# Supplementary material for: Integrative modeling of diverse protein-peptide systems using CABS-dock
Source: PLoS Comput Biol. 2023 Jul 5;19(7):e1011275. doi: 10.1371/journal.pcbi.1011275 (PMC10351741; doi:10.1371/journal.pcbi.1011275)
Supplement: S1 File — Files in pdb format containing atomic coordinates of the structures obtained in this study: the highest-scored amyloid models and 10 examples of the docked peptide for each enzyme-substrate complex. (ZIP) [file pcbi.1011275.s006.zip › 11_HIV1_TEPISGAETFYVDGA/4751.pdb]

CRYST1    0.000    0.000    0.000   0.00   0.00   0.00 P 1           1
ATOM      1    N PRO A   1      28.162   5.842  -5.633  1.00  1.00            
ATOM      2   CA PRO A   1      28.138   6.817  -4.510  1.00  1.00            
ATOM      3   CD PRO A   1      28.522   6.555  -6.908  1.00  1.00            
ATOM      4   CB PRO A   1      28.284   8.201  -5.141  1.00  1.00            
ATOM      5   CG PRO A   1      28.985   7.954  -6.481  1.00  1.00            
ATOM      6    C PRO A   1      26.833   6.644  -3.807  1.00  1.00            
ATOM      7    O PRO A   1      26.772   6.870  -2.600  1.00  1.00            
ATOM      8    N GLN A   2      25.778   6.237  -4.536  4.00  1.00            
ATOM      9   CA GLN A   2      24.479   6.127  -3.943  4.00  1.00            
ATOM     10   CB GLN A   2      23.388   6.663  -4.887  4.00  1.00            
ATOM     11   CG GLN A   2      21.961   6.639  -4.340  4.00  1.00            
ATOM     12   CD GLN A   2      21.061   7.233  -5.418  4.00  1.00            
ATOM     13  OE1 GLN A   2      19.879   7.488  -5.193  4.00  1.00            
ATOM     14  NE2 GLN A   2      21.642   7.471  -6.625  4.00  1.00            
ATOM     15    C GLN A   2      24.210   4.687  -3.673  4.00  1.00            
ATOM     16    O GLN A   2      24.500   3.822  -4.499  4.00  1.00            
ATOM     17    N ILE A   3      23.663   4.391  -2.477  4.00  1.00            
ATOM     18   CA ILE A   3      23.368   3.028  -2.163  4.00  1.00            
ATOM     19   CB ILE A   3      24.302   2.433  -1.138  4.00  1.00            
ATOM     20  CG1 ILE A   3      24.212   3.150   0.218  4.00  1.00            
ATOM     21  CG2 ILE A   3      25.718   2.461  -1.739  4.00  1.00            
ATOM     22  CD1 ILE A   3      22.993   2.768   1.057  4.00  1.00            
ATOM     23    C ILE A   3      21.959   2.941  -1.701  4.00  1.00            
ATOM     24    O ILE A   3      21.467   3.794  -0.965  4.00  1.00            
ATOM     25    N THR A   4      21.248   1.913  -2.187  1.00  1.00            
ATOM     26   CA THR A   4      19.918   1.693  -1.725  1.00  1.00            
ATOM     27   CB THR A   4      18.894   1.613  -2.817  1.00  1.00            
ATOM     28  OG1 THR A   4      19.183   0.523  -3.680  1.00  1.00            
ATOM     29  CG2 THR A   4      18.906   2.935  -3.603  1.00  1.00            
ATOM     30    C THR A   4      19.982   0.365  -1.054  1.00  1.00            
ATOM     31    O THR A   4      20.622  -0.560  -1.553  1.00  1.00            
ATOM     32    N LEU A   5      19.328   0.230   0.112  1.00  1.00            
ATOM     33   CA LEU A   5      19.480  -0.999   0.826  1.00  1.00            
ATOM     34   CB LEU A   5      19.322  -0.828   2.344  1.00  1.00            
ATOM     35   CG LEU A   5      20.359   0.098   2.993  1.00  1.00            
ATOM     36  CD1 LEU A   5      20.285   1.525   2.427  1.00  1.00            
ATOM     37  CD2 LEU A   5      20.203   0.069   4.520  1.00  1.00            
ATOM     38    C LEU A   5      18.401  -1.935   0.429  1.00  1.00            
ATOM     39    O LEU A   5      17.477  -2.195   1.199  1.00  1.00            
ATOM     40    N TRP A   6      18.479  -2.475  -0.795  1.00  1.00            
ATOM     41   CA TRP A   6      17.560  -3.523  -1.085  1.00  1.00            
ATOM     42   CB TRP A   6      17.650  -4.008  -2.541  1.00  1.00            
ATOM     43   CG TRP A   6      17.116  -2.981  -3.510  1.00  1.00            
ATOM     44  CD2 TRP A   6      15.730  -2.876  -3.864  1.00  1.00            
ATOM     45  CD1 TRP A   6      17.764  -1.988  -4.184  1.00  1.00            
ATOM     46  NE1 TRP A   6      16.866  -1.265  -4.935  1.00  1.00            
ATOM     47  CE2 TRP A   6      15.610  -1.804  -4.747  1.00  1.00            
ATOM     48  CE3 TRP A   6      14.648  -3.613  -3.480  1.00  1.00            
ATOM     49  CZ2 TRP A   6      14.396  -1.451  -5.262  1.00  1.00            
ATOM     50  CZ3 TRP A   6      13.426  -3.257  -4.002  1.00  1.00            
ATOM     51  CH2 TRP A   6      13.304  -2.197  -4.876  1.00  1.00            
ATOM     52    C TRP A   6      18.032  -4.582  -0.156  1.00  1.00            
ATOM     53    O TRP A   6      17.253  -5.293   0.476  1.00  1.00            
ATOM     54    N LYS A   7      19.372  -4.664  -0.046  1.00  1.00            
ATOM     55   CA LYS A   7      20.026  -5.557   0.857  1.00  1.00            
ATOM     56   CB LYS A   7      21.067  -6.462   0.178  1.00  1.00            
ATOM     57   CG LYS A   7      20.427  -7.469  -0.782  1.00  1.00            
ATOM     58   CD LYS A   7      21.419  -8.172  -1.711  1.00  1.00            
ATOM     59   CE LYS A   7      20.758  -9.188  -2.646  1.00  1.00            
ATOM     60   NZ LYS A   7      21.768  -9.810  -3.532  1.00  1.00            
ATOM     61    C LYS A   7      20.726  -4.700   1.879  1.00  1.00            
ATOM     62    O LYS A   7      20.801  -3.483   1.723  1.00  1.00            
ATOM     63    N ARG A   8      21.244  -5.314   2.966  1.00  1.00            
ATOM     64   CA ARG A   8      21.902  -4.572   4.014  1.00  1.00            
ATOM     65   CB ARG A   8      22.471  -5.457   5.138  1.00  1.00            
ATOM     66   CG ARG A   8      23.528  -6.431   4.607  1.00  1.00            
ATOM     67   CD ARG A   8      24.436  -7.028   5.681  1.00  1.00            
ATOM     68   NE ARG A   8      23.570  -7.716   6.677  1.00  1.00            
ATOM     69   CZ ARG A   8      24.038  -8.803   7.356  1.00  1.00            
ATOM     70  NH1 ARG A   8      25.298  -9.270   7.113  1.00  1.00            
ATOM     71  NH2 ARG A   8      23.246  -9.420   8.282  1.00  1.00            
ATOM     72    C ARG A   8      23.098  -3.928   3.409  1.00  1.00            
ATOM     73    O ARG A   8      23.684  -4.412   2.441  1.00  1.00            
ATOM     74    N PRO A   9      23.429  -2.800   3.956  1.00  1.00            
ATOM     75   CA PRO A   9      24.571  -2.075   3.497  1.00  1.00            
ATOM     76   CD PRO A   9      22.458  -1.945   4.612  1.00  1.00            
ATOM     77   CB PRO A   9      24.384  -0.635   3.965  1.00  1.00            
ATOM     78   CG PRO A   9      23.278  -0.716   5.033  1.00  1.00            
ATOM     79    C PRO A   9      25.792  -2.730   4.050  1.00  1.00            
ATOM     80    O PRO A   9      25.735  -3.235   5.171  1.00  1.00            
ATOM     81    N LEU A  10      26.892  -2.750   3.273  4.00  1.00            
ATOM     82   CA LEU A  10      28.119  -3.324   3.739  4.00  1.00            
ATOM     83   CB LEU A  10      28.290  -4.786   3.291  4.00  1.00            
ATOM     84   CG LEU A  10      29.591  -5.461   3.766  4.00  1.00            
ATOM     85  CD1 LEU A  10      29.634  -5.603   5.298  4.00  1.00            
ATOM     86  CD2 LEU A  10      29.811  -6.798   3.038  4.00  1.00            
ATOM     87    C LEU A  10      29.195  -2.531   3.068  4.00  1.00            
ATOM     88    O LEU A  10      29.185  -2.374   1.848  4.00  1.00            
ATOM     89    N VAL A  11      30.154  -1.994   3.842  4.00  1.00            
ATOM     90   CA VAL A  11      31.200  -1.238   3.218  4.00  1.00            
ATOM     91   CB VAL A  11      31.085   0.241   3.425  4.00  1.00            
ATOM     92  CG1 VAL A  11      31.313   0.540   4.916  4.00  1.00            
ATOM     93  CG2 VAL A  11      32.074   0.947   2.482  4.00  1.00            
ATOM     94    C VAL A  11      32.481  -1.673   3.845  4.00  1.00            
ATOM     95    O VAL A  11      32.488  -2.241   4.936  4.00  1.00            
ATOM     96    N THR A  12      33.609  -1.441   3.151  4.00  1.00            
ATOM     97   CA THR A  12      34.874  -1.829   3.700  4.00  1.00            
ATOM     98   CB THR A  12      35.940  -1.991   2.654  4.00  1.00            
ATOM     99  OG1 THR A  12      37.145  -2.466   3.236  4.00  1.00            
ATOM    100  CG2 THR A  12      36.170  -0.631   1.973  4.00  1.00            
ATOM    101    C THR A  12      35.316  -0.740   4.633  4.00  1.00            
ATOM    102    O THR A  12      35.090   0.439   4.369  4.00  1.00            
ATOM    103    N ILE A  13      35.941  -1.116   5.772  4.00  1.00            
ATOM    104   CA ILE A  13      36.452  -0.143   6.699  4.00  1.00            
ATOM    105   CB ILE A  13      35.767  -0.108   8.045  4.00  1.00            
ATOM    106  CG1 ILE A  13      34.322   0.376   7.933  4.00  1.00            
ATOM    107  CG2 ILE A  13      36.585   0.764   9.014  4.00  1.00            
ATOM    108  CD1 ILE A  13      33.660   0.395   9.308  4.00  1.00            
ATOM    109    C ILE A  13      37.881  -0.501   6.992  4.00  1.00            
ATOM    110    O ILE A  13      38.253  -1.673   6.993  4.00  1.00            
ATOM    111    N ARG A  14      38.731   0.523   7.217  4.00  1.00            
ATOM    112   CA ARG A  14      40.094   0.303   7.606  4.00  1.00            
ATOM    113   CB ARG A  14      41.120   1.073   6.755  4.00  1.00            
ATOM    114   CG ARG A  14      42.570   0.811   7.166  4.00  1.00            
ATOM    115   CD ARG A  14      43.596   1.574   6.325  4.00  1.00            
ATOM    116   NE ARG A  14      44.947   1.225   6.849  4.00  1.00            
ATOM    117   CZ ARG A  14      46.057   1.840   6.345  4.00  1.00            
ATOM    118  NH1 ARG A  14      45.934   2.773   5.357  4.00  1.00            
ATOM    119  NH2 ARG A  14      47.292   1.512   6.824  4.00  1.00            
ATOM    120    C ARG A  14      40.189   0.810   9.011  4.00  1.00            
ATOM    121    O ARG A  14      39.406   1.670   9.413  4.00  1.00            
ATOM    122    N ILE A  15      41.139   0.274   9.804  4.00  1.00            
ATOM    123   CA ILE A  15      41.239   0.633  11.192  4.00  1.00            
ATOM    124   CB ILE A  15      40.600  -0.401  12.086  4.00  1.00            
ATOM    125  CG1 ILE A  15      39.211  -0.763  11.538  4.00  1.00            
ATOM    126  CG2 ILE A  15      40.486   0.166  13.515  4.00  1.00            
ATOM    127  CD1 ILE A  15      38.620  -2.019  12.177  4.00  1.00            
ATOM    128    C ILE A  15      42.695   0.681  11.493  4.00  1.00            
ATOM    129    O ILE A  15      43.454   1.378  10.822  4.00  1.00            
ATOM    130    N GLY A  16      43.110  -0.059  12.538  3.00  1.00            
ATOM    131   CA GLY A  16      44.489  -0.109  12.887  3.00  1.00            
ATOM    132    C GLY A  16      45.168  -0.593  11.639  3.00  1.00            
ATOM    133    O GLY A  16      46.265  -0.148  11.305  3.00  1.00            
ATOM    134    N GLY A  17      44.523  -1.532  10.915  3.00  1.00            
ATOM    135   CA GLY A  17      45.061  -1.972   9.658  3.00  1.00            
ATOM    136    C GLY A  17      44.350  -3.234   9.265  3.00  1.00            
ATOM    137    O GLY A  17      44.779  -3.949   8.360  3.00  1.00            
ATOM    138    N GLN A  18      43.236  -3.531   9.959  4.00  1.00            
ATOM    139   CA GLN A  18      42.493  -4.751   9.811  4.00  1.00            
ATOM    140   CB GLN A  18      41.513  -5.004  10.970  4.00  1.00            
ATOM    141   CG GLN A  18      41.063  -6.465  11.075  4.00  1.00            
ATOM    142   CD GLN A  18      42.205  -7.257  11.697  4.00  1.00            
ATOM    143  OE1 GLN A  18      43.157  -6.686  12.229  4.00  1.00            
ATOM    144  NE2 GLN A  18      42.106  -8.612  11.633  4.00  1.00            
ATOM    145    C GLN A  18      41.703  -4.874   8.540  4.00  1.00            
ATOM    146    O GLN A  18      41.606  -5.969   7.988  4.00  1.00            
ATOM    147    N LEU A  19      41.131  -3.772   8.020  4.00  1.00            
ATOM    148   CA LEU A  19      40.288  -3.877   6.855  4.00  1.00            
ATOM    149   CB LEU A  19      41.004  -4.477   5.631  4.00  1.00            
ATOM    150   CG LEU A  19      42.109  -3.588   5.034  4.00  1.00            
ATOM    151  CD1 LEU A  19      41.525  -2.281   4.478  4.00  1.00            
ATOM    152  CD2 LEU A  19      43.259  -3.368   6.028  4.00  1.00            
ATOM    153    C LEU A  19      39.057  -4.724   7.089  4.00  1.00            
ATOM    154    O LEU A  19      38.833  -5.697   6.370  4.00  1.00            
ATOM    155    N LYS A  20      38.227  -4.383   8.106  4.00  1.00            
ATOM    156   CA LYS A  20      37.005  -5.113   8.357  4.00  1.00            
ATOM    157   CB LYS A  20      36.657  -5.268   9.848  4.00  1.00            
ATOM    158   CG LYS A  20      35.602  -6.348  10.097  4.00  1.00            
ATOM    159   CD LYS A  20      36.082  -7.743   9.691  4.00  1.00            
ATOM    160   CE LYS A  20      36.195  -7.932   8.175  4.00  1.00            
ATOM    161   NZ LYS A  20      36.878  -9.206   7.873  4.00  1.00            
ATOM    162    C LYS A  20      35.848  -4.448   7.670  4.00  1.00            
ATOM    163    O LYS A  20      35.895  -3.263   7.344  4.00  1.00            
ATOM    164    N GLU A  21      34.775  -5.234   7.425  4.00  1.00            
ATOM    165   CA GLU A  21      33.571  -4.804   6.757  4.00  1.00            
ATOM    166   CB GLU A  21      32.721  -5.971   6.243  4.00  1.00            
ATOM    167   CG GLU A  21      32.213  -6.858   7.380  4.00  1.00            
ATOM    168   CD GLU A  21      31.660  -8.136   6.772  4.00  1.00            
ATOM    169  OE1 GLU A  21      30.460  -8.148   6.387  4.00  1.00            
ATOM    170  OE2 GLU A  21      32.440  -9.122   6.684  4.00  1.00            
ATOM    171    C GLU A  21      32.709  -4.059   7.739  4.00  1.00            
ATOM    172    O GLU A  21      32.897  -4.176   8.948  4.00  1.00            
ATOM    173    N ALA A  22      31.742  -3.252   7.239  4.00  1.00            
ATOM    174   CA ALA A  22      30.893  -2.510   8.136  4.00  1.00            
ATOM    175   CB ALA A  22      31.305  -1.044   8.298  4.00  1.00            
ATOM    176    C ALA A  22      29.494  -2.477   7.627  4.00  1.00            
ATOM    177    O ALA A  22      29.244  -2.600   6.429  4.00  1.00            
ATOM    178    N LEU A  23      28.536  -2.321   8.566  4.00  1.00            
ATOM    179   CA LEU A  23      27.162  -2.177   8.198  4.00  1.00            
ATOM    180   CB LEU A  23      26.202  -3.115   8.955  4.00  1.00            
ATOM    181   CG LEU A  23      26.455  -4.609   8.673  4.00  1.00            
ATOM    182  CD1 LEU A  23      25.332  -5.494   9.244  4.00  1.00            
ATOM    183  CD2 LEU A  23      26.727  -4.856   7.180  4.00  1.00            
ATOM    184    C LEU A  23      26.794  -0.765   8.540  4.00  1.00            
ATOM    185    O LEU A  23      26.891  -0.353   9.694  4.00  1.00            
ATOM    186    N LEU A  24      26.378   0.031   7.533  4.00  1.00            
ATOM    187   CA LEU A  24      26.014   1.390   7.816  4.00  1.00            
ATOM    188   CB LEU A  24      25.886   2.260   6.556  4.00  1.00            
ATOM    189   CG LEU A  24      27.224   2.379   5.800  4.00  1.00            
ATOM    190  CD1 LEU A  24      27.109   3.306   4.579  4.00  1.00            
ATOM    191  CD2 LEU A  24      28.364   2.775   6.751  4.00  1.00            
ATOM    192    C LEU A  24      24.690   1.331   8.512  4.00  1.00            
ATOM    193    O LEU A  24      23.813   0.561   8.122  4.00  1.00            
ATOM    194    N ASP A  25      24.520   2.124   9.590  1.00  1.00            
ATOM    195   CA ASP A  25      23.298   2.085  10.346  1.00  1.00            
ATOM    196   CB ASP A  25      23.471   1.265  11.641  1.00  1.00            
ATOM    197   CG ASP A  25      22.163   1.189  12.414  1.00  1.00            
ATOM    198  OD1 ASP A  25      21.100   1.522  11.829  1.00  1.00            
ATOM    199  OD2 ASP A  25      22.213   0.781  13.606  1.00  1.00            
ATOM    200    C ASP A  25      22.973   3.479  10.749  1.00  1.00            
ATOM    201    O ASP A  25      23.675   4.093  11.551  1.00  1.00            
ATOM    202    N THR A  26      21.892   4.020  10.173  3.00  1.00            
ATOM    203   CA THR A  26      21.432   5.318  10.539  3.00  1.00            
ATOM    204   CB THR A  26      20.346   5.812   9.631  3.00  1.00            
ATOM    205  OG1 THR A  26      19.924   7.111  10.018  3.00  1.00            
ATOM    206  CG2 THR A  26      19.179   4.817   9.666  3.00  1.00            
ATOM    207    C THR A  26      20.911   5.206  11.945  3.00  1.00            
ATOM    208    O THR A  26      20.964   6.159  12.721  3.00  1.00            
ATOM    209    N GLY A  27      20.417   4.003  12.306  3.00  1.00            
ATOM    210   CA GLY A  27      19.783   3.723  13.569  3.00  1.00            
ATOM    211    C GLY A  27      20.704   4.010  14.729  3.00  1.00            
ATOM    212    O GLY A  27      20.263   4.566  15.734  3.00  1.00            
ATOM    213    N ALA A  28      22.002   3.649  14.643  1.00  1.00            
ATOM    214   CA ALA A  28      22.868   3.799  15.786  1.00  1.00            
ATOM    215   CB ALA A  28      23.994   2.754  15.822  1.00  1.00            
ATOM    216    C ALA A  28      23.518   5.138  15.805  1.00  1.00            
ATOM    217    O ALA A  28      23.926   5.674  14.776  1.00  1.00            
ATOM    218    N ASP A  29      23.600   5.720  17.018  1.00  1.00            
ATOM    219   CA ASP A  29      24.241   6.984  17.192  1.00  1.00            
ATOM    220   CB ASP A  29      24.276   7.437  18.664  1.00  1.00            
ATOM    221   CG ASP A  29      22.882   7.586  19.249  1.00  1.00            
ATOM    222  OD1 ASP A  29      21.888   7.351  18.512  1.00  1.00            
ATOM    223  OD2 ASP A  29      22.799   7.938  20.457  1.00  1.00            
ATOM    224    C ASP A  29      25.689   6.813  16.896  1.00  1.00            
ATOM    225    O ASP A  29      26.256   7.434  15.999  1.00  1.00            
ATOM    226    N ASP A  30      26.306   5.905  17.672  1.00  1.00            
ATOM    227   CA ASP A  30      27.716   5.688  17.637  1.00  1.00            
ATOM    228   CB ASP A  30      28.291   5.307  19.009  1.00  1.00            
ATOM    229   CG ASP A  30      28.104   6.489  19.946  1.00  1.00            
ATOM    230  OD1 ASP A  30      28.013   7.641  19.444  1.00  1.00            
ATOM    231  OD2 ASP A  30      28.047   6.248  21.182  1.00  1.00            
ATOM    232    C ASP A  30      27.999   4.568  16.734  1.00  1.00            
ATOM    233    O ASP A  30      27.134   4.037  16.039  1.00  1.00            
ATOM    234    N THR A  31      29.279   4.200  16.740  1.00  1.00            
ATOM    235   CA THR A  31      29.713   3.109  15.956  1.00  1.00            
ATOM    236   CB THR A  31      30.972   3.418  15.196  1.00  1.00            
ATOM    237  OG1 THR A  31      30.748   4.478  14.278  1.00  1.00            
ATOM    238  CG2 THR A  31      31.463   2.162  14.466  1.00  1.00            
ATOM    239    C THR A  31      30.043   2.033  16.890  1.00  1.00            
ATOM    240    O THR A  31      30.681   2.243  17.922  1.00  1.00            
ATOM    241    N VAL A  32      29.584   0.831  16.556  4.00  1.00            
ATOM    242   CA VAL A  32      29.950  -0.186  17.456  4.00  1.00            
ATOM    243   CB VAL A  32      28.792  -0.876  18.112  4.00  1.00            
ATOM    244  CG1 VAL A  32      28.064  -1.750  17.077  4.00  1.00            
ATOM    245  CG2 VAL A  32      29.335  -1.625  19.339  4.00  1.00            
ATOM    246    C VAL A  32      30.717  -1.182  16.686  4.00  1.00            
ATOM    247    O VAL A  32      30.436  -1.446  15.518  4.00  1.00            
ATOM    248    N LEU A  33      31.732  -1.758  17.334  4.00  1.00            
ATOM    249   CA LEU A  33      32.563  -2.633  16.590  4.00  1.00            
ATOM    250   CB LEU A  33      33.986  -2.029  16.477  4.00  1.00            
ATOM    251   CG LEU A  33      34.981  -2.546  15.406  4.00  1.00            
ATOM    252  CD1 LEU A  33      36.286  -1.738  15.501  4.00  1.00            
ATOM    253  CD2 LEU A  33      35.255  -4.058  15.436  4.00  1.00            
ATOM    254    C LEU A  33      32.632  -3.913  17.368  4.00  1.00            
ATOM    255    O LEU A  33      32.418  -3.938  18.579  4.00  1.00            
ATOM    256    N GLU A  34      32.916  -5.012  16.651  1.00  1.00            
ATOM    257   CA GLU A  34      33.116  -6.345  17.138  1.00  1.00            
ATOM    258   CB GLU A  34      33.388  -7.302  15.961  1.00  1.00            
ATOM    259   CG GLU A  34      33.873  -8.706  16.326  1.00  1.00            
ATOM    260   CD GLU A  34      34.606  -9.255  15.107  1.00  1.00            
ATOM    261  OE1 GLU A  34      33.937  -9.858  14.227  1.00  1.00            
ATOM    262  OE2 GLU A  34      35.852  -9.068  15.041  1.00  1.00            
ATOM    263    C GLU A  34      34.386  -6.315  17.956  1.00  1.00            
ATOM    264    O GLU A  34      35.095  -5.312  17.953  1.00  1.00            
ATOM    265    N GLU A  35      34.697  -7.413  18.691  1.00  1.00            
ATOM    266   CA GLU A  35      35.870  -7.484  19.531  1.00  1.00            
ATOM    267   CB GLU A  35      36.156  -8.878  20.120  1.00  1.00            
ATOM    268   CG GLU A  35      35.206  -9.321  21.230  1.00  1.00            
ATOM    269   CD GLU A  35      35.702 -10.677  21.711  1.00  1.00            
ATOM    270  OE1 GLU A  35      36.514 -11.298  20.975  1.00  1.00            
ATOM    271  OE2 GLU A  35      35.281 -11.108  22.818  1.00  1.00            
ATOM    272    C GLU A  35      37.085  -7.128  18.743  1.00  1.00            
ATOM    273    O GLU A  35      37.271  -7.579  17.614  1.00  1.00            
ATOM    274    N MET A  36      37.942  -6.270  19.331  1.00  1.00            
ATOM    275   CA MET A  36      39.161  -5.926  18.670  1.00  1.00            
ATOM    276   CB MET A  36      38.977  -4.946  17.498  1.00  1.00            
ATOM    277   CG MET A  36      40.224  -4.812  16.621  1.00  1.00            
ATOM    278   SD MET A  36      39.956  -3.915  15.064  1.00  1.00            
ATOM    279   CE MET A  36      38.971  -5.248  14.322  1.00  1.00            
ATOM    280    C MET A  36      40.073  -5.295  19.674  1.00  1.00            
ATOM    281    O MET A  36      39.626  -4.762  20.689  1.00  1.00            
ATOM    282    N ASN A  37      41.393  -5.376  19.415  1.00  1.00            
ATOM    283   CA ASN A  37      42.378  -4.782  20.271  1.00  1.00            
ATOM    284   CB ASN A  37      43.565  -5.726  20.533  1.00  1.00            
ATOM    285   CG ASN A  37      44.351  -5.233  21.739  1.00  1.00            
ATOM    286  OD1 ASN A  37      44.977  -6.023  22.443  1.00  1.00            
ATOM    287  ND2 ASN A  37      44.316  -3.897  21.994  1.00  1.00            
ATOM    288    C ASN A  37      42.890  -3.608  19.494  1.00  1.00            
ATOM    289    O ASN A  37      43.538  -3.780  18.462  1.00  1.00            
ATOM    290    N LEU A  38      42.595  -2.375  19.958  1.00  1.00            
ATOM    291   CA LEU A  38      42.908  -1.239  19.137  1.00  1.00            
ATOM    292   CB LEU A  38      42.351   0.080  19.716  1.00  1.00            
ATOM    293   CG LEU A  38      40.830   0.086  19.953  1.00  1.00            
ATOM    294  CD1 LEU A  38      40.056  -0.103  18.640  1.00  1.00            
ATOM    295  CD2 LEU A  38      40.427  -0.912  21.052  1.00  1.00            
ATOM    296    C LEU A  38      44.378  -1.044  18.911  1.00  1.00            
ATOM    297    O LEU A  38      44.793  -1.224  17.767  1.00  1.00            
ATOM    298    N PRO A  39      45.239  -0.703  19.855  1.00  1.00            
ATOM    299   CA PRO A  39      44.909  -0.263  21.197  1.00  1.00            
ATOM    300   CD PRO A  39      46.545  -1.346  19.823  1.00  1.00            
ATOM    301   CB PRO A  39      45.991  -0.840  22.110  1.00  1.00            
ATOM    302   CG PRO A  39      47.195  -1.035  21.178  1.00  1.00            
ATOM    303    C PRO A  39      44.860   1.235  21.307  1.00  1.00            
ATOM    304    O PRO A  39      45.093   1.914  20.308  1.00  1.00            
ATOM    305    N GLY A  40      44.568   1.766  22.521  1.00  1.00            
ATOM    306   CA GLY A  40      44.576   3.189  22.748  1.00  1.00            
ATOM    307    C GLY A  40      44.032   3.475  24.117  1.00  1.00            
ATOM    308    O GLY A  40      43.651   2.562  24.847  1.00  1.00            
ATOM    309    N LYS A  41      43.994   4.776  24.494  1.00  1.00            
ATOM    310   CA LYS A  41      43.445   5.176  25.763  1.00  1.00            
ATOM    311   CB LYS A  41      43.611   6.673  26.099  1.00  1.00            
ATOM    312   CG LYS A  41      45.043   7.036  26.506  1.00  1.00            
ATOM    313   CD LYS A  41      45.327   8.539  26.610  1.00  1.00            
ATOM    314   CE LYS A  41      45.899   9.154  25.331  1.00  1.00            
ATOM    315   NZ LYS A  41      46.313  10.555  25.579  1.00  1.00            
ATOM    316    C LYS A  41      41.986   4.845  25.678  1.00  1.00            
ATOM    317    O LYS A  41      41.436   4.742  24.583  1.00  1.00            
ATOM    318    N TRP A  42      41.315   4.644  26.831  1.00  1.00            
ATOM    319   CA TRP A  42      39.968   4.150  26.756  1.00  1.00            
ATOM    320   CB TRP A  42      39.942   2.612  26.829  1.00  1.00            
ATOM    321   CG TRP A  42      40.912   2.057  27.849  1.00  1.00            
ATOM    322  CD2 TRP A  42      40.588   1.608  29.176  1.00  1.00            
ATOM    323  CD1 TRP A  42      42.252   1.858  27.693  1.00  1.00            
ATOM    324  NE1 TRP A  42      42.789   1.333  28.842  1.00  1.00            
ATOM    325  CE2 TRP A  42      41.776   1.169  29.761  1.00  1.00            
ATOM    326  CE3 TRP A  42      39.404   1.562  29.853  1.00  1.00            
ATOM    327  CZ2 TRP A  42      41.798   0.679  31.034  1.00  1.00            
ATOM    328  CZ3 TRP A  42      39.434   1.065  31.139  1.00  1.00            
ATOM    329  CH2 TRP A  42      40.606   0.632  31.720  1.00  1.00            
ATOM    330    C TRP A  42      39.062   4.725  27.810  1.00  1.00            
ATOM    331    O TRP A  42      39.414   5.672  28.511  1.00  1.00            
ATOM    332    N LYS A  43      37.834   4.152  27.908  4.00  1.00            
ATOM    333   CA LYS A  43      36.788   4.626  28.781  4.00  1.00            
ATOM    334   CB LYS A  43      35.406   4.675  28.108  4.00  1.00            
ATOM    335   CG LYS A  43      34.396   5.468  28.938  4.00  1.00            
ATOM    336   CD LYS A  43      34.797   6.938  29.088  4.00  1.00            
ATOM    337   CE LYS A  43      33.973   7.715  30.117  4.00  1.00            
ATOM    338   NZ LYS A  43      34.633   9.006  30.418  4.00  1.00            
ATOM    339    C LYS A  43      36.714   3.775  30.036  4.00  1.00            
ATOM    340    O LYS A  43      37.590   4.034  30.860  4.00  1.00            
ATOM    341    N PRO A  44      35.860   2.793  30.389  4.00  0.00            
ATOM    342   CA PRO A  44      34.713   2.232  29.670  4.00  0.00            
ATOM    343   CD PRO A  44      36.487   1.754  31.192  4.00  0.00            
ATOM    344   CB PRO A  44      34.665   0.740  30.006  4.00  0.00            
ATOM    345   CG PRO A  44      36.051   0.423  30.573  4.00  0.00            
ATOM    346    C PRO A  44      33.349   2.819  29.941  4.00  0.00            
ATOM    347    O PRO A  44      33.232   3.750  30.736  4.00  0.00            
ATOM    348    N LYS A  45      32.306   2.241  29.283  4.00  0.00            
ATOM    349   CA LYS A  45      30.912   2.598  29.425  4.00  0.00            
ATOM    350   CB LYS A  45      30.346   3.284  28.171  4.00  0.00            
ATOM    351   CG LYS A  45      28.879   3.689  28.301  4.00  0.00            
ATOM    352   CD LYS A  45      28.410   4.623  27.184  4.00  0.00            
ATOM    353   CE LYS A  45      29.163   5.956  27.141  4.00  0.00            
ATOM    354   NZ LYS A  45      28.705   6.762  25.987  4.00  0.00            
ATOM    355    C LYS A  45      30.110   1.341  29.623  4.00  0.00            
ATOM    356    O LYS A  45      30.541   0.254  29.241  4.00  0.00            
ATOM    357    N MET A  46      28.916   1.461  30.250  4.00  0.00            
ATOM    358   CA MET A  46      28.068   0.316  30.462  4.00  0.00            
ATOM    359   CB MET A  46      28.046  -0.151  31.931  4.00  0.00            
ATOM    360   CG MET A  46      27.321  -1.477  32.197  4.00  0.00            
ATOM    361   SD MET A  46      25.520  -1.500  31.915  4.00  0.00            
ATOM    362   CE MET A  46      25.121  -0.192  33.111  4.00  0.00            
ATOM    363    C MET A  46      26.675   0.703  30.128  4.00  0.00            
ATOM    364    O MET A  46      26.184   1.742  30.566  4.00  0.00            
ATOM    365    N ILE A  47      25.998  -0.125  29.312  4.00  0.00            
ATOM    366   CA ILE A  47      24.627   0.177  29.068  4.00  0.00            
ATOM    367   CB ILE A  47      24.414   1.056  27.873  4.00  0.00            
ATOM    368  CG1 ILE A  47      25.173   2.379  28.080  4.00  0.00            
ATOM    369  CG2 ILE A  47      22.900   1.259  27.698  4.00  0.00            
ATOM    370  CD1 ILE A  47      25.295   3.228  26.817  4.00  0.00            
ATOM    371    C ILE A  47      23.885  -1.091  28.906  4.00  0.00            
ATOM    372    O ILE A  47      24.342  -2.030  28.256  4.00  0.00            
ATOM    373    N GLY A  48      22.701  -1.139  29.530  4.00  0.00            
ATOM    374   CA GLY A  48      21.866  -2.282  29.405  4.00  0.00            
ATOM    375    C GLY A  48      20.546  -1.728  28.999  4.00  0.00            
ATOM    376    O GLY A  48      20.226  -0.582  29.309  4.00  0.00            
ATOM    377    N GLY A  49      19.740  -2.524  28.279  4.00  0.00            
ATOM    378   CA GLY A  49      18.437  -2.033  27.965  4.00  0.00            
ATOM    379    C GLY A  49      18.366  -1.409  26.600  4.00  0.00            
ATOM    380    O GLY A  49      17.326  -0.856  26.246  4.00  0.00            
ATOM    381    N ILE A  50      19.438  -1.457  25.779  3.00  0.00            
ATOM    382   CA ILE A  50      19.297  -0.822  24.493  3.00  0.00            
ATOM    383   CB ILE A  50      20.439   0.096  24.160  3.00  0.00            
ATOM    384  CG1 ILE A  50      20.513   1.243  25.179  3.00  0.00            
ATOM    385  CG2 ILE A  50      20.264   0.592  22.716  3.00  0.00            
ATOM    386  CD1 ILE A  50      21.791   2.077  25.084  3.00  0.00            
ATOM    387    C ILE A  50      19.231  -1.866  23.415  3.00  0.00            
ATOM    388    O ILE A  50      20.263  -2.329  22.933  3.00  0.00            
ATOM    389    N GLY A  51      18.004  -2.258  22.995  3.00  0.00            
ATOM    390   CA GLY A  51      17.837  -3.233  21.945  3.00  0.00            
ATOM    391    C GLY A  51      18.484  -4.484  22.442  3.00  0.00            
ATOM    392    O GLY A  51      18.854  -5.361  21.663  3.00  0.00            
ATOM    393    N GLY A  52      18.625  -4.595  23.775  4.00  0.00            
ATOM    394   CA GLY A  52      19.406  -5.657  24.329  4.00  0.00            
ATOM    395    C GLY A  52      20.765  -5.056  24.182  4.00  0.00            
ATOM    396    O GLY A  52      21.149  -4.702  23.069  4.00  0.00            
ATOM    397    N PHE A  53      21.575  -4.937  25.247  4.00  0.00            
ATOM    398   CA PHE A  53      22.684  -4.095  24.920  4.00  0.00            
ATOM    399   CB PHE A  53      22.380  -2.627  25.318  4.00  0.00            
ATOM    400   CG PHE A  53      23.360  -1.719  24.666  4.00  0.00            
ATOM    401  CD1 PHE A  53      23.473  -1.701  23.298  4.00  0.00            
ATOM    402  CD2 PHE A  53      24.152  -0.888  25.422  4.00  0.00            
ATOM    403  CE1 PHE A  53      24.381  -0.870  22.694  4.00  0.00            
ATOM    404  CE2 PHE A  53      25.059  -0.053  24.815  4.00  0.00            
ATOM    405   CZ PHE A  53      25.178  -0.044  23.448  4.00  0.00            
ATOM    406    C PHE A  53      23.958  -4.582  25.501  4.00  0.00            
ATOM    407    O PHE A  53      23.995  -5.585  26.214  4.00  0.00            
ATOM    408    N ILE A  54      25.056  -3.869  25.179  4.00  0.00            
ATOM    409   CA ILE A  54      26.312  -4.397  25.537  4.00  0.00            
ATOM    410   CB ILE A  54      27.073  -4.920  24.354  4.00  0.00            
ATOM    411  CG1 ILE A  54      28.178  -5.884  24.811  4.00  0.00            
ATOM    412  CG2 ILE A  54      27.592  -3.715  23.553  4.00  0.00            
ATOM    413  CD1 ILE A  54      27.642  -7.197  25.382  4.00  0.00            
ATOM    414    C ILE A  54      27.210  -3.471  26.260  4.00  0.00            
ATOM    415    O ILE A  54      27.092  -2.249  26.197  4.00  0.00            
ATOM    416    N LYS A  55      28.138  -4.104  27.008  4.00  0.00            
ATOM    417   CA LYS A  55      29.182  -3.404  27.677  4.00  0.00            
ATOM    418   CB LYS A  55      30.081  -4.290  28.554  4.00  0.00            
ATOM    419   CG LYS A  55      29.413  -4.805  29.828  4.00  0.00            
ATOM    420   CD LYS A  55      28.998  -3.688  30.785  4.00  0.00            
ATOM    421   CE LYS A  55      28.459  -4.200  32.122  4.00  0.00            
ATOM    422   NZ LYS A  55      27.324  -5.121  31.893  4.00  0.00            
ATOM    423    C LYS A  55      30.043  -2.908  26.571  4.00  0.00            
ATOM    424    O LYS A  55      30.180  -3.572  25.545  4.00  0.00            
ATOM    425    N VAL A  56      30.634  -1.712  26.724  4.00  0.00            
ATOM    426   CA VAL A  56      31.411  -1.258  25.615  4.00  0.00            
ATOM    427   CB VAL A  56      30.667  -0.272  24.752  4.00  0.00            
ATOM    428  CG1 VAL A  56      31.594   0.260  23.644  4.00  0.00            
ATOM    429  CG2 VAL A  56      29.396  -0.961  24.225  4.00  0.00            
ATOM    430    C VAL A  56      32.631  -0.576  26.103  4.00  0.00            
ATOM    431    O VAL A  56      32.661   0.009  27.184  4.00  0.00            
ATOM    432    N ARG A  57      33.692  -0.664  25.285  4.00  0.00            
ATOM    433   CA ARG A  57      34.894   0.026  25.590  4.00  0.00            
ATOM    434   CB ARG A  57      36.138  -0.874  25.563  4.00  0.00            
ATOM    435   CG ARG A  57      36.139  -1.885  26.712  4.00  0.00            
ATOM    436   CD ARG A  57      37.271  -2.908  26.643  4.00  0.00            
ATOM    437   NE ARG A  57      37.066  -3.685  25.390  4.00  0.00            
ATOM    438   CZ ARG A  57      37.419  -5.002  25.338  4.00  0.00            
ATOM    439  NH1 ARG A  57      37.935  -5.612  26.444  4.00  0.00            
ATOM    440  NH2 ARG A  57      37.240  -5.706  24.183  4.00  0.00            
ATOM    441    C ARG A  57      35.015   1.089  24.534  4.00  0.00            
ATOM    442    O ARG A  57      34.668   0.857  23.382  4.00  0.00            
ATOM    443    N GLN A  58      35.492   2.302  24.875  4.00  1.00            
ATOM    444   CA GLN A  58      35.472   3.332  23.868  4.00  1.00            
ATOM    445   CB GLN A  58      34.670   4.561  24.341  4.00  1.00            
ATOM    446   CG GLN A  58      34.425   5.649  23.294  4.00  1.00            
ATOM    447   CD GLN A  58      33.522   6.683  23.958  4.00  1.00            
ATOM    448  OE1 GLN A  58      33.004   7.592  23.311  4.00  1.00            
ATOM    449  NE2 GLN A  58      33.323   6.529  25.294  4.00  1.00            
ATOM    450    C GLN A  58      36.876   3.760  23.574  4.00  1.00            
ATOM    451    O GLN A  58      37.704   3.892  24.475  4.00  1.00            
ATOM    452    N TYR A  59      37.176   3.966  22.275  4.00  1.00            
ATOM    453   CA TYR A  59      38.468   4.402  21.830  4.00  1.00            
ATOM    454   CB TYR A  59      39.101   3.405  20.841  4.00  1.00            
ATOM    455   CG TYR A  59      40.376   3.953  20.299  4.00  1.00            
ATOM    456  CD1 TYR A  59      41.519   3.974  21.064  4.00  1.00            
ATOM    457  CD2 TYR A  59      40.430   4.426  19.008  4.00  1.00            
ATOM    458  CE1 TYR A  59      42.695   4.474  20.550  4.00  1.00            
ATOM    459  CE2 TYR A  59      41.603   4.925  18.490  4.00  1.00            
ATOM    460   CZ TYR A  59      42.740   4.952  19.263  4.00  1.00            
ATOM    461   OH TYR A  59      43.948   5.462  18.739  4.00  1.00            
ATOM    462    C TYR A  59      38.248   5.698  21.127  4.00  1.00            
ATOM    463    O TYR A  59      37.491   5.770  20.159  4.00  1.00            
ATOM    464    N ASP A  60      38.900   6.769  21.614  4.00  1.00            
ATOM    465   CA ASP A  60      38.696   8.051  21.014  4.00  1.00            
ATOM    466   CB ASP A  60      38.986   9.224  21.968  4.00  1.00            
ATOM    467   CG ASP A  60      38.306  10.475  21.423  4.00  1.00            
ATOM    468  OD1 ASP A  60      37.561  10.353  20.415  4.00  1.00            
ATOM    469  OD2 ASP A  60      38.515  11.568  22.013  4.00  1.00            
ATOM    470    C ASP A  60      39.614   8.170  19.826  4.00  1.00            
ATOM    471    O ASP A  60      40.612   7.459  19.722  4.00  1.00            
ATOM    472    N GLN A  61      39.267   9.078  18.889  4.00  1.00            
ATOM    473   CA GLN A  61      40.054   9.410  17.731  4.00  1.00            
ATOM    474   CB GLN A  61      41.213  10.373  18.032  4.00  1.00            
ATOM    475   CG GLN A  61      40.737  11.766  18.448  4.00  1.00            
ATOM    476   CD GLN A  61      41.961  12.633  18.710  4.00  1.00            
ATOM    477  OE1 GLN A  61      42.946  12.581  17.975  4.00  1.00            
ATOM    478  NE2 GLN A  61      41.901  13.457  19.790  4.00  1.00            
ATOM    479    C GLN A  61      40.600   8.205  17.043  4.00  1.00            
ATOM    480    O GLN A  61      41.812   7.997  17.024  4.00  1.00            
ATOM    481    N ILE A  62      39.724   7.368  16.457  4.00  1.00            
ATOM    482   CA ILE A  62      40.263   6.271  15.713  4.00  1.00            
ATOM    483   CB ILE A  62      39.573   4.949  15.929  4.00  1.00            
ATOM    484  CG1 ILE A  62      40.386   3.819  15.269  4.00  1.00            
ATOM    485  CG2 ILE A  62      38.122   5.053  15.430  4.00  1.00            
ATOM    486  CD1 ILE A  62      39.939   2.419  15.684  4.00  1.00            
ATOM    487    C ILE A  62      40.157   6.629  14.271  4.00  1.00            
ATOM    488    O ILE A  62      39.097   7.023  13.791  4.00  1.00            
ATOM    489    N PRO A  63      41.257   6.571  13.572  4.00  1.00            
ATOM    490   CA PRO A  63      41.235   6.899  12.183  4.00  1.00            
ATOM    491   CD PRO A  63      42.584   6.664  14.148  4.00  1.00            
ATOM    492   CB PRO A  63      42.700   7.000  11.747  4.00  1.00            
ATOM    493   CG PRO A  63      43.503   6.432  12.937  4.00  1.00            
ATOM    494    C PRO A  63      40.438   5.825  11.554  4.00  1.00            
ATOM    495    O PRO A  63      40.803   4.654  11.667  4.00  1.00            
ATOM    496    N VAL A  64      39.340   6.195  10.891  4.00  1.00            
ATOM    497   CA VAL A  64      38.591   5.169  10.262  4.00  1.00            
ATOM    498   CB VAL A  64      37.255   4.906  10.894  4.00  1.00            
ATOM    499  CG1 VAL A  64      36.385   6.168  10.783  4.00  1.00            
ATOM    500  CG2 VAL A  64      36.642   3.666  10.225  4.00  1.00            
ATOM    501    C VAL A  64      38.374   5.632   8.878  4.00  1.00            
ATOM    502    O VAL A  64      37.986   6.775   8.639  4.00  1.00            
ATOM    503    N GLU A  65      38.670   4.755   7.916  4.00  1.00            
ATOM    504   CA GLU A  65      38.392   5.133   6.577  4.00  1.00            
ATOM    505   CB GLU A  65      39.500   4.787   5.569  4.00  1.00            
ATOM    506   CG GLU A  65      40.767   5.621   5.763  4.00  1.00            
ATOM    507   CD GLU A  65      41.735   5.285   4.640  4.00  1.00            
ATOM    508  OE1 GLU A  65      41.353   4.487   3.743  4.00  1.00            
ATOM    509  OE2 GLU A  65      42.871   5.830   4.667  4.00  1.00            
ATOM    510    C GLU A  65      37.186   4.342   6.239  4.00  1.00            
ATOM    511    O GLU A  65      36.908   3.309   6.846  4.00  1.00            
ATOM    512    N ILE A  66      36.422   4.830   5.260  4.00  1.00            
ATOM    513   CA ILE A  66      35.223   4.171   4.871  4.00  1.00            
ATOM    514   CB ILE A  66      34.003   5.051   4.974  4.00  1.00            
ATOM    515  CG1 ILE A  66      32.712   4.237   4.777  4.00  1.00            
ATOM    516  CG2 ILE A  66      34.171   6.234   4.013  4.00  1.00            
ATOM    517  CD1 ILE A  66      32.425   3.263   5.919  4.00  1.00            
ATOM    518    C ILE A  66      35.488   3.798   3.461  4.00  1.00            
ATOM    519    O ILE A  66      36.612   3.411   3.146  4.00  1.00            
ATOM    520    N CYS A  67      34.466   3.816   2.591  3.00  1.00            
ATOM    521   CA CYS A  67      34.780   3.500   1.234  3.00  1.00            
ATOM    522   CB CYS A  67      33.538   3.150   0.392  3.00  1.00            
ATOM    523   SG CYS A  67      33.937   2.720  -1.329  3.00  1.00            
ATOM    524    C CYS A  67      35.414   4.712   0.640  3.00  1.00            
ATOM    525    O CYS A  67      34.818   5.412  -0.177  3.00  1.00            
ATOM    526    N GLY A  68      36.659   4.982   1.074  3.00  1.00            
ATOM    527   CA GLY A  68      37.479   6.032   0.567  3.00  1.00            
ATOM    528    C GLY A  68      37.203   7.316   1.269  3.00  1.00            
ATOM    529    O GLY A  68      37.926   8.292   1.070  3.00  1.00            
ATOM    530    N HIS A  69      36.148   7.378   2.098  4.00  1.00            
ATOM    531   CA HIS A  69      35.954   8.620   2.780  4.00  1.00            
ATOM    532  ND1 HIS A  69      33.574  10.278   1.041  4.00  1.00            
ATOM    533   CG HIS A  69      33.694   9.118   1.772  4.00  1.00            
ATOM    534   CB HIS A  69      34.482   8.991   3.041  4.00  1.00            
ATOM    535  NE2 HIS A  69      32.419   8.717  -0.045  4.00  1.00            
ATOM    536  CD2 HIS A  69      32.982   8.175   1.096  4.00  1.00            
ATOM    537  CE1 HIS A  69      32.802   9.982  -0.035  4.00  1.00            
ATOM    538    C HIS A  69      36.645   8.464   4.101  4.00  1.00            
ATOM    539    O HIS A  69      36.624   7.383   4.687  4.00  1.00            
ATOM    540    N LYS A  70      37.294   9.533   4.607  4.00  1.00            
ATOM    541   CA LYS A  70      38.013   9.376   5.841  4.00  1.00            
ATOM    542   CB LYS A  70      39.422   9.992   5.849  4.00  1.00            
ATOM    543   CG LYS A  70      39.417  11.518   5.939  4.00  1.00            
ATOM    544   CD LYS A  70      40.758  12.102   6.385  4.00  1.00            
ATOM    545   CE LYS A  70      40.738  13.622   6.555  4.00  1.00            
ATOM    546   NZ LYS A  70      41.999  14.077   7.181  4.00  1.00            
ATOM    547    C LYS A  70      37.273  10.051   6.932  4.00  1.00            
ATOM    548    O LYS A  70      36.512  10.990   6.707  4.00  1.00            
ATOM    549    N ALA A  71      37.472   9.548   8.163  4.00  1.00            
ATOM    550   CA ALA A  71      36.842  10.172   9.275  4.00  1.00            
ATOM    551   CB ALA A  71      35.421   9.648   9.543  4.00  1.00            
ATOM    552    C ALA A  71      37.658   9.876  10.489  4.00  1.00            
ATOM    553    O ALA A  71      38.345   8.860  10.567  4.00  1.00            
ATOM    554    N ILE A  72      37.619  10.802  11.465  4.00  1.00            
ATOM    555   CA ILE A  72      38.258  10.590  12.726  4.00  1.00            
ATOM    556   CB ILE A  72      39.228  11.683  13.105  4.00  1.00            
ATOM    557  CG1 ILE A  72      40.036  11.287  14.354  4.00  1.00            
ATOM    558  CG2 ILE A  72      38.469  13.015  13.229  4.00  1.00            
ATOM    559  CD1 ILE A  72      41.027  10.149  14.107  4.00  1.00            
ATOM    560    C ILE A  72      37.114  10.566  13.687  4.00  1.00            
ATOM    561    O ILE A  72      36.264  11.455  13.664  4.00  1.00            
ATOM    562    N GLY A  73      37.016   9.530  14.539  4.00  1.00            
ATOM    563   CA GLY A  73      35.847   9.528  15.366  4.00  1.00            
ATOM    564    C GLY A  73      35.971   8.493  16.432  4.00  1.00            
ATOM    565    O GLY A  73      36.991   7.819  16.561  4.00  1.00            
ATOM    566    N THR A  74      34.894   8.358  17.231  4.00  1.00            
ATOM    567   CA THR A  74      34.869   7.446  18.333  4.00  1.00            
ATOM    568   CB THR A  74      33.899   7.843  19.406  4.00  1.00            
ATOM    569  OG1 THR A  74      32.575   7.851  18.891  4.00  1.00            
ATOM    570  CG2 THR A  74      34.276   9.245  19.917  4.00  1.00            
ATOM    571    C THR A  74      34.466   6.082  17.855  4.00  1.00            
ATOM    572    O THR A  74      33.766   5.945  16.852  4.00  1.00            
ATOM    573    N VAL A  75      34.932   5.028  18.566  4.00  1.00            
ATOM    574   CA VAL A  75      34.568   3.668  18.263  4.00  1.00            
ATOM    575   CB VAL A  75      35.655   2.873  17.599  4.00  1.00            
ATOM    576  CG1 VAL A  75      36.848   2.762  18.561  4.00  1.00            
ATOM    577  CG2 VAL A  75      35.068   1.516  17.176  4.00  1.00            
ATOM    578    C VAL A  75      34.246   3.008  19.553  4.00  1.00            
ATOM    579    O VAL A  75      34.846   3.298  20.586  4.00  1.00            
ATOM    580    N LEU A  76      33.255   2.105  19.520  4.00  1.00            
ATOM    581   CA LEU A  76      32.869   1.431  20.716  4.00  1.00            
ATOM    582   CB LEU A  76      31.372   1.607  20.992  4.00  1.00            
ATOM    583   CG LEU A  76      31.024   3.092  21.199  4.00  1.00            
ATOM    584  CD1 LEU A  76      29.513   3.309  21.317  4.00  1.00            
ATOM    585  CD2 LEU A  76      31.794   3.681  22.392  4.00  1.00            
ATOM    586    C LEU A  76      33.157  -0.027  20.483  4.00  1.00            
ATOM    587    O LEU A  76      32.696  -0.613  19.504  4.00  1.00            
ATOM    588    N VAL A  77      33.961  -0.637  21.378  4.00  1.00            
ATOM    589   CA VAL A  77      34.334  -2.022  21.321  4.00  1.00            
ATOM    590   CB VAL A  77      35.715  -2.285  21.849  4.00  1.00            
ATOM    591  CG1 VAL A  77      35.960  -3.803  21.851  4.00  1.00            
ATOM    592  CG2 VAL A  77      36.729  -1.477  21.019  4.00  1.00            
ATOM    593    C VAL A  77      33.377  -2.750  22.212  4.00  1.00            
ATOM    594    O VAL A  77      32.936  -2.215  23.228  4.00  1.00            
ATOM    595    N GLY A  78      33.007  -3.991  21.843  1.00  1.00            
ATOM    596   CA GLY A  78      32.092  -4.736  22.658  1.00  1.00            
ATOM    597    C GLY A  78      31.447  -5.733  21.775  1.00  1.00            
ATOM    598    O GLY A  78      31.728  -5.823  20.582  1.00  1.00            
ATOM    599    N PRO A  79      30.591  -6.503  22.356  1.00  1.00            
ATOM    600   CA PRO A  79      29.937  -7.481  21.555  1.00  1.00            
ATOM    601   CD PRO A  79      30.795  -6.959  23.722  1.00  1.00            
ATOM    602   CB PRO A  79      29.309  -8.469  22.532  1.00  1.00            
ATOM    603   CG PRO A  79      30.240  -8.392  23.757  1.00  1.00            
ATOM    604    C PRO A  79      28.975  -6.841  20.613  1.00  1.00            
ATOM    605    O PRO A  79      28.205  -5.974  21.025  1.00  1.00            
ATOM    606    N THR A  80      29.020  -7.260  19.337  1.00  1.00            
ATOM    607   CA THR A  80      28.116  -6.775  18.343  1.00  1.00            
ATOM    608   CB THR A  80      28.579  -5.506  17.703  1.00  1.00            
ATOM    609  OG1 THR A  80      29.789  -5.724  16.994  1.00  1.00            
ATOM    610  CG2 THR A  80      28.802  -4.469  18.812  1.00  1.00            
ATOM    611    C THR A  80      28.150  -7.826  17.269  1.00  1.00            
ATOM    612    O THR A  80      29.202  -8.421  17.038  1.00  1.00            
ATOM    613    N PRO A  81      27.053  -8.110  16.619  1.00  1.00            
ATOM    614   CA PRO A  81      27.080  -9.118  15.588  1.00  1.00            
ATOM    615   CD PRO A  81      25.758  -8.045  17.279  1.00  1.00            
ATOM    616   CB PRO A  81      25.619  -9.462  15.308  1.00  1.00            
ATOM    617   CG PRO A  81      24.917  -9.166  16.646  1.00  1.00            
ATOM    618    C PRO A  81      27.860  -8.777  14.362  1.00  1.00            
ATOM    619    O PRO A  81      28.544  -9.647  13.828  1.00  1.00            
ATOM    620    N VAL A  82      27.760  -7.525  13.891  1.00  1.00            
ATOM    621   CA VAL A  82      28.461  -7.083  12.719  1.00  1.00            
ATOM    622   CB VAL A  82      27.572  -6.866  11.541  1.00  1.00            
ATOM    623  CG1 VAL A  82      26.589  -5.739  11.899  1.00  1.00            
ATOM    624  CG2 VAL A  82      28.453  -6.548  10.323  1.00  1.00            
ATOM    625    C VAL A  82      28.943  -5.729  13.123  1.00  1.00            
ATOM    626    O VAL A  82      28.393  -5.137  14.050  1.00  1.00            
ATOM    627    N ASN A  83      29.992  -5.194  12.474  1.00  1.00            
ATOM    628   CA ASN A  83      30.385  -3.870  12.857  1.00  1.00            
ATOM    629   CB ASN A  83      31.658  -3.368  12.153  1.00  1.00            
ATOM    630   CG ASN A  83      32.824  -4.256  12.550  1.00  1.00            
ATOM    631  OD1 ASN A  83      32.845  -4.835  13.636  1.00  1.00            
ATOM    632  ND2 ASN A  83      33.827  -4.362  11.639  1.00  1.00            
ATOM    633    C ASN A  83      29.282  -3.010  12.370  1.00  1.00            
ATOM    634    O ASN A  83      28.576  -3.359  11.426  1.00  1.00            
ATOM    635    N ILE A  84      29.085  -1.865  13.030  4.00  1.00            
ATOM    636   CA ILE A  84      28.035  -0.997  12.615  4.00  1.00            
ATOM    637   CB ILE A  84      27.016  -0.764  13.695  4.00  1.00            
ATOM    638  CG1 ILE A  84      26.392  -2.090  14.161  4.00  1.00            
ATOM    639  CG2 ILE A  84      25.992   0.264  13.178  4.00  1.00            
ATOM    640  CD1 ILE A  84      25.622  -2.832  13.072  4.00  1.00            
ATOM    641    C ILE A  84      28.688   0.329  12.405  4.00  1.00            
ATOM    642    O ILE A  84      29.687   0.641  13.047  4.00  1.00            
ATOM    643    N ILE A  85      28.153   1.127  11.467  4.00  1.00            
ATOM    644   CA ILE A  85      28.616   2.466  11.252  4.00  1.00            
ATOM    645   CB ILE A  85      28.867   2.785   9.807  4.00  1.00            
ATOM    646  CG1 ILE A  85      29.958   1.869   9.240  4.00  1.00            
ATOM    647  CG2 ILE A  85      29.180   4.288   9.692  4.00  1.00            
ATOM    648  CD1 ILE A  85      31.297   2.030   9.951  4.00  1.00            
ATOM    649    C ILE A  85      27.424   3.267  11.650  4.00  1.00            
ATOM    650    O ILE A  85      26.292   2.845  11.413  4.00  1.00            
ATOM    651    N GLY A  86      27.616   4.431  12.288  1.00  1.00            
ATOM    652   CA GLY A  86      26.425   5.083  12.737  1.00  1.00            
ATOM    653    C GLY A  86      26.508   6.549  12.463  1.00  1.00            
ATOM    654    O GLY A  86      27.400   7.024  11.763  1.00  1.00            
ATOM    655    N ARG A  87      25.537   7.291  13.029  2.00  1.00            
ATOM    656   CA ARG A  87      25.417   8.712  12.875  2.00  1.00            
ATOM    657   CB ARG A  87      24.048   9.174  13.409  2.00  1.00            
ATOM    658   CG ARG A  87      23.759  10.672  13.363  2.00  1.00            
ATOM    659   CD ARG A  87      22.405  11.009  14.000  2.00  1.00            
ATOM    660   NE ARG A  87      22.566  10.995  15.486  2.00  1.00            
ATOM    661   CZ ARG A  87      22.419   9.847  16.215  2.00  1.00            
ATOM    662  NH1 ARG A  87      22.144   8.658  15.604  2.00  1.00            
ATOM    663  NH2 ARG A  87      22.554   9.889  17.572  2.00  1.00            
ATOM    664    C ARG A  87      26.481   9.321  13.738  2.00  1.00            
ATOM    665    O ARG A  87      26.206   9.836  14.821  2.00  1.00            
ATOM    666    N ASN A  88      27.739   9.268  13.257  2.00  1.00            
ATOM    667   CA ASN A  88      28.873   9.806  13.956  2.00  1.00            
ATOM    668   CB ASN A  88      29.385   8.911  15.095  2.00  1.00            
ATOM    669   CG ASN A  88      30.294   9.762  15.975  2.00  1.00            
ATOM    670  OD1 ASN A  88      29.822  10.493  16.845  2.00  1.00            
ATOM    671  ND2 ASN A  88      31.632   9.666  15.749  2.00  1.00            
ATOM    672    C ASN A  88      29.935   9.871  12.942  2.00  1.00            
ATOM    673    O ASN A  88      30.271  10.931  12.418  2.00  1.00            
ATOM    674    N LEU A  89      30.483   8.689  12.641  2.00  1.00            
ATOM    675   CA LEU A  89      31.509   8.629  11.668  2.00  1.00            
ATOM    676   CB LEU A  89      32.040   7.206  11.432  2.00  1.00            
ATOM    677   CG LEU A  89      32.712   6.621  12.688  2.00  1.00            
ATOM    678  CD1 LEU A  89      33.381   5.270  12.394  2.00  1.00            
ATOM    679  CD2 LEU A  89      33.668   7.640  13.328  2.00  1.00            
ATOM    680    C LEU A  89      30.901   9.144  10.393  2.00  1.00            
ATOM    681    O LEU A  89      31.546   9.860   9.629  2.00  1.00            
ATOM    682    N LEU A  90      29.618   8.798  10.161  2.00  1.00            
ATOM    683   CA LEU A  90      28.840   9.115   8.989  2.00  1.00            
ATOM    684   CB LEU A  90      27.485   8.366   9.031  2.00  1.00            
ATOM    685   CG LEU A  90      26.493   8.568   7.861  2.00  1.00            
ATOM    686  CD1 LEU A  90      25.350   7.549   7.970  2.00  1.00            
ATOM    687  CD2 LEU A  90      25.908   9.991   7.804  2.00  1.00            
ATOM    688    C LEU A  90      28.592  10.583   8.816  2.00  1.00            
ATOM    689    O LEU A  90      28.669  11.077   7.693  2.00  1.00            
ATOM    690    N THR A  91      28.279  11.332   9.888  3.00  1.00            
ATOM    691   CA THR A  91      27.965  12.725   9.698  3.00  1.00            
ATOM    692   CB THR A  91      27.651  13.418  10.990  3.00  1.00            
ATOM    693  OG1 THR A  91      28.768  13.366  11.866  3.00  1.00            
ATOM    694  CG2 THR A  91      26.443  12.711  11.626  3.00  1.00            
ATOM    695    C THR A  91      29.174  13.365   9.097  3.00  1.00            
ATOM    696    O THR A  91      29.071  14.208   8.208  3.00  1.00            
ATOM    697    N GLN A  92      30.360  12.947   9.566  3.00  1.00            
ATOM    698   CA GLN A  92      31.599  13.494   9.107  3.00  1.00            
ATOM    699   CB GLN A  92      32.789  12.933   9.901  3.00  1.00            
ATOM    700   CG GLN A  92      32.724  13.293  11.387  3.00  1.00            
ATOM    701   CD GLN A  92      33.913  12.651  12.078  3.00  1.00            
ATOM    702  OE1 GLN A  92      34.802  12.102  11.427  3.00  1.00            
ATOM    703  NE2 GLN A  92      33.932  12.723  13.436  3.00  1.00            
ATOM    704    C GLN A  92      31.824  13.185   7.661  3.00  1.00            
ATOM    705    O GLN A  92      32.223  14.060   6.896  3.00  1.00            
ATOM    706    N ILE A  93      31.550  11.938   7.233  3.00  1.00            
ATOM    707   CA ILE A  93      31.786  11.598   5.859  3.00  1.00            
ATOM    708   CB ILE A  93      31.516  10.154   5.526  3.00  1.00            
ATOM    709  CG1 ILE A  93      30.041   9.788   5.710  3.00  1.00            
ATOM    710  CG2 ILE A  93      32.467   9.290   6.372  3.00  1.00            
ATOM    711  CD1 ILE A  93      29.742   8.347   5.304  3.00  1.00            
ATOM    712    C ILE A  93      30.898  12.493   5.059  3.00  1.00            
ATOM    713    O ILE A  93      31.276  12.947   3.980  3.00  1.00            
ATOM    714    N GLY A  94      29.692  12.796   5.583  3.00  1.00            
ATOM    715   CA GLY A  94      28.839  13.704   4.874  3.00  1.00            
ATOM    716    C GLY A  94      27.659  12.992   4.309  3.00  1.00            
ATOM    717    O GLY A  94      26.889  13.575   3.547  3.00  1.00            
ATOM    718    N CYS A  95      27.475  11.709   4.660  1.00  1.00            
ATOM    719   CA CYS A  95      26.346  11.018   4.117  1.00  1.00            
ATOM    720   CB CYS A  95      26.402   9.482   4.259  1.00  1.00            
ATOM    721   SG CYS A  95      27.603   8.701   3.138  1.00  1.00            
ATOM    722    C CYS A  95      25.081  11.480   4.754  1.00  1.00            
ATOM    723    O CYS A  95      25.055  11.856   5.925  1.00  1.00            
ATOM    724    N THR A  96      23.993  11.484   3.954  4.00  1.00            
ATOM    725   CA THR A  96      22.684  11.836   4.422  4.00  1.00            
ATOM    726   CB THR A  96      22.247  13.213   4.019  4.00  1.00            
ATOM    727  OG1 THR A  96      22.215  13.319   2.604  4.00  1.00            
ATOM    728  CG2 THR A  96      23.224  14.244   4.610  4.00  1.00            
ATOM    729    C THR A  96      21.737  10.856   3.797  4.00  1.00            
ATOM    730    O THR A  96      22.052  10.255   2.771  4.00  1.00            
ATOM    731    N LEU A  97      20.555  10.639   4.413  4.00  1.00            
ATOM    732   CA LEU A  97      19.623   9.726   3.814  4.00  1.00            
ATOM    733   CB LEU A  97      18.664   9.033   4.796  4.00  1.00            
ATOM    734   CG LEU A  97      19.358   8.001   5.700  4.00  1.00            
ATOM    735  CD1 LEU A  97      18.347   7.298   6.619  4.00  1.00            
ATOM    736  CD2 LEU A  97      20.191   7.012   4.870  4.00  1.00            
ATOM    737    C LEU A  97      18.806  10.498   2.842  4.00  1.00            
ATOM    738    O LEU A  97      18.436  11.644   3.093  4.00  1.00            
ATOM    739    N ASN A  98      18.517   9.886   1.682  4.00  1.00            
ATOM    740   CA ASN A  98      17.724  10.572   0.715  4.00  1.00            
ATOM    741   CB ASN A  98      18.385  10.735  -0.666  4.00  1.00            
ATOM    742   CG ASN A  98      19.352  11.910  -0.587  4.00  1.00            
ATOM    743  OD1 ASN A  98      19.414  12.613   0.421  4.00  1.00            
ATOM    744  ND2 ASN A  98      20.111  12.152  -1.689  4.00  1.00            
ATOM    745    C ASN A  98      16.465   9.824   0.529  4.00  1.00            
ATOM    746    O ASN A  98      16.371   8.640   0.846  4.00  1.00            
ATOM    747    N PHE A  99      15.459  10.532  -0.006  1.00  1.00            
ATOM    748   CA PHE A  99      14.161   9.970  -0.131  1.00  1.00            
ATOM    749   CB PHE A  99      14.070   8.630  -0.880  1.00  1.00            
ATOM    750   CG PHE A  99      13.989   8.929  -2.335  1.00  1.00            
ATOM    751  CD1 PHE A  99      12.801   9.385  -2.859  1.00  1.00            
ATOM    752  CD2 PHE A  99      15.074   8.785  -3.167  1.00  1.00            
ATOM    753  CE1 PHE A  99      12.683   9.677  -4.197  1.00  1.00            
ATOM    754  CE2 PHE A  99      14.961   9.074  -4.507  1.00  1.00            
ATOM    755   CZ PHE A  99      13.766   9.518  -5.025  1.00  1.00            
ATOM    756    C PHE A  99      13.582   9.769   1.261  1.00  1.00            
ATOM    757    O PHE A  99      14.212   9.066   2.095  1.00  1.00            
ATOM    758  OXT PHE A  99      12.485  10.335   1.514  1.00  1.00            
ATOM    759    N PRO B   1      12.453  13.198   1.323  1.00  1.00            
ATOM    760   CA PRO B   1      13.269  14.439   1.265  1.00  1.00            
ATOM    761   CD PRO B   1      11.032  13.546   1.652  1.00  1.00            
ATOM    762   CB PRO B   1      12.416  15.523   1.936  1.00  1.00            
ATOM    763   CG PRO B   1      11.171  14.812   2.500  1.00  1.00            
ATOM    764    C PRO B   1      14.497  14.046   2.006  1.00  1.00            
ATOM    765    O PRO B   1      14.612  12.888   2.409  1.00  1.00            
ATOM    766    N GLN B   2      15.417  14.997   2.205  4.00  1.00            
ATOM    767   CA GLN B   2      16.659  14.671   2.826  4.00  1.00            
ATOM    768   CB GLN B   2      17.761  15.707   2.544  4.00  1.00            
ATOM    769   CG GLN B   2      17.428  17.120   3.026  4.00  1.00            
ATOM    770   CD GLN B   2      16.376  17.667   2.076  4.00  1.00            
ATOM    771  OE1 GLN B   2      16.547  17.627   0.859  4.00  1.00            
ATOM    772  NE2 GLN B   2      15.251  18.180   2.645  4.00  1.00            
ATOM    773    C GLN B   2      16.519  14.534   4.306  4.00  1.00            
ATOM    774    O GLN B   2      15.769  15.257   4.960  4.00  1.00            
ATOM    775    N ILE B   3      17.261  13.552   4.860  4.00  1.00            
ATOM    776   CA ILE B   3      17.383  13.330   6.274  4.00  1.00            
ATOM    777   CB ILE B   3      17.148  11.901   6.685  4.00  1.00            
ATOM    778  CG1 ILE B   3      15.718  11.427   6.378  4.00  1.00            
ATOM    779  CG2 ILE B   3      17.534  11.779   8.169  4.00  1.00            
ATOM    780  CD1 ILE B   3      14.645  12.183   7.155  4.00  1.00            
ATOM    781    C ILE B   3      18.840  13.554   6.515  4.00  1.00            
ATOM    782    O ILE B   3      19.680  12.979   5.824  4.00  1.00            
ATOM    783    N THR B   4      19.203  14.404   7.485  1.00  1.00            
ATOM    784   CA THR B   4      20.607  14.623   7.645  1.00  1.00            
ATOM    785   CB THR B   4      20.958  16.081   7.585  1.00  1.00            
ATOM    786  OG1 THR B   4      20.534  16.628   6.345  1.00  1.00            
ATOM    787  CG2 THR B   4      22.476  16.256   7.755  1.00  1.00            
ATOM    788    C THR B   4      20.981  14.133   9.006  1.00  1.00            
ATOM    789    O THR B   4      20.380  14.532  10.001  1.00  1.00            
ATOM    790    N LEU B   5      21.994  13.244   9.085  1.00  1.00            
ATOM    791   CA LEU B   5      22.393  12.720  10.359  1.00  1.00            
ATOM    792   CB LEU B   5      23.135  11.380  10.269  1.00  1.00            
ATOM    793   CG LEU B   5      22.194  10.215   9.905  1.00  1.00            
ATOM    794  CD1 LEU B   5      21.524  10.431   8.538  1.00  1.00            
ATOM    795  CD2 LEU B   5      22.919   8.866  10.014  1.00  1.00            
ATOM    796    C LEU B   5      23.250  13.729  11.058  1.00  1.00            
ATOM    797    O LEU B   5      24.144  14.348  10.481  1.00  1.00            
ATOM    798    N TRP B   6      22.927  13.910  12.347  1.00  1.00            
ATOM    799   CA TRP B   6      23.469  14.794  13.337  1.00  1.00            
ATOM    800   CB TRP B   6      23.048  16.256  13.090  1.00  1.00            
ATOM    801   CG TRP B   6      23.408  17.241  14.179  1.00  1.00            
ATOM    802  CD2 TRP B   6      23.081  18.637  14.120  1.00  1.00            
ATOM    803  CD1 TRP B   6      24.054  17.047  15.364  1.00  1.00            
ATOM    804  NE1 TRP B   6      24.146  18.236  16.048  1.00  1.00            
ATOM    805  CE2 TRP B   6      23.553  19.224  15.294  1.00  1.00            
ATOM    806  CE3 TRP B   6      22.437  19.369  13.166  1.00  1.00            
ATOM    807  CZ2 TRP B   6      23.391  20.557  15.535  1.00  1.00            
ATOM    808  CZ3 TRP B   6      22.279  20.713  13.411  1.00  1.00            
ATOM    809  CH2 TRP B   6      22.747  21.296  14.571  1.00  1.00            
ATOM    810    C TRP B   6      22.694  14.287  14.500  1.00  1.00            
ATOM    811    O TRP B   6      23.216  13.605  15.381  1.00  1.00            
ATOM    812    N LYS B   7      21.391  14.628  14.496  1.00  1.00            
ATOM    813   CA LYS B   7      20.441  14.100  15.430  1.00  1.00            
ATOM    814   CB LYS B   7      19.236  15.023  15.652  1.00  1.00            
ATOM    815   CG LYS B   7      18.388  14.633  16.861  1.00  1.00            
ATOM    816   CD LYS B   7      19.115  14.842  18.191  1.00  1.00            
ATOM    817   CE LYS B   7      19.349  16.314  18.542  1.00  1.00            
ATOM    818   NZ LYS B   7      18.143  16.883  19.184  1.00  1.00            
ATOM    819    C LYS B   7      19.949  12.841  14.808  1.00  1.00            
ATOM    820    O LYS B   7      20.120  12.626  13.608  1.00  1.00            
ATOM    821    N ARG B   8      19.338  11.954  15.608  1.00  1.00            
ATOM    822   CA ARG B   8      18.865  10.729  15.048  1.00  1.00            
ATOM    823   CB ARG B   8      18.351   9.741  16.119  1.00  1.00            
ATOM    824   CG ARG B   8      19.472   8.947  16.796  1.00  1.00            
ATOM    825   CD ARG B   8      19.060   8.181  18.057  1.00  1.00            
ATOM    826   NE ARG B   8      19.329   9.056  19.236  1.00  1.00            
ATOM    827   CZ ARG B   8      18.399   9.938  19.706  1.00  1.00            
ATOM    828  NH1 ARG B   8      17.195  10.067  19.076  1.00  1.00            
ATOM    829  NH2 ARG B   8      18.677  10.691  20.811  1.00  1.00            
ATOM    830    C ARG B   8      17.748  11.021  14.111  1.00  1.00            
ATOM    831    O ARG B   8      16.881  11.850  14.385  1.00  1.00            
ATOM    832    N PRO B   9      17.797  10.358  12.983  1.00  1.00            
ATOM    833   CA PRO B   9      16.793  10.533  11.977  1.00  1.00            
ATOM    834   CD PRO B   9      18.436   9.057  12.885  1.00  1.00            
ATOM    835   CB PRO B   9      17.078   9.473  10.917  1.00  1.00            
ATOM    836   CG PRO B   9      17.699   8.332  11.743  1.00  1.00            
ATOM    837    C PRO B   9      15.474  10.288  12.634  1.00  1.00            
ATOM    838    O PRO B   9      15.209   9.155  13.032  1.00  1.00            
ATOM    839    N LEU B  10      14.624  11.323  12.747  4.00  1.00            
ATOM    840   CA LEU B  10      13.335  11.078  13.307  4.00  1.00            
ATOM    841   CB LEU B  10      13.020  11.893  14.582  4.00  1.00            
ATOM    842   CG LEU B  10      12.780  13.406  14.417  4.00  1.00            
ATOM    843  CD1 LEU B  10      11.407  13.710  13.794  4.00  1.00            
ATOM    844  CD2 LEU B  10      12.985  14.130  15.756  4.00  1.00            
ATOM    845    C LEU B  10      12.393  11.415  12.221  4.00  1.00            
ATOM    846    O LEU B  10      12.493  12.475  11.605  4.00  1.00            
ATOM    847    N VAL B  11      11.484  10.481  11.909  4.00  1.00            
ATOM    848   CA VAL B  11      10.588  10.786  10.851  4.00  1.00            
ATOM    849   CB VAL B  11      10.739   9.904   9.647  4.00  1.00            
ATOM    850  CG1 VAL B  11       9.678  10.303   8.607  4.00  1.00            
ATOM    851  CG2 VAL B  11      12.182  10.032   9.132  4.00  1.00            
ATOM    852    C VAL B  11       9.204  10.625  11.363  4.00  1.00            
ATOM    853    O VAL B  11       8.916   9.733  12.160  4.00  1.00            
ATOM    854    N THR B  12       8.298  11.511  10.910  4.00  1.00            
ATOM    855   CA THR B  12       6.959  11.405  11.385  4.00  1.00            
ATOM    856   CB THR B  12       6.170  12.684  11.317  4.00  1.00            
ATOM    857  OG1 THR B  12       4.920  12.512  11.969  4.00  1.00            
ATOM    858  CG2 THR B  12       5.958  13.084   9.848  4.00  1.00            
ATOM    859    C THR B  12       6.263  10.363  10.582  4.00  1.00            
ATOM    860    O THR B  12       6.249  10.403   9.353  4.00  1.00            
ATOM    861    N ILE B  13       5.681   9.366  11.273  4.00  1.00            
ATOM    862   CA ILE B  13       4.992   8.347  10.550  4.00  1.00            
ATOM    863   CB ILE B  13       5.722   7.036  10.490  4.00  1.00            
ATOM    864  CG1 ILE B  13       7.043   7.192   9.717  4.00  1.00            
ATOM    865  CG2 ILE B  13       4.770   5.986   9.891  4.00  1.00            
ATOM    866  CD1 ILE B  13       7.955   5.971   9.819  4.00  1.00            
ATOM    867    C ILE B  13       3.680   8.086  11.208  4.00  1.00            
ATOM    868    O ILE B  13       3.564   8.152  12.429  4.00  1.00            
ATOM    869    N ARG B  14       2.640   7.797  10.400  4.00  1.00            
ATOM    870   CA ARG B  14       1.365   7.510  10.981  4.00  1.00            
ATOM    871   CB ARG B  14       0.238   8.440  10.500  4.00  1.00            
ATOM    872   CG ARG B  14       0.348   9.878  11.016  4.00  1.00            
ATOM    873   CD ARG B  14      -0.854  10.747  10.631  4.00  1.00            
ATOM    874   NE ARG B  14      -0.619  12.119  11.162  4.00  1.00            
ATOM    875   CZ ARG B  14      -1.455  13.138  10.808  4.00  1.00            
ATOM    876  NH1 ARG B  14      -2.492  12.906   9.950  4.00  1.00            
ATOM    877  NH2 ARG B  14      -1.252  14.392  11.305  4.00  1.00            
ATOM    878    C ARG B  14       0.972   6.121  10.612  4.00  1.00            
ATOM    879    O ARG B  14       0.702   5.829   9.448  4.00  1.00            
ATOM    880    N ILE B  15       0.952   5.216  11.610  4.00  1.00            
ATOM    881   CA ILE B  15       0.475   3.896  11.336  4.00  1.00            
ATOM    882   CB ILE B  15       1.536   2.844  11.191  4.00  1.00            
ATOM    883  CG1 ILE B  15       2.319   2.644  12.497  4.00  1.00            
ATOM    884  CG2 ILE B  15       2.409   3.231   9.984  4.00  1.00            
ATOM    885  CD1 ILE B  15       3.193   1.390  12.482  4.00  1.00            
ATOM    886    C ILE B  15      -0.430   3.499  12.449  4.00  1.00            
ATOM    887    O ILE B  15      -0.128   3.716  13.622  4.00  1.00            
ATOM    888    N GLY B  16      -1.588   2.913  12.093  3.00  1.00            
ATOM    889   CA GLY B  16      -2.492   2.418  13.083  3.00  1.00            
ATOM    890    C GLY B  16      -3.394   3.499  13.576  3.00  1.00            
ATOM    891    O GLY B  16      -4.084   3.326  14.579  3.00  1.00            
ATOM    892    N GLY B  17      -3.417   4.652  12.891  3.00  1.00            
ATOM    893   CA GLY B  17      -4.294   5.688  13.341  3.00  1.00            
ATOM    894    C GLY B  17      -3.596   6.382  14.457  3.00  1.00            
ATOM    895    O GLY B  17      -4.172   7.254  15.105  3.00  1.00            
ATOM    896    N GLN B  18      -2.331   6.006  14.723  4.00  1.00            
ATOM    897   CA GLN B  18      -1.665   6.703  15.776  4.00  1.00            
ATOM    898   CB GLN B  18      -1.266   5.840  16.982  4.00  1.00            
ATOM    899   CG GLN B  18      -0.900   6.699  18.194  4.00  1.00            
ATOM    900   CD GLN B  18      -2.152   7.485  18.576  4.00  1.00            
ATOM    901  OE1 GLN B  18      -3.089   6.939  19.155  4.00  1.00            
ATOM    902  NE2 GLN B  18      -2.177   8.800  18.230  4.00  1.00            
ATOM    903    C GLN B  18      -0.440   7.352  15.206  4.00  1.00            
ATOM    904    O GLN B  18       0.175   6.837  14.274  4.00  1.00            
ATOM    905    N LEU B  19      -0.076   8.533  15.745  4.00  1.00            
ATOM    906   CA LEU B  19       1.091   9.226  15.278  4.00  1.00            
ATOM    907   CB LEU B  19       1.286  10.636  15.871  4.00  1.00            
ATOM    908   CG LEU B  19       0.228  11.682  15.480  4.00  1.00            
ATOM    909  CD1 LEU B  19      -1.159  11.321  16.032  4.00  1.00            
ATOM    910  CD2 LEU B  19       0.686  13.093  15.885  4.00  1.00            
ATOM    911    C LEU B  19       2.263   8.447  15.765  4.00  1.00            
ATOM    912    O LEU B  19       2.190   7.783  16.797  4.00  1.00            
ATOM    913    N LYS B  20       3.378   8.482  15.015  4.00  1.00            
ATOM    914   CA LYS B  20       4.527   7.778  15.489  4.00  1.00            
ATOM    915   CB LYS B  20       4.706   6.395  14.838  4.00  1.00            
ATOM    916   CG LYS B  20       5.779   5.545  15.518  4.00  1.00            
ATOM    917   CD LYS B  20       5.420   5.206  16.965  4.00  1.00            
ATOM    918   CE LYS B  20       5.509   6.413  17.903  4.00  1.00            
ATOM    919   NZ LYS B  20       4.894   6.095  19.208  4.00  1.00            
ATOM    920    C LYS B  20       5.731   8.583  15.158  4.00  1.00            
ATOM    921    O LYS B  20       5.892   9.042  14.029  4.00  1.00            
ATOM    922    N GLU B  21       6.603   8.797  16.160  4.00  1.00            
ATOM    923   CA GLU B  21       7.838   9.465  15.893  4.00  1.00            
ATOM    924   CB GLU B  21       8.314  10.317  17.081  4.00  1.00            
ATOM    925   CG GLU B  21       7.349  11.478  17.343  4.00  1.00            
ATOM    926   CD GLU B  21       7.699  12.148  18.662  4.00  1.00            
ATOM    927  OE1 GLU B  21       8.795  11.861  19.214  4.00  1.00            
ATOM    928  OE2 GLU B  21       6.864  12.963  19.136  4.00  1.00            
ATOM    929    C GLU B  21       8.772   8.326  15.665  4.00  1.00            
ATOM    930    O GLU B  21       9.037   7.553  16.583  4.00  1.00            
ATOM    931    N ALA B  22       9.292   8.186  14.428  4.00  1.00            
ATOM    932   CA ALA B  22      10.022   6.991  14.110  4.00  1.00            
ATOM    933   CB ALA B  22       9.451   6.232  12.899  4.00  1.00            
ATOM    934    C ALA B  22      11.458   7.271  13.817  4.00  1.00            
ATOM    935    O ALA B  22      11.834   8.374  13.426  4.00  1.00            
ATOM    936    N LEU B  23      12.306   6.246  14.046  4.00  1.00            
ATOM    937   CA LEU B  23      13.701   6.354  13.752  4.00  1.00            
ATOM    938   CB LEU B  23      14.579   5.994  14.972  4.00  1.00            
ATOM    939   CG LEU B  23      16.080   6.331  14.857  4.00  1.00            
ATOM    940  CD1 LEU B  23      16.834   5.952  16.145  4.00  1.00            
ATOM    941  CD2 LEU B  23      16.712   5.709  13.605  4.00  1.00            
ATOM    942    C LEU B  23      13.951   5.409  12.610  4.00  1.00            
ATOM    943    O LEU B  23      13.787   4.199  12.754  4.00  1.00            
ATOM    944    N LEU B  24      14.336   5.945  11.428  4.00  1.00            
ATOM    945   CA LEU B  24      14.538   5.113  10.272  4.00  1.00            
ATOM    946   CB LEU B  24      14.585   5.871   8.937  4.00  1.00            
ATOM    947   CG LEU B  24      14.801   4.928   7.742  4.00  1.00            
ATOM    948  CD1 LEU B  24      13.670   3.890   7.643  4.00  1.00            
ATOM    949  CD2 LEU B  24      15.002   5.719   6.441  4.00  1.00            
ATOM    950    C LEU B  24      15.812   4.397  10.427  4.00  1.00            
ATOM    951    O LEU B  24      16.775   4.924  10.979  4.00  1.00            
ATOM    952    N ASP B  25      15.841   3.144   9.955  1.00  1.00            
ATOM    953   CA ASP B  25      17.064   2.442  10.113  1.00  1.00            
ATOM    954   CB ASP B  25      17.016   1.287  11.129  1.00  1.00            
ATOM    955   CG ASP B  25      17.031   1.845  12.541  1.00  1.00            
ATOM    956  OD1 ASP B  25      17.150   3.089  12.692  1.00  1.00            
ATOM    957  OD2 ASP B  25      16.934   1.025  13.492  1.00  1.00            
ATOM    958    C ASP B  25      17.461   1.817   8.835  1.00  1.00            
ATOM    959    O ASP B  25      16.655   1.247   8.102  1.00  1.00            
ATOM    960    N THR B  26      18.757   1.958   8.545  3.00  1.00            
ATOM    961   CA THR B  26      19.384   1.243   7.492  3.00  1.00            
ATOM    962   CB THR B  26      20.266   2.110   6.642  3.00  1.00            
ATOM    963  OG1 THR B  26      21.309   2.672   7.424  3.00  1.00            
ATOM    964  CG2 THR B  26      19.410   3.231   6.034  3.00  1.00            
ATOM    965    C THR B  26      20.276   0.361   8.293  3.00  1.00            
ATOM    966    O THR B  26      20.958   0.834   9.201  3.00  1.00            
ATOM    967    N GLY B  27      20.294  -0.948   8.013  3.00  1.00            
ATOM    968   CA GLY B  27      21.087  -1.780   8.863  3.00  1.00            
ATOM    969    C GLY B  27      20.151  -2.651   9.652  3.00  1.00            
ATOM    970    O GLY B  27      20.510  -3.753  10.063  3.00  1.00            
ATOM    971    N ALA B  28      18.915  -2.170   9.886  1.00  1.00            
ATOM    972   CA ALA B  28      18.001  -2.859  10.754  1.00  1.00            
ATOM    973   CB ALA B  28      16.798  -1.976  11.122  1.00  1.00            
ATOM    974    C ALA B  28      17.447  -4.164  10.295  1.00  1.00            
ATOM    975    O ALA B  28      17.638  -5.177  10.967  1.00  1.00            
ATOM    976    N ASP B  29      16.806  -4.198   9.113  1.00  1.00            
ATOM    977   CA ASP B  29      16.111  -5.395   8.726  1.00  1.00            
ATOM    978   CB ASP B  29      17.026  -6.637   8.726  1.00  1.00            
ATOM    979   CG ASP B  29      16.322  -7.795   8.037  1.00  1.00            
ATOM    980  OD1 ASP B  29      15.064  -7.828   8.075  1.00  1.00            
ATOM    981  OD2 ASP B  29      17.035  -8.659   7.456  1.00  1.00            
ATOM    982    C ASP B  29      14.970  -5.612   9.689  1.00  1.00            
ATOM    983    O ASP B  29      15.148  -5.602  10.906  1.00  1.00            
ATOM    984    N ASP B  30      13.745  -5.819   9.157  1.00  1.00            
ATOM    985   CA ASP B  30      12.583  -6.022   9.984  1.00  1.00            
ATOM    986   CB ASP B  30      12.766  -7.130  11.039  1.00  1.00            
ATOM    987   CG ASP B  30      11.403  -7.495  11.617  1.00  1.00            
ATOM    988  OD1 ASP B  30      10.371  -6.964  11.126  1.00  1.00            
ATOM    989  OD2 ASP B  30      11.380  -8.325  12.565  1.00  1.00            
ATOM    990    C ASP B  30      12.288  -4.746  10.669  1.00  1.00            
ATOM    991    O ASP B  30      13.186  -4.003  11.063  1.00  1.00            
ATOM    992    N THR B  31      10.992  -4.441  10.804  1.00  1.00            
ATOM    993   CA THR B  31      10.701  -3.205  11.436  1.00  1.00            
ATOM    994   CB THR B  31       9.644  -2.395  10.744  1.00  1.00            
ATOM    995  OG1 THR B  31       8.422  -3.114  10.704  1.00  1.00            
ATOM    996  CG2 THR B  31      10.126  -2.068   9.320  1.00  1.00            
ATOM    997    C THR B  31      10.236  -3.478  12.809  1.00  1.00            
ATOM    998    O THR B  31       9.364  -4.314  13.040  1.00  1.00            
ATOM    999    N VAL B  32      10.843  -2.767  13.769  4.00  1.00            
ATOM   1000   CA VAL B  32      10.434  -2.958  15.114  4.00  1.00            
ATOM   1001   CB VAL B  32      11.572  -3.106  16.077  4.00  1.00            
ATOM   1002  CG1 VAL B  32      12.377  -1.795  16.097  4.00  1.00            
ATOM   1003  CG2 VAL B  32      10.996  -3.503  17.446  4.00  1.00            
ATOM   1004    C VAL B  32       9.682  -1.762  15.500  4.00  1.00            
ATOM   1005    O VAL B  32      10.058  -0.636  15.191  4.00  1.00            
ATOM   1006    N LEU B  33       8.547  -1.990  16.151  4.00  1.00            
ATOM   1007   CA LEU B  33       7.815  -0.876  16.620  4.00  1.00            
ATOM   1008   CB LEU B  33       6.364  -0.828  16.110  4.00  1.00            
ATOM   1009   CG LEU B  33       5.551   0.359  16.660  4.00  1.00            
ATOM   1010  CD1 LEU B  33       6.122   1.701  16.179  4.00  1.00            
ATOM   1011  CD2 LEU B  33       4.057   0.200  16.337  4.00  1.00            
ATOM   1012    C LEU B  33       7.744  -1.094  18.086  4.00  1.00            
ATOM   1013    O LEU B  33       7.926  -2.213  18.564  4.00  1.00            
ATOM   1014    N GLU B  34       7.507  -0.020  18.849  1.00  1.00            
ATOM   1015   CA GLU B  34       7.402  -0.191  20.264  1.00  1.00            
ATOM   1016   CB GLU B  34       7.396   1.135  21.041  1.00  1.00            
ATOM   1017   CG GLU B  34       6.230   2.050  20.654  1.00  1.00            
ATOM   1018   CD GLU B  34       6.359   3.335  21.457  1.00  1.00            
ATOM   1019  OE1 GLU B  34       6.525   3.236  22.702  1.00  1.00            
ATOM   1020  OE2 GLU B  34       6.306   4.430  20.836  1.00  1.00            
ATOM   1021    C GLU B  34       6.078  -0.845  20.509  1.00  1.00            
ATOM   1022    O GLU B  34       5.239  -0.922  19.613  1.00  1.00            
ATOM   1023    N GLU B  35       5.869  -1.351  21.739  1.00  1.00            
ATOM   1024   CA GLU B  35       4.660  -2.044  22.083  1.00  1.00            
ATOM   1025   CB GLU B  35       4.562  -2.312  23.594  1.00  1.00            
ATOM   1026   CG GLU B  35       3.293  -3.041  24.031  1.00  1.00            
ATOM   1027   CD GLU B  35       3.320  -3.117  25.554  1.00  1.00            
ATOM   1028  OE1 GLU B  35       4.383  -2.775  26.139  1.00  1.00            
ATOM   1029  OE2 GLU B  35       2.284  -3.511  26.151  1.00  1.00            
ATOM   1030    C GLU B  35       3.487  -1.207  21.702  1.00  1.00            
ATOM   1031    O GLU B  35       3.408  -0.028  22.044  1.00  1.00            
ATOM   1032    N MET B  36       2.552  -1.810  20.942  1.00  1.00            
ATOM   1033   CA MET B  36       1.353  -1.114  20.595  1.00  1.00            
ATOM   1034   CB MET B  36       1.412  -0.316  19.284  1.00  1.00            
ATOM   1035   CG MET B  36       0.122   0.469  19.033  1.00  1.00            
ATOM   1036   SD MET B  36       0.224   1.705  17.705  1.00  1.00            
ATOM   1037   CE MET B  36       1.042   2.961  18.731  1.00  1.00            
ATOM   1038    C MET B  36       0.263  -2.121  20.460  1.00  1.00            
ATOM   1039    O MET B  36       0.521  -3.289  20.177  1.00  1.00            
ATOM   1040    N ASN B  37      -0.995  -1.692  20.684  1.00  1.00            
ATOM   1041   CA ASN B  37      -2.081  -2.615  20.540  1.00  1.00            
ATOM   1042   CB ASN B  37      -3.266  -2.333  21.480  1.00  1.00            
ATOM   1043   CG ASN B  37      -2.805  -2.556  22.914  1.00  1.00            
ATOM   1044  OD1 ASN B  37      -1.610  -2.635  23.194  1.00  1.00            
ATOM   1045  ND2 ASN B  37      -3.784  -2.667  23.852  1.00  1.00            
ATOM   1046    C ASN B  37      -2.577  -2.454  19.143  1.00  1.00            
ATOM   1047    O ASN B  37      -3.399  -1.587  18.855  1.00  1.00            
ATOM   1048    N LEU B  38      -2.064  -3.295  18.228  1.00  1.00            
ATOM   1049   CA LEU B  38      -2.529  -3.266  16.876  1.00  1.00            
ATOM   1050   CB LEU B  38      -1.424  -3.457  15.824  1.00  1.00            
ATOM   1051   CG LEU B  38      -0.407  -2.304  15.762  1.00  1.00            
ATOM   1052  CD1 LEU B  38       0.663  -2.566  14.688  1.00  1.00            
ATOM   1053  CD2 LEU B  38      -1.113  -0.950  15.583  1.00  1.00            
ATOM   1054    C LEU B  38      -3.438  -4.459  16.773  1.00  1.00            
ATOM   1055    O LEU B  38      -3.280  -5.450  17.484  1.00  1.00            
ATOM   1056    N PRO B  39      -4.416  -4.348  15.930  1.00  1.00            
ATOM   1057   CA PRO B  39      -5.449  -5.348  15.785  1.00  1.00            
ATOM   1058   CD PRO B  39      -4.858  -3.032  15.505  1.00  1.00            
ATOM   1059   CB PRO B  39      -6.661  -4.599  15.217  1.00  1.00            
ATOM   1060   CG PRO B  39      -6.087  -3.299  14.631  1.00  1.00            
ATOM   1061    C PRO B  39      -5.317  -6.681  15.109  1.00  1.00            
ATOM   1062    O PRO B  39      -6.159  -7.533  15.388  1.00  1.00            
ATOM   1063    N GLY B  40      -4.335  -6.931  14.233  1.00  1.00            
ATOM   1064   CA GLY B  40      -4.488  -8.142  13.469  1.00  1.00            
ATOM   1065    C GLY B  40      -3.983  -9.351  14.168  1.00  1.00            
ATOM   1066    O GLY B  40      -3.502  -9.294  15.299  1.00  1.00            
ATOM   1067    N LYS B  41      -4.100 -10.500  13.466  1.00  1.00            
ATOM   1068   CA LYS B  41      -3.597 -11.722  14.005  1.00  1.00            
ATOM   1069   CB LYS B  41      -3.639 -12.931  13.054  1.00  1.00            
ATOM   1070   CG LYS B  41      -3.030 -14.185  13.693  1.00  1.00            
ATOM   1071   CD LYS B  41      -3.168 -15.458  12.856  1.00  1.00            
ATOM   1072   CE LYS B  41      -2.304 -16.617  13.362  1.00  1.00            
ATOM   1073   NZ LYS B  41      -3.014 -17.347  14.433  1.00  1.00            
ATOM   1074    C LYS B  41      -2.158 -11.445  14.258  1.00  1.00            
ATOM   1075    O LYS B  41      -1.484 -10.842  13.424  1.00  1.00            
ATOM   1076    N TRP B  42      -1.641 -11.849  15.428  1.00  1.00            
ATOM   1077   CA TRP B  42      -0.267 -11.538  15.657  1.00  1.00            
ATOM   1078   CB TRP B  42       0.021 -10.903  17.025  1.00  1.00            
ATOM   1079   CG TRP B  42      -0.737  -9.624  17.269  1.00  1.00            
ATOM   1080  CD2 TRP B  42      -1.965  -9.583  18.009  1.00  1.00            
ATOM   1081  CD1 TRP B  42      -0.457  -8.339  16.910  1.00  1.00            
ATOM   1082  NE1 TRP B  42      -1.440  -7.498  17.379  1.00  1.00            
ATOM   1083  CE2 TRP B  42      -2.372  -8.253  18.060  1.00  1.00            
ATOM   1084  CE3 TRP B  42      -2.688 -10.576  18.604  1.00  1.00            
ATOM   1085  CZ2 TRP B  42      -3.516  -7.892  18.712  1.00  1.00            
ATOM   1086  CZ3 TRP B  42      -3.845 -10.208  19.253  1.00  1.00            
ATOM   1087  CH2 TRP B  42      -4.252  -8.891  19.307  1.00  1.00            
ATOM   1088    C TRP B  42       0.460 -12.841  15.659  1.00  1.00            
ATOM   1089    O TRP B  42      -0.113 -13.874  16.001  1.00  1.00            
ATOM   1090    N LYS B  43       1.745 -12.840  15.257  4.00  1.00            
ATOM   1091   CA LYS B  43       2.440 -14.089  15.261  4.00  1.00            
ATOM   1092   CB LYS B  43       2.923 -14.514  13.859  4.00  1.00            
ATOM   1093   CG LYS B  43       3.337 -15.985  13.759  4.00  1.00            
ATOM   1094   CD LYS B  43       3.520 -16.480  12.321  4.00  1.00            
ATOM   1095   CE LYS B  43       3.667 -18.001  12.214  4.00  1.00            
ATOM   1096   NZ LYS B  43       4.864 -18.457  12.959  4.00  1.00            
ATOM   1097    C LYS B  43       3.648 -13.977  16.137  4.00  1.00            
ATOM   1098    O LYS B  43       4.441 -13.046  16.007  4.00  1.00            
ATOM   1099    N PRO B  44       3.785 -14.913  17.044  4.00  0.00            
ATOM   1100   CA PRO B  44       4.922 -14.933  17.921  4.00  0.00            
ATOM   1101   CD PRO B  44       3.232 -16.241  16.850  4.00  0.00            
ATOM   1102   CB PRO B  44       4.791 -16.229  18.714  4.00  0.00            
ATOM   1103   CG PRO B  44       4.118 -17.172  17.698  4.00  0.00            
ATOM   1104    C PRO B  44       6.065 -15.028  16.972  4.00  0.00            
ATOM   1105    O PRO B  44       5.952 -15.746  15.981  4.00  0.00            
ATOM   1106    N LYS B  45       7.164 -14.310  17.222  4.00  0.00            
ATOM   1107   CA LYS B  45       8.222 -14.431  16.279  4.00  0.00            
ATOM   1108   CB LYS B  45       8.292 -13.287  15.260  4.00  0.00            
ATOM   1109   CG LYS B  45       7.245 -13.491  14.167  4.00  0.00            
ATOM   1110   CD LYS B  45       7.414 -14.839  13.463  4.00  0.00            
ATOM   1111   CE LYS B  45       6.448 -15.096  12.307  4.00  0.00            
ATOM   1112   NZ LYS B  45       6.850 -16.331  11.597  4.00  0.00            
ATOM   1113    C LYS B  45       9.506 -14.539  17.025  4.00  0.00            
ATOM   1114    O LYS B  45       9.530 -14.877  18.207  4.00  0.00            
ATOM   1115    N MET B  46      10.619 -14.339  16.302  4.00  0.00            
ATOM   1116   CA MET B  46      11.932 -14.386  16.868  4.00  0.00            
ATOM   1117   CB MET B  46      12.713 -15.596  16.325  4.00  0.00            
ATOM   1118   CG MET B  46      14.180 -15.692  16.741  4.00  0.00            
ATOM   1119   SD MET B  46      15.149 -16.830  15.700  4.00  0.00            
ATOM   1120   CE MET B  46      14.255 -18.332  16.193  4.00  0.00            
ATOM   1121    C MET B  46      12.630 -13.171  16.322  4.00  0.00            
ATOM   1122    O MET B  46      12.799 -13.051  15.110  4.00  0.00            
ATOM   1123    N ILE B  47      13.045 -12.227  17.193  4.00  0.00            
ATOM   1124   CA ILE B  47      13.748 -11.060  16.719  4.00  0.00            
ATOM   1125   CB ILE B  47      13.005  -9.768  16.889  4.00  0.00            
ATOM   1126  CG1 ILE B  47      11.701  -9.774  16.072  4.00  0.00            
ATOM   1127  CG2 ILE B  47      13.967  -8.629  16.507  4.00  0.00            
ATOM   1128  CD1 ILE B  47      10.652 -10.750  16.603  4.00  0.00            
ATOM   1129    C ILE B  47      14.983 -10.957  17.557  4.00  0.00            
ATOM   1130    O ILE B  47      14.969 -11.328  18.730  4.00  0.00            
ATOM   1131    N GLY B  48      16.098 -10.468  16.976  4.00  0.00            
ATOM   1132   CA GLY B  48      17.301 -10.371  17.751  4.00  0.00            
ATOM   1133    C GLY B  48      17.808  -8.965  17.662  4.00  0.00            
ATOM   1134    O GLY B  48      17.801  -8.351  16.596  4.00  0.00            
ATOM   1135    N GLY B  49      18.271  -8.427  18.810  4.00  0.00            
ATOM   1136   CA GLY B  49      18.856  -7.117  18.885  4.00  0.00            
ATOM   1137    C GLY B  49      20.316  -7.389  18.788  4.00  0.00            
ATOM   1138    O GLY B  49      20.746  -8.221  17.990  4.00  0.00            
ATOM   1139    N ILE B  50      21.123  -6.689  19.598  3.00  0.00            
ATOM   1140   CA ILE B  50      22.529  -6.945  19.560  3.00  0.00            
ATOM   1141   CB ILE B  50      23.318  -5.665  19.666  3.00  0.00            
ATOM   1142  CG1 ILE B  50      24.831  -5.924  19.618  3.00  0.00            
ATOM   1143  CG2 ILE B  50      22.820  -4.862  20.883  3.00  0.00            
ATOM   1144  CD1 ILE B  50      25.644  -4.633  19.512  3.00  0.00            
ATOM   1145    C ILE B  50      22.851  -7.845  20.721  3.00  0.00            
ATOM   1146    O ILE B  50      23.046  -7.405  21.854  3.00  0.00            
ATOM   1147    N GLY B  51      22.894  -9.164  20.448  3.00  0.00            
ATOM   1148   CA GLY B  51      23.257 -10.134  21.442  3.00  0.00            
ATOM   1149    C GLY B  51      22.191 -10.193  22.482  3.00  0.00            
ATOM   1150    O GLY B  51      22.445 -10.582  23.621  3.00  0.00            
ATOM   1151    N GLY B  52      20.965  -9.796  22.116  4.00  0.00            
ATOM   1152   CA GLY B  52      19.875  -9.866  23.040  4.00  0.00            
ATOM   1153    C GLY B  52      18.700 -10.230  22.194  4.00  0.00            
ATOM   1154    O GLY B  52      18.715  -9.997  20.987  4.00  0.00            
ATOM   1155    N PHE B  53      17.635 -10.808  22.782  4.00  0.00            
ATOM   1156   CA PHE B  53      16.571 -11.194  21.904  4.00  0.00            
ATOM   1157   CB PHE B  53      16.327 -12.715  21.868  4.00  0.00            
ATOM   1158   CG PHE B  53      15.813 -13.170  23.195  4.00  0.00            
ATOM   1159  CD1 PHE B  53      14.463 -13.141  23.464  4.00  0.00            
ATOM   1160  CD2 PHE B  53      16.669 -13.632  24.168  4.00  0.00            
ATOM   1161  CE1 PHE B  53      13.976 -13.561  24.680  4.00  0.00            
ATOM   1162  CE2 PHE B  53      16.187 -14.053  25.387  4.00  0.00            
ATOM   1163   CZ PHE B  53      14.838 -14.020  25.645  4.00  0.00            
ATOM   1164    C PHE B  53      15.300 -10.551  22.327  4.00  0.00            
ATOM   1165    O PHE B  53      15.019 -10.420  23.517  4.00  0.00            
ATOM   1166    N ILE B  54      14.507 -10.101  21.337  4.00  0.00            
ATOM   1167   CA ILE B  54      13.206  -9.617  21.663  4.00  0.00            
ATOM   1168   CB ILE B  54      12.934  -8.179  21.290  4.00  0.00            
ATOM   1169  CG1 ILE B  54      12.960  -7.925  19.773  4.00  0.00            
ATOM   1170  CG2 ILE B  54      13.933  -7.319  22.080  4.00  0.00            
ATOM   1171  CD1 ILE B  54      11.661  -8.308  19.065  4.00  0.00            
ATOM   1172    C ILE B  54      12.271 -10.545  20.972  4.00  0.00            
ATOM   1173    O ILE B  54      12.420 -10.839  19.788  4.00  0.00            
ATOM   1174    N LYS B  55      11.310 -11.078  21.740  4.00  0.00            
ATOM   1175   CA LYS B  55      10.495 -12.146  21.260  4.00  0.00            
ATOM   1176   CB LYS B  55       9.704 -12.831  22.390  4.00  0.00            
ATOM   1177   CG LYS B  55      10.600 -13.643  23.332  4.00  0.00            
ATOM   1178   CD LYS B  55       9.896 -14.124  24.602  4.00  0.00            
ATOM   1179   CE LYS B  55      10.764 -15.028  25.484  4.00  0.00            
ATOM   1180   NZ LYS B  55      10.975 -14.403  26.810  4.00  0.00            
ATOM   1181    C LYS B  55       9.555 -11.845  20.165  4.00  0.00            
ATOM   1182    O LYS B  55       9.593 -12.534  19.149  4.00  0.00            
ATOM   1183    N VAL B  56       8.711 -10.806  20.238  4.00  0.00            
ATOM   1184   CA VAL B  56       7.701 -11.097  19.272  4.00  0.00            
ATOM   1185   CB VAL B  56       6.646 -12.055  19.801  4.00  0.00            
ATOM   1186  CG1 VAL B  56       7.156 -13.506  19.932  4.00  0.00            
ATOM   1187  CG2 VAL B  56       6.166 -11.486  21.149  4.00  0.00            
ATOM   1188    C VAL B  56       6.892  -9.984  18.751  4.00  0.00            
ATOM   1189    O VAL B  56       7.331  -8.872  18.461  4.00  0.00            
ATOM   1190    N ARG B  57       5.629 -10.420  18.592  4.00  0.00            
ATOM   1191   CA ARG B  57       4.448  -9.799  18.119  4.00  0.00            
ATOM   1192   CB ARG B  57       3.890  -8.737  19.076  4.00  0.00            
ATOM   1193   CG ARG B  57       3.536  -9.334  20.441  4.00  0.00            
ATOM   1194   CD ARG B  57       2.544  -8.499  21.247  4.00  0.00            
ATOM   1195   NE ARG B  57       1.187  -9.005  20.900  4.00  0.00            
ATOM   1196   CZ ARG B  57       0.089  -8.219  21.092  4.00  0.00            
ATOM   1197  NH1 ARG B  57       0.230  -6.961  21.600  4.00  0.00            
ATOM   1198  NH2 ARG B  57      -1.150  -8.688  20.758  4.00  0.00            
ATOM   1199    C ARG B  57       4.568  -9.259  16.725  4.00  0.00            
ATOM   1200    O ARG B  57       4.575  -8.048  16.513  4.00  0.00            
ATOM   1201    N GLN B  58       4.687 -10.169  15.729  4.00  1.00            
ATOM   1202   CA GLN B  58       4.677  -9.753  14.353  4.00  1.00            
ATOM   1203   CB GLN B  58       5.299 -10.724  13.338  4.00  1.00            
ATOM   1204   CG GLN B  58       6.823 -10.710  13.308  4.00  1.00            
ATOM   1205   CD GLN B  58       7.225 -11.376  11.999  4.00  1.00            
ATOM   1206  OE1 GLN B  58       6.728 -12.444  11.643  4.00  1.00            
ATOM   1207  NE2 GLN B  58       8.131 -10.704  11.241  4.00  1.00            
ATOM   1208    C GLN B  58       3.284  -9.547  13.916  4.00  1.00            
ATOM   1209    O GLN B  58       2.344 -10.179  14.398  4.00  1.00            
ATOM   1210    N TYR B  59       3.145  -8.600  12.981  4.00  1.00            
ATOM   1211   CA TYR B  59       1.893  -8.295  12.393  4.00  1.00            
ATOM   1212   CB TYR B  59       1.449  -6.846  12.673  4.00  1.00            
ATOM   1213   CG TYR B  59       0.128  -6.600  12.029  4.00  1.00            
ATOM   1214  CD1 TYR B  59      -1.038  -6.857  12.713  4.00  1.00            
ATOM   1215  CD2 TYR B  59       0.055  -6.113  10.745  4.00  1.00            
ATOM   1216  CE1 TYR B  59      -2.261  -6.632  12.125  4.00  1.00            
ATOM   1217  CE2 TYR B  59      -1.165  -5.887  10.154  4.00  1.00            
ATOM   1218   CZ TYR B  59      -2.324  -6.145  10.842  4.00  1.00            
ATOM   1219   OH TYR B  59      -3.574  -5.910  10.228  4.00  1.00            
ATOM   1220    C TYR B  59       2.165  -8.401  10.934  4.00  1.00            
ATOM   1221    O TYR B  59       3.265  -8.092  10.479  4.00  1.00            
ATOM   1222    N ASP B  60       1.181  -8.869  10.156  4.00  1.00            
ATOM   1223   CA ASP B  60       1.437  -8.991   8.757  4.00  1.00            
ATOM   1224   CB ASP B  60       0.390  -9.824   7.996  4.00  1.00            
ATOM   1225   CG ASP B  60       0.517 -11.287   8.395  4.00  1.00            
ATOM   1226  OD1 ASP B  60       0.544 -11.575   9.621  4.00  1.00            
ATOM   1227  OD2 ASP B  60       0.607 -12.137   7.470  4.00  1.00            
ATOM   1228    C ASP B  60       1.358  -7.617   8.193  4.00  1.00            
ATOM   1229    O ASP B  60       1.945  -6.671   8.718  4.00  1.00            
ATOM   1230    N GLN B  61       0.612  -7.480   7.083  4.00  1.00            
ATOM   1231   CA GLN B  61       0.569  -6.218   6.420  4.00  1.00            
ATOM   1232   CB GLN B  61      -0.009  -6.272   4.991  4.00  1.00            
ATOM   1233   CG GLN B  61       0.829  -7.079   3.998  4.00  1.00            
ATOM   1234   CD GLN B  61       0.535  -8.557   4.215  4.00  1.00            
ATOM   1235  OE1 GLN B  61      -0.349  -8.926   4.987  4.00  1.00            
ATOM   1236  NE2 GLN B  61       1.296  -9.432   3.506  4.00  1.00            
ATOM   1237    C GLN B  61      -0.261  -5.225   7.181  4.00  1.00            
ATOM   1238    O GLN B  61      -1.437  -5.449   7.459  4.00  1.00            
ATOM   1239    N ILE B  62       0.375  -4.091   7.547  4.00  1.00            
ATOM   1240   CA ILE B  62      -0.249  -2.926   8.120  4.00  1.00            
ATOM   1241   CB ILE B  62       0.132  -2.654   9.550  4.00  1.00            
ATOM   1242  CG1 ILE B  62      -0.598  -1.402  10.066  4.00  1.00            
ATOM   1243  CG2 ILE B  62       1.665  -2.562   9.631  4.00  1.00            
ATOM   1244  CD1 ILE B  62      -2.112  -1.579  10.163  4.00  1.00            
ATOM   1245    C ILE B  62       0.312  -1.817   7.283  4.00  1.00            
ATOM   1246    O ILE B  62       1.511  -1.821   6.997  4.00  1.00            
ATOM   1247    N PRO B  63      -0.472  -0.879   6.834  4.00  1.00            
ATOM   1248   CA PRO B  63       0.091   0.172   6.033  4.00  1.00            
ATOM   1249   CD PRO B  63      -1.871  -1.117   6.521  4.00  1.00            
ATOM   1250   CB PRO B  63      -1.080   0.803   5.273  4.00  1.00            
ATOM   1251   CG PRO B  63      -2.344   0.225   5.943  4.00  1.00            
ATOM   1252    C PRO B  63       0.864   1.116   6.885  4.00  1.00            
ATOM   1253    O PRO B  63       0.471   1.363   8.023  4.00  1.00            
ATOM   1254    N VAL B  64       1.980   1.634   6.352  4.00  1.00            
ATOM   1255   CA VAL B  64       2.766   2.587   7.066  4.00  1.00            
ATOM   1256   CB VAL B  64       4.140   2.087   7.407  4.00  1.00            
ATOM   1257  CG1 VAL B  64       4.785   1.551   6.120  4.00  1.00            
ATOM   1258  CG2 VAL B  64       4.948   3.233   8.047  4.00  1.00            
ATOM   1259    C VAL B  64       2.904   3.770   6.168  4.00  1.00            
ATOM   1260    O VAL B  64       3.199   3.632   4.983  4.00  1.00            
ATOM   1261    N GLU B  65       2.670   4.974   6.713  4.00  1.00            
ATOM   1262   CA GLU B  65       2.793   6.151   5.908  4.00  1.00            
ATOM   1263   CB GLU B  65       1.553   7.053   5.995  4.00  1.00            
ATOM   1264   CG GLU B  65       0.288   6.406   5.430  4.00  1.00            
ATOM   1265   CD GLU B  65      -0.907   7.217   5.910  4.00  1.00            
ATOM   1266  OE1 GLU B  65      -0.924   8.453   5.665  4.00  1.00            
ATOM   1267  OE2 GLU B  65      -1.822   6.608   6.526  4.00  1.00            
ATOM   1268    C GLU B  65       3.927   6.917   6.488  4.00  1.00            
ATOM   1269    O GLU B  65       3.885   7.315   7.651  4.00  1.00            
ATOM   1270    N ILE B  66       4.985   7.145   5.695  4.00  1.00            
ATOM   1271   CA ILE B  66       6.079   7.860   6.268  4.00  1.00            
ATOM   1272   CB ILE B  66       7.402   7.172   6.095  4.00  1.00            
ATOM   1273  CG1 ILE B  66       7.365   5.737   6.644  4.00  1.00            
ATOM   1274  CG2 ILE B  66       8.466   8.054   6.764  4.00  1.00            
ATOM   1275  CD1 ILE B  66       6.534   4.784   5.785  4.00  1.00            
ATOM   1276    C ILE B  66       6.195   9.131   5.509  4.00  1.00            
ATOM   1277    O ILE B  66       6.421   9.119   4.301  4.00  1.00            
ATOM   1278    N CYS B  67       5.982  10.258   6.208  3.00  1.00            
ATOM   1279   CA CYS B  67       6.138  11.567   5.657  3.00  1.00            
ATOM   1280   CB CYS B  67       7.599  11.998   5.393  3.00  1.00            
ATOM   1281   SG CYS B  67       8.441  11.117   4.043  3.00  1.00            
ATOM   1282    C CYS B  67       5.332  11.666   4.403  3.00  1.00            
ATOM   1283    O CYS B  67       5.673  12.417   3.491  3.00  1.00            
ATOM   1284    N GLY B  68       4.226  10.904   4.333  3.00  1.00            
ATOM   1285   CA GLY B  68       3.329  11.035   3.225  3.00  1.00            
ATOM   1286    C GLY B  68       3.545   9.960   2.205  3.00  1.00            
ATOM   1287    O GLY B  68       2.607   9.589   1.500  3.00  1.00            
ATOM   1288    N HIS B  69       4.774   9.425   2.079  4.00  1.00            
ATOM   1289   CA HIS B  69       4.974   8.380   1.114  4.00  1.00            
ATOM   1290  ND1 HIS B  69       7.520  10.377   1.162  4.00  1.00            
ATOM   1291   CG HIS B  69       7.133   9.347   0.334  4.00  1.00            
ATOM   1292   CB HIS B  69       6.456   8.105   0.830  4.00  1.00            
ATOM   1293  NE2 HIS B  69       8.044  10.996  -0.907  4.00  1.00            
ATOM   1294  CD2 HIS B  69       7.461   9.740  -0.927  4.00  1.00            
ATOM   1295  CE1 HIS B  69       8.058  11.336   0.369  4.00  1.00            
ATOM   1296    C HIS B  69       4.357   7.164   1.739  4.00  1.00            
ATOM   1297    O HIS B  69       4.363   7.029   2.961  4.00  1.00            
ATOM   1298    N LYS B  70       3.785   6.246   0.935  4.00  1.00            
ATOM   1299   CA LYS B  70       3.107   5.145   1.560  4.00  1.00            
ATOM   1300   CB LYS B  70       1.716   4.847   0.967  4.00  1.00            
ATOM   1301   CG LYS B  70       0.998   3.672   1.640  4.00  1.00            
ATOM   1302   CD LYS B  70      -0.497   3.596   1.320  4.00  1.00            
ATOM   1303   CE LYS B  70      -1.182   2.341   1.865  4.00  1.00            
ATOM   1304   NZ LYS B  70      -0.873   1.176   1.005  4.00  1.00            
ATOM   1305    C LYS B  70       3.908   3.899   1.456  4.00  1.00            
ATOM   1306    O LYS B  70       4.630   3.675   0.485  4.00  1.00            
ATOM   1307    N ALA B  71       3.795   3.058   2.500  4.00  1.00            
ATOM   1308   CA ALA B  71       4.483   1.809   2.516  4.00  1.00            
ATOM   1309   CB ALA B  71       5.790   1.840   3.329  4.00  1.00            
ATOM   1310    C ALA B  71       3.565   0.787   3.107  4.00  1.00            
ATOM   1311    O ALA B  71       2.666   1.107   3.881  4.00  1.00            
ATOM   1312    N ILE B  72       3.742  -0.483   2.699  4.00  1.00            
ATOM   1313   CA ILE B  72       2.950  -1.547   3.239  4.00  1.00            
ATOM   1314   CB ILE B  72       1.993  -2.144   2.248  4.00  1.00            
ATOM   1315  CG1 ILE B  72       0.997  -3.074   2.959  4.00  1.00            
ATOM   1316  CG2 ILE B  72       2.815  -2.832   1.145  4.00  1.00            
ATOM   1317  CD1 ILE B  72       0.026  -2.341   3.885  4.00  1.00            
ATOM   1318    C ILE B  72       3.900  -2.610   3.623  4.00  1.00            
ATOM   1319    O ILE B  72       4.903  -2.825   2.945  4.00  1.00            
ATOM   1320    N GLY B  73       3.635  -3.306   4.740  4.00  1.00            
ATOM   1321   CA GLY B  73       4.603  -4.310   5.020  4.00  1.00            
ATOM   1322    C GLY B  73       4.428  -4.852   6.390  4.00  1.00            
ATOM   1323    O GLY B  73       3.398  -4.666   7.037  4.00  1.00            
ATOM   1324    N THR B  74       5.480  -5.556   6.850  4.00  1.00            
ATOM   1325   CA THR B  74       5.443  -6.236   8.101  4.00  1.00            
ATOM   1326   CB THR B  74       6.277  -7.484   8.115  4.00  1.00            
ATOM   1327  OG1 THR B  74       7.647  -7.166   7.917  4.00  1.00            
ATOM   1328  CG2 THR B  74       5.786  -8.404   6.987  4.00  1.00            
ATOM   1329    C THR B  74       5.921  -5.362   9.208  4.00  1.00            
ATOM   1330    O THR B  74       6.738  -4.464   9.013  4.00  1.00            
ATOM   1331    N VAL B  75       5.385  -5.613  10.420  4.00  1.00            
ATOM   1332   CA VAL B  75       5.795  -4.865  11.569  4.00  1.00            
ATOM   1333   CB VAL B  75       4.787  -3.848  12.007  4.00  1.00            
ATOM   1334  CG1 VAL B  75       5.288  -3.188  13.303  4.00  1.00            
ATOM   1335  CG2 VAL B  75       4.551  -2.864  10.850  4.00  1.00            
ATOM   1336    C VAL B  75       5.962  -5.806  12.696  4.00  1.00            
ATOM   1337    O VAL B  75       5.197  -6.757  12.851  4.00  1.00            
ATOM   1338    N LEU B  76       6.997  -5.568  13.516  4.00  1.00            
ATOM   1339   CA LEU B  76       7.147  -6.404  14.657  4.00  1.00            
ATOM   1340   CB LEU B  76       8.525  -7.102  14.760  4.00  1.00            
ATOM   1341   CG LEU B  76       9.696  -6.261  15.320  4.00  1.00            
ATOM   1342  CD1 LEU B  76       9.649  -6.138  16.855  4.00  1.00            
ATOM   1343  CD2 LEU B  76      11.048  -6.802  14.838  4.00  1.00            
ATOM   1344    C LEU B  76       6.973  -5.514  15.829  4.00  1.00            
ATOM   1345    O LEU B  76       7.522  -4.414  15.866  4.00  1.00            
ATOM   1346    N VAL B  77       6.179  -5.953  16.816  4.00  1.00            
ATOM   1347   CA VAL B  77       6.023  -5.092  17.940  4.00  1.00            
ATOM   1348   CB VAL B  77       4.603  -4.652  18.165  4.00  1.00            
ATOM   1349  CG1 VAL B  77       3.715  -5.896  18.325  4.00  1.00            
ATOM   1350  CG2 VAL B  77       4.566  -3.719  19.387  4.00  1.00            
ATOM   1351    C VAL B  77       6.493  -5.807  19.173  4.00  1.00            
ATOM   1352    O VAL B  77       6.065  -6.921  19.470  4.00  1.00            
ATOM   1353    N GLY B  78       7.398  -5.150  19.928  1.00  1.00            
ATOM   1354   CA GLY B  78       7.950  -5.650  21.157  1.00  1.00            
ATOM   1355    C GLY B  78       8.448  -4.419  21.851  1.00  1.00            
ATOM   1356    O GLY B  78       8.530  -3.364  21.222  1.00  1.00            
ATOM   1357    N PRO B  79       8.780  -4.477  23.113  1.00  1.00            
ATOM   1358   CA PRO B  79       9.258  -3.280  23.751  1.00  1.00            
ATOM   1359   CD PRO B  79       8.089  -5.356  24.043  1.00  1.00            
ATOM   1360   CB PRO B  79       9.221  -3.567  25.251  1.00  1.00            
ATOM   1361   CG PRO B  79       8.084  -4.601  25.385  1.00  1.00            
ATOM   1362    C PRO B  79      10.580  -2.902  23.215  1.00  1.00            
ATOM   1363    O PRO B  79      11.476  -3.743  23.157  1.00  1.00            
ATOM   1364    N THR B  80      10.707  -1.634  22.809  1.00  1.00            
ATOM   1365   CA THR B  80      11.958  -1.154  22.349  1.00  1.00            
ATOM   1366   CB THR B  80      12.113  -1.200  20.856  1.00  1.00            
ATOM   1367  OG1 THR B  80      13.438  -0.853  20.482  1.00  1.00            
ATOM   1368  CG2 THR B  80      11.095  -0.235  20.231  1.00  1.00            
ATOM   1369    C THR B  80      12.013   0.264  22.781  1.00  1.00            
ATOM   1370    O THR B  80      10.988   0.921  22.954  1.00  1.00            
ATOM   1371    N PRO B  81      13.196   0.734  23.001  1.00  1.00            
ATOM   1372   CA PRO B  81      13.372   2.085  23.425  1.00  1.00            
ATOM   1373   CD PRO B  81      14.313  -0.113  23.378  1.00  1.00            
ATOM   1374   CB PRO B  81      14.824   2.195  23.898  1.00  1.00            
ATOM   1375   CG PRO B  81      15.486   0.874  23.457  1.00  1.00            
ATOM   1376    C PRO B  81      12.971   3.073  22.360  1.00  1.00            
ATOM   1377    O PRO B  81      12.582   4.182  22.722  1.00  1.00            
ATOM   1378    N VAL B  82      13.067   2.716  21.062  1.00  1.00            
ATOM   1379   CA VAL B  82      12.679   3.620  20.010  1.00  1.00            
ATOM   1380   CB VAL B  82      13.835   4.356  19.400  1.00  1.00            
ATOM   1381  CG1 VAL B  82      13.313   5.193  18.221  1.00  1.00            
ATOM   1382  CG2 VAL B  82      14.536   5.177  20.495  1.00  1.00            
ATOM   1383    C VAL B  82      12.100   2.780  18.916  1.00  1.00            
ATOM   1384    O VAL B  82      12.471   1.619  18.755  1.00  1.00            
ATOM   1385    N ASN B  83      11.166   3.347  18.128  1.00  1.00            
ATOM   1386   CA ASN B  83      10.568   2.603  17.055  1.00  1.00            
ATOM   1387   CB ASN B  83       9.179   3.104  16.605  1.00  1.00            
ATOM   1388   CG ASN B  83       9.287   4.488  15.982  1.00  1.00            
ATOM   1389  OD1 ASN B  83       8.447   4.878  15.173  1.00  1.00            
ATOM   1390  ND2 ASN B  83      10.343   5.255  16.361  1.00  1.00            
ATOM   1391    C ASN B  83      11.488   2.632  15.881  1.00  1.00            
ATOM   1392    O ASN B  83      12.284   3.556  15.715  1.00  1.00            
ATOM   1393    N ILE B  84      11.419   1.581  15.042  4.00  1.00            
ATOM   1394   CA ILE B  84      12.297   1.506  13.919  4.00  1.00            
ATOM   1395   CB ILE B  84      13.397   0.501  14.090  4.00  1.00            
ATOM   1396  CG1 ILE B  84      14.274   0.878  15.294  4.00  1.00            
ATOM   1397  CG2 ILE B  84      14.179   0.426  12.769  4.00  1.00            
ATOM   1398  CD1 ILE B  84      14.944   2.245  15.151  4.00  1.00            
ATOM   1399    C ILE B  84      11.539   1.125  12.692  4.00  1.00            
ATOM   1400    O ILE B  84      10.593   0.340  12.736  4.00  1.00            
ATOM   1401    N ILE B  85      11.957   1.723  11.558  4.00  1.00            
ATOM   1402   CA ILE B  85      11.473   1.395  10.250  4.00  1.00            
ATOM   1403   CB ILE B  85      11.113   2.590   9.415  4.00  1.00            
ATOM   1404  CG1 ILE B  85       9.931   3.349  10.040  4.00  1.00            
ATOM   1405  CG2 ILE B  85      10.846   2.104   7.980  4.00  1.00            
ATOM   1406  CD1 ILE B  85       8.647   2.525  10.110  4.00  1.00            
ATOM   1407    C ILE B  85      12.671   0.764   9.620  4.00  1.00            
ATOM   1408    O ILE B  85      13.758   1.335   9.692  4.00  1.00            
ATOM   1409    N GLY B  86      12.566  -0.431   8.995  1.00  1.00            
ATOM   1410   CA GLY B  86      13.876  -0.859   8.617  1.00  1.00            
ATOM   1411    C GLY B  86      13.994  -1.739   7.445  1.00  1.00            
ATOM   1412    O GLY B  86      13.796  -2.950   7.525  1.00  1.00            
ATOM   1413    N ARG B  87      14.418  -1.092   6.347  2.00  1.00            
ATOM   1414   CA ARG B  87      14.808  -1.644   5.091  2.00  1.00            
ATOM   1415   CB ARG B  87      15.912  -2.707   5.219  2.00  1.00            
ATOM   1416   CG ARG B  87      16.428  -3.227   3.874  2.00  1.00            
ATOM   1417   CD ARG B  87      15.718  -4.493   3.387  2.00  1.00            
ATOM   1418   NE ARG B  87      16.067  -5.595   4.328  2.00  1.00            
ATOM   1419   CZ ARG B  87      15.633  -6.868   4.088  2.00  1.00            
ATOM   1420  NH1 ARG B  87      14.844  -7.137   3.006  2.00  1.00            
ATOM   1421  NH2 ARG B  87      15.998  -7.880   4.928  2.00  1.00            
ATOM   1422    C ARG B  87      13.644  -2.264   4.408  2.00  1.00            
ATOM   1423    O ARG B  87      13.575  -2.278   3.179  2.00  1.00            
ATOM   1424    N ASN B  88      12.675  -2.779   5.181  2.00  1.00            
ATOM   1425   CA ASN B  88      11.552  -3.349   4.529  2.00  1.00            
ATOM   1426   CB ASN B  88      10.573  -4.053   5.485  2.00  1.00            
ATOM   1427   CG ASN B  88      11.165  -5.401   5.861  2.00  1.00            
ATOM   1428  OD1 ASN B  88      11.398  -6.253   5.004  2.00  1.00            
ATOM   1429  ND2 ASN B  88      11.415  -5.600   7.183  2.00  1.00            
ATOM   1430    C ASN B  88      10.814  -2.222   3.896  2.00  1.00            
ATOM   1431    O ASN B  88      10.551  -2.203   2.694  2.00  1.00            
ATOM   1432    N LEU B  89      10.479  -1.238   4.742  2.00  1.00            
ATOM   1433   CA LEU B  89       9.724  -0.084   4.370  2.00  1.00            
ATOM   1434   CB LEU B  89       9.207   0.701   5.590  2.00  1.00            
ATOM   1435   CG LEU B  89       8.208  -0.063   6.477  2.00  1.00            
ATOM   1436  CD1 LEU B  89       7.752   0.800   7.666  2.00  1.00            
ATOM   1437  CD2 LEU B  89       7.026  -0.604   5.655  2.00  1.00            
ATOM   1438    C LEU B  89      10.515   0.891   3.580  2.00  1.00            
ATOM   1439    O LEU B  89      10.014   1.492   2.632  2.00  1.00            
ATOM   1440    N LEU B  90      11.790   1.055   3.954  2.00  1.00            
ATOM   1441   CA LEU B  90      12.534   2.150   3.430  2.00  1.00            
ATOM   1442   CB LEU B  90      13.958   2.259   4.020  2.00  1.00            
ATOM   1443   CG LEU B  90      14.906   1.068   3.765  2.00  1.00            
ATOM   1444  CD1 LEU B  90      15.421   1.020   2.318  2.00  1.00            
ATOM   1445  CD2 LEU B  90      16.055   1.058   4.783  2.00  1.00            
ATOM   1446    C LEU B  90      12.602   2.089   1.936  2.00  1.00            
ATOM   1447    O LEU B  90      12.478   3.121   1.279  2.00  1.00            
ATOM   1448    N THR B  91      12.782   0.894   1.348  3.00  1.00            
ATOM   1449   CA THR B  91      12.877   0.799  -0.082  3.00  1.00            
ATOM   1450   CB THR B  91      13.278  -0.557  -0.580  3.00  1.00            
ATOM   1451  OG1 THR B  91      13.617  -0.483  -1.957  3.00  1.00            
ATOM   1452  CG2 THR B  91      12.108  -1.532  -0.372  3.00  1.00            
ATOM   1453    C THR B  91      11.555   1.141  -0.675  3.00  1.00            
ATOM   1454    O THR B  91      11.487   1.642  -1.797  3.00  1.00            
ATOM   1455    N GLN B  92      10.467   0.854   0.061  3.00  1.00            
ATOM   1456   CA GLN B  92       9.156   1.178  -0.420  3.00  1.00            
ATOM   1457   CB GLN B  92       8.090   0.946   0.665  3.00  1.00            
ATOM   1458   CG GLN B  92       6.660   1.270   0.233  3.00  1.00            
ATOM   1459   CD GLN B  92       6.138   0.084  -0.560  3.00  1.00            
ATOM   1460  OE1 GLN B  92       6.391  -1.067  -0.208  3.00  1.00            
ATOM   1461  NE2 GLN B  92       5.395   0.365  -1.663  3.00  1.00            
ATOM   1462    C GLN B  92       9.204   2.646  -0.670  3.00  1.00            
ATOM   1463    O GLN B  92       8.729   3.132  -1.695  3.00  1.00            
ATOM   1464    N ILE B  93       9.808   3.388   0.274  3.00  1.00            
ATOM   1465   CA ILE B  93       9.998   4.793   0.096  3.00  1.00            
ATOM   1466   CB ILE B  93      10.637   5.464   1.278  3.00  1.00            
ATOM   1467  CG1 ILE B  93       9.675   5.490   2.476  3.00  1.00            
ATOM   1468  CG2 ILE B  93      11.104   6.860   0.831  3.00  1.00            
ATOM   1469  CD1 ILE B  93       8.433   6.345   2.223  3.00  1.00            
ATOM   1470    C ILE B  93      10.936   4.972  -1.054  3.00  1.00            
ATOM   1471    O ILE B  93      10.732   5.840  -1.902  3.00  1.00            
ATOM   1472    N GLY B  94      11.984   4.126  -1.130  3.00  1.00            
ATOM   1473   CA GLY B  94      12.932   4.266  -2.197  3.00  1.00            
ATOM   1474    C GLY B  94      14.067   5.119  -1.742  3.00  1.00            
ATOM   1475    O GLY B  94      14.705   5.806  -2.539  3.00  1.00            
ATOM   1476    N CYS B  95      14.356   5.078  -0.431  1.00  1.00            
ATOM   1477   CA CYS B  95      15.371   5.915   0.130  1.00  1.00            
ATOM   1478   CB CYS B  95      15.226   6.126   1.647  1.00  1.00            
ATOM   1479   SG CYS B  95      15.394   4.589   2.603  1.00  1.00            
ATOM   1480    C CYS B  95      16.751   5.416  -0.125  1.00  1.00            
ATOM   1481    O CYS B  95      16.961   4.291  -0.574  1.00  1.00            
ATOM   1482    N THR B  96      17.737   6.298   0.157  4.00  1.00            
ATOM   1483   CA THR B  96      19.112   5.987  -0.091  4.00  1.00            
ATOM   1484   CB THR B  96      19.557   6.529  -1.422  4.00  1.00            
ATOM   1485  OG1 THR B  96      20.911   6.203  -1.687  4.00  1.00            
ATOM   1486  CG2 THR B  96      19.365   8.053  -1.415  4.00  1.00            
ATOM   1487    C THR B  96      19.991   6.588   0.954  4.00  1.00            
ATOM   1488    O THR B  96      19.563   7.400   1.774  4.00  1.00            
ATOM   1489    N LEU B  97      21.266   6.144   0.947  4.00  1.00            
ATOM   1490   CA LEU B  97      22.289   6.672   1.796  4.00  1.00            
ATOM   1491   CB LEU B  97      23.008   5.572   2.592  4.00  1.00            
ATOM   1492   CG LEU B  97      23.948   6.094   3.688  4.00  1.00            
ATOM   1493  CD1 LEU B  97      23.190   6.982   4.687  4.00  1.00            
ATOM   1494  CD2 LEU B  97      24.654   4.928   4.394  4.00  1.00            
ATOM   1495    C LEU B  97      23.238   7.343   0.836  4.00  1.00            
ATOM   1496    O LEU B  97      23.812   6.693  -0.038  4.00  1.00            
ATOM   1497    N ASN B  98      23.426   8.676   0.964  4.00  1.00            
ATOM   1498   CA ASN B  98      24.184   9.376  -0.037  4.00  1.00            
ATOM   1499   CB ASN B  98      23.517  10.672  -0.524  4.00  1.00            
ATOM   1500   CG ASN B  98      22.288  10.291  -1.329  4.00  1.00            
ATOM   1501  OD1 ASN B  98      21.255   9.931  -0.767  4.00  1.00            
ATOM   1502  ND2 ASN B  98      22.396  10.373  -2.682  4.00  1.00            
ATOM   1503    C ASN B  98      25.530   9.760   0.460  4.00  1.00            
ATOM   1504    O ASN B  98      25.701  10.191   1.597  4.00  1.00            
ATOM   1505    N PHE B  99      26.528   9.608  -0.426  1.00  1.00            
ATOM   1506   CA PHE B  99      27.878   9.978  -0.144  1.00  1.00            
ATOM   1507   CB PHE B  99      28.883   8.948  -0.676  1.00  1.00            
ATOM   1508   CG PHE B  99      28.710   7.718   0.143  1.00  1.00            
ATOM   1509  CD1 PHE B  99      27.567   6.962   0.026  1.00  1.00            
ATOM   1510  CD2 PHE B  99      29.695   7.314   1.016  1.00  1.00            
ATOM   1511  CE1 PHE B  99      27.402   5.823   0.776  1.00  1.00            
ATOM   1512  CE2 PHE B  99      29.536   6.174   1.768  1.00  1.00            
ATOM   1513   CZ PHE B  99      28.388   5.428   1.651  1.00  1.00            
ATOM   1514    C PHE B  99      28.111  11.282  -0.898  1.00  1.00            
ATOM   1515    O PHE B  99      27.160  11.757  -1.575  1.00  1.00            
ATOM   1516  OXT PHE B  99      29.249  11.814  -0.815  1.00  1.00            
ATOM   1517    N THR C   1       7.881  -8.182   1.846  1.00  0.00            
ATOM   1518   CA THR C   1       7.777  -9.623   2.173  1.00  0.00            
ATOM   1519   CB THR C   1       8.733 -10.404   1.306  1.00  0.00            
ATOM   1520  OG1 THR C   1       8.462 -10.130  -0.060  1.00  0.00            
ATOM   1521  CG2 THR C   1       8.563 -11.915   1.554  1.00  0.00            
ATOM   1522    C THR C   1       8.122  -9.803   3.629  1.00  0.00            
ATOM   1523    O THR C   1       8.477  -8.834   4.298  1.00  0.00            
ATOM   1524    N GLU C   2       8.024 -11.039   4.171  1.00  0.00            
ATOM   1525   CA GLU C   2       8.265 -11.218   5.579  1.00  0.00            
ATOM   1526   CB GLU C   2       7.449 -12.347   6.241  1.00  0.00            
ATOM   1527   CG GLU C   2       7.777 -13.761   5.753  1.00  0.00            
ATOM   1528   CD GLU C   2       6.913 -14.727   6.555  1.00  0.00            
ATOM   1529  OE1 GLU C   2       5.697 -14.439   6.718  1.00  0.00            
ATOM   1530  OE2 GLU C   2       7.457 -15.765   7.017  1.00  0.00            
ATOM   1531    C GLU C   2       9.721 -11.489   5.857  1.00  0.00            
ATOM   1532    O GLU C   2      10.406 -12.264   5.192  1.00  0.00            
ATOM   1533    N PRO C   3      10.163 -10.754   6.846  1.00  0.00            
ATOM   1534   CA PRO C   3      11.529 -10.769   7.335  1.00  0.00            
ATOM   1535   CD PRO C   3       9.511  -9.480   7.098  1.00  0.00            
ATOM   1536   CB PRO C   3      11.771  -9.367   7.908  1.00  0.00            
ATOM   1537   CG PRO C   3      10.368  -8.801   8.169  1.00  0.00            
ATOM   1538    C PRO C   3      12.185 -11.776   8.219  1.00  0.00            
ATOM   1539    O PRO C   3      13.415 -11.789   8.224  1.00  0.00            
ATOM   1540    N ILE C   4      11.476 -12.615   8.985  1.00  0.00            
ATOM   1541   CA ILE C   4      12.258 -13.309   9.972  1.00  0.00            
ATOM   1542   CB ILE C   4      11.488 -13.735  11.190  1.00  0.00            
ATOM   1543  CG1 ILE C   4      10.418 -14.775  10.818  1.00  0.00            
ATOM   1544  CG2 ILE C   4      10.932 -12.472  11.873  1.00  0.00            
ATOM   1545  CD1 ILE C   4       9.885 -15.542  12.025  1.00  0.00            
ATOM   1546    C ILE C   4      12.905 -14.528   9.428  1.00  0.00            
ATOM   1547    O ILE C   4      12.327 -15.299   8.663  1.00  0.00            
ATOM   1548    N SER C   5      14.172 -14.684   9.843  1.00  0.00            
ATOM   1549   CA SER C   5      15.042 -15.774   9.543  1.00  0.00            
ATOM   1550   CB SER C   5      15.513 -15.805   8.081  1.00  0.00            
ATOM   1551   OG SER C   5      14.405 -16.059   7.230  1.00  0.00            
ATOM   1552    C SER C   5      16.218 -15.487  10.401  1.00  0.00            
ATOM   1553    O SER C   5      16.050 -15.020  11.526  1.00  0.00            
ATOM   1554    N GLY C   6      17.438 -15.806   9.936  1.00  0.00            
ATOM   1555   CA GLY C   6      18.531 -15.327  10.721  1.00  0.00            
ATOM   1556    C GLY C   6      18.582 -13.879  10.364  1.00  0.00            
ATOM   1557    O GLY C   6      19.363 -13.453   9.515  1.00  0.00            
ATOM   1558    N ALA C   7      17.725 -13.084  11.028  1.00  0.00            
ATOM   1559   CA ALA C   7      17.629 -11.689  10.753  1.00  0.00            
ATOM   1560   CB ALA C   7      16.191 -11.205  10.492  1.00  0.00            
ATOM   1561    C ALA C   7      18.106 -11.006  11.964  1.00  0.00            
ATOM   1562    O ALA C   7      17.874 -11.459  13.084  1.00  0.00            
ATOM   1563    N GLU C   8      18.816  -9.891  11.766  1.00  0.00            
ATOM   1564   CA GLU C   8      19.321  -9.266  12.932  1.00  0.00            
ATOM   1565   CB GLU C   8      20.860  -9.241  12.966  1.00  0.00            
ATOM   1566   CG GLU C   8      21.462  -9.107  14.365  1.00  0.00            
ATOM   1567   CD GLU C   8      21.572 -10.512  14.940  1.00  0.00            
ATOM   1568  OE1 GLU C   8      20.637 -11.323  14.705  1.00  0.00            
ATOM   1569  OE2 GLU C   8      22.594 -10.793  15.621  1.00  0.00            
ATOM   1570    C GLU C   8      18.865  -7.857  12.922  1.00  0.00            
ATOM   1571    O GLU C   8      18.877  -7.196  11.885  1.00  0.00            
ATOM   1572    N THR C   9      18.431  -7.358  14.091  1.00  0.00            
ATOM   1573   CA THR C   9      18.056  -5.984  14.111  1.00  0.00            
ATOM   1574   CB THR C   9      16.694  -5.708  14.681  1.00  0.00            
ATOM   1575  OG1 THR C   9      16.625  -6.117  16.038  1.00  0.00            
ATOM   1576  CG2 THR C   9      15.649  -6.463  13.842  1.00  0.00            
ATOM   1577    C THR C   9      19.087  -5.277  14.934  1.00  0.00            
ATOM   1578    O THR C   9      19.413  -5.713  16.037  1.00  0.00            
ATOM   1579    N PHE C  10      19.645  -4.165  14.402  1.00  0.00            
ATOM   1580   CA PHE C  10      20.716  -3.499  15.091  1.00  0.00            
ATOM   1581   CB PHE C  10      21.973  -3.350  14.211  1.00  0.00            
ATOM   1582   CG PHE C  10      22.321  -4.678  13.624  1.00  0.00            
ATOM   1583  CD1 PHE C  10      21.652  -5.121  12.506  1.00  0.00            
ATOM   1584  CD2 PHE C  10      23.308  -5.471  14.162  1.00  0.00            
ATOM   1585  CE1 PHE C  10      21.952  -6.337  11.938  1.00  0.00            
ATOM   1586  CE2 PHE C  10      23.612  -6.689  13.597  1.00  0.00            
ATOM   1587   CZ PHE C  10      22.935  -7.126  12.484  1.00  0.00            
ATOM   1588    C PHE C  10      20.289  -2.105  15.386  1.00  0.00            
ATOM   1589    O PHE C  10      19.810  -1.385  14.512  1.00  0.00            
ATOM   1590    N TYR C  11      20.436  -1.703  16.656  1.00  0.00            
ATOM   1591   CA TYR C  11      20.193  -0.342  16.999  1.00  0.00            
ATOM   1592   CB TYR C  11      18.708   0.067  16.933  1.00  0.00            
ATOM   1593   CG TYR C  11      17.861  -0.920  17.661  1.00  0.00            
ATOM   1594  CD1 TYR C  11      17.597  -0.779  19.001  1.00  0.00            
ATOM   1595  CD2 TYR C  11      17.322  -1.992  16.984  1.00  0.00            
ATOM   1596  CE1 TYR C  11      16.806  -1.698  19.650  1.00  0.00            
ATOM   1597  CE2 TYR C  11      16.531  -2.914  17.627  1.00  0.00            
ATOM   1598   CZ TYR C  11      16.272  -2.765  18.966  1.00  0.00            
ATOM   1599   OH TYR C  11      15.460  -3.707  19.631  1.00  0.00            
ATOM   1600    C TYR C  11      20.751  -0.130  18.340  1.00  0.00            
ATOM   1601    O TYR C  11      20.329  -0.736  19.323  1.00  0.00            
ATOM   1602    N VAL C  12      21.763   0.743  18.389  1.00  0.00            
ATOM   1603   CA VAL C  12      22.364   0.996  19.643  1.00  0.00            
ATOM   1604   CB VAL C  12      23.846   0.769  19.656  1.00  0.00            
ATOM   1605  CG1 VAL C  12      24.445   1.371  18.380  1.00  0.00            
ATOM   1606  CG2 VAL C  12      24.413   1.457  20.908  1.00  0.00            
ATOM   1607    C VAL C  12      22.161   2.421  19.998  1.00  0.00            
ATOM   1608    O VAL C  12      22.726   3.321  19.380  1.00  0.00            
ATOM   1609    N ASP C  13      21.318   2.661  21.013  1.00  0.00            
ATOM   1610   CA ASP C  13      21.261   3.992  21.510  1.00  0.00            
ATOM   1611   CB ASP C  13      19.939   4.392  22.180  1.00  0.00            
ATOM   1612   CG ASP C  13      19.937   5.914  22.262  1.00  0.00            
ATOM   1613  OD1 ASP C  13      20.436   6.553  21.296  1.00  0.00            
ATOM   1614  OD2 ASP C  13      19.458   6.458  23.291  1.00  0.00            
ATOM   1615    C ASP C  13      22.318   3.971  22.558  1.00  0.00            
ATOM   1616    O ASP C  13      22.989   2.952  22.722  1.00  0.00            
ATOM   1617    N GLY C  14      22.522   5.074  23.295  1.00  0.00            
ATOM   1618   CA GLY C  14      23.593   4.993  24.238  1.00  0.00            
ATOM   1619    C GLY C  14      24.797   4.896  23.380  1.00  0.00            
ATOM   1620    O GLY C  14      24.749   5.214  22.193  1.00  0.00            
ATOM   1621    N ALA C  15      25.914   4.438  23.952  1.00  0.00            
ATOM   1622   CA ALA C  15      27.041   4.255  23.102  1.00  0.00            
ATOM   1623   CB ALA C  15      28.358   4.745  23.723  1.00  0.00            
ATOM   1624    C ALA C  15      27.139   2.743  22.947  1.00  0.00            
ATOM   1625    O ALA C  15      26.923   2.253  21.806  1.00  0.00            
ATOM   1626  OXT ALA C  15      27.433   2.058  23.964  1.00  0.00            
END
