# Supplementary material for: Integrative modeling of diverse protein-peptide systems using CABS-dock
Source: PLoS Comput Biol. 2023 Jul 5;19(7):e1011275. doi: 10.1371/journal.pcbi.1011275 (PMC10351741; doi:10.1371/journal.pcbi.1011275)
Supplement: S1 File — Files in pdb format containing atomic coordinates of the structures obtained in this study: the highest-scored amyloid models and 10 examples of the docked peptide for each enzyme-substrate complex. (ZIP) [file pcbi.1011275.s006.zip › 11_HIV1_TEPISGAETFYVDGA/549.pdb]

CRYST1    0.000    0.000    0.000   0.00   0.00   0.00 P 1           1
ATOM      1    N PRO A   1      28.983   7.591  -2.484  1.00  1.00            
ATOM      2   CA PRO A   1      28.194   7.330  -3.721  1.00  1.00            
ATOM      3   CD PRO A   1      29.874   6.412  -2.204  1.00  1.00            
ATOM      4   CB PRO A   1      28.794   6.072  -4.344  1.00  1.00            
ATOM      5   CG PRO A   1      29.407   5.311  -3.164  1.00  1.00            
ATOM      6    C PRO A   1      26.796   7.123  -3.248  1.00  1.00            
ATOM      7    O PRO A   1      26.595   6.929  -2.049  1.00  1.00            
ATOM      8    N GLN A   2      25.818   7.155  -4.169  4.00  1.00            
ATOM      9   CA GLN A   2      24.450   6.973  -3.793  4.00  1.00            
ATOM     10   CB GLN A   2      23.495   7.316  -4.951  4.00  1.00            
ATOM     11   CG GLN A   2      23.627   8.779  -5.394  4.00  1.00            
ATOM     12   CD GLN A   2      22.964   8.957  -6.753  4.00  1.00            
ATOM     13  OE1 GLN A   2      21.805   8.597  -6.951  4.00  1.00            
ATOM     14  NE2 GLN A   2      23.729   9.527  -7.724  4.00  1.00            
ATOM     15    C GLN A   2      24.291   5.536  -3.439  4.00  1.00            
ATOM     16    O GLN A   2      24.677   4.646  -4.196  4.00  1.00            
ATOM     17    N ILE A   3      23.723   5.272  -2.251  4.00  1.00            
ATOM     18   CA ILE A   3      23.572   3.919  -1.816  4.00  1.00            
ATOM     19   CB ILE A   3      24.151   3.712  -0.449  4.00  1.00            
ATOM     20  CG1 ILE A   3      25.644   4.084  -0.434  4.00  1.00            
ATOM     21  CG2 ILE A   3      23.848   2.271  -0.010  4.00  1.00            
ATOM     22  CD1 ILE A   3      26.213   4.256   0.974  4.00  1.00            
ATOM     23    C ILE A   3      22.096   3.677  -1.687  4.00  1.00            
ATOM     24    O ILE A   3      21.417   4.357  -0.921  4.00  1.00            
ATOM     25    N THR A   4      21.553   2.697  -2.435  1.00  1.00            
ATOM     26   CA THR A   4      20.150   2.392  -2.340  1.00  1.00            
ATOM     27   CB THR A   4      19.610   1.716  -3.565  1.00  1.00            
ATOM     28  OG1 THR A   4      20.250   0.462  -3.753  1.00  1.00            
ATOM     29  CG2 THR A   4      19.859   2.628  -4.780  1.00  1.00            
ATOM     30    C THR A   4      20.022   1.439  -1.205  1.00  1.00            
ATOM     31    O THR A   4      21.023   1.054  -0.602  1.00  1.00            
ATOM     32    N LEU A   5      18.786   1.043  -0.853  1.00  1.00            
ATOM     33   CA LEU A   5      18.721   0.172   0.276  1.00  1.00            
ATOM     34   CB LEU A   5      17.848   0.731   1.413  1.00  1.00            
ATOM     35   CG LEU A   5      18.388   2.033   2.037  1.00  1.00            
ATOM     36  CD1 LEU A   5      19.710   1.792   2.782  1.00  1.00            
ATOM     37  CD2 LEU A   5      18.487   3.160   0.995  1.00  1.00            
ATOM     38    C LEU A   5      18.123  -1.151  -0.106  1.00  1.00            
ATOM     39    O LEU A   5      17.198  -1.620   0.555  1.00  1.00            
ATOM     40    N TRP A   6      18.626  -1.800  -1.174  1.00  1.00            
ATOM     41   CA TRP A   6      18.127  -3.108  -1.510  1.00  1.00            
ATOM     42   CB TRP A   6      18.630  -3.597  -2.880  1.00  1.00            
ATOM     43   CG TRP A   6      18.219  -5.008  -3.227  1.00  1.00            
ATOM     44  CD2 TRP A   6      16.917  -5.384  -3.703  1.00  1.00            
ATOM     45  CD1 TRP A   6      18.947  -6.159  -3.148  1.00  1.00            
ATOM     46  NE1 TRP A   6      18.182  -7.228  -3.551  1.00  1.00            
ATOM     47  CE2 TRP A   6      16.930  -6.765  -3.894  1.00  1.00            
ATOM     48  CE3 TRP A   6      15.802  -4.638  -3.958  1.00  1.00            
ATOM     49  CZ2 TRP A   6      15.823  -7.425  -4.345  1.00  1.00            
ATOM     50  CZ3 TRP A   6      14.688  -5.306  -4.414  1.00  1.00            
ATOM     51  CH2 TRP A   6      14.699  -6.672  -4.604  1.00  1.00            
ATOM     52    C TRP A   6      18.580  -4.082  -0.478  1.00  1.00            
ATOM     53    O TRP A   6      17.780  -4.806   0.111  1.00  1.00            
ATOM     54    N LYS A   7      19.902  -4.101  -0.228  1.00  1.00            
ATOM     55   CA LYS A   7      20.474  -4.986   0.739  1.00  1.00            
ATOM     56   CB LYS A   7      21.566  -5.904   0.165  1.00  1.00            
ATOM     57   CG LYS A   7      21.987  -7.022   1.121  1.00  1.00            
ATOM     58   CD LYS A   7      22.680  -8.194   0.421  1.00  1.00            
ATOM     59   CE LYS A   7      23.972  -7.820  -0.311  1.00  1.00            
ATOM     60   NZ LYS A   7      24.554  -9.023  -0.947  1.00  1.00            
ATOM     61    C LYS A   7      21.071  -4.083   1.752  1.00  1.00            
ATOM     62    O LYS A   7      21.106  -2.867   1.573  1.00  1.00            
ATOM     63    N ARG A   8      21.548  -4.657   2.861  1.00  1.00            
ATOM     64   CA ARG A   8      22.071  -3.836   3.902  1.00  1.00            
ATOM     65   CB ARG A   8      22.596  -4.640   5.097  1.00  1.00            
ATOM     66   CG ARG A   8      23.789  -5.530   4.744  1.00  1.00            
ATOM     67   CD ARG A   8      23.414  -6.931   4.263  1.00  1.00            
ATOM     68   NE ARG A   8      24.687  -7.645   3.966  1.00  1.00            
ATOM     69   CZ ARG A   8      24.822  -8.967   4.281  1.00  1.00            
ATOM     70  NH1 ARG A   8      23.786  -9.641   4.862  1.00  1.00            
ATOM     71  NH2 ARG A   8      25.996  -9.613   4.028  1.00  1.00            
ATOM     72    C ARG A   8      23.270  -3.131   3.364  1.00  1.00            
ATOM     73    O ARG A   8      23.894  -3.575   2.401  1.00  1.00            
ATOM     74    N PRO A   9      23.571  -2.002   3.941  1.00  1.00            
ATOM     75   CA PRO A   9      24.726  -1.258   3.543  1.00  1.00            
ATOM     76   CD PRO A   9      22.621  -1.204   4.692  1.00  1.00            
ATOM     77   CB PRO A   9      24.577   0.129   4.172  1.00  1.00            
ATOM     78   CG PRO A   9      23.476  -0.046   5.237  1.00  1.00            
ATOM     79    C PRO A   9      25.895  -2.054   4.032  1.00  1.00            
ATOM     80    O PRO A   9      25.892  -2.456   5.192  1.00  1.00            
ATOM     81    N LEU A  10      26.896  -2.304   3.169  4.00  1.00            
ATOM     82   CA LEU A  10      28.074  -3.022   3.566  4.00  1.00            
ATOM     83   CB LEU A  10      28.258  -4.336   2.780  4.00  1.00            
ATOM     84   CG LEU A  10      29.445  -5.214   3.224  4.00  1.00            
ATOM     85  CD1 LEU A  10      30.803  -4.530   3.001  4.00  1.00            
ATOM     86  CD2 LEU A  10      29.251  -5.706   4.666  4.00  1.00            
ATOM     87    C LEU A  10      29.158  -2.093   3.159  4.00  1.00            
ATOM     88    O LEU A  10      29.132  -1.559   2.052  4.00  1.00            
ATOM     89    N VAL A  11      30.137  -1.843   4.039  4.00  1.00            
ATOM     90   CA VAL A  11      31.119  -0.907   3.605  4.00  1.00            
ATOM     91   CB VAL A  11      31.006   0.445   4.250  4.00  1.00            
ATOM     92  CG1 VAL A  11      31.353   0.314   5.739  4.00  1.00            
ATOM     93  CG2 VAL A  11      31.905   1.432   3.485  4.00  1.00            
ATOM     94    C VAL A  11      32.471  -1.449   3.933  4.00  1.00            
ATOM     95    O VAL A  11      32.608  -2.372   4.734  4.00  1.00            
ATOM     96    N THR A  12      33.515  -0.894   3.287  4.00  1.00            
ATOM     97   CA THR A  12      34.846  -1.351   3.556  4.00  1.00            
ATOM     98   CB THR A  12      35.704  -1.441   2.326  4.00  1.00            
ATOM     99  OG1 THR A  12      35.837  -0.162   1.721  4.00  1.00            
ATOM    100  CG2 THR A  12      35.056  -2.427   1.341  4.00  1.00            
ATOM    101    C THR A  12      35.473  -0.353   4.484  4.00  1.00            
ATOM    102    O THR A  12      35.740   0.789   4.117  4.00  1.00            
ATOM    103    N ILE A  13      35.697  -0.787   5.738  4.00  1.00            
ATOM    104   CA ILE A  13      36.122   0.062   6.813  4.00  1.00            
ATOM    105   CB ILE A  13      35.863  -0.572   8.153  4.00  1.00            
ATOM    106  CG1 ILE A  13      36.000   0.474   9.270  4.00  1.00            
ATOM    107  CG2 ILE A  13      36.788  -1.792   8.308  4.00  1.00            
ATOM    108  CD1 ILE A  13      34.892   1.525   9.243  4.00  1.00            
ATOM    109    C ILE A  13      37.525   0.582   6.842  4.00  1.00            
ATOM    110    O ILE A  13      37.733   1.781   7.012  4.00  1.00            
ATOM    111    N ARG A  14      38.537  -0.284   6.687  4.00  1.00            
ATOM    112   CA ARG A  14      39.889   0.186   6.774  4.00  1.00            
ATOM    113   CB ARG A  14      40.250   1.118   5.606  4.00  1.00            
ATOM    114   CG ARG A  14      40.086   0.426   4.250  4.00  1.00            
ATOM    115   CD ARG A  14      40.213   1.359   3.043  4.00  1.00            
ATOM    116   NE ARG A  14      41.593   1.224   2.496  4.00  1.00            
ATOM    117   CZ ARG A  14      41.867   0.243   1.586  4.00  1.00            
ATOM    118  NH1 ARG A  14      40.886  -0.628   1.211  4.00  1.00            
ATOM    119  NH2 ARG A  14      43.119   0.129   1.051  4.00  1.00            
ATOM    120    C ARG A  14      40.211   0.875   8.086  4.00  1.00            
ATOM    121    O ARG A  14      40.618   2.036   8.082  4.00  1.00            
ATOM    122    N ILE A  15      40.039   0.194   9.251  4.00  1.00            
ATOM    123   CA ILE A  15      40.450   0.771  10.517  4.00  1.00            
ATOM    124   CB ILE A  15      39.366   0.810  11.554  4.00  1.00            
ATOM    125  CG1 ILE A  15      38.229   1.743  11.101  4.00  1.00            
ATOM    126  CG2 ILE A  15      40.007   1.222  12.890  4.00  1.00            
ATOM    127  CD1 ILE A  15      36.981   1.659  11.976  4.00  1.00            
ATOM    128    C ILE A  15      41.575  -0.062  11.047  4.00  1.00            
ATOM    129    O ILE A  15      41.404  -1.246  11.334  4.00  1.00            
ATOM    130    N GLY A  16      42.771   0.551  11.172  3.00  1.00            
ATOM    131   CA GLY A  16      43.908  -0.111  11.744  3.00  1.00            
ATOM    132    C GLY A  16      44.591  -0.995  10.746  3.00  1.00            
ATOM    133    O GLY A  16      45.358  -1.878  11.130  3.00  1.00            
ATOM    134    N GLY A  17      44.342  -0.799   9.438  3.00  1.00            
ATOM    135   CA GLY A  17      45.047  -1.594   8.470  3.00  1.00            
ATOM    136    C GLY A  17      44.350  -2.906   8.323  3.00  1.00            
ATOM    137    O GLY A  17      44.894  -3.846   7.747  3.00  1.00            
ATOM    138    N GLN A  18      43.118  -3.005   8.848  4.00  1.00            
ATOM    139   CA GLN A  18      42.406  -4.244   8.746  4.00  1.00            
ATOM    140   CB GLN A  18      41.973  -4.777  10.123  4.00  1.00            
ATOM    141   CG GLN A  18      43.154  -5.085  11.049  4.00  1.00            
ATOM    142   CD GLN A  18      42.619  -5.333  12.453  4.00  1.00            
ATOM    143  OE1 GLN A  18      41.566  -5.941  12.636  4.00  1.00            
ATOM    144  NE2 GLN A  18      43.364  -4.838  13.478  4.00  1.00            
ATOM    145    C GLN A  18      41.158  -3.965   7.968  4.00  1.00            
ATOM    146    O GLN A  18      40.581  -2.885   8.083  4.00  1.00            
ATOM    147    N LEU A  19      40.711  -4.926   7.134  4.00  1.00            
ATOM    148   CA LEU A  19      39.504  -4.668   6.405  4.00  1.00            
ATOM    149   CB LEU A  19      39.574  -5.033   4.904  4.00  1.00            
ATOM    150   CG LEU A  19      39.725  -6.526   4.549  4.00  1.00            
ATOM    151  CD1 LEU A  19      38.411  -7.299   4.738  4.00  1.00            
ATOM    152  CD2 LEU A  19      40.314  -6.698   3.139  4.00  1.00            
ATOM    153    C LEU A  19      38.399  -5.404   7.096  4.00  1.00            
ATOM    154    O LEU A  19      38.505  -6.595   7.382  4.00  1.00            
ATOM    155    N LYS A  20      37.318  -4.674   7.437  4.00  1.00            
ATOM    156   CA LYS A  20      36.199  -5.256   8.124  4.00  1.00            
ATOM    157   CB LYS A  20      36.042  -4.746   9.565  4.00  1.00            
ATOM    158   CG LYS A  20      35.029  -5.536  10.394  4.00  1.00            
ATOM    159   CD LYS A  20      35.567  -6.884  10.875  4.00  1.00            
ATOM    160   CE LYS A  20      36.284  -7.689   9.790  4.00  1.00            
ATOM    161   NZ LYS A  20      37.129  -8.728  10.417  4.00  1.00            
ATOM    162    C LYS A  20      34.983  -4.796   7.403  4.00  1.00            
ATOM    163    O LYS A  20      34.967  -3.703   6.840  4.00  1.00            
ATOM    164    N GLU A  21      33.928  -5.630   7.377  4.00  1.00            
ATOM    165   CA GLU A  21      32.749  -5.142   6.738  4.00  1.00            
ATOM    166   CB GLU A  21      31.760  -6.227   6.276  4.00  1.00            
ATOM    167   CG GLU A  21      31.117  -7.032   7.405  4.00  1.00            
ATOM    168   CD GLU A  21      30.051  -7.909   6.763  4.00  1.00            
ATOM    169  OE1 GLU A  21      30.385  -8.613   5.773  4.00  1.00            
ATOM    170  OE2 GLU A  21      28.887  -7.876   7.243  4.00  1.00            
ATOM    171    C GLU A  21      32.061  -4.279   7.731  4.00  1.00            
ATOM    172    O GLU A  21      32.008  -4.598   8.917  4.00  1.00            
ATOM    173    N ALA A  22      31.530  -3.134   7.272  4.00  1.00            
ATOM    174   CA ALA A  22      30.861  -2.296   8.211  4.00  1.00            
ATOM    175   CB ALA A  22      31.527  -0.924   8.405  4.00  1.00            
ATOM    176    C ALA A  22      29.485  -2.055   7.704  4.00  1.00            
ATOM    177    O ALA A  22      29.271  -1.849   6.512  4.00  1.00            
ATOM    178    N LEU A  23      28.502  -2.104   8.618  4.00  1.00            
ATOM    179   CA LEU A  23      27.169  -1.784   8.222  4.00  1.00            
ATOM    180   CB LEU A  23      26.079  -2.555   8.989  4.00  1.00            
ATOM    181   CG LEU A  23      26.002  -4.056   8.648  4.00  1.00            
ATOM    182  CD1 LEU A  23      25.511  -4.278   7.208  4.00  1.00            
ATOM    183  CD2 LEU A  23      27.331  -4.770   8.938  4.00  1.00            
ATOM    184    C LEU A  23      27.019  -0.339   8.564  4.00  1.00            
ATOM    185    O LEU A  23      27.342   0.077   9.676  4.00  1.00            
ATOM    186    N LEU A  24      26.537   0.475   7.608  4.00  1.00            
ATOM    187   CA LEU A  24      26.443   1.881   7.867  4.00  1.00            
ATOM    188   CB LEU A  24      26.618   2.726   6.595  4.00  1.00            
ATOM    189   CG LEU A  24      27.950   2.422   5.880  4.00  1.00            
ATOM    190  CD1 LEU A  24      28.169   3.342   4.669  4.00  1.00            
ATOM    191  CD2 LEU A  24      29.131   2.416   6.865  4.00  1.00            
ATOM    192    C LEU A  24      25.089   2.132   8.424  4.00  1.00            
ATOM    193    O LEU A  24      24.080   1.771   7.817  4.00  1.00            
ATOM    194    N ASP A  25      25.026   2.749   9.619  1.00  1.00            
ATOM    195   CA ASP A  25      23.726   2.886  10.189  1.00  1.00            
ATOM    196   CB ASP A  25      23.461   1.957  11.391  1.00  1.00            
ATOM    197   CG ASP A  25      23.271   0.521  10.913  1.00  1.00            
ATOM    198  OD1 ASP A  25      23.693   0.198   9.771  1.00  1.00            
ATOM    199  OD2 ASP A  25      22.695  -0.279  11.695  1.00  1.00            
ATOM    200    C ASP A  25      23.440   4.252  10.681  1.00  1.00            
ATOM    201    O ASP A  25      24.233   4.880  11.382  1.00  1.00            
ATOM    202    N THR A  26      22.262   4.740  10.269  3.00  1.00            
ATOM    203   CA THR A  26      21.712   5.963  10.743  3.00  1.00            
ATOM    204   CB THR A  26      20.558   6.446   9.911  3.00  1.00            
ATOM    205  OG1 THR A  26      20.972   6.640   8.568  3.00  1.00            
ATOM    206  CG2 THR A  26      20.037   7.771  10.499  3.00  1.00            
ATOM    207    C THR A  26      21.201   5.728  12.132  3.00  1.00            
ATOM    208    O THR A  26      21.201   6.627  12.972  3.00  1.00            
ATOM    209    N GLY A  27      20.769   4.481  12.405  3.00  1.00            
ATOM    210   CA GLY A  27      20.120   4.114  13.633  3.00  1.00            
ATOM    211    C GLY A  27      21.005   4.439  14.781  3.00  1.00            
ATOM    212    O GLY A  27      20.530   4.831  15.847  3.00  1.00            
ATOM    213    N ALA A  28      22.323   4.283  14.602  1.00  1.00            
ATOM    214   CA ALA A  28      23.175   4.441  15.734  1.00  1.00            
ATOM    215   CB ALA A  28      24.339   3.437  15.711  1.00  1.00            
ATOM    216    C ALA A  28      23.776   5.810  15.816  1.00  1.00            
ATOM    217    O ALA A  28      24.239   6.375  14.826  1.00  1.00            
ATOM    218    N ASP A  29      23.749   6.376  17.044  1.00  1.00            
ATOM    219   CA ASP A  29      24.322   7.655  17.358  1.00  1.00            
ATOM    220   CB ASP A  29      23.927   8.142  18.764  1.00  1.00            
ATOM    221   CG ASP A  29      22.436   8.447  18.717  1.00  1.00            
ATOM    222  OD1 ASP A  29      21.868   8.397  17.594  1.00  1.00            
ATOM    223  OD2 ASP A  29      21.843   8.732  19.793  1.00  1.00            
ATOM    224    C ASP A  29      25.815   7.557  17.286  1.00  1.00            
ATOM    225    O ASP A  29      26.476   8.433  16.728  1.00  1.00            
ATOM    226    N ASP A  30      26.381   6.469  17.843  1.00  1.00            
ATOM    227   CA ASP A  30      27.807   6.302  17.922  1.00  1.00            
ATOM    228   CB ASP A  30      28.244   5.927  19.356  1.00  1.00            
ATOM    229   CG ASP A  30      29.738   6.154  19.553  1.00  1.00            
ATOM    230  OD1 ASP A  30      30.369   6.767  18.651  1.00  1.00            
ATOM    231  OD2 ASP A  30      30.265   5.716  20.610  1.00  1.00            
ATOM    232    C ASP A  30      28.202   5.200  17.017  1.00  1.00            
ATOM    233    O ASP A  30      27.385   4.627  16.298  1.00  1.00            
ATOM    234    N THR A  31      29.506   4.890  17.041  1.00  1.00            
ATOM    235   CA THR A  31      30.017   3.846  16.229  1.00  1.00            
ATOM    236   CB THR A  31      31.326   4.189  15.581  1.00  1.00            
ATOM    237  OG1 THR A  31      31.181   5.337  14.759  1.00  1.00            
ATOM    238  CG2 THR A  31      31.798   2.988  14.744  1.00  1.00            
ATOM    239    C THR A  31      30.271   2.690  17.122  1.00  1.00            
ATOM    240    O THR A  31      30.741   2.850  18.248  1.00  1.00            
ATOM    241    N VAL A  32      29.939   1.481  16.642  4.00  1.00            
ATOM    242   CA VAL A  32      30.160   0.339  17.467  4.00  1.00            
ATOM    243   CB VAL A  32      28.899  -0.299  17.962  4.00  1.00            
ATOM    244  CG1 VAL A  32      28.136  -0.864  16.754  4.00  1.00            
ATOM    245  CG2 VAL A  32      29.273  -1.357  19.012  4.00  1.00            
ATOM    246    C VAL A  32      30.900  -0.673  16.674  4.00  1.00            
ATOM    247    O VAL A  32      30.841  -0.680  15.446  4.00  1.00            
ATOM    248    N LEU A  33      31.636  -1.555  17.375  4.00  1.00            
ATOM    249   CA LEU A  33      32.442  -2.491  16.658  4.00  1.00            
ATOM    250   CB LEU A  33      33.936  -2.120  16.657  4.00  1.00            
ATOM    251   CG LEU A  33      34.259  -0.749  16.032  4.00  1.00            
ATOM    252  CD1 LEU A  33      35.772  -0.471  16.065  4.00  1.00            
ATOM    253  CD2 LEU A  33      33.645  -0.604  14.630  4.00  1.00            
ATOM    254    C LEU A  33      32.372  -3.844  17.295  4.00  1.00            
ATOM    255    O LEU A  33      31.653  -4.058  18.269  4.00  1.00            
ATOM    256    N GLU A  34      33.122  -4.800  16.698  1.00  1.00            
ATOM    257   CA GLU A  34      33.264  -6.152  17.166  1.00  1.00            
ATOM    258   CB GLU A  34      33.245  -7.194  16.032  1.00  1.00            
ATOM    259   CG GLU A  34      33.078  -8.632  16.526  1.00  1.00            
ATOM    260   CD GLU A  34      32.857  -9.519  15.309  1.00  1.00            
ATOM    261  OE1 GLU A  34      33.321  -9.133  14.204  1.00  1.00            
ATOM    262  OE2 GLU A  34      32.215 -10.592  15.469  1.00  1.00            
ATOM    263    C GLU A  34      34.609  -6.211  17.851  1.00  1.00            
ATOM    264    O GLU A  34      35.372  -5.247  17.793  1.00  1.00            
ATOM    265    N GLU A  35      34.940  -7.331  18.538  1.00  1.00            
ATOM    266   CA GLU A  35      36.179  -7.415  19.279  1.00  1.00            
ATOM    267   CB GLU A  35      36.365  -8.736  20.048  1.00  1.00            
ATOM    268   CG GLU A  35      35.368  -8.943  21.192  1.00  1.00            
ATOM    269   CD GLU A  35      35.709 -10.259  21.882  1.00  1.00            
ATOM    270  OE1 GLU A  35      36.896 -10.671  21.810  1.00  1.00            
ATOM    271  OE2 GLU A  35      34.789 -10.868  22.497  1.00  1.00            
ATOM    272    C GLU A  35      37.337  -7.284  18.355  1.00  1.00            
ATOM    273    O GLU A  35      37.377  -7.938  17.314  1.00  1.00            
ATOM    274    N MET A  36      38.324  -6.434  18.731  1.00  1.00            
ATOM    275   CA MET A  36      39.442  -6.268  17.855  1.00  1.00            
ATOM    276   CB MET A  36      39.169  -5.344  16.651  1.00  1.00            
ATOM    277   CG MET A  36      38.184  -5.931  15.637  1.00  1.00            
ATOM    278   SD MET A  36      37.827  -4.890  14.192  1.00  1.00            
ATOM    279   CE MET A  36      36.605  -6.044  13.504  1.00  1.00            
ATOM    280    C MET A  36      40.641  -5.711  18.547  1.00  1.00            
ATOM    281    O MET A  36      40.621  -5.390  19.734  1.00  1.00            
ATOM    282    N ASN A  37      41.740  -5.624  17.767  1.00  1.00            
ATOM    283   CA ASN A  37      42.990  -5.083  18.205  1.00  1.00            
ATOM    284   CB ASN A  37      44.194  -5.892  17.692  1.00  1.00            
ATOM    285   CG ASN A  37      45.460  -5.390  18.369  1.00  1.00            
ATOM    286  OD1 ASN A  37      46.037  -6.072  19.214  1.00  1.00            
ATOM    287  ND2 ASN A  37      45.913  -4.167  17.984  1.00  1.00            
ATOM    288    C ASN A  37      43.070  -3.699  17.618  1.00  1.00            
ATOM    289    O ASN A  37      43.203  -3.530  16.407  1.00  1.00            
ATOM    290    N LEU A  38      42.967  -2.672  18.487  1.00  1.00            
ATOM    291   CA LEU A  38      42.818  -1.298  18.086  1.00  1.00            
ATOM    292   CB LEU A  38      42.336  -0.427  19.261  1.00  1.00            
ATOM    293   CG LEU A  38      40.898  -0.762  19.715  1.00  1.00            
ATOM    294  CD1 LEU A  38      40.770  -2.214  20.200  1.00  1.00            
ATOM    295  CD2 LEU A  38      40.395   0.239  20.763  1.00  1.00            
ATOM    296    C LEU A  38      43.959  -0.582  17.424  1.00  1.00            
ATOM    297    O LEU A  38      43.735  -0.148  16.296  1.00  1.00            
ATOM    298    N PRO A  39      45.160  -0.379  17.917  1.00  1.00            
ATOM    299   CA PRO A  39      45.630  -0.658  19.256  1.00  1.00            
ATOM    300   CD PRO A  39      46.254  -0.376  16.958  1.00  1.00            
ATOM    301   CB PRO A  39      47.110  -1.019  19.104  1.00  1.00            
ATOM    302   CG PRO A  39      47.535  -0.343  17.795  1.00  1.00            
ATOM    303    C PRO A  39      45.473   0.219  20.465  1.00  1.00            
ATOM    304    O PRO A  39      45.706  -0.310  21.551  1.00  1.00            
ATOM    305    N GLY A  40      45.121   1.515  20.363  1.00  1.00            
ATOM    306   CA GLY A  40      45.218   2.338  21.549  1.00  1.00            
ATOM    307    C GLY A  40      44.314   1.794  22.610  1.00  1.00            
ATOM    308    O GLY A  40      43.315   1.138  22.318  1.00  1.00            
ATOM    309    N LYS A  41      44.662   2.059  23.888  1.00  1.00            
ATOM    310   CA LYS A  41      43.891   1.523  24.970  1.00  1.00            
ATOM    311   CB LYS A  41      44.739   0.866  26.070  1.00  1.00            
ATOM    312   CG LYS A  41      45.481  -0.373  25.563  1.00  1.00            
ATOM    313   CD LYS A  41      46.477  -0.964  26.561  1.00  1.00            
ATOM    314   CE LYS A  41      45.828  -1.938  27.546  1.00  1.00            
ATOM    315   NZ LYS A  41      46.871  -2.681  28.287  1.00  1.00            
ATOM    316    C LYS A  41      43.067   2.606  25.584  1.00  1.00            
ATOM    317    O LYS A  41      43.601   3.642  25.978  1.00  1.00            
ATOM    318    N TRP A  42      41.727   2.410  25.672  1.00  1.00            
ATOM    319   CA TRP A  42      40.991   3.467  26.299  1.00  1.00            
ATOM    320   CB TRP A  42      40.860   4.715  25.406  1.00  1.00            
ATOM    321   CG TRP A  42      40.514   5.978  26.159  1.00  1.00            
ATOM    322  CD2 TRP A  42      41.506   6.761  26.842  1.00  1.00            
ATOM    323  CD1 TRP A  42      39.319   6.605  26.359  1.00  1.00            
ATOM    324  NE1 TRP A  42      39.507   7.735  27.123  1.00  1.00            
ATOM    325  CE2 TRP A  42      40.847   7.841  27.429  1.00  1.00            
ATOM    326  CE3 TRP A  42      42.855   6.589  26.972  1.00  1.00            
ATOM    327  CZ2 TRP A  42      41.534   8.771  28.156  1.00  1.00            
ATOM    328  CZ3 TRP A  42      43.545   7.529  27.704  1.00  1.00            
ATOM    329  CH2 TRP A  42      42.895   8.598  28.284  1.00  1.00            
ATOM    330    C TRP A  42      39.623   3.022  26.716  1.00  1.00            
ATOM    331    O TRP A  42      39.166   1.932  26.374  1.00  1.00            
ATOM    332    N LYS A  43      38.948   3.880  27.515  4.00  1.00            
ATOM    333   CA LYS A  43      37.613   3.611  27.962  4.00  1.00            
ATOM    334   CB LYS A  43      36.684   3.080  26.861  4.00  1.00            
ATOM    335   CG LYS A  43      35.869   4.207  26.210  4.00  1.00            
ATOM    336   CD LYS A  43      36.692   5.317  25.549  4.00  1.00            
ATOM    337   CE LYS A  43      35.833   6.486  25.053  4.00  1.00            
ATOM    338   NZ LYS A  43      36.691   7.548  24.480  4.00  1.00            
ATOM    339    C LYS A  43      37.625   2.797  29.224  4.00  1.00            
ATOM    340    O LYS A  43      38.653   2.872  29.895  4.00  1.00            
ATOM    341    N PRO A  44      36.658   2.012  29.689  4.00  0.00            
ATOM    342   CA PRO A  44      35.381   1.636  29.103  4.00  0.00            
ATOM    343   CD PRO A  44      36.965   1.200  30.855  4.00  0.00            
ATOM    344   CB PRO A  44      34.946   0.371  29.845  4.00  0.00            
ATOM    345   CG PRO A  44      35.665   0.464  31.199  4.00  0.00            
ATOM    346    C PRO A  44      34.245   2.630  29.072  4.00  0.00            
ATOM    347    O PRO A  44      34.307   3.645  29.763  4.00  0.00            
ATOM    348    N LYS A  45      33.200   2.325  28.251  4.00  0.00            
ATOM    349   CA LYS A  45      31.978   3.086  28.097  4.00  0.00            
ATOM    350   CB LYS A  45      31.922   3.925  26.811  4.00  0.00            
ATOM    351   CG LYS A  45      30.761   4.921  26.817  4.00  0.00            
ATOM    352   CD LYS A  45      30.917   6.012  27.881  4.00  0.00            
ATOM    353   CE LYS A  45      29.767   7.020  27.907  4.00  0.00            
ATOM    354   NZ LYS A  45      29.981   8.005  28.992  4.00  0.00            
ATOM    355    C LYS A  45      30.828   2.128  28.058  4.00  0.00            
ATOM    356    O LYS A  45      31.031   0.916  28.063  4.00  0.00            
ATOM    357    N MET A  46      29.574   2.639  28.054  4.00  0.00            
ATOM    358   CA MET A  46      28.469   1.721  28.005  4.00  0.00            
ATOM    359   CB MET A  46      27.595   1.667  29.275  4.00  0.00            
ATOM    360   CG MET A  46      28.300   1.121  30.519  4.00  0.00            
ATOM    361   SD MET A  46      29.339   2.320  31.403  4.00  0.00            
ATOM    362   CE MET A  46      27.931   3.151  32.199  4.00  0.00            
ATOM    363    C MET A  46      27.541   2.075  26.877  4.00  0.00            
ATOM    364    O MET A  46      27.332   3.248  26.570  4.00  0.00            
ATOM    365    N ILE A  47      26.969   1.042  26.214  4.00  0.00            
ATOM    366   CA ILE A  47      25.997   1.246  25.170  4.00  0.00            
ATOM    367   CB ILE A  47      26.253   0.476  23.915  4.00  0.00            
ATOM    368  CG1 ILE A  47      27.463   1.034  23.172  4.00  0.00            
ATOM    369  CG2 ILE A  47      24.951   0.477  23.098  4.00  0.00            
ATOM    370  CD1 ILE A  47      27.302   2.498  22.762  4.00  0.00            
ATOM    371    C ILE A  47      24.697   0.703  25.665  4.00  0.00            
ATOM    372    O ILE A  47      24.543  -0.505  25.828  4.00  0.00            
ATOM    373    N GLY A  48      23.720   1.587  25.931  4.00  0.00            
ATOM    374   CA GLY A  48      22.407   1.120  26.257  4.00  0.00            
ATOM    375    C GLY A  48      21.731   1.165  24.920  4.00  0.00            
ATOM    376    O GLY A  48      22.412   1.162  23.897  4.00  0.00            
ATOM    377    N GLY A  49      20.387   1.216  24.856  4.00  0.00            
ATOM    378   CA GLY A  49      19.852   1.427  23.540  4.00  0.00            
ATOM    379    C GLY A  49      19.206   0.231  22.915  4.00  0.00            
ATOM    380    O GLY A  49      18.730   0.323  21.785  4.00  0.00            
ATOM    381    N ILE A  50      19.149  -0.923  23.596  3.00  0.00            
ATOM    382   CA ILE A  50      18.567  -2.055  22.934  3.00  0.00            
ATOM    383   CB ILE A  50      19.600  -2.922  22.263  3.00  0.00            
ATOM    384  CG1 ILE A  50      20.626  -3.463  23.280  3.00  0.00            
ATOM    385  CG2 ILE A  50      20.233  -2.098  21.130  3.00  0.00            
ATOM    386  CD1 ILE A  50      21.526  -4.571  22.735  3.00  0.00            
ATOM    387    C ILE A  50      17.858  -2.875  23.948  3.00  0.00            
ATOM    388    O ILE A  50      17.213  -2.349  24.854  3.00  0.00            
ATOM    389    N GLY A  51      17.958  -4.210  23.787  3.00  0.00            
ATOM    390   CA GLY A  51      17.370  -5.127  24.708  3.00  0.00            
ATOM    391    C GLY A  51      17.944  -4.724  26.008  3.00  0.00            
ATOM    392    O GLY A  51      17.287  -4.786  27.046  3.00  0.00            
ATOM    393    N GLY A  52      19.215  -4.295  25.974  4.00  0.00            
ATOM    394   CA GLY A  52      19.764  -3.832  27.196  4.00  0.00            
ATOM    395    C GLY A  52      21.097  -3.222  26.947  4.00  0.00            
ATOM    396    O GLY A  52      21.422  -2.828  25.828  4.00  0.00            
ATOM    397    N PHE A  53      21.911  -3.122  28.014  4.00  0.00            
ATOM    398   CA PHE A  53      23.168  -2.465  27.860  4.00  0.00            
ATOM    399   CB PHE A  53      23.589  -1.584  29.054  4.00  0.00            
ATOM    400   CG PHE A  53      23.586  -2.382  30.313  4.00  0.00            
ATOM    401  CD1 PHE A  53      24.621  -3.231  30.631  4.00  0.00            
ATOM    402  CD2 PHE A  53      22.537  -2.252  31.193  4.00  0.00            
ATOM    403  CE1 PHE A  53      24.595  -3.948  31.805  4.00  0.00            
ATOM    404  CE2 PHE A  53      22.505  -2.966  32.368  4.00  0.00            
ATOM    405   CZ PHE A  53      23.538  -3.818  32.674  4.00  0.00            
ATOM    406    C PHE A  53      24.267  -3.403  27.527  4.00  0.00            
ATOM    407    O PHE A  53      24.330  -4.535  28.003  4.00  0.00            
ATOM    408    N ILE A  54      25.159  -2.909  26.649  4.00  0.00            
ATOM    409   CA ILE A  54      26.318  -3.615  26.218  4.00  0.00            
ATOM    410   CB ILE A  54      26.432  -3.709  24.725  4.00  0.00            
ATOM    411  CG1 ILE A  54      25.208  -4.430  24.133  4.00  0.00            
ATOM    412  CG2 ILE A  54      27.770  -4.395  24.404  4.00  0.00            
ATOM    413  CD1 ILE A  54      25.025  -5.860  24.642  4.00  0.00            
ATOM    414    C ILE A  54      27.480  -2.799  26.704  4.00  0.00            
ATOM    415    O ILE A  54      27.560  -1.600  26.442  4.00  0.00            
ATOM    416    N LYS A  55      28.405  -3.429  27.454  4.00  0.00            
ATOM    417   CA LYS A  55      29.544  -2.718  27.966  4.00  0.00            
ATOM    418   CB LYS A  55      30.299  -3.499  29.052  4.00  0.00            
ATOM    419   CG LYS A  55      29.464  -3.720  30.315  4.00  0.00            
ATOM    420   CD LYS A  55      30.024  -4.808  31.231  4.00  0.00            
ATOM    421   CE LYS A  55      29.215  -5.004  32.514  4.00  0.00            
ATOM    422   NZ LYS A  55      29.475  -3.886  33.449  4.00  0.00            
ATOM    423    C LYS A  55      30.453  -2.511  26.833  4.00  0.00            
ATOM    424    O LYS A  55      30.501  -3.310  25.897  4.00  0.00            
ATOM    425    N VAL A  56      31.202  -1.407  26.872  4.00  0.00            
ATOM    426   CA VAL A  56      31.983  -1.219  25.711  4.00  0.00            
ATOM    427   CB VAL A  56      31.332  -0.307  24.720  4.00  0.00            
ATOM    428  CG1 VAL A  56      29.972  -0.913  24.331  4.00  0.00            
ATOM    429  CG2 VAL A  56      31.252   1.104  25.323  4.00  0.00            
ATOM    430    C VAL A  56      33.275  -0.621  26.056  4.00  0.00            
ATOM    431    O VAL A  56      33.453  -0.014  27.109  4.00  0.00            
ATOM    432    N ARG A  57      34.238  -0.833  25.153  4.00  0.00            
ATOM    433   CA ARG A  57      35.465  -0.155  25.325  4.00  0.00            
ATOM    434   CB ARG A  57      36.724  -1.047  25.355  4.00  0.00            
ATOM    435   CG ARG A  57      36.866  -1.876  26.635  4.00  0.00            
ATOM    436   CD ARG A  57      38.201  -2.620  26.774  4.00  0.00            
ATOM    437   NE ARG A  57      39.062  -1.857  27.723  4.00  0.00            
ATOM    438   CZ ARG A  57      39.774  -2.526  28.679  4.00  0.00            
ATOM    439  NH1 ARG A  57      39.712  -3.887  28.743  4.00  0.00            
ATOM    440  NH2 ARG A  57      40.541  -1.839  29.576  4.00  0.00            
ATOM    441    C ARG A  57      35.578   0.742  24.147  4.00  0.00            
ATOM    442    O ARG A  57      35.450   0.303  23.005  4.00  0.00            
ATOM    443    N GLN A  58      35.803   2.042  24.393  4.00  1.00            
ATOM    444   CA GLN A  58      35.889   2.925  23.278  4.00  1.00            
ATOM    445   CB GLN A  58      35.025   4.192  23.383  4.00  1.00            
ATOM    446   CG GLN A  58      33.528   3.889  23.295  4.00  1.00            
ATOM    447   CD GLN A  58      32.774   5.210  23.271  4.00  1.00            
ATOM    448  OE1 GLN A  58      33.131   6.128  22.535  4.00  1.00            
ATOM    449  NE2 GLN A  58      31.700   5.313  24.100  4.00  1.00            
ATOM    450    C GLN A  58      37.294   3.326  23.090  4.00  1.00            
ATOM    451    O GLN A  58      38.078   3.399  24.035  4.00  1.00            
ATOM    452    N TYR A  59      37.648   3.574  21.821  4.00  1.00            
ATOM    453   CA TYR A  59      38.975   4.004  21.566  4.00  1.00            
ATOM    454   CB TYR A  59      39.785   3.118  20.609  4.00  1.00            
ATOM    455   CG TYR A  59      41.141   3.731  20.546  4.00  1.00            
ATOM    456  CD1 TYR A  59      41.891   3.865  21.693  4.00  1.00            
ATOM    457  CD2 TYR A  59      41.676   4.143  19.351  4.00  1.00            
ATOM    458  CE1 TYR A  59      43.145   4.424  21.651  4.00  1.00            
ATOM    459  CE2 TYR A  59      42.931   4.701  19.299  4.00  1.00            
ATOM    460   CZ TYR A  59      43.665   4.847  20.451  4.00  1.00            
ATOM    461   OH TYR A  59      44.953   5.422  20.399  4.00  1.00            
ATOM    462    C TYR A  59      38.849   5.376  20.986  4.00  1.00            
ATOM    463    O TYR A  59      37.834   5.714  20.379  4.00  1.00            
ATOM    464    N ASP A  60      39.887   6.209  21.186  4.00  1.00            
ATOM    465   CA ASP A  60      39.866   7.593  20.807  4.00  1.00            
ATOM    466   CB ASP A  60      41.026   8.391  21.445  4.00  1.00            
ATOM    467   CG ASP A  60      40.710   9.884  21.420  4.00  1.00            
ATOM    468  OD1 ASP A  60      39.819  10.312  22.202  4.00  1.00            
ATOM    469  OD2 ASP A  60      41.353  10.613  20.619  4.00  1.00            
ATOM    470    C ASP A  60      40.000   7.675  19.320  4.00  1.00            
ATOM    471    O ASP A  60      39.567   6.782  18.594  4.00  1.00            
ATOM    472    N GLN A  61      40.603   8.776  18.835  4.00  1.00            
ATOM    473   CA GLN A  61      40.700   9.060  17.435  4.00  1.00            
ATOM    474   CB GLN A  61      41.627  10.249  17.133  4.00  1.00            
ATOM    475   CG GLN A  61      41.226  11.546  17.841  4.00  1.00            
ATOM    476   CD GLN A  61      39.960  12.113  17.211  4.00  1.00            
ATOM    477  OE1 GLN A  61      39.577  13.250  17.483  4.00  1.00            
ATOM    478  NE2 GLN A  61      39.289  11.309  16.343  4.00  1.00            
ATOM    479    C GLN A  61      41.256   7.876  16.726  4.00  1.00            
ATOM    480    O GLN A  61      42.397   7.476  16.953  4.00  1.00            
ATOM    481    N ILE A  62      40.435   7.274  15.841  4.00  1.00            
ATOM    482   CA ILE A  62      40.932   6.199  15.044  4.00  1.00            
ATOM    483   CB ILE A  62      40.275   4.860  15.237  4.00  1.00            
ATOM    484  CG1 ILE A  62      38.826   4.874  14.741  4.00  1.00            
ATOM    485  CG2 ILE A  62      40.404   4.482  16.717  4.00  1.00            
ATOM    486  CD1 ILE A  62      37.953   5.905  15.447  4.00  1.00            
ATOM    487    C ILE A  62      40.663   6.592  13.624  4.00  1.00            
ATOM    488    O ILE A  62      39.581   7.078  13.304  4.00  1.00            
ATOM    489    N PRO A  63      41.623   6.439  12.760  4.00  1.00            
ATOM    490   CA PRO A  63      41.344   6.788  11.400  4.00  1.00            
ATOM    491   CD PRO A  63      43.004   6.712  13.119  4.00  1.00            
ATOM    492   CB PRO A  63      42.699   6.935  10.713  4.00  1.00            
ATOM    493   CG PRO A  63      43.635   7.347  11.868  4.00  1.00            
ATOM    494    C PRO A  63      40.451   5.737  10.844  4.00  1.00            
ATOM    495    O PRO A  63      40.730   4.557  11.057  4.00  1.00            
ATOM    496    N VAL A  64      39.378   6.132  10.143  4.00  1.00            
ATOM    497   CA VAL A  64      38.471   5.206   9.540  4.00  1.00            
ATOM    498   CB VAL A  64      37.125   5.151  10.204  4.00  1.00            
ATOM    499  CG1 VAL A  64      37.314   4.637  11.640  4.00  1.00            
ATOM    500  CG2 VAL A  64      36.471   6.542  10.127  4.00  1.00            
ATOM    501    C VAL A  64      38.264   5.699   8.148  4.00  1.00            
ATOM    502    O VAL A  64      38.082   6.894   7.935  4.00  1.00            
ATOM    503    N GLU A  65      38.325   4.802   7.147  4.00  1.00            
ATOM    504   CA GLU A  65      38.058   5.253   5.814  4.00  1.00            
ATOM    505   CB GLU A  65      39.151   4.901   4.789  4.00  1.00            
ATOM    506   CG GLU A  65      40.478   5.633   4.999  4.00  1.00            
ATOM    507   CD GLU A  65      41.408   5.214   3.869  4.00  1.00            
ATOM    508  OE1 GLU A  65      40.939   5.196   2.700  4.00  1.00            
ATOM    509  OE2 GLU A  65      42.599   4.915   4.154  4.00  1.00            
ATOM    510    C GLU A  65      36.826   4.514   5.378  4.00  1.00            
ATOM    511    O GLU A  65      36.863   3.300   5.183  4.00  1.00            
ATOM    512    N ILE A  66      35.690   5.218   5.200  4.00  1.00            
ATOM    513   CA ILE A  66      34.511   4.522   4.763  4.00  1.00            
ATOM    514   CB ILE A  66      33.257   4.977   5.480  4.00  1.00            
ATOM    515  CG1 ILE A  66      32.026   4.139   5.092  4.00  1.00            
ATOM    516  CG2 ILE A  66      33.080   6.487   5.265  4.00  1.00            
ATOM    517  CD1 ILE A  66      31.538   4.355   3.659  4.00  1.00            
ATOM    518    C ILE A  66      34.425   4.776   3.285  4.00  1.00            
ATOM    519    O ILE A  66      34.166   5.888   2.828  4.00  1.00            
ATOM    520    N CYS A  67      34.679   3.714   2.500  3.00  1.00            
ATOM    521   CA CYS A  67      34.609   3.736   1.066  3.00  1.00            
ATOM    522   CB CYS A  67      33.169   3.929   0.548  3.00  1.00            
ATOM    523   SG CYS A  67      33.004   3.680  -1.247  3.00  1.00            
ATOM    524    C CYS A  67      35.486   4.793   0.471  3.00  1.00            
ATOM    525    O CYS A  67      35.087   5.484  -0.465  3.00  1.00            
ATOM    526    N GLY A  68      36.711   4.959   0.999  3.00  1.00            
ATOM    527   CA GLY A  68      37.641   5.851   0.370  3.00  1.00            
ATOM    528    C GLY A  68      37.545   7.199   1.000  3.00  1.00            
ATOM    529    O GLY A  68      38.504   7.968   0.962  3.00  1.00            
ATOM    530    N HIS A  69      36.390   7.542   1.596  4.00  1.00            
ATOM    531   CA HIS A  69      36.363   8.831   2.218  4.00  1.00            
ATOM    532  ND1 HIS A  69      35.167  11.904   1.890  4.00  1.00            
ATOM    533   CG HIS A  69      35.081  10.889   2.815  4.00  1.00            
ATOM    534   CB HIS A  69      34.971   9.435   2.456  4.00  1.00            
ATOM    535  NE2 HIS A  69      35.275  12.863   3.893  4.00  1.00            
ATOM    536  CD2 HIS A  69      35.148  11.492   4.035  4.00  1.00            
ATOM    537  CE1 HIS A  69      35.282  13.063   2.588  4.00  1.00            
ATOM    538    C HIS A  69      37.027   8.660   3.547  4.00  1.00            
ATOM    539    O HIS A  69      37.037   7.561   4.098  4.00  1.00            
ATOM    540    N LYS A  70      37.627   9.738   4.091  4.00  1.00            
ATOM    541   CA LYS A  70      38.309   9.591   5.343  4.00  1.00            
ATOM    542   CB LYS A  70      39.660  10.331   5.412  4.00  1.00            
ATOM    543   CG LYS A  70      40.731   9.741   4.491  4.00  1.00            
ATOM    544   CD LYS A  70      40.444   9.951   3.003  4.00  1.00            
ATOM    545   CE LYS A  70      41.522   9.368   2.087  4.00  1.00            
ATOM    546   NZ LYS A  70      41.173   9.623   0.673  4.00  1.00            
ATOM    547    C LYS A  70      37.458  10.118   6.450  4.00  1.00            
ATOM    548    O LYS A  70      36.746  11.109   6.298  4.00  1.00            
ATOM    549    N ALA A  71      37.509   9.423   7.602  4.00  1.00            
ATOM    550   CA ALA A  71      36.773   9.821   8.762  4.00  1.00            
ATOM    551   CB ALA A  71      35.424   9.099   8.917  4.00  1.00            
ATOM    552    C ALA A  71      37.598   9.466   9.948  4.00  1.00            
ATOM    553    O ALA A  71      38.379   8.522   9.897  4.00  1.00            
ATOM    554    N ILE A  72      37.492  10.239  11.045  4.00  1.00            
ATOM    555   CA ILE A  72      38.230   9.869  12.215  4.00  1.00            
ATOM    556   CB ILE A  72      39.567  10.545  12.329  4.00  1.00            
ATOM    557  CG1 ILE A  72      40.458  10.135  11.141  4.00  1.00            
ATOM    558  CG2 ILE A  72      40.175  10.189  13.696  4.00  1.00            
ATOM    559  CD1 ILE A  72      41.735  10.963  11.004  4.00  1.00            
ATOM    560    C ILE A  72      37.392  10.225  13.400  4.00  1.00            
ATOM    561    O ILE A  72      36.583  11.150  13.337  4.00  1.00            
ATOM    562    N GLY A  73      37.555   9.490  14.519  4.00  1.00            
ATOM    563   CA GLY A  73      36.736   9.786  15.657  4.00  1.00            
ATOM    564    C GLY A  73      36.926   8.719  16.694  4.00  1.00            
ATOM    565    O GLY A  73      38.033   8.224  16.900  4.00  1.00            
ATOM    566    N THR A  74      35.829   8.360  17.398  4.00  1.00            
ATOM    567   CA THR A  74      35.883   7.375  18.444  4.00  1.00            
ATOM    568   CB THR A  74      35.216   7.830  19.708  4.00  1.00            
ATOM    569  OG1 THR A  74      35.848   9.004  20.194  4.00  1.00            
ATOM    570  CG2 THR A  74      35.295   6.705  20.755  4.00  1.00            
ATOM    571    C THR A  74      35.167   6.154  17.977  4.00  1.00            
ATOM    572    O THR A  74      34.085   6.233  17.397  4.00  1.00            
ATOM    573    N VAL A  75      35.785   4.981  18.209  4.00  1.00            
ATOM    574   CA VAL A  75      35.170   3.741  17.846  4.00  1.00            
ATOM    575   CB VAL A  75      36.034   2.842  17.009  4.00  1.00            
ATOM    576  CG1 VAL A  75      36.253   3.508  15.642  4.00  1.00            
ATOM    577  CG2 VAL A  75      37.334   2.548  17.778  4.00  1.00            
ATOM    578    C VAL A  75      34.892   3.030  19.110  4.00  1.00            
ATOM    579    O VAL A  75      35.668   3.089  20.061  4.00  1.00            
ATOM    580    N LEU A  76      33.739   2.356  19.149  4.00  1.00            
ATOM    581   CA LEU A  76      33.387   1.633  20.319  4.00  1.00            
ATOM    582   CB LEU A  76      31.952   1.944  20.758  4.00  1.00            
ATOM    583   CG LEU A  76      31.479   1.216  22.017  4.00  1.00            
ATOM    584  CD1 LEU A  76      30.192   1.870  22.516  4.00  1.00            
ATOM    585  CD2 LEU A  76      31.299  -0.293  21.773  4.00  1.00            
ATOM    586    C LEU A  76      33.569   0.195  19.968  4.00  1.00            
ATOM    587    O LEU A  76      33.370  -0.204  18.824  4.00  1.00            
ATOM    588    N VAL A  77      33.986  -0.625  20.950  4.00  1.00            
ATOM    589   CA VAL A  77      34.282  -1.989  20.638  4.00  1.00            
ATOM    590   CB VAL A  77      35.754  -2.278  20.762  4.00  1.00            
ATOM    591  CG1 VAL A  77      36.031  -3.752  20.425  4.00  1.00            
ATOM    592  CG2 VAL A  77      36.513  -1.281  19.868  4.00  1.00            
ATOM    593    C VAL A  77      33.555  -2.862  21.596  4.00  1.00            
ATOM    594    O VAL A  77      33.160  -2.438  22.680  4.00  1.00            
ATOM    595    N GLY A  78      33.338  -4.121  21.182  1.00  1.00            
ATOM    596   CA GLY A  78      32.663  -5.063  22.013  1.00  1.00            
ATOM    597    C GLY A  78      31.921  -5.975  21.092  1.00  1.00            
ATOM    598    O GLY A  78      32.128  -5.953  19.880  1.00  1.00            
ATOM    599    N PRO A  79      31.078  -6.802  21.642  1.00  1.00            
ATOM    600   CA PRO A  79      30.309  -7.697  20.821  1.00  1.00            
ATOM    601   CD PRO A  79      31.346  -7.364  22.955  1.00  1.00            
ATOM    602   CB PRO A  79      29.717  -8.731  21.775  1.00  1.00            
ATOM    603   CG PRO A  79      30.733  -8.775  22.932  1.00  1.00            
ATOM    604    C PRO A  79      29.299  -6.783  20.197  1.00  1.00            
ATOM    605    O PRO A  79      29.166  -5.665  20.690  1.00  1.00            
ATOM    606    N THR A  80      28.586  -7.175  19.119  1.00  1.00            
ATOM    607   CA THR A  80      27.722  -6.153  18.606  1.00  1.00            
ATOM    608   CB THR A  80      27.976  -5.705  17.215  1.00  1.00            
ATOM    609  OG1 THR A  80      29.317  -5.266  17.047  1.00  1.00            
ATOM    610  CG2 THR A  80      27.018  -4.519  17.041  1.00  1.00            
ATOM    611    C THR A  80      26.266  -6.523  18.693  1.00  1.00            
ATOM    612    O THR A  80      25.600  -5.871  19.496  1.00  1.00            
ATOM    613    N PRO A  81      25.632  -7.465  18.008  1.00  1.00            
ATOM    614   CA PRO A  81      26.179  -8.399  17.041  1.00  1.00            
ATOM    615   CD PRO A  81      24.471  -8.037  18.672  1.00  1.00            
ATOM    616   CB PRO A  81      25.112  -9.470  16.834  1.00  1.00            
ATOM    617   CG PRO A  81      24.347  -9.479  18.164  1.00  1.00            
ATOM    618    C PRO A  81      26.773  -7.939  15.738  1.00  1.00            
ATOM    619    O PRO A  81      27.646  -8.648  15.240  1.00  1.00            
ATOM    620    N VAL A  82      26.367  -6.797  15.147  1.00  1.00            
ATOM    621   CA VAL A  82      26.917  -6.535  13.841  1.00  1.00            
ATOM    622   CB VAL A  82      25.866  -6.426  12.780  1.00  1.00            
ATOM    623  CG1 VAL A  82      24.965  -5.223  13.114  1.00  1.00            
ATOM    624  CG2 VAL A  82      26.569  -6.312  11.420  1.00  1.00            
ATOM    625    C VAL A  82      27.665  -5.237  13.817  1.00  1.00            
ATOM    626    O VAL A  82      27.211  -4.225  14.346  1.00  1.00            
ATOM    627    N ASN A  83      28.823  -5.221  13.126  1.00  1.00            
ATOM    628   CA ASN A  83      29.648  -4.046  13.086  1.00  1.00            
ATOM    629   CB ASN A  83      30.890  -4.214  12.199  1.00  1.00            
ATOM    630   CG ASN A  83      31.770  -5.274  12.846  1.00  1.00            
ATOM    631  OD1 ASN A  83      32.363  -5.051  13.900  1.00  1.00            
ATOM    632  ND2 ASN A  83      31.852  -6.468  12.199  1.00  1.00            
ATOM    633    C ASN A  83      28.837  -2.930  12.548  1.00  1.00            
ATOM    634    O ASN A  83      28.177  -3.067  11.518  1.00  1.00            
ATOM    635    N ILE A  84      28.858  -1.785  13.253  4.00  1.00            
ATOM    636   CA ILE A  84      28.048  -0.716  12.774  4.00  1.00            
ATOM    637   CB ILE A  84      26.763  -0.573  13.525  4.00  1.00            
ATOM    638  CG1 ILE A  84      25.936  -1.850  13.311  4.00  1.00            
ATOM    639  CG2 ILE A  84      26.053   0.703  13.045  4.00  1.00            
ATOM    640  CD1 ILE A  84      24.728  -1.963  14.227  4.00  1.00            
ATOM    641    C ILE A  84      28.789   0.575  12.790  4.00  1.00            
ATOM    642    O ILE A  84      29.607   0.841  13.670  4.00  1.00            
ATOM    643    N ILE A  85      28.511   1.406  11.766  4.00  1.00            
ATOM    644   CA ILE A  85      29.105   2.702  11.667  4.00  1.00            
ATOM    645   CB ILE A  85      29.758   2.968  10.343  4.00  1.00            
ATOM    646  CG1 ILE A  85      30.879   1.940  10.101  4.00  1.00            
ATOM    647  CG2 ILE A  85      30.251   4.425  10.340  4.00  1.00            
ATOM    648  CD1 ILE A  85      31.962   1.947  11.180  4.00  1.00            
ATOM    649    C ILE A  85      27.993   3.665  11.845  4.00  1.00            
ATOM    650    O ILE A  85      26.967   3.586  11.173  4.00  1.00            
ATOM    651    N GLY A  86      28.169   4.598  12.790  1.00  1.00            
ATOM    652   CA GLY A  86      27.061   5.435  13.097  1.00  1.00            
ATOM    653    C GLY A  86      27.173   6.771  12.510  1.00  1.00            
ATOM    654    O GLY A  86      27.963   7.050  11.611  1.00  1.00            
ATOM    655    N ARG A  87      26.327   7.634  13.079  2.00  1.00            
ATOM    656   CA ARG A  87      26.170   8.972  12.659  2.00  1.00            
ATOM    657   CB ARG A  87      24.998   9.688  13.354  2.00  1.00            
ATOM    658   CG ARG A  87      24.836  11.138  12.893  2.00  1.00            
ATOM    659   CD ARG A  87      23.518  11.803  13.303  2.00  1.00            
ATOM    660   NE ARG A  87      23.429  11.798  14.791  2.00  1.00            
ATOM    661   CZ ARG A  87      22.658  10.872  15.436  2.00  1.00            
ATOM    662  NH1 ARG A  87      21.955   9.947  14.721  2.00  1.00            
ATOM    663  NH2 ARG A  87      22.580  10.878  16.799  2.00  1.00            
ATOM    664    C ARG A  87      27.410   9.774  12.898  2.00  1.00            
ATOM    665    O ARG A  87      27.751  10.620  12.075  2.00  1.00            
ATOM    666    N ASN A  88      28.123   9.551  14.020  2.00  1.00            
ATOM    667   CA ASN A  88      29.265  10.386  14.274  2.00  1.00            
ATOM    668   CB ASN A  88      30.002  10.041  15.581  2.00  1.00            
ATOM    669   CG ASN A  88      29.139  10.514  16.742  2.00  1.00            
ATOM    670  OD1 ASN A  88      29.536  10.431  17.903  2.00  1.00            
ATOM    671  ND2 ASN A  88      27.925  11.034  16.420  2.00  1.00            
ATOM    672    C ASN A  88      30.242  10.232  13.143  2.00  1.00            
ATOM    673    O ASN A  88      30.683  11.227  12.569  2.00  1.00            
ATOM    674    N LEU A  89      30.597   8.984  12.772  2.00  1.00            
ATOM    675   CA LEU A  89      31.510   8.797  11.676  2.00  1.00            
ATOM    676   CB LEU A  89      31.972   7.341  11.481  2.00  1.00            
ATOM    677   CG LEU A  89      32.941   6.856  12.575  2.00  1.00            
ATOM    678  CD1 LEU A  89      33.409   5.417  12.310  2.00  1.00            
ATOM    679  CD2 LEU A  89      34.114   7.836  12.749  2.00  1.00            
ATOM    680    C LEU A  89      30.835   9.247  10.406  2.00  1.00            
ATOM    681    O LEU A  89      31.460   9.893   9.564  2.00  1.00            
ATOM    682    N LEU A  90      29.529   8.938  10.245  2.00  1.00            
ATOM    683   CA LEU A  90      28.807   9.196   9.021  2.00  1.00            
ATOM    684   CB LEU A  90      27.402   8.568   8.993  2.00  1.00            
ATOM    685   CG LEU A  90      27.439   7.030   8.920  2.00  1.00            
ATOM    686  CD1 LEU A  90      26.033   6.437   8.736  2.00  1.00            
ATOM    687  CD2 LEU A  90      28.436   6.553   7.853  2.00  1.00            
ATOM    688    C LEU A  90      28.674  10.656   8.695  2.00  1.00            
ATOM    689    O LEU A  90      28.880  11.054   7.549  2.00  1.00            
ATOM    690    N THR A  91      28.354  11.508   9.686  3.00  1.00            
ATOM    691   CA THR A  91      28.145  12.903   9.409  3.00  1.00            
ATOM    692   CB THR A  91      27.824  13.698  10.645  3.00  1.00            
ATOM    693  OG1 THR A  91      27.513  15.040  10.300  3.00  1.00            
ATOM    694  CG2 THR A  91      29.028  13.654  11.601  3.00  1.00            
ATOM    695    C THR A  91      29.421  13.428   8.845  3.00  1.00            
ATOM    696    O THR A  91      29.414  14.277   7.955  3.00  1.00            
ATOM    697    N GLN A  92      30.563  12.922   9.344  3.00  1.00            
ATOM    698   CA GLN A  92      31.813  13.420   8.863  3.00  1.00            
ATOM    699   CB GLN A  92      33.049  12.746   9.486  3.00  1.00            
ATOM    700   CG GLN A  92      33.301  13.123  10.944  3.00  1.00            
ATOM    701   CD GLN A  92      34.627  12.497  11.352  3.00  1.00            
ATOM    702  OE1 GLN A  92      34.776  11.277  11.361  3.00  1.00            
ATOM    703  NE2 GLN A  92      35.625  13.358  11.690  3.00  1.00            
ATOM    704    C GLN A  92      31.889  13.172   7.405  3.00  1.00            
ATOM    705    O GLN A  92      32.335  14.022   6.637  3.00  1.00            
ATOM    706    N ILE A  93      31.422  11.993   6.982  3.00  1.00            
ATOM    707   CA ILE A  93      31.461  11.686   5.594  3.00  1.00            
ATOM    708   CB ILE A  93      30.933  10.324   5.266  3.00  1.00            
ATOM    709  CG1 ILE A  93      31.871   9.271   5.879  3.00  1.00            
ATOM    710  CG2 ILE A  93      30.801  10.210   3.738  3.00  1.00            
ATOM    711  CD1 ILE A  93      33.317   9.420   5.401  3.00  1.00            
ATOM    712    C ILE A  93      30.631  12.729   4.900  3.00  1.00            
ATOM    713    O ILE A  93      30.940  13.122   3.777  3.00  1.00            
ATOM    714    N GLY A  94      29.564  13.229   5.561  3.00  1.00            
ATOM    715   CA GLY A  94      28.719  14.208   4.931  3.00  1.00            
ATOM    716    C GLY A  94      27.507  13.492   4.462  3.00  1.00            
ATOM    717    O GLY A  94      26.842  13.899   3.510  3.00  1.00            
ATOM    718    N CYS A  95      27.200  12.383   5.152  1.00  1.00            
ATOM    719   CA CYS A  95      26.116  11.533   4.788  1.00  1.00            
ATOM    720   CB CYS A  95      26.094  10.210   5.579  1.00  1.00            
ATOM    721   SG CYS A  95      24.710   9.124   5.117  1.00  1.00            
ATOM    722    C CYS A  95      24.810  12.190   4.975  1.00  1.00            
ATOM    723    O CYS A  95      24.619  13.050   5.834  1.00  1.00            
ATOM    724    N THR A  96      23.874  11.780   4.109  4.00  1.00            
ATOM    725   CA THR A  96      22.553  12.291   4.178  4.00  1.00            
ATOM    726   CB THR A  96      22.260  13.297   3.106  4.00  1.00            
ATOM    727  OG1 THR A  96      22.339  12.685   1.827  4.00  1.00            
ATOM    728  CG2 THR A  96      23.288  14.436   3.210  4.00  1.00            
ATOM    729    C THR A  96      21.625  11.145   3.949  4.00  1.00            
ATOM    730    O THR A  96      21.973  10.172   3.283  4.00  1.00            
ATOM    731    N LEU A  97      20.413  11.230   4.527  4.00  1.00            
ATOM    732   CA LEU A  97      19.408  10.237   4.290  4.00  1.00            
ATOM    733   CB LEU A  97      18.562   9.936   5.538  4.00  1.00            
ATOM    734   CG LEU A  97      17.475   8.868   5.332  4.00  1.00            
ATOM    735  CD1 LEU A  97      18.096   7.482   5.093  4.00  1.00            
ATOM    736  CD2 LEU A  97      16.460   8.877   6.487  4.00  1.00            
ATOM    737    C LEU A  97      18.535  10.906   3.269  4.00  1.00            
ATOM    738    O LEU A  97      18.088  12.032   3.483  4.00  1.00            
ATOM    739    N ASN A  98      18.282  10.255   2.116  4.00  1.00            
ATOM    740   CA ASN A  98      17.549  10.952   1.093  4.00  1.00            
ATOM    741   CB ASN A  98      18.242  10.931  -0.280  4.00  1.00            
ATOM    742   CG ASN A  98      17.644  12.047  -1.126  4.00  1.00            
ATOM    743  OD1 ASN A  98      17.004  12.959  -0.604  4.00  1.00            
ATOM    744  ND2 ASN A  98      17.856  11.977  -2.467  4.00  1.00            
ATOM    745    C ASN A  98      16.206  10.310   0.927  4.00  1.00            
ATOM    746    O ASN A  98      16.055   9.099   1.072  4.00  1.00            
ATOM    747    N PHE A  99      15.182  11.140   0.640  1.00  1.00            
ATOM    748   CA PHE A  99      13.848  10.662   0.412  1.00  1.00            
ATOM    749   CB PHE A  99      12.816  11.269   1.376  1.00  1.00            
ATOM    750   CG PHE A  99      13.032  10.643   2.711  1.00  1.00            
ATOM    751  CD1 PHE A  99      14.067  11.043   3.525  1.00  1.00            
ATOM    752  CD2 PHE A  99      12.182   9.654   3.149  1.00  1.00            
ATOM    753  CE1 PHE A  99      14.252  10.457   4.755  1.00  1.00            
ATOM    754  CE2 PHE A  99      12.362   9.065   4.377  1.00  1.00            
ATOM    755   CZ PHE A  99      13.399   9.467   5.183  1.00  1.00            
ATOM    756    C PHE A  99      13.458  11.072  -1.001  1.00  1.00            
ATOM    757    O PHE A  99      13.584  12.284  -1.321  1.00  1.00            
ATOM    758  OXT PHE A  99      13.030  10.178  -1.776  1.00  1.00            
ATOM    759    N PRO B   1      12.525  14.851   1.391  1.00  1.00            
ATOM    760   CA PRO B   1      13.623  15.851   1.493  1.00  1.00            
ATOM    761   CD PRO B   1      11.356  15.311   2.216  1.00  1.00            
ATOM    762   CB PRO B   1      13.073  17.013   2.314  1.00  1.00            
ATOM    763   CG PRO B   1      11.918  16.413   3.123  1.00  1.00            
ATOM    764    C PRO B   1      14.757  15.139   2.157  1.00  1.00            
ATOM    765    O PRO B   1      14.527  14.086   2.749  1.00  1.00            
ATOM    766    N GLN B   2      15.986  15.689   2.073  4.00  1.00            
ATOM    767   CA GLN B   2      17.105  15.028   2.675  4.00  1.00            
ATOM    768   CB GLN B   2      18.472  15.513   2.149  4.00  1.00            
ATOM    769   CG GLN B   2      18.721  15.166   0.678  4.00  1.00            
ATOM    770   CD GLN B   2      20.094  15.697   0.286  4.00  1.00            
ATOM    771  OE1 GLN B   2      20.329  16.904   0.270  4.00  1.00            
ATOM    772  NE2 GLN B   2      21.032  14.765  -0.037  4.00  1.00            
ATOM    773    C GLN B   2      17.056  15.276   4.135  4.00  1.00            
ATOM    774    O GLN B   2      16.916  16.412   4.583  4.00  1.00            
ATOM    775    N ILE B   3      17.156  14.191   4.923  4.00  1.00            
ATOM    776   CA ILE B   3      17.204  14.370   6.335  4.00  1.00            
ATOM    777   CB ILE B   3      16.395  13.400   7.144  4.00  1.00            
ATOM    778  CG1 ILE B   3      16.406  13.829   8.623  4.00  1.00            
ATOM    779  CG2 ILE B   3      16.926  11.981   6.890  4.00  1.00            
ATOM    780  CD1 ILE B   3      15.385  13.094   9.489  4.00  1.00            
ATOM    781    C ILE B   3      18.646  14.200   6.690  4.00  1.00            
ATOM    782    O ILE B   3      19.309  13.275   6.224  4.00  1.00            
ATOM    783    N THR B   4      19.171  15.123   7.513  1.00  1.00            
ATOM    784   CA THR B   4      20.573  15.177   7.800  1.00  1.00            
ATOM    785   CB THR B   4      21.012  16.575   8.137  1.00  1.00            
ATOM    786  OG1 THR B   4      22.428  16.687   8.153  1.00  1.00            
ATOM    787  CG2 THR B   4      20.428  16.933   9.514  1.00  1.00            
ATOM    788    C THR B   4      20.926  14.321   8.951  1.00  1.00            
ATOM    789    O THR B   4      20.074  13.705   9.591  1.00  1.00            
ATOM    790    N LEU B   5      22.245  14.256   9.206  1.00  1.00            
ATOM    791   CA LEU B   5      22.734  13.487  10.291  1.00  1.00            
ATOM    792   CB LEU B   5      23.713  12.380   9.863  1.00  1.00            
ATOM    793   CG LEU B   5      23.073  11.320   8.947  1.00  1.00            
ATOM    794  CD1 LEU B   5      24.091  10.236   8.559  1.00  1.00            
ATOM    795  CD2 LEU B   5      21.783  10.748   9.560  1.00  1.00            
ATOM    796    C LEU B   5      23.465  14.382  11.236  1.00  1.00            
ATOM    797    O LEU B   5      24.500  14.962  10.912  1.00  1.00            
ATOM    798    N TRP B   6      22.896  14.512  12.442  1.00  1.00            
ATOM    799   CA TRP B   6      23.443  15.255  13.537  1.00  1.00            
ATOM    800   CB TRP B   6      23.326  16.784  13.400  1.00  1.00            
ATOM    801   CG TRP B   6      24.286  17.374  12.393  1.00  1.00            
ATOM    802  CD2 TRP B   6      25.713  17.386  12.564  1.00  1.00            
ATOM    803  CD1 TRP B   6      24.040  17.946  11.179  1.00  1.00            
ATOM    804  NE1 TRP B   6      25.224  18.318  10.586  1.00  1.00            
ATOM    805  CE2 TRP B   6      26.262  17.977  11.427  1.00  1.00            
ATOM    806  CE3 TRP B   6      26.501  16.936  13.585  1.00  1.00            
ATOM    807  CZ2 TRP B   6      27.613  18.126  11.292  1.00  1.00            
ATOM    808  CZ3 TRP B   6      27.863  17.093  13.448  1.00  1.00            
ATOM    809  CH2 TRP B   6      28.409  17.677  12.323  1.00  1.00            
ATOM    810    C TRP B   6      22.619  14.812  14.688  1.00  1.00            
ATOM    811    O TRP B   6      23.115  14.285  15.684  1.00  1.00            
ATOM    812    N LYS B   7      21.304  15.038  14.544  1.00  1.00            
ATOM    813   CA LYS B   7      20.299  14.668  15.486  1.00  1.00            
ATOM    814   CB LYS B   7      19.110  15.638  15.412  1.00  1.00            
ATOM    815   CG LYS B   7      17.982  15.398  16.411  1.00  1.00            
ATOM    816   CD LYS B   7      17.019  16.586  16.455  1.00  1.00            
ATOM    817   CE LYS B   7      15.854  16.431  17.431  1.00  1.00            
ATOM    818   NZ LYS B   7      15.013  17.648  17.391  1.00  1.00            
ATOM    819    C LYS B   7      19.801  13.305  15.099  1.00  1.00            
ATOM    820    O LYS B   7      20.083  12.823  14.005  1.00  1.00            
ATOM    821    N ARG B   8      19.055  12.638  16.003  1.00  1.00            
ATOM    822   CA ARG B   8      18.541  11.334  15.676  1.00  1.00            
ATOM    823   CB ARG B   8      17.822  10.666  16.859  1.00  1.00            
ATOM    824   CG ARG B   8      18.768  10.469  18.046  1.00  1.00            
ATOM    825   CD ARG B   8      18.147   9.811  19.278  1.00  1.00            
ATOM    826   NE ARG B   8      19.213   9.774  20.321  1.00  1.00            
ATOM    827   CZ ARG B   8      18.888   9.602  21.635  1.00  1.00            
ATOM    828  NH1 ARG B   8      17.584   9.422  21.995  1.00  1.00            
ATOM    829  NH2 ARG B   8      19.864   9.611  22.589  1.00  1.00            
ATOM    830    C ARG B   8      17.586  11.536  14.565  1.00  1.00            
ATOM    831    O ARG B   8      16.731  12.416  14.649  1.00  1.00            
ATOM    832    N PRO B   9      17.785  10.785  13.502  1.00  1.00            
ATOM    833   CA PRO B   9      16.927  10.885  12.356  1.00  1.00            
ATOM    834   CD PRO B   9      18.419   9.479  13.593  1.00  1.00            
ATOM    835   CB PRO B   9      17.336   9.742  11.434  1.00  1.00            
ATOM    836   CG PRO B   9      17.836   8.670  12.421  1.00  1.00            
ATOM    837    C PRO B   9      15.577  10.639  12.952  1.00  1.00            
ATOM    838    O PRO B   9      15.262   9.499  13.279  1.00  1.00            
ATOM    839    N LEU B  10      14.758  11.699  13.087  4.00  1.00            
ATOM    840   CA LEU B  10      13.490  11.526  13.716  4.00  1.00            
ATOM    841   CB LEU B  10      13.157  12.627  14.738  4.00  1.00            
ATOM    842   CG LEU B  10      14.156  12.724  15.907  4.00  1.00            
ATOM    843  CD1 LEU B  10      13.726  13.802  16.916  4.00  1.00            
ATOM    844  CD2 LEU B  10      14.403  11.357  16.562  4.00  1.00            
ATOM    845    C LEU B  10      12.501  11.647  12.609  4.00  1.00            
ATOM    846    O LEU B  10      12.586  12.557  11.785  4.00  1.00            
ATOM    847    N VAL B  11      11.540  10.713  12.542  4.00  1.00            
ATOM    848   CA VAL B  11      10.589  10.781  11.480  4.00  1.00            
ATOM    849   CB VAL B  11      10.755   9.668  10.484  4.00  1.00            
ATOM    850  CG1 VAL B  11       9.686   9.802   9.388  4.00  1.00            
ATOM    851  CG2 VAL B  11      12.196   9.715   9.948  4.00  1.00            
ATOM    852    C VAL B  11       9.247  10.629  12.110  4.00  1.00            
ATOM    853    O VAL B  11       9.137  10.162  13.242  4.00  1.00            
ATOM    854    N THR B  12       8.183  11.066  11.416  4.00  1.00            
ATOM    855   CA THR B  12       6.880  10.855  11.963  4.00  1.00            
ATOM    856   CB THR B  12       5.979  12.057  11.894  4.00  1.00            
ATOM    857  OG1 THR B  12       4.775  11.811  12.606  4.00  1.00            
ATOM    858  CG2 THR B  12       5.675  12.384  10.423  4.00  1.00            
ATOM    859    C THR B  12       6.274   9.757  11.122  4.00  1.00            
ATOM    860    O THR B  12       6.380   9.788   9.897  4.00  1.00            
ATOM    861    N ILE B  13       5.656   8.729  11.750  4.00  1.00            
ATOM    862   CA ILE B  13       5.101   7.640  10.980  4.00  1.00            
ATOM    863   CB ILE B  13       5.713   6.302  11.264  4.00  1.00            
ATOM    864  CG1 ILE B  13       7.163   6.258  10.774  4.00  1.00            
ATOM    865  CG2 ILE B  13       4.814   5.231  10.623  4.00  1.00            
ATOM    866  CD1 ILE B  13       7.280   6.450   9.267  4.00  1.00            
ATOM    867    C ILE B  13       3.654   7.464  11.314  4.00  1.00            
ATOM    868    O ILE B  13       3.262   7.538  12.474  4.00  1.00            
ATOM    869    N ARG B  14       2.801   7.234  10.293  4.00  1.00            
ATOM    870   CA ARG B  14       1.433   6.934  10.601  4.00  1.00            
ATOM    871   CB ARG B  14       0.407   7.850   9.912  4.00  1.00            
ATOM    872   CG ARG B  14       0.338   9.226  10.586  4.00  1.00            
ATOM    873   CD ARG B  14      -0.692  10.188   9.991  4.00  1.00            
ATOM    874   NE ARG B  14      -0.718  11.395  10.868  4.00  1.00            
ATOM    875   CZ ARG B  14      -0.857  12.639  10.324  4.00  1.00            
ATOM    876  NH1 ARG B  14      -0.952  12.788   8.971  4.00  1.00            
ATOM    877  NH2 ARG B  14      -0.893  13.737  11.135  4.00  1.00            
ATOM    878    C ARG B  14       1.205   5.502  10.195  4.00  1.00            
ATOM    879    O ARG B  14       1.201   5.175   9.009  4.00  1.00            
ATOM    880    N ILE B  15       1.026   4.606  11.196  4.00  1.00            
ATOM    881   CA ILE B  15       0.816   3.193  10.992  4.00  1.00            
ATOM    882   CB ILE B  15       1.828   2.344  11.706  4.00  1.00            
ATOM    883  CG1 ILE B  15       1.729   2.561  13.225  4.00  1.00            
ATOM    884  CG2 ILE B  15       3.216   2.667  11.126  4.00  1.00            
ATOM    885  CD1 ILE B  15       2.527   1.546  14.042  4.00  1.00            
ATOM    886    C ILE B  15      -0.525   2.888  11.576  4.00  1.00            
ATOM    887    O ILE B  15      -0.866   3.387  12.648  4.00  1.00            
ATOM    888    N GLY B  16      -1.342   2.077  10.873  3.00  1.00            
ATOM    889   CA GLY B  16      -2.661   1.819  11.377  3.00  1.00            
ATOM    890    C GLY B  16      -3.305   3.160  11.356  3.00  1.00            
ATOM    891    O GLY B  16      -2.919   4.022  10.570  3.00  1.00            
ATOM    892    N GLY B  17      -4.311   3.383  12.218  3.00  1.00            
ATOM    893   CA GLY B  17      -4.825   4.713  12.278  3.00  1.00            
ATOM    894    C GLY B  17      -4.126   5.293  13.456  3.00  1.00            
ATOM    895    O GLY B  17      -4.752   5.678  14.443  3.00  1.00            
ATOM    896    N GLN B  18      -2.782   5.371  13.365  4.00  1.00            
ATOM    897   CA GLN B  18      -2.021   5.843  14.478  4.00  1.00            
ATOM    898   CB GLN B  18      -1.383   4.719  15.312  4.00  1.00            
ATOM    899   CG GLN B  18      -0.571   5.241  16.500  4.00  1.00            
ATOM    900   CD GLN B  18       0.061   4.055  17.213  4.00  1.00            
ATOM    901  OE1 GLN B  18      -0.040   2.916  16.759  4.00  1.00            
ATOM    902  NE2 GLN B  18       0.738   4.327  18.360  4.00  1.00            
ATOM    903    C GLN B  18      -0.900   6.709  13.992  4.00  1.00            
ATOM    904    O GLN B  18      -0.504   6.650  12.830  4.00  1.00            
ATOM    905    N LEU B  19      -0.380   7.563  14.900  4.00  1.00            
ATOM    906   CA LEU B  19       0.733   8.424  14.613  4.00  1.00            
ATOM    907   CB LEU B  19       0.465   9.906  14.921  4.00  1.00            
ATOM    908   CG LEU B  19       1.658  10.828  14.607  4.00  1.00            
ATOM    909  CD1 LEU B  19       1.999  10.803  13.110  4.00  1.00            
ATOM    910  CD2 LEU B  19       1.416  12.251  15.134  4.00  1.00            
ATOM    911    C LEU B  19       1.849   7.985  15.501  4.00  1.00            
ATOM    912    O LEU B  19       1.618   7.525  16.618  4.00  1.00            
ATOM    913    N LYS B  20       3.100   8.083  15.018  4.00  1.00            
ATOM    914   CA LYS B  20       4.163   7.654  15.869  4.00  1.00            
ATOM    915   CB LYS B  20       4.414   6.137  15.860  4.00  1.00            
ATOM    916   CG LYS B  20       4.965   5.614  14.535  4.00  1.00            
ATOM    917   CD LYS B  20       5.648   4.250  14.659  4.00  1.00            
ATOM    918   CE LYS B  20       4.832   3.204  15.423  4.00  1.00            
ATOM    919   NZ LYS B  20       4.902   3.458  16.881  4.00  1.00            
ATOM    920    C LYS B  20       5.454   8.282  15.467  4.00  1.00            
ATOM    921    O LYS B  20       5.589   8.820  14.370  4.00  1.00            
ATOM    922    N GLU B  21       6.436   8.249  16.395  4.00  1.00            
ATOM    923   CA GLU B  21       7.766   8.703  16.109  4.00  1.00            
ATOM    924   CB GLU B  21       8.620   9.011  17.351  4.00  1.00            
ATOM    925   CG GLU B  21       8.177  10.252  18.126  4.00  1.00            
ATOM    926   CD GLU B  21       9.148  10.431  19.284  4.00  1.00            
ATOM    927  OE1 GLU B  21      10.024   9.543  19.465  4.00  1.00            
ATOM    928  OE2 GLU B  21       9.031  11.462  20.000  4.00  1.00            
ATOM    929    C GLU B  21       8.426   7.570  15.429  4.00  1.00            
ATOM    930    O GLU B  21       8.111   6.410  15.683  4.00  1.00            
ATOM    931    N ALA B  22       9.351   7.885  14.516  4.00  1.00            
ATOM    932   CA ALA B  22      10.022   6.814  13.873  4.00  1.00            
ATOM    933   CB ALA B  22       9.577   6.580  12.424  4.00  1.00            
ATOM    934    C ALA B  22      11.456   7.185  13.806  4.00  1.00            
ATOM    935    O ALA B  22      11.806   8.356  13.669  4.00  1.00            
ATOM    936    N LEU B  23      12.329   6.177  13.937  4.00  1.00            
ATOM    937   CA LEU B  23      13.722   6.426  13.778  4.00  1.00            
ATOM    938   CB LEU B  23      14.579   5.825  14.905  4.00  1.00            
ATOM    939   CG LEU B  23      16.089   6.083  14.741  4.00  1.00            
ATOM    940  CD1 LEU B  23      16.415   7.578  14.865  4.00  1.00            
ATOM    941  CD2 LEU B  23      16.921   5.209  15.694  4.00  1.00            
ATOM    942    C LEU B  23      14.082   5.709  12.507  4.00  1.00            
ATOM    943    O LEU B  23      13.956   4.487  12.424  4.00  1.00            
ATOM    944    N LEU B  24      14.522   6.452  11.473  4.00  1.00            
ATOM    945   CA LEU B  24      14.877   5.853  10.213  4.00  1.00            
ATOM    946   CB LEU B  24      15.147   6.907   9.123  4.00  1.00            
ATOM    947   CG LEU B  24      15.601   6.322   7.778  4.00  1.00            
ATOM    948  CD1 LEU B  24      17.080   5.899   7.781  4.00  1.00            
ATOM    949  CD2 LEU B  24      14.673   5.171   7.391  4.00  1.00            
ATOM    950    C LEU B  24      16.138   5.088  10.446  4.00  1.00            
ATOM    951    O LEU B  24      17.009   5.532  11.194  4.00  1.00            
ATOM    952    N ASP B  25      16.272   3.896   9.827  1.00  1.00            
ATOM    953   CA ASP B  25      17.480   3.177  10.087  1.00  1.00            
ATOM    954   CB ASP B  25      17.385   2.270  11.326  1.00  1.00            
ATOM    955   CG ASP B  25      18.793   1.856  11.734  1.00  1.00            
ATOM    956  OD1 ASP B  25      19.731   2.026  10.909  1.00  1.00            
ATOM    957  OD2 ASP B  25      18.949   1.367  12.885  1.00  1.00            
ATOM    958    C ASP B  25      17.850   2.325   8.934  1.00  1.00            
ATOM    959    O ASP B  25      17.143   1.383   8.581  1.00  1.00            
ATOM    960    N THR B  26      18.988   2.661   8.307  3.00  1.00            
ATOM    961   CA THR B  26      19.501   1.764   7.333  3.00  1.00            
ATOM    962   CB THR B  26      20.265   2.442   6.228  3.00  1.00            
ATOM    963  OG1 THR B  26      21.339   3.213   6.747  3.00  1.00            
ATOM    964  CG2 THR B  26      19.288   3.346   5.460  3.00  1.00            
ATOM    965    C THR B  26      20.418   0.905   8.156  3.00  1.00            
ATOM    966    O THR B  26      21.608   1.180   8.300  3.00  1.00            
ATOM    967    N GLY B  27      19.849  -0.171   8.738  3.00  1.00            
ATOM    968   CA GLY B  27      20.552  -1.038   9.644  3.00  1.00            
ATOM    969    C GLY B  27      19.660  -2.233   9.833  3.00  1.00            
ATOM    970    O GLY B  27      20.008  -3.350   9.452  3.00  1.00            
ATOM    971    N ALA B  28      18.477  -2.026  10.450  1.00  1.00            
ATOM    972   CA ALA B  28      17.574  -3.114  10.716  1.00  1.00            
ATOM    973   CB ALA B  28      16.409  -2.728  11.642  1.00  1.00            
ATOM    974    C ALA B  28      16.978  -3.631   9.441  1.00  1.00            
ATOM    975    O ALA B  28      16.615  -2.858   8.556  1.00  1.00            
ATOM    976    N ASP B  29      16.884  -4.976   9.316  1.00  1.00            
ATOM    977   CA ASP B  29      16.298  -5.572   8.146  1.00  1.00            
ATOM    978   CB ASP B  29      16.455  -7.101   8.079  1.00  1.00            
ATOM    979   CG ASP B  29      16.074  -7.527   6.666  1.00  1.00            
ATOM    980  OD1 ASP B  29      15.695  -6.636   5.860  1.00  1.00            
ATOM    981  OD2 ASP B  29      16.159  -8.750   6.374  1.00  1.00            
ATOM    982    C ASP B  29      14.837  -5.271   8.121  1.00  1.00            
ATOM    983    O ASP B  29      14.310  -4.775   7.127  1.00  1.00            
ATOM    984    N ASP B  30      14.149  -5.550   9.243  1.00  1.00            
ATOM    985   CA ASP B  30      12.733  -5.353   9.312  1.00  1.00            
ATOM    986   CB ASP B  30      11.982  -6.522   9.978  1.00  1.00            
ATOM    987   CG ASP B  30      12.468  -6.701  11.412  1.00  1.00            
ATOM    988  OD1 ASP B  30      13.430  -5.997  11.823  1.00  1.00            
ATOM    989  OD2 ASP B  30      11.882  -7.563  12.118  1.00  1.00            
ATOM    990    C ASP B  30      12.448  -4.122  10.086  1.00  1.00            
ATOM    991    O ASP B  30      13.332  -3.306  10.343  1.00  1.00            
ATOM    992    N THR B  31      11.170  -3.962  10.471  1.00  1.00            
ATOM    993   CA THR B  31      10.816  -2.816  11.240  1.00  1.00            
ATOM    994   CB THR B  31       9.643  -2.061  10.681  1.00  1.00            
ATOM    995  OG1 THR B  31       9.397  -0.889  11.443  1.00  1.00            
ATOM    996  CG2 THR B  31       8.407  -2.972  10.690  1.00  1.00            
ATOM    997    C THR B  31      10.472  -3.262  12.617  1.00  1.00            
ATOM    998    O THR B  31       9.663  -4.168  12.817  1.00  1.00            
ATOM    999    N VAL B  32      11.117  -2.630  13.613  4.00  1.00            
ATOM   1000   CA VAL B  32      10.822  -2.943  14.974  4.00  1.00            
ATOM   1001   CB VAL B  32      12.017  -2.904  15.882  4.00  1.00            
ATOM   1002  CG1 VAL B  32      13.037  -3.957  15.419  4.00  1.00            
ATOM   1003  CG2 VAL B  32      12.569  -1.469  15.898  4.00  1.00            
ATOM   1004    C VAL B  32       9.909  -1.864  15.429  4.00  1.00            
ATOM   1005    O VAL B  32      10.073  -0.697  15.072  4.00  1.00            
ATOM   1006    N LEU B  33       8.883  -2.237  16.204  4.00  1.00            
ATOM   1007   CA LEU B  33       7.997  -1.224  16.672  4.00  1.00            
ATOM   1008   CB LEU B  33       6.527  -1.393  16.259  4.00  1.00            
ATOM   1009   CG LEU B  33       6.248  -1.563  14.760  4.00  1.00            
ATOM   1010  CD1 LEU B  33       4.742  -1.406  14.485  4.00  1.00            
ATOM   1011  CD2 LEU B  33       7.140  -0.677  13.879  4.00  1.00            
ATOM   1012    C LEU B  33       7.918  -1.404  18.154  4.00  1.00            
ATOM   1013    O LEU B  33       8.424  -2.383  18.700  4.00  1.00            
ATOM   1014    N GLU B  34       7.286  -0.436  18.846  1.00  1.00            
ATOM   1015   CA GLU B  34       7.029  -0.570  20.251  1.00  1.00            
ATOM   1016   CB GLU B  34       6.794   0.770  20.972  1.00  1.00            
ATOM   1017   CG GLU B  34       5.636   1.602  20.422  1.00  1.00            
ATOM   1018   CD GLU B  34       5.610   2.903  21.212  1.00  1.00            
ATOM   1019  OE1 GLU B  34       6.424   3.027  22.165  1.00  1.00            
ATOM   1020  OE2 GLU B  34       4.783   3.791  20.873  1.00  1.00            
ATOM   1021    C GLU B  34       5.799  -1.413  20.338  1.00  1.00            
ATOM   1022    O GLU B  34       5.174  -1.692  19.317  1.00  1.00            
ATOM   1023    N GLU B  35       5.435  -1.870  21.552  1.00  1.00            
ATOM   1024   CA GLU B  35       4.302  -2.745  21.672  1.00  1.00            
ATOM   1025   CB GLU B  35       3.939  -3.111  23.122  1.00  1.00            
ATOM   1026   CG GLU B  35       4.982  -3.971  23.837  1.00  1.00            
ATOM   1027   CD GLU B  35       4.361  -4.431  25.148  1.00  1.00            
ATOM   1028  OE1 GLU B  35       4.227  -3.589  26.075  1.00  1.00            
ATOM   1029  OE2 GLU B  35       3.996  -5.634  25.233  1.00  1.00            
ATOM   1030    C GLU B  35       3.113  -2.065  21.081  1.00  1.00            
ATOM   1031    O GLU B  35       2.934  -0.859  21.251  1.00  1.00            
ATOM   1032    N MET B  36       2.270  -2.820  20.342  1.00  1.00            
ATOM   1033   CA MET B  36       1.162  -2.144  19.741  1.00  1.00            
ATOM   1034   CB MET B  36       1.484  -1.519  18.372  1.00  1.00            
ATOM   1035   CG MET B  36       2.424  -0.315  18.454  1.00  1.00            
ATOM   1036   SD MET B  36       1.712   1.127  19.305  1.00  1.00            
ATOM   1037   CE MET B  36       3.043   2.275  18.851  1.00  1.00            
ATOM   1038    C MET B  36      -0.010  -3.027  19.551  1.00  1.00            
ATOM   1039    O MET B  36       0.073  -4.252  19.613  1.00  1.00            
ATOM   1040    N ASN B  37      -1.165  -2.372  19.327  1.00  1.00            
ATOM   1041   CA ASN B  37      -2.365  -3.094  19.089  1.00  1.00            
ATOM   1042   CB ASN B  37      -3.561  -2.594  19.929  1.00  1.00            
ATOM   1043   CG ASN B  37      -3.790  -1.109  19.668  1.00  1.00            
ATOM   1044  OD1 ASN B  37      -2.904  -0.283  19.883  1.00  1.00            
ATOM   1045  ND2 ASN B  37      -5.010  -0.761  19.178  1.00  1.00            
ATOM   1046    C ASN B  37      -2.701  -3.003  17.632  1.00  1.00            
ATOM   1047    O ASN B  37      -3.272  -2.026  17.150  1.00  1.00            
ATOM   1048    N LEU B  38      -2.302  -4.034  16.872  1.00  1.00            
ATOM   1049   CA LEU B  38      -2.691  -4.124  15.500  1.00  1.00            
ATOM   1050   CB LEU B  38      -1.552  -3.852  14.501  1.00  1.00            
ATOM   1051   CG LEU B  38      -1.041  -2.399  14.520  1.00  1.00            
ATOM   1052  CD1 LEU B  38      -0.429  -2.039  15.883  1.00  1.00            
ATOM   1053  CD2 LEU B  38      -0.090  -2.127  13.343  1.00  1.00            
ATOM   1054    C LEU B  38      -3.090  -5.553  15.343  1.00  1.00            
ATOM   1055    O LEU B  38      -2.278  -6.476  15.324  1.00  1.00            
ATOM   1056    N PRO B  39      -4.365  -5.698  15.231  1.00  1.00            
ATOM   1057   CA PRO B  39      -5.063  -6.947  15.293  1.00  1.00            
ATOM   1058   CD PRO B  39      -5.236  -4.579  14.911  1.00  1.00            
ATOM   1059   CB PRO B  39      -6.540  -6.559  15.373  1.00  1.00            
ATOM   1060   CG PRO B  39      -6.604  -5.216  14.623  1.00  1.00            
ATOM   1061    C PRO B  39      -4.868  -7.961  14.220  1.00  1.00            
ATOM   1062    O PRO B  39      -5.339  -9.078  14.430  1.00  1.00            
ATOM   1063    N GLY B  40      -4.239  -7.624  13.079  1.00  1.00            
ATOM   1064   CA GLY B  40      -4.155  -8.581  12.012  1.00  1.00            
ATOM   1065    C GLY B  40      -3.525  -9.828  12.545  1.00  1.00            
ATOM   1066    O GLY B  40      -2.669  -9.785  13.427  1.00  1.00            
ATOM   1067    N LYS B  41      -3.959 -10.983  12.004  1.00  1.00            
ATOM   1068   CA LYS B  41      -3.527 -12.251  12.506  1.00  1.00            
ATOM   1069   CB LYS B  41      -4.479 -13.394  12.108  1.00  1.00            
ATOM   1070   CG LYS B  41      -4.639 -13.554  10.595  1.00  1.00            
ATOM   1071   CD LYS B  41      -5.554 -14.710  10.188  1.00  1.00            
ATOM   1072   CE LYS B  41      -7.001 -14.279   9.930  1.00  1.00            
ATOM   1073   NZ LYS B  41      -7.102 -13.617   8.610  1.00  1.00            
ATOM   1074    C LYS B  41      -2.161 -12.568  12.009  1.00  1.00            
ATOM   1075    O LYS B  41      -1.957 -12.801  10.819  1.00  1.00            
ATOM   1076    N TRP B  42      -1.170 -12.572  12.926  1.00  1.00            
ATOM   1077   CA TRP B  42       0.123 -12.990  12.492  1.00  1.00            
ATOM   1078   CB TRP B  42       0.914 -11.972  11.644  1.00  1.00            
ATOM   1079   CG TRP B  42       2.176 -12.549  11.029  1.00  1.00            
ATOM   1080  CD2 TRP B  42       2.197 -13.421   9.887  1.00  1.00            
ATOM   1081  CD1 TRP B  42       3.470 -12.437  11.444  1.00  1.00            
ATOM   1082  NE1 TRP B  42       4.296 -13.173  10.631  1.00  1.00            
ATOM   1083  CE2 TRP B  42       3.526 -13.789   9.671  1.00  1.00            
ATOM   1084  CE3 TRP B  42       1.191 -13.886   9.091  1.00  1.00            
ATOM   1085  CZ2 TRP B  42       3.870 -14.632   8.654  1.00  1.00            
ATOM   1086  CZ3 TRP B  42       1.543 -14.730   8.062  1.00  1.00            
ATOM   1087  CH2 TRP B  42       2.856 -15.097   7.849  1.00  1.00            
ATOM   1088    C TRP B  42       0.900 -13.514  13.651  1.00  1.00            
ATOM   1089    O TRP B  42       0.489 -13.392  14.804  1.00  1.00            
ATOM   1090    N LYS B  43       2.056 -14.128  13.347  4.00  1.00            
ATOM   1091   CA LYS B  43       2.824 -14.846  14.310  4.00  1.00            
ATOM   1092   CB LYS B  43       4.111 -15.486  13.757  4.00  1.00            
ATOM   1093   CG LYS B  43       3.894 -16.716  12.875  4.00  1.00            
ATOM   1094   CD LYS B  43       5.198 -17.258  12.290  4.00  1.00            
ATOM   1095   CE LYS B  43       6.256 -17.520  13.363  4.00  1.00            
ATOM   1096   NZ LYS B  43       5.692 -18.377  14.429  4.00  1.00            
ATOM   1097    C LYS B  43       3.252 -14.013  15.458  4.00  1.00            
ATOM   1098    O LYS B  43       3.851 -12.945  15.337  4.00  1.00            
ATOM   1099    N PRO B  44       2.883 -14.537  16.590  4.00  0.00            
ATOM   1100   CA PRO B  44       3.454 -14.120  17.831  4.00  0.00            
ATOM   1101   CD PRO B  44       1.565 -15.127  16.759  4.00  0.00            
ATOM   1102   CB PRO B  44       2.407 -14.418  18.906  4.00  0.00            
ATOM   1103   CG PRO B  44       1.485 -15.465  18.256  4.00  0.00            
ATOM   1104    C PRO B  44       4.666 -14.987  17.932  4.00  0.00            
ATOM   1105    O PRO B  44       4.690 -16.027  17.276  4.00  0.00            
ATOM   1106    N LYS B  45       5.685 -14.598  18.718  4.00  0.00            
ATOM   1107   CA LYS B  45       6.837 -15.440  18.826  4.00  0.00            
ATOM   1108   CB LYS B  45       7.812 -15.276  17.652  4.00  0.00            
ATOM   1109   CG LYS B  45       8.789 -16.436  17.485  4.00  0.00            
ATOM   1110   CD LYS B  45       8.108 -17.727  17.028  4.00  0.00            
ATOM   1111   CE LYS B  45       9.095 -18.790  16.554  4.00  0.00            
ATOM   1112   NZ LYS B  45       9.934 -19.234  17.687  4.00  0.00            
ATOM   1113    C LYS B  45       7.531 -15.024  20.079  4.00  0.00            
ATOM   1114    O LYS B  45       7.356 -13.905  20.560  4.00  0.00            
ATOM   1115    N MET B  46       8.317 -15.936  20.666  4.00  0.00            
ATOM   1116   CA MET B  46       9.020 -15.590  21.861  4.00  0.00            
ATOM   1117   CB MET B  46       8.586 -16.445  23.068  4.00  0.00            
ATOM   1118   CG MET B  46       9.205 -16.034  24.405  4.00  0.00            
ATOM   1119   SD MET B  46       8.462 -14.558  25.163  4.00  0.00            
ATOM   1120   CE MET B  46       9.170 -13.372  23.986  4.00  0.00            
ATOM   1121    C MET B  46      10.439 -15.934  21.596  4.00  0.00            
ATOM   1122    O MET B  46      10.742 -16.998  21.058  4.00  0.00            
ATOM   1123    N ILE B  47      11.349 -15.015  21.945  4.00  0.00            
ATOM   1124   CA ILE B  47      12.738 -15.280  21.770  4.00  0.00            
ATOM   1125   CB ILE B  47      13.304 -14.602  20.548  4.00  0.00            
ATOM   1126  CG1 ILE B  47      14.803 -14.896  20.373  4.00  0.00            
ATOM   1127  CG2 ILE B  47      12.886 -13.126  20.564  4.00  0.00            
ATOM   1128  CD1 ILE B  47      15.324 -14.548  18.979  4.00  0.00            
ATOM   1129    C ILE B  47      13.412 -14.863  23.034  4.00  0.00            
ATOM   1130    O ILE B  47      12.919 -13.992  23.748  4.00  0.00            
ATOM   1131    N GLY B  48      14.533 -15.527  23.373  4.00  0.00            
ATOM   1132   CA GLY B  48      15.236 -15.197  24.577  4.00  0.00            
ATOM   1133    C GLY B  48      16.534 -14.619  24.145  4.00  0.00            
ATOM   1134    O GLY B  48      17.006 -14.899  23.045  4.00  0.00            
ATOM   1135    N GLY B  49      17.165 -13.790  24.998  4.00  0.00            
ATOM   1136   CA GLY B  49      18.396 -13.248  24.515  4.00  0.00            
ATOM   1137    C GLY B  49      18.811 -12.078  25.351  4.00  0.00            
ATOM   1138    O GLY B  49      18.833 -12.141  26.580  4.00  0.00            
ATOM   1139    N ILE B  50      19.135 -10.964  24.664  3.00  0.00            
ATOM   1140   CA ILE B  50      19.734  -9.809  25.264  3.00  0.00            
ATOM   1141   CB ILE B  50      20.266  -8.829  24.258  3.00  0.00            
ATOM   1142  CG1 ILE B  50      21.401  -9.465  23.438  3.00  0.00            
ATOM   1143  CG2 ILE B  50      20.700  -7.568  25.020  3.00  0.00            
ATOM   1144  CD1 ILE B  50      22.612  -9.851  24.287  3.00  0.00            
ATOM   1145    C ILE B  50      18.820  -9.058  26.184  3.00  0.00            
ATOM   1146    O ILE B  50      17.737  -8.623  25.797  3.00  0.00            
ATOM   1147    N GLY B  51      19.279  -8.881  27.447  3.00  0.00            
ATOM   1148   CA GLY B  51      18.608  -8.093  28.445  3.00  0.00            
ATOM   1149    C GLY B  51      17.235  -8.646  28.681  3.00  0.00            
ATOM   1150    O GLY B  51      16.265  -7.893  28.740  3.00  0.00            
ATOM   1151    N GLY B  52      17.111  -9.978  28.838  4.00  0.00            
ATOM   1152   CA GLY B  52      15.803 -10.550  28.990  4.00  0.00            
ATOM   1153    C GLY B  52      15.337 -10.670  27.589  4.00  0.00            
ATOM   1154    O GLY B  52      16.098 -10.334  26.687  4.00  0.00            
ATOM   1155    N PHE B  53      14.107 -11.132  27.290  4.00  0.00            
ATOM   1156   CA PHE B  53      14.091 -11.109  25.870  4.00  0.00            
ATOM   1157   CB PHE B  53      14.612 -12.391  25.194  4.00  0.00            
ATOM   1158   CG PHE B  53      15.252 -11.947  23.911  4.00  0.00            
ATOM   1159  CD1 PHE B  53      16.386 -11.172  23.957  4.00  0.00            
ATOM   1160  CD2 PHE B  53      14.749 -12.267  22.673  4.00  0.00            
ATOM   1161  CE1 PHE B  53      17.005 -10.740  22.809  4.00  0.00            
ATOM   1162  CE2 PHE B  53      15.360 -11.841  21.515  4.00  0.00            
ATOM   1163   CZ PHE B  53      16.495 -11.074  21.579  4.00  0.00            
ATOM   1164    C PHE B  53      12.833 -10.628  25.263  4.00  0.00            
ATOM   1165    O PHE B  53      11.766 -10.550  25.870  4.00  0.00            
ATOM   1166    N ILE B  54      13.025 -10.270  23.988  4.00  0.00            
ATOM   1167   CA ILE B  54      12.138  -9.649  23.088  4.00  0.00            
ATOM   1168   CB ILE B  54      12.823  -9.205  21.828  4.00  0.00            
ATOM   1169  CG1 ILE B  54      13.817  -8.079  22.164  4.00  0.00            
ATOM   1170  CG2 ILE B  54      11.759  -8.846  20.776  4.00  0.00            
ATOM   1171  CD1 ILE B  54      14.801  -7.758  21.044  4.00  0.00            
ATOM   1172    C ILE B  54      10.997 -10.517  22.724  4.00  0.00            
ATOM   1173    O ILE B  54      11.141 -11.711  22.462  4.00  0.00            
ATOM   1174    N LYS B  55       9.808  -9.888  22.731  4.00  0.00            
ATOM   1175   CA LYS B  55       8.585 -10.517  22.359  4.00  0.00            
ATOM   1176   CB LYS B  55       7.426 -10.097  23.280  4.00  0.00            
ATOM   1177   CG LYS B  55       6.064 -10.718  22.968  4.00  0.00            
ATOM   1178   CD LYS B  55       5.110 -10.639  24.163  4.00  0.00            
ATOM   1179   CE LYS B  55       3.633 -10.824  23.813  4.00  0.00            
ATOM   1180   NZ LYS B  55       3.026  -9.508  23.513  4.00  0.00            
ATOM   1181    C LYS B  55       8.308 -10.070  20.956  4.00  0.00            
ATOM   1182    O LYS B  55       8.288  -8.869  20.684  4.00  0.00            
ATOM   1183    N VAL B  56       8.105 -11.013  20.008  4.00  0.00            
ATOM   1184   CA VAL B  56       7.920 -10.557  18.658  4.00  0.00            
ATOM   1185   CB VAL B  56       8.968 -11.038  17.693  4.00  0.00            
ATOM   1186  CG1 VAL B  56      10.322 -10.436  18.107  4.00  0.00            
ATOM   1187  CG2 VAL B  56       8.962 -12.570  17.670  4.00  0.00            
ATOM   1188    C VAL B  56       6.588 -10.934  18.138  4.00  0.00            
ATOM   1189    O VAL B  56       6.188 -12.094  18.167  4.00  0.00            
ATOM   1190    N ARG B  57       5.857  -9.914  17.661  4.00  0.00            
ATOM   1191   CA ARG B  57       4.607 -10.129  17.013  4.00  0.00            
ATOM   1192   CB ARG B  57       3.433  -9.357  17.633  4.00  0.00            
ATOM   1193   CG ARG B  57       2.970  -9.891  18.991  4.00  0.00            
ATOM   1194   CD ARG B  57       1.720  -9.173  19.499  4.00  0.00            
ATOM   1195   NE ARG B  57       0.698  -9.289  18.421  4.00  0.00            
ATOM   1196   CZ ARG B  57      -0.200 -10.317  18.418  4.00  0.00            
ATOM   1197  NH1 ARG B  57      -0.291 -11.157  19.490  4.00  0.00            
ATOM   1198  NH2 ARG B  57      -1.014 -10.500  17.337  4.00  0.00            
ATOM   1199    C ARG B  57       4.819  -9.587  15.650  4.00  0.00            
ATOM   1200    O ARG B  57       5.201  -8.430  15.489  4.00  0.00            
ATOM   1201    N GLN B  58       4.597 -10.418  14.621  4.00  1.00            
ATOM   1202   CA GLN B  58       4.843  -9.899  13.317  4.00  1.00            
ATOM   1203   CB GLN B  58       5.761 -10.769  12.440  4.00  1.00            
ATOM   1204   CG GLN B  58       7.209 -10.811  12.938  4.00  1.00            
ATOM   1205   CD GLN B  58       8.029 -11.641  11.958  4.00  1.00            
ATOM   1206  OE1 GLN B  58       8.726 -11.101  11.101  4.00  1.00            
ATOM   1207  NE2 GLN B  58       7.943 -12.993  12.084  4.00  1.00            
ATOM   1208    C GLN B  58       3.557  -9.754  12.626  4.00  1.00            
ATOM   1209    O GLN B  58       2.552 -10.315  13.050  4.00  1.00            
ATOM   1210    N TYR B  59       3.550  -8.908  11.585  4.00  1.00            
ATOM   1211   CA TYR B  59       2.396  -8.838  10.759  4.00  1.00            
ATOM   1212   CB TYR B  59       1.514  -7.607  11.018  4.00  1.00            
ATOM   1213   CG TYR B  59       0.213  -7.877  10.346  4.00  1.00            
ATOM   1214  CD1 TYR B  59      -0.606  -8.863  10.840  4.00  1.00            
ATOM   1215  CD2 TYR B  59      -0.205  -7.150   9.255  4.00  1.00            
ATOM   1216  CE1 TYR B  59      -1.816  -9.137  10.249  4.00  1.00            
ATOM   1217  CE2 TYR B  59      -1.417  -7.422   8.664  4.00  1.00            
ATOM   1218   CZ TYR B  59      -2.225  -8.416   9.156  4.00  1.00            
ATOM   1219   OH TYR B  59      -3.466  -8.690   8.544  4.00  1.00            
ATOM   1220    C TYR B  59       2.947  -8.745   9.364  4.00  1.00            
ATOM   1221    O TYR B  59       3.838  -7.937   9.107  4.00  1.00            
ATOM   1222    N ASP B  60       2.460  -9.581   8.424  4.00  1.00            
ATOM   1223   CA ASP B  60       3.055  -9.592   7.112  4.00  1.00            
ATOM   1224   CB ASP B  60       2.483 -10.686   6.192  4.00  1.00            
ATOM   1225   CG ASP B  60       3.034 -12.032   6.631  4.00  1.00            
ATOM   1226  OD1 ASP B  60       3.869 -12.047   7.573  4.00  1.00            
ATOM   1227  OD2 ASP B  60       2.631 -13.061   6.025  4.00  1.00            
ATOM   1228    C ASP B  60       2.875  -8.307   6.359  4.00  1.00            
ATOM   1229    O ASP B  60       3.857  -7.654   6.005  4.00  1.00            
ATOM   1230    N GLN B  61       1.619  -7.888   6.103  4.00  1.00            
ATOM   1231   CA GLN B  61       1.443  -6.698   5.315  4.00  1.00            
ATOM   1232   CB GLN B  61       0.603  -6.873   4.037  4.00  1.00            
ATOM   1233   CG GLN B  61       1.289  -7.641   2.908  4.00  1.00            
ATOM   1234   CD GLN B  61       0.387  -7.532   1.685  4.00  1.00            
ATOM   1235  OE1 GLN B  61       0.845  -7.634   0.548  4.00  1.00            
ATOM   1236  NE2 GLN B  61      -0.934  -7.306   1.922  4.00  1.00            
ATOM   1237    C GLN B  61       0.703  -5.724   6.140  4.00  1.00            
ATOM   1238    O GLN B  61      -0.423  -5.974   6.564  4.00  1.00            
ATOM   1239    N ILE B  62       1.332  -4.575   6.400  4.00  1.00            
ATOM   1240   CA ILE B  62       0.615  -3.591   7.128  4.00  1.00            
ATOM   1241   CB ILE B  62       1.047  -3.457   8.561  4.00  1.00            
ATOM   1242  CG1 ILE B  62       0.011  -2.653   9.365  4.00  1.00            
ATOM   1243  CG2 ILE B  62       2.458  -2.842   8.575  4.00  1.00            
ATOM   1244  CD1 ILE B  62      -1.333  -3.369   9.503  4.00  1.00            
ATOM   1245    C ILE B  62       0.896  -2.295   6.465  4.00  1.00            
ATOM   1246    O ILE B  62       1.976  -2.079   5.918  4.00  1.00            
ATOM   1247    N PRO B  63      -0.074  -1.437   6.461  4.00  1.00            
ATOM   1248   CA PRO B  63       0.165  -0.180   5.831  4.00  1.00            
ATOM   1249   CD PRO B  63      -1.458  -1.866   6.312  4.00  1.00            
ATOM   1250   CB PRO B  63      -1.206   0.440   5.585  4.00  1.00            
ATOM   1251   CG PRO B  63      -2.128  -0.784   5.447  4.00  1.00            
ATOM   1252    C PRO B  63       1.024   0.623   6.732  4.00  1.00            
ATOM   1253    O PRO B  63       0.886   0.519   7.950  4.00  1.00            
ATOM   1254    N VAL B  64       1.933   1.416   6.151  4.00  1.00            
ATOM   1255   CA VAL B  64       2.734   2.266   6.959  4.00  1.00            
ATOM   1256   CB VAL B  64       4.110   1.728   7.221  4.00  1.00            
ATOM   1257  CG1 VAL B  64       4.919   2.807   7.957  4.00  1.00            
ATOM   1258  CG2 VAL B  64       3.988   0.407   8.002  4.00  1.00            
ATOM   1259    C VAL B  64       2.902   3.503   6.155  4.00  1.00            
ATOM   1260    O VAL B  64       3.028   3.454   4.933  4.00  1.00            
ATOM   1261    N GLU B  65       2.881   4.659   6.827  4.00  1.00            
ATOM   1262   CA GLU B  65       3.101   5.875   6.119  4.00  1.00            
ATOM   1263   CB GLU B  65       2.028   6.948   6.371  4.00  1.00            
ATOM   1264   CG GLU B  65       2.214   8.205   5.520  4.00  1.00            
ATOM   1265   CD GLU B  65       1.024   9.115   5.780  4.00  1.00            
ATOM   1266  OE1 GLU B  65      -0.127   8.644   5.577  4.00  1.00            
ATOM   1267  OE2 GLU B  65       1.245  10.285   6.191  4.00  1.00            
ATOM   1268    C GLU B  65       4.395   6.379   6.678  4.00  1.00            
ATOM   1269    O GLU B  65       4.834   5.933   7.736  4.00  1.00            
ATOM   1270    N ILE B  66       5.052   7.313   5.970  4.00  1.00            
ATOM   1271   CA ILE B  66       6.313   7.847   6.401  4.00  1.00            
ATOM   1272   CB ILE B  66       7.451   7.571   5.447  4.00  1.00            
ATOM   1273  CG1 ILE B  66       8.815   7.925   6.070  4.00  1.00            
ATOM   1274  CG2 ILE B  66       7.169   8.287   4.124  4.00  1.00            
ATOM   1275  CD1 ILE B  66       9.279   6.971   7.171  4.00  1.00            
ATOM   1276    C ILE B  66       6.074   9.306   6.513  4.00  1.00            
ATOM   1277    O ILE B  66       4.991   9.708   6.936  4.00  1.00            
ATOM   1278    N CYS B  67       7.082  10.148   6.232  3.00  1.00            
ATOM   1279   CA CYS B  67       6.797  11.547   6.249  3.00  1.00            
ATOM   1280   CB CYS B  67       8.070  12.405   6.258  3.00  1.00            
ATOM   1281   SG CYS B  67       7.715  14.186   6.283  3.00  1.00            
ATOM   1282    C CYS B  67       6.052  11.832   4.970  3.00  1.00            
ATOM   1283    O CYS B  67       6.507  12.607   4.129  3.00  1.00            
ATOM   1284    N GLY B  68       4.873  11.191   4.804  3.00  1.00            
ATOM   1285   CA GLY B  68       3.974  11.386   3.707  3.00  1.00            
ATOM   1286    C GLY B  68       4.076  10.301   2.674  3.00  1.00            
ATOM   1287    O GLY B  68       3.118  10.070   1.938  3.00  1.00            
ATOM   1288    N HIS B  69       5.222   9.603   2.570  4.00  1.00            
ATOM   1289   CA HIS B  69       5.337   8.574   1.570  4.00  1.00            
ATOM   1290  ND1 HIS B  69       8.185  10.373   1.415  4.00  1.00            
ATOM   1291   CG HIS B  69       7.450   9.484   0.662  4.00  1.00            
ATOM   1292   CB HIS B  69       6.789   8.254   1.206  4.00  1.00            
ATOM   1293  NE2 HIS B  69       8.146  11.176  -0.659  4.00  1.00            
ATOM   1294  CD2 HIS B  69       7.437   9.990  -0.601  4.00  1.00            
ATOM   1295  CE1 HIS B  69       8.576  11.365   0.575  4.00  1.00            
ATOM   1296    C HIS B  69       4.628   7.355   2.087  4.00  1.00            
ATOM   1297    O HIS B  69       4.560   7.135   3.295  4.00  1.00            
ATOM   1298    N LYS B  70       4.046   6.545   1.174  4.00  1.00            
ATOM   1299   CA LYS B  70       3.266   5.397   1.558  4.00  1.00            
ATOM   1300   CB LYS B  70       2.098   5.120   0.594  4.00  1.00            
ATOM   1301   CG LYS B  70       1.166   3.992   1.041  4.00  1.00            
ATOM   1302   CD LYS B  70      -0.152   3.947   0.265  4.00  1.00            
ATOM   1303   CE LYS B  70      -1.141   5.045   0.666  4.00  1.00            
ATOM   1304   NZ LYS B  70      -0.720   6.344   0.091  4.00  1.00            
ATOM   1305    C LYS B  70       4.122   4.185   1.586  4.00  1.00            
ATOM   1306    O LYS B  70       5.136   4.104   0.895  4.00  1.00            
ATOM   1307    N ALA B  71       3.728   3.204   2.418  4.00  1.00            
ATOM   1308   CA ALA B  71       4.500   2.007   2.474  4.00  1.00            
ATOM   1309   CB ALA B  71       5.659   2.067   3.485  4.00  1.00            
ATOM   1310    C ALA B  71       3.623   0.875   2.883  4.00  1.00            
ATOM   1311    O ALA B  71       2.548   1.059   3.453  4.00  1.00            
ATOM   1312    N ILE B  72       4.078  -0.343   2.550  4.00  1.00            
ATOM   1313   CA ILE B  72       3.412  -1.558   2.904  4.00  1.00            
ATOM   1314   CB ILE B  72       2.730  -2.228   1.743  4.00  1.00            
ATOM   1315  CG1 ILE B  72       1.904  -3.440   2.209  4.00  1.00            
ATOM   1316  CG2 ILE B  72       3.814  -2.586   0.713  4.00  1.00            
ATOM   1317  CD1 ILE B  72       0.684  -3.071   3.049  4.00  1.00            
ATOM   1318    C ILE B  72       4.507  -2.476   3.313  4.00  1.00            
ATOM   1319    O ILE B  72       5.674  -2.218   3.022  4.00  1.00            
ATOM   1320    N GLY B  73       4.182  -3.561   4.036  4.00  1.00            
ATOM   1321   CA GLY B  73       5.258  -4.449   4.340  4.00  1.00            
ATOM   1322    C GLY B  73       5.058  -5.032   5.690  4.00  1.00            
ATOM   1323    O GLY B  73       3.974  -4.974   6.264  4.00  1.00            
ATOM   1324    N THR B  74       6.145  -5.615   6.228  4.00  1.00            
ATOM   1325   CA THR B  74       6.071  -6.295   7.479  4.00  1.00            
ATOM   1326   CB THR B  74       7.023  -7.449   7.574  4.00  1.00            
ATOM   1327  OG1 THR B  74       8.360  -6.981   7.466  4.00  1.00            
ATOM   1328  CG2 THR B  74       6.718  -8.441   6.441  4.00  1.00            
ATOM   1329    C THR B  74       6.404  -5.380   8.597  4.00  1.00            
ATOM   1330    O THR B  74       7.057  -4.354   8.412  4.00  1.00            
ATOM   1331    N VAL B  75       5.924  -5.740   9.804  4.00  1.00            
ATOM   1332   CA VAL B  75       6.240  -4.952  10.952  4.00  1.00            
ATOM   1333   CB VAL B  75       5.173  -3.961  11.286  4.00  1.00            
ATOM   1334  CG1 VAL B  75       3.965  -4.696  11.892  4.00  1.00            
ATOM   1335  CG2 VAL B  75       5.804  -2.881  12.169  4.00  1.00            
ATOM   1336    C VAL B  75       6.416  -5.870  12.113  4.00  1.00            
ATOM   1337    O VAL B  75       5.672  -6.837  12.270  4.00  1.00            
ATOM   1338    N LEU B  76       7.435  -5.601  12.951  4.00  1.00            
ATOM   1339   CA LEU B  76       7.604  -6.388  14.136  4.00  1.00            
ATOM   1340   CB LEU B  76       9.047  -6.799  14.451  4.00  1.00            
ATOM   1341   CG LEU B  76       9.131  -7.634  15.745  4.00  1.00            
ATOM   1342  CD1 LEU B  76       8.426  -8.991  15.591  4.00  1.00            
ATOM   1343  CD2 LEU B  76      10.577  -7.754  16.244  4.00  1.00            
ATOM   1344    C LEU B  76       7.171  -5.507  15.257  4.00  1.00            
ATOM   1345    O LEU B  76       7.598  -4.359  15.354  4.00  1.00            
ATOM   1346    N VAL B  77       6.281  -6.017  16.125  4.00  1.00            
ATOM   1347   CA VAL B  77       5.851  -5.235  17.244  4.00  1.00            
ATOM   1348   CB VAL B  77       4.388  -5.384  17.540  4.00  1.00            
ATOM   1349  CG1 VAL B  77       4.061  -4.568  18.802  4.00  1.00            
ATOM   1350  CG2 VAL B  77       3.586  -4.978  16.293  4.00  1.00            
ATOM   1351    C VAL B  77       6.586  -5.788  18.400  4.00  1.00            
ATOM   1352    O VAL B  77       6.779  -6.999  18.494  4.00  1.00            
ATOM   1353    N GLY B  78       7.047  -4.926  19.317  1.00  1.00            
ATOM   1354   CA GLY B  78       7.749  -5.580  20.364  1.00  1.00            
ATOM   1355    C GLY B  78       8.306  -4.601  21.341  1.00  1.00            
ATOM   1356    O GLY B  78       8.011  -3.407  21.386  1.00  1.00            
ATOM   1357    N PRO B  79       9.159  -5.208  22.106  1.00  1.00            
ATOM   1358   CA PRO B  79       9.817  -4.661  23.257  1.00  1.00            
ATOM   1359   CD PRO B  79       9.554  -6.581  21.842  1.00  1.00            
ATOM   1360   CB PRO B  79      10.504  -5.845  23.935  1.00  1.00            
ATOM   1361   CG PRO B  79      10.735  -6.836  22.789  1.00  1.00            
ATOM   1362    C PRO B  79      10.767  -3.516  23.105  1.00  1.00            
ATOM   1363    O PRO B  79      11.124  -2.929  24.125  1.00  1.00            
ATOM   1364    N THR B  80      11.195  -3.163  21.888  1.00  1.00            
ATOM   1365   CA THR B  80      12.260  -2.208  21.752  1.00  1.00            
ATOM   1366   CB THR B  80      12.705  -2.064  20.326  1.00  1.00            
ATOM   1367  OG1 THR B  80      13.901  -1.303  20.231  1.00  1.00            
ATOM   1368  CG2 THR B  80      11.578  -1.381  19.534  1.00  1.00            
ATOM   1369    C THR B  80      11.930  -0.854  22.267  1.00  1.00            
ATOM   1370    O THR B  80      10.787  -0.415  22.380  1.00  1.00            
ATOM   1371    N PRO B  81      13.029  -0.233  22.617  1.00  1.00            
ATOM   1372   CA PRO B  81      13.033   1.101  23.135  1.00  1.00            
ATOM   1373   CD PRO B  81      14.193  -0.975  23.057  1.00  1.00            
ATOM   1374   CB PRO B  81      14.441   1.341  23.699  1.00  1.00            
ATOM   1375   CG PRO B  81      15.258   0.113  23.257  1.00  1.00            
ATOM   1376    C PRO B  81      12.525   2.168  22.242  1.00  1.00            
ATOM   1377    O PRO B  81      11.798   3.040  22.714  1.00  1.00            
ATOM   1378    N VAL B  82      12.880   2.140  20.949  1.00  1.00            
ATOM   1379   CA VAL B  82      12.357   3.162  20.101  1.00  1.00            
ATOM   1380   CB VAL B  82      13.351   4.221  19.732  1.00  1.00            
ATOM   1381  CG1 VAL B  82      12.687   5.182  18.731  1.00  1.00            
ATOM   1382  CG2 VAL B  82      13.822   4.910  21.024  1.00  1.00            
ATOM   1383    C VAL B  82      11.928   2.469  18.857  1.00  1.00            
ATOM   1384    O VAL B  82      12.504   1.454  18.470  1.00  1.00            
ATOM   1385    N ASN B  83      10.880   2.993  18.199  1.00  1.00            
ATOM   1386   CA ASN B  83      10.402   2.356  17.012  1.00  1.00            
ATOM   1387   CB ASN B  83       9.066   2.938  16.525  1.00  1.00            
ATOM   1388   CG ASN B  83       8.492   2.028  15.453  1.00  1.00            
ATOM   1389  OD1 ASN B  83       9.116   1.777  14.423  1.00  1.00            
ATOM   1390  ND2 ASN B  83       7.257   1.520  15.708  1.00  1.00            
ATOM   1391    C ASN B  83      11.408   2.574  15.952  1.00  1.00            
ATOM   1392    O ASN B  83      12.011   3.643  15.858  1.00  1.00            
ATOM   1393    N ILE B  84      11.628   1.542  15.129  4.00  1.00            
ATOM   1394   CA ILE B  84      12.603   1.729  14.115  4.00  1.00            
ATOM   1395   CB ILE B  84      13.844   0.909  14.320  4.00  1.00            
ATOM   1396  CG1 ILE B  84      14.497   1.258  15.671  4.00  1.00            
ATOM   1397  CG2 ILE B  84      14.774   1.149  13.119  4.00  1.00            
ATOM   1398  CD1 ILE B  84      14.888   2.730  15.801  4.00  1.00            
ATOM   1399    C ILE B  84      12.012   1.346  12.806  4.00  1.00            
ATOM   1400    O ILE B  84      11.247   0.388  12.708  4.00  1.00            
ATOM   1401    N ILE B  85      12.346   2.123  11.762  4.00  1.00            
ATOM   1402   CA ILE B  85      11.882   1.803  10.451  4.00  1.00            
ATOM   1403   CB ILE B  85      11.337   2.987   9.710  4.00  1.00            
ATOM   1404  CG1 ILE B  85      10.170   3.612  10.493  4.00  1.00            
ATOM   1405  CG2 ILE B  85      10.948   2.524   8.297  4.00  1.00            
ATOM   1406  CD1 ILE B  85       8.998   2.658  10.723  4.00  1.00            
ATOM   1407    C ILE B  85      13.096   1.318   9.728  4.00  1.00            
ATOM   1408    O ILE B  85      14.072   2.050   9.576  4.00  1.00            
ATOM   1409    N GLY B  86      13.068   0.050   9.280  1.00  1.00            
ATOM   1410   CA GLY B  86      14.220  -0.520   8.645  1.00  1.00            
ATOM   1411    C GLY B  86      14.120  -0.330   7.188  1.00  1.00            
ATOM   1412    O GLY B  86      13.314   0.441   6.672  1.00  1.00            
ATOM   1413    N ARG B  87      14.960  -1.112   6.508  2.00  1.00            
ATOM   1414   CA ARG B  87      15.192  -1.059   5.111  2.00  1.00            
ATOM   1415   CB ARG B  87      16.297  -2.040   4.696  2.00  1.00            
ATOM   1416   CG ARG B  87      17.614  -1.750   5.416  2.00  1.00            
ATOM   1417   CD ARG B  87      18.657  -2.859   5.294  2.00  1.00            
ATOM   1418   NE ARG B  87      19.856  -2.405   6.052  2.00  1.00            
ATOM   1419   CZ ARG B  87      20.588  -3.301   6.774  2.00  1.00            
ATOM   1420  NH1 ARG B  87      20.221  -4.615   6.809  2.00  1.00            
ATOM   1421  NH2 ARG B  87      21.702  -2.887   7.448  2.00  1.00            
ATOM   1422    C ARG B  87      13.975  -1.403   4.335  2.00  1.00            
ATOM   1423    O ARG B  87      13.752  -0.847   3.260  2.00  1.00            
ATOM   1424    N ASN B  88      13.159  -2.325   4.864  2.00  1.00            
ATOM   1425   CA ASN B  88      12.047  -2.817   4.116  2.00  1.00            
ATOM   1426   CB ASN B  88      11.179  -3.779   4.949  2.00  1.00            
ATOM   1427   CG ASN B  88      10.017  -4.263   4.095  2.00  1.00            
ATOM   1428  OD1 ASN B  88       8.995  -3.591   3.974  2.00  1.00            
ATOM   1429  ND2 ASN B  88      10.177  -5.467   3.482  2.00  1.00            
ATOM   1430    C ASN B  88      11.181  -1.673   3.671  2.00  1.00            
ATOM   1431    O ASN B  88      10.871  -1.561   2.486  2.00  1.00            
ATOM   1432    N LEU B  89      10.784  -0.779   4.594  2.00  1.00            
ATOM   1433   CA LEU B  89       9.955   0.345   4.244  2.00  1.00            
ATOM   1434   CB LEU B  89       9.487   1.134   5.479  2.00  1.00            
ATOM   1435   CG LEU B  89       8.622   0.319   6.458  2.00  1.00            
ATOM   1436  CD1 LEU B  89       9.412  -0.844   7.081  2.00  1.00            
ATOM   1437  CD2 LEU B  89       7.985   1.228   7.519  2.00  1.00            
ATOM   1438    C LEU B  89      10.725   1.296   3.409  2.00  1.00            
ATOM   1439    O LEU B  89      10.222   1.853   2.434  2.00  1.00            
ATOM   1440    N LEU B  90      11.998   1.475   3.774  2.00  1.00            
ATOM   1441   CA LEU B  90      12.792   2.478   3.154  2.00  1.00            
ATOM   1442   CB LEU B  90      14.234   2.479   3.669  2.00  1.00            
ATOM   1443   CG LEU B  90      14.258   2.544   5.197  2.00  1.00            
ATOM   1444  CD1 LEU B  90      15.642   2.928   5.743  2.00  1.00            
ATOM   1445  CD2 LEU B  90      13.074   3.375   5.712  2.00  1.00            
ATOM   1446    C LEU B  90      12.863   2.178   1.687  2.00  1.00            
ATOM   1447    O LEU B  90      12.837   3.081   0.859  2.00  1.00            
ATOM   1448    N THR B  91      12.975   0.901   1.297  3.00  1.00            
ATOM   1449   CA THR B  91      13.063   0.640  -0.112  3.00  1.00            
ATOM   1450   CB THR B  91      13.242  -0.817  -0.423  3.00  1.00            
ATOM   1451  OG1 THR B  91      12.096  -1.545  -0.011  3.00  1.00            
ATOM   1452  CG2 THR B  91      14.481  -1.336   0.322  3.00  1.00            
ATOM   1453    C THR B  91      11.783   1.061  -0.764  3.00  1.00            
ATOM   1454    O THR B  91      11.801   1.680  -1.826  3.00  1.00            
ATOM   1455    N GLN B  92      10.629   0.757  -0.134  3.00  1.00            
ATOM   1456   CA GLN B  92       9.373   1.061  -0.763  3.00  1.00            
ATOM   1457   CB GLN B  92       8.162   0.653   0.092  3.00  1.00            
ATOM   1458   CG GLN B  92       8.148  -0.842   0.427  3.00  1.00            
ATOM   1459   CD GLN B  92       8.152  -1.632  -0.874  3.00  1.00            
ATOM   1460  OE1 GLN B  92       7.163  -1.664  -1.604  3.00  1.00            
ATOM   1461  NE2 GLN B  92       9.302  -2.296  -1.171  3.00  1.00            
ATOM   1462    C GLN B  92       9.321   2.535  -0.977  3.00  1.00            
ATOM   1463    O GLN B  92       8.963   2.995  -2.060  3.00  1.00            
ATOM   1464    N ILE B  93       9.690   3.329   0.044  3.00  1.00            
ATOM   1465   CA ILE B  93       9.746   4.735  -0.211  3.00  1.00            
ATOM   1466   CB ILE B  93       9.160   5.597   0.868  3.00  1.00            
ATOM   1467  CG1 ILE B  93       9.376   7.058   0.458  3.00  1.00            
ATOM   1468  CG2 ILE B  93       9.732   5.200   2.240  3.00  1.00            
ATOM   1469  CD1 ILE B  93       8.801   7.351  -0.926  3.00  1.00            
ATOM   1470    C ILE B  93      11.171   5.059  -0.412  3.00  1.00            
ATOM   1471    O ILE B  93      11.873   5.378   0.547  3.00  1.00            
ATOM   1472    N GLY B  94      11.564   5.065  -1.709  3.00  1.00            
ATOM   1473   CA GLY B  94      12.919   5.135  -2.168  3.00  1.00            
ATOM   1474    C GLY B  94      13.673   6.112  -1.331  3.00  1.00            
ATOM   1475    O GLY B  94      13.650   7.321  -1.560  3.00  1.00            
ATOM   1476    N CYS B  95      14.378   5.559  -0.324  1.00  1.00            
ATOM   1477   CA CYS B  95      15.136   6.318   0.623  1.00  1.00            
ATOM   1478   CB CYS B  95      14.846   5.918   2.078  1.00  1.00            
ATOM   1479   SG CYS B  95      15.664   7.004   3.280  1.00  1.00            
ATOM   1480    C CYS B  95      16.562   6.011   0.326  1.00  1.00            
ATOM   1481    O CYS B  95      16.853   4.998  -0.307  1.00  1.00            
ATOM   1482    N THR B  96      17.506   6.876   0.749  4.00  1.00            
ATOM   1483   CA THR B  96      18.830   6.567   0.310  4.00  1.00            
ATOM   1484   CB THR B  96      19.066   7.177  -1.049  4.00  1.00            
ATOM   1485  OG1 THR B  96      18.084   6.694  -1.952  4.00  1.00            
ATOM   1486  CG2 THR B  96      20.467   6.840  -1.582  4.00  1.00            
ATOM   1487    C THR B  96      19.862   7.103   1.244  4.00  1.00            
ATOM   1488    O THR B  96      19.605   7.992   2.054  4.00  1.00            
ATOM   1489    N LEU B  97      21.075   6.523   1.147  4.00  1.00            
ATOM   1490   CA LEU B  97      22.209   7.009   1.862  4.00  1.00            
ATOM   1491   CB LEU B  97      23.074   5.899   2.479  4.00  1.00            
ATOM   1492   CG LEU B  97      22.308   5.019   3.484  4.00  1.00            
ATOM   1493  CD1 LEU B  97      23.252   4.042   4.203  4.00  1.00            
ATOM   1494  CD2 LEU B  97      21.464   5.871   4.445  4.00  1.00            
ATOM   1495    C LEU B  97      23.030   7.679   0.819  4.00  1.00            
ATOM   1496    O LEU B  97      23.470   7.042  -0.138  4.00  1.00            
ATOM   1497    N ASN B  98      23.244   8.995   0.966  4.00  1.00            
ATOM   1498   CA ASN B  98      24.002   9.691  -0.026  4.00  1.00            
ATOM   1499   CB ASN B  98      23.335  10.983  -0.534  4.00  1.00            
ATOM   1500   CG ASN B  98      22.098  10.624  -1.342  4.00  1.00            
ATOM   1501  OD1 ASN B  98      22.107   9.676  -2.126  4.00  1.00            
ATOM   1502  ND2 ASN B  98      20.999  11.402  -1.149  4.00  1.00            
ATOM   1503    C ASN B  98      25.260  10.118   0.623  4.00  1.00            
ATOM   1504    O ASN B  98      25.327  10.315   1.836  4.00  1.00            
ATOM   1505    N PHE B  99      26.303  10.246  -0.205  1.00  1.00            
ATOM   1506   CA PHE B  99      27.584  10.683   0.234  1.00  1.00            
ATOM   1507   CB PHE B  99      28.482  11.020  -0.974  1.00  1.00            
ATOM   1508   CG PHE B  99      29.822  11.476  -0.510  1.00  1.00            
ATOM   1509  CD1 PHE B  99      30.831  10.575  -0.260  1.00  1.00            
ATOM   1510  CD2 PHE B  99      30.067  12.818  -0.334  1.00  1.00            
ATOM   1511  CE1 PHE B  99      32.064  11.011   0.165  1.00  1.00            
ATOM   1512  CE2 PHE B  99      31.298  13.260   0.090  1.00  1.00            
ATOM   1513   CZ PHE B  99      32.299  12.353   0.341  1.00  1.00            
ATOM   1514    C PHE B  99      27.385  11.951   1.052  1.00  1.00            
ATOM   1515    O PHE B  99      27.906  11.999   2.197  1.00  1.00            
ATOM   1516  OXT PHE B  99      26.713  12.888   0.543  1.00  1.00            
ATOM   1517    N THR C   1      22.620  -5.153  19.914  1.00  0.00            
ATOM   1518   CA THR C   1      21.585  -5.060  18.860  1.00  0.00            
ATOM   1519   CB THR C   1      21.919  -5.974  17.719  1.00  0.00            
ATOM   1520  OG1 THR C   1      21.169  -5.631  16.564  1.00  0.00            
ATOM   1521  CG2 THR C   1      21.560  -7.407  18.151  1.00  0.00            
ATOM   1522    C THR C   1      20.273  -5.550  19.431  1.00  0.00            
ATOM   1523    O THR C   1      20.153  -5.698  20.646  1.00  0.00            
ATOM   1524    N GLU C   2      19.237  -5.810  18.589  1.00  0.00            
ATOM   1525   CA GLU C   2      17.978  -6.174  19.196  1.00  0.00            
ATOM   1526   CB GLU C   2      16.823  -6.247  18.190  1.00  0.00            
ATOM   1527   CG GLU C   2      15.474  -5.926  18.837  1.00  0.00            
ATOM   1528   CD GLU C   2      15.495  -4.453  19.233  1.00  0.00            
ATOM   1529  OE1 GLU C   2      16.426  -4.050  19.982  1.00  0.00            
ATOM   1530  OE2 GLU C   2      14.582  -3.709  18.788  1.00  0.00            
ATOM   1531    C GLU C   2      18.110  -7.483  19.934  1.00  0.00            
ATOM   1532    O GLU C   2      18.150  -7.419  21.161  1.00  0.00            
ATOM   1533    N PRO C   3      18.191  -8.684  19.379  1.00  0.00            
ATOM   1534   CA PRO C   3      17.833  -9.057  18.024  1.00  0.00            
ATOM   1535   CD PRO C   3      19.082  -9.661  19.983  1.00  0.00            
ATOM   1536   CB PRO C   3      18.652 -10.305  17.699  1.00  0.00            
ATOM   1537   CG PRO C   3      19.000 -10.895  19.074  1.00  0.00            
ATOM   1538    C PRO C   3      16.355  -9.352  18.090  1.00  0.00            
ATOM   1539    O PRO C   3      15.835  -9.504  19.194  1.00  0.00            
ATOM   1540    N ILE C   4      15.667  -9.431  16.935  1.00  0.00            
ATOM   1541   CA ILE C   4      14.270  -9.775  16.820  1.00  0.00            
ATOM   1542   CB ILE C   4      13.391  -8.611  16.459  1.00  0.00            
ATOM   1543  CG1 ILE C   4      13.823  -7.996  15.116  1.00  0.00            
ATOM   1544  CG2 ILE C   4      13.389  -7.630  17.640  1.00  0.00            
ATOM   1545  CD1 ILE C   4      12.876  -6.913  14.594  1.00  0.00            
ATOM   1546    C ILE C   4      14.262 -10.755  15.679  1.00  0.00            
ATOM   1547    O ILE C   4      15.321 -11.143  15.188  1.00  0.00            
ATOM   1548    N SER C   5      13.072 -11.198  15.237  1.00  0.00            
ATOM   1549   CA SER C   5      12.958 -12.269  14.283  1.00  0.00            
ATOM   1550   CB SER C   5      11.492 -12.540  13.902  1.00  0.00            
ATOM   1551   OG SER C   5      10.740 -12.878  15.059  1.00  0.00            
ATOM   1552    C SER C   5      13.690 -12.086  13.005  1.00  0.00            
ATOM   1553    O SER C   5      14.860 -12.441  12.879  1.00  0.00            
ATOM   1554    N GLY C   6      12.996 -11.500  12.018  1.00  0.00            
ATOM   1555   CA GLY C   6      13.531 -11.418  10.698  1.00  0.00            
ATOM   1556    C GLY C   6      14.757 -10.612  10.761  1.00  0.00            
ATOM   1557    O GLY C   6      15.715 -10.867  10.033  1.00  0.00            
ATOM   1558    N ALA C   7      14.769  -9.603  11.639  1.00  0.00            
ATOM   1559   CA ALA C   7      15.919  -8.792  11.511  1.00  0.00            
ATOM   1560   CB ALA C   7      15.619  -7.395  10.944  1.00  0.00            
ATOM   1561    C ALA C   7      16.658  -8.593  12.771  1.00  0.00            
ATOM   1562    O ALA C   7      16.142  -8.771  13.872  1.00  0.00            
ATOM   1563    N GLU C   8      17.952  -8.264  12.600  1.00  0.00            
ATOM   1564   CA GLU C   8      18.705  -7.846  13.727  1.00  0.00            
ATOM   1565   CB GLU C   8      20.173  -8.325  13.750  1.00  0.00            
ATOM   1566   CG GLU C   8      21.031  -7.841  12.580  1.00  0.00            
ATOM   1567   CD GLU C   8      20.690  -8.669  11.348  1.00  0.00            
ATOM   1568  OE1 GLU C   8      20.575  -9.916  11.478  1.00  0.00            
ATOM   1569  OE2 GLU C   8      20.542  -8.060  10.254  1.00  0.00            
ATOM   1570    C GLU C   8      18.674  -6.368  13.638  1.00  0.00            
ATOM   1571    O GLU C   8      19.233  -5.772  12.718  1.00  0.00            
ATOM   1572    N THR C   9      17.990  -5.728  14.598  1.00  0.00            
ATOM   1573   CA THR C   9      17.869  -4.316  14.477  1.00  0.00            
ATOM   1574   CB THR C   9      16.518  -3.780  14.857  1.00  0.00            
ATOM   1575  OG1 THR C   9      16.437  -2.395  14.550  1.00  0.00            
ATOM   1576  CG2 THR C   9      16.299  -3.998  16.361  1.00  0.00            
ATOM   1577    C THR C   9      18.861  -3.700  15.364  1.00  0.00            
ATOM   1578    O THR C   9      19.065  -4.140  16.494  1.00  0.00            
ATOM   1579    N PHE C  10      19.532  -2.653  14.863  1.00  0.00            
ATOM   1580   CA PHE C  10      20.509  -2.160  15.755  1.00  0.00            
ATOM   1581   CB PHE C  10      21.953  -2.248  15.247  1.00  0.00            
ATOM   1582   CG PHE C  10      22.808  -2.034  16.450  1.00  0.00            
ATOM   1583  CD1 PHE C  10      23.111  -3.088  17.280  1.00  0.00            
ATOM   1584  CD2 PHE C  10      23.308  -0.788  16.746  1.00  0.00            
ATOM   1585  CE1 PHE C  10      23.899  -2.901  18.391  1.00  0.00            
ATOM   1586  CE2 PHE C  10      24.096  -0.593  17.855  1.00  0.00            
ATOM   1587   CZ PHE C  10      24.392  -1.651  18.680  1.00  0.00            
ATOM   1588    C PHE C  10      20.248  -0.758  16.089  1.00  0.00            
ATOM   1589    O PHE C  10      19.948   0.082  15.243  1.00  0.00            
ATOM   1590    N TYR C  11      20.333  -0.504  17.395  1.00  0.00            
ATOM   1591   CA TYR C  11      20.204   0.819  17.864  1.00  0.00            
ATOM   1592   CB TYR C  11      18.891   1.051  18.622  1.00  0.00            
ATOM   1593   CG TYR C  11      18.825   2.492  18.977  1.00  0.00            
ATOM   1594  CD1 TYR C  11      19.362   2.957  20.156  1.00  0.00            
ATOM   1595  CD2 TYR C  11      18.227   3.376  18.111  1.00  0.00            
ATOM   1596  CE1 TYR C  11      19.294   4.294  20.468  1.00  0.00            
ATOM   1597  CE2 TYR C  11      18.156   4.712  18.420  1.00  0.00            
ATOM   1598   CZ TYR C  11      18.690   5.171  19.600  1.00  0.00            
ATOM   1599   OH TYR C  11      18.616   6.543  19.916  1.00  0.00            
ATOM   1600    C TYR C  11      21.281   0.955  18.843  1.00  0.00            
ATOM   1601    O TYR C  11      21.509   0.067  19.664  1.00  0.00            
ATOM   1602    N VAL C  12      22.008   2.062  18.765  1.00  0.00            
ATOM   1603   CA VAL C  12      22.980   2.171  19.779  1.00  0.00            
ATOM   1604   CB VAL C  12      24.403   2.100  19.297  1.00  0.00            
ATOM   1605  CG1 VAL C  12      24.759   3.429  18.619  1.00  0.00            
ATOM   1606  CG2 VAL C  12      25.321   1.790  20.489  1.00  0.00            
ATOM   1607    C VAL C  12      22.797   3.528  20.323  1.00  0.00            
ATOM   1608    O VAL C  12      22.420   4.460  19.613  1.00  0.00            
ATOM   1609    N ASP C  13      23.018   3.663  21.627  1.00  0.00            
ATOM   1610   CA ASP C  13      22.893   4.953  22.198  1.00  0.00            
ATOM   1611   CB ASP C  13      21.647   5.051  23.096  1.00  0.00            
ATOM   1612   CG ASP C  13      21.540   6.444  23.694  1.00  0.00            
ATOM   1613  OD1 ASP C  13      22.364   7.321  23.323  1.00  0.00            
ATOM   1614  OD2 ASP C  13      20.631   6.642  24.542  1.00  0.00            
ATOM   1615    C ASP C  13      24.089   5.086  23.082  1.00  0.00            
ATOM   1616    O ASP C  13      24.117   4.524  24.177  1.00  0.00            
ATOM   1617    N GLY C  14      25.124   5.817  22.633  1.00  0.00            
ATOM   1618   CA GLY C  14      26.277   5.935  23.474  1.00  0.00            
ATOM   1619    C GLY C  14      25.843   6.728  24.652  1.00  0.00            
ATOM   1620    O GLY C  14      24.984   7.602  24.548  1.00  0.00            
ATOM   1621    N ALA C  15      26.432   6.433  25.822  1.00  0.00            
ATOM   1622   CA ALA C  15      26.056   7.160  26.990  1.00  0.00            
ATOM   1623   CB ALA C  15      26.212   6.347  28.287  1.00  0.00            
ATOM   1624    C ALA C  15      27.009   8.344  27.088  1.00  0.00            
ATOM   1625    O ALA C  15      27.167   8.883  28.216  1.00  0.00            
ATOM   1626  OXT ALA C  15      27.595   8.721  26.039  1.00  0.00            
END
