# Supplementary material for: Integrative modeling of diverse protein-peptide systems using CABS-dock
Source: PLoS Comput Biol. 2023 Jul 5;19(7):e1011275. doi: 10.1371/journal.pcbi.1011275 (PMC10351741; doi:10.1371/journal.pcbi.1011275)
Supplement: S1 File — Files in pdb format containing atomic coordinates of the structures obtained in this study: the highest-scored amyloid models and 10 examples of the docked peptide for each enzyme-substrate complex. (ZIP) [file pcbi.1011275.s006.zip › 11_HIV1_TEPISGAETFYVDGA/612.pdb]

CRYST1    0.000    0.000    0.000   0.00   0.00   0.00 P 1           1
ATOM      1    N PRO A   1      29.153   6.178  -3.570  1.00  1.00            
ATOM      2   CA PRO A   1      28.139   7.208  -3.927  1.00  1.00            
ATOM      3   CD PRO A   1      29.569   5.436  -4.811  1.00  1.00            
ATOM      4   CB PRO A   1      28.077   7.229  -5.452  1.00  1.00            
ATOM      5   CG PRO A   1      28.549   5.837  -5.883  1.00  1.00            
ATOM      6    C PRO A   1      26.862   6.777  -3.287  1.00  1.00            
ATOM      7    O PRO A   1      26.911   6.103  -2.259  1.00  1.00            
ATOM      8    N GLN A   2      25.707   7.139  -3.881  4.00  1.00            
ATOM      9   CA GLN A   2      24.465   6.777  -3.270  4.00  1.00            
ATOM     10   CB GLN A   2      23.210   7.298  -3.992  4.00  1.00            
ATOM     11   CG GLN A   2      23.021   6.752  -5.410  4.00  1.00            
ATOM     12   CD GLN A   2      23.610   7.760  -6.383  4.00  1.00            
ATOM     13  OE1 GLN A   2      24.157   7.396  -7.422  4.00  1.00            
ATOM     14  NE2 GLN A   2      23.479   9.072  -6.044  4.00  1.00            
ATOM     15    C GLN A   2      24.379   5.297  -3.217  4.00  1.00            
ATOM     16    O GLN A   2      24.722   4.599  -4.168  4.00  1.00            
ATOM     17    N ILE A   3      23.943   4.785  -2.054  4.00  1.00            
ATOM     18   CA ILE A   3      23.745   3.381  -1.933  4.00  1.00            
ATOM     19   CB ILE A   3      24.561   2.701  -0.876  4.00  1.00            
ATOM     20  CG1 ILE A   3      24.429   1.176  -1.042  4.00  1.00            
ATOM     21  CG2 ILE A   3      24.112   3.227   0.500  4.00  1.00            
ATOM     22  CD1 ILE A   3      25.468   0.362  -0.274  4.00  1.00            
ATOM     23    C ILE A   3      22.315   3.204  -1.565  4.00  1.00            
ATOM     24    O ILE A   3      21.771   3.972  -0.773  4.00  1.00            
ATOM     25    N THR A   4      21.656   2.185  -2.138  1.00  1.00            
ATOM     26   CA THR A   4      20.263   2.042  -1.853  1.00  1.00            
ATOM     27   CB THR A   4      19.415   1.925  -3.090  1.00  1.00            
ATOM     28  OG1 THR A   4      19.579   3.073  -3.909  1.00  1.00            
ATOM     29  CG2 THR A   4      17.941   1.788  -2.674  1.00  1.00            
ATOM     30    C THR A   4      20.052   0.817  -1.055  1.00  1.00            
ATOM     31    O THR A   4      20.741  -0.191  -1.204  1.00  1.00            
ATOM     32    N LEU A   5      19.062   0.915  -0.159  1.00  1.00            
ATOM     33   CA LEU A   5      18.705  -0.143   0.715  1.00  1.00            
ATOM     34   CB LEU A   5      17.778   0.335   1.841  1.00  1.00            
ATOM     35   CG LEU A   5      18.429   1.392   2.748  1.00  1.00            
ATOM     36  CD1 LEU A   5      17.456   1.880   3.833  1.00  1.00            
ATOM     37  CD2 LEU A   5      19.746   0.867   3.341  1.00  1.00            
ATOM     38    C LEU A   5      17.934  -1.143  -0.081  1.00  1.00            
ATOM     39    O LEU A   5      17.235  -0.814  -1.040  1.00  1.00            
ATOM     40    N TRP A   6      18.108  -2.412   0.306  1.00  1.00            
ATOM     41   CA TRP A   6      17.472  -3.577  -0.222  1.00  1.00            
ATOM     42   CB TRP A   6      17.681  -3.832  -1.722  1.00  1.00            
ATOM     43   CG TRP A   6      17.044  -5.136  -2.148  1.00  1.00            
ATOM     44  CD2 TRP A   6      15.627  -5.371  -2.167  1.00  1.00            
ATOM     45  CD1 TRP A   6      17.633  -6.315  -2.501  1.00  1.00            
ATOM     46  NE1 TRP A   6      16.671  -7.265  -2.754  1.00  1.00            
ATOM     47  CE2 TRP A   6      15.432  -6.698  -2.545  1.00  1.00            
ATOM     48  CE3 TRP A   6      14.574  -4.549  -1.881  1.00  1.00            
ATOM     49  CZ2 TRP A   6      14.175  -7.226  -2.644  1.00  1.00            
ATOM     50  CZ3 TRP A   6      13.309  -5.081  -1.990  1.00  1.00            
ATOM     51  CH2 TRP A   6      13.114  -6.394  -2.365  1.00  1.00            
ATOM     52    C TRP A   6      18.170  -4.637   0.519  1.00  1.00            
ATOM     53    O TRP A   6      17.659  -5.190   1.492  1.00  1.00            
ATOM     54    N LYS A   7      19.375  -4.956   0.023  1.00  1.00            
ATOM     55   CA LYS A   7      20.282  -5.769   0.762  1.00  1.00            
ATOM     56   CB LYS A   7      21.436  -6.324  -0.088  1.00  1.00            
ATOM     57   CG LYS A   7      20.974  -7.374  -1.094  1.00  1.00            
ATOM     58   CD LYS A   7      20.304  -8.567  -0.411  1.00  1.00            
ATOM     59   CE LYS A   7      19.796  -9.637  -1.375  1.00  1.00            
ATOM     60   NZ LYS A   7      19.328 -10.811  -0.608  1.00  1.00            
ATOM     61    C LYS A   7      20.868  -4.787   1.717  1.00  1.00            
ATOM     62    O LYS A   7      20.610  -3.587   1.626  1.00  1.00            
ATOM     63    N ARG A   8      21.656  -5.274   2.680  1.00  1.00            
ATOM     64   CA ARG A   8      22.226  -4.409   3.667  1.00  1.00            
ATOM     65   CB ARG A   8      22.971  -5.214   4.741  1.00  1.00            
ATOM     66   CG ARG A   8      22.099  -6.314   5.352  1.00  1.00            
ATOM     67   CD ARG A   8      22.808  -7.161   6.413  1.00  1.00            
ATOM     68   NE ARG A   8      23.897  -7.925   5.736  1.00  1.00            
ATOM     69   CZ ARG A   8      23.693  -9.213   5.328  1.00  1.00            
ATOM     70  NH1 ARG A   8      22.505  -9.833   5.578  1.00  1.00            
ATOM     71  NH2 ARG A   8      24.687  -9.890   4.680  1.00  1.00            
ATOM     72    C ARG A   8      23.212  -3.516   2.976  1.00  1.00            
ATOM     73    O ARG A   8      23.679  -3.763   1.871  1.00  1.00            
ATOM     74    N PRO A   9      23.471  -2.443   3.659  1.00  1.00            
ATOM     75   CA PRO A   9      24.383  -1.416   3.235  1.00  1.00            
ATOM     76   CD PRO A   9      22.489  -1.931   4.600  1.00  1.00            
ATOM     77   CB PRO A   9      24.011  -0.155   4.027  1.00  1.00            
ATOM     78   CG PRO A   9      23.130  -0.663   5.177  1.00  1.00            
ATOM     79    C PRO A   9      25.820  -1.776   3.354  1.00  1.00            
ATOM     80    O PRO A   9      26.651  -0.879   3.212  1.00  1.00            
ATOM     81    N LEU A  10      26.136  -3.061   3.595  4.00  1.00            
ATOM     82   CA LEU A  10      27.468  -3.495   3.895  4.00  1.00            
ATOM     83   CB LEU A  10      27.662  -5.021   3.828  4.00  1.00            
ATOM     84   CG LEU A  10      26.884  -5.794   4.909  4.00  1.00            
ATOM     85  CD1 LEU A  10      27.197  -7.298   4.859  4.00  1.00            
ATOM     86  CD2 LEU A  10      27.116  -5.188   6.303  4.00  1.00            
ATOM     87    C LEU A  10      28.515  -2.859   3.025  4.00  1.00            
ATOM     88    O LEU A  10      28.372  -2.759   1.808  4.00  1.00            
ATOM     89    N VAL A  11      29.600  -2.392   3.689  4.00  1.00            
ATOM     90   CA VAL A  11      30.708  -1.700   3.082  4.00  1.00            
ATOM     91   CB VAL A  11      30.691  -0.230   3.374  4.00  1.00            
ATOM     92  CG1 VAL A  11      30.903  -0.037   4.886  4.00  1.00            
ATOM     93  CG2 VAL A  11      31.743   0.472   2.499  4.00  1.00            
ATOM     94    C VAL A  11      31.986  -2.251   3.666  4.00  1.00            
ATOM     95    O VAL A  11      31.956  -2.989   4.649  4.00  1.00            
ATOM     96    N THR A  12      33.150  -1.912   3.056  4.00  1.00            
ATOM     97   CA THR A  12      34.428  -2.397   3.524  4.00  1.00            
ATOM     98   CB THR A  12      35.334  -2.852   2.422  4.00  1.00            
ATOM     99  OG1 THR A  12      34.734  -3.911   1.690  4.00  1.00            
ATOM    100  CG2 THR A  12      36.641  -3.328   3.061  4.00  1.00            
ATOM    101    C THR A  12      35.144  -1.288   4.252  4.00  1.00            
ATOM    102    O THR A  12      35.555  -0.299   3.653  4.00  1.00            
ATOM    103    N ILE A  13      35.323  -1.466   5.578  4.00  1.00            
ATOM    104   CA ILE A  13      35.788  -0.477   6.522  4.00  1.00            
ATOM    105   CB ILE A  13      35.464  -0.861   7.934  4.00  1.00            
ATOM    106  CG1 ILE A  13      35.821   0.282   8.904  4.00  1.00            
ATOM    107  CG2 ILE A  13      36.187  -2.184   8.234  4.00  1.00            
ATOM    108  CD1 ILE A  13      34.971   1.539   8.725  4.00  1.00            
ATOM    109    C ILE A  13      37.211   0.004   6.553  4.00  1.00            
ATOM    110    O ILE A  13      37.436   1.208   6.614  4.00  1.00            
ATOM    111    N ARG A  14      38.212  -0.882   6.555  4.00  1.00            
ATOM    112   CA ARG A  14      39.578  -0.451   6.718  4.00  1.00            
ATOM    113   CB ARG A  14      40.236   0.179   5.471  4.00  1.00            
ATOM    114   CG ARG A  14      39.652   1.513   5.026  4.00  1.00            
ATOM    115   CD ARG A  14      40.210   2.043   3.702  4.00  1.00            
ATOM    116   NE ARG A  14      41.696   1.996   3.797  4.00  1.00            
ATOM    117   CZ ARG A  14      42.464   2.899   3.119  4.00  1.00            
ATOM    118  NH1 ARG A  14      41.884   3.947   2.465  4.00  1.00            
ATOM    119  NH2 ARG A  14      43.821   2.746   3.094  4.00  1.00            
ATOM    120    C ARG A  14      39.794   0.439   7.906  4.00  1.00            
ATOM    121    O ARG A  14      40.174   1.599   7.761  4.00  1.00            
ATOM    122    N ILE A  15      39.562  -0.104   9.121  4.00  1.00            
ATOM    123   CA ILE A  15      39.822   0.572  10.367  4.00  1.00            
ATOM    124   CB ILE A  15      38.675   0.427  11.339  4.00  1.00            
ATOM    125  CG1 ILE A  15      38.861   1.304  12.592  4.00  1.00            
ATOM    126  CG2 ILE A  15      38.462  -1.068  11.626  4.00  1.00            
ATOM    127  CD1 ILE A  15      40.035   0.903  13.484  4.00  1.00            
ATOM    128    C ILE A  15      41.035  -0.112  10.908  4.00  1.00            
ATOM    129    O ILE A  15      41.100  -1.340  10.951  4.00  1.00            
ATOM    130    N GLY A  16      42.062   0.666  11.292  3.00  1.00            
ATOM    131   CA GLY A  16      43.260   0.034  11.757  3.00  1.00            
ATOM    132    C GLY A  16      43.822  -0.637  10.548  3.00  1.00            
ATOM    133    O GLY A  16      43.424  -0.342   9.423  3.00  1.00            
ATOM    134    N GLY A  17      44.773  -1.562  10.754  3.00  1.00            
ATOM    135   CA GLY A  17      45.359  -2.292   9.669  3.00  1.00            
ATOM    136    C GLY A  17      44.323  -3.195   9.072  3.00  1.00            
ATOM    137    O GLY A  17      44.327  -3.449   7.869  3.00  1.00            
ATOM    138    N GLN A  18      43.413  -3.717   9.917  4.00  1.00            
ATOM    139   CA GLN A  18      42.459  -4.707   9.505  4.00  1.00            
ATOM    140   CB GLN A  18      41.736  -5.400  10.676  4.00  1.00            
ATOM    141   CG GLN A  18      42.565  -6.484  11.374  4.00  1.00            
ATOM    142   CD GLN A  18      42.282  -7.816  10.684  4.00  1.00            
ATOM    143  OE1 GLN A  18      41.302  -7.957   9.953  4.00  1.00            
ATOM    144  NE2 GLN A  18      43.154  -8.830  10.931  4.00  1.00            
ATOM    145    C GLN A  18      41.419  -4.198   8.565  4.00  1.00            
ATOM    146    O GLN A  18      41.111  -3.010   8.504  4.00  1.00            
ATOM    147    N LEU A  19      40.882  -5.157   7.781  4.00  1.00            
ATOM    148   CA LEU A  19      39.835  -4.976   6.820  4.00  1.00            
ATOM    149   CB LEU A  19      40.096  -5.802   5.547  4.00  1.00            
ATOM    150   CG LEU A  19      39.144  -5.524   4.372  4.00  1.00            
ATOM    151  CD1 LEU A  19      37.680  -5.849   4.717  4.00  1.00            
ATOM    152  CD2 LEU A  19      39.368  -4.108   3.823  4.00  1.00            
ATOM    153    C LEU A  19      38.631  -5.550   7.491  4.00  1.00            
ATOM    154    O LEU A  19      38.674  -6.678   7.979  4.00  1.00            
ATOM    155    N LYS A  20      37.521  -4.790   7.563  4.00  1.00            
ATOM    156   CA LYS A  20      36.396  -5.355   8.242  4.00  1.00            
ATOM    157   CB LYS A  20      36.148  -4.792   9.654  4.00  1.00            
ATOM    158   CG LYS A  20      35.154  -5.627  10.469  4.00  1.00            
ATOM    159   CD LYS A  20      35.666  -7.029  10.811  4.00  1.00            
ATOM    160   CE LYS A  20      34.690  -7.871  11.638  4.00  1.00            
ATOM    161   NZ LYS A  20      34.624  -7.356  13.023  4.00  1.00            
ATOM    162    C LYS A  20      35.154  -5.126   7.433  4.00  1.00            
ATOM    163    O LYS A  20      35.193  -4.469   6.393  4.00  1.00            
ATOM    164    N GLU A  21      34.018  -5.711   7.883  4.00  1.00            
ATOM    165   CA GLU A  21      32.756  -5.524   7.218  4.00  1.00            
ATOM    166   CB GLU A  21      32.051  -6.835   6.810  4.00  1.00            
ATOM    167   CG GLU A  21      32.783  -7.576   5.686  4.00  1.00            
ATOM    168   CD GLU A  21      31.960  -8.777   5.233  4.00  1.00            
ATOM    169  OE1 GLU A  21      30.878  -9.028   5.830  4.00  1.00            
ATOM    170  OE2 GLU A  21      32.411  -9.465   4.277  4.00  1.00            
ATOM    171    C GLU A  21      31.865  -4.757   8.135  4.00  1.00            
ATOM    172    O GLU A  21      31.902  -4.950   9.348  4.00  1.00            
ATOM    173    N ALA A  22      31.041  -3.840   7.581  4.00  1.00            
ATOM    174   CA ALA A  22      30.252  -3.057   8.484  4.00  1.00            
ATOM    175   CB ALA A  22      30.888  -1.697   8.825  4.00  1.00            
ATOM    176    C ALA A  22      28.896  -2.774   7.945  4.00  1.00            
ATOM    177    O ALA A  22      28.678  -2.765   6.734  4.00  1.00            
ATOM    178    N LEU A  23      27.932  -2.551   8.868  4.00  1.00            
ATOM    179   CA LEU A  23      26.636  -2.152   8.423  4.00  1.00            
ATOM    180   CB LEU A  23      25.437  -2.954   8.986  4.00  1.00            
ATOM    181   CG LEU A  23      25.056  -2.750  10.464  4.00  1.00            
ATOM    182  CD1 LEU A  23      24.429  -1.370  10.727  4.00  1.00            
ATOM    183  CD2 LEU A  23      24.146  -3.894  10.934  4.00  1.00            
ATOM    184    C LEU A  23      26.504  -0.695   8.727  4.00  1.00            
ATOM    185    O LEU A  23      26.771  -0.253   9.843  4.00  1.00            
ATOM    186    N LEU A  24      26.121   0.099   7.707  4.00  1.00            
ATOM    187   CA LEU A  24      25.991   1.515   7.888  4.00  1.00            
ATOM    188   CB LEU A  24      25.658   2.272   6.593  4.00  1.00            
ATOM    189   CG LEU A  24      26.682   2.039   5.467  4.00  1.00            
ATOM    190  CD1 LEU A  24      26.410   2.961   4.268  4.00  1.00            
ATOM    191  CD2 LEU A  24      28.125   2.121   5.988  4.00  1.00            
ATOM    192    C LEU A  24      24.818   1.665   8.798  4.00  1.00            
ATOM    193    O LEU A  24      23.964   0.782   8.845  4.00  1.00            
ATOM    194    N ASP A  25      24.732   2.759   9.583  1.00  1.00            
ATOM    195   CA ASP A  25      23.612   2.714  10.468  1.00  1.00            
ATOM    196   CB ASP A  25      23.921   1.826  11.691  1.00  1.00            
ATOM    197   CG ASP A  25      22.642   1.490  12.446  1.00  1.00            
ATOM    198  OD1 ASP A  25      21.794   2.398  12.641  1.00  1.00            
ATOM    199  OD2 ASP A  25      22.508   0.306  12.856  1.00  1.00            
ATOM    200    C ASP A  25      23.219   4.045  10.975  1.00  1.00            
ATOM    201    O ASP A  25      23.778   4.534  11.957  1.00  1.00            
ATOM    202    N THR A  26      22.241   4.683  10.317  3.00  1.00            
ATOM    203   CA THR A  26      21.695   5.789  11.023  3.00  1.00            
ATOM    204   CB THR A  26      20.881   6.737  10.195  3.00  1.00            
ATOM    205  OG1 THR A  26      20.530   7.875  10.969  3.00  1.00            
ATOM    206  CG2 THR A  26      19.617   6.011   9.712  3.00  1.00            
ATOM    207    C THR A  26      20.782   5.073  11.945  3.00  1.00            
ATOM    208    O THR A  26      20.199   4.056  11.576  3.00  1.00            
ATOM    209    N GLY A  27      20.616   5.579  13.168  3.00  1.00            
ATOM    210   CA GLY A  27      19.880   4.810  14.115  3.00  1.00            
ATOM    211    C GLY A  27      20.847   4.578  15.231  3.00  1.00            
ATOM    212    O GLY A  27      20.503   4.743  16.397  3.00  1.00            
ATOM    213    N ALA A  28      22.114   4.245  14.912  1.00  1.00            
ATOM    214   CA ALA A  28      23.057   4.052  15.977  1.00  1.00            
ATOM    215   CB ALA A  28      24.131   2.994  15.668  1.00  1.00            
ATOM    216    C ALA A  28      23.755   5.358  16.148  1.00  1.00            
ATOM    217    O ALA A  28      24.304   5.912  15.196  1.00  1.00            
ATOM    218    N ASP A  29      23.724   5.898  17.378  1.00  1.00            
ATOM    219   CA ASP A  29      24.328   7.176  17.597  1.00  1.00            
ATOM    220   CB ASP A  29      24.113   7.682  19.035  1.00  1.00            
ATOM    221   CG ASP A  29      22.627   7.942  19.242  1.00  1.00            
ATOM    222  OD1 ASP A  29      21.906   8.120  18.223  1.00  1.00            
ATOM    223  OD2 ASP A  29      22.189   7.964  20.423  1.00  1.00            
ATOM    224    C ASP A  29      25.794   7.069  17.391  1.00  1.00            
ATOM    225    O ASP A  29      26.385   7.804  16.602  1.00  1.00            
ATOM    226    N ASP A  30      26.412   6.117  18.105  1.00  1.00            
ATOM    227   CA ASP A  30      27.823   5.939  18.010  1.00  1.00            
ATOM    228   CB ASP A  30      28.454   5.627  19.375  1.00  1.00            
ATOM    229   CG ASP A  30      29.938   5.954  19.325  1.00  1.00            
ATOM    230  OD1 ASP A  30      30.449   6.265  18.218  1.00  1.00            
ATOM    231  OD2 ASP A  30      30.579   5.892  20.408  1.00  1.00            
ATOM    232    C ASP A  30      28.005   4.787  17.123  1.00  1.00            
ATOM    233    O ASP A  30      27.153   4.484  16.291  1.00  1.00            
ATOM    234    N THR A  31      29.152   4.122  17.257  1.00  1.00            
ATOM    235   CA THR A  31      29.285   3.010  16.397  1.00  1.00            
ATOM    236   CB THR A  31      30.341   3.212  15.347  1.00  1.00            
ATOM    237  OG1 THR A  31      31.624   3.301  15.949  1.00  1.00            
ATOM    238  CG2 THR A  31      30.039   4.522  14.598  1.00  1.00            
ATOM    239    C THR A  31      29.700   1.866  17.202  1.00  1.00            
ATOM    240    O THR A  31      30.361   2.001  18.232  1.00  1.00            
ATOM    241    N VAL A  32      29.304   0.684  16.733  4.00  1.00            
ATOM    242   CA VAL A  32      29.695  -0.419  17.510  4.00  1.00            
ATOM    243   CB VAL A  32      28.548  -1.217  18.053  4.00  1.00            
ATOM    244  CG1 VAL A  32      29.107  -2.478  18.735  4.00  1.00            
ATOM    245  CG2 VAL A  32      27.726  -0.313  18.985  4.00  1.00            
ATOM    246    C VAL A  32      30.498  -1.326  16.671  4.00  1.00            
ATOM    247    O VAL A  32      30.232  -1.522  15.487  4.00  1.00            
ATOM    248    N LEU A  33      31.551  -1.877  17.284  4.00  1.00            
ATOM    249   CA LEU A  33      32.331  -2.818  16.572  4.00  1.00            
ATOM    250   CB LEU A  33      33.782  -2.376  16.317  4.00  1.00            
ATOM    251   CG LEU A  33      33.877  -1.165  15.365  4.00  1.00            
ATOM    252  CD1 LEU A  33      35.334  -0.879  14.968  4.00  1.00            
ATOM    253  CD2 LEU A  33      32.948  -1.334  14.151  4.00  1.00            
ATOM    254    C LEU A  33      32.337  -4.058  17.396  4.00  1.00            
ATOM    255    O LEU A  33      32.318  -4.002  18.625  4.00  1.00            
ATOM    256    N GLU A  34      32.339  -5.223  16.728  1.00  1.00            
ATOM    257   CA GLU A  34      32.364  -6.469  17.431  1.00  1.00            
ATOM    258   CB GLU A  34      32.237  -7.681  16.487  1.00  1.00            
ATOM    259   CG GLU A  34      32.027  -9.020  17.197  1.00  1.00            
ATOM    260   CD GLU A  34      33.391  -9.646  17.444  1.00  1.00            
ATOM    261  OE1 GLU A  34      34.360  -9.237  16.749  1.00  1.00            
ATOM    262  OE2 GLU A  34      33.480 -10.544  18.325  1.00  1.00            
ATOM    263    C GLU A  34      33.708  -6.490  18.101  1.00  1.00            
ATOM    264    O GLU A  34      34.567  -5.669  17.780  1.00  1.00            
ATOM    265    N GLU A  35      33.928  -7.400  19.071  1.00  1.00            
ATOM    266   CA GLU A  35      35.163  -7.356  19.804  1.00  1.00            
ATOM    267   CB GLU A  35      35.280  -8.402  20.926  1.00  1.00            
ATOM    268   CG GLU A  35      34.315  -8.092  22.075  1.00  1.00            
ATOM    269   CD GLU A  35      34.769  -8.835  23.322  1.00  1.00            
ATOM    270  OE1 GLU A  35      35.405  -9.912  23.176  1.00  1.00            
ATOM    271  OE2 GLU A  35      34.490  -8.327  24.440  1.00  1.00            
ATOM    272    C GLU A  35      36.330  -7.455  18.895  1.00  1.00            
ATOM    273    O GLU A  35      36.375  -8.279  17.982  1.00  1.00            
ATOM    274    N MET A  36      37.315  -6.565  19.126  1.00  1.00            
ATOM    275   CA MET A  36      38.455  -6.595  18.275  1.00  1.00            
ATOM    276   CB MET A  36      38.272  -5.776  16.987  1.00  1.00            
ATOM    277   CG MET A  36      39.266  -6.160  15.892  1.00  1.00            
ATOM    278   SD MET A  36      38.971  -7.814  15.194  1.00  1.00            
ATOM    279   CE MET A  36      37.371  -7.389  14.448  1.00  1.00            
ATOM    280    C MET A  36      39.620  -6.048  18.999  1.00  1.00            
ATOM    281    O MET A  36      39.485  -5.378  20.021  1.00  1.00            
ATOM    282    N ASN A  37      40.818  -6.350  18.473  1.00  1.00            
ATOM    283   CA ASN A  37      41.976  -5.832  19.111  1.00  1.00            
ATOM    284   CB ASN A  37      43.202  -6.757  19.051  1.00  1.00            
ATOM    285   CG ASN A  37      44.232  -6.224  20.037  1.00  1.00            
ATOM    286  OD1 ASN A  37      44.636  -5.064  19.972  1.00  1.00            
ATOM    287  ND2 ASN A  37      44.663  -7.093  20.990  1.00  1.00            
ATOM    288    C ASN A  37      42.317  -4.575  18.405  1.00  1.00            
ATOM    289    O ASN A  37      42.750  -4.581  17.253  1.00  1.00            
ATOM    290    N LEU A  38      42.102  -3.450  19.099  1.00  1.00            
ATOM    291   CA LEU A  38      42.399  -2.187  18.517  1.00  1.00            
ATOM    292   CB LEU A  38      41.200  -1.233  18.421  1.00  1.00            
ATOM    293   CG LEU A  38      40.119  -1.701  17.429  1.00  1.00            
ATOM    294  CD1 LEU A  38      39.478  -3.023  17.884  1.00  1.00            
ATOM    295  CD2 LEU A  38      39.087  -0.593  17.164  1.00  1.00            
ATOM    296    C LEU A  38      43.405  -1.541  19.390  1.00  1.00            
ATOM    297    O LEU A  38      43.809  -2.054  20.430  1.00  1.00            
ATOM    298    N PRO A  39      43.821  -0.420  18.919  1.00  1.00            
ATOM    299   CA PRO A  39      44.800   0.321  19.645  1.00  1.00            
ATOM    300   CD PRO A  39      44.000  -0.289  17.475  1.00  1.00            
ATOM    301   CB PRO A  39      45.499   1.217  18.625  1.00  1.00            
ATOM    302   CG PRO A  39      45.311   0.480  17.288  1.00  1.00            
ATOM    303    C PRO A  39      44.303   1.097  20.809  1.00  1.00            
ATOM    304    O PRO A  39      43.110   1.390  20.885  1.00  1.00            
ATOM    305    N GLY A  40      45.231   1.417  21.729  1.00  1.00            
ATOM    306   CA GLY A  40      44.959   2.261  22.845  1.00  1.00            
ATOM    307    C GLY A  40      44.231   1.465  23.873  1.00  1.00            
ATOM    308    O GLY A  40      43.778   0.352  23.610  1.00  1.00            
ATOM    309    N LYS A  41      44.111   2.041  25.084  1.00  1.00            
ATOM    310   CA LYS A  41      43.361   1.408  26.122  1.00  1.00            
ATOM    311   CB LYS A  41      44.233   0.897  27.282  1.00  1.00            
ATOM    312   CG LYS A  41      45.039   1.986  27.990  1.00  1.00            
ATOM    313   CD LYS A  41      45.763   1.488  29.242  1.00  1.00            
ATOM    314   CE LYS A  41      46.506   2.591  29.996  1.00  1.00            
ATOM    315   NZ LYS A  41      47.522   3.217  29.122  1.00  1.00            
ATOM    316    C LYS A  41      42.411   2.442  26.637  1.00  1.00            
ATOM    317    O LYS A  41      42.840   3.490  27.118  1.00  1.00            
ATOM    318    N TRP A  42      41.086   2.197  26.532  1.00  1.00            
ATOM    319   CA TRP A  42      40.198   3.229  26.989  1.00  1.00            
ATOM    320   CB TRP A  42      39.862   4.291  25.923  1.00  1.00            
ATOM    321   CG TRP A  42      40.901   5.345  25.624  1.00  1.00            
ATOM    322  CD2 TRP A  42      40.692   6.745  25.874  1.00  1.00            
ATOM    323  CD1 TRP A  42      42.124   5.238  25.029  1.00  1.00            
ATOM    324  NE1 TRP A  42      42.692   6.484  24.896  1.00  1.00            
ATOM    325  CE2 TRP A  42      41.819   7.420  25.410  1.00  1.00            
ATOM    326  CE3 TRP A  42      39.639   7.413  26.433  1.00  1.00            
ATOM    327  CZ2 TRP A  42      41.912   8.780  25.501  1.00  1.00            
ATOM    328  CZ3 TRP A  42      39.739   8.782  26.533  1.00  1.00            
ATOM    329  CH2 TRP A  42      40.855   9.452  26.076  1.00  1.00            
ATOM    330    C TRP A  42      38.868   2.705  27.405  1.00  1.00            
ATOM    331    O TRP A  42      38.441   1.618  27.019  1.00  1.00            
ATOM    332    N LYS A  43      38.197   3.522  28.241  4.00  1.00            
ATOM    333   CA LYS A  43      36.827   3.350  28.605  4.00  1.00            
ATOM    334   CB LYS A  43      35.970   2.876  27.417  4.00  1.00            
ATOM    335   CG LYS A  43      34.551   3.453  27.454  4.00  1.00            
ATOM    336   CD LYS A  43      34.545   4.984  27.381  4.00  1.00            
ATOM    337   CE LYS A  43      35.019   5.664  28.673  4.00  1.00            
ATOM    338   NZ LYS A  43      35.374   7.075  28.421  4.00  1.00            
ATOM    339    C LYS A  43      36.716   2.519  29.861  4.00  1.00            
ATOM    340    O LYS A  43      37.639   2.666  30.660  4.00  1.00            
ATOM    341    N PRO A  44      35.754   1.664  30.216  4.00  0.00            
ATOM    342   CA PRO A  44      34.549   1.286  29.492  4.00  0.00            
ATOM    343   CD PRO A  44      36.191   0.575  31.077  4.00  0.00            
ATOM    344   CB PRO A  44      34.309  -0.191  29.796  4.00  0.00            
ATOM    345   CG PRO A  44      35.022  -0.415  31.132  4.00  0.00            
ATOM    346    C PRO A  44      33.274   2.064  29.714  4.00  0.00            
ATOM    347    O PRO A  44      33.239   2.927  30.590  4.00  0.00            
ATOM    348    N LYS A  45      32.212   1.734  28.922  4.00  0.00            
ATOM    349   CA LYS A  45      30.907   2.353  29.001  4.00  0.00            
ATOM    350   CB LYS A  45      30.599   3.280  27.814  4.00  0.00            
ATOM    351   CG LYS A  45      29.437   4.235  28.087  4.00  0.00            
ATOM    352   CD LYS A  45      29.403   5.432  27.138  4.00  0.00            
ATOM    353   CE LYS A  45      28.412   6.513  27.567  4.00  0.00            
ATOM    354   NZ LYS A  45      28.429   7.630  26.598  4.00  0.00            
ATOM    355    C LYS A  45      29.817   1.306  29.065  4.00  0.00            
ATOM    356    O LYS A  45      30.047   0.139  28.748  4.00  0.00            
ATOM    357    N MET A  46      28.601   1.716  29.522  4.00  0.00            
ATOM    358   CA MET A  46      27.401   0.905  29.620  4.00  0.00            
ATOM    359   CB MET A  46      26.759   1.007  31.019  4.00  0.00            
ATOM    360   CG MET A  46      25.498   0.171  31.247  4.00  0.00            
ATOM    361   SD MET A  46      24.951   0.152  32.984  4.00  0.00            
ATOM    362   CE MET A  46      23.250  -0.384  32.643  4.00  0.00            
ATOM    363    C MET A  46      26.439   1.499  28.610  4.00  0.00            
ATOM    364    O MET A  46      25.928   2.599  28.812  4.00  0.00            
ATOM    365    N ILE A  47      26.181   0.786  27.485  4.00  0.00            
ATOM    366   CA ILE A  47      25.423   1.301  26.362  4.00  0.00            
ATOM    367   CB ILE A  47      25.574   0.472  25.120  4.00  0.00            
ATOM    368  CG1 ILE A  47      27.013   0.564  24.590  4.00  0.00            
ATOM    369  CG2 ILE A  47      24.509   0.929  24.111  4.00  0.00            
ATOM    370  CD1 ILE A  47      27.289  -0.374  23.417  4.00  0.00            
ATOM    371    C ILE A  47      23.946   1.515  26.550  4.00  0.00            
ATOM    372    O ILE A  47      23.455   2.604  26.261  4.00  0.00            
ATOM    373    N GLY A  48      23.173   0.520  27.028  4.00  0.00            
ATOM    374   CA GLY A  48      21.755   0.785  27.097  4.00  0.00            
ATOM    375    C GLY A  48      21.240   1.050  25.710  4.00  0.00            
ATOM    376    O GLY A  48      20.898   2.183  25.378  4.00  0.00            
ATOM    377    N GLY A  49      21.184   0.008  24.854  4.00  0.00            
ATOM    378   CA GLY A  49      20.723   0.163  23.498  4.00  0.00            
ATOM    379    C GLY A  49      19.264  -0.041  23.473  4.00  0.00            
ATOM    380    O GLY A  49      18.539   0.421  24.352  4.00  0.00            
ATOM    381    N ILE A  50      18.789  -0.748  22.439  3.00  0.00            
ATOM    382   CA ILE A  50      17.379  -0.815  22.326  3.00  0.00            
ATOM    383   CB ILE A  50      16.917  -0.523  20.913  3.00  0.00            
ATOM    384  CG1 ILE A  50      15.401  -0.257  20.834  3.00  0.00            
ATOM    385  CG2 ILE A  50      17.431  -1.635  19.984  3.00  0.00            
ATOM    386  CD1 ILE A  50      14.510  -1.454  21.164  3.00  0.00            
ATOM    387    C ILE A  50      16.859  -2.119  22.807  3.00  0.00            
ATOM    388    O ILE A  50      17.087  -3.175  22.221  3.00  0.00            
ATOM    389    N GLY A  51      16.148  -2.053  23.949  3.00  0.00            
ATOM    390   CA GLY A  51      15.563  -3.218  24.526  3.00  0.00            
ATOM    391    C GLY A  51      16.702  -4.129  24.839  3.00  0.00            
ATOM    392    O GLY A  51      16.530  -5.340  24.962  3.00  0.00            
ATOM    393    N GLY A  52      17.911  -3.558  24.983  4.00  0.00            
ATOM    394   CA GLY A  52      19.047  -4.389  25.223  4.00  0.00            
ATOM    395    C GLY A  52      20.046  -3.596  26.010  4.00  0.00            
ATOM    396    O GLY A  52      20.067  -2.368  25.950  4.00  0.00            
ATOM    397    N PHE A  53      20.911  -4.299  26.772  4.00  0.00            
ATOM    398   CA PHE A  53      21.935  -3.667  27.560  4.00  0.00            
ATOM    399   CB PHE A  53      21.997  -4.162  29.012  4.00  0.00            
ATOM    400   CG PHE A  53      20.774  -3.689  29.710  4.00  0.00            
ATOM    401  CD1 PHE A  53      19.587  -4.377  29.598  4.00  0.00            
ATOM    402  CD2 PHE A  53      20.824  -2.554  30.483  4.00  0.00            
ATOM    403  CE1 PHE A  53      18.463  -3.930  30.251  4.00  0.00            
ATOM    404  CE2 PHE A  53      19.702  -2.103  31.137  4.00  0.00            
ATOM    405   CZ PHE A  53      18.521  -2.793  31.021  4.00  0.00            
ATOM    406    C PHE A  53      23.233  -4.063  26.943  4.00  0.00            
ATOM    407    O PHE A  53      23.341  -5.138  26.353  4.00  0.00            
ATOM    408    N ILE A  54      24.255  -3.192  27.030  4.00  0.00            
ATOM    409   CA ILE A  54      25.493  -3.568  26.424  4.00  0.00            
ATOM    410   CB ILE A  54      25.666  -2.945  25.062  4.00  0.00            
ATOM    411  CG1 ILE A  54      24.629  -3.492  24.065  4.00  0.00            
ATOM    412  CG2 ILE A  54      27.121  -3.152  24.615  4.00  0.00            
ATOM    413  CD1 ILE A  54      24.790  -4.983  23.769  4.00  0.00            
ATOM    414    C ILE A  54      26.646  -3.111  27.252  4.00  0.00            
ATOM    415    O ILE A  54      26.643  -2.014  27.808  4.00  0.00            
ATOM    416    N LYS A  55      27.669  -3.980  27.347  4.00  0.00            
ATOM    417   CA LYS A  55      28.913  -3.663  27.982  4.00  0.00            
ATOM    418   CB LYS A  55      29.625  -4.905  28.536  4.00  0.00            
ATOM    419   CG LYS A  55      30.755  -4.619  29.525  4.00  0.00            
ATOM    420   CD LYS A  55      31.246  -5.895  30.211  4.00  0.00            
ATOM    421   CE LYS A  55      31.990  -5.659  31.524  4.00  0.00            
ATOM    422   NZ LYS A  55      31.007  -5.533  32.624  4.00  0.00            
ATOM    423    C LYS A  55      29.751  -3.176  26.842  4.00  0.00            
ATOM    424    O LYS A  55      29.583  -3.651  25.720  4.00  0.00            
ATOM    425    N VAL A  56      30.662  -2.210  27.059  4.00  0.00            
ATOM    426   CA VAL A  56      31.385  -1.787  25.895  4.00  0.00            
ATOM    427   CB VAL A  56      30.656  -0.716  25.137  4.00  0.00            
ATOM    428  CG1 VAL A  56      30.501   0.506  26.061  4.00  0.00            
ATOM    429  CG2 VAL A  56      31.417  -0.416  23.837  4.00  0.00            
ATOM    430    C VAL A  56      32.705  -1.221  26.285  4.00  0.00            
ATOM    431    O VAL A  56      32.903  -0.768  27.410  4.00  0.00            
ATOM    432    N ARG A  57      33.656  -1.261  25.330  4.00  0.00            
ATOM    433   CA ARG A  57      34.933  -0.658  25.535  4.00  0.00            
ATOM    434   CB ARG A  57      36.119  -1.617  25.355  4.00  0.00            
ATOM    435   CG ARG A  57      37.440  -1.048  25.874  4.00  0.00            
ATOM    436   CD ARG A  57      38.613  -2.025  25.773  4.00  0.00            
ATOM    437   NE ARG A  57      39.805  -1.358  26.364  4.00  0.00            
ATOM    438   CZ ARG A  57      40.650  -2.076  27.162  4.00  0.00            
ATOM    439  NH1 ARG A  57      40.402  -3.395  27.396  4.00  0.00            
ATOM    440  NH2 ARG A  57      41.732  -1.469  27.736  4.00  0.00            
ATOM    441    C ARG A  57      35.038   0.421  24.516  4.00  0.00            
ATOM    442    O ARG A  57      34.881   0.180  23.322  4.00  0.00            
ATOM    443    N GLN A  58      35.314   1.659  24.953  4.00  1.00            
ATOM    444   CA GLN A  58      35.301   2.704  23.979  4.00  1.00            
ATOM    445   CB GLN A  58      34.413   3.889  24.392  4.00  1.00            
ATOM    446   CG GLN A  58      34.106   4.877  23.266  4.00  1.00            
ATOM    447   CD GLN A  58      33.032   5.820  23.795  4.00  1.00            
ATOM    448  OE1 GLN A  58      32.972   6.092  24.991  4.00  1.00            
ATOM    449  NE2 GLN A  58      32.146   6.321  22.891  4.00  1.00            
ATOM    450    C GLN A  58      36.676   3.184  23.763  4.00  1.00            
ATOM    451    O GLN A  58      37.487   3.281  24.682  4.00  1.00            
ATOM    452    N TYR A  59      36.961   3.474  22.489  4.00  1.00            
ATOM    453   CA TYR A  59      38.226   3.996  22.130  4.00  1.00            
ATOM    454   CB TYR A  59      38.935   3.190  21.025  4.00  1.00            
ATOM    455   CG TYR A  59      40.256   3.817  20.718  4.00  1.00            
ATOM    456  CD1 TYR A  59      41.373   3.509  21.463  4.00  1.00            
ATOM    457  CD2 TYR A  59      40.379   4.707  19.676  4.00  1.00            
ATOM    458  CE1 TYR A  59      42.590   4.082  21.175  4.00  1.00            
ATOM    459  CE2 TYR A  59      41.592   5.284  19.383  4.00  1.00            
ATOM    460   CZ TYR A  59      42.700   4.971  20.133  4.00  1.00            
ATOM    461   OH TYR A  59      43.945   5.560  19.832  4.00  1.00            
ATOM    462    C TYR A  59      37.904   5.331  21.567  4.00  1.00            
ATOM    463    O TYR A  59      36.863   5.517  20.942  4.00  1.00            
ATOM    464    N ASP A  60      38.786   6.311  21.802  4.00  1.00            
ATOM    465   CA ASP A  60      38.498   7.628  21.341  4.00  1.00            
ATOM    466   CB ASP A  60      39.389   8.695  21.998  4.00  1.00            
ATOM    467   CG ASP A  60      38.740  10.047  21.770  4.00  1.00            
ATOM    468  OD1 ASP A  60      37.793  10.119  20.943  4.00  1.00            
ATOM    469  OD2 ASP A  60      39.179  11.028  22.426  4.00  1.00            
ATOM    470    C ASP A  60      38.749   7.648  19.868  4.00  1.00            
ATOM    471    O ASP A  60      38.288   6.770  19.140  4.00  1.00            
ATOM    472    N GLN A  61      39.497   8.660  19.390  4.00  1.00            
ATOM    473   CA GLN A  61      39.674   8.817  17.978  4.00  1.00            
ATOM    474   CB GLN A  61      40.423  10.110  17.606  4.00  1.00            
ATOM    475   CG GLN A  61      40.512  10.357  16.100  4.00  1.00            
ATOM    476   CD GLN A  61      41.129  11.733  15.890  4.00  1.00            
ATOM    477  OE1 GLN A  61      40.531  12.756  16.221  4.00  1.00            
ATOM    478  NE2 GLN A  61      42.364  11.759  15.322  4.00  1.00            
ATOM    479    C GLN A  61      40.396   7.638  17.399  4.00  1.00            
ATOM    480    O GLN A  61      41.592   7.447  17.612  4.00  1.00            
ATOM    481    N ILE A  62      39.644   6.803  16.652  4.00  1.00            
ATOM    482   CA ILE A  62      40.195   5.685  15.927  4.00  1.00            
ATOM    483   CB ILE A  62      39.653   4.358  16.356  4.00  1.00            
ATOM    484  CG1 ILE A  62      40.302   3.228  15.542  4.00  1.00            
ATOM    485  CG2 ILE A  62      38.120   4.398  16.269  4.00  1.00            
ATOM    486  CD1 ILE A  62      41.798   3.074  15.792  4.00  1.00            
ATOM    487    C ILE A  62      39.824   5.947  14.515  4.00  1.00            
ATOM    488    O ILE A  62      38.657   6.027  14.136  4.00  1.00            
ATOM    489    N PRO A  63      40.842   6.093  13.737  4.00  1.00            
ATOM    490   CA PRO A  63      40.705   6.341  12.339  4.00  1.00            
ATOM    491   CD PRO A  63      42.190   5.702  14.117  4.00  1.00            
ATOM    492   CB PRO A  63      42.139   6.440  11.812  4.00  1.00            
ATOM    493   CG PRO A  63      42.942   5.553  12.784  4.00  1.00            
ATOM    494    C PRO A  63      39.929   5.277  11.636  4.00  1.00            
ATOM    495    O PRO A  63      40.124   4.102  11.932  4.00  1.00            
ATOM    496    N VAL A  64      39.030   5.674  10.703  4.00  1.00            
ATOM    497   CA VAL A  64      38.299   4.731   9.903  4.00  1.00            
ATOM    498   CB VAL A  64      36.895   4.474  10.375  4.00  1.00            
ATOM    499  CG1 VAL A  64      36.942   3.794  11.756  4.00  1.00            
ATOM    500  CG2 VAL A  64      36.124   5.804  10.355  4.00  1.00            
ATOM    501    C VAL A  64      38.197   5.299   8.519  4.00  1.00            
ATOM    502    O VAL A  64      37.961   6.495   8.357  4.00  1.00            
ATOM    503    N GLU A  65      38.391   4.466   7.471  4.00  1.00            
ATOM    504   CA GLU A  65      38.235   5.006   6.148  4.00  1.00            
ATOM    505   CB GLU A  65      39.542   5.013   5.348  4.00  1.00            
ATOM    506   CG GLU A  65      40.598   5.801   6.127  4.00  1.00            
ATOM    507   CD GLU A  65      41.532   6.491   5.153  4.00  1.00            
ATOM    508  OE1 GLU A  65      41.034   7.376   4.411  4.00  1.00            
ATOM    509  OE2 GLU A  65      42.750   6.164   5.145  4.00  1.00            
ATOM    510    C GLU A  65      37.177   4.180   5.464  4.00  1.00            
ATOM    511    O GLU A  65      37.437   3.099   4.947  4.00  1.00            
ATOM    512    N ILE A  66      35.946   4.714   5.377  4.00  1.00            
ATOM    513   CA ILE A  66      34.799   3.923   5.010  4.00  1.00            
ATOM    514   CB ILE A  66      33.546   4.755   5.086  4.00  1.00            
ATOM    515  CG1 ILE A  66      32.311   3.948   4.654  4.00  1.00            
ATOM    516  CG2 ILE A  66      33.780   6.046   4.282  4.00  1.00            
ATOM    517  CD1 ILE A  66      31.932   2.835   5.623  4.00  1.00            
ATOM    518    C ILE A  66      34.788   3.287   3.665  4.00  1.00            
ATOM    519    O ILE A  66      34.680   2.070   3.565  4.00  1.00            
ATOM    520    N CYS A  67      34.875   4.067   2.589  3.00  1.00            
ATOM    521   CA CYS A  67      34.881   3.456   1.295  3.00  1.00            
ATOM    522   CB CYS A  67      33.612   3.757   0.483  3.00  1.00            
ATOM    523   SG CYS A  67      33.634   2.972  -1.155  3.00  1.00            
ATOM    524    C CYS A  67      36.001   4.201   0.670  3.00  1.00            
ATOM    525    O CYS A  67      36.056   4.412  -0.540  3.00  1.00            
ATOM    526    N GLY A  68      36.948   4.602   1.540  3.00  1.00            
ATOM    527   CA GLY A  68      38.070   5.387   1.145  3.00  1.00            
ATOM    528    C GLY A  68      37.907   6.777   1.671  3.00  1.00            
ATOM    529    O GLY A  68      38.869   7.542   1.709  3.00  1.00            
ATOM    530    N HIS A  69      36.684   7.152   2.090  4.00  1.00            
ATOM    531   CA HIS A  69      36.503   8.460   2.652  4.00  1.00            
ATOM    532  ND1 HIS A  69      34.724  11.272   2.084  4.00  1.00            
ATOM    533   CG HIS A  69      34.796  10.316   3.072  4.00  1.00            
ATOM    534   CB HIS A  69      35.021   8.856   2.797  4.00  1.00            
ATOM    535  NE2 HIS A  69      34.414  12.330   4.014  4.00  1.00            
ATOM    536  CD2 HIS A  69      34.607  10.977   4.245  4.00  1.00            
ATOM    537  CE1 HIS A  69      34.493  12.457   2.703  4.00  1.00            
ATOM    538    C HIS A  69      37.115   8.385   4.020  4.00  1.00            
ATOM    539    O HIS A  69      37.123   7.317   4.629  4.00  1.00            
ATOM    540    N LYS A  70      37.671   9.497   4.551  4.00  1.00            
ATOM    541   CA LYS A  70      38.295   9.358   5.839  4.00  1.00            
ATOM    542   CB LYS A  70      39.670  10.039   5.976  4.00  1.00            
ATOM    543   CG LYS A  70      39.660  11.566   6.043  4.00  1.00            
ATOM    544   CD LYS A  70      41.013  12.127   6.487  4.00  1.00            
ATOM    545   CE LYS A  70      41.084  13.653   6.526  4.00  1.00            
ATOM    546   NZ LYS A  70      42.480  14.087   6.767  4.00  1.00            
ATOM    547    C LYS A  70      37.404   9.878   6.913  4.00  1.00            
ATOM    548    O LYS A  70      36.725  10.890   6.750  4.00  1.00            
ATOM    549    N ALA A  71      37.384   9.156   8.052  4.00  1.00            
ATOM    550   CA ALA A  71      36.578   9.555   9.166  4.00  1.00            
ATOM    551   CB ALA A  71      35.224   8.829   9.236  4.00  1.00            
ATOM    552    C ALA A  71      37.322   9.205  10.410  4.00  1.00            
ATOM    553    O ALA A  71      38.153   8.297  10.419  4.00  1.00            
ATOM    554    N ILE A  72      37.065   9.960  11.494  4.00  1.00            
ATOM    555   CA ILE A  72      37.701   9.670  12.741  4.00  1.00            
ATOM    556   CB ILE A  72      38.888  10.554  13.010  4.00  1.00            
ATOM    557  CG1 ILE A  72      38.467  12.030  13.114  4.00  1.00            
ATOM    558  CG2 ILE A  72      39.923  10.292  11.905  4.00  1.00            
ATOM    559  CD1 ILE A  72      39.592  12.954  13.584  4.00  1.00            
ATOM    560    C ILE A  72      36.699   9.910  13.816  4.00  1.00            
ATOM    561    O ILE A  72      35.840  10.779  13.691  4.00  1.00            
ATOM    562    N GLY A  73      36.777   9.135  14.915  4.00  1.00            
ATOM    563   CA GLY A  73      35.832   9.361  15.965  4.00  1.00            
ATOM    564    C GLY A  73      35.858   8.196  16.904  4.00  1.00            
ATOM    565    O GLY A  73      36.778   7.382  16.886  4.00  1.00            
ATOM    566    N THR A  74      34.818   8.099  17.759  4.00  1.00            
ATOM    567   CA THR A  74      34.758   7.078  18.765  4.00  1.00            
ATOM    568   CB THR A  74      33.928   7.465  19.947  4.00  1.00            
ATOM    569  OG1 THR A  74      34.025   6.472  20.955  4.00  1.00            
ATOM    570  CG2 THR A  74      32.472   7.649  19.496  4.00  1.00            
ATOM    571    C THR A  74      34.237   5.805  18.203  4.00  1.00            
ATOM    572    O THR A  74      33.385   5.788  17.317  4.00  1.00            
ATOM    573    N VAL A  75      34.793   4.689  18.712  4.00  1.00            
ATOM    574   CA VAL A  75      34.350   3.392  18.317  4.00  1.00            
ATOM    575   CB VAL A  75      35.303   2.682  17.407  4.00  1.00            
ATOM    576  CG1 VAL A  75      34.849   1.220  17.253  4.00  1.00            
ATOM    577  CG2 VAL A  75      35.334   3.458  16.077  4.00  1.00            
ATOM    578    C VAL A  75      34.181   2.605  19.547  4.00  1.00            
ATOM    579    O VAL A  75      34.952   2.731  20.498  4.00  1.00            
ATOM    580    N LEU A  76      33.130   1.777  19.567  4.00  1.00            
ATOM    581   CA LEU A  76      32.938   1.037  20.758  4.00  1.00            
ATOM    582   CB LEU A  76      31.567   1.273  21.427  4.00  1.00            
ATOM    583   CG LEU A  76      30.344   0.673  20.709  4.00  1.00            
ATOM    584  CD1 LEU A  76      30.261  -0.850  20.896  4.00  1.00            
ATOM    585  CD2 LEU A  76      29.054   1.392  21.130  4.00  1.00            
ATOM    586    C LEU A  76      33.137  -0.417  20.453  4.00  1.00            
ATOM    587    O LEU A  76      32.775  -0.885  19.375  4.00  1.00            
ATOM    588    N VAL A  77      33.749  -1.167  21.396  4.00  1.00            
ATOM    589   CA VAL A  77      34.016  -2.561  21.179  4.00  1.00            
ATOM    590   CB VAL A  77      35.468  -2.929  21.258  4.00  1.00            
ATOM    591  CG1 VAL A  77      35.896  -2.943  22.732  4.00  1.00            
ATOM    592  CG2 VAL A  77      35.675  -4.264  20.527  4.00  1.00            
ATOM    593    C VAL A  77      33.306  -3.338  22.230  4.00  1.00            
ATOM    594    O VAL A  77      33.079  -2.858  23.338  4.00  1.00            
ATOM    595    N GLY A  78      32.912  -4.575  21.886  1.00  1.00            
ATOM    596   CA GLY A  78      32.217  -5.400  22.823  1.00  1.00            
ATOM    597    C GLY A  78      31.392  -6.325  21.993  1.00  1.00            
ATOM    598    O GLY A  78      31.420  -6.252  20.767  1.00  1.00            
ATOM    599    N PRO A  79      30.666  -7.206  22.613  1.00  1.00            
ATOM    600   CA PRO A  79      29.858  -8.091  21.822  1.00  1.00            
ATOM    601   CD PRO A  79      31.159  -7.848  23.822  1.00  1.00            
ATOM    602   CB PRO A  79      29.527  -9.277  22.726  1.00  1.00            
ATOM    603   CG PRO A  79      30.700  -9.311  23.725  1.00  1.00            
ATOM    604    C PRO A  79      28.667  -7.424  21.244  1.00  1.00            
ATOM    605    O PRO A  79      27.905  -6.799  21.976  1.00  1.00            
ATOM    606    N THR A  80      28.511  -7.565  19.926  1.00  1.00            
ATOM    607   CA THR A  80      27.359  -7.111  19.204  1.00  1.00            
ATOM    608   CB THR A  80      27.458  -5.707  18.719  1.00  1.00            
ATOM    609  OG1 THR A  80      26.246  -5.325  18.086  1.00  1.00            
ATOM    610  CG2 THR A  80      28.633  -5.593  17.727  1.00  1.00            
ATOM    611    C THR A  80      27.389  -8.011  18.029  1.00  1.00            
ATOM    612    O THR A  80      28.463  -8.324  17.505  1.00  1.00            
ATOM    613    N PRO A  81      26.271  -8.466  17.591  1.00  1.00            
ATOM    614   CA PRO A  81      26.340  -9.325  16.455  1.00  1.00            
ATOM    615   CD PRO A  81      25.199  -8.827  18.498  1.00  1.00            
ATOM    616   CB PRO A  81      24.978 -10.020  16.391  1.00  1.00            
ATOM    617   CG PRO A  81      24.532 -10.062  17.863  1.00  1.00            
ATOM    618    C PRO A  81      26.760  -8.676  15.199  1.00  1.00            
ATOM    619    O PRO A  81      27.364  -9.345  14.362  1.00  1.00            
ATOM    620    N VAL A  82      26.461  -7.375  15.016  1.00  1.00            
ATOM    621   CA VAL A  82      26.854  -6.807  13.769  1.00  1.00            
ATOM    622   CB VAL A  82      25.713  -6.329  12.918  1.00  1.00            
ATOM    623  CG1 VAL A  82      25.027  -5.151  13.627  1.00  1.00            
ATOM    624  CG2 VAL A  82      26.260  -5.979  11.523  1.00  1.00            
ATOM    625    C VAL A  82      27.725  -5.630  14.038  1.00  1.00            
ATOM    626    O VAL A  82      27.518  -4.889  14.998  1.00  1.00            
ATOM    627    N ASN A  83      28.751  -5.449  13.188  1.00  1.00            
ATOM    628   CA ASN A  83      29.620  -4.319  13.308  1.00  1.00            
ATOM    629   CB ASN A  83      30.892  -4.487  12.470  1.00  1.00            
ATOM    630   CG ASN A  83      31.505  -5.817  12.886  1.00  1.00            
ATOM    631  OD1 ASN A  83      31.428  -6.217  14.046  1.00  1.00            
ATOM    632  ND2 ASN A  83      32.106  -6.537  11.901  1.00  1.00            
ATOM    633    C ASN A  83      28.804  -3.204  12.721  1.00  1.00            
ATOM    634    O ASN A  83      28.145  -3.397  11.702  1.00  1.00            
ATOM    635    N ILE A  84      28.807  -2.008  13.341  4.00  1.00            
ATOM    636   CA ILE A  84      27.917  -0.986  12.860  4.00  1.00            
ATOM    637   CB ILE A  84      26.828  -0.697  13.856  4.00  1.00            
ATOM    638  CG1 ILE A  84      26.020  -1.964  14.169  4.00  1.00            
ATOM    639  CG2 ILE A  84      25.970   0.471  13.341  4.00  1.00            
ATOM    640  CD1 ILE A  84      25.163  -1.822  15.426  4.00  1.00            
ATOM    641    C ILE A  84      28.663   0.294  12.732  4.00  1.00            
ATOM    642    O ILE A  84      29.630   0.553  13.447  4.00  1.00            
ATOM    643    N ILE A  85      28.219   1.124  11.775  4.00  1.00            
ATOM    644   CA ILE A  85      28.725   2.450  11.658  4.00  1.00            
ATOM    645   CB ILE A  85      29.166   2.803  10.270  4.00  1.00            
ATOM    646  CG1 ILE A  85      30.310   1.869   9.828  4.00  1.00            
ATOM    647  CG2 ILE A  85      29.536   4.297  10.250  4.00  1.00            
ATOM    648  CD1 ILE A  85      31.542   1.935  10.729  4.00  1.00            
ATOM    649    C ILE A  85      27.575   3.280  12.006  4.00  1.00            
ATOM    650    O ILE A  85      26.467   3.080  11.513  4.00  1.00            
ATOM    651    N GLY A  86      27.795   4.221  12.914  1.00  1.00            
ATOM    652   CA GLY A  86      26.645   4.919  13.335  1.00  1.00            
ATOM    653    C GLY A  86      26.595   6.229  12.703  1.00  1.00            
ATOM    654    O GLY A  86      26.903   6.401  11.528  1.00  1.00            
ATOM    655    N ARG A  87      26.035   7.142  13.497  2.00  1.00            
ATOM    656   CA ARG A  87      25.827   8.500  13.177  2.00  1.00            
ATOM    657   CB ARG A  87      24.757   9.104  14.101  2.00  1.00            
ATOM    658   CG ARG A  87      24.122  10.398  13.594  2.00  1.00            
ATOM    659   CD ARG A  87      23.245  11.075  14.647  2.00  1.00            
ATOM    660   NE ARG A  87      24.166  11.728  15.620  2.00  1.00            
ATOM    661   CZ ARG A  87      24.102  11.436  16.951  2.00  1.00            
ATOM    662  NH1 ARG A  87      23.147  10.579  17.420  2.00  1.00            
ATOM    663  NH2 ARG A  87      24.987  12.010  17.815  2.00  1.00            
ATOM    664    C ARG A  87      27.048   9.368  13.252  2.00  1.00            
ATOM    665    O ARG A  87      27.238  10.200  12.365  2.00  1.00            
ATOM    666    N ASN A  88      27.929   9.212  14.268  2.00  1.00            
ATOM    667   CA ASN A  88      29.053  10.124  14.311  2.00  1.00            
ATOM    668   CB ASN A  88      29.981   9.935  15.516  2.00  1.00            
ATOM    669   CG ASN A  88      30.845  11.189  15.568  2.00  1.00            
ATOM    670  OD1 ASN A  88      30.490  12.217  14.994  2.00  1.00            
ATOM    671  ND2 ASN A  88      32.011  11.105  16.260  2.00  1.00            
ATOM    672    C ASN A  88      29.865   9.897  13.083  2.00  1.00            
ATOM    673    O ASN A  88      30.111  10.820  12.309  2.00  1.00            
ATOM    674    N LEU A  89      30.283   8.637  12.858  2.00  1.00            
ATOM    675   CA LEU A  89      30.862   8.352  11.586  2.00  1.00            
ATOM    676   CB LEU A  89      31.461   6.941  11.442  2.00  1.00            
ATOM    677   CG LEU A  89      32.804   6.753  12.172  2.00  1.00            
ATOM    678  CD1 LEU A  89      32.671   7.047  13.674  2.00  1.00            
ATOM    679  CD2 LEU A  89      33.405   5.366  11.882  2.00  1.00            
ATOM    680    C LEU A  89      29.624   8.402  10.758  2.00  1.00            
ATOM    681    O LEU A  89      28.550   8.272  11.314  2.00  1.00            
ATOM    682    N LEU A  90      29.679   8.604   9.441  2.00  1.00            
ATOM    683   CA LEU A  90      28.480   8.724   8.647  2.00  1.00            
ATOM    684   CB LEU A  90      27.348   7.719   8.938  2.00  1.00            
ATOM    685   CG LEU A  90      27.749   6.272   8.597  2.00  1.00            
ATOM    686  CD1 LEU A  90      26.539   5.323   8.631  2.00  1.00            
ATOM    687  CD2 LEU A  90      28.526   6.212   7.273  2.00  1.00            
ATOM    688    C LEU A  90      27.950  10.128   8.657  2.00  1.00            
ATOM    689    O LEU A  90      27.284  10.525   7.704  2.00  1.00            
ATOM    690    N THR A  91      28.146  10.921   9.726  3.00  1.00            
ATOM    691   CA THR A  91      27.909  12.333   9.567  3.00  1.00            
ATOM    692   CB THR A  91      27.634  13.030  10.867  3.00  1.00            
ATOM    693  OG1 THR A  91      26.467  12.494  11.472  3.00  1.00            
ATOM    694  CG2 THR A  91      27.461  14.533  10.600  3.00  1.00            
ATOM    695    C THR A  91      29.182  12.891   9.014  3.00  1.00            
ATOM    696    O THR A  91      29.187  13.687   8.076  3.00  1.00            
ATOM    697    N GLN A  92      30.310  12.417   9.597  3.00  1.00            
ATOM    698   CA GLN A  92      31.636  12.871   9.281  3.00  1.00            
ATOM    699   CB GLN A  92      32.682  12.133  10.127  3.00  1.00            
ATOM    700   CG GLN A  92      32.529  12.459  11.615  3.00  1.00            
ATOM    701   CD GLN A  92      33.334  11.457  12.426  3.00  1.00            
ATOM    702  OE1 GLN A  92      33.932  10.530  11.881  3.00  1.00            
ATOM    703  NE2 GLN A  92      33.333  11.645  13.774  3.00  1.00            
ATOM    704    C GLN A  92      31.852  12.555   7.840  3.00  1.00            
ATOM    705    O GLN A  92      32.247  13.423   7.062  3.00  1.00            
ATOM    706    N ILE A  93      31.577  11.300   7.433  3.00  1.00            
ATOM    707   CA ILE A  93      31.556  11.091   6.021  3.00  1.00            
ATOM    708   CB ILE A  93      31.635   9.649   5.582  3.00  1.00            
ATOM    709  CG1 ILE A  93      31.594   9.579   4.045  3.00  1.00            
ATOM    710  CG2 ILE A  93      30.579   8.799   6.309  3.00  1.00            
ATOM    711  CD1 ILE A  93      31.905   8.196   3.479  3.00  1.00            
ATOM    712    C ILE A  93      30.217  11.651   5.709  3.00  1.00            
ATOM    713    O ILE A  93      29.224  11.170   6.242  3.00  1.00            
ATOM    714    N GLY A  94      30.142  12.702   4.873  3.00  1.00            
ATOM    715   CA GLY A  94      28.878  13.364   4.722  3.00  1.00            
ATOM    716    C GLY A  94      27.868  12.396   4.231  3.00  1.00            
ATOM    717    O GLY A  94      27.962  11.881   3.120  3.00  1.00            
ATOM    718    N CYS A  95      26.863  12.121   5.078  1.00  1.00            
ATOM    719   CA CYS A  95      25.838  11.225   4.664  1.00  1.00            
ATOM    720   CB CYS A  95      25.924   9.829   5.303  1.00  1.00            
ATOM    721   SG CYS A  95      27.307   8.842   4.653  1.00  1.00            
ATOM    722    C CYS A  95      24.530  11.818   5.063  1.00  1.00            
ATOM    723    O CYS A  95      24.371  12.305   6.180  1.00  1.00            
ATOM    724    N THR A  96      23.564  11.819   4.124  4.00  1.00            
ATOM    725   CA THR A  96      22.239  12.285   4.404  4.00  1.00            
ATOM    726   CB THR A  96      21.895  13.587   3.741  4.00  1.00            
ATOM    727  OG1 THR A  96      21.902  13.435   2.329  4.00  1.00            
ATOM    728  CG2 THR A  96      22.925  14.645   4.171  4.00  1.00            
ATOM    729    C THR A  96      21.337  11.258   3.776  4.00  1.00            
ATOM    730    O THR A  96      21.706  10.649   2.773  4.00  1.00            
ATOM    731    N LEU A  97      20.136  11.005   4.342  4.00  1.00            
ATOM    732   CA LEU A  97      19.284  10.062   3.669  4.00  1.00            
ATOM    733   CB LEU A  97      18.383   9.183   4.559  4.00  1.00            
ATOM    734   CG LEU A  97      19.103   8.183   5.479  4.00  1.00            
ATOM    735  CD1 LEU A  97      19.773   8.897   6.661  4.00  1.00            
ATOM    736  CD2 LEU A  97      18.162   7.048   5.913  4.00  1.00            
ATOM    737    C LEU A  97      18.332  10.871   2.849  4.00  1.00            
ATOM    738    O LEU A  97      17.713  11.812   3.345  4.00  1.00            
ATOM    739    N ASN A  98      18.181  10.523   1.558  4.00  1.00            
ATOM    740   CA ASN A  98      17.296  11.273   0.718  4.00  1.00            
ATOM    741   CB ASN A  98      17.891  11.610  -0.660  4.00  1.00            
ATOM    742   CG ASN A  98      18.972  12.664  -0.470  4.00  1.00            
ATOM    743  OD1 ASN A  98      19.850  12.531   0.382  4.00  1.00            
ATOM    744  ND2 ASN A  98      18.904  13.754  -1.280  4.00  1.00            
ATOM    745    C ASN A  98      16.075  10.428   0.478  4.00  1.00            
ATOM    746    O ASN A  98      16.150   9.200   0.493  4.00  1.00            
ATOM    747    N PHE A  99      14.902  11.070   0.286  1.00  1.00            
ATOM    748   CA PHE A  99      13.685  10.345   0.018  1.00  1.00            
ATOM    749   CB PHE A  99      12.462  10.900   0.763  1.00  1.00            
ATOM    750   CG PHE A  99      12.679  10.659   2.217  1.00  1.00            
ATOM    751  CD1 PHE A  99      13.380  11.561   2.983  1.00  1.00            
ATOM    752  CD2 PHE A  99      12.178   9.526   2.820  1.00  1.00            
ATOM    753  CE1 PHE A  99      13.580  11.335   4.323  1.00  1.00            
ATOM    754  CE2 PHE A  99      12.375   9.296   4.161  1.00  1.00            
ATOM    755   CZ PHE A  99      13.079  10.202   4.917  1.00  1.00            
ATOM    756    C PHE A  99      13.422  10.492  -1.476  1.00  1.00            
ATOM    757    O PHE A  99      12.309  10.956  -1.843  1.00  1.00            
ATOM    758  OXT PHE A  99      14.339  10.150  -2.268  1.00  1.00            
ATOM    759    N PRO B   1      12.825  16.416   2.212  1.00  1.00            
ATOM    760   CA PRO B   1      12.981  15.079   1.576  1.00  1.00            
ATOM    761   CD PRO B   1      12.468  17.433   1.159  1.00  1.00            
ATOM    762   CB PRO B   1      12.839  15.295   0.075  1.00  1.00            
ATOM    763   CG PRO B   1      12.071  16.612  -0.074  1.00  1.00            
ATOM    764    C PRO B   1      14.358  14.596   1.908  1.00  1.00            
ATOM    765    O PRO B   1      14.692  13.476   1.530  1.00  1.00            
ATOM    766    N GLN B   2      15.187  15.420   2.578  4.00  1.00            
ATOM    767   CA GLN B   2      16.505  14.952   2.873  4.00  1.00            
ATOM    768   CB GLN B   2      17.614  15.852   2.289  4.00  1.00            
ATOM    769   CG GLN B   2      17.653  15.873   0.758  4.00  1.00            
ATOM    770   CD GLN B   2      18.630  16.957   0.315  4.00  1.00            
ATOM    771  OE1 GLN B   2      18.474  18.127   0.661  4.00  1.00            
ATOM    772  NE2 GLN B   2      19.666  16.562  -0.473  4.00  1.00            
ATOM    773    C GLN B   2      16.663  14.974   4.348  4.00  1.00            
ATOM    774    O GLN B   2      16.330  15.959   5.006  4.00  1.00            
ATOM    775    N ILE B   3      17.168  13.865   4.913  4.00  1.00            
ATOM    776   CA ILE B   3      17.396  13.891   6.316  4.00  1.00            
ATOM    777   CB ILE B   3      16.898  12.692   7.070  4.00  1.00            
ATOM    778  CG1 ILE B   3      15.365  12.680   7.059  4.00  1.00            
ATOM    779  CG2 ILE B   3      17.496  12.732   8.487  4.00  1.00            
ATOM    780  CD1 ILE B   3      14.767  13.951   7.664  4.00  1.00            
ATOM    781    C ILE B   3      18.874  13.973   6.520  4.00  1.00            
ATOM    782    O ILE B   3      19.626  13.116   6.061  4.00  1.00            
ATOM    783    N THR B   4      19.325  15.035   7.215  1.00  1.00            
ATOM    784   CA THR B   4      20.722  15.233   7.478  1.00  1.00            
ATOM    785   CB THR B   4      21.047  16.654   7.825  1.00  1.00            
ATOM    786  OG1 THR B   4      22.442  16.812   8.036  1.00  1.00            
ATOM    787  CG2 THR B   4      20.256  17.039   9.083  1.00  1.00            
ATOM    788    C THR B   4      21.049  14.382   8.649  1.00  1.00            
ATOM    789    O THR B   4      20.175  13.689   9.165  1.00  1.00            
ATOM    790    N LEU B   5      22.314  14.372   9.118  1.00  1.00            
ATOM    791   CA LEU B   5      22.447  13.396  10.149  1.00  1.00            
ATOM    792   CB LEU B   5      23.173  12.129   9.649  1.00  1.00            
ATOM    793   CG LEU B   5      23.063  10.920  10.601  1.00  1.00            
ATOM    794  CD1 LEU B   5      21.607  10.437  10.713  1.00  1.00            
ATOM    795  CD2 LEU B   5      24.024   9.790  10.202  1.00  1.00            
ATOM    796    C LEU B   5      23.162  13.891  11.385  1.00  1.00            
ATOM    797    O LEU B   5      23.874  13.116  12.022  1.00  1.00            
ATOM    798    N TRP B   6      23.005  15.167  11.794  1.00  1.00            
ATOM    799   CA TRP B   6      23.644  15.589  13.022  1.00  1.00            
ATOM    800   CB TRP B   6      23.537  17.099  13.257  1.00  1.00            
ATOM    801   CG TRP B   6      24.159  17.550  14.557  1.00  1.00            
ATOM    802  CD2 TRP B   6      25.523  17.982  14.699  1.00  1.00            
ATOM    803  CD1 TRP B   6      23.594  17.639  15.795  1.00  1.00            
ATOM    804  NE1 TRP B   6      24.520  18.094  16.703  1.00  1.00            
ATOM    805  CE2 TRP B   6      25.709  18.310  16.041  1.00  1.00            
ATOM    806  CE3 TRP B   6      26.532  18.093  13.787  1.00  1.00            
ATOM    807  CZ2 TRP B   6      26.918  18.761  16.494  1.00  1.00            
ATOM    808  CZ3 TRP B   6      27.749  18.547  14.247  1.00  1.00            
ATOM    809  CH2 TRP B   6      27.938  18.874  15.575  1.00  1.00            
ATOM    810    C TRP B   6      22.964  14.938  14.189  1.00  1.00            
ATOM    811    O TRP B   6      23.599  14.270  15.005  1.00  1.00            
ATOM    812    N LYS B   7      21.628  15.113  14.274  1.00  1.00            
ATOM    813   CA LYS B   7      20.857  14.578  15.363  1.00  1.00            
ATOM    814   CB LYS B   7      19.785  15.525  15.927  1.00  1.00            
ATOM    815   CG LYS B   7      18.626  15.821  14.973  1.00  1.00            
ATOM    816   CD LYS B   7      17.412  16.412  15.690  1.00  1.00            
ATOM    817   CE LYS B   7      16.638  15.366  16.496  1.00  1.00            
ATOM    818   NZ LYS B   7      15.933  16.012  17.624  1.00  1.00            
ATOM    819    C LYS B   7      20.150  13.388  14.820  1.00  1.00            
ATOM    820    O LYS B   7      20.252  13.077  13.634  1.00  1.00            
ATOM    821    N ARG B   8      19.414  12.673  15.685  1.00  1.00            
ATOM    822   CA ARG B   8      18.782  11.492  15.201  1.00  1.00            
ATOM    823   CB ARG B   8      18.076  10.652  16.284  1.00  1.00            
ATOM    824   CG ARG B   8      18.964  10.225  17.449  1.00  1.00            
ATOM    825   CD ARG B   8      18.354   9.101  18.290  1.00  1.00            
ATOM    826   NE ARG B   8      16.916   9.423  18.519  1.00  1.00            
ATOM    827   CZ ARG B   8      16.536  10.272  19.518  1.00  1.00            
ATOM    828  NH1 ARG B   8      17.477  10.912  20.264  1.00  1.00            
ATOM    829  NH2 ARG B   8      15.206  10.483  19.757  1.00  1.00            
ATOM    830    C ARG B   8      17.710  11.879  14.232  1.00  1.00            
ATOM    831    O ARG B   8      17.022  12.880  14.421  1.00  1.00            
ATOM    832    N PRO B   9      17.575  11.120  13.169  1.00  1.00            
ATOM    833   CA PRO B   9      16.577  11.398  12.172  1.00  1.00            
ATOM    834   CD PRO B   9      18.640  10.275  12.661  1.00  1.00            
ATOM    835   CB PRO B   9      16.931  10.533  10.960  1.00  1.00            
ATOM    836   CG PRO B   9      17.982   9.533  11.486  1.00  1.00            
ATOM    837    C PRO B   9      15.278  11.065  12.833  1.00  1.00            
ATOM    838    O PRO B   9      15.192  10.008  13.452  1.00  1.00            
ATOM    839    N LEU B  10      14.255  11.930  12.732  4.00  1.00            
ATOM    840   CA LEU B  10      13.002  11.606  13.351  4.00  1.00            
ATOM    841   CB LEU B  10      12.534  12.640  14.390  4.00  1.00            
ATOM    842   CG LEU B  10      11.205  12.260  15.069  4.00  1.00            
ATOM    843  CD1 LEU B  10      11.387  11.040  15.986  4.00  1.00            
ATOM    844  CD2 LEU B  10      10.557  13.461  15.776  4.00  1.00            
ATOM    845    C LEU B  10      12.008  11.627  12.242  4.00  1.00            
ATOM    846    O LEU B  10      12.102  12.451  11.333  4.00  1.00            
ATOM    847    N VAL B  11      11.037  10.699  12.264  4.00  1.00            
ATOM    848   CA VAL B  11      10.097  10.720  11.190  4.00  1.00            
ATOM    849   CB VAL B  11      10.280   9.595  10.214  4.00  1.00            
ATOM    850  CG1 VAL B  11       9.194   9.669   9.127  4.00  1.00            
ATOM    851  CG2 VAL B  11      11.699   9.693   9.651  4.00  1.00            
ATOM    852    C VAL B  11       8.737  10.574  11.765  4.00  1.00            
ATOM    853    O VAL B  11       8.566  10.027  12.849  4.00  1.00            
ATOM    854    N THR B  12       7.712  11.087  11.070  4.00  1.00            
ATOM    855   CA THR B  12       6.412  10.852  11.600  4.00  1.00            
ATOM    856   CB THR B  12       5.504  12.050  11.540  4.00  1.00            
ATOM    857  OG1 THR B  12       4.277  11.760  12.191  4.00  1.00            
ATOM    858  CG2 THR B  12       5.266  12.464  10.079  4.00  1.00            
ATOM    859    C THR B  12       5.850   9.730  10.790  4.00  1.00            
ATOM    860    O THR B  12       5.717   9.811   9.570  4.00  1.00            
ATOM    861    N ILE B  13       5.542   8.618  11.479  4.00  1.00            
ATOM    862   CA ILE B  13       5.061   7.431  10.844  4.00  1.00            
ATOM    863   CB ILE B  13       5.886   6.246  11.256  4.00  1.00            
ATOM    864  CG1 ILE B  13       5.402   4.949  10.595  4.00  1.00            
ATOM    865  CG2 ILE B  13       5.953   6.224  12.788  4.00  1.00            
ATOM    866  CD1 ILE B  13       6.363   3.782  10.805  4.00  1.00            
ATOM    867    C ILE B  13       3.645   7.233  11.280  4.00  1.00            
ATOM    868    O ILE B  13       3.360   7.179  12.474  4.00  1.00            
ATOM    869    N ARG B  14       2.707   7.157  10.310  4.00  1.00            
ATOM    870   CA ARG B  14       1.337   6.920  10.668  4.00  1.00            
ATOM    871   CB ARG B  14       0.297   7.738   9.882  4.00  1.00            
ATOM    872   CG ARG B  14      -1.126   7.250  10.179  4.00  1.00            
ATOM    873   CD ARG B  14      -2.204   7.729   9.202  4.00  1.00            
ATOM    874   NE ARG B  14      -2.308   9.207   9.332  4.00  1.00            
ATOM    875   CZ ARG B  14      -1.731  10.011   8.393  4.00  1.00            
ATOM    876  NH1 ARG B  14      -1.147   9.459   7.291  4.00  1.00            
ATOM    877  NH2 ARG B  14      -1.759  11.368   8.547  4.00  1.00            
ATOM    878    C ARG B  14       1.028   5.494  10.307  4.00  1.00            
ATOM    879    O ARG B  14       0.894   5.167   9.129  4.00  1.00            
ATOM    880    N ILE B  15       0.909   4.607  11.320  4.00  1.00            
ATOM    881   CA ILE B  15       0.547   3.238  11.070  4.00  1.00            
ATOM    882   CB ILE B  15       1.634   2.240  11.372  4.00  1.00            
ATOM    883  CG1 ILE B  15       1.136   0.816  11.065  4.00  1.00            
ATOM    884  CG2 ILE B  15       2.095   2.441  12.827  4.00  1.00            
ATOM    885  CD1 ILE B  15       2.209  -0.260  11.216  4.00  1.00            
ATOM    886    C ILE B  15      -0.581   2.899  11.994  4.00  1.00            
ATOM    887    O ILE B  15      -0.532   3.180  13.192  4.00  1.00            
ATOM    888    N GLY B  16      -1.641   2.281  11.443  3.00  1.00            
ATOM    889   CA GLY B  16      -2.726   1.804  12.246  3.00  1.00            
ATOM    890    C GLY B  16      -3.576   2.932  12.731  3.00  1.00            
ATOM    891    O GLY B  16      -4.177   2.837  13.799  3.00  1.00            
ATOM    892    N GLY B  17      -3.646   4.041  11.971  3.00  1.00            
ATOM    893   CA GLY B  17      -4.500   5.113  12.392  3.00  1.00            
ATOM    894    C GLY B  17      -3.798   5.797  13.512  3.00  1.00            
ATOM    895    O GLY B  17      -4.375   6.632  14.206  3.00  1.00            
ATOM    896    N GLN B  18      -2.513   5.452  13.712  4.00  1.00            
ATOM    897   CA GLN B  18      -1.811   6.045  14.803  4.00  1.00            
ATOM    898   CB GLN B  18      -1.140   5.023  15.734  4.00  1.00            
ATOM    899   CG GLN B  18      -2.145   4.115  16.446  4.00  1.00            
ATOM    900   CD GLN B  18      -3.140   5.006  17.179  4.00  1.00            
ATOM    901  OE1 GLN B  18      -4.353   4.855  17.032  4.00  1.00            
ATOM    902  NE2 GLN B  18      -2.619   5.963  17.993  4.00  1.00            
ATOM    903    C GLN B  18      -0.747   6.942  14.262  4.00  1.00            
ATOM    904    O GLN B  18      -0.129   6.648  13.241  4.00  1.00            
ATOM    905    N LEU B  19      -0.535   8.095  14.928  4.00  1.00            
ATOM    906   CA LEU B  19       0.518   8.975  14.515  4.00  1.00            
ATOM    907   CB LEU B  19       0.129  10.464  14.508  4.00  1.00            
ATOM    908   CG LEU B  19      -0.927  10.807  13.441  4.00  1.00            
ATOM    909  CD1 LEU B  19      -1.233  12.314  13.414  4.00  1.00            
ATOM    910  CD2 LEU B  19      -0.523  10.253  12.065  4.00  1.00            
ATOM    911    C LEU B  19       1.611   8.782  15.492  4.00  1.00            
ATOM    912    O LEU B  19       1.504   9.180  16.651  4.00  1.00            
ATOM    913    N LYS B  20       2.704   8.149  15.041  4.00  1.00            
ATOM    914   CA LYS B  20       3.739   7.897  15.982  4.00  1.00            
ATOM    915   CB LYS B  20       3.955   6.407  16.294  4.00  1.00            
ATOM    916   CG LYS B  20       4.184   5.566  15.044  4.00  1.00            
ATOM    917   CD LYS B  20       4.893   4.238  15.307  4.00  1.00            
ATOM    918   CE LYS B  20       5.187   3.463  14.021  4.00  1.00            
ATOM    919   NZ LYS B  20       6.466   2.729  14.157  4.00  1.00            
ATOM    920    C LYS B  20       5.020   8.446  15.479  4.00  1.00            
ATOM    921    O LYS B  20       5.201   8.712  14.292  4.00  1.00            
ATOM    922    N GLU B  21       5.938   8.650  16.434  4.00  1.00            
ATOM    923   CA GLU B  21       7.253   9.132  16.181  4.00  1.00            
ATOM    924   CB GLU B  21       7.990   9.449  17.489  4.00  1.00            
ATOM    925   CG GLU B  21       8.114   8.209  18.381  4.00  1.00            
ATOM    926   CD GLU B  21       8.372   8.650  19.815  4.00  1.00            
ATOM    927  OE1 GLU B  21       7.732   9.644  20.247  4.00  1.00            
ATOM    928  OE2 GLU B  21       9.195   7.988  20.503  4.00  1.00            
ATOM    929    C GLU B  21       7.974   8.009  15.517  4.00  1.00            
ATOM    930    O GLU B  21       7.586   6.848  15.644  4.00  1.00            
ATOM    931    N ALA B  22       9.034   8.333  14.761  4.00  1.00            
ATOM    932   CA ALA B  22       9.736   7.314  14.049  4.00  1.00            
ATOM    933   CB ALA B  22       9.224   7.110  12.615  4.00  1.00            
ATOM    934    C ALA B  22      11.165   7.734  13.943  4.00  1.00            
ATOM    935    O ALA B  22      11.506   8.903  14.116  4.00  1.00            
ATOM    936    N LEU B  23      12.045   6.750  13.687  4.00  1.00            
ATOM    937   CA LEU B  23      13.451   6.981  13.529  4.00  1.00            
ATOM    938   CB LEU B  23      14.223   6.396  14.734  4.00  1.00            
ATOM    939   CG LEU B  23      15.749   6.618  14.800  4.00  1.00            
ATOM    940  CD1 LEU B  23      16.479   6.067  13.568  4.00  1.00            
ATOM    941  CD2 LEU B  23      16.106   8.066  15.149  4.00  1.00            
ATOM    942    C LEU B  23      13.819   6.153  12.308  4.00  1.00            
ATOM    943    O LEU B  23      13.543   4.954  12.294  4.00  1.00            
ATOM    944    N LEU B  24      14.439   6.724  11.240  4.00  1.00            
ATOM    945   CA LEU B  24      14.740   5.853  10.122  4.00  1.00            
ATOM    946   CB LEU B  24      15.139   6.497   8.778  4.00  1.00            
ATOM    947   CG LEU B  24      14.176   7.515   8.159  4.00  1.00            
ATOM    948  CD1 LEU B  24      14.389   8.900   8.783  4.00  1.00            
ATOM    949  CD2 LEU B  24      14.276   7.505   6.626  4.00  1.00            
ATOM    950    C LEU B  24      15.990   5.113  10.477  4.00  1.00            
ATOM    951    O LEU B  24      16.972   5.727  10.888  4.00  1.00            
ATOM    952    N ASP B  25      16.011   3.772  10.328  1.00  1.00            
ATOM    953   CA ASP B  25      17.265   3.146  10.632  1.00  1.00            
ATOM    954   CB ASP B  25      17.363   2.520  12.037  1.00  1.00            
ATOM    955   CG ASP B  25      16.274   1.483  12.231  1.00  1.00            
ATOM    956  OD1 ASP B  25      15.315   1.455  11.413  1.00  1.00            
ATOM    957  OD2 ASP B  25      16.386   0.712  13.221  1.00  1.00            
ATOM    958    C ASP B  25      17.682   2.185   9.592  1.00  1.00            
ATOM    959    O ASP B  25      17.093   1.121   9.410  1.00  1.00            
ATOM    960    N THR B  26      18.725   2.590   8.847  3.00  1.00            
ATOM    961   CA THR B  26      19.331   1.662   7.960  3.00  1.00            
ATOM    962   CB THR B  26      20.339   2.278   7.038  3.00  1.00            
ATOM    963  OG1 THR B  26      21.441   2.776   7.782  3.00  1.00            
ATOM    964  CG2 THR B  26      19.662   3.428   6.276  3.00  1.00            
ATOM    965    C THR B  26      20.085   0.828   8.928  3.00  1.00            
ATOM    966    O THR B  26      20.623   1.348   9.906  3.00  1.00            
ATOM    967    N GLY B  27      20.160  -0.486   8.705  3.00  1.00            
ATOM    968   CA GLY B  27      20.812  -1.252   9.716  3.00  1.00            
ATOM    969    C GLY B  27      19.776  -2.153  10.316  3.00  1.00            
ATOM    970    O GLY B  27      20.080  -3.283  10.699  3.00  1.00            
ATOM    971    N ALA B  28      18.509  -1.694  10.395  1.00  1.00            
ATOM    972   CA ALA B  28      17.496  -2.545  10.950  1.00  1.00            
ATOM    973   CB ALA B  28      16.465  -1.800  11.814  1.00  1.00            
ATOM    974    C ALA B  28      16.761  -3.143   9.812  1.00  1.00            
ATOM    975    O ALA B  28      16.126  -2.452   9.017  1.00  1.00            
ATOM    976    N ASP B  29      16.865  -4.473   9.701  1.00  1.00            
ATOM    977   CA ASP B  29      16.196  -5.173   8.658  1.00  1.00            
ATOM    978   CB ASP B  29      16.639  -6.645   8.567  1.00  1.00            
ATOM    979   CG ASP B  29      16.316  -7.359   9.876  1.00  1.00            
ATOM    980  OD1 ASP B  29      16.461  -6.733  10.960  1.00  1.00            
ATOM    981  OD2 ASP B  29      15.932  -8.559   9.806  1.00  1.00            
ATOM    982    C ASP B  29      14.728  -5.133   8.888  1.00  1.00            
ATOM    983    O ASP B  29      13.954  -4.877   7.968  1.00  1.00            
ATOM    984    N ASP B  30      14.298  -5.367  10.139  1.00  1.00            
ATOM    985   CA ASP B  30      12.888  -5.417  10.364  1.00  1.00            
ATOM    986   CB ASP B  30      12.446  -6.633  11.201  1.00  1.00            
ATOM    987   CG ASP B  30      10.977  -6.949  10.920  1.00  1.00            
ATOM    988  OD1 ASP B  30      10.147  -6.006  10.845  1.00  1.00            
ATOM    989  OD2 ASP B  30      10.666  -8.161  10.776  1.00  1.00            
ATOM    990    C ASP B  30      12.492  -4.164  11.096  1.00  1.00            
ATOM    991    O ASP B  30      13.272  -3.623  11.878  1.00  1.00            
ATOM    992    N THR B  31      11.266  -3.651  10.835  1.00  1.00            
ATOM    993   CA THR B  31      10.783  -2.467  11.494  1.00  1.00            
ATOM    994   CB THR B  31       9.580  -1.853  10.840  1.00  1.00            
ATOM    995  OG1 THR B  31       8.498  -2.772  10.847  1.00  1.00            
ATOM    996  CG2 THR B  31       9.950  -1.462   9.398  1.00  1.00            
ATOM    997    C THR B  31      10.428  -2.822  12.891  1.00  1.00            
ATOM    998    O THR B  31       9.846  -3.876  13.147  1.00  1.00            
ATOM    999    N VAL B  32      10.798  -1.944  13.841  4.00  1.00            
ATOM   1000   CA VAL B  32      10.475  -2.255  15.192  4.00  1.00            
ATOM   1001   CB VAL B  32      11.664  -2.341  16.096  4.00  1.00            
ATOM   1002  CG1 VAL B  32      11.170  -2.588  17.531  4.00  1.00            
ATOM   1003  CG2 VAL B  32      12.592  -3.441  15.559  4.00  1.00            
ATOM   1004    C VAL B  32       9.592  -1.211  15.729  4.00  1.00            
ATOM   1005    O VAL B  32       9.945  -0.033  15.787  4.00  1.00            
ATOM   1006    N LEU B  33       8.388  -1.634  16.129  4.00  1.00            
ATOM   1007   CA LEU B  33       7.561  -0.690  16.778  4.00  1.00            
ATOM   1008   CB LEU B  33       6.103  -0.597  16.275  4.00  1.00            
ATOM   1009   CG LEU B  33       5.335  -1.921  16.133  4.00  1.00            
ATOM   1010  CD1 LEU B  33       5.134  -2.616  17.484  4.00  1.00            
ATOM   1011  CD2 LEU B  33       4.013  -1.702  15.381  4.00  1.00            
ATOM   1012    C LEU B  33       7.622  -1.035  18.227  4.00  1.00            
ATOM   1013    O LEU B  33       8.162  -2.074  18.602  4.00  1.00            
ATOM   1014    N GLU B  34       7.110  -0.136  19.082  1.00  1.00            
ATOM   1015   CA GLU B  34       7.166  -0.320  20.502  1.00  1.00            
ATOM   1016   CB GLU B  34       6.995   0.982  21.298  1.00  1.00            
ATOM   1017   CG GLU B  34       8.119   1.998  21.139  1.00  1.00            
ATOM   1018   CD GLU B  34       7.562   3.338  21.591  1.00  1.00            
ATOM   1019  OE1 GLU B  34       6.759   3.343  22.562  1.00  1.00            
ATOM   1020  OE2 GLU B  34       7.924   4.373  20.973  1.00  1.00            
ATOM   1021    C GLU B  34       5.969  -1.118  20.895  1.00  1.00            
ATOM   1022    O GLU B  34       5.424  -1.885  20.105  1.00  1.00            
ATOM   1023    N GLU B  35       5.546  -0.986  22.168  1.00  1.00            
ATOM   1024   CA GLU B  35       4.394  -1.725  22.585  1.00  1.00            
ATOM   1025   CB GLU B  35       4.259  -1.867  24.108  1.00  1.00            
ATOM   1026   CG GLU B  35       5.339  -2.760  24.715  1.00  1.00            
ATOM   1027   CD GLU B  35       5.097  -2.823  26.217  1.00  1.00            
ATOM   1028  OE1 GLU B  35       5.589  -1.914  26.939  1.00  1.00            
ATOM   1029  OE2 GLU B  35       4.412  -3.784  26.659  1.00  1.00            
ATOM   1030    C GLU B  35       3.187  -1.038  22.073  1.00  1.00            
ATOM   1031    O GLU B  35       2.684  -0.086  22.667  1.00  1.00            
ATOM   1032    N MET B  36       2.707  -1.528  20.920  1.00  1.00            
ATOM   1033   CA MET B  36       1.498  -1.036  20.357  1.00  1.00            
ATOM   1034   CB MET B  36       1.609  -0.499  18.916  1.00  1.00            
ATOM   1035   CG MET B  36       2.231   0.893  18.764  1.00  1.00            
ATOM   1036   SD MET B  36       4.021   1.010  19.058  1.00  1.00            
ATOM   1037   CE MET B  36       3.877   1.524  20.793  1.00  1.00            
ATOM   1038    C MET B  36       0.604  -2.213  20.301  1.00  1.00            
ATOM   1039    O MET B  36       1.022  -3.299  19.903  1.00  1.00            
ATOM   1040    N ASN B  37      -0.656  -2.045  20.727  1.00  1.00            
ATOM   1041   CA ASN B  37      -1.499  -3.184  20.613  1.00  1.00            
ATOM   1042   CB ASN B  37      -2.624  -3.255  21.663  1.00  1.00            
ATOM   1043   CG ASN B  37      -2.015  -3.607  23.012  1.00  1.00            
ATOM   1044  OD1 ASN B  37      -2.677  -4.181  23.876  1.00  1.00            
ATOM   1045  ND2 ASN B  37      -0.715  -3.260  23.202  1.00  1.00            
ATOM   1046    C ASN B  37      -2.145  -3.077  19.271  1.00  1.00            
ATOM   1047    O ASN B  37      -3.091  -2.314  19.083  1.00  1.00            
ATOM   1048    N LEU B  38      -1.626  -3.838  18.293  1.00  1.00            
ATOM   1049   CA LEU B  38      -2.207  -3.824  16.989  1.00  1.00            
ATOM   1050   CB LEU B  38      -1.183  -3.932  15.841  1.00  1.00            
ATOM   1051   CG LEU B  38      -0.231  -2.733  15.757  1.00  1.00            
ATOM   1052  CD1 LEU B  38       0.654  -2.820  14.502  1.00  1.00            
ATOM   1053  CD2 LEU B  38      -1.004  -1.410  15.862  1.00  1.00            
ATOM   1054    C LEU B  38      -3.030  -5.079  16.925  1.00  1.00            
ATOM   1055    O LEU B  38      -2.678  -6.107  17.496  1.00  1.00            
ATOM   1056    N PRO B  39      -4.137  -4.992  16.248  1.00  1.00            
ATOM   1057   CA PRO B  39      -5.025  -6.122  16.106  1.00  1.00            
ATOM   1058   CD PRO B  39      -4.875  -3.742  16.312  1.00  1.00            
ATOM   1059   CB PRO B  39      -6.399  -5.537  15.792  1.00  1.00            
ATOM   1060   CG PRO B  39      -6.358  -4.125  16.394  1.00  1.00            
ATOM   1061    C PRO B  39      -4.751  -7.318  15.255  1.00  1.00            
ATOM   1062    O PRO B  39      -5.460  -8.309  15.432  1.00  1.00            
ATOM   1063    N GLY B  40      -3.763  -7.300  14.349  1.00  1.00            
ATOM   1064   CA GLY B  40      -3.718  -8.397  13.429  1.00  1.00            
ATOM   1065    C GLY B  40      -3.112  -9.623  14.027  1.00  1.00            
ATOM   1066    O GLY B  40      -2.845  -9.703  15.225  1.00  1.00            
ATOM   1067    N LYS B  41      -2.902 -10.630  13.153  1.00  1.00            
ATOM   1068   CA LYS B  41      -2.398 -11.922  13.506  1.00  1.00            
ATOM   1069   CB LYS B  41      -2.647 -12.991  12.430  1.00  1.00            
ATOM   1070   CG LYS B  41      -4.133 -13.347  12.328  1.00  1.00            
ATOM   1071   CD LYS B  41      -4.528 -14.136  11.080  1.00  1.00            
ATOM   1072   CE LYS B  41      -6.001 -14.550  11.093  1.00  1.00            
ATOM   1073   NZ LYS B  41      -6.388 -15.117   9.783  1.00  1.00            
ATOM   1074    C LYS B  41      -0.951 -11.838  13.798  1.00  1.00            
ATOM   1075    O LYS B  41      -0.329 -10.792  13.635  1.00  1.00            
ATOM   1076    N TRP B  42      -0.353 -12.930  14.301  1.00  1.00            
ATOM   1077   CA TRP B  42       1.011 -12.695  14.626  1.00  1.00            
ATOM   1078   CB TRP B  42       1.190 -12.156  16.052  1.00  1.00            
ATOM   1079   CG TRP B  42       0.483 -12.964  17.106  1.00  1.00            
ATOM   1080  CD2 TRP B  42      -0.805 -12.605  17.626  1.00  1.00            
ATOM   1081  CD1 TRP B  42       0.867 -14.098  17.760  1.00  1.00            
ATOM   1082  NE1 TRP B  42      -0.107 -14.473  18.655  1.00  1.00            
ATOM   1083  CE2 TRP B  42      -1.141 -13.560  18.585  1.00  1.00            
ATOM   1084  CE3 TRP B  42      -1.634 -11.559  17.330  1.00  1.00            
ATOM   1085  CZ2 TRP B  42      -2.323 -13.486  19.266  1.00  1.00            
ATOM   1086  CZ3 TRP B  42      -2.825 -11.488  18.017  1.00  1.00            
ATOM   1087  CH2 TRP B  42      -3.159 -12.433  18.965  1.00  1.00            
ATOM   1088    C TRP B  42       1.893 -13.885  14.479  1.00  1.00            
ATOM   1089    O TRP B  42       1.452 -15.015  14.275  1.00  1.00            
ATOM   1090    N LYS B  43       3.213 -13.598  14.542  4.00  1.00            
ATOM   1091   CA LYS B  43       4.264 -14.572  14.505  4.00  1.00            
ATOM   1092   CB LYS B  43       5.135 -14.479  13.245  4.00  1.00            
ATOM   1093   CG LYS B  43       6.064 -15.679  13.049  4.00  1.00            
ATOM   1094   CD LYS B  43       6.695 -15.742  11.657  4.00  1.00            
ATOM   1095   CE LYS B  43       7.600 -16.958  11.452  4.00  1.00            
ATOM   1096   NZ LYS B  43       8.392 -16.796  10.214  4.00  1.00            
ATOM   1097    C LYS B  43       5.134 -14.234  15.698  4.00  1.00            
ATOM   1098    O LYS B  43       5.359 -13.065  16.009  4.00  1.00            
ATOM   1099    N PRO B  44       5.585 -15.244  16.382  4.00  0.00            
ATOM   1100   CA PRO B  44       6.427 -15.145  17.562  4.00  0.00            
ATOM   1101   CD PRO B  44       4.902 -16.530  16.301  4.00  0.00            
ATOM   1102   CB PRO B  44       6.155 -16.432  18.355  4.00  0.00            
ATOM   1103   CG PRO B  44       5.621 -17.428  17.313  4.00  0.00            
ATOM   1104    C PRO B  44       7.919 -14.904  17.455  4.00  0.00            
ATOM   1105    O PRO B  44       8.571 -14.924  18.498  4.00  0.00            
ATOM   1106    N LYS B  45       8.504 -14.672  16.269  4.00  0.00            
ATOM   1107   CA LYS B  45       9.944 -14.731  16.128  4.00  0.00            
ATOM   1108   CB LYS B  45      10.397 -14.546  14.668  4.00  0.00            
ATOM   1109   CG LYS B  45      11.684 -15.300  14.314  4.00  0.00            
ATOM   1110   CD LYS B  45      11.453 -16.812  14.191  4.00  0.00            
ATOM   1111   CE LYS B  45      12.703 -17.620  13.828  4.00  0.00            
ATOM   1112   NZ LYS B  45      13.210 -17.200  12.504  4.00  0.00            
ATOM   1113    C LYS B  45      10.736 -13.791  16.989  4.00  0.00            
ATOM   1114    O LYS B  45      10.277 -12.718  17.374  4.00  0.00            
ATOM   1115    N MET B  46      11.972 -14.244  17.327  4.00  0.00            
ATOM   1116   CA MET B  46      12.956 -13.491  18.065  4.00  0.00            
ATOM   1117   CB MET B  46      13.727 -14.309  19.114  4.00  0.00            
ATOM   1118   CG MET B  46      12.907 -14.589  20.375  4.00  0.00            
ATOM   1119   SD MET B  46      13.740 -15.639  21.600  4.00  0.00            
ATOM   1120   CE MET B  46      13.211 -17.199  20.837  4.00  0.00            
ATOM   1121    C MET B  46      13.929 -12.971  17.061  4.00  0.00            
ATOM   1122    O MET B  46      14.637 -13.735  16.407  4.00  0.00            
ATOM   1123    N ILE B  47      13.962 -11.635  16.903  4.00  0.00            
ATOM   1124   CA ILE B  47      14.842 -11.015  15.959  4.00  0.00            
ATOM   1125   CB ILE B  47      14.126 -10.474  14.754  4.00  0.00            
ATOM   1126  CG1 ILE B  47      13.448 -11.616  13.978  4.00  0.00            
ATOM   1127  CG2 ILE B  47      15.123  -9.669  13.902  4.00  0.00            
ATOM   1128  CD1 ILE B  47      12.443 -11.117  12.939  4.00  0.00            
ATOM   1129    C ILE B  47      15.479  -9.857  16.651  4.00  0.00            
ATOM   1130    O ILE B  47      14.902  -9.278  17.568  4.00  0.00            
ATOM   1131    N GLY B  48      16.707  -9.497  16.232  4.00  0.00            
ATOM   1132   CA GLY B  48      17.374  -8.398  16.858  4.00  0.00            
ATOM   1133    C GLY B  48      18.803  -8.467  16.444  4.00  0.00            
ATOM   1134    O GLY B  48      19.132  -9.016  15.393  4.00  0.00            
ATOM   1135    N GLY B  49      19.700  -7.914  17.279  4.00  0.00            
ATOM   1136   CA GLY B  49      21.084  -7.915  16.920  4.00  0.00            
ATOM   1137    C GLY B  49      21.843  -7.428  18.092  4.00  0.00            
ATOM   1138    O GLY B  49      22.429  -8.215  18.835  4.00  0.00            
ATOM   1139    N ILE B  50      21.849  -6.099  18.290  3.00  0.00            
ATOM   1140   CA ILE B  50      22.667  -5.588  19.336  3.00  0.00            
ATOM   1141   CB ILE B  50      22.640  -4.106  19.543  3.00  0.00            
ATOM   1142  CG1 ILE B  50      23.597  -3.789  20.710  3.00  0.00            
ATOM   1143  CG2 ILE B  50      21.188  -3.660  19.782  3.00  0.00            
ATOM   1144  CD1 ILE B  50      23.776  -2.307  21.011  3.00  0.00            
ATOM   1145    C ILE B  50      22.297  -6.178  20.666  3.00  0.00            
ATOM   1146    O ILE B  50      21.142  -6.131  21.087  3.00  0.00            
ATOM   1147    N GLY B  51      23.310  -6.747  21.362  3.00  0.00            
ATOM   1148   CA GLY B  51      23.167  -7.276  22.695  3.00  0.00            
ATOM   1149    C GLY B  51      22.186  -8.398  22.694  3.00  0.00            
ATOM   1150    O GLY B  51      21.288  -8.423  23.534  3.00  0.00            
ATOM   1151    N GLY B  52      22.344  -9.373  21.773  4.00  0.00            
ATOM   1152   CA GLY B  52      21.309 -10.360  21.682  4.00  0.00            
ATOM   1153    C GLY B  52      20.206  -9.484  21.258  4.00  0.00            
ATOM   1154    O GLY B  52      20.468  -8.516  20.549  4.00  0.00            
ATOM   1155    N PHE B  53      18.958  -9.755  21.667  4.00  0.00            
ATOM   1156   CA PHE B  53      18.052  -8.724  21.298  4.00  0.00            
ATOM   1157   CB PHE B  53      17.856  -8.524  19.776  4.00  0.00            
ATOM   1158   CG PHE B  53      17.403  -7.108  19.602  4.00  0.00            
ATOM   1159  CD1 PHE B  53      18.242  -6.073  19.948  4.00  0.00            
ATOM   1160  CD2 PHE B  53      16.165  -6.808  19.080  4.00  0.00            
ATOM   1161  CE1 PHE B  53      17.853  -4.763  19.800  4.00  0.00            
ATOM   1162  CE2 PHE B  53      15.769  -5.499  18.929  4.00  0.00            
ATOM   1163   CZ PHE B  53      16.611  -4.474  19.291  4.00  0.00            
ATOM   1164    C PHE B  53      16.717  -8.994  21.912  4.00  0.00            
ATOM   1165    O PHE B  53      16.619  -9.569  22.994  4.00  0.00            
ATOM   1166    N ILE B  54      15.640  -8.577  21.216  4.00  0.00            
ATOM   1167   CA ILE B  54      14.352  -8.632  21.814  4.00  0.00            
ATOM   1168   CB ILE B  54      13.641  -7.311  21.837  4.00  0.00            
ATOM   1169  CG1 ILE B  54      13.352  -6.823  20.408  4.00  0.00            
ATOM   1170  CG2 ILE B  54      14.491  -6.336  22.666  4.00  0.00            
ATOM   1171  CD1 ILE B  54      12.367  -5.656  20.364  4.00  0.00            
ATOM   1172    C ILE B  54      13.442  -9.601  21.146  4.00  0.00            
ATOM   1173    O ILE B  54      13.422  -9.734  19.925  4.00  0.00            
ATOM   1174    N LYS B  55      12.658 -10.314  21.985  4.00  0.00            
ATOM   1175   CA LYS B  55      11.686 -11.254  21.516  4.00  0.00            
ATOM   1176   CB LYS B  55      11.104 -12.139  22.634  4.00  0.00            
ATOM   1177   CG LYS B  55      10.245 -13.294  22.117  4.00  0.00            
ATOM   1178   CD LYS B  55      10.030 -14.405  23.150  4.00  0.00            
ATOM   1179   CE LYS B  55       9.184 -15.571  22.638  4.00  0.00            
ATOM   1180   NZ LYS B  55       9.259 -16.702  23.588  4.00  0.00            
ATOM   1181    C LYS B  55      10.580 -10.449  20.912  4.00  0.00            
ATOM   1182    O LYS B  55      10.188  -9.423  21.465  4.00  0.00            
ATOM   1183    N VAL B  56      10.042 -10.874  19.747  4.00  0.00            
ATOM   1184   CA VAL B  56       9.039 -10.021  19.184  4.00  0.00            
ATOM   1185   CB VAL B  56       9.555  -8.995  18.216  4.00  0.00            
ATOM   1186  CG1 VAL B  56      10.470  -8.019  18.977  4.00  0.00            
ATOM   1187  CG2 VAL B  56      10.232  -9.713  17.039  4.00  0.00            
ATOM   1188    C VAL B  56       7.952 -10.756  18.496  4.00  0.00            
ATOM   1189    O VAL B  56       8.002 -11.966  18.282  4.00  0.00            
ATOM   1190    N ARG B  57       6.905  -9.976  18.167  4.00  0.00            
ATOM   1191   CA ARG B  57       5.747 -10.438  17.477  4.00  0.00            
ATOM   1192   CB ARG B  57       4.438  -9.954  18.125  4.00  0.00            
ATOM   1193   CG ARG B  57       3.185 -10.514  17.456  4.00  0.00            
ATOM   1194   CD ARG B  57       1.933  -9.662  17.665  4.00  0.00            
ATOM   1195   NE ARG B  57       1.598  -9.650  19.117  4.00  0.00            
ATOM   1196   CZ ARG B  57       1.255  -8.465  19.702  4.00  0.00            
ATOM   1197  NH1 ARG B  57       1.332  -7.315  18.974  4.00  0.00            
ATOM   1198  NH2 ARG B  57       0.834  -8.428  21.001  4.00  0.00            
ATOM   1199    C ARG B  57       5.804  -9.795  16.129  4.00  0.00            
ATOM   1200    O ARG B  57       6.122  -8.612  16.015  4.00  0.00            
ATOM   1201    N GLN B  58       5.509 -10.562  15.064  4.00  1.00            
ATOM   1202   CA GLN B  58       5.570 -10.017  13.739  4.00  1.00            
ATOM   1203   CB GLN B  58       6.241 -10.960  12.723  4.00  1.00            
ATOM   1204   CG GLN B  58       6.313 -10.398  11.299  4.00  1.00            
ATOM   1205   CD GLN B  58       6.706 -11.535  10.361  4.00  1.00            
ATOM   1206  OE1 GLN B  58       7.262 -11.309   9.286  4.00  1.00            
ATOM   1207  NE2 GLN B  58       6.395 -12.793  10.772  4.00  1.00            
ATOM   1208    C GLN B  58       4.171  -9.834  13.245  4.00  1.00            
ATOM   1209    O GLN B  58       3.348 -10.740  13.355  4.00  1.00            
ATOM   1210    N TYR B  59       3.854  -8.643  12.694  4.00  1.00            
ATOM   1211   CA TYR B  59       2.543  -8.508  12.131  4.00  1.00            
ATOM   1212   CB TYR B  59       1.614  -7.485  12.819  4.00  1.00            
ATOM   1213   CG TYR B  59       0.305  -7.490  12.087  4.00  1.00            
ATOM   1214  CD1 TYR B  59      -0.464  -8.624  11.998  4.00  1.00            
ATOM   1215  CD2 TYR B  59      -0.149  -6.372  11.438  4.00  1.00            
ATOM   1216  CE1 TYR B  59      -1.658  -8.635  11.314  4.00  1.00            
ATOM   1217  CE2 TYR B  59      -1.340  -6.361  10.749  4.00  1.00            
ATOM   1218   CZ TYR B  59      -2.106  -7.497  10.692  4.00  1.00            
ATOM   1219   OH TYR B  59      -3.330  -7.501   9.990  4.00  1.00            
ATOM   1220    C TYR B  59       2.680  -8.194  10.685  4.00  1.00            
ATOM   1221    O TYR B  59       3.330  -7.227  10.292  4.00  1.00            
ATOM   1222    N ASP B  60       2.067  -9.056   9.852  4.00  1.00            
ATOM   1223   CA ASP B  60       2.138  -8.914   8.433  4.00  1.00            
ATOM   1224   CB ASP B  60       1.967 -10.239   7.666  4.00  1.00            
ATOM   1225   CG ASP B  60       3.238 -11.055   7.869  4.00  1.00            
ATOM   1226  OD1 ASP B  60       4.343 -10.467   7.735  4.00  1.00            
ATOM   1227  OD2 ASP B  60       3.121 -12.272   8.176  4.00  1.00            
ATOM   1228    C ASP B  60       1.069  -7.960   7.979  4.00  1.00            
ATOM   1229    O ASP B  60       0.190  -7.571   8.748  4.00  1.00            
ATOM   1230    N GLN B  61       1.156  -7.548   6.695  4.00  1.00            
ATOM   1231   CA GLN B  61       0.228  -6.682   6.018  4.00  1.00            
ATOM   1232   CB GLN B  61      -1.069  -7.366   5.564  4.00  1.00            
ATOM   1233   CG GLN B  61      -1.958  -6.411   4.768  4.00  1.00            
ATOM   1234   CD GLN B  61      -3.349  -7.017   4.696  4.00  1.00            
ATOM   1235  OE1 GLN B  61      -3.563  -8.049   4.063  4.00  1.00            
ATOM   1236  NE2 GLN B  61      -4.322  -6.357   5.379  4.00  1.00            
ATOM   1237    C GLN B  61      -0.157  -5.491   6.831  4.00  1.00            
ATOM   1238    O GLN B  61      -1.316  -5.345   7.216  4.00  1.00            
ATOM   1239    N ILE B  62       0.805  -4.595   7.116  4.00  1.00            
ATOM   1240   CA ILE B  62       0.457  -3.395   7.818  4.00  1.00            
ATOM   1241   CB ILE B  62       1.323  -3.071   9.002  4.00  1.00            
ATOM   1242  CG1 ILE B  62       2.786  -2.872   8.580  4.00  1.00            
ATOM   1243  CG2 ILE B  62       1.136  -4.140  10.066  4.00  1.00            
ATOM   1244  CD1 ILE B  62       3.661  -2.327   9.708  4.00  1.00            
ATOM   1245    C ILE B  62       0.719  -2.274   6.899  4.00  1.00            
ATOM   1246    O ILE B  62       1.691  -2.251   6.146  4.00  1.00            
ATOM   1247    N PRO B  63      -0.189  -1.361   6.925  4.00  1.00            
ATOM   1248   CA PRO B  63       0.018  -0.177   6.171  4.00  1.00            
ATOM   1249   CD PRO B  63      -1.596  -1.655   7.129  4.00  1.00            
ATOM   1250   CB PRO B  63      -1.370   0.410   5.904  4.00  1.00            
ATOM   1251   CG PRO B  63      -2.289  -0.300   6.914  4.00  1.00            
ATOM   1252    C PRO B  63       0.889   0.710   6.989  4.00  1.00            
ATOM   1253    O PRO B  63       0.806   0.650   8.215  4.00  1.00            
ATOM   1254    N VAL B  64       1.750   1.519   6.351  4.00  1.00            
ATOM   1255   CA VAL B  64       2.508   2.461   7.112  4.00  1.00            
ATOM   1256   CB VAL B  64       3.829   1.928   7.604  4.00  1.00            
ATOM   1257  CG1 VAL B  64       4.752   1.646   6.405  4.00  1.00            
ATOM   1258  CG2 VAL B  64       4.407   2.919   8.628  4.00  1.00            
ATOM   1259    C VAL B  64       2.760   3.618   6.195  4.00  1.00            
ATOM   1260    O VAL B  64       3.167   3.429   5.049  4.00  1.00            
ATOM   1261    N GLU B  65       2.497   4.855   6.658  4.00  1.00            
ATOM   1262   CA GLU B  65       2.762   5.984   5.812  4.00  1.00            
ATOM   1263   CB GLU B  65       1.620   7.019   5.768  4.00  1.00            
ATOM   1264   CG GLU B  65       0.347   6.525   5.076  4.00  1.00            
ATOM   1265   CD GLU B  65      -0.503   5.776   6.091  4.00  1.00            
ATOM   1266  OE1 GLU B  65      -0.520   6.199   7.278  4.00  1.00            
ATOM   1267  OE2 GLU B  65      -1.152   4.772   5.691  4.00  1.00            
ATOM   1268    C GLU B  65       3.956   6.672   6.417  4.00  1.00            
ATOM   1269    O GLU B  65       3.871   7.210   7.518  4.00  1.00            
ATOM   1270    N ILE B  66       5.113   6.662   5.715  4.00  1.00            
ATOM   1271   CA ILE B  66       6.291   7.322   6.220  4.00  1.00            
ATOM   1272   CB ILE B  66       7.563   6.580   5.936  4.00  1.00            
ATOM   1273  CG1 ILE B  66       7.568   5.206   6.627  4.00  1.00            
ATOM   1274  CG2 ILE B  66       8.732   7.493   6.335  4.00  1.00            
ATOM   1275  CD1 ILE B  66       8.691   4.292   6.138  4.00  1.00            
ATOM   1276    C ILE B  66       6.370   8.594   5.429  4.00  1.00            
ATOM   1277    O ILE B  66       6.763   8.592   4.263  4.00  1.00            
ATOM   1278    N CYS B  67       5.980   9.719   6.056  3.00  1.00            
ATOM   1279   CA CYS B  67       6.024  11.010   5.431  3.00  1.00            
ATOM   1280   CB CYS B  67       7.443  11.471   5.051  3.00  1.00            
ATOM   1281   SG CYS B  67       8.449  11.897   6.501  3.00  1.00            
ATOM   1282    C CYS B  67       5.201  11.046   4.177  3.00  1.00            
ATOM   1283    O CYS B  67       5.543  11.764   3.239  3.00  1.00            
ATOM   1284    N GLY B  68       4.088  10.294   4.108  3.00  1.00            
ATOM   1285   CA GLY B  68       3.247  10.423   2.949  3.00  1.00            
ATOM   1286    C GLY B  68       3.450   9.275   2.007  3.00  1.00            
ATOM   1287    O GLY B  68       2.534   8.928   1.263  3.00  1.00            
ATOM   1288    N HIS B  69       4.641   8.645   1.998  4.00  1.00            
ATOM   1289   CA HIS B  69       4.816   7.534   1.103  4.00  1.00            
ATOM   1290  ND1 HIS B  69       7.280   8.657  -0.799  4.00  1.00            
ATOM   1291   CG HIS B  69       7.196   8.194   0.497  4.00  1.00            
ATOM   1292   CB HIS B  69       6.283   7.091   0.949  4.00  1.00            
ATOM   1293  NE2 HIS B  69       8.731   9.847   0.396  4.00  1.00            
ATOM   1294  CD2 HIS B  69       8.087   8.933   1.211  4.00  1.00            
ATOM   1295  CE1 HIS B  69       8.213   9.644  -0.801  4.00  1.00            
ATOM   1296    C HIS B  69       4.068   6.392   1.734  4.00  1.00            
ATOM   1297    O HIS B  69       4.049   6.271   2.958  4.00  1.00            
ATOM   1298    N LYS B  70       3.403   5.529   0.933  4.00  1.00            
ATOM   1299   CA LYS B  70       2.677   4.440   1.539  4.00  1.00            
ATOM   1300   CB LYS B  70       1.357   4.073   0.837  4.00  1.00            
ATOM   1301   CG LYS B  70       0.508   3.081   1.640  4.00  1.00            
ATOM   1302   CD LYS B  70      -0.941   2.967   1.155  4.00  1.00            
ATOM   1303   CE LYS B  70      -1.781   4.215   1.431  4.00  1.00            
ATOM   1304   NZ LYS B  70      -3.161   4.023   0.932  4.00  1.00            
ATOM   1305    C LYS B  70       3.560   3.229   1.532  4.00  1.00            
ATOM   1306    O LYS B  70       4.348   3.030   0.609  4.00  1.00            
ATOM   1307    N ALA B  71       3.464   2.393   2.588  4.00  1.00            
ATOM   1308   CA ALA B  71       4.272   1.207   2.665  4.00  1.00            
ATOM   1309   CB ALA B  71       5.513   1.369   3.559  4.00  1.00            
ATOM   1310    C ALA B  71       3.430   0.124   3.256  4.00  1.00            
ATOM   1311    O ALA B  71       2.461   0.384   3.965  4.00  1.00            
ATOM   1312    N ILE B  72       3.777  -1.134   2.931  4.00  1.00            
ATOM   1313   CA ILE B  72       3.105  -2.291   3.444  4.00  1.00            
ATOM   1314   CB ILE B  72       2.278  -3.022   2.424  4.00  1.00            
ATOM   1315  CG1 ILE B  72       1.459  -4.141   3.093  4.00  1.00            
ATOM   1316  CG2 ILE B  72       3.230  -3.536   1.330  4.00  1.00            
ATOM   1317  CD1 ILE B  72       0.457  -4.819   2.159  4.00  1.00            
ATOM   1318    C ILE B  72       4.183  -3.233   3.790  4.00  1.00            
ATOM   1319    O ILE B  72       5.329  -3.059   3.378  4.00  1.00            
ATOM   1320    N GLY B  73       3.856  -4.256   4.585  4.00  1.00            
ATOM   1321   CA GLY B  73       4.925  -5.146   4.846  4.00  1.00            
ATOM   1322    C GLY B  73       4.779  -5.680   6.212  4.00  1.00            
ATOM   1323    O GLY B  73       3.696  -6.090   6.625  4.00  1.00            
ATOM   1324    N THR B  74       5.901  -5.702   6.946  4.00  1.00            
ATOM   1325   CA THR B  74       5.820  -6.276   8.241  4.00  1.00            
ATOM   1326   CB THR B  74       6.775  -7.408   8.466  4.00  1.00            
ATOM   1327  OG1 THR B  74       6.452  -8.092   9.669  4.00  1.00            
ATOM   1328  CG2 THR B  74       8.197  -6.828   8.560  4.00  1.00            
ATOM   1329    C THR B  74       6.155  -5.256   9.275  4.00  1.00            
ATOM   1330    O THR B  74       6.867  -4.288   9.011  4.00  1.00            
ATOM   1331    N VAL B  75       5.602  -5.449  10.489  4.00  1.00            
ATOM   1332   CA VAL B  75       5.945  -4.601  11.588  4.00  1.00            
ATOM   1333   CB VAL B  75       4.852  -3.684  12.057  4.00  1.00            
ATOM   1334  CG1 VAL B  75       3.747  -4.530  12.708  4.00  1.00            
ATOM   1335  CG2 VAL B  75       5.477  -2.632  12.993  4.00  1.00            
ATOM   1336    C VAL B  75       6.294  -5.507  12.722  4.00  1.00            
ATOM   1337    O VAL B  75       5.741  -6.600  12.846  4.00  1.00            
ATOM   1338    N LEU B  76       7.247  -5.086  13.576  4.00  1.00            
ATOM   1339   CA LEU B  76       7.643  -5.903  14.687  4.00  1.00            
ATOM   1340   CB LEU B  76       9.167  -5.965  14.895  4.00  1.00            
ATOM   1341   CG LEU B  76       9.968  -6.632  13.763  4.00  1.00            
ATOM   1342  CD1 LEU B  76      11.475  -6.634  14.084  4.00  1.00            
ATOM   1343  CD2 LEU B  76       9.431  -8.036  13.453  4.00  1.00            
ATOM   1344    C LEU B  76       7.129  -5.230  15.930  4.00  1.00            
ATOM   1345    O LEU B  76       7.107  -4.004  16.002  4.00  1.00            
ATOM   1346    N VAL B  77       6.687  -6.009  16.943  4.00  1.00            
ATOM   1347   CA VAL B  77       6.244  -5.412  18.177  4.00  1.00            
ATOM   1348   CB VAL B  77       4.818  -5.731  18.520  4.00  1.00            
ATOM   1349  CG1 VAL B  77       4.475  -5.051  19.855  4.00  1.00            
ATOM   1350  CG2 VAL B  77       3.919  -5.300  17.348  4.00  1.00            
ATOM   1351    C VAL B  77       7.113  -5.970  19.260  4.00  1.00            
ATOM   1352    O VAL B  77       7.316  -7.181  19.344  4.00  1.00            
ATOM   1353    N GLY B  78       7.663  -5.082  20.113  1.00  1.00            
ATOM   1354   CA GLY B  78       8.526  -5.486  21.187  1.00  1.00            
ATOM   1355    C GLY B  78       8.853  -4.222  21.912  1.00  1.00            
ATOM   1356    O GLY B  78       8.656  -3.127  21.382  1.00  1.00            
ATOM   1357    N PRO B  79       9.345  -4.330  23.111  1.00  1.00            
ATOM   1358   CA PRO B  79       9.685  -3.140  23.828  1.00  1.00            
ATOM   1359   CD PRO B  79       8.902  -5.377  24.015  1.00  1.00            
ATOM   1360   CB PRO B  79       9.883  -3.558  25.289  1.00  1.00            
ATOM   1361   CG PRO B  79       9.713  -5.096  25.289  1.00  1.00            
ATOM   1362    C PRO B  79      10.861  -2.520  23.138  1.00  1.00            
ATOM   1363    O PRO B  79      11.685  -3.248  22.595  1.00  1.00            
ATOM   1364    N THR B  80      10.921  -1.174  23.134  1.00  1.00            
ATOM   1365   CA THR B  80      11.923  -0.390  22.463  1.00  1.00            
ATOM   1366   CB THR B  80      11.265   0.736  21.723  1.00  1.00            
ATOM   1367  OG1 THR B  80      10.416   1.459  22.603  1.00  1.00            
ATOM   1368  CG2 THR B  80      10.434   0.142  20.570  1.00  1.00            
ATOM   1369    C THR B  80      12.962   0.036  23.484  1.00  1.00            
ATOM   1370    O THR B  80      13.544  -0.895  24.040  1.00  1.00            
ATOM   1371    N PRO B  81      13.337   1.261  23.855  1.00  1.00            
ATOM   1372   CA PRO B  81      12.858   2.560  23.425  1.00  1.00            
ATOM   1373   CD PRO B  81      14.313   1.383  24.924  1.00  1.00            
ATOM   1374   CB PRO B  81      13.408   3.568  24.431  1.00  1.00            
ATOM   1375   CG PRO B  81      14.664   2.878  24.986  1.00  1.00            
ATOM   1376    C PRO B  81      13.266   2.887  22.036  1.00  1.00            
ATOM   1377    O PRO B  81      14.376   2.536  21.639  1.00  1.00            
ATOM   1378    N VAL B  82      12.353   3.554  21.307  1.00  1.00            
ATOM   1379   CA VAL B  82      12.527   4.100  19.997  1.00  1.00            
ATOM   1380   CB VAL B  82      13.945   4.230  19.512  1.00  1.00            
ATOM   1381  CG1 VAL B  82      14.416   2.888  18.928  1.00  1.00            
ATOM   1382  CG2 VAL B  82      13.999   5.395  18.508  1.00  1.00            
ATOM   1383    C VAL B  82      11.768   3.258  19.013  1.00  1.00            
ATOM   1384    O VAL B  82      11.767   2.034  19.108  1.00  1.00            
ATOM   1385    N ASN B  83      11.093   3.902  18.034  1.00  1.00            
ATOM   1386   CA ASN B  83      10.401   3.199  16.981  1.00  1.00            
ATOM   1387   CB ASN B  83       9.073   3.839  16.545  1.00  1.00            
ATOM   1388   CG ASN B  83       8.038   3.629  17.631  1.00  1.00            
ATOM   1389  OD1 ASN B  83       8.238   2.831  18.542  1.00  1.00            
ATOM   1390  ND2 ASN B  83       6.888   4.346  17.525  1.00  1.00            
ATOM   1391    C ASN B  83      11.302   3.351  15.821  1.00  1.00            
ATOM   1392    O ASN B  83      11.748   4.453  15.504  1.00  1.00            
ATOM   1393    N ILE B  84      11.607   2.235  15.157  4.00  1.00            
ATOM   1394   CA ILE B  84      12.524   2.353  14.082  4.00  1.00            
ATOM   1395   CB ILE B  84      13.769   1.552  14.322  4.00  1.00            
ATOM   1396  CG1 ILE B  84      13.400   0.071  14.512  4.00  1.00            
ATOM   1397  CG2 ILE B  84      14.520   2.174  15.512  4.00  1.00            
ATOM   1398  CD1 ILE B  84      14.602  -0.868  14.577  4.00  1.00            
ATOM   1399    C ILE B  84      11.872   1.871  12.834  4.00  1.00            
ATOM   1400    O ILE B  84      11.161   0.867  12.833  4.00  1.00            
ATOM   1401    N ILE B  85      12.083   2.614  11.731  4.00  1.00            
ATOM   1402   CA ILE B  85      11.570   2.187  10.467  4.00  1.00            
ATOM   1403   CB ILE B  85      10.987   3.295   9.637  4.00  1.00            
ATOM   1404  CG1 ILE B  85       9.787   3.930  10.360  4.00  1.00            
ATOM   1405  CG2 ILE B  85      10.630   2.719   8.256  4.00  1.00            
ATOM   1406  CD1 ILE B  85       9.276   5.206   9.690  4.00  1.00            
ATOM   1407    C ILE B  85      12.774   1.657   9.741  4.00  1.00            
ATOM   1408    O ILE B  85      13.749   2.380   9.540  4.00  1.00            
ATOM   1409    N GLY B  86      12.743   0.368   9.340  1.00  1.00            
ATOM   1410   CA GLY B  86      13.921  -0.254   8.796  1.00  1.00            
ATOM   1411    C GLY B  86      13.925  -0.336   7.314  1.00  1.00            
ATOM   1412    O GLY B  86      13.117   0.270   6.614  1.00  1.00            
ATOM   1413    N ARG B  87      14.846  -1.199   6.844  2.00  1.00            
ATOM   1414   CA ARG B  87      15.198  -1.439   5.479  2.00  1.00            
ATOM   1415   CB ARG B  87      16.195  -2.599   5.371  2.00  1.00            
ATOM   1416   CG ARG B  87      17.445  -2.388   6.222  2.00  1.00            
ATOM   1417   CD ARG B  87      18.084  -3.699   6.680  2.00  1.00            
ATOM   1418   NE ARG B  87      18.851  -4.281   5.547  2.00  1.00            
ATOM   1419   CZ ARG B  87      18.244  -5.108   4.646  2.00  1.00            
ATOM   1420  NH1 ARG B  87      16.892  -5.303   4.689  2.00  1.00            
ATOM   1421  NH2 ARG B  87      19.001  -5.750   3.711  2.00  1.00            
ATOM   1422    C ARG B  87      13.966  -1.882   4.750  2.00  1.00            
ATOM   1423    O ARG B  87      13.710  -1.432   3.635  2.00  1.00            
ATOM   1424    N ASN B  88      13.153  -2.756   5.379  2.00  1.00            
ATOM   1425   CA ASN B  88      12.023  -3.324   4.693  2.00  1.00            
ATOM   1426   CB ASN B  88      11.190  -4.244   5.598  2.00  1.00            
ATOM   1427   CG ASN B  88      10.360  -5.144   4.698  2.00  1.00            
ATOM   1428  OD1 ASN B  88       9.750  -4.688   3.732  2.00  1.00            
ATOM   1429  ND2 ASN B  88      10.354  -6.466   5.014  2.00  1.00            
ATOM   1430    C ASN B  88      11.149  -2.222   4.223  2.00  1.00            
ATOM   1431    O ASN B  88      10.825  -2.128   3.040  2.00  1.00            
ATOM   1432    N LEU B  89      10.759  -1.341   5.149  2.00  1.00            
ATOM   1433   CA LEU B  89       9.913  -0.248   4.799  2.00  1.00            
ATOM   1434   CB LEU B  89       9.390   0.510   6.026  2.00  1.00            
ATOM   1435   CG LEU B  89       8.493  -0.350   6.931  2.00  1.00            
ATOM   1436  CD1 LEU B  89       7.913   0.481   8.085  2.00  1.00            
ATOM   1437  CD2 LEU B  89       7.410  -1.074   6.117  2.00  1.00            
ATOM   1438    C LEU B  89      10.678   0.748   3.970  2.00  1.00            
ATOM   1439    O LEU B  89      10.129   1.347   3.047  2.00  1.00            
ATOM   1440    N LEU B  90      11.976   0.940   4.279  2.00  1.00            
ATOM   1441   CA LEU B  90      12.764   2.000   3.706  2.00  1.00            
ATOM   1442   CB LEU B  90      14.205   2.050   4.241  2.00  1.00            
ATOM   1443   CG LEU B  90      14.316   2.546   5.692  2.00  1.00            
ATOM   1444  CD1 LEU B  90      15.777   2.572   6.159  2.00  1.00            
ATOM   1445  CD2 LEU B  90      13.602   3.892   5.877  2.00  1.00            
ATOM   1446    C LEU B  90      12.881   1.940   2.219  2.00  1.00            
ATOM   1447    O LEU B  90      12.699   2.972   1.588  2.00  1.00            
ATOM   1448    N THR B  91      13.208   0.777   1.619  3.00  1.00            
ATOM   1449   CA THR B  91      13.421   0.633   0.192  3.00  1.00            
ATOM   1450   CB THR B  91      13.980  -0.717  -0.150  3.00  1.00            
ATOM   1451  OG1 THR B  91      15.202  -0.928   0.542  3.00  1.00            
ATOM   1452  CG2 THR B  91      14.202  -0.801  -1.669  3.00  1.00            
ATOM   1453    C THR B  91      12.127   0.766  -0.544  3.00  1.00            
ATOM   1454    O THR B  91      12.103   1.256  -1.671  3.00  1.00            
ATOM   1455    N GLN B  92      11.017   0.309   0.069  3.00  1.00            
ATOM   1456   CA GLN B  92       9.732   0.405  -0.565  3.00  1.00            
ATOM   1457   CB GLN B  92       8.592  -0.066   0.351  3.00  1.00            
ATOM   1458   CG GLN B  92       7.219   0.040  -0.307  3.00  1.00            
ATOM   1459   CD GLN B  92       7.348  -0.589  -1.684  3.00  1.00            
ATOM   1460  OE1 GLN B  92       7.929  -1.661  -1.840  3.00  1.00            
ATOM   1461  NE2 GLN B  92       6.814   0.113  -2.720  3.00  1.00            
ATOM   1462    C GLN B  92       9.571   1.854  -0.821  3.00  1.00            
ATOM   1463    O GLN B  92       8.962   2.262  -1.808  3.00  1.00            
ATOM   1464    N ILE B  93      10.138   2.675   0.078  3.00  1.00            
ATOM   1465   CA ILE B  93      10.116   4.075  -0.177  3.00  1.00            
ATOM   1466   CB ILE B  93       9.788   4.950   1.004  3.00  1.00            
ATOM   1467  CG1 ILE B  93      10.824   4.891   2.130  3.00  1.00            
ATOM   1468  CG2 ILE B  93       8.376   4.548   1.461  3.00  1.00            
ATOM   1469  CD1 ILE B  93      10.524   5.910   3.230  3.00  1.00            
ATOM   1470    C ILE B  93      11.423   4.410  -0.810  3.00  1.00            
ATOM   1471    O ILE B  93      12.363   3.623  -0.794  3.00  1.00            
ATOM   1472    N GLY B  94      11.511   5.531  -1.528  3.00  1.00            
ATOM   1473   CA GLY B  94      12.810   5.699  -2.091  3.00  1.00            
ATOM   1474    C GLY B  94      13.633   6.386  -1.057  3.00  1.00            
ATOM   1475    O GLY B  94      13.649   7.612  -0.966  3.00  1.00            
ATOM   1476    N CYS B  95      14.346   5.589  -0.243  1.00  1.00            
ATOM   1477   CA CYS B  95      15.228   6.136   0.739  1.00  1.00            
ATOM   1478   CB CYS B  95      15.088   5.533   2.148  1.00  1.00            
ATOM   1479   SG CYS B  95      13.577   6.032   3.016  1.00  1.00            
ATOM   1480    C CYS B  95      16.577   5.720   0.289  1.00  1.00            
ATOM   1481    O CYS B  95      16.727   4.694  -0.374  1.00  1.00            
ATOM   1482    N THR B  96      17.605   6.517   0.616  4.00  1.00            
ATOM   1483   CA THR B  96      18.892   6.120   0.150  4.00  1.00            
ATOM   1484   CB THR B  96      19.185   6.706  -1.207  4.00  1.00            
ATOM   1485  OG1 THR B  96      18.188   6.298  -2.133  4.00  1.00            
ATOM   1486  CG2 THR B  96      20.570   6.259  -1.698  4.00  1.00            
ATOM   1487    C THR B  96      19.919   6.649   1.087  4.00  1.00            
ATOM   1488    O THR B  96      19.666   7.581   1.849  4.00  1.00            
ATOM   1489    N LEU B  97      21.115   6.034   1.060  4.00  1.00            
ATOM   1490   CA LEU B  97      22.212   6.558   1.806  4.00  1.00            
ATOM   1491   CB LEU B  97      23.230   5.503   2.283  4.00  1.00            
ATOM   1492   CG LEU B  97      22.765   4.565   3.414  4.00  1.00            
ATOM   1493  CD1 LEU B  97      22.603   5.325   4.740  4.00  1.00            
ATOM   1494  CD2 LEU B  97      21.512   3.771   3.017  4.00  1.00            
ATOM   1495    C LEU B  97      22.951   7.389   0.829  4.00  1.00            
ATOM   1496    O LEU B  97      23.275   6.941  -0.270  4.00  1.00            
ATOM   1497    N ASN B  98      23.214   8.644   1.203  4.00  1.00            
ATOM   1498   CA ASN B  98      23.946   9.477   0.313  4.00  1.00            
ATOM   1499   CB ASN B  98      23.231  10.806   0.038  4.00  1.00            
ATOM   1500   CG ASN B  98      21.959  10.442  -0.718  4.00  1.00            
ATOM   1501  OD1 ASN B  98      21.934  10.429  -1.947  4.00  1.00            
ATOM   1502  ND2 ASN B  98      20.882  10.101   0.041  4.00  1.00            
ATOM   1503    C ASN B  98      25.235   9.744   1.021  4.00  1.00            
ATOM   1504    O ASN B  98      25.273   9.901   2.241  4.00  1.00            
ATOM   1505    N PHE B  99      26.334   9.759   0.249  1.00  1.00            
ATOM   1506   CA PHE B  99      27.680   9.927   0.717  1.00  1.00            
ATOM   1507   CB PHE B  99      28.644   9.072  -0.121  1.00  1.00            
ATOM   1508   CG PHE B  99      28.646   9.643  -1.507  1.00  1.00            
ATOM   1509  CD1 PHE B  99      27.514   9.621  -2.293  1.00  1.00            
ATOM   1510  CD2 PHE B  99      29.793  10.188  -2.036  1.00  1.00            
ATOM   1511  CE1 PHE B  99      27.514  10.134  -3.569  1.00  1.00            
ATOM   1512  CE2 PHE B  99      29.806  10.703  -3.312  1.00  1.00            
ATOM   1513   CZ PHE B  99      28.663  10.689  -4.077  1.00  1.00            
ATOM   1514    C PHE B  99      28.044  11.375   0.435  1.00  1.00            
ATOM   1515    O PHE B  99      29.262  11.692   0.502  1.00  1.00            
ATOM   1516  OXT PHE B  99      27.120  12.180   0.148  1.00  1.00            
ATOM   1517    N THR C   1       6.255  -8.004   3.747  1.00  0.00            
ATOM   1518   CA THR C   1       6.724  -9.404   3.821  1.00  0.00            
ATOM   1519   CB THR C   1       7.519  -9.747   2.596  1.00  0.00            
ATOM   1520  OG1 THR C   1       8.647  -8.892   2.481  1.00  0.00            
ATOM   1521  CG2 THR C   1       6.601  -9.584   1.376  1.00  0.00            
ATOM   1522    C THR C   1       7.538  -9.642   5.049  1.00  0.00            
ATOM   1523    O THR C   1       7.450  -8.873   6.004  1.00  0.00            
ATOM   1524    N GLU C   2       8.340 -10.720   5.074  1.00  0.00            
ATOM   1525   CA GLU C   2       9.068 -10.922   6.293  1.00  0.00            
ATOM   1526   CB GLU C   2       8.912 -12.310   6.941  1.00  0.00            
ATOM   1527   CG GLU C   2       9.798 -13.410   6.337  1.00  0.00            
ATOM   1528   CD GLU C   2       9.155 -13.963   5.075  1.00  0.00            
ATOM   1529  OE1 GLU C   2       7.967 -13.637   4.812  1.00  0.00            
ATOM   1530  OE2 GLU C   2       9.853 -14.730   4.360  1.00  0.00            
ATOM   1531    C GLU C   2      10.514 -10.765   6.023  1.00  0.00            
ATOM   1532    O GLU C   2      11.076 -11.330   5.086  1.00  0.00            
ATOM   1533    N PRO C   3      11.109  -9.942   6.833  1.00  0.00            
ATOM   1534   CA PRO C   3      12.511  -9.758   6.651  1.00  0.00            
ATOM   1535   CD PRO C   3      10.444  -8.713   7.218  1.00  0.00            
ATOM   1536   CB PRO C   3      12.794  -8.278   6.942  1.00  0.00            
ATOM   1537   CG PRO C   3      11.570  -7.806   7.737  1.00  0.00            
ATOM   1538    C PRO C   3      13.425 -10.668   7.373  1.00  0.00            
ATOM   1539    O PRO C   3      13.210 -10.928   8.556  1.00  0.00            
ATOM   1540    N ILE C   4      14.462 -11.168   6.674  1.00  0.00            
ATOM   1541   CA ILE C   4      15.500 -11.873   7.346  1.00  0.00            
ATOM   1542   CB ILE C   4      15.344 -13.362   7.276  1.00  0.00            
ATOM   1543  CG1 ILE C   4      14.033 -13.795   7.949  1.00  0.00            
ATOM   1544  CG2 ILE C   4      16.597 -13.997   7.902  1.00  0.00            
ATOM   1545  CD1 ILE C   4      13.965 -13.434   9.432  1.00  0.00            
ATOM   1546    C ILE C   4      16.758 -11.548   6.589  1.00  0.00            
ATOM   1547    O ILE C   4      17.173 -12.321   5.727  1.00  0.00            
ATOM   1548    N SER C   5      17.404 -10.399   6.870  1.00  0.00            
ATOM   1549   CA SER C   5      18.594 -10.071   6.128  1.00  0.00            
ATOM   1550   CB SER C   5      19.071  -8.627   6.364  1.00  0.00            
ATOM   1551   OG SER C   5      18.119  -7.700   5.864  1.00  0.00            
ATOM   1552    C SER C   5      19.732 -10.950   6.545  1.00  0.00            
ATOM   1553    O SER C   5      20.169 -11.821   5.793  1.00  0.00            
ATOM   1554    N GLY C   6      20.217 -10.761   7.792  1.00  0.00            
ATOM   1555   CA GLY C   6      21.390 -11.473   8.214  1.00  0.00            
ATOM   1556    C GLY C   6      22.031 -10.696   9.334  1.00  0.00            
ATOM   1557    O GLY C   6      21.881 -11.041  10.504  1.00  0.00            
ATOM   1558    N ALA C   7      22.775  -9.620   8.998  1.00  0.00            
ATOM   1559   CA ALA C   7      23.502  -8.868   9.985  1.00  0.00            
ATOM   1560   CB ALA C   7      24.260  -7.674   9.378  1.00  0.00            
ATOM   1561    C ALA C   7      22.546  -8.319  10.997  1.00  0.00            
ATOM   1562    O ALA C   7      22.813  -8.408  12.193  1.00  0.00            
ATOM   1563    N GLU C   8      21.411  -7.764  10.528  1.00  0.00            
ATOM   1564   CA GLU C   8      20.319  -7.245  11.316  1.00  0.00            
ATOM   1565   CB GLU C   8      19.396  -8.405  11.723  1.00  0.00            
ATOM   1566   CG GLU C   8      18.870  -9.173  10.507  1.00  0.00            
ATOM   1567   CD GLU C   8      18.644 -10.624  10.908  1.00  0.00            
ATOM   1568  OE1 GLU C   8      18.703 -10.919  12.131  1.00  0.00            
ATOM   1569  OE2 GLU C   8      18.431 -11.460   9.990  1.00  0.00            
ATOM   1570    C GLU C   8      20.785  -6.574  12.551  1.00  0.00            
ATOM   1571    O GLU C   8      21.081  -7.200  13.566  1.00  0.00            
ATOM   1572    N THR C   9      20.791  -5.235  12.508  1.00  0.00            
ATOM   1573   CA THR C   9      21.187  -4.547  13.684  1.00  0.00            
ATOM   1574   CB THR C   9      22.373  -3.647  13.518  1.00  0.00            
ATOM   1575  OG1 THR C   9      22.835  -3.220  14.791  1.00  0.00            
ATOM   1576  CG2 THR C   9      21.954  -2.434  12.671  1.00  0.00            
ATOM   1577    C THR C   9      20.060  -3.703  14.079  1.00  0.00            
ATOM   1578    O THR C   9      19.123  -3.471  13.317  1.00  0.00            
ATOM   1579    N PHE C  10      20.116  -3.250  15.327  1.00  0.00            
ATOM   1580   CA PHE C  10      19.074  -2.390  15.714  1.00  0.00            
ATOM   1581   CB PHE C  10      18.128  -2.923  16.801  1.00  0.00            
ATOM   1582   CG PHE C  10      17.199  -3.812  16.047  1.00  0.00            
ATOM   1583  CD1 PHE C  10      16.176  -3.254  15.316  1.00  0.00            
ATOM   1584  CD2 PHE C  10      17.362  -5.176  16.030  1.00  0.00            
ATOM   1585  CE1 PHE C  10      15.310  -4.042  14.597  1.00  0.00            
ATOM   1586  CE2 PHE C  10      16.496  -5.969  15.314  1.00  0.00            
ATOM   1587   CZ PHE C  10      15.468  -5.405  14.597  1.00  0.00            
ATOM   1588    C PHE C  10      19.684  -1.099  16.124  1.00  0.00            
ATOM   1589    O PHE C  10      20.061  -0.287  15.279  1.00  0.00            
ATOM   1590    N TYR C  11      19.807  -0.873  17.436  1.00  0.00            
ATOM   1591   CA TYR C  11      20.176   0.441  17.845  1.00  0.00            
ATOM   1592   CB TYR C  11      18.893   1.054  18.450  1.00  0.00            
ATOM   1593   CG TYR C  11      18.966   2.442  18.971  1.00  0.00            
ATOM   1594  CD1 TYR C  11      18.796   3.503  18.119  1.00  0.00            
ATOM   1595  CD2 TYR C  11      19.139   2.686  20.312  1.00  0.00            
ATOM   1596  CE1 TYR C  11      18.839   4.797  18.581  1.00  0.00            
ATOM   1597  CE2 TYR C  11      19.182   3.975  20.784  1.00  0.00            
ATOM   1598   CZ TYR C  11      19.032   5.033  19.920  1.00  0.00            
ATOM   1599   OH TYR C  11      19.074   6.355  20.409  1.00  0.00            
ATOM   1600    C TYR C  11      21.211   0.362  18.892  1.00  0.00            
ATOM   1601    O TYR C  11      21.297  -0.611  19.641  1.00  0.00            
ATOM   1602    N VAL C  12      22.047   1.405  18.950  1.00  0.00            
ATOM   1603   CA VAL C  12      23.033   1.393  19.967  1.00  0.00            
ATOM   1604   CB VAL C  12      24.362   0.905  19.472  1.00  0.00            
ATOM   1605  CG1 VAL C  12      25.355   0.928  20.645  1.00  0.00            
ATOM   1606  CG2 VAL C  12      24.183  -0.451  18.766  1.00  0.00            
ATOM   1607    C VAL C  12      23.256   2.814  20.383  1.00  0.00            
ATOM   1608    O VAL C  12      23.270   3.712  19.542  1.00  0.00            
ATOM   1609    N ASP C  13      23.424   3.065  21.696  1.00  0.00            
ATOM   1610   CA ASP C  13      23.694   4.401  22.149  1.00  0.00            
ATOM   1611   CB ASP C  13      22.873   4.818  23.381  1.00  0.00            
ATOM   1612   CG ASP C  13      21.462   5.110  22.902  1.00  0.00            
ATOM   1613  OD1 ASP C  13      21.318   5.428  21.692  1.00  0.00            
ATOM   1614  OD2 ASP C  13      20.516   5.028  23.730  1.00  0.00            
ATOM   1615    C ASP C  13      25.134   4.485  22.536  1.00  0.00            
ATOM   1616    O ASP C  13      25.878   3.510  22.439  1.00  0.00            
ATOM   1617    N GLY C  14      25.562   5.681  22.986  1.00  0.00            
ATOM   1618   CA GLY C  14      26.924   5.858  23.387  1.00  0.00            
ATOM   1619    C GLY C  14      27.249   7.312  23.278  1.00  0.00            
ATOM   1620    O GLY C  14      26.358   8.161  23.286  1.00  0.00            
ATOM   1621    N ALA C  15      28.557   7.632  23.181  1.00  0.00            
ATOM   1622   CA ALA C  15      28.985   8.997  23.075  1.00  0.00            
ATOM   1623   CB ALA C  15      30.384   9.241  23.662  1.00  0.00            
ATOM   1624    C ALA C  15      29.028   9.373  21.598  1.00  0.00            
ATOM   1625    O ALA C  15      28.010   9.128  20.896  1.00  0.00            
ATOM   1626  OXT ALA C  15      30.073   9.916  21.154  1.00  0.00            
END
