# Supplementary material for: Integrative modeling of diverse protein-peptide systems using CABS-dock
Source: PLoS Comput Biol. 2023 Jul 5;19(7):e1011275. doi: 10.1371/journal.pcbi.1011275 (PMC10351741; doi:10.1371/journal.pcbi.1011275)
Supplement: S1 File — Files in pdb format containing atomic coordinates of the structures obtained in this study: the highest-scored amyloid models and 10 examples of the docked peptide for each enzyme-substrate complex. (ZIP) [file pcbi.1011275.s006.zip › 11_HIV1_TEPISGAETFYVDGA/767.pdb]

CRYST1    0.000    0.000    0.000   0.00   0.00   0.00 P 1           1
ATOM      1    N PRO A   1      28.093   6.903  -5.346  1.00  1.00            
ATOM      2   CA PRO A   1      28.313   6.211  -4.045  1.00  1.00            
ATOM      3   CD PRO A   1      28.848   8.204  -5.361  1.00  1.00            
ATOM      4   CB PRO A   1      29.055   7.210  -3.159  1.00  1.00            
ATOM      5   CG PRO A   1      29.765   8.158  -4.134  1.00  1.00            
ATOM      6    C PRO A   1      26.960   5.847  -3.528  1.00  1.00            
ATOM      7    O PRO A   1      26.878   5.051  -2.596  1.00  1.00            
ATOM      8    N GLN A   2      25.888   6.367  -4.155  4.00  1.00            
ATOM      9   CA GLN A   2      24.558   6.171  -3.656  4.00  1.00            
ATOM     10   CB GLN A   2      23.455   6.667  -4.607  4.00  1.00            
ATOM     11   CG GLN A   2      23.497   8.163  -4.919  4.00  1.00            
ATOM     12   CD GLN A   2      22.340   8.453  -5.866  4.00  1.00            
ATOM     13  OE1 GLN A   2      22.378   9.402  -6.646  4.00  1.00            
ATOM     14  NE2 GLN A   2      21.280   7.603  -5.801  4.00  1.00            
ATOM     15    C GLN A   2      24.299   4.713  -3.453  4.00  1.00            
ATOM     16    O GLN A   2      24.732   3.881  -4.248  4.00  1.00            
ATOM     17    N ILE A   3      23.601   4.361  -2.347  4.00  1.00            
ATOM     18   CA ILE A   3      23.304   2.975  -2.115  4.00  1.00            
ATOM     19   CB ILE A   3      24.131   2.382  -1.000  4.00  1.00            
ATOM     20  CG1 ILE A   3      24.365   0.877  -1.222  4.00  1.00            
ATOM     21  CG2 ILE A   3      23.483   2.735   0.349  4.00  1.00            
ATOM     22  CD1 ILE A   3      23.108   0.043  -1.432  4.00  1.00            
ATOM     23    C ILE A   3      21.845   2.879  -1.793  4.00  1.00            
ATOM     24    O ILE A   3      21.312   3.679  -1.025  4.00  1.00            
ATOM     25    N THR A   4      21.151   1.902  -2.404  1.00  1.00            
ATOM     26   CA THR A   4      19.746   1.731  -2.164  1.00  1.00            
ATOM     27   CB THR A   4      19.045   1.015  -3.281  1.00  1.00            
ATOM     28  OG1 THR A   4      19.563  -0.301  -3.420  1.00  1.00            
ATOM     29  CG2 THR A   4      19.263   1.804  -4.584  1.00  1.00            
ATOM     30    C THR A   4      19.637   0.869  -0.935  1.00  1.00            
ATOM     31    O THR A   4      20.653   0.526  -0.336  1.00  1.00            
ATOM     32    N LEU A   5      18.415   0.510  -0.475  1.00  1.00            
ATOM     33   CA LEU A   5      18.429  -0.300   0.715  1.00  1.00            
ATOM     34   CB LEU A   5      17.841   0.410   1.943  1.00  1.00            
ATOM     35   CG LEU A   5      18.662   1.629   2.396  1.00  1.00            
ATOM     36  CD1 LEU A   5      18.125   2.180   3.727  1.00  1.00            
ATOM     37  CD2 LEU A   5      20.167   1.316   2.438  1.00  1.00            
ATOM     38    C LEU A   5      17.649  -1.577   0.550  1.00  1.00            
ATOM     39    O LEU A   5      16.863  -1.929   1.428  1.00  1.00            
ATOM     40    N TRP A   6      17.826  -2.322  -0.559  1.00  1.00            
ATOM     41   CA TRP A   6      17.125  -3.578  -0.653  1.00  1.00            
ATOM     42   CB TRP A   6      17.186  -4.206  -2.058  1.00  1.00            
ATOM     43   CG TRP A   6      16.432  -3.463  -3.138  1.00  1.00            
ATOM     44  CD2 TRP A   6      15.107  -3.796  -3.588  1.00  1.00            
ATOM     45  CD1 TRP A   6      16.839  -2.401  -3.891  1.00  1.00            
ATOM     46  NE1 TRP A   6      15.854  -2.051  -4.783  1.00  1.00            
ATOM     47  CE2 TRP A   6      14.782  -2.901  -4.608  1.00  1.00            
ATOM     48  CE3 TRP A   6      14.234  -4.768  -3.191  1.00  1.00            
ATOM     49  CZ2 TRP A   6      13.575  -2.964  -5.245  1.00  1.00            
ATOM     50  CZ3 TRP A   6      13.017  -4.826  -3.834  1.00  1.00            
ATOM     51  CH2 TRP A   6      12.694  -3.942  -4.842  1.00  1.00            
ATOM     52    C TRP A   6      17.735  -4.579   0.278  1.00  1.00            
ATOM     53    O TRP A   6      17.052  -5.150   1.128  1.00  1.00            
ATOM     54    N LYS A   7      19.063  -4.796   0.141  1.00  1.00            
ATOM     55   CA LYS A   7      19.765  -5.765   0.936  1.00  1.00            
ATOM     56   CB LYS A   7      20.727  -6.668   0.143  1.00  1.00            
ATOM     57   CG LYS A   7      19.986  -7.704  -0.706  1.00  1.00            
ATOM     58   CD LYS A   7      20.878  -8.454  -1.695  1.00  1.00            
ATOM     59   CE LYS A   7      21.264  -7.616  -2.915  1.00  1.00            
ATOM     60   NZ LYS A   7      22.149  -8.393  -3.810  1.00  1.00            
ATOM     61    C LYS A   7      20.530  -5.008   1.966  1.00  1.00            
ATOM     62    O LYS A   7      20.532  -3.778   1.970  1.00  1.00            
ATOM     63    N ARG A   8      21.181  -5.730   2.893  1.00  1.00            
ATOM     64   CA ARG A   8      21.861  -5.055   3.962  1.00  1.00            
ATOM     65   CB ARG A   8      22.315  -5.973   5.107  1.00  1.00            
ATOM     66   CG ARG A   8      23.279  -7.084   4.678  1.00  1.00            
ATOM     67   CD ARG A   8      23.875  -7.861   5.852  1.00  1.00            
ATOM     68   NE ARG A   8      22.751  -8.429   6.646  1.00  1.00            
ATOM     69   CZ ARG A   8      23.006  -9.311   7.657  1.00  1.00            
ATOM     70  NH1 ARG A   8      24.292  -9.680   7.931  1.00  1.00            
ATOM     71  NH2 ARG A   8      21.979  -9.824   8.394  1.00  1.00            
ATOM     72    C ARG A   8      23.054  -4.349   3.438  1.00  1.00            
ATOM     73    O ARG A   8      23.767  -4.815   2.549  1.00  1.00            
ATOM     74    N PRO A   9      23.231  -3.178   3.980  1.00  1.00            
ATOM     75   CA PRO A   9      24.336  -2.359   3.599  1.00  1.00            
ATOM     76   CD PRO A   9      22.161  -2.422   4.596  1.00  1.00            
ATOM     77   CB PRO A   9      24.017  -0.949   4.100  1.00  1.00            
ATOM     78   CG PRO A   9      22.867  -1.150   5.099  1.00  1.00            
ATOM     79    C PRO A   9      25.542  -2.975   4.208  1.00  1.00            
ATOM     80    O PRO A   9      25.521  -3.295   5.398  1.00  1.00            
ATOM     81    N LEU A  10      26.608  -3.166   3.414  4.00  1.00            
ATOM     82   CA LEU A  10      27.809  -3.699   3.969  4.00  1.00            
ATOM     83   CB LEU A  10      28.053  -5.163   3.574  4.00  1.00            
ATOM     84   CG LEU A  10      29.330  -5.761   4.188  4.00  1.00            
ATOM     85  CD1 LEU A  10      29.220  -5.833   5.719  4.00  1.00            
ATOM     86  CD2 LEU A  10      29.680  -7.116   3.551  4.00  1.00            
ATOM     87    C LEU A  10      28.880  -2.870   3.343  4.00  1.00            
ATOM     88    O LEU A  10      29.094  -2.928   2.132  4.00  1.00            
ATOM     89    N VAL A  11      29.579  -2.057   4.152  4.00  1.00            
ATOM     90   CA VAL A  11      30.598  -1.219   3.600  4.00  1.00            
ATOM     91   CB VAL A  11      30.467   0.221   3.999  4.00  1.00            
ATOM     92  CG1 VAL A  11      30.570   0.312   5.532  4.00  1.00            
ATOM     93  CG2 VAL A  11      31.543   1.030   3.257  4.00  1.00            
ATOM     94    C VAL A  11      31.887  -1.713   4.149  4.00  1.00            
ATOM     95    O VAL A  11      31.920  -2.351   5.200  4.00  1.00            
ATOM     96    N THR A  12      32.992  -1.452   3.432  4.00  1.00            
ATOM     97   CA THR A  12      34.243  -1.935   3.921  4.00  1.00            
ATOM     98   CB THR A  12      35.161  -2.421   2.838  4.00  1.00            
ATOM     99  OG1 THR A  12      35.492  -1.356   1.959  4.00  1.00            
ATOM    100  CG2 THR A  12      34.450  -3.545   2.065  4.00  1.00            
ATOM    101    C THR A  12      34.913  -0.812   4.618  4.00  1.00            
ATOM    102    O THR A  12      35.077   0.277   4.071  4.00  1.00            
ATOM    103    N ILE A  13      35.305  -1.061   5.877  4.00  1.00            
ATOM    104   CA ILE A  13      35.945  -0.038   6.632  4.00  1.00            
ATOM    105   CB ILE A  13      35.261   0.276   7.930  4.00  1.00            
ATOM    106  CG1 ILE A  13      33.836   0.797   7.694  4.00  1.00            
ATOM    107  CG2 ILE A  13      36.160   1.247   8.715  4.00  1.00            
ATOM    108  CD1 ILE A  13      32.999   0.825   8.972  4.00  1.00            
ATOM    109    C ILE A  13      37.289  -0.559   7.009  4.00  1.00            
ATOM    110    O ILE A  13      37.448  -1.750   7.277  4.00  1.00            
ATOM    111    N ARG A  14      38.304   0.324   7.022  4.00  1.00            
ATOM    112   CA ARG A  14      39.616  -0.124   7.373  4.00  1.00            
ATOM    113   CB ARG A  14      40.663   0.164   6.285  4.00  1.00            
ATOM    114   CG ARG A  14      40.362  -0.499   4.941  4.00  1.00            
ATOM    115   CD ARG A  14      41.394  -0.161   3.863  4.00  1.00            
ATOM    116   NE ARG A  14      41.403   1.322   3.723  4.00  1.00            
ATOM    117   CZ ARG A  14      42.384   1.936   2.999  4.00  1.00            
ATOM    118  NH1 ARG A  14      43.343   1.189   2.377  4.00  1.00            
ATOM    119  NH2 ARG A  14      42.407   3.298   2.901  4.00  1.00            
ATOM    120    C ARG A  14      40.051   0.636   8.570  4.00  1.00            
ATOM    121    O ARG A  14      39.960   1.862   8.602  4.00  1.00            
ATOM    122    N ILE A  15      40.520  -0.078   9.608  4.00  1.00            
ATOM    123   CA ILE A  15      40.989   0.674  10.723  4.00  1.00            
ATOM    124   CB ILE A  15      40.001   0.793  11.847  4.00  1.00            
ATOM    125  CG1 ILE A  15      39.706  -0.581  12.466  4.00  1.00            
ATOM    126  CG2 ILE A  15      38.751   1.508  11.302  4.00  1.00            
ATOM    127  CD1 ILE A  15      38.962  -0.489  13.798  4.00  1.00            
ATOM    128    C ILE A  15      42.232   0.055  11.271  4.00  1.00            
ATOM    129    O ILE A  15      42.355  -1.166  11.349  4.00  1.00            
ATOM    130    N GLY A  16      43.200   0.915  11.649  3.00  1.00            
ATOM    131   CA GLY A  16      44.418   0.472  12.262  3.00  1.00            
ATOM    132    C GLY A  16      45.212  -0.258  11.236  3.00  1.00            
ATOM    133    O GLY A  16      46.139  -0.995  11.569  3.00  1.00            
ATOM    134    N GLY A  17      44.876  -0.069   9.950  3.00  1.00            
ATOM    135   CA GLY A  17      45.605  -0.776   8.943  3.00  1.00            
ATOM    136    C GLY A  17      45.032  -2.151   8.878  3.00  1.00            
ATOM    137    O GLY A  17      45.603  -3.051   8.266  3.00  1.00            
ATOM    138    N GLN A  18      43.871  -2.339   9.528  4.00  1.00            
ATOM    139   CA GLN A  18      43.229  -3.616   9.550  4.00  1.00            
ATOM    140   CB GLN A  18      42.875  -4.072  10.977  4.00  1.00            
ATOM    141   CG GLN A  18      42.192  -5.437  11.070  4.00  1.00            
ATOM    142   CD GLN A  18      43.275  -6.495  11.228  4.00  1.00            
ATOM    143  OE1 GLN A  18      43.231  -7.312  12.147  4.00  1.00            
ATOM    144  NE2 GLN A  18      44.279  -6.477  10.312  4.00  1.00            
ATOM    145    C GLN A  18      41.939  -3.455   8.807  4.00  1.00            
ATOM    146    O GLN A  18      41.435  -2.343   8.652  4.00  1.00            
ATOM    147    N LEU A  19      41.383  -4.575   8.310  4.00  1.00            
ATOM    148   CA LEU A  19      40.169  -4.539   7.548  4.00  1.00            
ATOM    149   CB LEU A  19      40.087  -5.629   6.463  4.00  1.00            
ATOM    150   CG LEU A  19      40.041  -7.075   7.009  4.00  1.00            
ATOM    151  CD1 LEU A  19      39.964  -8.099   5.866  4.00  1.00            
ATOM    152  CD2 LEU A  19      41.207  -7.370   7.968  4.00  1.00            
ATOM    153    C LEU A  19      39.012  -4.769   8.467  4.00  1.00            
ATOM    154    O LEU A  19      39.157  -5.361   9.537  4.00  1.00            
ATOM    155    N LYS A  20      37.826  -4.266   8.066  4.00  1.00            
ATOM    156   CA LYS A  20      36.633  -4.458   8.838  4.00  1.00            
ATOM    157   CB LYS A  20      36.248  -3.246   9.699  4.00  1.00            
ATOM    158   CG LYS A  20      37.209  -2.971  10.856  4.00  1.00            
ATOM    159   CD LYS A  20      37.019  -1.581  11.461  4.00  1.00            
ATOM    160   CE LYS A  20      35.624  -1.363  12.050  4.00  1.00            
ATOM    161   NZ LYS A  20      35.497   0.027  12.544  4.00  1.00            
ATOM    162    C LYS A  20      35.509  -4.660   7.883  4.00  1.00            
ATOM    163    O LYS A  20      35.617  -4.370   6.692  4.00  1.00            
ATOM    164    N GLU A  21      34.400  -5.210   8.402  4.00  1.00            
ATOM    165   CA GLU A  21      33.212  -5.379   7.627  4.00  1.00            
ATOM    166   CB GLU A  21      32.720  -6.835   7.623  4.00  1.00            
ATOM    167   CG GLU A  21      33.704  -7.785   6.935  4.00  1.00            
ATOM    168   CD GLU A  21      33.355  -9.215   7.327  4.00  1.00            
ATOM    169  OE1 GLU A  21      32.155  -9.584   7.223  4.00  1.00            
ATOM    170  OE2 GLU A  21      34.287  -9.953   7.746  4.00  1.00            
ATOM    171    C GLU A  21      32.208  -4.544   8.337  4.00  1.00            
ATOM    172    O GLU A  21      32.133  -4.578   9.564  4.00  1.00            
ATOM    173    N ALA A  22      31.408  -3.749   7.607  4.00  1.00            
ATOM    174   CA ALA A  22      30.558  -2.913   8.391  4.00  1.00            
ATOM    175   CB ALA A  22      31.077  -1.471   8.535  4.00  1.00            
ATOM    176    C ALA A  22      29.194  -2.822   7.818  4.00  1.00            
ATOM    177    O ALA A  22      28.969  -3.001   6.621  4.00  1.00            
ATOM    178    N LEU A  23      28.240  -2.555   8.726  4.00  1.00            
ATOM    179   CA LEU A  23      26.870  -2.350   8.388  4.00  1.00            
ATOM    180   CB LEU A  23      25.941  -3.206   9.281  4.00  1.00            
ATOM    181   CG LEU A  23      24.423  -3.136   9.007  4.00  1.00            
ATOM    182  CD1 LEU A  23      23.659  -4.081   9.948  4.00  1.00            
ATOM    183  CD2 LEU A  23      23.871  -1.711   9.114  4.00  1.00            
ATOM    184    C LEU A  23      26.658  -0.885   8.664  4.00  1.00            
ATOM    185    O LEU A  23      26.915  -0.420   9.772  4.00  1.00            
ATOM    186    N LEU A  24      26.221  -0.100   7.656  4.00  1.00            
ATOM    187   CA LEU A  24      26.013   1.309   7.875  4.00  1.00            
ATOM    188   CB LEU A  24      25.720   2.110   6.587  4.00  1.00            
ATOM    189   CG LEU A  24      26.813   2.155   5.503  4.00  1.00            
ATOM    190  CD1 LEU A  24      26.349   2.994   4.299  4.00  1.00            
ATOM    191  CD2 LEU A  24      28.146   2.670   6.054  4.00  1.00            
ATOM    192    C LEU A  24      24.702   1.423   8.611  4.00  1.00            
ATOM    193    O LEU A  24      23.708   0.849   8.170  4.00  1.00            
ATOM    194    N ASP A  25      24.629   2.173   9.737  1.00  1.00            
ATOM    195   CA ASP A  25      23.340   2.246  10.377  1.00  1.00            
ATOM    196   CB ASP A  25      23.159   1.211  11.501  1.00  1.00            
ATOM    197   CG ASP A  25      21.674   1.054  11.800  1.00  1.00            
ATOM    198  OD1 ASP A  25      20.910   2.030  11.566  1.00  1.00            
ATOM    199  OD2 ASP A  25      21.283  -0.052  12.258  1.00  1.00            
ATOM    200    C ASP A  25      23.123   3.607  10.968  1.00  1.00            
ATOM    201    O ASP A  25      23.915   4.080  11.781  1.00  1.00            
ATOM    202    N THR A  26      22.032   4.276  10.537  3.00  1.00            
ATOM    203   CA THR A  26      21.634   5.573  11.013  3.00  1.00            
ATOM    204   CB THR A  26      20.630   6.221  10.118  3.00  1.00            
ATOM    205  OG1 THR A  26      20.353   7.541  10.552  3.00  1.00            
ATOM    206  CG2 THR A  26      19.375   5.353  10.082  3.00  1.00            
ATOM    207    C THR A  26      21.138   5.459  12.424  3.00  1.00            
ATOM    208    O THR A  26      21.349   6.358  13.236  3.00  1.00            
ATOM    209    N GLY A  27      20.486   4.331  12.758  3.00  1.00            
ATOM    210   CA GLY A  27      19.906   4.148  14.061  3.00  1.00            
ATOM    211    C GLY A  27      20.954   4.199  15.121  3.00  1.00            
ATOM    212    O GLY A  27      20.745   4.789  16.179  3.00  1.00            
ATOM    213    N ALA A  28      22.113   3.571  14.875  1.00  1.00            
ATOM    214   CA ALA A  28      23.104   3.527  15.904  1.00  1.00            
ATOM    215   CB ALA A  28      24.263   2.561  15.602  1.00  1.00            
ATOM    216    C ALA A  28      23.688   4.885  16.100  1.00  1.00            
ATOM    217    O ALA A  28      23.722   5.705  15.184  1.00  1.00            
ATOM    218    N ASP A  29      24.152   5.150  17.338  1.00  1.00            
ATOM    219   CA ASP A  29      24.764   6.404  17.666  1.00  1.00            
ATOM    220   CB ASP A  29      24.635   6.798  19.147  1.00  1.00            
ATOM    221   CG ASP A  29      23.213   7.279  19.397  1.00  1.00            
ATOM    222  OD1 ASP A  29      22.443   7.388  18.406  1.00  1.00            
ATOM    223  OD2 ASP A  29      22.885   7.553  20.582  1.00  1.00            
ATOM    224    C ASP A  29      26.223   6.279  17.384  1.00  1.00            
ATOM    225    O ASP A  29      26.670   6.462  16.256  1.00  1.00            
ATOM    226    N ASP A  30      27.017   5.950  18.417  1.00  1.00            
ATOM    227   CA ASP A  30      28.433   5.880  18.222  1.00  1.00            
ATOM    228   CB ASP A  30      29.241   5.772  19.526  1.00  1.00            
ATOM    229   CG ASP A  30      29.075   7.063  20.315  1.00  1.00            
ATOM    230  OD1 ASP A  30      27.929   7.583  20.364  1.00  1.00            
ATOM    231  OD2 ASP A  30      30.096   7.553  20.868  1.00  1.00            
ATOM    232    C ASP A  30      28.739   4.649  17.438  1.00  1.00            
ATOM    233    O ASP A  30      27.872   3.811  17.197  1.00  1.00            
ATOM    234    N THR A  31      30.005   4.536  16.998  1.00  1.00            
ATOM    235   CA THR A  31      30.433   3.411  16.225  1.00  1.00            
ATOM    236   CB THR A  31      31.748   3.645  15.543  1.00  1.00            
ATOM    237  OG1 THR A  31      31.662   4.768  14.680  1.00  1.00            
ATOM    238  CG2 THR A  31      32.131   2.384  14.751  1.00  1.00            
ATOM    239    C THR A  31      30.629   2.281  17.141  1.00  1.00            
ATOM    240    O THR A  31      31.048   2.442  18.285  1.00  1.00            
ATOM    241    N VAL A  32      30.297   1.087  16.647  4.00  1.00            
ATOM    242   CA VAL A  32      30.537  -0.028  17.479  4.00  1.00            
ATOM    243   CB VAL A  32      29.314  -0.828  17.797  4.00  1.00            
ATOM    244  CG1 VAL A  32      29.760  -2.008  18.673  4.00  1.00            
ATOM    245  CG2 VAL A  32      28.259   0.084  18.445  4.00  1.00            
ATOM    246    C VAL A  32      31.432  -0.928  16.718  4.00  1.00            
ATOM    247    O VAL A  32      31.211  -1.216  15.543  4.00  1.00            
ATOM    248    N LEU A  33      32.492  -1.379  17.394  4.00  1.00            
ATOM    249   CA LEU A  33      33.423  -2.273  16.809  4.00  1.00            
ATOM    250   CB LEU A  33      34.854  -1.709  16.775  4.00  1.00            
ATOM    251   CG LEU A  33      35.892  -2.655  16.149  4.00  1.00            
ATOM    252  CD1 LEU A  33      35.586  -2.931  14.670  4.00  1.00            
ATOM    253  CD2 LEU A  33      37.319  -2.129  16.366  4.00  1.00            
ATOM    254    C LEU A  33      33.435  -3.462  17.710  4.00  1.00            
ATOM    255    O LEU A  33      33.354  -3.324  18.930  4.00  1.00            
ATOM    256    N GLU A  34      33.519  -4.670  17.133  1.00  1.00            
ATOM    257   CA GLU A  34      33.540  -5.853  17.940  1.00  1.00            
ATOM    258   CB GLU A  34      33.285  -7.133  17.127  1.00  1.00            
ATOM    259   CG GLU A  34      32.821  -8.322  17.967  1.00  1.00            
ATOM    260   CD GLU A  34      32.245  -9.360  17.014  1.00  1.00            
ATOM    261  OE1 GLU A  34      32.617  -9.332  15.810  1.00  1.00            
ATOM    262  OE2 GLU A  34      31.420 -10.192  17.477  1.00  1.00            
ATOM    263    C GLU A  34      34.910  -5.884  18.543  1.00  1.00            
ATOM    264    O GLU A  34      35.743  -5.046  18.200  1.00  1.00            
ATOM    265    N GLU A  35      35.168  -6.819  19.484  1.00  1.00            
ATOM    266   CA GLU A  35      36.424  -6.849  20.190  1.00  1.00            
ATOM    267   CB GLU A  35      36.628  -8.109  21.046  1.00  1.00            
ATOM    268   CG GLU A  35      36.672  -9.391  20.211  1.00  1.00            
ATOM    269   CD GLU A  35      37.293 -10.491  21.057  1.00  1.00            
ATOM    270  OE1 GLU A  35      37.675 -10.196  22.222  1.00  1.00            
ATOM    271  OE2 GLU A  35      37.400 -11.639  20.547  1.00  1.00            
ATOM    272    C GLU A  35      37.557  -6.816  19.213  1.00  1.00            
ATOM    273    O GLU A  35      37.683  -7.668  18.335  1.00  1.00            
ATOM    274    N MET A  36      38.400  -5.775  19.347  1.00  1.00            
ATOM    275   CA MET A  36      39.591  -5.622  18.567  1.00  1.00            
ATOM    276   CB MET A  36      39.396  -4.879  17.234  1.00  1.00            
ATOM    277   CG MET A  36      40.689  -4.792  16.418  1.00  1.00            
ATOM    278   SD MET A  36      40.535  -3.962  14.808  1.00  1.00            
ATOM    279   CE MET A  36      42.282  -4.191  14.365  1.00  1.00            
ATOM    280    C MET A  36      40.478  -4.783  19.412  1.00  1.00            
ATOM    281    O MET A  36      40.006  -3.968  20.203  1.00  1.00            
ATOM    282    N ASN A  37      41.799  -4.964  19.292  1.00  1.00            
ATOM    283   CA ASN A  37      42.636  -4.142  20.101  1.00  1.00            
ATOM    284   CB ASN A  37      43.819  -4.901  20.720  1.00  1.00            
ATOM    285   CG ASN A  37      44.491  -3.980  21.727  1.00  1.00            
ATOM    286  OD1 ASN A  37      44.706  -2.798  21.465  1.00  1.00            
ATOM    287  ND2 ASN A  37      44.827  -4.536  22.922  1.00  1.00            
ATOM    288    C ASN A  37      43.202  -3.112  19.189  1.00  1.00            
ATOM    289    O ASN A  37      43.828  -3.429  18.180  1.00  1.00            
ATOM    290    N LEU A  38      42.969  -1.837  19.528  1.00  1.00            
ATOM    291   CA LEU A  38      43.464  -0.765  18.726  1.00  1.00            
ATOM    292   CB LEU A  38      42.366   0.245  18.368  1.00  1.00            
ATOM    293   CG LEU A  38      41.178  -0.440  17.664  1.00  1.00            
ATOM    294  CD1 LEU A  38      40.120   0.574  17.207  1.00  1.00            
ATOM    295  CD2 LEU A  38      41.654  -1.369  16.537  1.00  1.00            
ATOM    296    C LEU A  38      44.487  -0.085  19.587  1.00  1.00            
ATOM    297    O LEU A  38      44.521  -0.271  20.802  1.00  1.00            
ATOM    298    N PRO A  39      45.333   0.684  18.971  1.00  1.00            
ATOM    299   CA PRO A  39      46.471   1.307  19.598  1.00  1.00            
ATOM    300   CD PRO A  39      45.369   0.778  17.522  1.00  1.00            
ATOM    301   CB PRO A  39      47.339   1.824  18.449  1.00  1.00            
ATOM    302   CG PRO A  39      46.388   1.894  17.242  1.00  1.00            
ATOM    303    C PRO A  39      46.351   2.321  20.693  1.00  1.00            
ATOM    304    O PRO A  39      47.280   2.402  21.495  1.00  1.00            
ATOM    305    N GLY A  40      45.274   3.111  20.781  1.00  1.00            
ATOM    306   CA GLY A  40      45.356   4.185  21.731  1.00  1.00            
ATOM    307    C GLY A  40      44.780   3.831  23.056  1.00  1.00            
ATOM    308    O GLY A  40      44.563   2.667  23.389  1.00  1.00            
ATOM    309    N LYS A  41      44.514   4.896  23.840  1.00  1.00            
ATOM    310   CA LYS A  41      44.030   4.814  25.183  1.00  1.00            
ATOM    311   CB LYS A  41      44.050   6.146  25.951  1.00  1.00            
ATOM    312   CG LYS A  41      45.450   6.553  26.412  1.00  1.00            
ATOM    313   CD LYS A  41      46.401   6.893  25.265  1.00  1.00            
ATOM    314   CE LYS A  41      47.830   7.187  25.726  1.00  1.00            
ATOM    315   NZ LYS A  41      48.542   5.919  25.994  1.00  1.00            
ATOM    316    C LYS A  41      42.642   4.302  25.195  1.00  1.00            
ATOM    317    O LYS A  41      41.947   4.277  24.180  1.00  1.00            
ATOM    318    N TRP A  42      42.225   3.853  26.388  1.00  1.00            
ATOM    319   CA TRP A  42      40.935   3.276  26.545  1.00  1.00            
ATOM    320   CB TRP A  42      40.963   1.864  27.149  1.00  1.00            
ATOM    321   CG TRP A  42      41.715   1.806  28.453  1.00  1.00            
ATOM    322  CD2 TRP A  42      43.075   1.363  28.559  1.00  1.00            
ATOM    323  CD1 TRP A  42      41.315   2.137  29.715  1.00  1.00            
ATOM    324  NE1 TRP A  42      42.346   1.935  30.600  1.00  1.00            
ATOM    325  CE2 TRP A  42      43.436   1.457  29.901  1.00  1.00            
ATOM    326  CE3 TRP A  42      43.949   0.917  27.610  1.00  1.00            
ATOM    327  CZ2 TRP A  42      44.686   1.103  30.318  1.00  1.00            
ATOM    328  CZ3 TRP A  42      45.208   0.559  28.033  1.00  1.00            
ATOM    329  CH2 TRP A  42      45.569   0.651  29.361  1.00  1.00            
ATOM    330    C TRP A  42      40.106   4.124  27.461  1.00  1.00            
ATOM    331    O TRP A  42      40.557   5.151  27.963  1.00  1.00            
ATOM    332    N LYS A  43      38.838   3.705  27.678  4.00  1.00            
ATOM    333   CA LYS A  43      37.929   4.460  28.494  4.00  1.00            
ATOM    334   CB LYS A  43      36.525   4.628  27.894  4.00  1.00            
ATOM    335   CG LYS A  43      35.705   5.665  28.665  4.00  1.00            
ATOM    336   CD LYS A  43      36.307   7.070  28.581  4.00  1.00            
ATOM    337   CE LYS A  43      35.539   8.132  29.369  4.00  1.00            
ATOM    338   NZ LYS A  43      36.233   9.435  29.259  4.00  1.00            
ATOM    339    C LYS A  43      37.800   3.815  29.855  4.00  1.00            
ATOM    340    O LYS A  43      38.604   4.216  30.695  4.00  1.00            
ATOM    341    N PRO A  44      36.934   2.880  30.264  4.00  0.00            
ATOM    342   CA PRO A  44      35.850   2.229  29.534  4.00  0.00            
ATOM    343   CD PRO A  44      37.443   1.996  31.304  4.00  0.00            
ATOM    344   CB PRO A  44      35.832   0.775  30.004  4.00  0.00            
ATOM    345   CG PRO A  44      36.448   0.832  31.405  4.00  0.00            
ATOM    346    C PRO A  44      34.479   2.842  29.698  4.00  0.00            
ATOM    347    O PRO A  44      34.353   3.876  30.352  4.00  0.00            
ATOM    348    N LYS A  45      33.437   2.179  29.118  4.00  0.00            
ATOM    349   CA LYS A  45      32.064   2.630  29.151  4.00  0.00            
ATOM    350   CB LYS A  45      31.579   3.121  27.776  4.00  0.00            
ATOM    351   CG LYS A  45      30.281   3.931  27.812  4.00  0.00            
ATOM    352   CD LYS A  45      30.046   4.723  26.524  4.00  0.00            
ATOM    353   CE LYS A  45      28.815   5.632  26.562  4.00  0.00            
ATOM    354   NZ LYS A  45      28.804   6.510  25.369  4.00  0.00            
ATOM    355    C LYS A  45      31.124   1.549  29.618  4.00  0.00            
ATOM    356    O LYS A  45      31.320   0.367  29.344  4.00  0.00            
ATOM    357    N MET A  46      30.080   1.964  30.375  4.00  0.00            
ATOM    358   CA MET A  46      28.996   1.124  30.824  4.00  0.00            
ATOM    359   CB MET A  46      28.775   1.212  32.345  4.00  0.00            
ATOM    360   CG MET A  46      27.868   0.130  32.935  4.00  0.00            
ATOM    361   SD MET A  46      27.720   0.211  34.746  4.00  0.00            
ATOM    362   CE MET A  46      27.021  -1.454  34.933  4.00  0.00            
ATOM    363    C MET A  46      27.821   1.737  30.146  4.00  0.00            
ATOM    364    O MET A  46      27.446   2.869  30.447  4.00  0.00            
ATOM    365    N ILE A  47      27.212   1.018  29.190  4.00  0.00            
ATOM    366   CA ILE A  47      26.178   1.669  28.450  4.00  0.00            
ATOM    367   CB ILE A  47      26.633   2.121  27.091  4.00  0.00            
ATOM    368  CG1 ILE A  47      25.598   3.054  26.442  4.00  0.00            
ATOM    369  CG2 ILE A  47      26.941   0.860  26.263  4.00  0.00            
ATOM    370  CD1 ILE A  47      25.473   4.406  27.140  4.00  0.00            
ATOM    371    C ILE A  47      25.064   0.730  28.213  4.00  0.00            
ATOM    372    O ILE A  47      25.211  -0.469  28.431  4.00  0.00            
ATOM    373    N GLY A  48      23.892   1.268  27.813  4.00  0.00            
ATOM    374   CA GLY A  48      22.871   0.361  27.399  4.00  0.00            
ATOM    375    C GLY A  48      21.584   0.580  28.094  4.00  0.00            
ATOM    376    O GLY A  48      21.006   1.666  28.086  4.00  0.00            
ATOM    377    N GLY A  49      21.118  -0.509  28.725  4.00  0.00            
ATOM    378   CA GLY A  49      19.805  -0.569  29.267  4.00  0.00            
ATOM    379    C GLY A  49      19.090  -1.386  28.250  4.00  0.00            
ATOM    380    O GLY A  49      17.933  -1.768  28.422  4.00  0.00            
ATOM    381    N ILE A  50      19.801  -1.672  27.140  3.00  0.00            
ATOM    382   CA ILE A  50      19.252  -2.523  26.136  3.00  0.00            
ATOM    383   CB ILE A  50      19.503  -2.070  24.716  3.00  0.00            
ATOM    384  CG1 ILE A  50      21.002  -1.983  24.383  3.00  0.00            
ATOM    385  CG2 ILE A  50      18.746  -0.746  24.511  3.00  0.00            
ATOM    386  CD1 ILE A  50      21.284  -1.836  22.887  3.00  0.00            
ATOM    387    C ILE A  50      19.848  -3.865  26.359  3.00  0.00            
ATOM    388    O ILE A  50      21.029  -4.104  26.107  3.00  0.00            
ATOM    389    N GLY A  51      19.025  -4.791  26.883  3.00  0.00            
ATOM    390   CA GLY A  51      19.582  -6.042  27.280  3.00  0.00            
ATOM    391    C GLY A  51      20.441  -5.641  28.427  3.00  0.00            
ATOM    392    O GLY A  51      20.307  -4.540  28.959  3.00  0.00            
ATOM    393    N GLY A  52      21.329  -6.519  28.900  4.00  0.00            
ATOM    394   CA GLY A  52      22.266  -5.895  29.770  4.00  0.00            
ATOM    395    C GLY A  52      23.124  -5.266  28.740  4.00  0.00            
ATOM    396    O GLY A  52      23.054  -5.670  27.580  4.00  0.00            
ATOM    397    N PHE A  53      23.968  -4.279  29.056  4.00  0.00            
ATOM    398   CA PHE A  53      24.561  -3.853  27.837  4.00  0.00            
ATOM    399   CB PHE A  53      23.936  -2.570  27.251  4.00  0.00            
ATOM    400   CG PHE A  53      24.201  -2.566  25.779  4.00  0.00            
ATOM    401  CD1 PHE A  53      23.580  -3.495  24.973  4.00  0.00            
ATOM    402  CD2 PHE A  53      25.035  -1.640  25.198  4.00  0.00            
ATOM    403  CE1 PHE A  53      23.798  -3.517  23.616  4.00  0.00            
ATOM    404  CE2 PHE A  53      25.257  -1.655  23.840  4.00  0.00            
ATOM    405   CZ PHE A  53      24.642  -2.594  23.046  4.00  0.00            
ATOM    406    C PHE A  53      26.030  -3.779  27.963  4.00  0.00            
ATOM    407    O PHE A  53      26.612  -4.000  29.023  4.00  0.00            
ATOM    408    N ILE A  54      26.653  -3.476  26.820  4.00  0.00            
ATOM    409   CA ILE A  54      28.056  -3.578  26.678  4.00  0.00            
ATOM    410   CB ILE A  54      28.473  -3.260  25.279  4.00  0.00            
ATOM    411  CG1 ILE A  54      27.736  -4.194  24.307  4.00  0.00            
ATOM    412  CG2 ILE A  54      29.976  -3.464  25.190  4.00  0.00            
ATOM    413  CD1 ILE A  54      27.976  -5.672  24.616  4.00  0.00            
ATOM    414    C ILE A  54      28.763  -2.715  27.661  4.00  0.00            
ATOM    415    O ILE A  54      28.576  -1.500  27.707  4.00  0.00            
ATOM    416    N LYS A  55      29.585  -3.376  28.504  4.00  0.00            
ATOM    417   CA LYS A  55      30.446  -2.692  29.416  4.00  0.00            
ATOM    418   CB LYS A  55      30.671  -3.425  30.749  4.00  0.00            
ATOM    419   CG LYS A  55      29.423  -3.571  31.620  4.00  0.00            
ATOM    420   CD LYS A  55      29.617  -4.563  32.768  4.00  0.00            
ATOM    421   CE LYS A  55      30.001  -5.968  32.300  4.00  0.00            
ATOM    422   NZ LYS A  55      30.262  -6.841  33.466  4.00  0.00            
ATOM    423    C LYS A  55      31.753  -2.743  28.703  4.00  0.00            
ATOM    424    O LYS A  55      32.533  -3.670  28.915  4.00  0.00            
ATOM    425    N VAL A  56      32.040  -1.762  27.826  4.00  0.00            
ATOM    426   CA VAL A  56      33.266  -1.932  27.112  4.00  0.00            
ATOM    427   CB VAL A  56      33.168  -2.586  25.771  4.00  0.00            
ATOM    428  CG1 VAL A  56      32.742  -4.052  25.962  4.00  0.00            
ATOM    429  CG2 VAL A  56      32.291  -1.701  24.867  4.00  0.00            
ATOM    430    C VAL A  56      33.963  -0.660  26.854  4.00  0.00            
ATOM    431    O VAL A  56      33.495   0.426  27.183  4.00  0.00            
ATOM    432    N ARG A  57      35.137  -0.814  26.219  4.00  0.00            
ATOM    433   CA ARG A  57      36.024   0.272  26.003  4.00  0.00            
ATOM    434   CB ARG A  57      37.502  -0.141  25.845  4.00  0.00            
ATOM    435   CG ARG A  57      37.811  -1.047  24.652  4.00  0.00            
ATOM    436   CD ARG A  57      39.300  -1.392  24.544  4.00  0.00            
ATOM    437   NE ARG A  57      39.485  -2.831  24.881  4.00  0.00            
ATOM    438   CZ ARG A  57      39.394  -3.758  23.882  4.00  0.00            
ATOM    439  NH1 ARG A  57      39.068  -3.357  22.620  4.00  0.00            
ATOM    440  NH2 ARG A  57      39.639  -5.076  24.139  4.00  0.00            
ATOM    441    C ARG A  57      35.650   1.135  24.844  4.00  0.00            
ATOM    442    O ARG A  57      35.044   0.687  23.872  4.00  0.00            
ATOM    443    N GLN A  58      36.017   2.433  24.963  4.00  1.00            
ATOM    444   CA GLN A  58      35.809   3.434  23.954  4.00  1.00            
ATOM    445   CB GLN A  58      35.152   4.724  24.471  4.00  1.00            
ATOM    446   CG GLN A  58      33.730   4.521  24.994  4.00  1.00            
ATOM    447   CD GLN A  58      33.175   5.890  25.360  4.00  1.00            
ATOM    448  OE1 GLN A  58      33.027   6.223  26.534  4.00  1.00            
ATOM    449  NE2 GLN A  58      32.864   6.710  24.321  4.00  1.00            
ATOM    450    C GLN A  58      37.169   3.810  23.441  4.00  1.00            
ATOM    451    O GLN A  58      38.161   3.695  24.160  4.00  1.00            
ATOM    452    N TYR A  59      37.255   4.249  22.166  4.00  1.00            
ATOM    453   CA TYR A  59      38.518   4.634  21.592  4.00  1.00            
ATOM    454   CB TYR A  59      38.968   3.737  20.428  4.00  1.00            
ATOM    455   CG TYR A  59      40.326   4.198  20.033  4.00  1.00            
ATOM    456  CD1 TYR A  59      41.423   3.747  20.728  4.00  1.00            
ATOM    457  CD2 TYR A  59      40.507   5.086  18.996  4.00  1.00            
ATOM    458  CE1 TYR A  59      42.684   4.164  20.382  4.00  1.00            
ATOM    459  CE2 TYR A  59      41.770   5.505  18.647  4.00  1.00            
ATOM    460   CZ TYR A  59      42.862   5.041  19.341  4.00  1.00            
ATOM    461   OH TYR A  59      44.162   5.464  18.992  4.00  1.00            
ATOM    462    C TYR A  59      38.329   6.027  21.067  4.00  1.00            
ATOM    463    O TYR A  59      37.212   6.443  20.762  4.00  1.00            
ATOM    464    N ASP A  60      39.437   6.788  20.980  4.00  1.00            
ATOM    465   CA ASP A  60      39.421   8.183  20.628  4.00  1.00            
ATOM    466   CB ASP A  60      40.450   8.968  21.469  4.00  1.00            
ATOM    467   CG ASP A  60      40.068  10.438  21.559  4.00  1.00            
ATOM    468  OD1 ASP A  60      38.846  10.741  21.500  4.00  1.00            
ATOM    469  OD2 ASP A  60      40.993  11.279  21.721  4.00  1.00            
ATOM    470    C ASP A  60      39.768   8.354  19.182  4.00  1.00            
ATOM    471    O ASP A  60      39.383   7.553  18.334  4.00  1.00            
ATOM    472    N GLN A  61      40.507   9.445  18.875  4.00  1.00            
ATOM    473   CA GLN A  61      40.879   9.765  17.526  4.00  1.00            
ATOM    474   CB GLN A  61      41.894  10.919  17.432  4.00  1.00            
ATOM    475   CG GLN A  61      41.357  12.268  17.919  4.00  1.00            
ATOM    476   CD GLN A  61      42.471  13.295  17.781  4.00  1.00            
ATOM    477  OE1 GLN A  61      43.188  13.577  18.739  4.00  1.00            
ATOM    478  NE2 GLN A  61      42.630  13.861  16.554  4.00  1.00            
ATOM    479    C GLN A  61      41.524   8.561  16.946  4.00  1.00            
ATOM    480    O GLN A  61      42.672   8.235  17.242  4.00  1.00            
ATOM    481    N ILE A  62      40.756   7.853  16.105  4.00  1.00            
ATOM    482   CA ILE A  62      41.251   6.727  15.384  4.00  1.00            
ATOM    483   CB ILE A  62      40.621   5.435  15.804  4.00  1.00            
ATOM    484  CG1 ILE A  62      41.231   4.274  15.007  4.00  1.00            
ATOM    485  CG2 ILE A  62      39.092   5.569  15.672  4.00  1.00            
ATOM    486  CD1 ILE A  62      40.849   2.900  15.551  4.00  1.00            
ATOM    487    C ILE A  62      40.842   7.001  13.978  4.00  1.00            
ATOM    488    O ILE A  62      39.705   7.405  13.723  4.00  1.00            
ATOM    489    N PRO A  63      41.722   6.842  13.047  4.00  1.00            
ATOM    490   CA PRO A  63      41.291   7.105  11.709  4.00  1.00            
ATOM    491   CD PRO A  63      43.110   7.211  13.259  4.00  1.00            
ATOM    492   CB PRO A  63      42.565   7.284  10.890  4.00  1.00            
ATOM    493   CG PRO A  63      43.577   7.812  11.922  4.00  1.00            
ATOM    494    C PRO A  63      40.438   5.965  11.260  4.00  1.00            
ATOM    495    O PRO A  63      40.708   4.830  11.647  4.00  1.00            
ATOM    496    N VAL A  64      39.387   6.239  10.468  4.00  1.00            
ATOM    497   CA VAL A  64      38.590   5.171   9.949  4.00  1.00            
ATOM    498   CB VAL A  64      37.257   5.027  10.626  4.00  1.00            
ATOM    499  CG1 VAL A  64      36.443   3.959   9.874  4.00  1.00            
ATOM    500  CG2 VAL A  64      37.483   4.704  12.115  4.00  1.00            
ATOM    501    C VAL A  64      38.302   5.552   8.537  4.00  1.00            
ATOM    502    O VAL A  64      37.857   6.669   8.276  4.00  1.00            
ATOM    503    N GLU A  65      38.569   4.650   7.576  4.00  1.00            
ATOM    504   CA GLU A  65      38.219   5.012   6.238  4.00  1.00            
ATOM    505   CB GLU A  65      39.382   4.990   5.226  4.00  1.00            
ATOM    506   CG GLU A  65      40.360   6.150   5.444  4.00  1.00            
ATOM    507   CD GLU A  65      41.323   6.228   4.268  4.00  1.00            
ATOM    508  OE1 GLU A  65      40.840   6.254   3.104  4.00  1.00            
ATOM    509  OE2 GLU A  65      42.557   6.268   4.519  4.00  1.00            
ATOM    510    C GLU A  65      37.144   4.065   5.796  4.00  1.00            
ATOM    511    O GLU A  65      37.365   2.860   5.697  4.00  1.00            
ATOM    512    N ILE A  66      35.936   4.607   5.526  4.00  1.00            
ATOM    513   CA ILE A  66      34.813   3.805   5.118  4.00  1.00            
ATOM    514   CB ILE A  66      33.554   4.174   5.854  4.00  1.00            
ATOM    515  CG1 ILE A  66      33.183   5.647   5.614  4.00  1.00            
ATOM    516  CG2 ILE A  66      33.758   3.826   7.340  4.00  1.00            
ATOM    517  CD1 ILE A  66      31.807   6.024   6.164  4.00  1.00            
ATOM    518    C ILE A  66      34.650   4.009   3.642  4.00  1.00            
ATOM    519    O ILE A  66      34.293   5.088   3.171  4.00  1.00            
ATOM    520    N CYS A  67      34.946   2.943   2.875  3.00  1.00            
ATOM    521   CA CYS A  67      34.831   2.920   1.445  3.00  1.00            
ATOM    522   CB CYS A  67      33.372   3.016   0.955  3.00  1.00            
ATOM    523   SG CYS A  67      33.202   2.699  -0.826  3.00  1.00            
ATOM    524    C CYS A  67      35.628   4.026   0.823  3.00  1.00            
ATOM    525    O CYS A  67      35.190   4.648  -0.144  3.00  1.00            
ATOM    526    N GLY A  68      36.831   4.301   1.358  3.00  1.00            
ATOM    527   CA GLY A  68      37.669   5.297   0.755  3.00  1.00            
ATOM    528    C GLY A  68      37.348   6.612   1.377  3.00  1.00            
ATOM    529    O GLY A  68      38.102   7.573   1.241  3.00  1.00            
ATOM    530    N HIS A  69      36.205   6.689   2.081  4.00  1.00            
ATOM    531   CA HIS A  69      35.859   7.914   2.733  4.00  1.00            
ATOM    532  ND1 HIS A  69      33.250   8.901   1.072  4.00  1.00            
ATOM    533   CG HIS A  69      33.495   7.865   1.946  4.00  1.00            
ATOM    534   CB HIS A  69      34.383   7.973   3.151  4.00  1.00            
ATOM    535  NE2 HIS A  69      32.143   7.138   0.291  4.00  1.00            
ATOM    536  CD2 HIS A  69      32.810   6.796   1.454  4.00  1.00            
ATOM    537  CE1 HIS A  69      32.436   8.411   0.102  4.00  1.00            
ATOM    538    C HIS A  69      36.746   7.986   3.943  4.00  1.00            
ATOM    539    O HIS A  69      37.149   6.950   4.470  4.00  1.00            
ATOM    540    N LYS A  70      37.112   9.201   4.408  4.00  1.00            
ATOM    541   CA LYS A  70      38.038   9.241   5.509  4.00  1.00            
ATOM    542   CB LYS A  70      39.344   9.977   5.153  4.00  1.00            
ATOM    543   CG LYS A  70      40.127   9.308   4.016  4.00  1.00            
ATOM    544   CD LYS A  70      41.276  10.156   3.463  4.00  1.00            
ATOM    545   CE LYS A  70      40.825  11.327   2.584  4.00  1.00            
ATOM    546   NZ LYS A  70      40.452  10.842   1.237  4.00  1.00            
ATOM    547    C LYS A  70      37.430   9.929   6.686  4.00  1.00            
ATOM    548    O LYS A  70      37.102  11.111   6.613  4.00  1.00            
ATOM    549    N ALA A  71      37.311   9.203   7.822  4.00  1.00            
ATOM    550   CA ALA A  71      36.689   9.768   8.988  4.00  1.00            
ATOM    551   CB ALA A  71      35.363   9.087   9.354  4.00  1.00            
ATOM    552    C ALA A  71      37.592   9.658  10.159  4.00  1.00            
ATOM    553    O ALA A  71      38.344   8.697  10.317  4.00  1.00            
ATOM    554    N ILE A  72      37.538  10.706  10.997  4.00  1.00            
ATOM    555   CA ILE A  72      38.209  10.733  12.253  4.00  1.00            
ATOM    556   CB ILE A  72      39.036  11.972  12.474  4.00  1.00            
ATOM    557  CG1 ILE A  72      39.801  11.877  13.803  4.00  1.00            
ATOM    558  CG2 ILE A  72      38.136  13.212  12.343  4.00  1.00            
ATOM    559  CD1 ILE A  72      40.868  12.958  13.963  4.00  1.00            
ATOM    560    C ILE A  72      37.077  10.745  13.205  4.00  1.00            
ATOM    561    O ILE A  72      36.118  11.497  13.032  4.00  1.00            
ATOM    562    N GLY A  73      37.106   9.873  14.217  4.00  1.00            
ATOM    563   CA GLY A  73      35.937   9.937  15.021  4.00  1.00            
ATOM    564    C GLY A  73      36.038   8.979  16.144  4.00  1.00            
ATOM    565    O GLY A  73      37.022   8.257  16.298  4.00  1.00            
ATOM    566    N THR A  74      34.975   8.968  16.964  4.00  1.00            
ATOM    567   CA THR A  74      34.965   8.113  18.099  4.00  1.00            
ATOM    568   CB THR A  74      34.004   8.530  19.173  4.00  1.00            
ATOM    569  OG1 THR A  74      34.215   7.749  20.339  4.00  1.00            
ATOM    570  CG2 THR A  74      32.566   8.341  18.659  4.00  1.00            
ATOM    571    C THR A  74      34.599   6.742  17.664  4.00  1.00            
ATOM    572    O THR A  74      33.732   6.552  16.813  4.00  1.00            
ATOM    573    N VAL A  75      35.288   5.740  18.239  4.00  1.00            
ATOM    574   CA VAL A  75      34.963   4.387  17.919  4.00  1.00            
ATOM    575   CB VAL A  75      36.025   3.671  17.135  4.00  1.00            
ATOM    576  CG1 VAL A  75      37.299   3.584  17.991  4.00  1.00            
ATOM    577  CG2 VAL A  75      35.471   2.300  16.707  4.00  1.00            
ATOM    578    C VAL A  75      34.794   3.673  19.210  4.00  1.00            
ATOM    579    O VAL A  75      35.507   3.937  20.177  4.00  1.00            
ATOM    580    N LEU A  76      33.816   2.751  19.260  4.00  1.00            
ATOM    581   CA LEU A  76      33.590   2.035  20.475  4.00  1.00            
ATOM    582   CB LEU A  76      32.129   2.104  20.949  4.00  1.00            
ATOM    583   CG LEU A  76      31.661   3.555  21.177  4.00  1.00            
ATOM    584  CD1 LEU A  76      30.262   3.608  21.808  4.00  1.00            
ATOM    585  CD2 LEU A  76      32.709   4.370  21.953  4.00  1.00            
ATOM    586    C LEU A  76      33.949   0.605  20.205  4.00  1.00            
ATOM    587    O LEU A  76      33.771   0.130  19.088  4.00  1.00            
ATOM    588    N VAL A  77      34.519  -0.114  21.196  4.00  1.00            
ATOM    589   CA VAL A  77      34.840  -1.499  20.968  4.00  1.00            
ATOM    590   CB VAL A  77      36.308  -1.764  20.828  4.00  1.00            
ATOM    591  CG1 VAL A  77      36.520  -3.281  20.713  4.00  1.00            
ATOM    592  CG2 VAL A  77      36.834  -0.969  19.620  4.00  1.00            
ATOM    593    C VAL A  77      34.356  -2.278  22.136  4.00  1.00            
ATOM    594    O VAL A  77      34.525  -1.889  23.290  4.00  1.00            
ATOM    595    N GLY A  78      33.738  -3.424  21.824  1.00  1.00            
ATOM    596   CA GLY A  78      33.166  -4.337  22.758  1.00  1.00            
ATOM    597    C GLY A  78      32.274  -5.139  21.897  1.00  1.00            
ATOM    598    O GLY A  78      32.032  -4.781  20.747  1.00  1.00            
ATOM    599    N PRO A  79      31.777  -6.211  22.400  1.00  1.00            
ATOM    600   CA PRO A  79      30.951  -6.957  21.512  1.00  1.00            
ATOM    601   CD PRO A  79      32.638  -7.090  23.178  1.00  1.00            
ATOM    602   CB PRO A  79      30.958  -8.396  22.022  1.00  1.00            
ATOM    603   CG PRO A  79      32.333  -8.519  22.699  1.00  1.00            
ATOM    604    C PRO A  79      29.593  -6.434  21.172  1.00  1.00            
ATOM    605    O PRO A  79      28.898  -5.899  22.037  1.00  1.00            
ATOM    606    N THR A  80      29.238  -6.586  19.883  1.00  1.00            
ATOM    607   CA THR A  80      27.955  -6.355  19.310  1.00  1.00            
ATOM    608   CB THR A  80      27.761  -4.998  18.687  1.00  1.00            
ATOM    609  OG1 THR A  80      28.734  -4.772  17.682  1.00  1.00            
ATOM    610  CG2 THR A  80      27.841  -3.938  19.794  1.00  1.00            
ATOM    611    C THR A  80      27.908  -7.392  18.241  1.00  1.00            
ATOM    612    O THR A  80      28.949  -7.948  17.901  1.00  1.00            
ATOM    613    N PRO A  81      26.779  -7.717  17.702  1.00  1.00            
ATOM    614   CA PRO A  81      26.755  -8.734  16.692  1.00  1.00            
ATOM    615   CD PRO A  81      25.520  -7.649  18.424  1.00  1.00            
ATOM    616   CB PRO A  81      25.285  -9.131  16.517  1.00  1.00            
ATOM    617   CG PRO A  81      24.499  -8.118  17.377  1.00  1.00            
ATOM    618    C PRO A  81      27.492  -8.484  15.403  1.00  1.00            
ATOM    619    O PRO A  81      28.210  -9.382  14.965  1.00  1.00            
ATOM    620    N VAL A  82      27.348  -7.298  14.781  1.00  1.00            
ATOM    621   CA VAL A  82      28.045  -7.017  13.553  1.00  1.00            
ATOM    622   CB VAL A  82      27.171  -7.009  12.333  1.00  1.00            
ATOM    623  CG1 VAL A  82      26.192  -5.827  12.438  1.00  1.00            
ATOM    624  CG2 VAL A  82      28.074  -6.967  11.090  1.00  1.00            
ATOM    625    C VAL A  82      28.572  -5.645  13.743  1.00  1.00            
ATOM    626    O VAL A  82      28.140  -4.924  14.640  1.00  1.00            
ATOM    627    N ASN A  83      29.542  -5.249  12.915  1.00  1.00            
ATOM    628   CA ASN A  83      30.102  -3.958  13.121  1.00  1.00            
ATOM    629   CB ASN A  83      31.400  -3.713  12.332  1.00  1.00            
ATOM    630   CG ASN A  83      32.468  -4.669  12.835  1.00  1.00            
ATOM    631  OD1 ASN A  83      32.182  -5.812  13.186  1.00  1.00            
ATOM    632  ND2 ASN A  83      33.739  -4.188  12.873  1.00  1.00            
ATOM    633    C ASN A  83      29.131  -2.944  12.635  1.00  1.00            
ATOM    634    O ASN A  83      28.256  -3.242  11.824  1.00  1.00            
ATOM    635    N ILE A  84      29.242  -1.706  13.152  4.00  1.00            
ATOM    636   CA ILE A  84      28.307  -0.733  12.690  4.00  1.00            
ATOM    637   CB ILE A  84      27.170  -0.530  13.649  4.00  1.00            
ATOM    638  CG1 ILE A  84      25.984   0.150  12.953  4.00  1.00            
ATOM    639  CG2 ILE A  84      27.713   0.249  14.858  4.00  1.00            
ATOM    640  CD1 ILE A  84      25.287  -0.773  11.956  4.00  1.00            
ATOM    641    C ILE A  84      28.978   0.600  12.530  4.00  1.00            
ATOM    642    O ILE A  84      29.890   0.943  13.282  4.00  1.00            
ATOM    643    N ILE A  85      28.553   1.379  11.510  4.00  1.00            
ATOM    644   CA ILE A  85      29.097   2.690  11.272  4.00  1.00            
ATOM    645   CB ILE A  85      28.623   3.279   9.977  4.00  1.00            
ATOM    646  CG1 ILE A  85      29.200   2.501   8.792  4.00  1.00            
ATOM    647  CG2 ILE A  85      28.984   4.772   9.970  4.00  1.00            
ATOM    648  CD1 ILE A  85      30.713   2.652   8.656  4.00  1.00            
ATOM    649    C ILE A  85      28.697   3.657  12.318  4.00  1.00            
ATOM    650    O ILE A  85      29.538   4.285  12.960  4.00  1.00            
ATOM    651    N GLY A  86      27.383   3.787  12.528  1.00  1.00            
ATOM    652   CA GLY A  86      26.942   4.725  13.501  1.00  1.00            
ATOM    653    C GLY A  86      26.867   6.079  12.913  1.00  1.00            
ATOM    654    O GLY A  86      27.294   6.346  11.792  1.00  1.00            
ATOM    655    N ARG A  87      26.256   6.947  13.723  2.00  1.00            
ATOM    656   CA ARG A  87      25.955   8.319  13.516  2.00  1.00            
ATOM    657   CB ARG A  87      25.085   8.824  14.676  2.00  1.00            
ATOM    658   CG ARG A  87      24.756  10.314  14.665  2.00  1.00            
ATOM    659   CD ARG A  87      24.402  10.826  16.065  2.00  1.00            
ATOM    660   NE ARG A  87      25.578  11.588  16.571  2.00  1.00            
ATOM    661   CZ ARG A  87      25.555  12.140  17.819  2.00  1.00            
ATOM    662  NH1 ARG A  87      24.475  11.948  18.632  2.00  1.00            
ATOM    663  NH2 ARG A  87      26.611  12.888  18.253  2.00  1.00            
ATOM    664    C ARG A  87      27.137   9.237  13.477  2.00  1.00            
ATOM    665    O ARG A  87      27.209  10.101  12.605  2.00  1.00            
ATOM    666    N ASN A  88      28.082   9.107  14.431  2.00  1.00            
ATOM    667   CA ASN A  88      29.144  10.076  14.461  2.00  1.00            
ATOM    668   CB ASN A  88      30.188   9.821  15.563  2.00  1.00            
ATOM    669   CG ASN A  88      29.709  10.428  16.871  2.00  1.00            
ATOM    670  OD1 ASN A  88      29.836  11.633  17.088  2.00  1.00            
ATOM    671  ND2 ASN A  88      29.154   9.578  17.775  2.00  1.00            
ATOM    672    C ASN A  88      29.888  10.000  13.176  2.00  1.00            
ATOM    673    O ASN A  88      30.014  10.990  12.458  2.00  1.00            
ATOM    674    N LEU A  89      30.387   8.799  12.839  2.00  1.00            
ATOM    675   CA LEU A  89      30.949   8.650  11.536  2.00  1.00            
ATOM    676   CB LEU A  89      31.685   7.318  11.311  2.00  1.00            
ATOM    677   CG LEU A  89      32.944   7.162  12.184  2.00  1.00            
ATOM    678  CD1 LEU A  89      34.015   8.197  11.816  2.00  1.00            
ATOM    679  CD2 LEU A  89      32.594   7.193  13.679  2.00  1.00            
ATOM    680    C LEU A  89      29.698   8.635  10.749  2.00  1.00            
ATOM    681    O LEU A  89      28.626   8.445  11.315  2.00  1.00            
ATOM    682    N LEU A  90      29.801   8.848   9.438  2.00  1.00            
ATOM    683   CA LEU A  90      28.682   8.940   8.558  2.00  1.00            
ATOM    684   CB LEU A  90      27.520   7.969   8.882  2.00  1.00            
ATOM    685   CG LEU A  90      26.415   7.866   7.815  2.00  1.00            
ATOM    686  CD1 LEU A  90      26.968   7.290   6.501  2.00  1.00            
ATOM    687  CD2 LEU A  90      25.224   7.044   8.331  2.00  1.00            
ATOM    688    C LEU A  90      28.205  10.362   8.546  2.00  1.00            
ATOM    689    O LEU A  90      27.842  10.872   7.488  2.00  1.00            
ATOM    690    N THR A  91      28.202  11.061   9.698  3.00  1.00            
ATOM    691   CA THR A  91      27.917  12.471   9.658  3.00  1.00            
ATOM    692   CB THR A  91      27.584  13.022  11.013  3.00  1.00            
ATOM    693  OG1 THR A  91      26.459  12.350  11.555  3.00  1.00            
ATOM    694  CG2 THR A  91      27.298  14.527  10.881  3.00  1.00            
ATOM    695    C THR A  91      29.155  13.170   9.213  3.00  1.00            
ATOM    696    O THR A  91      29.134  14.031   8.335  3.00  1.00            
ATOM    697    N GLN A  92      30.287  12.767   9.827  3.00  1.00            
ATOM    698   CA GLN A  92      31.547  13.409   9.598  3.00  1.00            
ATOM    699   CB GLN A  92      32.686  12.783  10.422  3.00  1.00            
ATOM    700   CG GLN A  92      32.344  12.552  11.899  3.00  1.00            
ATOM    701   CD GLN A  92      31.735  13.811  12.496  3.00  1.00            
ATOM    702  OE1 GLN A  92      31.769  14.886  11.901  3.00  1.00            
ATOM    703  NE2 GLN A  92      31.150  13.669  13.717  3.00  1.00            
ATOM    704    C GLN A  92      31.886  13.171   8.186  3.00  1.00            
ATOM    705    O GLN A  92      32.289  14.077   7.459  3.00  1.00            
ATOM    706    N ILE A  93      31.702  11.917   7.755  3.00  1.00            
ATOM    707   CA ILE A  93      32.076  11.658   6.415  3.00  1.00            
ATOM    708   CB ILE A  93      33.220  10.709   6.296  3.00  1.00            
ATOM    709  CG1 ILE A  93      34.415  11.320   7.037  3.00  1.00            
ATOM    710  CG2 ILE A  93      33.494  10.448   4.804  3.00  1.00            
ATOM    711  CD1 ILE A  93      34.854  12.673   6.475  3.00  1.00            
ATOM    712    C ILE A  93      30.922  11.113   5.696  3.00  1.00            
ATOM    713    O ILE A  93      30.240  10.195   6.149  3.00  1.00            
ATOM    714    N GLY A  94      30.674  11.714   4.533  3.00  1.00            
ATOM    715   CA GLY A  94      29.656  11.181   3.720  3.00  1.00            
ATOM    716    C GLY A  94      28.345  11.716   4.060  3.00  1.00            
ATOM    717    O GLY A  94      28.211  12.810   4.606  3.00  1.00            
ATOM    718    N CYS A  95      27.318  10.921   3.739  1.00  1.00            
ATOM    719   CA CYS A  95      26.096  11.598   3.864  1.00  1.00            
ATOM    720   CB CYS A  95      25.588  12.162   2.526  1.00  1.00            
ATOM    721   SG CYS A  95      26.716  13.403   1.825  1.00  1.00            
ATOM    722    C CYS A  95      24.997  10.797   4.414  1.00  1.00            
ATOM    723    O CYS A  95      25.182   9.881   5.212  1.00  1.00            
ATOM    724    N THR A  96      23.783  11.176   3.971  4.00  1.00            
ATOM    725   CA THR A  96      22.679  10.608   4.640  4.00  1.00            
ATOM    726   CB THR A  96      22.137  11.529   5.695  4.00  1.00            
ATOM    727  OG1 THR A  96      21.417  10.800   6.680  4.00  1.00            
ATOM    728  CG2 THR A  96      21.240  12.578   5.015  4.00  1.00            
ATOM    729    C THR A  96      21.583  10.175   3.738  4.00  1.00            
ATOM    730    O THR A  96      21.739  10.025   2.528  4.00  1.00            
ATOM    731    N LEU A  97      20.425   9.946   4.381  4.00  1.00            
ATOM    732   CA LEU A  97      19.244   9.409   3.803  4.00  1.00            
ATOM    733   CB LEU A  97      18.105   9.210   4.823  4.00  1.00            
ATOM    734   CG LEU A  97      18.462   8.314   6.025  4.00  1.00            
ATOM    735  CD1 LEU A  97      17.246   8.105   6.943  4.00  1.00            
ATOM    736  CD2 LEU A  97      19.104   6.994   5.579  4.00  1.00            
ATOM    737    C LEU A  97      18.723  10.339   2.774  4.00  1.00            
ATOM    738    O LEU A  97      18.876  11.557   2.857  4.00  1.00            
ATOM    739    N ASN A  98      18.108   9.739   1.743  4.00  1.00            
ATOM    740   CA ASN A  98      17.523  10.500   0.693  4.00  1.00            
ATOM    741   CB ASN A  98      18.270  10.327  -0.639  4.00  1.00            
ATOM    742   CG ASN A  98      18.017  11.550  -1.506  4.00  1.00            
ATOM    743  OD1 ASN A  98      16.874  11.901  -1.792  4.00  1.00            
ATOM    744  ND2 ASN A  98      19.119  12.228  -1.927  4.00  1.00            
ATOM    745    C ASN A  98      16.142   9.961   0.535  4.00  1.00            
ATOM    746    O ASN A  98      15.924   8.755   0.643  4.00  1.00            
ATOM    747    N PHE A  99      15.158  10.844   0.302  1.00  1.00            
ATOM    748   CA PHE A  99      13.821  10.352   0.178  1.00  1.00            
ATOM    749   CB PHE A  99      12.914  10.820   1.324  1.00  1.00            
ATOM    750   CG PHE A  99      13.510  10.266   2.575  1.00  1.00            
ATOM    751  CD1 PHE A  99      14.603  10.875   3.147  1.00  1.00            
ATOM    752  CD2 PHE A  99      12.980   9.147   3.178  1.00  1.00            
ATOM    753  CE1 PHE A  99      15.163  10.375   4.299  1.00  1.00            
ATOM    754  CE2 PHE A  99      13.536   8.644   4.330  1.00  1.00            
ATOM    755   CZ PHE A  99      14.630   9.257   4.892  1.00  1.00            
ATOM    756    C PHE A  99      13.263  10.907  -1.123  1.00  1.00            
ATOM    757    O PHE A  99      12.157  11.511  -1.078  1.00  1.00            
ATOM    758  OXT PHE A  99      13.928  10.736  -2.179  1.00  1.00            
ATOM    759    N PRO B   1      13.246  13.663   1.586  1.00  1.00            
ATOM    760   CA PRO B   1      13.988  14.926   1.848  1.00  1.00            
ATOM    761   CD PRO B   1      12.239  13.443   2.683  1.00  1.00            
ATOM    762   CB PRO B   1      13.208  15.642   2.949  1.00  1.00            
ATOM    763   CG PRO B   1      12.544  14.513   3.741  1.00  1.00            
ATOM    764    C PRO B   1      15.338  14.500   2.329  1.00  1.00            
ATOM    765    O PRO B   1      15.629  13.306   2.290  1.00  1.00            
ATOM    766    N GLN B   2      16.174  15.454   2.791  4.00  1.00            
ATOM    767   CA GLN B   2      17.473  15.094   3.280  4.00  1.00            
ATOM    768   CB GLN B   2      18.576  16.086   2.882  4.00  1.00            
ATOM    769   CG GLN B   2      18.830  16.092   1.375  4.00  1.00            
ATOM    770   CD GLN B   2      19.345  14.707   1.013  4.00  1.00            
ATOM    771  OE1 GLN B   2      19.247  14.272  -0.133  4.00  1.00            
ATOM    772  NE2 GLN B   2      19.907  13.990   2.023  4.00  1.00            
ATOM    773    C GLN B   2      17.411  15.059   4.774  4.00  1.00            
ATOM    774    O GLN B   2      17.104  16.063   5.413  4.00  1.00            
ATOM    775    N ILE B   3      17.683  13.880   5.373  4.00  1.00            
ATOM    776   CA ILE B   3      17.702  13.811   6.803  4.00  1.00            
ATOM    777   CB ILE B   3      16.904  12.658   7.365  4.00  1.00            
ATOM    778  CG1 ILE B   3      16.901  12.711   8.903  4.00  1.00            
ATOM    779  CG2 ILE B   3      17.388  11.333   6.748  4.00  1.00            
ATOM    780  CD1 ILE B   3      16.139  13.908   9.474  4.00  1.00            
ATOM    781    C ILE B   3      19.147  13.717   7.203  4.00  1.00            
ATOM    782    O ILE B   3      19.722  12.636   7.295  4.00  1.00            
ATOM    783    N THR B   4      19.778  14.877   7.486  1.00  1.00            
ATOM    784   CA THR B   4      21.178  14.863   7.809  1.00  1.00            
ATOM    785   CB THR B   4      21.795  16.227   7.893  1.00  1.00            
ATOM    786  OG1 THR B   4      21.150  16.993   8.899  1.00  1.00            
ATOM    787  CG2 THR B   4      21.663  16.916   6.525  1.00  1.00            
ATOM    788    C THR B   4      21.307  14.213   9.126  1.00  1.00            
ATOM    789    O THR B   4      20.369  14.179   9.921  1.00  1.00            
ATOM    790    N LEU B   5      22.496  13.653   9.381  1.00  1.00            
ATOM    791   CA LEU B   5      22.642  12.955  10.605  1.00  1.00            
ATOM    792   CB LEU B   5      23.647  11.798  10.528  1.00  1.00            
ATOM    793   CG LEU B   5      23.247  10.738   9.490  1.00  1.00            
ATOM    794  CD1 LEU B   5      24.257   9.583   9.468  1.00  1.00            
ATOM    795  CD2 LEU B   5      21.793  10.279   9.683  1.00  1.00            
ATOM    796    C LEU B   5      23.145  13.922  11.638  1.00  1.00            
ATOM    797    O LEU B   5      24.114  14.650  11.426  1.00  1.00            
ATOM    798    N TRP B   6      22.445  13.948  12.787  1.00  1.00            
ATOM    799   CA TRP B   6      22.728  14.744  13.949  1.00  1.00            
ATOM    800   CB TRP B   6      21.948  16.073  14.005  1.00  1.00            
ATOM    801   CG TRP B   6      22.249  16.926  15.221  1.00  1.00            
ATOM    802  CD2 TRP B   6      21.351  17.905  15.770  1.00  1.00            
ATOM    803  CD1 TRP B   6      23.365  16.945  16.007  1.00  1.00            
ATOM    804  NE1 TRP B   6      23.220  17.879  17.007  1.00  1.00            
ATOM    805  CE2 TRP B   6      21.985  18.475  16.874  1.00  1.00            
ATOM    806  CE3 TRP B   6      20.099  18.297  15.387  1.00  1.00            
ATOM    807  CZ2 TRP B   6      21.375  19.449  17.615  1.00  1.00            
ATOM    808  CZ3 TRP B   6      19.488  19.279  16.135  1.00  1.00            
ATOM    809  CH2 TRP B   6      20.113  19.845  17.227  1.00  1.00            
ATOM    810    C TRP B   6      22.160  13.889  15.020  1.00  1.00            
ATOM    811    O TRP B   6      22.694  12.828  15.331  1.00  1.00            
ATOM    812    N LYS B   7      21.037  14.326  15.618  1.00  1.00            
ATOM    813   CA LYS B   7      20.338  13.435  16.495  1.00  1.00            
ATOM    814   CB LYS B   7      19.152  14.084  17.224  1.00  1.00            
ATOM    815   CG LYS B   7      19.590  15.131  18.253  1.00  1.00            
ATOM    816   CD LYS B   7      18.457  16.027  18.756  1.00  1.00            
ATOM    817   CE LYS B   7      18.911  17.063  19.788  1.00  1.00            
ATOM    818   NZ LYS B   7      19.288  16.387  21.052  1.00  1.00            
ATOM    819    C LYS B   7      19.830  12.385  15.565  1.00  1.00            
ATOM    820    O LYS B   7      19.875  12.562  14.350  1.00  1.00            
ATOM    821    N ARG B   8      19.350  11.256  16.106  1.00  1.00            
ATOM    822   CA ARG B   8      18.977  10.162  15.242  1.00  1.00            
ATOM    823   CB ARG B   8      18.361   8.966  15.964  1.00  1.00            
ATOM    824   CG ARG B   8      16.989   9.247  16.598  1.00  1.00            
ATOM    825   CD ARG B   8      16.877   8.821  18.066  1.00  1.00            
ATOM    826   NE ARG B   8      16.799  10.060  18.890  1.00  1.00            
ATOM    827   CZ ARG B   8      15.583  10.557  19.264  1.00  1.00            
ATOM    828  NH1 ARG B   8      14.440   9.884  18.945  1.00  1.00            
ATOM    829  NH2 ARG B   8      15.511  11.722  19.972  1.00  1.00            
ATOM    830    C ARG B   8      17.944  10.657  14.276  1.00  1.00            
ATOM    831    O ARG B   8      17.090  11.476  14.615  1.00  1.00            
ATOM    832    N PRO B   9      18.040  10.163  13.062  1.00  1.00            
ATOM    833   CA PRO B   9      17.120  10.536  12.015  1.00  1.00            
ATOM    834   CD PRO B   9      18.520   8.797  12.860  1.00  1.00            
ATOM    835   CB PRO B   9      17.414   9.602  10.856  1.00  1.00            
ATOM    836   CG PRO B   9      17.807   8.306  11.590  1.00  1.00            
ATOM    837    C PRO B   9      15.787  10.189  12.595  1.00  1.00            
ATOM    838    O PRO B   9      15.682   9.157  13.249  1.00  1.00            
ATOM    839    N LEU B  10      14.754  11.032  12.393  4.00  1.00            
ATOM    840   CA LEU B  10      13.460  10.729  12.929  4.00  1.00            
ATOM    841   CB LEU B  10      13.101  11.605  14.145  4.00  1.00            
ATOM    842   CG LEU B  10      11.679  11.374  14.696  4.00  1.00            
ATOM    843  CD1 LEU B  10      11.553  10.004  15.383  4.00  1.00            
ATOM    844  CD2 LEU B  10      11.212  12.543  15.580  4.00  1.00            
ATOM    845    C LEU B  10      12.467  11.080  11.865  4.00  1.00            
ATOM    846    O LEU B  10      12.667  12.031  11.112  4.00  1.00            
ATOM    847    N VAL B  11      11.381  10.294  11.749  4.00  1.00            
ATOM    848   CA VAL B  11      10.328  10.640  10.835  4.00  1.00            
ATOM    849   CB VAL B  11      10.234   9.823   9.588  4.00  1.00            
ATOM    850  CG1 VAL B  11      11.437  10.154   8.691  4.00  1.00            
ATOM    851  CG2 VAL B  11      10.082   8.350   9.999  4.00  1.00            
ATOM    852    C VAL B  11       9.047  10.455  11.567  4.00  1.00            
ATOM    853    O VAL B  11       8.986   9.751  12.574  4.00  1.00            
ATOM    854    N THR B  12       7.986  11.119  11.081  4.00  1.00            
ATOM    855   CA THR B  12       6.694  10.973  11.674  4.00  1.00            
ATOM    856   CB THR B  12       5.851  12.205  11.518  4.00  1.00            
ATOM    857  OG1 THR B  12       6.476  13.320  12.136  4.00  1.00            
ATOM    858  CG2 THR B  12       4.469  11.949  12.136  4.00  1.00            
ATOM    859    C THR B  12       6.038   9.916  10.845  4.00  1.00            
ATOM    860    O THR B  12       5.970  10.040   9.623  4.00  1.00            
ATOM    861    N ILE B  13       5.556   8.827  11.475  4.00  1.00            
ATOM    862   CA ILE B  13       4.982   7.805  10.654  4.00  1.00            
ATOM    863   CB ILE B  13       5.764   6.535  10.675  4.00  1.00            
ATOM    864  CG1 ILE B  13       7.133   6.829  10.040  4.00  1.00            
ATOM    865  CG2 ILE B  13       4.957   5.442   9.958  4.00  1.00            
ATOM    866  CD1 ILE B  13       8.158   5.725  10.229  4.00  1.00            
ATOM    867    C ILE B  13       3.563   7.573  11.043  4.00  1.00            
ATOM    868    O ILE B  13       3.240   7.352  12.210  4.00  1.00            
ATOM    869    N ARG B  14       2.674   7.644  10.032  4.00  1.00            
ATOM    870   CA ARG B  14       1.269   7.443  10.212  4.00  1.00            
ATOM    871   CB ARG B  14       0.437   8.124   9.116  4.00  1.00            
ATOM    872   CG ARG B  14      -1.047   7.764   9.157  4.00  1.00            
ATOM    873   CD ARG B  14      -1.890   8.601   8.196  4.00  1.00            
ATOM    874   NE ARG B  14      -1.795  10.012   8.666  4.00  1.00            
ATOM    875   CZ ARG B  14      -2.727  10.931   8.278  4.00  1.00            
ATOM    876  NH1 ARG B  14      -3.736  10.566   7.435  4.00  1.00            
ATOM    877  NH2 ARG B  14      -2.653  12.212   8.743  4.00  1.00            
ATOM    878    C ARG B  14       1.037   5.980  10.090  4.00  1.00            
ATOM    879    O ARG B  14       1.366   5.378   9.069  4.00  1.00            
ATOM    880    N ILE B  15       0.485   5.358  11.148  4.00  1.00            
ATOM    881   CA ILE B  15       0.301   3.948  11.044  4.00  1.00            
ATOM    882   CB ILE B  15       1.495   3.209  11.574  4.00  1.00            
ATOM    883  CG1 ILE B  15       1.719   3.552  13.060  4.00  1.00            
ATOM    884  CG2 ILE B  15       2.694   3.550  10.675  4.00  1.00            
ATOM    885  CD1 ILE B  15       2.780   2.687  13.738  4.00  1.00            
ATOM    886    C ILE B  15      -0.881   3.505  11.834  4.00  1.00            
ATOM    887    O ILE B  15      -1.016   3.833  13.011  4.00  1.00            
ATOM    888    N GLY B  16      -1.775   2.736  11.191  3.00  1.00            
ATOM    889   CA GLY B  16      -2.875   2.164  11.903  3.00  1.00            
ATOM    890    C GLY B  16      -3.749   3.263  12.412  3.00  1.00            
ATOM    891    O GLY B  16      -4.517   3.069  13.352  3.00  1.00            
ATOM    892    N GLY B  17      -3.659   4.458  11.802  3.00  1.00            
ATOM    893   CA GLY B  17      -4.496   5.532  12.247  3.00  1.00            
ATOM    894    C GLY B  17      -3.835   6.188  13.414  3.00  1.00            
ATOM    895    O GLY B  17      -4.441   7.020  14.090  3.00  1.00            
ATOM    896    N GLN B  18      -2.564   5.830  13.686  4.00  1.00            
ATOM    897   CA GLN B  18      -1.897   6.418  14.809  4.00  1.00            
ATOM    898   CB GLN B  18      -1.463   5.405  15.881  4.00  1.00            
ATOM    899   CG GLN B  18      -2.648   4.749  16.592  4.00  1.00            
ATOM    900   CD GLN B  18      -2.096   3.778  17.622  4.00  1.00            
ATOM    901  OE1 GLN B  18      -2.598   2.667  17.780  4.00  1.00            
ATOM    902  NE2 GLN B  18      -1.032   4.210  18.352  4.00  1.00            
ATOM    903    C GLN B  18      -0.677   7.138  14.335  4.00  1.00            
ATOM    904    O GLN B  18      -0.115   6.814  13.291  4.00  1.00            
ATOM    905    N LEU B  19      -0.252   8.164  15.104  4.00  1.00            
ATOM    906   CA LEU B  19       0.891   8.932  14.714  4.00  1.00            
ATOM    907   CB LEU B  19       0.651  10.456  14.815  4.00  1.00            
ATOM    908   CG LEU B  19       1.709  11.352  14.131  4.00  1.00            
ATOM    909  CD1 LEU B  19       1.356  12.841  14.296  4.00  1.00            
ATOM    910  CD2 LEU B  19       3.137  11.052  14.607  4.00  1.00            
ATOM    911    C LEU B  19       2.024   8.524  15.600  4.00  1.00            
ATOM    912    O LEU B  19       1.875   8.444  16.819  4.00  1.00            
ATOM    913    N LYS B  20       3.199   8.248  14.993  4.00  1.00            
ATOM    914   CA LYS B  20       4.324   7.785  15.753  4.00  1.00            
ATOM    915   CB LYS B  20       4.695   6.319  15.470  4.00  1.00            
ATOM    916   CG LYS B  20       3.799   5.294  16.166  4.00  1.00            
ATOM    917   CD LYS B  20       3.917   5.338  17.690  4.00  1.00            
ATOM    918   CE LYS B  20       3.146   4.227  18.404  4.00  1.00            
ATOM    919   NZ LYS B  20       3.418   4.286  19.858  4.00  1.00            
ATOM    920    C LYS B  20       5.535   8.577  15.419  4.00  1.00            
ATOM    921    O LYS B  20       5.640   9.178  14.351  4.00  1.00            
ATOM    922    N GLU B  21       6.475   8.610  16.380  4.00  1.00            
ATOM    923   CA GLU B  21       7.758   9.170  16.110  4.00  1.00            
ATOM    924   CB GLU B  21       8.465   9.798  17.326  4.00  1.00            
ATOM    925   CG GLU B  21       8.745   8.808  18.461  4.00  1.00            
ATOM    926   CD GLU B  21       9.791   9.428  19.381  4.00  1.00            
ATOM    927  OE1 GLU B  21      10.893   9.764  18.869  4.00  1.00            
ATOM    928  OE2 GLU B  21       9.507   9.571  20.599  4.00  1.00            
ATOM    929    C GLU B  21       8.539   7.972  15.722  4.00  1.00            
ATOM    930    O GLU B  21       8.534   6.967  16.432  4.00  1.00            
ATOM    931    N ALA B  22       9.214   8.015  14.568  4.00  1.00            
ATOM    932   CA ALA B  22       9.874   6.802  14.220  4.00  1.00            
ATOM    933   CB ALA B  22       9.196   6.044  13.066  4.00  1.00            
ATOM    934    C ALA B  22      11.257   7.109  13.789  4.00  1.00            
ATOM    935    O ALA B  22      11.554   8.201  13.312  4.00  1.00            
ATOM    936    N LEU B  23      12.150   6.124  13.983  4.00  1.00            
ATOM    937   CA LEU B  23      13.506   6.285  13.576  4.00  1.00            
ATOM    938   CB LEU B  23      14.525   5.733  14.589  4.00  1.00            
ATOM    939   CG LEU B  23      14.495   6.448  15.951  4.00  1.00            
ATOM    940  CD1 LEU B  23      13.127   6.282  16.630  4.00  1.00            
ATOM    941  CD2 LEU B  23      15.665   6.002  16.846  4.00  1.00            
ATOM    942    C LEU B  23      13.668   5.475  12.332  4.00  1.00            
ATOM    943    O LEU B  23      13.206   4.337  12.259  4.00  1.00            
ATOM    944    N LEU B  24      14.304   6.053  11.298  4.00  1.00            
ATOM    945   CA LEU B  24      14.546   5.283  10.115  4.00  1.00            
ATOM    946   CB LEU B  24      14.681   6.111   8.829  4.00  1.00            
ATOM    947   CG LEU B  24      13.353   6.786   8.454  4.00  1.00            
ATOM    948  CD1 LEU B  24      12.934   7.779   9.544  4.00  1.00            
ATOM    949  CD2 LEU B  24      13.400   7.406   7.049  4.00  1.00            
ATOM    950    C LEU B  24      15.850   4.603  10.389  4.00  1.00            
ATOM    951    O LEU B  24      16.772   5.248  10.878  4.00  1.00            
ATOM    952    N ASP B  25      15.951   3.276  10.148  1.00  1.00            
ATOM    953   CA ASP B  25      17.185   2.583  10.422  1.00  1.00            
ATOM    954   CB ASP B  25      17.099   1.647  11.640  1.00  1.00            
ATOM    955   CG ASP B  25      16.944   2.504  12.888  1.00  1.00            
ATOM    956  OD1 ASP B  25      17.396   3.680  12.857  1.00  1.00            
ATOM    957  OD2 ASP B  25      16.369   1.995  13.887  1.00  1.00            
ATOM    958    C ASP B  25      17.508   1.709   9.235  1.00  1.00            
ATOM    959    O ASP B  25      16.732   0.819   8.888  1.00  1.00            
ATOM    960    N THR B  26      18.657   1.955   8.565  3.00  1.00            
ATOM    961   CA THR B  26      19.084   1.154   7.442  3.00  1.00            
ATOM    962   CB THR B  26      20.270   1.719   6.719  3.00  1.00            
ATOM    963  OG1 THR B  26      19.980   3.027   6.245  3.00  1.00            
ATOM    964  CG2 THR B  26      20.582   0.793   5.533  3.00  1.00            
ATOM    965    C THR B  26      19.447  -0.193   7.948  3.00  1.00            
ATOM    966    O THR B  26      19.201  -1.218   7.314  3.00  1.00            
ATOM    967    N GLY B  27      20.031  -0.192   9.150  3.00  1.00            
ATOM    968   CA GLY B  27      20.571  -1.349   9.778  3.00  1.00            
ATOM    969    C GLY B  27      19.547  -2.394  10.085  3.00  1.00            
ATOM    970    O GLY B  27      19.835  -3.589  10.085  3.00  1.00            
ATOM    971    N ALA B  28      18.321  -1.948  10.353  1.00  1.00            
ATOM    972   CA ALA B  28      17.309  -2.715  11.003  1.00  1.00            
ATOM    973   CB ALA B  28      16.082  -1.851  11.344  1.00  1.00            
ATOM    974    C ALA B  28      16.766  -3.975  10.439  1.00  1.00            
ATOM    975    O ALA B  28      16.538  -4.891  11.226  1.00  1.00            
ATOM    976    N ASP B  29      16.502  -4.070   9.128  1.00  1.00            
ATOM    977   CA ASP B  29      15.788  -5.212   8.620  1.00  1.00            
ATOM    978   CB ASP B  29      16.163  -6.611   9.166  1.00  1.00            
ATOM    979   CG ASP B  29      17.541  -6.986   8.641  1.00  1.00            
ATOM    980  OD1 ASP B  29      18.166  -6.136   7.953  1.00  1.00            
ATOM    981  OD2 ASP B  29      17.991  -8.129   8.927  1.00  1.00            
ATOM    982    C ASP B  29      14.329  -4.952   8.874  1.00  1.00            
ATOM    983    O ASP B  29      13.747  -4.049   8.275  1.00  1.00            
ATOM    984    N ASP B  30      13.690  -5.713   9.788  1.00  1.00            
ATOM    985   CA ASP B  30      12.272  -5.563   9.977  1.00  1.00            
ATOM    986   CB ASP B  30      11.587  -6.718  10.734  1.00  1.00            
ATOM    987   CG ASP B  30      11.392  -7.887   9.780  1.00  1.00            
ATOM    988  OD1 ASP B  30      11.978  -7.853   8.664  1.00  1.00            
ATOM    989  OD2 ASP B  30      10.639  -8.827  10.151  1.00  1.00            
ATOM    990    C ASP B  30      11.927  -4.323  10.692  1.00  1.00            
ATOM    991    O ASP B  30      12.779  -3.567  11.155  1.00  1.00            
ATOM    992    N THR B  31      10.604  -4.098  10.756  1.00  1.00            
ATOM    993   CA THR B  31      10.094  -2.930  11.374  1.00  1.00            
ATOM    994   CB THR B  31       8.952  -2.302  10.627  1.00  1.00            
ATOM    995  OG1 THR B  31       7.850  -3.197  10.569  1.00  1.00            
ATOM    996  CG2 THR B  31       9.417  -1.946   9.205  1.00  1.00            
ATOM    997    C THR B  31       9.583  -3.292  12.714  1.00  1.00            
ATOM    998    O THR B  31       8.659  -4.091  12.851  1.00  1.00            
ATOM    999    N VAL B  32      10.200  -2.699  13.747  4.00  1.00            
ATOM   1000   CA VAL B  32       9.749  -2.938  15.075  4.00  1.00            
ATOM   1001   CB VAL B  32      10.834  -2.843  16.111  4.00  1.00            
ATOM   1002  CG1 VAL B  32      11.896  -3.917  15.824  4.00  1.00            
ATOM   1003  CG2 VAL B  32      11.385  -1.407  16.108  4.00  1.00            
ATOM   1004    C VAL B  32       8.802  -1.841  15.373  4.00  1.00            
ATOM   1005    O VAL B  32       8.993  -0.693  14.968  4.00  1.00            
ATOM   1006    N LEU B  33       7.718  -2.195  16.067  4.00  1.00            
ATOM   1007   CA LEU B  33       6.757  -1.236  16.477  4.00  1.00            
ATOM   1008   CB LEU B  33       5.337  -1.578  15.992  4.00  1.00            
ATOM   1009   CG LEU B  33       4.259  -0.566  16.411  4.00  1.00            
ATOM   1010  CD1 LEU B  33       4.499   0.807  15.761  4.00  1.00            
ATOM   1011  CD2 LEU B  33       2.848  -1.117  16.148  4.00  1.00            
ATOM   1012    C LEU B  33       6.774  -1.353  17.968  4.00  1.00            
ATOM   1013    O LEU B  33       7.103  -2.412  18.502  4.00  1.00            
ATOM   1014    N GLU B  34       6.443  -0.272  18.689  1.00  1.00            
ATOM   1015   CA GLU B  34       6.485  -0.353  20.120  1.00  1.00            
ATOM   1016   CB GLU B  34       6.504   1.010  20.837  1.00  1.00            
ATOM   1017   CG GLU B  34       6.891   0.897  22.315  1.00  1.00            
ATOM   1018   CD GLU B  34       6.770   2.267  22.970  1.00  1.00            
ATOM   1019  OE1 GLU B  34       5.959   3.094  22.474  1.00  1.00            
ATOM   1020  OE2 GLU B  34       7.480   2.496  23.985  1.00  1.00            
ATOM   1021    C GLU B  34       5.259  -1.072  20.578  1.00  1.00            
ATOM   1022    O GLU B  34       4.423  -1.459  19.764  1.00  1.00            
ATOM   1023    N GLU B  35       5.151  -1.291  21.909  1.00  1.00            
ATOM   1024   CA GLU B  35       4.050  -2.011  22.484  1.00  1.00            
ATOM   1025   CB GLU B  35       4.016  -1.943  24.021  1.00  1.00            
ATOM   1026   CG GLU B  35       2.952  -2.838  24.658  1.00  1.00            
ATOM   1027   CD GLU B  35       3.125  -2.759  26.169  1.00  1.00            
ATOM   1028  OE1 GLU B  35       4.222  -3.136  26.658  1.00  1.00            
ATOM   1029  OE2 GLU B  35       2.163  -2.317  26.854  1.00  1.00            
ATOM   1030    C GLU B  35       2.785  -1.429  21.954  1.00  1.00            
ATOM   1031    O GLU B  35       2.409  -0.305  22.283  1.00  1.00            
ATOM   1032    N MET B  36       2.107  -2.210  21.091  1.00  1.00            
ATOM   1033   CA MET B  36       0.883  -1.775  20.496  1.00  1.00            
ATOM   1034   CB MET B  36       1.096  -1.118  19.121  1.00  1.00            
ATOM   1035   CG MET B  36      -0.067  -0.241  18.658  1.00  1.00            
ATOM   1036   SD MET B  36       0.238   0.614  17.083  1.00  1.00            
ATOM   1037   CE MET B  36       1.739   1.449  17.674  1.00  1.00            
ATOM   1038    C MET B  36       0.059  -2.992  20.310  1.00  1.00            
ATOM   1039    O MET B  36       0.571  -4.053  19.956  1.00  1.00            
ATOM   1040    N ASN B  37      -1.251  -2.882  20.575  1.00  1.00            
ATOM   1041   CA ASN B  37      -2.048  -4.042  20.366  1.00  1.00            
ATOM   1042   CB ASN B  37      -2.920  -4.403  21.578  1.00  1.00            
ATOM   1043   CG ASN B  37      -1.961  -4.773  22.702  1.00  1.00            
ATOM   1044  OD1 ASN B  37      -0.845  -4.258  22.777  1.00  1.00            
ATOM   1045  ND2 ASN B  37      -2.397  -5.702  23.596  1.00  1.00            
ATOM   1046    C ASN B  37      -2.932  -3.733  19.203  1.00  1.00            
ATOM   1047    O ASN B  37      -3.927  -3.026  19.338  1.00  1.00            
ATOM   1048    N LEU B  38      -2.575  -4.263  18.016  1.00  1.00            
ATOM   1049   CA LEU B  38      -3.343  -4.018  16.832  1.00  1.00            
ATOM   1050   CB LEU B  38      -2.506  -3.932  15.545  1.00  1.00            
ATOM   1051   CG LEU B  38      -1.570  -2.711  15.473  1.00  1.00            
ATOM   1052  CD1 LEU B  38      -0.496  -2.751  16.573  1.00  1.00            
ATOM   1053  CD2 LEU B  38      -0.969  -2.554  14.065  1.00  1.00            
ATOM   1054    C LEU B  38      -4.295  -5.158  16.669  1.00  1.00            
ATOM   1055    O LEU B  38      -4.094  -6.269  17.166  1.00  1.00            
ATOM   1056    N PRO B  39      -5.363  -4.837  16.005  1.00  1.00            
ATOM   1057   CA PRO B  39      -6.441  -5.747  15.714  1.00  1.00            
ATOM   1058   CD PRO B  39      -5.791  -3.448  15.965  1.00  1.00            
ATOM   1059   CB PRO B  39      -7.665  -4.864  15.439  1.00  1.00            
ATOM   1060   CG PRO B  39      -7.088  -3.467  15.152  1.00  1.00            
ATOM   1061    C PRO B  39      -6.288  -6.834  14.700  1.00  1.00            
ATOM   1062    O PRO B  39      -7.124  -7.737  14.701  1.00  1.00            
ATOM   1063    N GLY B  40      -5.274  -6.809  13.826  1.00  1.00            
ATOM   1064   CA GLY B  40      -5.301  -7.771  12.762  1.00  1.00            
ATOM   1065    C GLY B  40      -4.820  -9.110  13.210  1.00  1.00            
ATOM   1066    O GLY B  40      -4.604  -9.361  14.394  1.00  1.00            
ATOM   1067    N LYS B  41      -4.652 -10.011  12.221  1.00  1.00            
ATOM   1068   CA LYS B  41      -4.228 -11.352  12.469  1.00  1.00            
ATOM   1069   CB LYS B  41      -4.154 -12.227  11.208  1.00  1.00            
ATOM   1070   CG LYS B  41      -3.810 -13.688  11.503  1.00  1.00            
ATOM   1071   CD LYS B  41      -4.946 -14.452  12.184  1.00  1.00            
ATOM   1072   CE LYS B  41      -4.618 -15.915  12.487  1.00  1.00            
ATOM   1073   NZ LYS B  41      -4.234 -16.066  13.908  1.00  1.00            
ATOM   1074    C LYS B  41      -2.862 -11.290  13.057  1.00  1.00            
ATOM   1075    O LYS B  41      -2.103 -10.361  12.791  1.00  1.00            
ATOM   1076    N TRP B  42      -2.519 -12.280  13.904  1.00  1.00            
ATOM   1077   CA TRP B  42      -1.237 -12.216  14.530  1.00  1.00            
ATOM   1078   CB TRP B  42      -1.323 -12.125  16.061  1.00  1.00            
ATOM   1079   CG TRP B  42      -2.157 -10.968  16.556  1.00  1.00            
ATOM   1080  CD2 TRP B  42      -3.535 -11.104  16.932  1.00  1.00            
ATOM   1081  CD1 TRP B  42      -1.823  -9.663  16.768  1.00  1.00            
ATOM   1082  NE1 TRP B  42      -2.912  -8.974  17.248  1.00  1.00            
ATOM   1083  CE2 TRP B  42      -3.972  -9.851  17.358  1.00  1.00            
ATOM   1084  CE3 TRP B  42      -4.365 -12.189  16.928  1.00  1.00            
ATOM   1085  CZ2 TRP B  42      -5.255  -9.663  17.789  1.00  1.00            
ATOM   1086  CZ3 TRP B  42      -5.659 -11.996  17.359  1.00  1.00            
ATOM   1087  CH2 TRP B  42      -6.093 -10.756  17.781  1.00  1.00            
ATOM   1088    C TRP B  42      -0.514 -13.489  14.246  1.00  1.00            
ATOM   1089    O TRP B  42      -1.112 -14.564  14.196  1.00  1.00            
ATOM   1090    N LYS B  43       0.811 -13.386  14.019  4.00  1.00            
ATOM   1091   CA LYS B  43       1.624 -14.547  13.848  4.00  1.00            
ATOM   1092   CB LYS B  43       2.060 -14.783  12.389  4.00  1.00            
ATOM   1093   CG LYS B  43       2.749 -16.125  12.161  4.00  1.00            
ATOM   1094   CD LYS B  43       1.809 -17.322  12.313  4.00  1.00            
ATOM   1095   CE LYS B  43       2.483 -18.673  12.069  4.00  1.00            
ATOM   1096   NZ LYS B  43       1.550 -19.766  12.417  4.00  1.00            
ATOM   1097    C LYS B  43       2.861 -14.264  14.651  4.00  1.00            
ATOM   1098    O LYS B  43       3.567 -13.292  14.387  4.00  1.00            
ATOM   1099    N PRO B  44       3.150 -15.085  15.626  4.00  0.00            
ATOM   1100   CA PRO B  44       4.316 -14.891  16.449  4.00  0.00            
ATOM   1101   CD PRO B  44       2.711 -16.471  15.616  4.00  0.00            
ATOM   1102   CB PRO B  44       4.359 -16.110  17.364  4.00  0.00            
ATOM   1103   CG PRO B  44       3.738 -17.218  16.490  4.00  0.00            
ATOM   1104    C PRO B  44       5.546 -14.804  15.591  4.00  0.00            
ATOM   1105    O PRO B  44       5.617 -15.517  14.594  4.00  0.00            
ATOM   1106    N LYS B  45       6.513 -13.926  15.949  4.00  0.00            
ATOM   1107   CA LYS B  45       7.735 -13.802  15.194  4.00  0.00            
ATOM   1108   CB LYS B  45       7.747 -12.630  14.197  4.00  0.00            
ATOM   1109   CG LYS B  45       6.869 -12.854  12.963  4.00  0.00            
ATOM   1110   CD LYS B  45       7.308 -14.053  12.118  4.00  0.00            
ATOM   1111   CE LYS B  45       8.683 -13.880  11.468  4.00  0.00            
ATOM   1112   NZ LYS B  45       9.031 -15.092  10.692  4.00  0.00            
ATOM   1113    C LYS B  45       8.871 -13.599  16.132  4.00  0.00            
ATOM   1114    O LYS B  45       8.680 -13.287  17.305  4.00  0.00            
ATOM   1115    N MET B  46      10.105 -13.806  15.633  4.00  0.00            
ATOM   1116   CA MET B  46      11.224 -13.610  16.496  4.00  0.00            
ATOM   1117   CB MET B  46      11.872 -14.927  16.953  4.00  0.00            
ATOM   1118   CG MET B  46      10.956 -15.829  17.784  4.00  0.00            
ATOM   1119   SD MET B  46      11.737 -17.379  18.329  4.00  0.00            
ATOM   1120   CE MET B  46      11.952 -18.031  16.648  4.00  0.00            
ATOM   1121    C MET B  46      12.283 -12.857  15.748  4.00  0.00            
ATOM   1122    O MET B  46      12.643 -13.222  14.630  4.00  0.00            
ATOM   1123    N ILE B  47      12.797 -11.766  16.351  4.00  0.00            
ATOM   1124   CA ILE B  47      13.850 -10.994  15.753  4.00  0.00            
ATOM   1125   CB ILE B  47      13.271  -9.780  15.062  4.00  0.00            
ATOM   1126  CG1 ILE B  47      14.302  -9.010  14.227  4.00  0.00            
ATOM   1127  CG2 ILE B  47      12.556  -8.928  16.122  4.00  0.00            
ATOM   1128  CD1 ILE B  47      15.339  -8.284  15.069  4.00  0.00            
ATOM   1129    C ILE B  47      14.783 -10.619  16.878  4.00  0.00            
ATOM   1130    O ILE B  47      14.366 -10.019  17.868  4.00  0.00            
ATOM   1131    N GLY B  48      16.075 -10.998  16.768  4.00  0.00            
ATOM   1132   CA GLY B  48      17.054 -10.731  17.795  4.00  0.00            
ATOM   1133    C GLY B  48      17.925  -9.625  17.292  4.00  0.00            
ATOM   1134    O GLY B  48      17.438  -8.618  16.784  4.00  0.00            
ATOM   1135    N GLY B  49      19.256  -9.762  17.445  4.00  0.00            
ATOM   1136   CA GLY B  49      20.098  -8.784  16.821  4.00  0.00            
ATOM   1137    C GLY B  49      20.813  -7.887  17.786  4.00  0.00            
ATOM   1138    O GLY B  49      21.809  -7.266  17.423  4.00  0.00            
ATOM   1139    N ILE B  50      20.332  -7.780  19.031  3.00  0.00            
ATOM   1140   CA ILE B  50      20.995  -7.010  20.047  3.00  0.00            
ATOM   1141   CB ILE B  50      20.133  -5.919  20.609  3.00  0.00            
ATOM   1142  CG1 ILE B  50      19.615  -5.040  19.456  3.00  0.00            
ATOM   1143  CG2 ILE B  50      20.947  -5.123  21.645  3.00  0.00            
ATOM   1144  CD1 ILE B  50      20.721  -4.417  18.605  3.00  0.00            
ATOM   1145    C ILE B  50      21.145  -8.099  21.056  3.00  0.00            
ATOM   1146    O ILE B  50      20.931  -9.262  20.714  3.00  0.00            
ATOM   1147    N GLY B  51      21.534  -7.801  22.300  3.00  0.00            
ATOM   1148   CA GLY B  51      21.720  -8.881  23.224  3.00  0.00            
ATOM   1149    C GLY B  51      20.428  -9.634  23.378  3.00  0.00            
ATOM   1150    O GLY B  51      20.436 -10.860  23.481  3.00  0.00            
ATOM   1151    N GLY B  52      19.282  -8.926  23.392  4.00  0.00            
ATOM   1152   CA GLY B  52      18.022  -9.574  23.646  4.00  0.00            
ATOM   1153    C GLY B  52      17.442 -10.208  22.420  4.00  0.00            
ATOM   1154    O GLY B  52      17.932 -10.032  21.305  4.00  0.00            
ATOM   1155    N PHE B  53      16.351 -10.975  22.644  4.00  0.00            
ATOM   1156   CA PHE B  53      15.604 -11.680  21.639  4.00  0.00            
ATOM   1157   CB PHE B  53      15.557 -13.184  21.953  4.00  0.00            
ATOM   1158   CG PHE B  53      15.111 -13.935  20.753  4.00  0.00            
ATOM   1159  CD1 PHE B  53      15.995 -14.163  19.725  4.00  0.00            
ATOM   1160  CD2 PHE B  53      13.831 -14.427  20.666  4.00  0.00            
ATOM   1161  CE1 PHE B  53      15.607 -14.865  18.610  4.00  0.00            
ATOM   1162  CE2 PHE B  53      13.437 -15.129  19.554  4.00  0.00            
ATOM   1163   CZ PHE B  53      14.323 -15.346  18.527  4.00  0.00            
ATOM   1164    C PHE B  53      14.223 -11.132  21.748  4.00  0.00            
ATOM   1165    O PHE B  53      13.671 -11.064  22.845  4.00  0.00            
ATOM   1166    N ILE B  54      13.621 -10.696  20.625  4.00  0.00            
ATOM   1167   CA ILE B  54      12.314 -10.151  20.820  4.00  0.00            
ATOM   1168   CB ILE B  54      12.185  -8.681  20.529  4.00  0.00            
ATOM   1169  CG1 ILE B  54      12.507  -8.355  19.066  4.00  0.00            
ATOM   1170  CG2 ILE B  54      13.051  -7.927  21.550  4.00  0.00            
ATOM   1171  CD1 ILE B  54      12.149  -6.916  18.697  4.00  0.00            
ATOM   1172    C ILE B  54      11.288 -10.914  20.057  4.00  0.00            
ATOM   1173    O ILE B  54      11.341 -11.025  18.833  4.00  0.00            
ATOM   1174    N LYS B  55      10.319 -11.477  20.806  4.00  0.00            
ATOM   1175   CA LYS B  55       9.218 -12.159  20.204  4.00  0.00            
ATOM   1176   CB LYS B  55       8.432 -13.049  21.182  4.00  0.00            
ATOM   1177   CG LYS B  55       9.243 -14.228  21.724  4.00  0.00            
ATOM   1178   CD LYS B  55       8.596 -14.916  22.928  4.00  0.00            
ATOM   1179   CE LYS B  55       9.405 -16.100  23.463  4.00  0.00            
ATOM   1180   NZ LYS B  55       8.735 -16.680  24.649  4.00  0.00            
ATOM   1181    C LYS B  55       8.325 -11.082  19.762  4.00  0.00            
ATOM   1182    O LYS B  55       8.241 -10.034  20.400  4.00  0.00            
ATOM   1183    N VAL B  56       7.633 -11.290  18.641  4.00  0.00            
ATOM   1184   CA VAL B  56       6.873 -10.163  18.260  4.00  0.00            
ATOM   1185   CB VAL B  56       7.503  -9.358  17.162  4.00  0.00            
ATOM   1186  CG1 VAL B  56       8.865  -8.835  17.649  4.00  0.00            
ATOM   1187  CG2 VAL B  56       7.585 -10.235  15.904  4.00  0.00            
ATOM   1188    C VAL B  56       5.562 -10.590  17.758  4.00  0.00            
ATOM   1189    O VAL B  56       5.300 -11.768  17.518  4.00  0.00            
ATOM   1190    N ARG B  57       4.685  -9.592  17.621  4.00  0.00            
ATOM   1191   CA ARG B  57       3.425  -9.873  17.055  4.00  0.00            
ATOM   1192   CB ARG B  57       2.285  -9.039  17.667  4.00  0.00            
ATOM   1193   CG ARG B  57       2.226  -9.130  19.195  4.00  0.00            
ATOM   1194   CD ARG B  57       1.074  -8.346  19.829  4.00  0.00            
ATOM   1195   NE ARG B  57       1.375  -8.203  21.283  4.00  0.00            
ATOM   1196   CZ ARG B  57       2.076  -7.118  21.725  4.00  0.00            
ATOM   1197  NH1 ARG B  57       2.445  -6.143  20.843  4.00  0.00            
ATOM   1198  NH2 ARG B  57       2.408  -7.002  23.044  4.00  0.00            
ATOM   1199    C ARG B  57       3.578  -9.446  15.628  4.00  0.00            
ATOM   1200    O ARG B  57       3.926  -8.299  15.357  4.00  0.00            
ATOM   1201    N GLN B  58       3.338 -10.363  14.670  4.00  1.00            
ATOM   1202   CA GLN B  58       3.559 -10.022  13.293  4.00  1.00            
ATOM   1203   CB GLN B  58       4.238 -11.156  12.508  4.00  1.00            
ATOM   1204   CG GLN B  58       4.497 -10.840  11.036  4.00  1.00            
ATOM   1205   CD GLN B  58       5.215 -12.039  10.435  4.00  1.00            
ATOM   1206  OE1 GLN B  58       4.871 -13.189  10.708  4.00  1.00            
ATOM   1207  NE2 GLN B  58       6.253 -11.765   9.600  4.00  1.00            
ATOM   1208    C GLN B  58       2.255  -9.751  12.662  4.00  1.00            
ATOM   1209    O GLN B  58       1.295 -10.504  12.816  4.00  1.00            
ATOM   1210    N TYR B  59       2.196  -8.623  11.944  4.00  1.00            
ATOM   1211   CA TYR B  59       1.009  -8.327  11.228  4.00  1.00            
ATOM   1212   CB TYR B  59       0.270  -7.053  11.677  4.00  1.00            
ATOM   1213   CG TYR B  59      -0.887  -6.895  10.748  4.00  1.00            
ATOM   1214  CD1 TYR B  59      -1.882  -7.847  10.714  4.00  1.00            
ATOM   1215  CD2 TYR B  59      -0.995  -5.791   9.933  4.00  1.00            
ATOM   1216  CE1 TYR B  59      -2.955  -7.714   9.864  4.00  1.00            
ATOM   1217  CE2 TYR B  59      -2.066  -5.653   9.081  4.00  1.00            
ATOM   1218   CZ TYR B  59      -3.047  -6.615   9.044  4.00  1.00            
ATOM   1219   OH TYR B  59      -4.146  -6.477   8.169  4.00  1.00            
ATOM   1220    C TYR B  59       1.420  -8.165   9.814  4.00  1.00            
ATOM   1221    O TYR B  59       2.519  -7.697   9.515  4.00  1.00            
ATOM   1222    N ASP B  60       0.534  -8.576   8.899  4.00  1.00            
ATOM   1223   CA ASP B  60       0.875  -8.534   7.519  4.00  1.00            
ATOM   1224   CB ASP B  60       0.043  -9.490   6.648  4.00  1.00            
ATOM   1225   CG ASP B  60       0.475 -10.909   6.994  4.00  1.00            
ATOM   1226  OD1 ASP B  60       1.268 -11.064   7.961  4.00  1.00            
ATOM   1227  OD2 ASP B  60       0.026 -11.854   6.293  4.00  1.00            
ATOM   1228    C ASP B  60       0.665  -7.147   7.030  4.00  1.00            
ATOM   1229    O ASP B  60       0.920  -6.172   7.736  4.00  1.00            
ATOM   1230    N GLN B  61       0.196  -7.040   5.777  4.00  1.00            
ATOM   1231   CA GLN B  61       0.074  -5.775   5.130  4.00  1.00            
ATOM   1232   CB GLN B  61      -0.642  -5.870   3.770  4.00  1.00            
ATOM   1233   CG GLN B  61       0.114  -6.718   2.746  4.00  1.00            
ATOM   1234   CD GLN B  61      -0.728  -6.804   1.482  4.00  1.00            
ATOM   1235  OE1 GLN B  61      -0.351  -7.461   0.513  4.00  1.00            
ATOM   1236  NE2 GLN B  61      -1.906  -6.123   1.488  4.00  1.00            
ATOM   1237    C GLN B  61      -0.696  -4.810   5.981  4.00  1.00            
ATOM   1238    O GLN B  61      -1.900  -4.956   6.189  4.00  1.00            
ATOM   1239    N ILE B  62       0.028  -3.807   6.513  4.00  1.00            
ATOM   1240   CA ILE B  62      -0.536  -2.694   7.234  4.00  1.00            
ATOM   1241   CB ILE B  62      -0.292  -2.744   8.717  4.00  1.00            
ATOM   1242  CG1 ILE B  62      -1.127  -1.689   9.467  4.00  1.00            
ATOM   1243  CG2 ILE B  62       1.217  -2.649   8.961  4.00  1.00            
ATOM   1244  CD1 ILE B  62      -0.767  -0.243   9.133  4.00  1.00            
ATOM   1245    C ILE B  62       0.148  -1.498   6.624  4.00  1.00            
ATOM   1246    O ILE B  62       1.367  -1.503   6.477  4.00  1.00            
ATOM   1247    N PRO B  63      -0.574  -0.481   6.218  4.00  1.00            
ATOM   1248   CA PRO B  63       0.098   0.654   5.640  4.00  1.00            
ATOM   1249   CD PRO B  63      -1.888  -0.674   5.642  4.00  1.00            
ATOM   1250   CB PRO B  63      -0.953   1.400   4.808  4.00  1.00            
ATOM   1251   CG PRO B  63      -2.292   0.737   5.184  4.00  1.00            
ATOM   1252    C PRO B  63       0.832   1.478   6.635  4.00  1.00            
ATOM   1253    O PRO B  63       0.264   1.832   7.671  4.00  1.00            
ATOM   1254    N VAL B  64       2.096   1.816   6.329  4.00  1.00            
ATOM   1255   CA VAL B  64       2.899   2.652   7.167  4.00  1.00            
ATOM   1256   CB VAL B  64       4.196   2.000   7.547  4.00  1.00            
ATOM   1257  CG1 VAL B  64       5.078   3.024   8.277  4.00  1.00            
ATOM   1258  CG2 VAL B  64       3.883   0.740   8.371  4.00  1.00            
ATOM   1259    C VAL B  64       3.228   3.801   6.299  4.00  1.00            
ATOM   1260    O VAL B  64       3.775   3.640   5.209  4.00  1.00            
ATOM   1261    N GLU B  65       2.880   5.004   6.755  4.00  1.00            
ATOM   1262   CA GLU B  65       3.170   6.103   5.907  4.00  1.00            
ATOM   1263   CB GLU B  65       1.975   7.060   5.745  4.00  1.00            
ATOM   1264   CG GLU B  65       2.227   8.242   4.807  4.00  1.00            
ATOM   1265   CD GLU B  65       0.993   9.134   4.847  4.00  1.00            
ATOM   1266  OE1 GLU B  65       0.332   9.181   5.919  4.00  1.00            
ATOM   1267  OE2 GLU B  65       0.695   9.781   3.808  4.00  1.00            
ATOM   1268    C GLU B  65       4.247   6.861   6.574  4.00  1.00            
ATOM   1269    O GLU B  65       4.167   7.172   7.762  4.00  1.00            
ATOM   1270    N ILE B  66       5.307   7.162   5.819  4.00  1.00            
ATOM   1271   CA ILE B  66       6.369   7.874   6.434  4.00  1.00            
ATOM   1272   CB ILE B  66       7.629   7.046   6.469  4.00  1.00            
ATOM   1273  CG1 ILE B  66       8.746   7.730   7.264  4.00  1.00            
ATOM   1274  CG2 ILE B  66       8.013   6.660   5.032  4.00  1.00            
ATOM   1275  CD1 ILE B  66       9.929   6.792   7.505  4.00  1.00            
ATOM   1276    C ILE B  66       6.603   9.122   5.646  4.00  1.00            
ATOM   1277    O ILE B  66       6.892   9.087   4.451  4.00  1.00            
ATOM   1278    N CYS B  67       6.442  10.278   6.310  3.00  1.00            
ATOM   1279   CA CYS B  67       6.694  11.543   5.690  3.00  1.00            
ATOM   1280   CB CYS B  67       8.165  11.738   5.282  3.00  1.00            
ATOM   1281   SG CYS B  67       9.269  11.841   6.721  3.00  1.00            
ATOM   1282    C CYS B  67       5.836  11.698   4.469  3.00  1.00            
ATOM   1283    O CYS B  67       6.191  12.437   3.553  3.00  1.00            
ATOM   1284    N GLY B  68       4.675  11.018   4.423  3.00  1.00            
ATOM   1285   CA GLY B  68       3.775  11.200   3.316  3.00  1.00            
ATOM   1286    C GLY B  68       3.956  10.098   2.315  3.00  1.00            
ATOM   1287    O GLY B  68       3.022   9.766   1.585  3.00  1.00            
ATOM   1288    N HIS B  69       5.156   9.491   2.239  4.00  1.00            
ATOM   1289   CA HIS B  69       5.322   8.422   1.293  4.00  1.00            
ATOM   1290  ND1 HIS B  69       7.799   9.715  -0.459  4.00  1.00            
ATOM   1291   CG HIS B  69       7.684   9.140   0.788  4.00  1.00            
ATOM   1292   CB HIS B  69       6.784   7.988   1.115  4.00  1.00            
ATOM   1293  NE2 HIS B  69       9.160  10.844   0.890  4.00  1.00            
ATOM   1294  CD2 HIS B  69       8.523   9.841   1.598  4.00  1.00            
ATOM   1295  CE1 HIS B  69       8.693  10.728  -0.340  4.00  1.00            
ATOM   1296    C HIS B  69       4.586   7.265   1.908  4.00  1.00            
ATOM   1297    O HIS B  69       4.650   7.062   3.120  4.00  1.00            
ATOM   1298    N LYS B  70       3.846   6.481   1.099  4.00  1.00            
ATOM   1299   CA LYS B  70       3.095   5.376   1.638  4.00  1.00            
ATOM   1300   CB LYS B  70       1.796   5.079   0.877  4.00  1.00            
ATOM   1301   CG LYS B  70       1.014   3.895   1.452  4.00  1.00            
ATOM   1302   CD LYS B  70      -0.387   3.758   0.854  4.00  1.00            
ATOM   1303   CE LYS B  70      -0.399   3.704  -0.677  4.00  1.00            
ATOM   1304   NZ LYS B  70      -0.728   2.337  -1.141  4.00  1.00            
ATOM   1305    C LYS B  70       3.903   4.134   1.564  4.00  1.00            
ATOM   1306    O LYS B  70       4.833   4.022   0.766  4.00  1.00            
ATOM   1307    N ALA B  71       3.565   3.159   2.429  4.00  1.00            
ATOM   1308   CA ALA B  71       4.285   1.933   2.360  4.00  1.00            
ATOM   1309   CB ALA B  71       5.579   1.922   3.191  4.00  1.00            
ATOM   1310    C ALA B  71       3.434   0.830   2.867  4.00  1.00            
ATOM   1311    O ALA B  71       2.496   1.043   3.631  4.00  1.00            
ATOM   1312    N ILE B  72       3.756  -0.400   2.427  4.00  1.00            
ATOM   1313   CA ILE B  72       2.988  -1.522   2.854  4.00  1.00            
ATOM   1314   CB ILE B  72       2.167  -2.120   1.746  4.00  1.00            
ATOM   1315  CG1 ILE B  72       1.248  -1.059   1.116  4.00  1.00            
ATOM   1316  CG2 ILE B  72       1.407  -3.331   2.316  4.00  1.00            
ATOM   1317  CD1 ILE B  72       0.251  -0.439   2.092  4.00  1.00            
ATOM   1318    C ILE B  72       3.931  -2.575   3.281  4.00  1.00            
ATOM   1319    O ILE B  72       4.982  -2.767   2.670  4.00  1.00            
ATOM   1320    N GLY B  73       3.588  -3.297   4.359  4.00  1.00            
ATOM   1321   CA GLY B  73       4.514  -4.319   4.691  4.00  1.00            
ATOM   1322    C GLY B  73       4.217  -4.890   6.020  4.00  1.00            
ATOM   1323    O GLY B  73       3.286  -4.486   6.712  4.00  1.00            
ATOM   1324    N THR B  74       5.055  -5.871   6.397  4.00  1.00            
ATOM   1325   CA THR B  74       4.887  -6.534   7.642  4.00  1.00            
ATOM   1326   CB THR B  74       5.713  -7.778   7.786  4.00  1.00            
ATOM   1327  OG1 THR B  74       7.095  -7.455   7.736  4.00  1.00            
ATOM   1328  CG2 THR B  74       5.352  -8.744   6.647  4.00  1.00            
ATOM   1329    C THR B  74       5.322  -5.590   8.721  4.00  1.00            
ATOM   1330    O THR B  74       6.290  -4.848   8.554  4.00  1.00            
ATOM   1331    N VAL B  75       4.591  -5.576   9.856  4.00  1.00            
ATOM   1332   CA VAL B  75       4.973  -4.752  10.968  4.00  1.00            
ATOM   1333   CB VAL B  75       3.941  -3.744  11.379  4.00  1.00            
ATOM   1334  CG1 VAL B  75       4.351  -3.133  12.730  4.00  1.00            
ATOM   1335  CG2 VAL B  75       3.853  -2.693  10.263  4.00  1.00            
ATOM   1336    C VAL B  75       5.213  -5.653  12.132  4.00  1.00            
ATOM   1337    O VAL B  75       4.439  -6.575  12.387  4.00  1.00            
ATOM   1338    N LEU B  76       6.320  -5.419  12.866  4.00  1.00            
ATOM   1339   CA LEU B  76       6.572  -6.236  14.015  4.00  1.00            
ATOM   1340   CB LEU B  76       8.011  -6.795  14.125  4.00  1.00            
ATOM   1341   CG LEU B  76       9.063  -5.923  14.844  4.00  1.00            
ATOM   1342  CD1 LEU B  76       8.893  -5.943  16.373  4.00  1.00            
ATOM   1343  CD2 LEU B  76      10.484  -6.312  14.403  4.00  1.00            
ATOM   1344    C LEU B  76       6.259  -5.391  15.195  4.00  1.00            
ATOM   1345    O LEU B  76       6.296  -4.166  15.111  4.00  1.00            
ATOM   1346    N VAL B  77       5.890  -6.019  16.324  4.00  1.00            
ATOM   1347   CA VAL B  77       5.579  -5.238  17.479  4.00  1.00            
ATOM   1348   CB VAL B  77       4.114  -5.232  17.816  4.00  1.00            
ATOM   1349  CG1 VAL B  77       3.887  -4.376  19.074  4.00  1.00            
ATOM   1350  CG2 VAL B  77       3.335  -4.738  16.584  4.00  1.00            
ATOM   1351    C VAL B  77       6.306  -5.816  18.618  4.00  1.00            
ATOM   1352    O VAL B  77       6.641  -6.999  18.628  4.00  1.00            
ATOM   1353    N GLY B  78       6.591  -4.973  19.615  1.00  1.00            
ATOM   1354   CA GLY B  78       7.286  -5.527  20.717  1.00  1.00            
ATOM   1355    C GLY B  78       7.743  -4.420  21.593  1.00  1.00            
ATOM   1356    O GLY B  78       7.291  -3.278  21.562  1.00  1.00            
ATOM   1357    N PRO B  79       8.649  -4.853  22.402  1.00  1.00            
ATOM   1358   CA PRO B  79       9.277  -4.070  23.421  1.00  1.00            
ATOM   1359   CD PRO B  79       8.813  -6.282  22.616  1.00  1.00            
ATOM   1360   CB PRO B  79       9.868  -5.082  24.406  1.00  1.00            
ATOM   1361   CG PRO B  79       9.979  -6.390  23.604  1.00  1.00            
ATOM   1362    C PRO B  79      10.272  -2.999  23.117  1.00  1.00            
ATOM   1363    O PRO B  79      10.608  -2.272  24.052  1.00  1.00            
ATOM   1364    N THR B  80      10.783  -2.880  21.878  1.00  1.00            
ATOM   1365   CA THR B  80      11.853  -1.953  21.616  1.00  1.00            
ATOM   1366   CB THR B  80      12.176  -1.857  20.154  1.00  1.00            
ATOM   1367  OG1 THR B  80      13.262  -0.972  19.934  1.00  1.00            
ATOM   1368  CG2 THR B  80      10.920  -1.375  19.407  1.00  1.00            
ATOM   1369    C THR B  80      11.520  -0.580  22.118  1.00  1.00            
ATOM   1370    O THR B  80      10.507   0.024  21.771  1.00  1.00            
ATOM   1371    N PRO B  81      12.414  -0.105  22.957  1.00  1.00            
ATOM   1372   CA PRO B  81      12.329   1.197  23.570  1.00  1.00            
ATOM   1373   CD PRO B  81      13.774  -0.616  22.960  1.00  1.00            
ATOM   1374   CB PRO B  81      13.628   1.362  24.351  1.00  1.00            
ATOM   1375   CG PRO B  81      14.630   0.523  23.541  1.00  1.00            
ATOM   1376    C PRO B  81      12.208   2.209  22.498  1.00  1.00            
ATOM   1377    O PRO B  81      11.591   3.250  22.724  1.00  1.00            
ATOM   1378    N VAL B  82      12.800   1.926  21.335  1.00  1.00            
ATOM   1379   CA VAL B  82      12.729   2.894  20.295  1.00  1.00            
ATOM   1380   CB VAL B  82      14.077   3.222  19.730  1.00  1.00            
ATOM   1381  CG1 VAL B  82      13.905   4.188  18.550  1.00  1.00            
ATOM   1382  CG2 VAL B  82      14.968   3.747  20.867  1.00  1.00            
ATOM   1383    C VAL B  82      11.953   2.288  19.188  1.00  1.00            
ATOM   1384    O VAL B  82      12.064   1.093  18.920  1.00  1.00            
ATOM   1385    N ASN B  83      11.127   3.107  18.518  1.00  1.00            
ATOM   1386   CA ASN B  83      10.407   2.582  17.405  1.00  1.00            
ATOM   1387   CB ASN B  83       9.167   3.410  17.016  1.00  1.00            
ATOM   1388   CG ASN B  83       8.143   3.280  18.134  1.00  1.00            
ATOM   1389  OD1 ASN B  83       8.010   2.222  18.748  1.00  1.00            
ATOM   1390  ND2 ASN B  83       7.400   4.385  18.414  1.00  1.00            
ATOM   1391    C ASN B  83      11.347   2.602  16.258  1.00  1.00            
ATOM   1392    O ASN B  83      12.143   3.528  16.104  1.00  1.00            
ATOM   1393    N ILE B  84      11.295   1.559  15.419  4.00  1.00            
ATOM   1394   CA ILE B  84      12.228   1.543  14.343  4.00  1.00            
ATOM   1395   CB ILE B  84      13.277   0.478  14.488  4.00  1.00            
ATOM   1396  CG1 ILE B  84      14.105   0.700  15.763  4.00  1.00            
ATOM   1397  CG2 ILE B  84      14.118   0.459  13.200  4.00  1.00            
ATOM   1398  CD1 ILE B  84      14.981  -0.495  16.135  4.00  1.00            
ATOM   1399    C ILE B  84      11.501   1.238  13.084  4.00  1.00            
ATOM   1400    O ILE B  84      10.529   0.485  13.071  4.00  1.00            
ATOM   1401    N ILE B  85      11.964   1.859  11.988  4.00  1.00            
ATOM   1402   CA ILE B  85      11.434   1.575  10.696  4.00  1.00            
ATOM   1403   CB ILE B  85      10.948   2.792   9.991  4.00  1.00            
ATOM   1404  CG1 ILE B  85       9.901   3.458  10.891  4.00  1.00            
ATOM   1405  CG2 ILE B  85      10.406   2.376   8.612  4.00  1.00            
ATOM   1406  CD1 ILE B  85       8.710   2.560  11.226  4.00  1.00            
ATOM   1407    C ILE B  85      12.604   1.017   9.970  4.00  1.00            
ATOM   1408    O ILE B  85      13.701   1.566  10.049  4.00  1.00            
ATOM   1409    N GLY B  86      12.424  -0.104   9.249  1.00  1.00            
ATOM   1410   CA GLY B  86      13.615  -0.692   8.728  1.00  1.00            
ATOM   1411    C GLY B  86      13.496  -0.979   7.267  1.00  1.00            
ATOM   1412    O GLY B  86      12.496  -0.649   6.632  1.00  1.00            
ATOM   1413    N ARG B  87      14.553  -1.612   6.705  2.00  1.00            
ATOM   1414   CA ARG B  87      14.583  -1.918   5.303  2.00  1.00            
ATOM   1415   CB ARG B  87      15.901  -2.548   4.821  2.00  1.00            
ATOM   1416   CG ARG B  87      17.153  -1.758   5.201  2.00  1.00            
ATOM   1417   CD ARG B  87      18.372  -2.127   4.354  2.00  1.00            
ATOM   1418   NE ARG B  87      18.381  -3.609   4.196  2.00  1.00            
ATOM   1419   CZ ARG B  87      18.917  -4.422   5.154  2.00  1.00            
ATOM   1420  NH1 ARG B  87      19.427  -3.895   6.305  2.00  1.00            
ATOM   1421  NH2 ARG B  87      18.938  -5.772   4.954  2.00  1.00            
ATOM   1422    C ARG B  87      13.531  -2.919   5.081  2.00  1.00            
ATOM   1423    O ARG B  87      13.466  -3.962   5.730  2.00  1.00            
ATOM   1424    N ASN B  88      12.674  -2.579   4.126  2.00  1.00            
ATOM   1425   CA ASN B  88      11.522  -3.331   3.811  2.00  1.00            
ATOM   1426   CB ASN B  88      10.807  -3.907   5.048  2.00  1.00            
ATOM   1427   CG ASN B  88       9.774  -4.917   4.572  2.00  1.00            
ATOM   1428  OD1 ASN B  88       8.969  -4.631   3.688  2.00  1.00            
ATOM   1429  ND2 ASN B  88       9.799  -6.138   5.170  2.00  1.00            
ATOM   1430    C ASN B  88      10.701  -2.214   3.279  2.00  1.00            
ATOM   1431    O ASN B  88      10.460  -2.076   2.080  2.00  1.00            
ATOM   1432    N LEU B  89      10.264  -1.377   4.234  2.00  1.00            
ATOM   1433   CA LEU B  89       9.529  -0.168   4.044  2.00  1.00            
ATOM   1434   CB LEU B  89       9.013   0.346   5.406  2.00  1.00            
ATOM   1435   CG LEU B  89       7.996   1.508   5.398  2.00  1.00            
ATOM   1436  CD1 LEU B  89       7.602   1.877   6.837  2.00  1.00            
ATOM   1437  CD2 LEU B  89       8.479   2.738   4.614  2.00  1.00            
ATOM   1438    C LEU B  89      10.397   0.866   3.414  2.00  1.00            
ATOM   1439    O LEU B  89       9.970   1.575   2.504  2.00  1.00            
ATOM   1440    N LEU B  90      11.657   0.961   3.869  2.00  1.00            
ATOM   1441   CA LEU B  90      12.513   2.015   3.415  2.00  1.00            
ATOM   1442   CB LEU B  90      13.893   1.983   4.088  2.00  1.00            
ATOM   1443   CG LEU B  90      13.808   2.216   5.608  2.00  1.00            
ATOM   1444  CD1 LEU B  90      15.201   2.249   6.257  2.00  1.00            
ATOM   1445  CD2 LEU B  90      12.969   3.461   5.933  2.00  1.00            
ATOM   1446    C LEU B  90      12.694   1.886   1.952  2.00  1.00            
ATOM   1447    O LEU B  90      12.692   2.878   1.224  2.00  1.00            
ATOM   1448    N THR B  91      12.830   0.645   1.471  3.00  1.00            
ATOM   1449   CA THR B  91      13.074   0.510   0.078  3.00  1.00            
ATOM   1450   CB THR B  91      13.303  -0.912  -0.358  3.00  1.00            
ATOM   1451  OG1 THR B  91      13.685  -0.940  -1.725  3.00  1.00            
ATOM   1452  CG2 THR B  91      12.022  -1.736  -0.150  3.00  1.00            
ATOM   1453    C THR B  91      11.929   1.058  -0.688  3.00  1.00            
ATOM   1454    O THR B  91      12.104   1.769  -1.676  3.00  1.00            
ATOM   1455    N GLN B  92      10.711   0.759  -0.227  3.00  1.00            
ATOM   1456   CA GLN B  92       9.561   1.187  -0.944  3.00  1.00            
ATOM   1457   CB GLN B  92       8.255   0.667  -0.328  3.00  1.00            
ATOM   1458   CG GLN B  92       8.121  -0.852  -0.435  3.00  1.00            
ATOM   1459   CD GLN B  92       6.829  -1.261   0.251  3.00  1.00            
ATOM   1460  OE1 GLN B  92       6.071  -2.084  -0.259  3.00  1.00            
ATOM   1461  NE2 GLN B  92       6.571  -0.673   1.449  3.00  1.00            
ATOM   1462    C GLN B  92       9.518   2.678  -0.952  3.00  1.00            
ATOM   1463    O GLN B  92       9.121   3.290  -1.943  3.00  1.00            
ATOM   1464    N ILE B  93       9.954   3.302   0.155  3.00  1.00            
ATOM   1465   CA ILE B  93       9.949   4.731   0.257  3.00  1.00            
ATOM   1466   CB ILE B  93      10.590   5.226   1.519  3.00  1.00            
ATOM   1467  CG1 ILE B  93       9.825   4.715   2.750  3.00  1.00            
ATOM   1468  CG2 ILE B  93      10.685   6.758   1.435  3.00  1.00            
ATOM   1469  CD1 ILE B  93      10.587   4.908   4.060  3.00  1.00            
ATOM   1470    C ILE B  93      10.792   5.212  -0.878  3.00  1.00            
ATOM   1471    O ILE B  93      10.504   6.243  -1.484  3.00  1.00            
ATOM   1472    N GLY B  94      11.861   4.460  -1.202  3.00  1.00            
ATOM   1473   CA GLY B  94      12.732   4.881  -2.258  3.00  1.00            
ATOM   1474    C GLY B  94      13.844   5.597  -1.599  3.00  1.00            
ATOM   1475    O GLY B  94      14.594   6.347  -2.223  3.00  1.00            
ATOM   1476    N CYS B  95      13.953   5.369  -0.283  1.00  1.00            
ATOM   1477   CA CYS B  95      14.977   5.995   0.476  1.00  1.00            
ATOM   1478   CB CYS B  95      14.840   5.747   1.990  1.00  1.00            
ATOM   1479   SG CYS B  95      16.147   6.544   2.970  1.00  1.00            
ATOM   1480    C CYS B  95      16.284   5.444   0.033  1.00  1.00            
ATOM   1481    O CYS B  95      16.428   4.244  -0.197  1.00  1.00            
ATOM   1482    N THR B  96      17.276   6.341  -0.119  4.00  1.00            
ATOM   1483   CA THR B  96      18.566   5.915  -0.557  4.00  1.00            
ATOM   1484   CB THR B  96      18.826   6.279  -1.989  4.00  1.00            
ATOM   1485  OG1 THR B  96      17.857   5.677  -2.833  4.00  1.00            
ATOM   1486  CG2 THR B  96      20.236   5.809  -2.374  4.00  1.00            
ATOM   1487    C THR B  96      19.593   6.609   0.273  4.00  1.00            
ATOM   1488    O THR B  96      19.429   7.770   0.639  4.00  1.00            
ATOM   1489    N LEU B  97      20.687   5.901   0.612  4.00  1.00            
ATOM   1490   CA LEU B  97      21.724   6.558   1.350  4.00  1.00            
ATOM   1491   CB LEU B  97      22.683   5.611   2.090  4.00  1.00            
ATOM   1492   CG LEU B  97      21.974   4.675   3.085  4.00  1.00            
ATOM   1493  CD1 LEU B  97      22.975   4.008   4.043  4.00  1.00            
ATOM   1494  CD2 LEU B  97      20.821   5.389   3.801  4.00  1.00            
ATOM   1495    C LEU B  97      22.518   7.273   0.340  4.00  1.00            
ATOM   1496    O LEU B  97      22.610   6.845  -0.810  4.00  1.00            
ATOM   1497    N ASN B  98      23.097   8.411   0.730  4.00  1.00            
ATOM   1498   CA ASN B  98      23.863   9.065  -0.264  4.00  1.00            
ATOM   1499   CB ASN B  98      23.251  10.379  -0.779  4.00  1.00            
ATOM   1500   CG ASN B  98      22.186  10.026  -1.808  4.00  1.00            
ATOM   1501  OD1 ASN B  98      22.437  10.054  -3.013  4.00  1.00            
ATOM   1502  ND2 ASN B  98      20.970   9.660  -1.326  4.00  1.00            
ATOM   1503    C ASN B  98      25.191   9.381   0.276  4.00  1.00            
ATOM   1504    O ASN B  98      25.369   9.639   1.465  4.00  1.00            
ATOM   1505    N PHE B  99      26.183   9.329  -0.619  1.00  1.00            
ATOM   1506   CA PHE B  99      27.472   9.715  -0.191  1.00  1.00            
ATOM   1507   CB PHE B  99      28.595   8.722  -0.535  1.00  1.00            
ATOM   1508   CG PHE B  99      28.358   7.462   0.224  1.00  1.00            
ATOM   1509  CD1 PHE B  99      28.568   7.396   1.582  1.00  1.00            
ATOM   1510  CD2 PHE B  99      27.947   6.331  -0.434  1.00  1.00            
ATOM   1511  CE1 PHE B  99      28.347   6.221   2.264  1.00  1.00            
ATOM   1512  CE2 PHE B  99      27.724   5.155   0.238  1.00  1.00            
ATOM   1513   CZ PHE B  99      27.926   5.099   1.594  1.00  1.00            
ATOM   1514    C PHE B  99      27.778  10.993  -0.961  1.00  1.00            
ATOM   1515    O PHE B  99      26.972  11.956  -0.860  1.00  1.00            
ATOM   1516  OXT PHE B  99      28.821  11.020  -1.668  1.00  1.00            
ATOM   1517    N THR C   1       2.808 -12.048   2.248  1.00  0.00            
ATOM   1518   CA THR C   1       3.602 -13.141   2.852  1.00  0.00            
ATOM   1519   CB THR C   1       3.943 -14.172   1.817  1.00  0.00            
ATOM   1520  OG1 THR C   1       4.491 -15.327   2.435  1.00  0.00            
ATOM   1521  CG2 THR C   1       4.948 -13.570   0.821  1.00  0.00            
ATOM   1522    C THR C   1       4.861 -12.609   3.441  1.00  0.00            
ATOM   1523    O THR C   1       5.042 -11.396   3.527  1.00  0.00            
ATOM   1524    N GLU C   2       5.771 -13.498   3.889  1.00  0.00            
ATOM   1525   CA GLU C   2       6.946 -12.930   4.469  1.00  0.00            
ATOM   1526   CB GLU C   2       7.023 -13.060   6.002  1.00  0.00            
ATOM   1527   CG GLU C   2       5.878 -12.380   6.755  1.00  0.00            
ATOM   1528   CD GLU C   2       4.782 -13.420   6.952  1.00  0.00            
ATOM   1529  OE1 GLU C   2       4.968 -14.299   7.835  1.00  0.00            
ATOM   1530  OE2 GLU C   2       3.755 -13.357   6.225  1.00  0.00            
ATOM   1531    C GLU C   2       8.176 -13.583   3.944  1.00  0.00            
ATOM   1532    O GLU C   2       8.372 -14.793   4.035  1.00  0.00            
ATOM   1533    N PRO C   3       8.984 -12.758   3.350  1.00  0.00            
ATOM   1534   CA PRO C   3      10.314 -13.126   2.952  1.00  0.00            
ATOM   1535   CD PRO C   3       8.482 -11.609   2.615  1.00  0.00            
ATOM   1536   CB PRO C   3      10.717 -12.126   1.867  1.00  0.00            
ATOM   1537   CG PRO C   3       9.743 -10.947   2.043  1.00  0.00            
ATOM   1538    C PRO C   3      11.187 -13.063   4.162  1.00  0.00            
ATOM   1539    O PRO C   3      12.345 -13.472   4.081  1.00  0.00            
ATOM   1540    N ILE C   4      10.661 -12.561   5.298  1.00  0.00            
ATOM   1541   CA ILE C   4      11.554 -12.279   6.381  1.00  0.00            
ATOM   1542   CB ILE C   4      11.505 -10.836   6.802  1.00  0.00            
ATOM   1543  CG1 ILE C   4      11.897  -9.916   5.634  1.00  0.00            
ATOM   1544  CG2 ILE C   4      12.395 -10.664   8.043  1.00  0.00            
ATOM   1545  CD1 ILE C   4      11.569  -8.445   5.885  1.00  0.00            
ATOM   1546    C ILE C   4      11.282 -13.079   7.605  1.00  0.00            
ATOM   1547    O ILE C   4      10.142 -13.354   7.971  1.00  0.00            
ATOM   1548    N SER C   5      12.397 -13.482   8.242  1.00  0.00            
ATOM   1549   CA SER C   5      12.433 -14.164   9.496  1.00  0.00            
ATOM   1550   CB SER C   5      11.922 -15.612   9.416  1.00  0.00            
ATOM   1551   OG SER C   5      12.722 -16.361   8.513  1.00  0.00            
ATOM   1552    C SER C   5      13.877 -14.209   9.860  1.00  0.00            
ATOM   1553    O SER C   5      14.739 -14.000   9.008  1.00  0.00            
ATOM   1554    N GLY C   6      14.190 -14.459  11.141  1.00  0.00            
ATOM   1555   CA GLY C   6      15.576 -14.497  11.491  1.00  0.00            
ATOM   1556    C GLY C   6      16.083 -13.110  11.292  1.00  0.00            
ATOM   1557    O GLY C   6      17.275 -12.890  11.088  1.00  0.00            
ATOM   1558    N ALA C   7      15.163 -12.129  11.351  1.00  0.00            
ATOM   1559   CA ALA C   7      15.518 -10.765  11.116  1.00  0.00            
ATOM   1560   CB ALA C   7      14.307  -9.826  10.983  1.00  0.00            
ATOM   1561    C ALA C   7      16.339 -10.275  12.248  1.00  0.00            
ATOM   1562    O ALA C   7      16.235 -10.763  13.372  1.00  0.00            
ATOM   1563    N GLU C   8      17.214  -9.300  11.954  1.00  0.00            
ATOM   1564   CA GLU C   8      18.037  -8.771  12.990  1.00  0.00            
ATOM   1565   CB GLU C   8      19.531  -9.091  12.797  1.00  0.00            
ATOM   1566   CG GLU C   8      20.422  -8.528  13.904  1.00  0.00            
ATOM   1567   CD GLU C   8      21.847  -9.014  13.681  1.00  0.00            
ATOM   1568  OE1 GLU C   8      22.083  -9.701  12.650  1.00  0.00            
ATOM   1569  OE2 GLU C   8      22.719  -8.707  14.537  1.00  0.00            
ATOM   1570    C GLU C   8      17.911  -7.295  12.988  1.00  0.00            
ATOM   1571    O GLU C   8      18.191  -6.649  11.981  1.00  0.00            
ATOM   1572    N THR C   9      17.493  -6.720  14.131  1.00  0.00            
ATOM   1573   CA THR C   9      17.410  -5.298  14.198  1.00  0.00            
ATOM   1574   CB THR C   9      16.119  -4.780  14.776  1.00  0.00            
ATOM   1575  OG1 THR C   9      16.074  -3.364  14.681  1.00  0.00            
ATOM   1576  CG2 THR C   9      15.972  -5.231  16.238  1.00  0.00            
ATOM   1577    C THR C   9      18.582  -4.854  15.030  1.00  0.00            
ATOM   1578    O THR C   9      18.708  -5.225  16.197  1.00  0.00            
ATOM   1579    N PHE C  10      19.505  -4.068  14.430  1.00  0.00            
ATOM   1580   CA PHE C  10      20.684  -3.656  15.146  1.00  0.00            
ATOM   1581   CB PHE C  10      21.978  -3.947  14.366  1.00  0.00            
ATOM   1582   CG PHE C  10      23.140  -3.648  15.246  1.00  0.00            
ATOM   1583  CD1 PHE C  10      23.599  -4.596  16.132  1.00  0.00            
ATOM   1584  CD2 PHE C  10      23.773  -2.428  15.188  1.00  0.00            
ATOM   1585  CE1 PHE C  10      24.672  -4.333  16.950  1.00  0.00            
ATOM   1586  CE2 PHE C  10      24.848  -2.159  16.003  1.00  0.00            
ATOM   1587   CZ PHE C  10      25.299  -3.111  16.886  1.00  0.00            
ATOM   1588    C PHE C  10      20.609  -2.191  15.355  1.00  0.00            
ATOM   1589    O PHE C  10      20.604  -1.404  14.409  1.00  0.00            
ATOM   1590    N TYR C  11      20.521  -1.808  16.635  1.00  0.00            
ATOM   1591   CA TYR C  11      20.485  -0.441  17.040  1.00  0.00            
ATOM   1592   CB TYR C  11      19.039   0.001  17.307  1.00  0.00            
ATOM   1593   CG TYR C  11      19.015   1.256  18.099  1.00  0.00            
ATOM   1594  CD1 TYR C  11      19.183   2.486  17.510  1.00  0.00            
ATOM   1595  CD2 TYR C  11      18.799   1.182  19.454  1.00  0.00            
ATOM   1596  CE1 TYR C  11      19.144   3.627  18.273  1.00  0.00            
ATOM   1597  CE2 TYR C  11      18.758   2.317  20.223  1.00  0.00            
ATOM   1598   CZ TYR C  11      18.931   3.542  19.629  1.00  0.00            
ATOM   1599   OH TYR C  11      18.888   4.713  20.414  1.00  0.00            
ATOM   1600    C TYR C  11      21.230  -0.387  18.306  1.00  0.00            
ATOM   1601    O TYR C  11      20.957  -1.151  19.232  1.00  0.00            
ATOM   1602    N VAL C  12      22.219   0.505  18.390  1.00  0.00            
ATOM   1603   CA VAL C  12      22.845   0.483  19.657  1.00  0.00            
ATOM   1604   CB VAL C  12      24.225  -0.104  19.651  1.00  0.00            
ATOM   1605  CG1 VAL C  12      24.786  -0.009  21.077  1.00  0.00            
ATOM   1606  CG2 VAL C  12      24.139  -1.551  19.128  1.00  0.00            
ATOM   1607    C VAL C  12      22.911   1.864  20.190  1.00  0.00            
ATOM   1608    O VAL C  12      23.398   2.784  19.533  1.00  0.00            
ATOM   1609    N ASP C  13      22.384   2.038  21.413  1.00  0.00            
ATOM   1610   CA ASP C  13      22.411   3.324  22.023  1.00  0.00            
ATOM   1611   CB ASP C  13      21.592   3.389  23.329  1.00  0.00            
ATOM   1612   CG ASP C  13      22.160   2.400  24.338  1.00  0.00            
ATOM   1613  OD1 ASP C  13      22.518   1.267  23.922  1.00  0.00            
ATOM   1614  OD2 ASP C  13      22.239   2.766  25.542  1.00  0.00            
ATOM   1615    C ASP C  13      23.825   3.670  22.310  1.00  0.00            
ATOM   1616    O ASP C  13      24.291   4.774  22.032  1.00  0.00            
ATOM   1617    N GLY C  14      24.548   2.694  22.868  1.00  0.00            
ATOM   1618   CA GLY C  14      25.926   2.869  23.168  1.00  0.00            
ATOM   1619    C GLY C  14      26.639   1.979  22.213  1.00  0.00            
ATOM   1620    O GLY C  14      26.697   2.249  21.016  1.00  0.00            
ATOM   1621    N ALA C  15      27.229   0.889  22.736  1.00  0.00            
ATOM   1622   CA ALA C  15      27.891  -0.024  21.860  1.00  0.00            
ATOM   1623   CB ALA C  15      29.140   0.593  21.211  1.00  0.00            
ATOM   1624    C ALA C  15      28.383  -1.189  22.705  1.00  0.00            
ATOM   1625    O ALA C  15      28.212  -2.351  22.251  1.00  0.00            
ATOM   1626  OXT ALA C  15      28.950  -0.935  23.801  1.00  0.00            
END
