# Supplementary material for: Integrative modeling of diverse protein-peptide systems using CABS-dock
Source: PLoS Comput Biol. 2023 Jul 5;19(7):e1011275. doi: 10.1371/journal.pcbi.1011275 (PMC10351741; doi:10.1371/journal.pcbi.1011275)
Supplement: S1 File — Files in pdb format containing atomic coordinates of the structures obtained in this study: the highest-scored amyloid models and 10 examples of the docked peptide for each enzyme-substrate complex. (ZIP) [file pcbi.1011275.s006.zip › 11_HIV1_TEPISGAETFYVDGA/901.pdb]

CRYST1    0.000    0.000    0.000   0.00   0.00   0.00 P 1           1
ATOM      1    N PRO A   1      28.995   5.598  -2.626  1.00  1.00            
ATOM      2   CA PRO A   1      28.019   5.674  -3.748  1.00  1.00            
ATOM      3   CD PRO A   1      29.673   4.254  -2.639  1.00  1.00            
ATOM      4   CB PRO A   1      28.270   4.431  -4.601  1.00  1.00            
ATOM      5   CG PRO A   1      28.871   3.405  -3.633  1.00  1.00            
ATOM      6    C PRO A   1      26.675   5.657  -3.110  1.00  1.00            
ATOM      7    O PRO A   1      26.583   5.383  -1.914  1.00  1.00            
ATOM      8    N GLN A   2      25.619   5.946  -3.892  4.00  1.00            
ATOM      9   CA GLN A   2      24.306   5.911  -3.332  4.00  1.00            
ATOM     10   CB GLN A   2      23.228   6.424  -4.300  4.00  1.00            
ATOM     11   CG GLN A   2      23.068   5.580  -5.563  4.00  1.00            
ATOM     12   CD GLN A   2      21.984   6.244  -6.396  4.00  1.00            
ATOM     13  OE1 GLN A   2      22.078   7.425  -6.724  4.00  1.00            
ATOM     14  NE2 GLN A   2      20.919   5.470  -6.738  4.00  1.00            
ATOM     15    C GLN A   2      24.051   4.484  -2.988  4.00  1.00            
ATOM     16    O GLN A   2      24.301   3.593  -3.798  4.00  1.00            
ATOM     17    N ILE A   3      23.574   4.216  -1.755  4.00  1.00            
ATOM     18   CA ILE A   3      23.360   2.842  -1.408  4.00  1.00            
ATOM     19   CB ILE A   3      24.019   2.399  -0.127  4.00  1.00            
ATOM     20  CG1 ILE A   3      23.914   0.871   0.020  4.00  1.00            
ATOM     21  CG2 ILE A   3      23.413   3.183   1.043  4.00  1.00            
ATOM     22  CD1 ILE A   3      24.811   0.283   1.110  4.00  1.00            
ATOM     23    C ILE A   3      21.898   2.587  -1.314  4.00  1.00            
ATOM     24    O ILE A   3      21.183   3.235  -0.552  4.00  1.00            
ATOM     25    N THR A   4      21.413   1.634  -2.131  1.00  1.00            
ATOM     26   CA THR A   4      20.030   1.280  -2.066  1.00  1.00            
ATOM     27   CB THR A   4      19.554   0.518  -3.267  1.00  1.00            
ATOM     28  OG1 THR A   4      18.159   0.273  -3.175  1.00  1.00            
ATOM     29  CG2 THR A   4      20.328  -0.809  -3.344  1.00  1.00            
ATOM     30    C THR A   4      19.909   0.390  -0.866  1.00  1.00            
ATOM     31    O THR A   4      20.824  -0.364  -0.540  1.00  1.00            
ATOM     32    N LEU A   5      18.763   0.483  -0.170  1.00  1.00            
ATOM     33   CA LEU A   5      18.467  -0.208   1.055  1.00  1.00            
ATOM     34   CB LEU A   5      17.226   0.339   1.791  1.00  1.00            
ATOM     35   CG LEU A   5      17.470   1.672   2.525  1.00  1.00            
ATOM     36  CD1 LEU A   5      18.378   1.474   3.752  1.00  1.00            
ATOM     37  CD2 LEU A   5      17.999   2.746   1.565  1.00  1.00            
ATOM     38    C LEU A   5      18.270  -1.690   0.919  1.00  1.00            
ATOM     39    O LEU A   5      18.495  -2.410   1.890  1.00  1.00            
ATOM     40    N TRP A   6      17.873  -2.190  -0.267  1.00  1.00            
ATOM     41   CA TRP A   6      17.422  -3.551  -0.441  1.00  1.00            
ATOM     42   CB TRP A   6      17.238  -3.886  -1.935  1.00  1.00            
ATOM     43   CG TRP A   6      16.715  -5.268  -2.247  1.00  1.00            
ATOM     44  CD2 TRP A   6      17.537  -6.372  -2.658  1.00  1.00            
ATOM     45  CD1 TRP A   6      15.429  -5.726  -2.238  1.00  1.00            
ATOM     46  NE1 TRP A   6      15.399  -7.048  -2.615  1.00  1.00            
ATOM     47  CE2 TRP A   6      16.688  -7.458  -2.876  1.00  1.00            
ATOM     48  CE3 TRP A   6      18.885  -6.472  -2.842  1.00  1.00            
ATOM     49  CZ2 TRP A   6      17.180  -8.665  -3.284  1.00  1.00            
ATOM     50  CZ3 TRP A   6      19.378  -7.692  -3.248  1.00  1.00            
ATOM     51  CH2 TRP A   6      18.542  -8.768  -3.465  1.00  1.00            
ATOM     52    C TRP A   6      18.402  -4.513   0.156  1.00  1.00            
ATOM     53    O TRP A   6      18.004  -5.431   0.874  1.00  1.00            
ATOM     54    N LYS A   7      19.709  -4.350  -0.103  1.00  1.00            
ATOM     55   CA LYS A   7      20.627  -5.249   0.537  1.00  1.00            
ATOM     56   CB LYS A   7      21.872  -5.580  -0.307  1.00  1.00            
ATOM     57   CG LYS A   7      22.795  -4.385  -0.554  1.00  1.00            
ATOM     58   CD LYS A   7      24.153  -4.770  -1.153  1.00  1.00            
ATOM     59   CE LYS A   7      25.062  -5.546  -0.196  1.00  1.00            
ATOM     60   NZ LYS A   7      26.333  -5.895  -0.873  1.00  1.00            
ATOM     61    C LYS A   7      21.089  -4.592   1.806  1.00  1.00            
ATOM     62    O LYS A   7      20.828  -3.412   2.036  1.00  1.00            
ATOM     63    N ARG A   8      21.771  -5.363   2.680  1.00  1.00            
ATOM     64   CA ARG A   8      22.238  -4.850   3.939  1.00  1.00            
ATOM     65   CB ARG A   8      22.635  -5.989   4.900  1.00  1.00            
ATOM     66   CG ARG A   8      21.456  -6.942   5.115  1.00  1.00            
ATOM     67   CD ARG A   8      21.781  -8.245   5.845  1.00  1.00            
ATOM     68   NE ARG A   8      20.571  -9.111   5.722  1.00  1.00            
ATOM     69   CZ ARG A   8      20.568 -10.382   6.222  1.00  1.00            
ATOM     70  NH1 ARG A   8      21.650 -10.847   6.911  1.00  1.00            
ATOM     71  NH2 ARG A   8      19.485 -11.190   6.029  1.00  1.00            
ATOM     72    C ARG A   8      23.412  -3.995   3.679  1.00  1.00            
ATOM     73    O ARG A   8      24.362  -4.397   3.006  1.00  1.00            
ATOM     74    N PRO A   9      23.304  -2.792   4.180  1.00  1.00            
ATOM     75   CA PRO A   9      24.355  -1.839   4.017  1.00  1.00            
ATOM     76   CD PRO A   9      22.510  -2.527   5.366  1.00  1.00            
ATOM     77   CB PRO A   9      23.971  -0.649   4.889  1.00  1.00            
ATOM     78   CG PRO A   9      23.184  -1.314   6.034  1.00  1.00            
ATOM     79    C PRO A   9      25.566  -2.518   4.570  1.00  1.00            
ATOM     80    O PRO A   9      25.655  -2.679   5.788  1.00  1.00            
ATOM     81    N LEU A  10      26.506  -2.913   3.701  4.00  1.00            
ATOM     82   CA LEU A  10      27.690  -3.548   4.185  4.00  1.00            
ATOM     83   CB LEU A  10      27.745  -5.046   3.840  4.00  1.00            
ATOM     84   CG LEU A  10      29.009  -5.768   4.342  4.00  1.00            
ATOM     85  CD1 LEU A  10      29.040  -5.853   5.877  4.00  1.00            
ATOM     86  CD2 LEU A  10      29.175  -7.134   3.658  4.00  1.00            
ATOM     87    C LEU A  10      28.786  -2.885   3.441  4.00  1.00            
ATOM     88    O LEU A  10      28.932  -3.064   2.232  4.00  1.00            
ATOM     89    N VAL A  11      29.586  -2.077   4.144  4.00  1.00            
ATOM     90   CA VAL A  11      30.635  -1.437   3.429  4.00  1.00            
ATOM     91   CB VAL A  11      30.564   0.059   3.455  4.00  1.00            
ATOM     92  CG1 VAL A  11      31.795   0.599   2.713  4.00  1.00            
ATOM     93  CG2 VAL A  11      29.227   0.505   2.838  4.00  1.00            
ATOM     94    C VAL A  11      31.900  -1.847   4.097  4.00  1.00            
ATOM     95    O VAL A  11      31.948  -1.973   5.319  4.00  1.00            
ATOM     96    N THR A  12      32.964  -2.085   3.309  4.00  1.00            
ATOM     97   CA THR A  12      34.176  -2.491   3.946  4.00  1.00            
ATOM     98   CB THR A  12      35.248  -2.984   3.021  4.00  1.00            
ATOM     99  OG1 THR A  12      34.791  -4.122   2.307  4.00  1.00            
ATOM    100  CG2 THR A  12      36.486  -3.346   3.860  4.00  1.00            
ATOM    101    C THR A  12      34.706  -1.305   4.684  4.00  1.00            
ATOM    102    O THR A  12      34.535  -0.164   4.257  4.00  1.00            
ATOM    103    N ILE A  13      35.358  -1.566   5.833  4.00  1.00            
ATOM    104   CA ILE A  13      35.844  -0.531   6.699  4.00  1.00            
ATOM    105   CB ILE A  13      35.137  -0.602   8.022  4.00  1.00            
ATOM    106  CG1 ILE A  13      35.515   0.573   8.918  4.00  1.00            
ATOM    107  CG2 ILE A  13      35.404  -1.983   8.645  4.00  1.00            
ATOM    108  CD1 ILE A  13      34.656   0.678  10.177  4.00  1.00            
ATOM    109    C ILE A  13      37.311  -0.762   6.935  4.00  1.00            
ATOM    110    O ILE A  13      37.731  -1.889   7.195  4.00  1.00            
ATOM    111    N ARG A  14      38.141   0.304   6.832  4.00  1.00            
ATOM    112   CA ARG A  14      39.545   0.142   7.103  4.00  1.00            
ATOM    113   CB ARG A  14      40.497   0.723   6.043  4.00  1.00            
ATOM    114   CG ARG A  14      40.588  -0.124   4.772  4.00  1.00            
ATOM    115   CD ARG A  14      41.848   0.159   3.951  4.00  1.00            
ATOM    116   NE ARG A  14      41.818  -0.725   2.751  4.00  1.00            
ATOM    117   CZ ARG A  14      42.950  -0.895   2.008  4.00  1.00            
ATOM    118  NH1 ARG A  14      44.107  -0.277   2.384  4.00  1.00            
ATOM    119  NH2 ARG A  14      42.931  -1.689   0.896  4.00  1.00            
ATOM    120    C ARG A  14      39.858   0.822   8.396  4.00  1.00            
ATOM    121    O ARG A  14      39.825   2.047   8.502  4.00  1.00            
ATOM    122    N ILE A  15      40.155   0.008   9.426  4.00  1.00            
ATOM    123   CA ILE A  15      40.520   0.504  10.719  4.00  1.00            
ATOM    124   CB ILE A  15      39.415   0.357  11.725  4.00  1.00            
ATOM    125  CG1 ILE A  15      39.895   0.815  13.112  4.00  1.00            
ATOM    126  CG2 ILE A  15      38.909  -1.095  11.673  4.00  1.00            
ATOM    127  CD1 ILE A  15      40.262   2.291  13.183  4.00  1.00            
ATOM    128    C ILE A  15      41.667  -0.297  11.226  4.00  1.00            
ATOM    129    O ILE A  15      41.621  -1.526  11.240  4.00  1.00            
ATOM    130    N GLY A  16      42.741   0.395  11.647  3.00  1.00            
ATOM    131   CA GLY A  16      43.877  -0.270  12.214  3.00  1.00            
ATOM    132    C GLY A  16      44.630  -0.892  11.080  3.00  1.00            
ATOM    133    O GLY A  16      45.694  -1.479  11.271  3.00  1.00            
ATOM    134    N GLY A  17      44.090  -0.762   9.853  3.00  1.00            
ATOM    135   CA GLY A  17      44.746  -1.305   8.702  3.00  1.00            
ATOM    136    C GLY A  17      44.142  -2.625   8.343  3.00  1.00            
ATOM    137    O GLY A  17      44.376  -3.134   7.247  3.00  1.00            
ATOM    138    N GLN A  18      43.344  -3.224   9.246  4.00  1.00            
ATOM    139   CA GLN A  18      42.756  -4.489   8.911  4.00  1.00            
ATOM    140   CB GLN A  18      42.651  -5.452  10.104  4.00  1.00            
ATOM    141   CG GLN A  18      42.078  -6.825   9.748  4.00  1.00            
ATOM    142   CD GLN A  18      42.138  -7.688  11.002  4.00  1.00            
ATOM    143  OE1 GLN A  18      42.526  -7.223  12.072  4.00  1.00            
ATOM    144  NE2 GLN A  18      41.748  -8.984  10.867  4.00  1.00            
ATOM    145    C GLN A  18      41.372  -4.199   8.419  4.00  1.00            
ATOM    146    O GLN A  18      40.665  -3.362   8.978  4.00  1.00            
ATOM    147    N LEU A  19      40.957  -4.885   7.337  4.00  1.00            
ATOM    148   CA LEU A  19      39.663  -4.640   6.771  4.00  1.00            
ATOM    149   CB LEU A  19      39.474  -5.218   5.359  4.00  1.00            
ATOM    150   CG LEU A  19      40.362  -4.563   4.286  4.00  1.00            
ATOM    151  CD1 LEU A  19      40.051  -5.142   2.896  4.00  1.00            
ATOM    152  CD2 LEU A  19      40.265  -3.030   4.330  4.00  1.00            
ATOM    153    C LEU A  19      38.629  -5.272   7.631  4.00  1.00            
ATOM    154    O LEU A  19      38.862  -6.302   8.260  4.00  1.00            
ATOM    155    N LYS A  20      37.444  -4.636   7.685  4.00  1.00            
ATOM    156   CA LYS A  20      36.399  -5.200   8.472  4.00  1.00            
ATOM    157   CB LYS A  20      36.236  -4.555   9.855  4.00  1.00            
ATOM    158   CG LYS A  20      35.389  -5.397  10.811  4.00  1.00            
ATOM    159   CD LYS A  20      36.119  -6.631  11.355  4.00  1.00            
ATOM    160   CE LYS A  20      36.396  -7.718  10.313  4.00  1.00            
ATOM    161   NZ LYS A  20      35.129  -8.356   9.893  4.00  1.00            
ATOM    162    C LYS A  20      35.100  -5.008   7.753  4.00  1.00            
ATOM    163    O LYS A  20      34.978  -4.137   6.892  4.00  1.00            
ATOM    164    N GLU A  21      34.094  -5.850   8.071  4.00  1.00            
ATOM    165   CA GLU A  21      32.803  -5.681   7.467  4.00  1.00            
ATOM    166   CB GLU A  21      31.924  -6.946   7.487  4.00  1.00            
ATOM    167   CG GLU A  21      31.606  -7.480   8.886  4.00  1.00            
ATOM    168   CD GLU A  21      30.715  -8.704   8.721  4.00  1.00            
ATOM    169  OE1 GLU A  21      29.556  -8.536   8.256  4.00  1.00            
ATOM    170  OE2 GLU A  21      31.184  -9.827   9.052  4.00  1.00            
ATOM    171    C GLU A  21      32.113  -4.626   8.251  4.00  1.00            
ATOM    172    O GLU A  21      32.265  -4.543   9.469  4.00  1.00            
ATOM    173    N ALA A  22      31.340  -3.766   7.573  4.00  1.00            
ATOM    174   CA ALA A  22      30.709  -2.743   8.340  4.00  1.00            
ATOM    175   CB ALA A  22      31.330  -1.351   8.124  4.00  1.00            
ATOM    176    C ALA A  22      29.285  -2.671   7.930  4.00  1.00            
ATOM    177    O ALA A  22      28.939  -2.939   6.781  4.00  1.00            
ATOM    178    N LEU A  23      28.413  -2.332   8.895  4.00  1.00            
ATOM    179   CA LEU A  23      27.029  -2.177   8.584  4.00  1.00            
ATOM    180   CB LEU A  23      26.109  -2.943   9.562  4.00  1.00            
ATOM    181   CG LEU A  23      24.593  -2.842   9.285  4.00  1.00            
ATOM    182  CD1 LEU A  23      24.209  -3.517   7.958  4.00  1.00            
ATOM    183  CD2 LEU A  23      23.778  -3.386  10.470  4.00  1.00            
ATOM    184    C LEU A  23      26.769  -0.703   8.730  4.00  1.00            
ATOM    185    O LEU A  23      26.888  -0.161   9.827  4.00  1.00            
ATOM    186    N LEU A  24      26.427   0.000   7.627  4.00  1.00            
ATOM    187   CA LEU A  24      26.167   1.412   7.748  4.00  1.00            
ATOM    188   CB LEU A  24      25.846   2.108   6.417  4.00  1.00            
ATOM    189   CG LEU A  24      26.976   2.013   5.379  4.00  1.00            
ATOM    190  CD1 LEU A  24      26.672   2.885   4.150  4.00  1.00            
ATOM    191  CD2 LEU A  24      28.346   2.306   6.010  4.00  1.00            
ATOM    192    C LEU A  24      24.923   1.480   8.584  4.00  1.00            
ATOM    193    O LEU A  24      24.025   0.656   8.420  4.00  1.00            
ATOM    194    N ASP A  25      24.836   2.438   9.529  1.00  1.00            
ATOM    195   CA ASP A  25      23.675   2.446  10.378  1.00  1.00            
ATOM    196   CB ASP A  25      23.937   1.683  11.692  1.00  1.00            
ATOM    197   CG ASP A  25      22.643   1.515  12.471  1.00  1.00            
ATOM    198  OD1 ASP A  25      21.560   1.794  11.892  1.00  1.00            
ATOM    199  OD2 ASP A  25      22.720   1.096  13.658  1.00  1.00            
ATOM    200    C ASP A  25      23.357   3.857  10.754  1.00  1.00            
ATOM    201    O ASP A  25      24.108   4.507  11.479  1.00  1.00            
ATOM    202    N THR A  26      22.225   4.366  10.240  3.00  1.00            
ATOM    203   CA THR A  26      21.722   5.666  10.577  3.00  1.00            
ATOM    204   CB THR A  26      20.523   5.995   9.747  3.00  1.00            
ATOM    205  OG1 THR A  26      19.522   5.011   9.948  3.00  1.00            
ATOM    206  CG2 THR A  26      20.943   6.007   8.267  3.00  1.00            
ATOM    207    C THR A  26      21.308   5.585  12.011  3.00  1.00            
ATOM    208    O THR A  26      21.486   6.524  12.784  3.00  1.00            
ATOM    209    N GLY A  27      20.760   4.417  12.399  3.00  1.00            
ATOM    210   CA GLY A  27      20.180   4.228  13.695  3.00  1.00            
ATOM    211    C GLY A  27      21.142   4.381  14.825  3.00  1.00            
ATOM    212    O GLY A  27      20.848   5.065  15.803  3.00  1.00            
ATOM    213    N ALA A  28      22.320   3.754  14.731  1.00  1.00            
ATOM    214   CA ALA A  28      23.201   3.773  15.861  1.00  1.00            
ATOM    215   CB ALA A  28      24.431   2.884  15.633  1.00  1.00            
ATOM    216    C ALA A  28      23.722   5.169  16.071  1.00  1.00            
ATOM    217    O ALA A  28      24.126   5.841  15.122  1.00  1.00            
ATOM    218    N ASP A  29      23.698   5.652  17.335  1.00  1.00            
ATOM    219   CA ASP A  29      24.239   6.943  17.682  1.00  1.00            
ATOM    220   CB ASP A  29      23.867   7.365  19.111  1.00  1.00            
ATOM    221   CG ASP A  29      22.353   7.523  19.141  1.00  1.00            
ATOM    222  OD1 ASP A  29      21.712   7.202  18.105  1.00  1.00            
ATOM    223  OD2 ASP A  29      21.815   7.956  20.196  1.00  1.00            
ATOM    224    C ASP A  29      25.731   6.864  17.593  1.00  1.00            
ATOM    225    O ASP A  29      26.369   7.737  17.006  1.00  1.00            
ATOM    226    N ASP A  30      26.325   5.793  18.165  1.00  1.00            
ATOM    227   CA ASP A  30      27.755   5.658  18.155  1.00  1.00            
ATOM    228   CB ASP A  30      28.423   5.739  19.546  1.00  1.00            
ATOM    229   CG ASP A  30      27.877   4.664  20.472  1.00  1.00            
ATOM    230  OD1 ASP A  30      27.398   3.613  19.968  1.00  1.00            
ATOM    231  OD2 ASP A  30      27.935   4.894  21.710  1.00  1.00            
ATOM    232    C ASP A  30      28.153   4.418  17.455  1.00  1.00            
ATOM    233    O ASP A  30      27.329   3.566  17.128  1.00  1.00            
ATOM    234    N THR A  31      29.460   4.313  17.181  1.00  1.00            
ATOM    235   CA THR A  31      29.915   3.194  16.436  1.00  1.00            
ATOM    236   CB THR A  31      31.146   3.478  15.628  1.00  1.00            
ATOM    237  OG1 THR A  31      32.219   3.858  16.476  1.00  1.00            
ATOM    238  CG2 THR A  31      30.820   4.612  14.639  1.00  1.00            
ATOM    239    C THR A  31      30.199   2.050  17.345  1.00  1.00            
ATOM    240    O THR A  31      30.753   2.215  18.431  1.00  1.00            
ATOM    241    N VAL A  32      29.798   0.844  16.897  4.00  1.00            
ATOM    242   CA VAL A  32      29.997  -0.353  17.655  4.00  1.00            
ATOM    243   CB VAL A  32      28.717  -1.081  17.943  4.00  1.00            
ATOM    244  CG1 VAL A  32      29.064  -2.379  18.689  4.00  1.00            
ATOM    245  CG2 VAL A  32      27.766  -0.150  18.716  4.00  1.00            
ATOM    246    C VAL A  32      30.831  -1.264  16.819  4.00  1.00            
ATOM    247    O VAL A  32      30.570  -1.447  15.632  4.00  1.00            
ATOM    248    N LEU A  33      31.877  -1.853  17.427  4.00  1.00            
ATOM    249   CA LEU A  33      32.704  -2.763  16.696  4.00  1.00            
ATOM    250   CB LEU A  33      34.175  -2.341  16.546  4.00  1.00            
ATOM    251   CG LEU A  33      34.392  -1.263  15.468  4.00  1.00            
ATOM    252  CD1 LEU A  33      33.654   0.040  15.801  4.00  1.00            
ATOM    253  CD2 LEU A  33      35.889  -1.052  15.193  4.00  1.00            
ATOM    254    C LEU A  33      32.683  -4.096  17.368  4.00  1.00            
ATOM    255    O LEU A  33      32.160  -4.246  18.470  4.00  1.00            
ATOM    256    N GLU A  34      33.235  -5.117  16.683  1.00  1.00            
ATOM    257   CA GLU A  34      33.266  -6.442  17.228  1.00  1.00            
ATOM    258   CB GLU A  34      33.265  -7.569  16.183  1.00  1.00            
ATOM    259   CG GLU A  34      32.954  -8.938  16.795  1.00  1.00            
ATOM    260   CD GLU A  34      32.561  -9.879  15.670  1.00  1.00            
ATOM    261  OE1 GLU A  34      31.466  -9.665  15.087  1.00  1.00            
ATOM    262  OE2 GLU A  34      33.347 -10.820  15.376  1.00  1.00            
ATOM    263    C GLU A  34      34.468  -6.562  18.104  1.00  1.00            
ATOM    264    O GLU A  34      35.203  -5.594  18.297  1.00  1.00            
ATOM    265    N GLU A  35      34.666  -7.754  18.702  1.00  1.00            
ATOM    266   CA GLU A  35      35.767  -7.928  19.600  1.00  1.00            
ATOM    267   CB GLU A  35      35.843  -9.322  20.238  1.00  1.00            
ATOM    268   CG GLU A  35      34.578  -9.650  21.032  1.00  1.00            
ATOM    269   CD GLU A  35      34.151  -8.379  21.751  1.00  1.00            
ATOM    270  OE1 GLU A  35      35.004  -7.779  22.458  1.00  1.00            
ATOM    271  OE2 GLU A  35      32.966  -7.982  21.588  1.00  1.00            
ATOM    272    C GLU A  35      37.013  -7.679  18.836  1.00  1.00            
ATOM    273    O GLU A  35      37.494  -8.538  18.098  1.00  1.00            
ATOM    274    N MET A  36      37.568  -6.465  19.013  1.00  1.00            
ATOM    275   CA MET A  36      38.742  -6.141  18.278  1.00  1.00            
ATOM    276   CB MET A  36      38.491  -5.305  17.008  1.00  1.00            
ATOM    277   CG MET A  36      37.866  -6.118  15.872  1.00  1.00            
ATOM    278   SD MET A  36      37.611  -5.204  14.320  1.00  1.00            
ATOM    279   CE MET A  36      39.374  -5.018  13.919  1.00  1.00            
ATOM    280    C MET A  36      39.719  -5.393  19.124  1.00  1.00            
ATOM    281    O MET A  36      39.349  -4.706  20.074  1.00  1.00            
ATOM    282    N ASN A  37      41.016  -5.536  18.774  1.00  1.00            
ATOM    283   CA ASN A  37      42.089  -4.871  19.455  1.00  1.00            
ATOM    284   CB ASN A  37      43.395  -5.692  19.444  1.00  1.00            
ATOM    285   CG ASN A  37      43.107  -7.072  20.022  1.00  1.00            
ATOM    286  OD1 ASN A  37      43.507  -7.399  21.138  1.00  1.00            
ATOM    287  ND2 ASN A  37      42.377  -7.906  19.234  1.00  1.00            
ATOM    288    C ASN A  37      42.357  -3.653  18.632  1.00  1.00            
ATOM    289    O ASN A  37      42.834  -3.749  17.502  1.00  1.00            
ATOM    290    N LEU A  38      42.045  -2.465  19.177  1.00  1.00            
ATOM    291   CA LEU A  38      42.111  -1.306  18.344  1.00  1.00            
ATOM    292   CB LEU A  38      41.407  -0.093  18.983  1.00  1.00            
ATOM    293   CG LEU A  38      39.891  -0.340  19.179  1.00  1.00            
ATOM    294  CD1 LEU A  38      39.629  -1.438  20.224  1.00  1.00            
ATOM    295  CD2 LEU A  38      39.123   0.959  19.477  1.00  1.00            
ATOM    296    C LEU A  38      43.492  -0.938  17.882  1.00  1.00            
ATOM    297    O LEU A  38      43.674  -0.940  16.665  1.00  1.00            
ATOM    298    N PRO A  39      44.514  -0.632  18.658  1.00  1.00            
ATOM    299   CA PRO A  39      44.477  -0.440  20.090  1.00  1.00            
ATOM    300   CD PRO A  39      45.819  -1.126  18.240  1.00  1.00            
ATOM    301   CB PRO A  39      45.766  -1.047  20.642  1.00  1.00            
ATOM    302   CG PRO A  39      46.739  -0.976  19.460  1.00  1.00            
ATOM    303    C PRO A  39      44.345   0.992  20.489  1.00  1.00            
ATOM    304    O PRO A  39      43.935   1.829  19.688  1.00  1.00            
ATOM    305    N GLY A  40      44.724   1.265  21.754  1.00  1.00            
ATOM    306   CA GLY A  40      44.695   2.555  22.371  1.00  1.00            
ATOM    307    C GLY A  40      43.755   2.404  23.515  1.00  1.00            
ATOM    308    O GLY A  40      42.591   2.045  23.344  1.00  1.00            
ATOM    309    N LYS A  41      44.265   2.688  24.727  1.00  1.00            
ATOM    310   CA LYS A  41      43.485   2.508  25.908  1.00  1.00            
ATOM    311   CB LYS A  41      44.305   2.632  27.202  1.00  1.00            
ATOM    312   CG LYS A  41      44.905   4.024  27.388  1.00  1.00            
ATOM    313   CD LYS A  41      45.514   4.262  28.769  1.00  1.00            
ATOM    314   CE LYS A  41      46.169   5.637  28.898  1.00  1.00            
ATOM    315   NZ LYS A  41      46.835   5.761  30.212  1.00  1.00            
ATOM    316    C LYS A  41      42.427   3.556  25.932  1.00  1.00            
ATOM    317    O LYS A  41      42.687   4.722  25.637  1.00  1.00            
ATOM    318    N TRP A  42      41.184   3.163  26.267  1.00  1.00            
ATOM    319   CA TRP A  42      40.191   4.184  26.319  1.00  1.00            
ATOM    320   CB TRP A  42      39.603   4.566  24.942  1.00  1.00            
ATOM    321   CG TRP A  42      38.707   5.789  24.930  1.00  1.00            
ATOM    322  CD2 TRP A  42      39.144   7.134  25.209  1.00  1.00            
ATOM    323  CD1 TRP A  42      37.362   5.859  24.721  1.00  1.00            
ATOM    324  NE1 TRP A  42      36.935   7.162  24.829  1.00  1.00            
ATOM    325  CE2 TRP A  42      38.019   7.955  25.137  1.00  1.00            
ATOM    326  CE3 TRP A  42      40.377   7.644  25.509  1.00  1.00            
ATOM    327  CZ2 TRP A  42      38.108   9.301  25.363  1.00  1.00            
ATOM    328  CZ3 TRP A  42      40.463   9.002  25.729  1.00  1.00            
ATOM    329  CH2 TRP A  42      39.351   9.816  25.658  1.00  1.00            
ATOM    330    C TRP A  42      39.164   3.829  27.331  1.00  1.00            
ATOM    331    O TRP A  42      39.324   2.856  28.067  1.00  1.00            
ATOM    332    N LYS A  43      38.079   4.621  27.416  4.00  1.00            
ATOM    333   CA LYS A  43      37.235   4.440  28.552  4.00  1.00            
ATOM    334   CB LYS A  43      36.882   5.763  29.237  4.00  1.00            
ATOM    335   CG LYS A  43      38.137   6.569  29.571  4.00  1.00            
ATOM    336   CD LYS A  43      39.165   5.787  30.391  4.00  1.00            
ATOM    337   CE LYS A  43      40.457   6.566  30.644  4.00  1.00            
ATOM    338   NZ LYS A  43      41.179   6.775  29.368  4.00  1.00            
ATOM    339    C LYS A  43      35.970   3.706  28.268  4.00  1.00            
ATOM    340    O LYS A  43      35.307   3.854  27.243  4.00  1.00            
ATOM    341    N PRO A  44      35.679   2.889  29.252  4.00  0.00            
ATOM    342   CA PRO A  44      34.495   2.080  29.210  4.00  0.00            
ATOM    343   CD PRO A  44      36.771   2.194  29.912  4.00  0.00            
ATOM    344   CB PRO A  44      34.730   0.915  30.168  4.00  0.00            
ATOM    345   CG PRO A  44      36.262   0.767  30.169  4.00  0.00            
ATOM    346    C PRO A  44      33.219   2.810  29.406  4.00  0.00            
ATOM    347    O PRO A  44      33.143   3.680  30.273  4.00  0.00            
ATOM    348    N LYS A  45      32.203   2.463  28.600  4.00  0.00            
ATOM    349   CA LYS A  45      30.920   3.054  28.794  4.00  0.00            
ATOM    350   CB LYS A  45      30.470   4.027  27.687  4.00  0.00            
ATOM    351   CG LYS A  45      31.251   5.345  27.672  4.00  0.00            
ATOM    352   CD LYS A  45      30.829   6.308  26.558  4.00  0.00            
ATOM    353   CE LYS A  45      31.706   7.560  26.455  4.00  0.00            
ATOM    354   NZ LYS A  45      31.764   8.262  27.757  4.00  0.00            
ATOM    355    C LYS A  45      29.940   1.937  28.829  4.00  0.00            
ATOM    356    O LYS A  45      29.833   1.167  27.876  4.00  0.00            
ATOM    357    N MET A  46      29.201   1.810  29.948  4.00  0.00            
ATOM    358   CA MET A  46      28.202   0.789  29.999  4.00  0.00            
ATOM    359   CB MET A  46      27.740   0.426  31.418  4.00  0.00            
ATOM    360   CG MET A  46      28.766  -0.397  32.195  4.00  0.00            
ATOM    361   SD MET A  46      28.929  -2.108  31.606  4.00  0.00            
ATOM    362   CE MET A  46      27.284  -2.603  32.195  4.00  0.00            
ATOM    363    C MET A  46      27.033   1.354  29.273  4.00  0.00            
ATOM    364    O MET A  46      26.472   2.369  29.684  4.00  0.00            
ATOM    365    N ILE A  47      26.625   0.711  28.162  4.00  0.00            
ATOM    366   CA ILE A  47      25.611   1.372  27.409  4.00  0.00            
ATOM    367   CB ILE A  47      26.219   2.329  26.425  4.00  0.00            
ATOM    368  CG1 ILE A  47      27.261   1.618  25.556  4.00  0.00            
ATOM    369  CG2 ILE A  47      26.812   3.504  27.212  4.00  0.00            
ATOM    370  CD1 ILE A  47      27.978   2.548  24.582  4.00  0.00            
ATOM    371    C ILE A  47      24.599   0.480  26.820  4.00  0.00            
ATOM    372    O ILE A  47      24.865  -0.669  26.470  4.00  0.00            
ATOM    373    N GLY A  48      23.371   1.028  26.732  4.00  0.00            
ATOM    374   CA GLY A  48      22.323   0.261  26.163  4.00  0.00            
ATOM    375    C GLY A  48      20.999   0.691  26.677  4.00  0.00            
ATOM    376    O GLY A  48      20.651   1.871  26.663  4.00  0.00            
ATOM    377    N GLY A  49      20.220  -0.306  27.135  4.00  0.00            
ATOM    378   CA GLY A  49      18.883  -0.066  27.567  4.00  0.00            
ATOM    379    C GLY A  49      18.051  -0.234  26.344  4.00  0.00            
ATOM    380    O GLY A  49      16.857   0.058  26.355  4.00  0.00            
ATOM    381    N ILE A  50      18.672  -0.703  25.239  3.00  0.00            
ATOM    382   CA ILE A  50      17.888  -0.856  24.052  3.00  0.00            
ATOM    383   CB ILE A  50      18.458  -0.187  22.837  3.00  0.00            
ATOM    384  CG1 ILE A  50      18.546   1.333  23.046  3.00  0.00            
ATOM    385  CG2 ILE A  50      17.592  -0.601  21.634  3.00  0.00            
ATOM    386  CD1 ILE A  50      19.583   1.730  24.095  3.00  0.00            
ATOM    387    C ILE A  50      17.725  -2.285  23.698  3.00  0.00            
ATOM    388    O ILE A  50      18.570  -2.869  23.023  3.00  0.00            
ATOM    389    N GLY A  51      16.585  -2.874  24.092  3.00  0.00            
ATOM    390   CA GLY A  51      16.380  -4.241  23.747  3.00  0.00            
ATOM    391    C GLY A  51      17.453  -4.994  24.461  3.00  0.00            
ATOM    392    O GLY A  51      17.866  -6.073  24.037  3.00  0.00            
ATOM    393    N GLY A  52      17.938  -4.418  25.576  4.00  0.00            
ATOM    394   CA GLY A  52      19.010  -5.019  26.309  4.00  0.00            
ATOM    395    C GLY A  52      20.263  -4.495  25.682  4.00  0.00            
ATOM    396    O GLY A  52      20.234  -3.900  24.611  4.00  0.00            
ATOM    397    N PHE A  53      21.423  -4.691  26.324  4.00  0.00            
ATOM    398   CA PHE A  53      22.595  -4.159  25.699  4.00  0.00            
ATOM    399   CB PHE A  53      22.732  -2.643  25.823  4.00  0.00            
ATOM    400   CG PHE A  53      22.698  -2.085  24.452  4.00  0.00            
ATOM    401  CD1 PHE A  53      23.856  -2.093  23.716  4.00  0.00            
ATOM    402  CD2 PHE A  53      21.542  -1.565  23.920  4.00  0.00            
ATOM    403  CE1 PHE A  53      23.870  -1.579  22.449  4.00  0.00            
ATOM    404  CE2 PHE A  53      21.553  -1.047  22.648  4.00  0.00            
ATOM    405   CZ PHE A  53      22.721  -1.058  21.925  4.00  0.00            
ATOM    406    C PHE A  53      23.789  -4.705  26.378  4.00  0.00            
ATOM    407    O PHE A  53      23.697  -5.609  27.205  4.00  0.00            
ATOM    408    N ILE A  54      24.967  -4.160  26.016  4.00  0.00            
ATOM    409   CA ILE A  54      26.120  -4.690  26.651  4.00  0.00            
ATOM    410   CB ILE A  54      26.777  -5.827  25.914  4.00  0.00            
ATOM    411  CG1 ILE A  54      27.220  -5.426  24.499  4.00  0.00            
ATOM    412  CG2 ILE A  54      25.793  -7.009  25.932  4.00  0.00            
ATOM    413  CD1 ILE A  54      26.050  -5.201  23.542  4.00  0.00            
ATOM    414    C ILE A  54      27.158  -3.681  27.025  4.00  0.00            
ATOM    415    O ILE A  54      27.171  -2.542  26.558  4.00  0.00            
ATOM    416    N LYS A  55      28.055  -4.137  27.931  4.00  0.00            
ATOM    417   CA LYS A  55      29.172  -3.419  28.475  4.00  0.00            
ATOM    418   CB LYS A  55      30.033  -4.330  29.360  4.00  0.00            
ATOM    419   CG LYS A  55      29.196  -5.001  30.451  4.00  0.00            
ATOM    420   CD LYS A  55      29.858  -6.211  31.108  4.00  0.00            
ATOM    421   CE LYS A  55      28.941  -6.934  32.097  4.00  0.00            
ATOM    422   NZ LYS A  55      29.667  -8.051  32.741  4.00  0.00            
ATOM    423    C LYS A  55      29.986  -3.018  27.293  4.00  0.00            
ATOM    424    O LYS A  55      30.228  -3.824  26.397  4.00  0.00            
ATOM    425    N VAL A  56      30.427  -1.749  27.249  4.00  0.00            
ATOM    426   CA VAL A  56      31.113  -1.338  26.066  4.00  0.00            
ATOM    427   CB VAL A  56      30.402  -0.242  25.334  4.00  0.00            
ATOM    428  CG1 VAL A  56      31.223   0.148  24.094  4.00  0.00            
ATOM    429  CG2 VAL A  56      28.979  -0.722  25.028  4.00  0.00            
ATOM    430    C VAL A  56      32.434  -0.789  26.420  4.00  0.00            
ATOM    431    O VAL A  56      32.617  -0.155  27.458  4.00  0.00            
ATOM    432    N ARG A  57      33.403  -1.045  25.534  4.00  0.00            
ATOM    433   CA ARG A  57      34.674  -0.453  25.734  4.00  0.00            
ATOM    434   CB ARG A  57      35.864  -1.407  25.533  4.00  0.00            
ATOM    435   CG ARG A  57      37.166  -0.873  26.135  4.00  0.00            
ATOM    436   CD ARG A  57      38.394  -1.719  25.799  4.00  0.00            
ATOM    437   NE ARG A  57      38.121  -3.116  26.241  4.00  0.00            
ATOM    438   CZ ARG A  57      38.404  -3.512  27.517  4.00  0.00            
ATOM    439  NH1 ARG A  57      38.894  -2.618  28.425  4.00  0.00            
ATOM    440  NH2 ARG A  57      38.195  -4.811  27.885  4.00  0.00            
ATOM    441    C ARG A  57      34.742   0.608  24.678  4.00  0.00            
ATOM    442    O ARG A  57      34.189   0.435  23.594  4.00  0.00            
ATOM    443    N GLN A  58      35.398   1.749  24.961  4.00  1.00            
ATOM    444   CA GLN A  58      35.348   2.808  23.993  4.00  1.00            
ATOM    445   CB GLN A  58      34.705   4.086  24.551  4.00  1.00            
ATOM    446   CG GLN A  58      34.593   5.225  23.540  4.00  1.00            
ATOM    447   CD GLN A  58      33.979   6.395  24.280  4.00  1.00            
ATOM    448  OE1 GLN A  58      34.023   6.446  25.508  4.00  1.00            
ATOM    449  NE2 GLN A  58      33.393   7.363  23.524  4.00  1.00            
ATOM    450    C GLN A  58      36.721   3.161  23.548  4.00  1.00            
ATOM    451    O GLN A  58      37.707   2.760  24.159  4.00  1.00            
ATOM    452    N TYR A  59      36.798   3.879  22.408  4.00  1.00            
ATOM    453   CA TYR A  59      38.029   4.428  21.927  4.00  1.00            
ATOM    454   CB TYR A  59      38.653   3.717  20.706  4.00  1.00            
ATOM    455   CG TYR A  59      40.019   4.308  20.538  4.00  1.00            
ATOM    456  CD1 TYR A  59      41.042   3.880  21.351  4.00  1.00            
ATOM    457  CD2 TYR A  59      40.295   5.266  19.585  4.00  1.00            
ATOM    458  CE1 TYR A  59      42.306   4.405  21.235  4.00  1.00            
ATOM    459  CE2 TYR A  59      41.558   5.800  19.465  4.00  1.00            
ATOM    460   CZ TYR A  59      42.565   5.370  20.293  4.00  1.00            
ATOM    461   OH TYR A  59      43.865   5.907  20.183  4.00  1.00            
ATOM    462    C TYR A  59      37.677   5.819  21.505  4.00  1.00            
ATOM    463    O TYR A  59      36.505   6.136  21.309  4.00  1.00            
ATOM    464    N ASP A  60      38.688   6.698  21.379  4.00  1.00            
ATOM    465   CA ASP A  60      38.450   8.068  21.045  4.00  1.00            
ATOM    466   CB ASP A  60      39.434   9.020  21.753  4.00  1.00            
ATOM    467   CG ASP A  60      38.850  10.426  21.735  4.00  1.00            
ATOM    468  OD1 ASP A  60      37.650  10.559  21.373  4.00  1.00            
ATOM    469  OD2 ASP A  60      39.589  11.384  22.088  4.00  1.00            
ATOM    470    C ASP A  60      38.592   8.290  19.570  4.00  1.00            
ATOM    471    O ASP A  60      37.663   8.062  18.803  4.00  1.00            
ATOM    472    N GLN A  61      39.792   8.753  19.172  4.00  1.00            
ATOM    473   CA GLN A  61      40.152   9.259  17.874  4.00  1.00            
ATOM    474   CB GLN A  61      41.529   9.950  17.913  4.00  1.00            
ATOM    475   CG GLN A  61      41.934  10.633  16.605  4.00  1.00            
ATOM    476   CD GLN A  61      43.249  11.358  16.865  4.00  1.00            
ATOM    477  OE1 GLN A  61      43.851  11.218  17.927  4.00  1.00            
ATOM    478  NE2 GLN A  61      43.706  12.162  15.867  4.00  1.00            
ATOM    479    C GLN A  61      40.154   8.305  16.717  4.00  1.00            
ATOM    480    O GLN A  61      39.724   8.747  15.654  4.00  1.00            
ATOM    481    N ILE A  62      40.594   7.020  16.882  4.00  1.00            
ATOM    482   CA ILE A  62      40.891   6.078  15.806  4.00  1.00            
ATOM    483   CB ILE A  62      40.695   4.614  16.116  4.00  1.00            
ATOM    484  CG1 ILE A  62      39.248   4.336  16.552  4.00  1.00            
ATOM    485  CG2 ILE A  62      41.804   4.132  17.064  4.00  1.00            
ATOM    486  CD1 ILE A  62      38.893   2.851  16.554  4.00  1.00            
ATOM    487    C ILE A  62      40.166   6.347  14.536  4.00  1.00            
ATOM    488    O ILE A  62      38.938   6.356  14.448  4.00  1.00            
ATOM    489    N PRO A  63      40.980   6.612  13.551  4.00  1.00            
ATOM    490   CA PRO A  63      40.445   6.901  12.256  4.00  1.00            
ATOM    491   CD PRO A  63      42.180   7.391  13.814  4.00  1.00            
ATOM    492   CB PRO A  63      41.557   7.603  11.479  4.00  1.00            
ATOM    493   CG PRO A  63      42.365   8.300  12.588  4.00  1.00            
ATOM    494    C PRO A  63      39.889   5.689  11.612  4.00  1.00            
ATOM    495    O PRO A  63      40.466   4.614  11.751  4.00  1.00            
ATOM    496    N VAL A  64      38.758   5.839  10.915  4.00  1.00            
ATOM    497   CA VAL A  64      38.232   4.696  10.250  4.00  1.00            
ATOM    498   CB VAL A  64      36.998   4.163  10.901  4.00  1.00            
ATOM    499  CG1 VAL A  64      35.821   5.107  10.611  4.00  1.00            
ATOM    500  CG2 VAL A  64      36.808   2.716  10.443  4.00  1.00            
ATOM    501    C VAL A  64      37.900   5.173   8.867  4.00  1.00            
ATOM    502    O VAL A  64      37.403   6.286   8.703  4.00  1.00            
ATOM    503    N GLU A  65      38.197   4.368   7.823  4.00  1.00            
ATOM    504   CA GLU A  65      37.897   4.788   6.477  4.00  1.00            
ATOM    505   CB GLU A  65      39.000   4.438   5.462  4.00  1.00            
ATOM    506   CG GLU A  65      40.280   5.249   5.665  4.00  1.00            
ATOM    507   CD GLU A  65      41.356   4.673   4.756  4.00  1.00            
ATOM    508  OE1 GLU A  65      41.058   4.435   3.554  4.00  1.00            
ATOM    509  OE2 GLU A  65      42.491   4.455   5.257  4.00  1.00            
ATOM    510    C GLU A  65      36.670   4.060   6.073  4.00  1.00            
ATOM    511    O GLU A  65      36.603   2.833   6.138  4.00  1.00            
ATOM    512    N ILE A  66      35.643   4.821   5.667  4.00  1.00            
ATOM    513   CA ILE A  66      34.427   4.206   5.254  4.00  1.00            
ATOM    514   CB ILE A  66      33.233   4.702   6.031  4.00  1.00            
ATOM    515  CG1 ILE A  66      31.937   4.016   5.565  4.00  1.00            
ATOM    516  CG2 ILE A  66      33.199   6.237   5.966  4.00  1.00            
ATOM    517  CD1 ILE A  66      30.723   4.357   6.429  4.00  1.00            
ATOM    518    C ILE A  66      34.228   4.545   3.815  4.00  1.00            
ATOM    519    O ILE A  66      34.086   5.707   3.435  4.00  1.00            
ATOM    520    N CYS A  67      34.258   3.515   2.961  3.00  1.00            
ATOM    521   CA CYS A  67      34.023   3.716   1.568  3.00  1.00            
ATOM    522   CB CYS A  67      32.690   4.430   1.282  3.00  1.00            
ATOM    523   SG CYS A  67      31.242   3.495   1.855  3.00  1.00            
ATOM    524    C CYS A  67      35.108   4.572   1.005  3.00  1.00            
ATOM    525    O CYS A  67      35.024   5.006  -0.142  3.00  1.00            
ATOM    526    N GLY A  68      36.172   4.827   1.784  3.00  1.00            
ATOM    527   CA GLY A  68      37.257   5.601   1.260  3.00  1.00            
ATOM    528    C GLY A  68      37.135   7.015   1.729  3.00  1.00            
ATOM    529    O GLY A  68      38.148   7.694   1.889  3.00  1.00            
ATOM    530    N HIS A  69      35.904   7.522   1.950  4.00  1.00            
ATOM    531   CA HIS A  69      35.865   8.838   2.518  4.00  1.00            
ATOM    532  ND1 HIS A  69      34.201  11.205   0.755  4.00  1.00            
ATOM    533   CG HIS A  69      33.986   9.936   1.246  4.00  1.00            
ATOM    534   CB HIS A  69      34.464   9.470   2.589  4.00  1.00            
ATOM    535  NE2 HIS A  69      33.106  10.091  -0.827  4.00  1.00            
ATOM    536  CD2 HIS A  69      33.314   9.270   0.266  4.00  1.00            
ATOM    537  CE1 HIS A  69      33.656  11.244  -0.486  4.00  1.00            
ATOM    538    C HIS A  69      36.386   8.609   3.903  4.00  1.00            
ATOM    539    O HIS A  69      35.954   7.679   4.581  4.00  1.00            
ATOM    540    N LYS A  70      37.348   9.439   4.353  4.00  1.00            
ATOM    541   CA LYS A  70      37.986   9.190   5.616  4.00  1.00            
ATOM    542   CB LYS A  70      39.323   9.930   5.820  4.00  1.00            
ATOM    543   CG LYS A  70      40.487   9.414   4.970  4.00  1.00            
ATOM    544   CD LYS A  70      41.744  10.280   5.092  4.00  1.00            
ATOM    545   CE LYS A  70      42.982   9.678   4.425  4.00  1.00            
ATOM    546   NZ LYS A  70      44.159  10.539   4.674  4.00  1.00            
ATOM    547    C LYS A  70      37.120   9.606   6.740  4.00  1.00            
ATOM    548    O LYS A  70      36.217  10.427   6.591  4.00  1.00            
ATOM    549    N ALA A  71      37.381   8.997   7.912  4.00  1.00            
ATOM    550   CA ALA A  71      36.634   9.361   9.063  4.00  1.00            
ATOM    551   CB ALA A  71      35.431   8.437   9.325  4.00  1.00            
ATOM    552    C ALA A  71      37.521   9.283  10.260  4.00  1.00            
ATOM    553    O ALA A  71      38.393   8.420  10.351  4.00  1.00            
ATOM    554    N ILE A  72      37.324  10.225  11.203  4.00  1.00            
ATOM    555   CA ILE A  72      38.029  10.215  12.448  4.00  1.00            
ATOM    556   CB ILE A  72      39.010  11.337  12.614  4.00  1.00            
ATOM    557  CG1 ILE A  72      39.846  11.122  13.888  4.00  1.00            
ATOM    558  CG2 ILE A  72      38.234  12.665  12.582  4.00  1.00            
ATOM    559  CD1 ILE A  72      41.064  12.039  13.981  4.00  1.00            
ATOM    560    C ILE A  72      36.991  10.382  13.494  4.00  1.00            
ATOM    561    O ILE A  72      36.055  11.163  13.326  4.00  1.00            
ATOM    562    N GLY A  73      37.105   9.636  14.605  4.00  1.00            
ATOM    563   CA GLY A  73      36.096   9.808  15.599  4.00  1.00            
ATOM    564    C GLY A  73      36.088   8.615  16.482  4.00  1.00            
ATOM    565    O GLY A  73      36.957   7.749  16.396  4.00  1.00            
ATOM    566    N THR A  74      35.047   8.540  17.327  4.00  1.00            
ATOM    567   CA THR A  74      34.982   7.552  18.353  4.00  1.00            
ATOM    568   CB THR A  74      34.022   7.890  19.453  4.00  1.00            
ATOM    569  OG1 THR A  74      32.701   7.965  18.940  4.00  1.00            
ATOM    570  CG2 THR A  74      34.437   9.237  20.068  4.00  1.00            
ATOM    571    C THR A  74      34.597   6.216  17.848  4.00  1.00            
ATOM    572    O THR A  74      34.061   6.057  16.752  4.00  1.00            
ATOM    573    N VAL A  75      34.907   5.204  18.682  4.00  1.00            
ATOM    574   CA VAL A  75      34.591   3.855  18.359  4.00  1.00            
ATOM    575   CB VAL A  75      35.743   3.129  17.725  4.00  1.00            
ATOM    576  CG1 VAL A  75      35.374   1.646  17.576  4.00  1.00            
ATOM    577  CG2 VAL A  75      36.092   3.821  16.396  4.00  1.00            
ATOM    578    C VAL A  75      34.257   3.140  19.596  4.00  1.00            
ATOM    579    O VAL A  75      34.784   3.426  20.670  4.00  1.00            
ATOM    580    N LEU A  76      33.334   2.184  19.458  4.00  1.00            
ATOM    581   CA LEU A  76      33.002   1.392  20.582  4.00  1.00            
ATOM    582   CB LEU A  76      31.532   1.488  21.023  4.00  1.00            
ATOM    583   CG LEU A  76      31.159   2.880  21.561  4.00  1.00            
ATOM    584  CD1 LEU A  76      29.748   2.888  22.165  4.00  1.00            
ATOM    585  CD2 LEU A  76      32.232   3.405  22.528  4.00  1.00            
ATOM    586    C LEU A  76      33.273  -0.024  20.201  4.00  1.00            
ATOM    587    O LEU A  76      33.337  -0.363  19.021  4.00  1.00            
ATOM    588    N VAL A  77      33.484  -0.883  21.212  4.00  1.00            
ATOM    589   CA VAL A  77      33.727  -2.268  20.950  4.00  1.00            
ATOM    590   CB VAL A  77      35.111  -2.710  21.324  4.00  1.00            
ATOM    591  CG1 VAL A  77      36.114  -1.947  20.443  4.00  1.00            
ATOM    592  CG2 VAL A  77      35.310  -2.484  22.833  4.00  1.00            
ATOM    593    C VAL A  77      32.773  -3.018  21.814  4.00  1.00            
ATOM    594    O VAL A  77      32.275  -2.487  22.805  4.00  1.00            
ATOM    595    N GLY A  78      32.462  -4.272  21.443  1.00  1.00            
ATOM    596   CA GLY A  78      31.564  -5.029  22.258  1.00  1.00            
ATOM    597    C GLY A  78      30.860  -5.994  21.365  1.00  1.00            
ATOM    598    O GLY A  78      31.069  -6.020  20.155  1.00  1.00            
ATOM    599    N PRO A  79      30.030  -6.802  21.953  1.00  1.00            
ATOM    600   CA PRO A  79      29.311  -7.764  21.173  1.00  1.00            
ATOM    601   CD PRO A  79      30.263  -7.284  23.308  1.00  1.00            
ATOM    602   CB PRO A  79      28.813  -8.835  22.140  1.00  1.00            
ATOM    603   CG PRO A  79      29.107  -8.266  23.543  1.00  1.00            
ATOM    604    C PRO A  79      28.260  -7.083  20.357  1.00  1.00            
ATOM    605    O PRO A  79      27.640  -6.144  20.854  1.00  1.00            
ATOM    606    N THR A  80      28.047  -7.534  19.110  1.00  1.00            
ATOM    607   CA THR A  80      27.060  -6.846  18.343  1.00  1.00            
ATOM    608   CB THR A  80      27.521  -6.362  17.019  1.00  1.00            
ATOM    609  OG1 THR A  80      28.670  -5.542  17.195  1.00  1.00            
ATOM    610  CG2 THR A  80      26.392  -5.491  16.451  1.00  1.00            
ATOM    611    C THR A  80      25.803  -7.682  18.291  1.00  1.00            
ATOM    612    O THR A  80      25.003  -7.443  19.189  1.00  1.00            
ATOM    613    N PRO A  81      25.442  -8.620  17.424  1.00  1.00            
ATOM    614   CA PRO A  81      26.184  -9.047  16.264  1.00  1.00            
ATOM    615   CD PRO A  81      24.678  -9.730  17.979  1.00  1.00            
ATOM    616   CB PRO A  81      25.675 -10.439  15.899  1.00  1.00            
ATOM    617   CG PRO A  81      25.136 -10.987  17.228  1.00  1.00            
ATOM    618    C PRO A  81      26.096  -8.104  15.130  1.00  1.00            
ATOM    619    O PRO A  81      25.043  -7.502  14.928  1.00  1.00            
ATOM    620    N VAL A  82      27.224  -7.980  14.411  1.00  1.00            
ATOM    621   CA VAL A  82      27.420  -7.168  13.257  1.00  1.00            
ATOM    622   CB VAL A  82      26.215  -6.454  12.691  1.00  1.00            
ATOM    623  CG1 VAL A  82      25.837  -5.256  13.575  1.00  1.00            
ATOM    624  CG2 VAL A  82      26.541  -6.054  11.242  1.00  1.00            
ATOM    625    C VAL A  82      28.444  -6.150  13.658  1.00  1.00            
ATOM    626    O VAL A  82      29.019  -6.241  14.738  1.00  1.00            
ATOM    627    N ASN A  83      28.748  -5.181  12.779  1.00  1.00            
ATOM    628   CA ASN A  83      29.654  -4.121  13.128  1.00  1.00            
ATOM    629   CB ASN A  83      30.975  -4.203  12.337  1.00  1.00            
ATOM    630   CG ASN A  83      32.076  -3.482  13.101  1.00  1.00            
ATOM    631  OD1 ASN A  83      31.863  -2.414  13.669  1.00  1.00            
ATOM    632  ND2 ASN A  83      33.291  -4.095  13.124  1.00  1.00            
ATOM    633    C ASN A  83      28.907  -2.910  12.667  1.00  1.00            
ATOM    634    O ASN A  83      28.146  -3.004  11.707  1.00  1.00            
ATOM    635    N ILE A  84      29.065  -1.744  13.322  4.00  1.00            
ATOM    636   CA ILE A  84      28.201  -0.683  12.889  4.00  1.00            
ATOM    637   CB ILE A  84      27.046  -0.479  13.837  4.00  1.00            
ATOM    638  CG1 ILE A  84      26.160  -1.732  13.861  4.00  1.00            
ATOM    639  CG2 ILE A  84      26.284   0.804  13.466  4.00  1.00            
ATOM    640  CD1 ILE A  84      25.113  -1.714  14.973  4.00  1.00            
ATOM    641    C ILE A  84      28.908   0.635  12.805  4.00  1.00            
ATOM    642    O ILE A  84      29.834   0.912  13.566  4.00  1.00            
ATOM    643    N ILE A  85      28.479   1.472  11.829  4.00  1.00            
ATOM    644   CA ILE A  85      28.903   2.841  11.760  4.00  1.00            
ATOM    645   CB ILE A  85      29.495   3.300  10.456  4.00  1.00            
ATOM    646  CG1 ILE A  85      30.877   2.658  10.257  4.00  1.00            
ATOM    647  CG2 ILE A  85      29.532   4.839  10.461  4.00  1.00            
ATOM    648  CD1 ILE A  85      31.530   3.005   8.922  4.00  1.00            
ATOM    649    C ILE A  85      27.696   3.645  12.021  4.00  1.00            
ATOM    650    O ILE A  85      26.680   3.517  11.341  4.00  1.00            
ATOM    651    N GLY A  86      27.778   4.490  13.054  1.00  1.00            
ATOM    652   CA GLY A  86      26.600   5.191  13.411  1.00  1.00            
ATOM    653    C GLY A  86      26.679   6.629  13.013  1.00  1.00            
ATOM    654    O GLY A  86      27.409   7.013  12.100  1.00  1.00            
ATOM    655    N ARG A  87      25.898   7.460  13.736  2.00  1.00            
ATOM    656   CA ARG A  87      25.759   8.862  13.467  2.00  1.00            
ATOM    657   CB ARG A  87      24.837   9.589  14.460  2.00  1.00            
ATOM    658   CG ARG A  87      23.401   9.078  14.530  2.00  1.00            
ATOM    659   CD ARG A  87      22.520   9.933  15.447  2.00  1.00            
ATOM    660   NE ARG A  87      23.116   9.894  16.814  2.00  1.00            
ATOM    661   CZ ARG A  87      22.876  10.902  17.703  2.00  1.00            
ATOM    662  NH1 ARG A  87      22.075  11.951  17.357  2.00  1.00            
ATOM    663  NH2 ARG A  87      23.446  10.865  18.945  2.00  1.00            
ATOM    664    C ARG A  87      27.044   9.555  13.616  2.00  1.00            
ATOM    665    O ARG A  87      27.418  10.336  12.740  2.00  1.00            
ATOM    666    N ASN A  88      27.729   9.324  14.750  2.00  1.00            
ATOM    667   CA ASN A  88      29.002   9.947  14.818  2.00  1.00            
ATOM    668   CB ASN A  88      29.786   9.696  16.122  2.00  1.00            
ATOM    669   CG ASN A  88      29.057  10.362  17.285  2.00  1.00            
ATOM    670  OD1 ASN A  88      27.969  10.913  17.123  2.00  1.00            
ATOM    671  ND2 ASN A  88      29.676  10.314  18.495  2.00  1.00            
ATOM    672    C ASN A  88      29.685   9.207  13.715  2.00  1.00            
ATOM    673    O ASN A  88      29.507   7.997  13.583  2.00  1.00            
ATOM    674    N LEU A  89      30.432   9.937  12.875  2.00  1.00            
ATOM    675   CA LEU A  89      31.106   9.437  11.712  2.00  1.00            
ATOM    676   CB LEU A  89      31.652   7.997  11.896  2.00  1.00            
ATOM    677   CG LEU A  89      32.433   7.338  10.728  2.00  1.00            
ATOM    678  CD1 LEU A  89      33.035   6.011  11.213  2.00  1.00            
ATOM    679  CD2 LEU A  89      31.606   7.106   9.446  2.00  1.00            
ATOM    680    C LEU A  89      30.244   9.477  10.477  2.00  1.00            
ATOM    681    O LEU A  89      30.759   9.814   9.412  2.00  1.00            
ATOM    682    N LEU A  90      28.934   9.169  10.530  2.00  1.00            
ATOM    683   CA LEU A  90      28.171   9.365   9.318  2.00  1.00            
ATOM    684   CB LEU A  90      26.727   8.820   9.357  2.00  1.00            
ATOM    685   CG LEU A  90      26.653   7.284   9.225  2.00  1.00            
ATOM    686  CD1 LEU A  90      25.206   6.760   9.250  2.00  1.00            
ATOM    687  CD2 LEU A  90      27.418   6.813   7.978  2.00  1.00            
ATOM    688    C LEU A  90      28.130  10.845   9.182  2.00  1.00            
ATOM    689    O LEU A  90      28.021  11.387   8.087  2.00  1.00            
ATOM    690    N THR A  91      28.161  11.555  10.322  3.00  1.00            
ATOM    691   CA THR A  91      28.187  12.977  10.211  3.00  1.00            
ATOM    692   CB THR A  91      28.034  13.708  11.520  3.00  1.00            
ATOM    693  OG1 THR A  91      27.790  15.088  11.281  3.00  1.00            
ATOM    694  CG2 THR A  91      29.309  13.536  12.359  3.00  1.00            
ATOM    695    C THR A  91      29.492  13.372   9.573  3.00  1.00            
ATOM    696    O THR A  91      29.521  14.231   8.694  3.00  1.00            
ATOM    697    N GLN A  92      30.610  12.731   9.982  3.00  1.00            
ATOM    698   CA GLN A  92      31.915  13.115   9.508  3.00  1.00            
ATOM    699   CB GLN A  92      33.040  12.401  10.277  3.00  1.00            
ATOM    700   CG GLN A  92      32.982  12.676  11.785  3.00  1.00            
ATOM    701   CD GLN A  92      32.961  14.186  11.996  3.00  1.00            
ATOM    702  OE1 GLN A  92      31.991  14.860  11.654  3.00  1.00            
ATOM    703  NE2 GLN A  92      34.063  14.735  12.573  3.00  1.00            
ATOM    704    C GLN A  92      32.093  12.866   8.034  3.00  1.00            
ATOM    705    O GLN A  92      32.524  13.759   7.305  3.00  1.00            
ATOM    706    N ILE A  93      31.756  11.661   7.535  3.00  1.00            
ATOM    707   CA ILE A  93      31.819  11.440   6.113  3.00  1.00            
ATOM    708   CB ILE A  93      31.982   9.985   5.766  3.00  1.00            
ATOM    709  CG1 ILE A  93      31.848   9.772   4.253  3.00  1.00            
ATOM    710  CG2 ILE A  93      31.048   9.132   6.642  3.00  1.00            
ATOM    711  CD1 ILE A  93      32.063   8.317   3.845  3.00  1.00            
ATOM    712    C ILE A  93      30.478  11.906   5.690  3.00  1.00            
ATOM    713    O ILE A  93      29.481  11.285   6.044  3.00  1.00            
ATOM    714    N GLY A  94      30.428  13.022   4.930  3.00  1.00            
ATOM    715   CA GLY A  94      29.180  13.655   4.618  3.00  1.00            
ATOM    716    C GLY A  94      28.266  12.640   4.044  3.00  1.00            
ATOM    717    O GLY A  94      28.497  12.097   2.968  3.00  1.00            
ATOM    718    N CYS A  95      27.199  12.359   4.806  1.00  1.00            
ATOM    719   CA CYS A  95      26.241  11.376   4.427  1.00  1.00            
ATOM    720   CB CYS A  95      26.315  10.092   5.269  1.00  1.00            
ATOM    721   SG CYS A  95      25.061   8.861   4.801  1.00  1.00            
ATOM    722    C CYS A  95      24.909  11.950   4.702  1.00  1.00            
ATOM    723    O CYS A  95      24.717  12.706   5.653  1.00  1.00            
ATOM    724    N THR A  96      23.951  11.594   3.839  4.00  1.00            
ATOM    725   CA THR A  96      22.618  12.047   4.015  4.00  1.00            
ATOM    726   CB THR A  96      22.250  13.145   3.068  4.00  1.00            
ATOM    727  OG1 THR A  96      20.982  13.683   3.411  4.00  1.00            
ATOM    728  CG2 THR A  96      22.216  12.559   1.644  4.00  1.00            
ATOM    729    C THR A  96      21.761  10.891   3.654  4.00  1.00            
ATOM    730    O THR A  96      22.224   9.922   3.057  4.00  1.00            
ATOM    731    N LEU A  97      20.482  10.952   4.042  4.00  1.00            
ATOM    732   CA LEU A  97      19.593   9.924   3.618  4.00  1.00            
ATOM    733   CB LEU A  97      18.663   9.390   4.720  4.00  1.00            
ATOM    734   CG LEU A  97      19.413   8.666   5.852  4.00  1.00            
ATOM    735  CD1 LEU A  97      20.330   9.635   6.612  4.00  1.00            
ATOM    736  CD2 LEU A  97      18.444   7.906   6.771  4.00  1.00            
ATOM    737    C LEU A  97      18.730  10.582   2.599  4.00  1.00            
ATOM    738    O LEU A  97      18.593  11.804   2.606  4.00  1.00            
ATOM    739    N ASN A  98      18.128   9.818   1.671  4.00  1.00            
ATOM    740   CA ASN A  98      17.379  10.529   0.684  4.00  1.00            
ATOM    741   CB ASN A  98      18.028  10.517  -0.713  4.00  1.00            
ATOM    742   CG ASN A  98      17.510  11.723  -1.493  4.00  1.00            
ATOM    743  OD1 ASN A  98      17.949  12.850  -1.271  4.00  1.00            
ATOM    744  ND2 ASN A  98      16.563  11.497  -2.441  4.00  1.00            
ATOM    745    C ASN A  98      16.028   9.941   0.563  4.00  1.00            
ATOM    746    O ASN A  98      15.748   8.859   1.073  4.00  1.00            
ATOM    747    N PHE A  99      15.147  10.685  -0.126  1.00  1.00            
ATOM    748   CA PHE A  99      13.805  10.252  -0.318  1.00  1.00            
ATOM    749   CB PHE A  99      13.692   8.855  -0.963  1.00  1.00            
ATOM    750   CG PHE A  99      14.186   8.970  -2.365  1.00  1.00            
ATOM    751  CD1 PHE A  99      15.527   8.842  -2.644  1.00  1.00            
ATOM    752  CD2 PHE A  99      13.311   9.204  -3.402  1.00  1.00            
ATOM    753  CE1 PHE A  99      15.989   8.954  -3.934  1.00  1.00            
ATOM    754  CE2 PHE A  99      13.767   9.315  -4.695  1.00  1.00            
ATOM    755   CZ PHE A  99      15.110   9.193  -4.963  1.00  1.00            
ATOM    756    C PHE A  99      13.112  10.218   1.037  1.00  1.00            
ATOM    757    O PHE A  99      13.794  10.507   2.056  1.00  1.00            
ATOM    758  OXT PHE A  99      11.889   9.914   1.073  1.00  1.00            
ATOM    759    N PRO B   1      12.597  14.181   2.490  1.00  1.00            
ATOM    760   CA PRO B   1      13.627  15.246   2.355  1.00  1.00            
ATOM    761   CD PRO B   1      11.427  14.711   3.272  1.00  1.00            
ATOM    762   CB PRO B   1      13.208  16.363   3.310  1.00  1.00            
ATOM    763   CG PRO B   1      11.687  16.214   3.440  1.00  1.00            
ATOM    764    C PRO B   1      14.924  14.609   2.713  1.00  1.00            
ATOM    765    O PRO B   1      14.916  13.521   3.287  1.00  1.00            
ATOM    766    N GLN B   2      16.051  15.259   2.377  4.00  1.00            
ATOM    767   CA GLN B   2      17.310  14.674   2.707  4.00  1.00            
ATOM    768   CB GLN B   2      18.501  15.368   2.023  4.00  1.00            
ATOM    769   CG GLN B   2      18.464  15.304   0.496  4.00  1.00            
ATOM    770   CD GLN B   2      19.696  16.035  -0.021  4.00  1.00            
ATOM    771  OE1 GLN B   2      19.810  16.323  -1.211  4.00  1.00            
ATOM    772  NE2 GLN B   2      20.643  16.348   0.902  4.00  1.00            
ATOM    773    C GLN B   2      17.489  14.857   4.171  4.00  1.00            
ATOM    774    O GLN B   2      17.374  15.968   4.687  4.00  1.00            
ATOM    775    N ILE B   3      17.770  13.760   4.892  4.00  1.00            
ATOM    776   CA ILE B   3      17.991  13.926   6.292  4.00  1.00            
ATOM    777   CB ILE B   3      17.315  12.899   7.158  4.00  1.00            
ATOM    778  CG1 ILE B   3      15.783  13.025   7.073  4.00  1.00            
ATOM    779  CG2 ILE B   3      17.866  13.063   8.584  4.00  1.00            
ATOM    780  CD1 ILE B   3      15.246  14.359   7.595  4.00  1.00            
ATOM    781    C ILE B   3      19.447  13.778   6.499  4.00  1.00            
ATOM    782    O ILE B   3      20.027  12.730   6.222  4.00  1.00            
ATOM    783    N THR B   4      20.088  14.853   6.976  1.00  1.00            
ATOM    784   CA THR B   4      21.481  14.736   7.239  1.00  1.00            
ATOM    785   CB THR B   4      22.195  16.050   7.309  1.00  1.00            
ATOM    786  OG1 THR B   4      21.672  16.841   8.367  1.00  1.00            
ATOM    787  CG2 THR B   4      22.009  16.766   5.962  1.00  1.00            
ATOM    788    C THR B   4      21.572  14.095   8.568  1.00  1.00            
ATOM    789    O THR B   4      20.588  14.039   9.305  1.00  1.00            
ATOM    790    N LEU B   5      22.754  13.568   8.914  1.00  1.00            
ATOM    791   CA LEU B   5      22.780  12.909  10.173  1.00  1.00            
ATOM    792   CB LEU B   5      23.499  11.549  10.152  1.00  1.00            
ATOM    793   CG LEU B   5      22.850  10.518   9.211  1.00  1.00            
ATOM    794  CD1 LEU B   5      22.927  10.976   7.747  1.00  1.00            
ATOM    795  CD2 LEU B   5      23.452   9.122   9.415  1.00  1.00            
ATOM    796    C LEU B   5      23.489  13.766  11.158  1.00  1.00            
ATOM    797    O LEU B   5      24.630  14.188  10.967  1.00  1.00            
ATOM    798    N TRP B   6      22.773  14.027  12.256  1.00  1.00            
ATOM    799   CA TRP B   6      23.214  14.804  13.363  1.00  1.00            
ATOM    800   CB TRP B   6      22.628  16.219  13.361  1.00  1.00            
ATOM    801   CG TRP B   6      23.028  17.034  12.160  1.00  1.00            
ATOM    802  CD2 TRP B   6      22.286  18.170  11.699  1.00  1.00            
ATOM    803  CD1 TRP B   6      24.063  16.864  11.287  1.00  1.00            
ATOM    804  NE1 TRP B   6      24.010  17.827  10.307  1.00  1.00            
ATOM    805  CE2 TRP B   6      22.919  18.637  10.549  1.00  1.00            
ATOM    806  CE3 TRP B   6      21.162  18.769  12.192  1.00  1.00            
ATOM    807  CZ2 TRP B   6      22.431  19.716   9.869  1.00  1.00            
ATOM    808  CZ3 TRP B   6      20.678  19.862  11.511  1.00  1.00            
ATOM    809  CH2 TRP B   6      21.301  20.326  10.371  1.00  1.00            
ATOM    810    C TRP B   6      22.569  14.093  14.493  1.00  1.00            
ATOM    811    O TRP B   6      23.036  13.051  14.954  1.00  1.00            
ATOM    812    N LYS B   7      21.454  14.669  14.964  1.00  1.00            
ATOM    813   CA LYS B   7      20.654  14.046  15.962  1.00  1.00            
ATOM    814   CB LYS B   7      19.557  14.978  16.508  1.00  1.00            
ATOM    815   CG LYS B   7      20.094  16.286  17.099  1.00  1.00            
ATOM    816   CD LYS B   7      19.003  17.340  17.299  1.00  1.00            
ATOM    817   CE LYS B   7      18.093  17.496  16.079  1.00  1.00            
ATOM    818   NZ LYS B   7      18.878  17.963  14.914  1.00  1.00            
ATOM    819    C LYS B   7      19.975  12.924  15.250  1.00  1.00            
ATOM    820    O LYS B   7      20.137  12.767  14.042  1.00  1.00            
ATOM    821    N ARG B   8      19.211  12.092  15.979  1.00  1.00            
ATOM    822   CA ARG B   8      18.617  10.968  15.325  1.00  1.00            
ATOM    823   CB ARG B   8      17.973   9.948  16.286  1.00  1.00            
ATOM    824   CG ARG B   8      16.910  10.541  17.215  1.00  1.00            
ATOM    825   CD ARG B   8      16.256   9.505  18.132  1.00  1.00            
ATOM    826   NE ARG B   8      15.443  10.230  19.148  1.00  1.00            
ATOM    827   CZ ARG B   8      14.795   9.500  20.102  1.00  1.00            
ATOM    828  NH1 ARG B   8      14.873   8.138  20.062  1.00  1.00            
ATOM    829  NH2 ARG B   8      14.081  10.117  21.088  1.00  1.00            
ATOM    830    C ARG B   8      17.606  11.393  14.318  1.00  1.00            
ATOM    831    O ARG B   8      16.757  12.252  14.554  1.00  1.00            
ATOM    832    N PRO B   9      17.759  10.781  13.165  1.00  1.00            
ATOM    833   CA PRO B   9      16.903  11.027  12.040  1.00  1.00            
ATOM    834   CD PRO B   9      18.429   9.496  13.073  1.00  1.00            
ATOM    835   CB PRO B   9      17.321  10.015  10.976  1.00  1.00            
ATOM    836   CG PRO B   9      17.852   8.833  11.811  1.00  1.00            
ATOM    837    C PRO B   9      15.557  10.746  12.616  1.00  1.00            
ATOM    838    O PRO B   9      15.301   9.612  13.018  1.00  1.00            
ATOM    839    N LEU B  10      14.683  11.762  12.667  4.00  1.00            
ATOM    840   CA LEU B  10      13.393  11.553  13.239  4.00  1.00            
ATOM    841   CB LEU B  10      12.903  12.723  14.115  4.00  1.00            
ATOM    842   CG LEU B  10      13.824  13.092  15.295  4.00  1.00            
ATOM    843  CD1 LEU B  10      13.220  14.234  16.129  4.00  1.00            
ATOM    844  CD2 LEU B  10      14.194  11.863  16.140  4.00  1.00            
ATOM    845    C LEU B  10      12.482  11.531  12.076  4.00  1.00            
ATOM    846    O LEU B  10      12.665  12.280  11.118  4.00  1.00            
ATOM    847    N VAL B  11      11.487  10.640  12.104  4.00  1.00            
ATOM    848   CA VAL B  11      10.592  10.671  11.002  4.00  1.00            
ATOM    849   CB VAL B  11      10.775   9.533  10.043  4.00  1.00            
ATOM    850  CG1 VAL B  11       9.709   9.650   8.941  4.00  1.00            
ATOM    851  CG2 VAL B  11      12.220   9.575   9.516  4.00  1.00            
ATOM    852    C VAL B  11       9.223  10.591  11.568  4.00  1.00            
ATOM    853    O VAL B  11       9.017  10.028  12.642  4.00  1.00            
ATOM    854    N THR B  12       8.245  11.188  10.867  4.00  1.00            
ATOM    855   CA THR B  12       6.907  11.090  11.348  4.00  1.00            
ATOM    856   CB THR B  12       6.024  12.233  10.929  4.00  1.00            
ATOM    857  OG1 THR B  12       6.549  13.464  11.404  4.00  1.00            
ATOM    858  CG2 THR B  12       4.612  12.005  11.499  4.00  1.00            
ATOM    859    C THR B  12       6.365   9.858  10.703  4.00  1.00            
ATOM    860    O THR B  12       6.378   9.732   9.480  4.00  1.00            
ATOM    861    N ILE B  13       5.895   8.893  11.515  4.00  1.00            
ATOM    862   CA ILE B  13       5.405   7.681  10.931  4.00  1.00            
ATOM    863   CB ILE B  13       6.130   6.440  11.385  4.00  1.00            
ATOM    864  CG1 ILE B  13       5.722   5.216  10.546  4.00  1.00            
ATOM    865  CG2 ILE B  13       5.893   6.258  12.892  4.00  1.00            
ATOM    866  CD1 ILE B  13       6.625   4.005  10.783  4.00  1.00            
ATOM    867    C ILE B  13       3.985   7.526  11.301  4.00  1.00            
ATOM    868    O ILE B  13       3.582   7.743  12.444  4.00  1.00            
ATOM    869    N ARG B  14       3.192   7.149  10.292  4.00  1.00            
ATOM    870   CA ARG B  14       1.797   6.984  10.479  4.00  1.00            
ATOM    871   CB ARG B  14       0.982   7.721   9.407  4.00  1.00            
ATOM    872   CG ARG B  14      -0.524   7.485   9.467  4.00  1.00            
ATOM    873   CD ARG B  14      -1.244   8.087   8.260  4.00  1.00            
ATOM    874   NE ARG B  14      -2.652   7.610   8.294  4.00  1.00            
ATOM    875   CZ ARG B  14      -3.582   8.285   9.027  4.00  1.00            
ATOM    876  NH1 ARG B  14      -3.226   9.411   9.712  4.00  1.00            
ATOM    877  NH2 ARG B  14      -4.867   7.831   9.075  4.00  1.00            
ATOM    878    C ARG B  14       1.499   5.532  10.343  4.00  1.00            
ATOM    879    O ARG B  14       1.974   4.861   9.428  4.00  1.00            
ATOM    880    N ILE B  15       0.700   5.014  11.288  4.00  1.00            
ATOM    881   CA ILE B  15       0.311   3.640  11.275  4.00  1.00            
ATOM    882   CB ILE B  15       1.048   2.773  12.255  4.00  1.00            
ATOM    883  CG1 ILE B  15       0.751   3.202  13.700  4.00  1.00            
ATOM    884  CG2 ILE B  15       2.541   2.805  11.885  4.00  1.00            
ATOM    885  CD1 ILE B  15       1.233   2.196  14.744  4.00  1.00            
ATOM    886    C ILE B  15      -1.123   3.642  11.662  4.00  1.00            
ATOM    887    O ILE B  15      -1.764   4.692  11.673  4.00  1.00            
ATOM    888    N GLY B  16      -1.662   2.446  11.965  3.00  1.00            
ATOM    889   CA GLY B  16      -3.054   2.318  12.268  3.00  1.00            
ATOM    890    C GLY B  16      -3.432   3.286  13.336  3.00  1.00            
ATOM    891    O GLY B  16      -3.188   3.068  14.522  3.00  1.00            
ATOM    892    N GLY B  17      -4.055   4.398  12.903  3.00  1.00            
ATOM    893   CA GLY B  17      -4.594   5.383  13.788  3.00  1.00            
ATOM    894    C GLY B  17      -3.531   5.844  14.717  3.00  1.00            
ATOM    895    O GLY B  17      -3.820   6.236  15.847  3.00  1.00            
ATOM    896    N GLN B  18      -2.264   5.813  14.278  4.00  1.00            
ATOM    897   CA GLN B  18      -1.260   6.238  15.199  4.00  1.00            
ATOM    898   CB GLN B  18      -0.375   5.094  15.724  4.00  1.00            
ATOM    899   CG GLN B  18      -1.075   4.091  16.642  4.00  1.00            
ATOM    900   CD GLN B  18      -0.889   4.539  18.086  4.00  1.00            
ATOM    901  OE1 GLN B  18      -0.605   5.704  18.363  4.00  1.00            
ATOM    902  NE2 GLN B  18      -1.045   3.580  19.037  4.00  1.00            
ATOM    903    C GLN B  18      -0.313   7.143  14.494  4.00  1.00            
ATOM    904    O GLN B  18      -0.080   7.016  13.293  4.00  1.00            
ATOM    905    N LEU B  19       0.237   8.115  15.244  4.00  1.00            
ATOM    906   CA LEU B  19       1.289   8.926  14.717  4.00  1.00            
ATOM    907   CB LEU B  19       0.999  10.433  14.704  4.00  1.00            
ATOM    908   CG LEU B  19      -0.131  10.827  13.735  4.00  1.00            
ATOM    909  CD1 LEU B  19      -0.267  12.353  13.643  4.00  1.00            
ATOM    910  CD2 LEU B  19       0.040  10.164  12.357  4.00  1.00            
ATOM    911    C LEU B  19       2.434   8.682  15.630  4.00  1.00            
ATOM    912    O LEU B  19       2.329   8.885  16.839  4.00  1.00            
ATOM    913    N LYS B  20       3.570   8.221  15.079  4.00  1.00            
ATOM    914   CA LYS B  20       4.606   7.884  15.997  4.00  1.00            
ATOM    915   CB LYS B  20       4.758   6.366  16.180  4.00  1.00            
ATOM    916   CG LYS B  20       5.402   5.968  17.508  4.00  1.00            
ATOM    917   CD LYS B  20       4.511   6.259  18.720  4.00  1.00            
ATOM    918   CE LYS B  20       5.104   5.773  20.044  4.00  1.00            
ATOM    919   NZ LYS B  20       4.306   6.280  21.184  4.00  1.00            
ATOM    920    C LYS B  20       5.910   8.419  15.497  4.00  1.00            
ATOM    921    O LYS B  20       6.099   8.608  14.296  4.00  1.00            
ATOM    922    N GLU B  21       6.836   8.712  16.435  4.00  1.00            
ATOM    923   CA GLU B  21       8.147   9.151  16.056  4.00  1.00            
ATOM    924   CB GLU B  21       8.955   9.801  17.190  4.00  1.00            
ATOM    925   CG GLU B  21       9.245   8.844  18.346  4.00  1.00            
ATOM    926   CD GLU B  21      10.127   9.573  19.348  4.00  1.00            
ATOM    927  OE1 GLU B  21      10.153  10.832  19.310  4.00  1.00            
ATOM    928  OE2 GLU B  21      10.789   8.878  20.163  4.00  1.00            
ATOM    929    C GLU B  21       8.864   7.927  15.643  4.00  1.00            
ATOM    930    O GLU B  21       8.735   6.878  16.275  4.00  1.00            
ATOM    931    N ALA B  22       9.630   8.018  14.547  4.00  1.00            
ATOM    932   CA ALA B  22      10.297   6.825  14.162  4.00  1.00            
ATOM    933   CB ALA B  22       9.546   6.034  13.083  4.00  1.00            
ATOM    934    C ALA B  22      11.646   7.154  13.656  4.00  1.00            
ATOM    935    O ALA B  22      11.859   8.154  12.971  4.00  1.00            
ATOM    936    N LEU B  23      12.605   6.294  14.026  4.00  1.00            
ATOM    937   CA LEU B  23      13.920   6.440  13.515  4.00  1.00            
ATOM    938   CB LEU B  23      14.993   5.641  14.282  4.00  1.00            
ATOM    939   CG LEU B  23      15.320   6.234  15.667  4.00  1.00            
ATOM    940  CD1 LEU B  23      14.080   6.267  16.571  4.00  1.00            
ATOM    941  CD2 LEU B  23      16.525   5.529  16.314  4.00  1.00            
ATOM    942    C LEU B  23      13.837   5.906  12.124  4.00  1.00            
ATOM    943    O LEU B  23      12.899   5.190  11.783  4.00  1.00            
ATOM    944    N LEU B  24      14.752   6.333  11.244  4.00  1.00            
ATOM    945   CA LEU B  24      14.830   5.693   9.965  4.00  1.00            
ATOM    946   CB LEU B  24      15.055   6.674   8.803  4.00  1.00            
ATOM    947   CG LEU B  24      15.143   6.008   7.417  4.00  1.00            
ATOM    948  CD1 LEU B  24      13.820   5.323   7.031  4.00  1.00            
ATOM    949  CD2 LEU B  24      15.627   7.013   6.359  4.00  1.00            
ATOM    950    C LEU B  24      16.085   4.910  10.152  4.00  1.00            
ATOM    951    O LEU B  24      17.080   5.484  10.585  4.00  1.00            
ATOM    952    N ASP B  25      16.094   3.591   9.873  1.00  1.00            
ATOM    953   CA ASP B  25      17.273   2.868  10.270  1.00  1.00            
ATOM    954   CB ASP B  25      16.968   1.992  11.502  1.00  1.00            
ATOM    955   CG ASP B  25      18.210   1.276  12.007  1.00  1.00            
ATOM    956  OD1 ASP B  25      18.804   0.478  11.236  1.00  1.00            
ATOM    957  OD2 ASP B  25      18.572   1.513  13.190  1.00  1.00            
ATOM    958    C ASP B  25      17.764   1.980   9.185  1.00  1.00            
ATOM    959    O ASP B  25      17.290   0.855   9.035  1.00  1.00            
ATOM    960    N THR B  26      18.726   2.467   8.380  3.00  1.00            
ATOM    961   CA THR B  26      19.368   1.495   7.561  3.00  1.00            
ATOM    962   CB THR B  26      20.345   2.062   6.565  3.00  1.00            
ATOM    963  OG1 THR B  26      20.759   1.057   5.652  3.00  1.00            
ATOM    964  CG2 THR B  26      21.558   2.629   7.320  3.00  1.00            
ATOM    965    C THR B  26      20.102   0.780   8.612  3.00  1.00            
ATOM    966    O THR B  26      20.510   1.381   9.604  3.00  1.00            
ATOM    967    N GLY B  27      20.307  -0.520   8.449  3.00  1.00            
ATOM    968   CA GLY B  27      20.844  -1.151   9.598  3.00  1.00            
ATOM    969    C GLY B  27      19.836  -2.160   9.997  3.00  1.00            
ATOM    970    O GLY B  27      20.182  -3.209  10.532  3.00  1.00            
ATOM    971    N ALA B  28      18.549  -1.913   9.706  1.00  1.00            
ATOM    972   CA ALA B  28      17.659  -2.908  10.202  1.00  1.00            
ATOM    973   CB ALA B  28      16.683  -2.380  11.268  1.00  1.00            
ATOM    974    C ALA B  28      16.832  -3.524   9.119  1.00  1.00            
ATOM    975    O ALA B  28      16.300  -2.839   8.246  1.00  1.00            
ATOM    976    N ASP B  29      16.739  -4.872   9.158  1.00  1.00            
ATOM    977   CA ASP B  29      15.987  -5.642   8.208  1.00  1.00            
ATOM    978   CB ASP B  29      16.280  -7.154   8.322  1.00  1.00            
ATOM    979   CG ASP B  29      15.683  -7.873   7.118  1.00  1.00            
ATOM    980  OD1 ASP B  29      14.996  -7.199   6.304  1.00  1.00            
ATOM    981  OD2 ASP B  29      15.913  -9.105   6.987  1.00  1.00            
ATOM    982    C ASP B  29      14.499  -5.451   8.360  1.00  1.00            
ATOM    983    O ASP B  29      13.831  -5.022   7.421  1.00  1.00            
ATOM    984    N ASP B  30      13.942  -5.737   9.560  1.00  1.00            
ATOM    985   CA ASP B  30      12.514  -5.663   9.762  1.00  1.00            
ATOM    986   CB ASP B  30      11.956  -6.728  10.722  1.00  1.00            
ATOM    987   CG ASP B  30      12.585  -6.508  12.088  1.00  1.00            
ATOM    988  OD1 ASP B  30      13.843  -6.495  12.161  1.00  1.00            
ATOM    989  OD2 ASP B  30      11.820  -6.334  13.073  1.00  1.00            
ATOM    990    C ASP B  30      12.187  -4.327  10.340  1.00  1.00            
ATOM    991    O ASP B  30      13.049  -3.462  10.480  1.00  1.00            
ATOM    992    N THR B  31      10.899  -4.124  10.682  1.00  1.00            
ATOM    993   CA THR B  31      10.524  -2.871  11.260  1.00  1.00            
ATOM    994   CB THR B  31       9.445  -2.148  10.513  1.00  1.00            
ATOM    995  OG1 THR B  31       9.301  -0.830  11.021  1.00  1.00            
ATOM    996  CG2 THR B  31       8.134  -2.921  10.677  1.00  1.00            
ATOM    997    C THR B  31      10.046  -3.133  12.645  1.00  1.00            
ATOM    998    O THR B  31       9.549  -4.217  12.947  1.00  1.00            
ATOM    999    N VAL B  32      10.206  -2.144  13.545  4.00  1.00            
ATOM   1000   CA VAL B  32       9.793  -2.420  14.884  4.00  1.00            
ATOM   1001   CB VAL B  32      10.922  -2.621  15.846  4.00  1.00            
ATOM   1002  CG1 VAL B  32      11.521  -1.244  16.158  4.00  1.00            
ATOM   1003  CG2 VAL B  32      10.394  -3.360  17.088  4.00  1.00            
ATOM   1004    C VAL B  32       9.013  -1.294  15.410  4.00  1.00            
ATOM   1005    O VAL B  32       9.056  -0.170  14.912  4.00  1.00            
ATOM   1006    N LEU B  33       8.239  -1.625  16.448  4.00  1.00            
ATOM   1007   CA LEU B  33       7.470  -0.646  17.112  4.00  1.00            
ATOM   1008   CB LEU B  33       5.987  -0.662  16.706  4.00  1.00            
ATOM   1009   CG LEU B  33       5.750  -0.316  15.224  4.00  1.00            
ATOM   1010  CD1 LEU B  33       4.253  -0.352  14.882  4.00  1.00            
ATOM   1011  CD2 LEU B  33       6.403   1.023  14.847  4.00  1.00            
ATOM   1012    C LEU B  33       7.522  -0.985  18.563  4.00  1.00            
ATOM   1013    O LEU B  33       7.850  -2.109  18.941  4.00  1.00            
ATOM   1014    N GLU B  34       7.221   0.010  19.411  1.00  1.00            
ATOM   1015   CA GLU B  34       7.134  -0.208  20.821  1.00  1.00            
ATOM   1016   CB GLU B  34       7.022   1.096  21.620  1.00  1.00            
ATOM   1017   CG GLU B  34       8.282   1.956  21.544  1.00  1.00            
ATOM   1018   CD GLU B  34       8.010   3.221  22.341  1.00  1.00            
ATOM   1019  OE1 GLU B  34       6.888   3.775  22.195  1.00  1.00            
ATOM   1020  OE2 GLU B  34       8.915   3.644  23.109  1.00  1.00            
ATOM   1021    C GLU B  34       5.834  -0.949  20.973  1.00  1.00            
ATOM   1022    O GLU B  34       5.120  -1.119  19.987  1.00  1.00            
ATOM   1023    N GLU B  35       5.490  -1.433  22.186  1.00  1.00            
ATOM   1024   CA GLU B  35       4.289  -2.220  22.315  1.00  1.00            
ATOM   1025   CB GLU B  35       3.922  -2.639  23.746  1.00  1.00            
ATOM   1026   CG GLU B  35       3.529  -1.445  24.616  1.00  1.00            
ATOM   1027   CD GLU B  35       2.654  -1.951  25.752  1.00  1.00            
ATOM   1028  OE1 GLU B  35       3.214  -2.486  26.746  1.00  1.00            
ATOM   1029  OE2 GLU B  35       1.407  -1.813  25.635  1.00  1.00            
ATOM   1030    C GLU B  35       3.126  -1.430  21.838  1.00  1.00            
ATOM   1031    O GLU B  35       3.047  -0.218  22.035  1.00  1.00            
ATOM   1032    N MET B  36       2.194  -2.123  21.161  1.00  1.00            
ATOM   1033   CA MET B  36       1.037  -1.452  20.673  1.00  1.00            
ATOM   1034   CB MET B  36       1.227  -0.918  19.246  1.00  1.00            
ATOM   1035   CG MET B  36       2.354   0.114  19.155  1.00  1.00            
ATOM   1036   SD MET B  36       2.767   0.657  17.471  1.00  1.00            
ATOM   1037   CE MET B  36       4.081   1.788  18.011  1.00  1.00            
ATOM   1038    C MET B  36      -0.067  -2.442  20.657  1.00  1.00            
ATOM   1039    O MET B  36       0.155  -3.638  20.476  1.00  1.00            
ATOM   1040    N ASN B  37      -1.299  -1.958  20.875  1.00  1.00            
ATOM   1041   CA ASN B  37      -2.402  -2.858  20.832  1.00  1.00            
ATOM   1042   CB ASN B  37      -3.571  -2.409  21.727  1.00  1.00            
ATOM   1043   CG ASN B  37      -3.099  -2.341  23.174  1.00  1.00            
ATOM   1044  OD1 ASN B  37      -2.049  -1.774  23.477  1.00  1.00            
ATOM   1045  ND2 ASN B  37      -3.903  -2.929  24.100  1.00  1.00            
ATOM   1046    C ASN B  37      -2.887  -2.777  19.425  1.00  1.00            
ATOM   1047    O ASN B  37      -3.766  -1.978  19.104  1.00  1.00            
ATOM   1048    N LEU B  38      -2.306  -3.608  18.546  1.00  1.00            
ATOM   1049   CA LEU B  38      -2.691  -3.561  17.166  1.00  1.00            
ATOM   1050   CB LEU B  38      -1.495  -3.319  16.233  1.00  1.00            
ATOM   1051   CG LEU B  38      -0.764  -1.994  16.528  1.00  1.00            
ATOM   1052  CD1 LEU B  38       0.425  -1.779  15.579  1.00  1.00            
ATOM   1053  CD2 LEU B  38      -1.742  -0.808  16.542  1.00  1.00            
ATOM   1054    C LEU B  38      -3.270  -4.895  16.836  1.00  1.00            
ATOM   1055    O LEU B  38      -2.683  -5.943  17.110  1.00  1.00            
ATOM   1056    N PRO B  39      -4.448  -4.854  16.283  1.00  1.00            
ATOM   1057   CA PRO B  39      -5.098  -6.083  15.916  1.00  1.00            
ATOM   1058   CD PRO B  39      -5.397  -3.880  16.790  1.00  1.00            
ATOM   1059   CB PRO B  39      -6.591  -5.763  15.850  1.00  1.00            
ATOM   1060   CG PRO B  39      -6.752  -4.602  16.840  1.00  1.00            
ATOM   1061    C PRO B  39      -4.566  -6.662  14.660  1.00  1.00            
ATOM   1062    O PRO B  39      -3.935  -5.950  13.881  1.00  1.00            
ATOM   1063    N GLY B  40      -4.806  -7.972  14.458  1.00  1.00            
ATOM   1064   CA GLY B  40      -4.378  -8.629  13.268  1.00  1.00            
ATOM   1065    C GLY B  40      -3.907  -9.980  13.671  1.00  1.00            
ATOM   1066    O GLY B  40      -3.850 -10.300  14.858  1.00  1.00            
ATOM   1067    N LYS B  41      -3.557 -10.819  12.680  1.00  1.00            
ATOM   1068   CA LYS B  41      -3.050 -12.109  13.024  1.00  1.00            
ATOM   1069   CB LYS B  41      -2.916 -13.069  11.832  1.00  1.00            
ATOM   1070   CG LYS B  41      -2.381 -14.451  12.209  1.00  1.00            
ATOM   1071   CD LYS B  41      -2.483 -15.456  11.062  1.00  1.00            
ATOM   1072   CE LYS B  41      -1.509 -15.163   9.921  1.00  1.00            
ATOM   1073   NZ LYS B  41      -1.686 -16.157   8.840  1.00  1.00            
ATOM   1074    C LYS B  41      -1.682 -11.866  13.566  1.00  1.00            
ATOM   1075    O LYS B  41      -0.986 -10.950  13.133  1.00  1.00            
ATOM   1076    N TRP B  42      -1.263 -12.677  14.554  1.00  1.00            
ATOM   1077   CA TRP B  42       0.027 -12.439  15.125  1.00  1.00            
ATOM   1078   CB TRP B  42       0.016 -12.266  16.656  1.00  1.00            
ATOM   1079   CG TRP B  42      -0.623 -11.004  17.177  1.00  1.00            
ATOM   1080  CD2 TRP B  42       0.022  -9.724  17.146  1.00  1.00            
ATOM   1081  CD1 TRP B  42      -1.846 -10.809  17.750  1.00  1.00            
ATOM   1082  NE1 TRP B  42      -1.999  -9.484  18.085  1.00  1.00            
ATOM   1083  CE2 TRP B  42      -0.856  -8.804  17.717  1.00  1.00            
ATOM   1084  CE3 TRP B  42       1.249  -9.348  16.680  1.00  1.00            
ATOM   1085  CZ2 TRP B  42      -0.520  -7.485  17.828  1.00  1.00            
ATOM   1086  CZ3 TRP B  42       1.587  -8.018  16.794  1.00  1.00            
ATOM   1087  CH2 TRP B  42       0.718  -7.107  17.358  1.00  1.00            
ATOM   1088    C TRP B  42       0.879 -13.634  14.894  1.00  1.00            
ATOM   1089    O TRP B  42       0.393 -14.761  14.823  1.00  1.00            
ATOM   1090    N LYS B  43       2.192 -13.395  14.737  4.00  1.00            
ATOM   1091   CA LYS B  43       3.092 -14.494  14.640  4.00  1.00            
ATOM   1092   CB LYS B  43       3.438 -14.947  13.210  4.00  1.00            
ATOM   1093   CG LYS B  43       4.413 -16.124  13.248  4.00  1.00            
ATOM   1094   CD LYS B  43       4.487 -16.955  11.970  4.00  1.00            
ATOM   1095   CE LYS B  43       5.478 -18.115  12.089  4.00  1.00            
ATOM   1096   NZ LYS B  43       5.203 -19.130  11.048  4.00  1.00            
ATOM   1097    C LYS B  43       4.371 -14.131  15.318  4.00  1.00            
ATOM   1098    O LYS B  43       4.837 -13.006  15.203  4.00  1.00            
ATOM   1099    N PRO B  44       4.961 -15.040  16.046  4.00  0.00            
ATOM   1100   CA PRO B  44       6.198 -14.706  16.711  4.00  0.00            
ATOM   1101   CD PRO B  44       4.147 -15.939  16.852  4.00  0.00            
ATOM   1102   CB PRO B  44       6.325 -15.681  17.881  4.00  0.00            
ATOM   1103   CG PRO B  44       4.869 -16.060  18.201  4.00  0.00            
ATOM   1104    C PRO B  44       7.404 -14.713  15.811  4.00  0.00            
ATOM   1105    O PRO B  44       7.379 -15.386  14.782  4.00  0.00            
ATOM   1106    N LYS B  45       8.460 -13.951  16.180  4.00  0.00            
ATOM   1107   CA LYS B  45       9.711 -13.913  15.466  4.00  0.00            
ATOM   1108   CB LYS B  45       9.802 -12.809  14.399  4.00  0.00            
ATOM   1109   CG LYS B  45       8.973 -13.065  13.140  4.00  0.00            
ATOM   1110   CD LYS B  45       8.858 -11.830  12.244  4.00  0.00            
ATOM   1111   CE LYS B  45      10.199 -11.130  12.004  4.00  0.00            
ATOM   1112   NZ LYS B  45      10.054 -10.079  10.972  4.00  0.00            
ATOM   1113    C LYS B  45      10.763 -13.585  16.490  4.00  0.00            
ATOM   1114    O LYS B  45      10.488 -12.902  17.475  4.00  0.00            
ATOM   1115    N MET B  46      12.008 -14.064  16.289  4.00  0.00            
ATOM   1116   CA MET B  46      13.064 -13.796  17.231  4.00  0.00            
ATOM   1117   CB MET B  46      13.962 -15.018  17.453  4.00  0.00            
ATOM   1118   CG MET B  46      14.934 -14.903  18.623  4.00  0.00            
ATOM   1119   SD MET B  46      16.078 -16.313  18.743  4.00  0.00            
ATOM   1120   CE MET B  46      14.840 -17.611  18.447  4.00  0.00            
ATOM   1121    C MET B  46      13.915 -12.740  16.592  4.00  0.00            
ATOM   1122    O MET B  46      14.144 -12.792  15.388  4.00  0.00            
ATOM   1123    N ILE B  47      14.392 -11.741  17.366  4.00  0.00            
ATOM   1124   CA ILE B  47      15.197 -10.688  16.800  4.00  0.00            
ATOM   1125   CB ILE B  47      14.499  -9.358  16.794  4.00  0.00            
ATOM   1126  CG1 ILE B  47      13.212  -9.438  15.959  4.00  0.00            
ATOM   1127  CG2 ILE B  47      15.484  -8.285  16.302  4.00  0.00            
ATOM   1128  CD1 ILE B  47      12.309  -8.217  16.120  4.00  0.00            
ATOM   1129    C ILE B  47      16.394 -10.536  17.659  4.00  0.00            
ATOM   1130    O ILE B  47      16.358 -10.819  18.855  4.00  0.00            
ATOM   1131    N GLY B  48      17.509 -10.103  17.049  4.00  0.00            
ATOM   1132   CA GLY B  48      18.663  -9.877  17.849  4.00  0.00            
ATOM   1133    C GLY B  48      18.898  -8.408  17.842  4.00  0.00            
ATOM   1134    O GLY B  48      19.355  -7.842  16.851  4.00  0.00            
ATOM   1135    N GLY B  49      18.598  -7.752  18.979  4.00  0.00            
ATOM   1136   CA GLY B  49      18.904  -6.360  19.086  4.00  0.00            
ATOM   1137    C GLY B  49      20.380  -6.404  19.306  4.00  0.00            
ATOM   1138    O GLY B  49      20.968  -7.482  19.375  4.00  0.00            
ATOM   1139    N ILE B  50      21.040  -5.249  19.437  3.00  0.00            
ATOM   1140   CA ILE B  50      22.460  -5.359  19.576  3.00  0.00            
ATOM   1141   CB ILE B  50      23.109  -4.012  19.565  3.00  0.00            
ATOM   1142  CG1 ILE B  50      22.795  -3.268  18.261  3.00  0.00            
ATOM   1143  CG2 ILE B  50      24.610  -4.215  19.821  3.00  0.00            
ATOM   1144  CD1 ILE B  50      23.444  -3.909  17.046  3.00  0.00            
ATOM   1145    C ILE B  50      22.712  -5.902  20.951  3.00  0.00            
ATOM   1146    O ILE B  50      22.486  -5.219  21.949  3.00  0.00            
ATOM   1147    N GLY B  51      23.180  -7.162  21.026  3.00  0.00            
ATOM   1148   CA GLY B  51      23.572  -7.784  22.257  3.00  0.00            
ATOM   1149    C GLY B  51      22.364  -8.016  23.093  3.00  0.00            
ATOM   1150    O GLY B  51      22.476  -8.346  24.272  3.00  0.00            
ATOM   1151    N GLY B  52      21.165  -7.864  22.510  4.00  0.00            
ATOM   1152   CA GLY B  52      20.012  -8.082  23.325  4.00  0.00            
ATOM   1153    C GLY B  52      19.082  -8.939  22.559  4.00  0.00            
ATOM   1154    O GLY B  52      19.049  -8.900  21.331  4.00  0.00            
ATOM   1155    N PHE B  53      18.286  -9.749  23.274  4.00  0.00            
ATOM   1156   CA PHE B  53      17.405 -10.573  22.523  4.00  0.00            
ATOM   1157   CB PHE B  53      17.499 -12.067  22.885  4.00  0.00            
ATOM   1158   CG PHE B  53      18.907 -12.521  22.667  4.00  0.00            
ATOM   1159  CD1 PHE B  53      19.829 -12.422  23.683  4.00  0.00            
ATOM   1160  CD2 PHE B  53      19.314 -13.043  21.459  4.00  0.00            
ATOM   1161  CE1 PHE B  53      21.128 -12.836  23.505  4.00  0.00            
ATOM   1162  CE2 PHE B  53      20.613 -13.459  21.273  4.00  0.00            
ATOM   1163   CZ PHE B  53      21.523 -13.358  22.298  4.00  0.00            
ATOM   1164    C PHE B  53      16.022 -10.130  22.808  4.00  0.00            
ATOM   1165    O PHE B  53      15.563 -10.166  23.948  4.00  0.00            
ATOM   1166    N ILE B  54      15.314  -9.685  21.758  4.00  0.00            
ATOM   1167   CA ILE B  54      13.971  -9.309  22.017  4.00  0.00            
ATOM   1168   CB ILE B  54      13.624  -7.897  21.639  4.00  0.00            
ATOM   1169  CG1 ILE B  54      13.756  -7.654  20.128  4.00  0.00            
ATOM   1170  CG2 ILE B  54      14.502  -6.973  22.498  4.00  0.00            
ATOM   1171  CD1 ILE B  54      13.067  -6.367  19.675  4.00  0.00            
ATOM   1172    C ILE B  54      13.094 -10.250  21.261  4.00  0.00            
ATOM   1173    O ILE B  54      13.166 -10.330  20.036  4.00  0.00            
ATOM   1174    N LYS B  55      12.253 -11.023  21.981  4.00  0.00            
ATOM   1175   CA LYS B  55      11.380 -11.906  21.269  4.00  0.00            
ATOM   1176   CB LYS B  55      10.778 -13.054  22.090  4.00  0.00            
ATOM   1177   CG LYS B  55      10.110 -14.085  21.178  4.00  0.00            
ATOM   1178   CD LYS B  55       9.788 -15.423  21.842  4.00  0.00            
ATOM   1179   CE LYS B  55       9.305 -16.474  20.838  4.00  0.00            
ATOM   1180   NZ LYS B  55       8.653 -17.601  21.540  4.00  0.00            
ATOM   1181    C LYS B  55      10.267 -11.061  20.785  4.00  0.00            
ATOM   1182    O LYS B  55       9.867 -10.120  21.468  4.00  0.00            
ATOM   1183    N VAL B  56       9.724 -11.358  19.590  4.00  0.00            
ATOM   1184   CA VAL B  56       8.743 -10.410  19.187  4.00  0.00            
ATOM   1185   CB VAL B  56       9.302  -9.236  18.423  4.00  0.00            
ATOM   1186  CG1 VAL B  56      10.273  -8.460  19.327  4.00  0.00            
ATOM   1187  CG2 VAL B  56       9.939  -9.740  17.118  4.00  0.00            
ATOM   1188    C VAL B  56       7.671 -10.979  18.342  4.00  0.00            
ATOM   1189    O VAL B  56       7.683 -12.145  17.952  4.00  0.00            
ATOM   1190    N ARG B  57       6.694 -10.089  18.070  4.00  0.00            
ATOM   1191   CA ARG B  57       5.537 -10.368  17.290  4.00  0.00            
ATOM   1192   CB ARG B  57       4.257  -9.733  17.846  4.00  0.00            
ATOM   1193   CG ARG B  57       3.919 -10.259  19.239  4.00  0.00            
ATOM   1194   CD ARG B  57       2.591  -9.750  19.791  4.00  0.00            
ATOM   1195   NE ARG B  57       2.526 -10.159  21.222  4.00  0.00            
ATOM   1196   CZ ARG B  57       1.886 -11.304  21.601  4.00  0.00            
ATOM   1197  NH1 ARG B  57       1.286 -12.104  20.672  4.00  0.00            
ATOM   1198  NH2 ARG B  57       1.837 -11.639  22.923  4.00  0.00            
ATOM   1199    C ARG B  57       5.746  -9.808  15.912  4.00  0.00            
ATOM   1200    O ARG B  57       6.489  -8.848  15.724  4.00  0.00            
ATOM   1201    N GLN B  58       5.088 -10.439  14.914  4.00  1.00            
ATOM   1202   CA GLN B  58       5.119 -10.120  13.511  4.00  1.00            
ATOM   1203   CB GLN B  58       5.423 -11.332  12.616  4.00  1.00            
ATOM   1204   CG GLN B  58       5.183 -11.066  11.126  4.00  1.00            
ATOM   1205   CD GLN B  58       4.853 -12.398  10.460  4.00  1.00            
ATOM   1206  OE1 GLN B  58       4.524 -13.374  11.133  4.00  1.00            
ATOM   1207  NE2 GLN B  58       4.910 -12.440   9.102  4.00  1.00            
ATOM   1208    C GLN B  58       3.722  -9.760  13.133  4.00  1.00            
ATOM   1209    O GLN B  58       2.760 -10.375  13.589  4.00  1.00            
ATOM   1210    N TYR B  59       3.583  -8.729  12.290  4.00  1.00            
ATOM   1211   CA TYR B  59       2.297  -8.386  11.775  4.00  1.00            
ATOM   1212   CB TYR B  59       1.793  -7.010  12.246  4.00  1.00            
ATOM   1213   CG TYR B  59       0.476  -6.733  11.607  4.00  1.00            
ATOM   1214  CD1 TYR B  59      -0.583  -7.598  11.767  4.00  1.00            
ATOM   1215  CD2 TYR B  59       0.288  -5.577  10.884  4.00  1.00            
ATOM   1216  CE1 TYR B  59      -1.798  -7.330  11.186  4.00  1.00            
ATOM   1217  CE2 TYR B  59      -0.926  -5.302  10.302  4.00  1.00            
ATOM   1218   CZ TYR B  59      -1.970  -6.182  10.450  4.00  1.00            
ATOM   1219   OH TYR B  59      -3.218  -5.905   9.854  4.00  1.00            
ATOM   1220    C TYR B  59       2.499  -8.379  10.304  4.00  1.00            
ATOM   1221    O TYR B  59       3.563  -7.998   9.819  4.00  1.00            
ATOM   1222    N ASP B  60       1.488  -8.827   9.548  4.00  1.00            
ATOM   1223   CA ASP B  60       1.684  -8.955   8.140  4.00  1.00            
ATOM   1224   CB ASP B  60       0.705  -9.945   7.490  4.00  1.00            
ATOM   1225   CG ASP B  60       1.260 -10.330   6.126  4.00  1.00            
ATOM   1226  OD1 ASP B  60       2.185  -9.627   5.639  4.00  1.00            
ATOM   1227  OD2 ASP B  60       0.767 -11.341   5.558  4.00  1.00            
ATOM   1228    C ASP B  60       1.509  -7.619   7.493  4.00  1.00            
ATOM   1229    O ASP B  60       2.254  -6.679   7.765  4.00  1.00            
ATOM   1230    N GLN B  61       0.507  -7.511   6.598  4.00  1.00            
ATOM   1231   CA GLN B  61       0.321  -6.314   5.832  4.00  1.00            
ATOM   1232   CB GLN B  61      -0.574  -6.563   4.595  4.00  1.00            
ATOM   1233   CG GLN B  61      -0.771  -5.373   3.651  4.00  1.00            
ATOM   1234   CD GLN B  61      -1.631  -5.843   2.477  4.00  1.00            
ATOM   1235  OE1 GLN B  61      -2.712  -6.399   2.666  4.00  1.00            
ATOM   1236  NE2 GLN B  61      -1.135  -5.625   1.229  4.00  1.00            
ATOM   1237    C GLN B  61      -0.290  -5.252   6.683  4.00  1.00            
ATOM   1238    O GLN B  61      -1.476  -5.297   7.009  4.00  1.00            
ATOM   1239    N ILE B  62       0.535  -4.262   7.081  4.00  1.00            
ATOM   1240   CA ILE B  62       0.027  -3.133   7.792  4.00  1.00            
ATOM   1241   CB ILE B  62       0.543  -2.956   9.189  4.00  1.00            
ATOM   1242  CG1 ILE B  62      -0.223  -1.806   9.859  4.00  1.00            
ATOM   1243  CG2 ILE B  62       2.066  -2.756   9.133  4.00  1.00            
ATOM   1244  CD1 ILE B  62      -1.712  -2.103  10.028  4.00  1.00            
ATOM   1245    C ILE B  62       0.430  -1.936   7.000  4.00  1.00            
ATOM   1246    O ILE B  62       1.584  -1.800   6.604  4.00  1.00            
ATOM   1247    N PRO B  63      -0.504  -1.075   6.727  4.00  1.00            
ATOM   1248   CA PRO B  63      -0.142   0.083   5.967  4.00  1.00            
ATOM   1249   CD PRO B  63      -1.849  -1.529   6.402  4.00  1.00            
ATOM   1250   CB PRO B  63      -1.438   0.630   5.371  4.00  1.00            
ATOM   1251   CG PRO B  63      -2.328  -0.620   5.257  4.00  1.00            
ATOM   1252    C PRO B  63       0.621   1.074   6.774  4.00  1.00            
ATOM   1253    O PRO B  63       0.367   1.180   7.973  4.00  1.00            
ATOM   1254    N VAL B  64       1.572   1.788   6.144  4.00  1.00            
ATOM   1255   CA VAL B  64       2.274   2.786   6.886  4.00  1.00            
ATOM   1256   CB VAL B  64       3.533   2.293   7.546  4.00  1.00            
ATOM   1257  CG1 VAL B  64       4.236   3.478   8.232  4.00  1.00            
ATOM   1258  CG2 VAL B  64       3.156   1.159   8.515  4.00  1.00            
ATOM   1259    C VAL B  64       2.651   3.896   5.962  4.00  1.00            
ATOM   1260    O VAL B  64       3.013   3.666   4.810  4.00  1.00            
ATOM   1261    N GLU B  65       2.561   5.143   6.465  4.00  1.00            
ATOM   1262   CA GLU B  65       2.915   6.297   5.690  4.00  1.00            
ATOM   1263   CB GLU B  65       1.795   7.351   5.649  4.00  1.00            
ATOM   1264   CG GLU B  65       2.086   8.561   4.759  4.00  1.00            
ATOM   1265   CD GLU B  65       0.874   9.479   4.849  4.00  1.00            
ATOM   1266  OE1 GLU B  65       0.069   9.295   5.801  4.00  1.00            
ATOM   1267  OE2 GLU B  65       0.735  10.372   3.971  4.00  1.00            
ATOM   1268    C GLU B  65       4.084   6.930   6.391  4.00  1.00            
ATOM   1269    O GLU B  65       3.966   7.343   7.544  4.00  1.00            
ATOM   1270    N ILE B  66       5.256   7.006   5.724  4.00  1.00            
ATOM   1271   CA ILE B  66       6.381   7.688   6.306  4.00  1.00            
ATOM   1272   CB ILE B  66       7.640   6.850   6.363  4.00  1.00            
ATOM   1273  CG1 ILE B  66       8.189   6.442   4.982  4.00  1.00            
ATOM   1274  CG2 ILE B  66       7.316   5.641   7.256  4.00  1.00            
ATOM   1275  CD1 ILE B  66       9.092   7.479   4.310  4.00  1.00            
ATOM   1276    C ILE B  66       6.552   8.900   5.438  4.00  1.00            
ATOM   1277    O ILE B  66       6.706   8.797   4.223  4.00  1.00            
ATOM   1278    N CYS B  67       6.430  10.097   6.042  3.00  1.00            
ATOM   1279   CA CYS B  67       6.606  11.344   5.347  3.00  1.00            
ATOM   1280   CB CYS B  67       8.030  11.539   4.799  3.00  1.00            
ATOM   1281   SG CYS B  67       9.271  11.669   6.121  3.00  1.00            
ATOM   1282    C CYS B  67       5.650  11.481   4.205  3.00  1.00            
ATOM   1283    O CYS B  67       5.946  12.166   3.227  3.00  1.00            
ATOM   1284    N GLY B  68       4.469  10.844   4.284  3.00  1.00            
ATOM   1285   CA GLY B  68       3.494  11.053   3.250  3.00  1.00            
ATOM   1286    C GLY B  68       3.654   9.998   2.206  3.00  1.00            
ATOM   1287    O GLY B  68       2.717   9.722   1.458  3.00  1.00            
ATOM   1288    N HIS B  69       4.848   9.378   2.120  4.00  1.00            
ATOM   1289   CA HIS B  69       5.041   8.335   1.153  4.00  1.00            
ATOM   1290  ND1 HIS B  69       7.507   9.148  -1.070  4.00  1.00            
ATOM   1291   CG HIS B  69       7.355   9.009   0.292  4.00  1.00            
ATOM   1292   CB HIS B  69       6.517   7.943   0.940  4.00  1.00            
ATOM   1293  NE2 HIS B  69       8.722  10.756  -0.130  4.00  1.00            
ATOM   1294  CD2 HIS B  69       8.104  10.000   0.850  4.00  1.00            
ATOM   1295  CE1 HIS B  69       8.334  10.207  -1.266  4.00  1.00            
ATOM   1296    C HIS B  69       4.340   7.124   1.699  4.00  1.00            
ATOM   1297    O HIS B  69       4.364   6.884   2.906  4.00  1.00            
ATOM   1298    N LYS B  70       3.678   6.335   0.824  4.00  1.00            
ATOM   1299   CA LYS B  70       2.977   5.168   1.286  4.00  1.00            
ATOM   1300   CB LYS B  70       1.716   4.815   0.481  4.00  1.00            
ATOM   1301   CG LYS B  70       0.978   3.615   1.076  4.00  1.00            
ATOM   1302   CD LYS B  70      -0.443   3.408   0.551  4.00  1.00            
ATOM   1303   CE LYS B  70      -1.132   2.195   1.179  4.00  1.00            
ATOM   1304   NZ LYS B  70      -1.315   2.412   2.633  4.00  1.00            
ATOM   1305    C LYS B  70       3.907   3.990   1.207  4.00  1.00            
ATOM   1306    O LYS B  70       4.742   3.902   0.308  4.00  1.00            
ATOM   1307    N ALA B  71       3.800   3.063   2.184  4.00  1.00            
ATOM   1308   CA ALA B  71       4.598   1.866   2.209  4.00  1.00            
ATOM   1309   CB ALA B  71       5.938   2.051   2.942  4.00  1.00            
ATOM   1310    C ALA B  71       3.801   0.872   2.999  4.00  1.00            
ATOM   1311    O ALA B  71       3.066   1.248   3.910  4.00  1.00            
ATOM   1312    N ILE B  72       3.905  -0.427   2.648  4.00  1.00            
ATOM   1313   CA ILE B  72       3.201  -1.456   3.367  4.00  1.00            
ATOM   1314   CB ILE B  72       1.954  -1.905   2.670  4.00  1.00            
ATOM   1315  CG1 ILE B  72       0.943  -0.743   2.626  4.00  1.00            
ATOM   1316  CG2 ILE B  72       1.432  -3.165   3.374  4.00  1.00            
ATOM   1317  CD1 ILE B  72      -0.245  -0.997   1.703  4.00  1.00            
ATOM   1318    C ILE B  72       4.143  -2.600   3.505  4.00  1.00            
ATOM   1319    O ILE B  72       5.012  -2.804   2.660  4.00  1.00            
ATOM   1320    N GLY B  73       4.012  -3.369   4.601  4.00  1.00            
ATOM   1321   CA GLY B  73       4.917  -4.463   4.770  4.00  1.00            
ATOM   1322    C GLY B  73       4.757  -4.984   6.168  4.00  1.00            
ATOM   1323    O GLY B  73       3.753  -4.715   6.826  4.00  1.00            
ATOM   1324    N THR B  74       5.762  -5.748   6.655  4.00  1.00            
ATOM   1325   CA THR B  74       5.677  -6.376   7.949  4.00  1.00            
ATOM   1326   CB THR B  74       6.436  -7.667   8.046  4.00  1.00            
ATOM   1327  OG1 THR B  74       7.816  -7.445   7.800  4.00  1.00            
ATOM   1328  CG2 THR B  74       5.861  -8.662   7.022  4.00  1.00            
ATOM   1329    C THR B  74       6.179  -5.464   9.030  4.00  1.00            
ATOM   1330    O THR B  74       7.151  -4.734   8.846  4.00  1.00            
ATOM   1331    N VAL B  75       5.495  -5.486  10.201  4.00  1.00            
ATOM   1332   CA VAL B  75       5.896  -4.702  11.342  4.00  1.00            
ATOM   1333   CB VAL B  75       4.959  -3.584  11.680  4.00  1.00            
ATOM   1334  CG1 VAL B  75       4.969  -2.590  10.507  4.00  1.00            
ATOM   1335  CG2 VAL B  75       3.571  -4.170  11.988  4.00  1.00            
ATOM   1336    C VAL B  75       5.985  -5.601  12.511  4.00  1.00            
ATOM   1337    O VAL B  75       5.162  -6.498  12.686  4.00  1.00            
ATOM   1338    N LEU B  76       7.013  -5.382  13.347  4.00  1.00            
ATOM   1339   CA LEU B  76       7.154  -6.233  14.480  4.00  1.00            
ATOM   1340   CB LEU B  76       8.566  -6.821  14.649  4.00  1.00            
ATOM   1341   CG LEU B  76       8.999  -7.761  13.503  4.00  1.00            
ATOM   1342  CD1 LEU B  76      10.309  -8.488  13.848  4.00  1.00            
ATOM   1343  CD2 LEU B  76       7.878  -8.731  13.105  4.00  1.00            
ATOM   1344    C LEU B  76       6.831  -5.436  15.695  4.00  1.00            
ATOM   1345    O LEU B  76       7.229  -4.279  15.823  4.00  1.00            
ATOM   1346    N VAL B  77       6.071  -6.042  16.623  4.00  1.00            
ATOM   1347   CA VAL B  77       5.749  -5.316  17.808  4.00  1.00            
ATOM   1348   CB VAL B  77       4.295  -5.375  18.184  4.00  1.00            
ATOM   1349  CG1 VAL B  77       3.471  -4.670  17.089  4.00  1.00            
ATOM   1350  CG2 VAL B  77       3.904  -6.845  18.406  4.00  1.00            
ATOM   1351    C VAL B  77       6.563  -5.890  18.929  4.00  1.00            
ATOM   1352    O VAL B  77       6.650  -7.108  19.084  4.00  1.00            
ATOM   1353    N GLY B  78       7.199  -5.015  19.738  1.00  1.00            
ATOM   1354   CA GLY B  78       8.009  -5.485  20.829  1.00  1.00            
ATOM   1355    C GLY B  78       8.440  -4.294  21.634  1.00  1.00            
ATOM   1356    O GLY B  78       8.180  -3.138  21.310  1.00  1.00            
ATOM   1357    N PRO B  79       9.084  -4.629  22.715  1.00  1.00            
ATOM   1358   CA PRO B  79       9.579  -3.658  23.664  1.00  1.00            
ATOM   1359   CD PRO B  79       8.652  -5.852  23.377  1.00  1.00            
ATOM   1360   CB PRO B  79       9.765  -4.424  24.974  1.00  1.00            
ATOM   1361   CG PRO B  79       8.750  -5.575  24.881  1.00  1.00            
ATOM   1362    C PRO B  79      10.765  -2.774  23.373  1.00  1.00            
ATOM   1363    O PRO B  79      10.961  -1.846  24.157  1.00  1.00            
ATOM   1364    N THR B  80      11.570  -3.006  22.311  1.00  1.00            
ATOM   1365   CA THR B  80      12.783  -2.237  22.127  1.00  1.00            
ATOM   1366   CB THR B  80      13.457  -2.506  20.816  1.00  1.00            
ATOM   1367  OG1 THR B  80      13.806  -3.879  20.722  1.00  1.00            
ATOM   1368  CG2 THR B  80      14.713  -1.622  20.705  1.00  1.00            
ATOM   1369    C THR B  80      12.491  -0.773  22.174  1.00  1.00            
ATOM   1370    O THR B  80      11.888  -0.214  21.258  1.00  1.00            
ATOM   1371    N PRO B  81      12.926  -0.155  23.253  1.00  1.00            
ATOM   1372   CA PRO B  81      12.733   1.259  23.436  1.00  1.00            
ATOM   1373   CD PRO B  81      14.103  -0.629  23.966  1.00  1.00            
ATOM   1374   CB PRO B  81      13.540   1.624  24.674  1.00  1.00            
ATOM   1375   CG PRO B  81      14.713   0.629  24.609  1.00  1.00            
ATOM   1376    C PRO B  81      13.281   1.920  22.225  1.00  1.00            
ATOM   1377    O PRO B  81      14.500   1.915  22.065  1.00  1.00            
ATOM   1378    N VAL B  82      12.381   2.480  21.389  1.00  1.00            
ATOM   1379   CA VAL B  82      12.653   3.173  20.159  1.00  1.00            
ATOM   1380   CB VAL B  82      14.061   3.063  19.641  1.00  1.00            
ATOM   1381  CG1 VAL B  82      14.356   1.585  19.325  1.00  1.00            
ATOM   1382  CG2 VAL B  82      14.219   3.995  18.435  1.00  1.00            
ATOM   1383    C VAL B  82      11.762   2.518  19.127  1.00  1.00            
ATOM   1384    O VAL B  82      11.363   1.367  19.294  1.00  1.00            
ATOM   1385    N ASN B  83      11.407   3.231  18.037  1.00  1.00            
ATOM   1386   CA ASN B  83      10.620   2.632  16.986  1.00  1.00            
ATOM   1387   CB ASN B  83       9.335   3.415  16.680  1.00  1.00            
ATOM   1388   CG ASN B  83       8.468   3.341  17.930  1.00  1.00            
ATOM   1389  OD1 ASN B  83       8.425   2.317  18.610  1.00  1.00            
ATOM   1390  ND2 ASN B  83       7.766   4.461  18.253  1.00  1.00            
ATOM   1391    C ASN B  83      11.514   2.704  15.795  1.00  1.00            
ATOM   1392    O ASN B  83      11.885   3.787  15.348  1.00  1.00            
ATOM   1393    N ILE B  84      11.903   1.531  15.271  4.00  1.00            
ATOM   1394   CA ILE B  84      12.960   1.487  14.309  4.00  1.00            
ATOM   1395   CB ILE B  84      13.561   0.113  14.165  4.00  1.00            
ATOM   1396  CG1 ILE B  84      14.230  -0.337  15.474  4.00  1.00            
ATOM   1397  CG2 ILE B  84      14.557   0.153  12.998  4.00  1.00            
ATOM   1398  CD1 ILE B  84      14.589  -1.824  15.503  4.00  1.00            
ATOM   1399    C ILE B  84      12.749   1.998  12.922  4.00  1.00            
ATOM   1400    O ILE B  84      13.521   2.848  12.484  4.00  1.00            
ATOM   1401    N ILE B  85      11.703   1.545  12.205  4.00  1.00            
ATOM   1402   CA ILE B  85      11.642   1.791  10.784  4.00  1.00            
ATOM   1403   CB ILE B  85      11.569   3.226  10.349  4.00  1.00            
ATOM   1404  CG1 ILE B  85      10.192   3.815  10.697  4.00  1.00            
ATOM   1405  CG2 ILE B  85      11.899   3.290   8.850  4.00  1.00            
ATOM   1406  CD1 ILE B  85      10.040   5.278  10.286  4.00  1.00            
ATOM   1407    C ILE B  85      12.812   1.113  10.147  4.00  1.00            
ATOM   1408    O ILE B  85      13.956   1.264  10.570  4.00  1.00            
ATOM   1409    N GLY B  86      12.573   0.323   9.084  1.00  1.00            
ATOM   1410   CA GLY B  86      13.715  -0.409   8.634  1.00  1.00            
ATOM   1411    C GLY B  86      13.705  -0.618   7.157  1.00  1.00            
ATOM   1412    O GLY B  86      12.892  -0.071   6.415  1.00  1.00            
ATOM   1413    N ARG B  87      14.621  -1.505   6.733  2.00  1.00            
ATOM   1414   CA ARG B  87      14.976  -1.777   5.375  2.00  1.00            
ATOM   1415   CB ARG B  87      16.051  -2.876   5.305  2.00  1.00            
ATOM   1416   CG ARG B  87      16.806  -2.940   3.981  2.00  1.00            
ATOM   1417   CD ARG B  87      16.101  -3.757   2.899  2.00  1.00            
ATOM   1418   NE ARG B  87      16.072  -5.175   3.355  2.00  1.00            
ATOM   1419   CZ ARG B  87      14.977  -5.947   3.091  2.00  1.00            
ATOM   1420  NH1 ARG B  87      13.908  -5.411   2.434  2.00  1.00            
ATOM   1421  NH2 ARG B  87      14.951  -7.253   3.487  2.00  1.00            
ATOM   1422    C ARG B  87      13.770  -2.219   4.585  2.00  1.00            
ATOM   1423    O ARG B  87      13.606  -1.786   3.446  2.00  1.00            
ATOM   1424    N ASN B  88      12.877  -3.073   5.143  2.00  1.00            
ATOM   1425   CA ASN B  88      11.763  -3.507   4.333  2.00  1.00            
ATOM   1426   CB ASN B  88      10.843  -4.551   4.998  2.00  1.00            
ATOM   1427   CG ASN B  88      10.132  -3.946   6.193  2.00  1.00            
ATOM   1428  OD1 ASN B  88       8.983  -3.516   6.093  2.00  1.00            
ATOM   1429  ND2 ASN B  88      10.821  -3.927   7.365  2.00  1.00            
ATOM   1430    C ASN B  88      10.957  -2.299   3.945  2.00  1.00            
ATOM   1431    O ASN B  88      10.595  -2.138   2.780  2.00  1.00            
ATOM   1432    N LEU B  89      10.680  -1.400   4.909  2.00  1.00            
ATOM   1433   CA LEU B  89       9.906  -0.210   4.662  2.00  1.00            
ATOM   1434   CB LEU B  89       9.639   0.595   5.944  2.00  1.00            
ATOM   1435   CG LEU B  89       8.907  -0.199   7.040  2.00  1.00            
ATOM   1436  CD1 LEU B  89       8.591   0.688   8.254  2.00  1.00            
ATOM   1437  CD2 LEU B  89       7.673  -0.922   6.480  2.00  1.00            
ATOM   1438    C LEU B  89      10.687   0.719   3.749  2.00  1.00            
ATOM   1439    O LEU B  89      10.106   1.328   2.852  2.00  1.00            
ATOM   1440    N LEU B  90      12.028   0.840   3.932  2.00  1.00            
ATOM   1441   CA LEU B  90      12.810   1.840   3.228  2.00  1.00            
ATOM   1442   CB LEU B  90      14.283   1.989   3.664  2.00  1.00            
ATOM   1443   CG LEU B  90      14.502   2.966   4.840  2.00  1.00            
ATOM   1444  CD1 LEU B  90      13.931   2.444   6.163  2.00  1.00            
ATOM   1445  CD2 LEU B  90      15.975   3.395   4.939  2.00  1.00            
ATOM   1446    C LEU B  90      12.803   1.739   1.728  2.00  1.00            
ATOM   1447    O LEU B  90      12.634   2.757   1.058  2.00  1.00            
ATOM   1448    N THR B  91      12.961   0.544   1.137  3.00  1.00            
ATOM   1449   CA THR B  91      13.060   0.493  -0.302  3.00  1.00            
ATOM   1450   CB THR B  91      13.263  -0.899  -0.823  3.00  1.00            
ATOM   1451  OG1 THR B  91      12.151  -1.714  -0.483  3.00  1.00            
ATOM   1452  CG2 THR B  91      14.553  -1.477  -0.216  3.00  1.00            
ATOM   1453    C THR B  91      11.792   1.013  -0.896  3.00  1.00            
ATOM   1454    O THR B  91      11.815   1.723  -1.901  3.00  1.00            
ATOM   1455    N GLN B  92      10.647   0.681  -0.276  3.00  1.00            
ATOM   1456   CA GLN B  92       9.382   1.095  -0.804  3.00  1.00            
ATOM   1457   CB GLN B  92       8.207   0.655   0.088  3.00  1.00            
ATOM   1458   CG GLN B  92       6.832   0.784  -0.570  3.00  1.00            
ATOM   1459   CD GLN B  92       6.641  -0.432  -1.466  3.00  1.00            
ATOM   1460  OE1 GLN B  92       6.876  -0.373  -2.671  3.00  1.00            
ATOM   1461  NE2 GLN B  92       6.214  -1.573  -0.860  3.00  1.00            
ATOM   1462    C GLN B  92       9.394   2.586  -0.820  3.00  1.00            
ATOM   1463    O GLN B  92       8.927   3.220  -1.766  3.00  1.00            
ATOM   1464    N ILE B  93       9.968   3.174   0.242  3.00  1.00            
ATOM   1465   CA ILE B  93      10.056   4.594   0.396  3.00  1.00            
ATOM   1466   CB ILE B  93      10.662   4.985   1.705  3.00  1.00            
ATOM   1467  CG1 ILE B  93       9.811   4.392   2.845  3.00  1.00            
ATOM   1468  CG2 ILE B  93      10.750   6.521   1.740  3.00  1.00            
ATOM   1469  CD1 ILE B  93      10.494   4.404   4.210  3.00  1.00            
ATOM   1470    C ILE B  93      10.895   5.113  -0.729  3.00  1.00            
ATOM   1471    O ILE B  93      10.635   6.199  -1.246  3.00  1.00            
ATOM   1472    N GLY B  94      11.926   4.349  -1.147  3.00  1.00            
ATOM   1473   CA GLY B  94      12.774   4.809  -2.212  3.00  1.00            
ATOM   1474    C GLY B  94      13.907   5.516  -1.573  3.00  1.00            
ATOM   1475    O GLY B  94      14.650   6.259  -2.214  3.00  1.00            
ATOM   1476    N CYS B  95      14.062   5.282  -0.264  1.00  1.00            
ATOM   1477   CA CYS B  95      15.103   5.936   0.449  1.00  1.00            
ATOM   1478   CB CYS B  95      15.074   5.695   1.969  1.00  1.00            
ATOM   1479   SG CYS B  95      13.632   6.427   2.792  1.00  1.00            
ATOM   1480    C CYS B  95      16.403   5.414  -0.014  1.00  1.00            
ATOM   1481    O CYS B  95      16.534   4.259  -0.414  1.00  1.00            
ATOM   1482    N THR B  96      17.404   6.300   0.014  4.00  1.00            
ATOM   1483   CA THR B  96      18.714   5.888  -0.339  4.00  1.00            
ATOM   1484   CB THR B  96      19.152   6.375  -1.684  4.00  1.00            
ATOM   1485  OG1 THR B  96      20.379   5.762  -2.051  4.00  1.00            
ATOM   1486  CG2 THR B  96      19.325   7.902  -1.607  4.00  1.00            
ATOM   1487    C THR B  96      19.615   6.515   0.636  4.00  1.00            
ATOM   1488    O THR B  96      19.271   7.494   1.294  4.00  1.00            
ATOM   1489    N LEU B  97      20.801   5.931   0.777  4.00  1.00            
ATOM   1490   CA LEU B  97      21.729   6.570   1.630  4.00  1.00            
ATOM   1491   CB LEU B  97      22.547   5.596   2.491  4.00  1.00            
ATOM   1492   CG LEU B  97      21.688   4.760   3.455  4.00  1.00            
ATOM   1493  CD1 LEU B  97      22.565   3.877   4.358  4.00  1.00            
ATOM   1494  CD2 LEU B  97      20.718   5.651   4.245  4.00  1.00            
ATOM   1495    C LEU B  97      22.663   7.224   0.688  4.00  1.00            
ATOM   1496    O LEU B  97      22.840   6.765  -0.439  4.00  1.00            
ATOM   1497    N ASN B  98      23.269   8.341   1.101  4.00  1.00            
ATOM   1498   CA ASN B  98      24.110   8.964   0.138  4.00  1.00            
ATOM   1499   CB ASN B  98      23.557  10.320  -0.332  4.00  1.00            
ATOM   1500   CG ASN B  98      24.237  10.715  -1.636  4.00  1.00            
ATOM   1501  OD1 ASN B  98      23.937  10.168  -2.695  4.00  1.00            
ATOM   1502  ND2 ASN B  98      25.159  11.710  -1.574  4.00  1.00            
ATOM   1503    C ASN B  98      25.413   9.219   0.781  4.00  1.00            
ATOM   1504    O ASN B  98      25.514   9.328   2.001  4.00  1.00            
ATOM   1505    N PHE B  99      26.465   9.290  -0.045  1.00  1.00            
ATOM   1506   CA PHE B  99      27.728   9.591   0.528  1.00  1.00            
ATOM   1507   CB PHE B  99      28.925   8.949  -0.207  1.00  1.00            
ATOM   1508   CG PHE B  99      28.966   9.388  -1.635  1.00  1.00            
ATOM   1509  CD1 PHE B  99      29.517  10.597  -1.996  1.00  1.00            
ATOM   1510  CD2 PHE B  99      28.468   8.570  -2.624  1.00  1.00            
ATOM   1511  CE1 PHE B  99      29.557  10.987  -3.314  1.00  1.00            
ATOM   1512  CE2 PHE B  99      28.506   8.953  -3.944  1.00  1.00            
ATOM   1513   CZ PHE B  99      29.050  10.166  -4.292  1.00  1.00            
ATOM   1514    C PHE B  99      27.896  11.104   0.492  1.00  1.00            
ATOM   1515    O PHE B  99      26.861  11.821   0.458  1.00  1.00            
ATOM   1516  OXT PHE B  99      29.065  11.569   0.527  1.00  1.00            
ATOM   1517    N THR C   1      -0.141 -10.215   2.841  1.00  0.00            
ATOM   1518   CA THR C   1       1.133 -10.292   2.091  1.00  0.00            
ATOM   1519   CB THR C   1       1.686  -8.903   1.879  1.00  0.00            
ATOM   1520  OG1 THR C   1       2.820  -8.939   1.025  1.00  0.00            
ATOM   1521  CG2 THR C   1       2.019  -8.248   3.231  1.00  0.00            
ATOM   1522    C THR C   1       2.100 -11.195   2.783  1.00  0.00            
ATOM   1523    O THR C   1       1.770 -12.314   3.171  1.00  0.00            
ATOM   1524    N GLU C   2       3.339 -10.721   2.923  1.00  0.00            
ATOM   1525   CA GLU C   2       4.413 -11.413   3.550  1.00  0.00            
ATOM   1526   CB GLU C   2       5.156 -12.292   2.521  1.00  0.00            
ATOM   1527   CG GLU C   2       4.318 -13.504   2.095  1.00  0.00            
ATOM   1528   CD GLU C   2       4.922 -14.123   0.841  1.00  0.00            
ATOM   1529  OE1 GLU C   2       5.794 -13.466   0.214  1.00  0.00            
ATOM   1530  OE2 GLU C   2       4.510 -15.262   0.491  1.00  0.00            
ATOM   1531    C GLU C   2       5.219 -10.245   4.040  1.00  0.00            
ATOM   1532    O GLU C   2       4.595  -9.198   4.202  1.00  0.00            
ATOM   1533    N PRO C   3       6.495 -10.238   4.322  1.00  0.00            
ATOM   1534   CA PRO C   3       7.366 -11.378   4.279  1.00  0.00            
ATOM   1535   CD PRO C   3       7.223  -9.009   4.044  1.00  0.00            
ATOM   1536   CB PRO C   3       8.688 -10.880   3.703  1.00  0.00            
ATOM   1537   CG PRO C   3       8.707  -9.393   4.074  1.00  0.00            
ATOM   1538    C PRO C   3       7.563 -11.916   5.643  1.00  0.00            
ATOM   1539    O PRO C   3       6.982 -11.395   6.594  1.00  0.00            
ATOM   1540    N ILE C   4       8.402 -12.960   5.740  1.00  0.00            
ATOM   1541   CA ILE C   4       8.776 -13.489   7.009  1.00  0.00            
ATOM   1542   CB ILE C   4       8.479 -14.965   7.139  1.00  0.00            
ATOM   1543  CG1 ILE C   4       8.621 -15.433   8.595  1.00  0.00            
ATOM   1544  CG2 ILE C   4       9.349 -15.748   6.139  1.00  0.00            
ATOM   1545  CD1 ILE C   4       7.973 -16.794   8.856  1.00  0.00            
ATOM   1546    C ILE C   4      10.242 -13.253   7.143  1.00  0.00            
ATOM   1547    O ILE C   4      11.020 -13.582   6.248  1.00  0.00            
ATOM   1548    N SER C   5      10.673 -12.641   8.260  1.00  0.00            
ATOM   1549   CA SER C   5      12.074 -12.376   8.316  1.00  0.00            
ATOM   1550   CB SER C   5      12.439 -10.900   8.087  1.00  0.00            
ATOM   1551   OG SER C   5      12.050 -10.499   6.782  1.00  0.00            
ATOM   1552    C SER C   5      12.623 -12.769   9.645  1.00  0.00            
ATOM   1553    O SER C   5      11.919 -12.784  10.652  1.00  0.00            
ATOM   1554    N GLY C   6      13.919 -13.137   9.654  1.00  0.00            
ATOM   1555   CA GLY C   6      14.582 -13.488  10.871  1.00  0.00            
ATOM   1556    C GLY C   6      14.661 -12.263  11.724  1.00  0.00            
ATOM   1557    O GLY C   6      14.429 -12.325  12.927  1.00  0.00            
ATOM   1558    N ALA C   7      15.006 -11.118  11.106  1.00  0.00            
ATOM   1559   CA ALA C   7      15.109  -9.833  11.744  1.00  0.00            
ATOM   1560   CB ALA C   7      14.137  -9.606  12.920  1.00  0.00            
ATOM   1561    C ALA C   7      16.504  -9.618  12.238  1.00  0.00            
ATOM   1562    O ALA C   7      17.064 -10.435  12.968  1.00  0.00            
ATOM   1563    N GLU C   8      17.098  -8.482  11.821  1.00  0.00            
ATOM   1564   CA GLU C   8      18.370  -8.029  12.304  1.00  0.00            
ATOM   1565   CB GLU C   8      19.520  -8.135  11.289  1.00  0.00            
ATOM   1566   CG GLU C   8      19.993  -9.571  11.062  1.00  0.00            
ATOM   1567   CD GLU C   8      21.262  -9.520  10.225  1.00  0.00            
ATOM   1568  OE1 GLU C   8      21.674  -8.394   9.837  1.00  0.00            
ATOM   1569  OE2 GLU C   8      21.841 -10.608   9.967  1.00  0.00            
ATOM   1570    C GLU C   8      18.131  -6.594  12.587  1.00  0.00            
ATOM   1571    O GLU C   8      18.016  -5.781  11.673  1.00  0.00            
ATOM   1572    N THR C   9      18.031  -6.244  13.877  1.00  0.00            
ATOM   1573   CA THR C   9      17.753  -4.878  14.173  1.00  0.00            
ATOM   1574   CB THR C   9      16.547  -4.678  15.041  1.00  0.00            
ATOM   1575  OG1 THR C   9      16.739  -5.310  16.298  1.00  0.00            
ATOM   1576  CG2 THR C   9      15.320  -5.266  14.326  1.00  0.00            
ATOM   1577    C THR C   9      18.897  -4.370  14.910  1.00  0.00            
ATOM   1578    O THR C   9      19.444  -5.043  15.782  1.00  0.00            
ATOM   1579    N PHE C  10      19.323  -3.159  14.561  1.00  0.00            
ATOM   1580   CA PHE C  10      20.420  -2.798  15.357  1.00  0.00            
ATOM   1581   CB PHE C  10      21.755  -2.757  14.591  1.00  0.00            
ATOM   1582   CG PHE C  10      21.968  -4.075  13.917  1.00  0.00            
ATOM   1583  CD1 PHE C  10      22.423  -5.179  14.601  1.00  0.00            
ATOM   1584  CD2 PHE C  10      21.688  -4.210  12.579  1.00  0.00            
ATOM   1585  CE1 PHE C  10      22.610  -6.380  13.960  1.00  0.00            
ATOM   1586  CE2 PHE C  10      21.870  -5.404  11.925  1.00  0.00            
ATOM   1587   CZ PHE C  10      22.334  -6.493  12.620  1.00  0.00            
ATOM   1588    C PHE C  10      20.173  -1.464  15.923  1.00  0.00            
ATOM   1589    O PHE C  10      19.993  -0.484  15.202  1.00  0.00            
ATOM   1590    N TYR C  11      20.134  -1.399  17.258  1.00  0.00            
ATOM   1591   CA TYR C  11      20.008  -0.098  17.803  1.00  0.00            
ATOM   1592   CB TYR C  11      18.699   0.168  18.563  1.00  0.00            
ATOM   1593   CG TYR C  11      18.762   1.611  18.925  1.00  0.00            
ATOM   1594  CD1 TYR C  11      18.341   2.556  18.019  1.00  0.00            
ATOM   1595  CD2 TYR C  11      19.253   2.025  20.143  1.00  0.00            
ATOM   1596  CE1 TYR C  11      18.399   3.894  18.321  1.00  0.00            
ATOM   1597  CE2 TYR C  11      19.315   3.365  20.450  1.00  0.00            
ATOM   1598   CZ TYR C  11      18.887   4.301  19.537  1.00  0.00            
ATOM   1599   OH TYR C  11      18.947   5.678  19.840  1.00  0.00            
ATOM   1600    C TYR C  11      21.096   0.053  18.775  1.00  0.00            
ATOM   1601    O TYR C  11      21.141  -0.693  19.746  1.00  0.00            
ATOM   1602    N VAL C  12      22.026   0.990  18.532  1.00  0.00            
ATOM   1603   CA VAL C  12      22.981   1.172  19.569  1.00  0.00            
ATOM   1604   CB VAL C  12      24.356   0.625  19.296  1.00  0.00            
ATOM   1605  CG1 VAL C  12      24.263  -0.905  19.219  1.00  0.00            
ATOM   1606  CG2 VAL C  12      24.930   1.262  18.027  1.00  0.00            
ATOM   1607    C VAL C  12      23.096   2.624  19.859  1.00  0.00            
ATOM   1608    O VAL C  12      23.563   3.413  19.038  1.00  0.00            
ATOM   1609    N ASP C  13      22.626   3.014  21.054  1.00  0.00            
ATOM   1610   CA ASP C  13      22.849   4.350  21.494  1.00  0.00            
ATOM   1611   CB ASP C  13      22.172   4.659  22.847  1.00  0.00            
ATOM   1612   CG ASP C  13      22.642   3.646  23.888  1.00  0.00            
ATOM   1613  OD1 ASP C  13      22.520   2.424  23.607  1.00  0.00            
ATOM   1614  OD2 ASP C  13      23.132   4.072  24.969  1.00  0.00            
ATOM   1615    C ASP C  13      24.308   4.380  21.670  1.00  0.00            
ATOM   1616    O ASP C  13      24.993   5.368  21.413  1.00  0.00            
ATOM   1617    N GLY C  14      24.785   3.212  22.109  1.00  0.00            
ATOM   1618   CA GLY C  14      26.150   2.904  22.318  1.00  0.00            
ATOM   1619    C GLY C  14      26.174   1.419  22.164  1.00  0.00            
ATOM   1620    O GLY C  14      25.132   0.807  21.937  1.00  0.00            
ATOM   1621    N ALA C  15      27.353   0.786  22.279  1.00  0.00            
ATOM   1622   CA ALA C  15      27.370  -0.637  22.111  1.00  0.00            
ATOM   1623   CB ALA C  15      28.785  -1.235  22.052  1.00  0.00            
ATOM   1624    C ALA C  15      26.669  -1.274  23.290  1.00  0.00            
ATOM   1625    O ALA C  15      26.538  -2.525  23.279  1.00  0.00            
ATOM   1626  OXT ALA C  15      26.251  -0.537  24.218  1.00  0.00            
END
