# Supplementary material for: Integrative modeling of diverse protein-peptide systems using CABS-dock
Source: PLoS Comput Biol. 2023 Jul 5;19(7):e1011275. doi: 10.1371/journal.pcbi.1011275 (PMC10351741; doi:10.1371/journal.pcbi.1011275)
Supplement: S1 File — Files in pdb format containing atomic coordinates of the structures obtained in this study: the highest-scored amyloid models and 10 examples of the docked peptide for each enzyme-substrate complex. (ZIP) [file pcbi.1011275.s006.zip › 12_HIV1_GAETFYVDGAANRET/1389.pdb]

CRYST1    0.000    0.000    0.000   0.00   0.00   0.00 P 1           1
ATOM      1    N PRO A   1      28.895   5.863  -2.727  1.00  1.00            
ATOM      2   CA PRO A   1      27.969   5.670  -3.876  1.00  1.00            
ATOM      3   CD PRO A   1      29.844   4.699  -2.640  1.00  1.00            
ATOM      4   CB PRO A   1      28.301   4.299  -4.466  1.00  1.00            
ATOM      5   CG PRO A   1      29.723   3.983  -3.991  1.00  1.00            
ATOM      6    C PRO A   1      26.606   5.693  -3.263  1.00  1.00            
ATOM      7    O PRO A   1      26.517   5.523  -2.049  1.00  1.00            
ATOM      8    N GLN A   2      25.531   5.899  -4.054  4.00  1.00            
ATOM      9   CA GLN A   2      24.247   5.876  -3.416  4.00  1.00            
ATOM     10   CB GLN A   2      23.068   6.373  -4.267  4.00  1.00            
ATOM     11   CG GLN A   2      23.134   7.878  -4.536  4.00  1.00            
ATOM     12   CD GLN A   2      21.762   8.332  -5.009  4.00  1.00            
ATOM     13  OE1 GLN A   2      20.739   7.808  -4.571  4.00  1.00            
ATOM     14  NE2 GLN A   2      21.736   9.335  -5.924  4.00  1.00            
ATOM     15    C GLN A   2      24.009   4.463  -3.012  4.00  1.00            
ATOM     16    O GLN A   2      24.107   3.548  -3.828  4.00  1.00            
ATOM     17    N ILE A   3      23.687   4.239  -1.724  4.00  1.00            
ATOM     18   CA ILE A   3      23.538   2.879  -1.314  4.00  1.00            
ATOM     19   CB ILE A   3      24.087   2.574   0.053  4.00  1.00            
ATOM     20  CG1 ILE A   3      25.619   2.718   0.071  4.00  1.00            
ATOM     21  CG2 ILE A   3      23.592   1.176   0.462  4.00  1.00            
ATOM     22  CD1 ILE A   3      26.224   2.653   1.474  4.00  1.00            
ATOM     23    C ILE A   3      22.079   2.537  -1.292  4.00  1.00            
ATOM     24    O ILE A   3      21.328   3.023  -0.449  4.00  1.00            
ATOM     25    N THR A   4      21.644   1.682  -2.246  1.00  1.00            
ATOM     26   CA THR A   4      20.280   1.231  -2.255  1.00  1.00            
ATOM     27   CB THR A   4      19.900   0.471  -3.492  1.00  1.00            
ATOM     28  OG1 THR A   4      20.669  -0.720  -3.589  1.00  1.00            
ATOM     29  CG2 THR A   4      20.147   1.363  -4.720  1.00  1.00            
ATOM     30    C THR A   4      20.217   0.275  -1.113  1.00  1.00            
ATOM     31    O THR A   4      21.063  -0.608  -0.973  1.00  1.00            
ATOM     32    N LEU A   5      19.206   0.448  -0.254  1.00  1.00            
ATOM     33   CA LEU A   5      19.103  -0.286   0.967  1.00  1.00            
ATOM     34   CB LEU A   5      18.183   0.323   2.033  1.00  1.00            
ATOM     35   CG LEU A   5      18.689   1.685   2.533  1.00  1.00            
ATOM     36  CD1 LEU A   5      18.185   2.840   1.653  1.00  1.00            
ATOM     37  CD2 LEU A   5      18.468   1.847   4.041  1.00  1.00            
ATOM     38    C LEU A   5      18.738  -1.734   0.843  1.00  1.00            
ATOM     39    O LEU A   5      18.967  -2.461   1.808  1.00  1.00            
ATOM     40    N TRP A   6      18.131  -2.194  -0.276  1.00  1.00            
ATOM     41   CA TRP A   6      17.649  -3.557  -0.320  1.00  1.00            
ATOM     42   CB TRP A   6      17.004  -3.969  -1.663  1.00  1.00            
ATOM     43   CG TRP A   6      17.770  -3.637  -2.920  1.00  1.00            
ATOM     44  CD2 TRP A   6      17.260  -2.759  -3.936  1.00  1.00            
ATOM     45  CD1 TRP A   6      18.971  -4.097  -3.374  1.00  1.00            
ATOM     46  NE1 TRP A   6      19.247  -3.552  -4.606  1.00  1.00            
ATOM     47  CE2 TRP A   6      18.199  -2.728  -4.965  1.00  1.00            
ATOM     48  CE3 TRP A   6      16.099  -2.042  -4.008  1.00  1.00            
ATOM     49  CZ2 TRP A   6      17.993  -1.975  -6.086  1.00  1.00            
ATOM     50  CZ3 TRP A   6      15.896  -1.280  -5.137  1.00  1.00            
ATOM     51  CH2 TRP A   6      16.826  -1.248  -6.156  1.00  1.00            
ATOM     52    C TRP A   6      18.733  -4.506   0.037  1.00  1.00            
ATOM     53    O TRP A   6      18.522  -5.404   0.849  1.00  1.00            
ATOM     54    N LYS A   7      19.931  -4.349  -0.531  1.00  1.00            
ATOM     55   CA LYS A   7      20.942  -5.185   0.021  1.00  1.00            
ATOM     56   CB LYS A   7      22.127  -5.437  -0.926  1.00  1.00            
ATOM     57   CG LYS A   7      21.728  -6.224  -2.179  1.00  1.00            
ATOM     58   CD LYS A   7      21.089  -7.582  -1.876  1.00  1.00            
ATOM     59   CE LYS A   7      19.661  -7.485  -1.328  1.00  1.00            
ATOM     60   NZ LYS A   7      18.690  -7.380  -2.442  1.00  1.00            
ATOM     61    C LYS A   7      21.415  -4.442   1.213  1.00  1.00            
ATOM     62    O LYS A   7      21.319  -3.216   1.254  1.00  1.00            
ATOM     63    N ARG A   8      21.922  -5.162   2.227  1.00  1.00            
ATOM     64   CA ARG A   8      22.366  -4.471   3.396  1.00  1.00            
ATOM     65   CB ARG A   8      22.895  -5.408   4.497  1.00  1.00            
ATOM     66   CG ARG A   8      21.794  -6.328   5.038  1.00  1.00            
ATOM     67   CD ARG A   8      22.183  -7.126   6.285  1.00  1.00            
ATOM     68   NE ARG A   8      23.208  -8.131   5.887  1.00  1.00            
ATOM     69   CZ ARG A   8      23.641  -9.058   6.791  1.00  1.00            
ATOM     70  NH1 ARG A   8      23.123  -9.080   8.054  1.00  1.00            
ATOM     71  NH2 ARG A   8      24.593  -9.967   6.431  1.00  1.00            
ATOM     72    C ARG A   8      23.458  -3.555   2.922  1.00  1.00            
ATOM     73    O ARG A   8      24.077  -3.758   1.879  1.00  1.00            
ATOM     74    N PRO A   9      23.642  -2.517   3.677  1.00  1.00            
ATOM     75   CA PRO A   9      24.619  -1.488   3.428  1.00  1.00            
ATOM     76   CD PRO A   9      22.576  -2.062   4.552  1.00  1.00            
ATOM     77   CB PRO A   9      24.178  -0.283   4.264  1.00  1.00            
ATOM     78   CG PRO A   9      23.175  -0.852   5.282  1.00  1.00            
ATOM     79    C PRO A   9      26.053  -1.836   3.648  1.00  1.00            
ATOM     80    O PRO A   9      26.867  -0.916   3.591  1.00  1.00            
ATOM     81    N LEU A  10      26.382  -3.119   3.890  4.00  1.00            
ATOM     82   CA LEU A  10      27.708  -3.550   4.247  4.00  1.00            
ATOM     83   CB LEU A  10      27.866  -5.080   4.097  4.00  1.00            
ATOM     84   CG LEU A  10      29.141  -5.713   4.697  4.00  1.00            
ATOM     85  CD1 LEU A  10      30.427  -5.205   4.027  4.00  1.00            
ATOM     86  CD2 LEU A  10      29.154  -5.597   6.229  4.00  1.00            
ATOM     87    C LEU A  10      28.742  -2.878   3.384  4.00  1.00            
ATOM     88    O LEU A  10      28.717  -2.977   2.159  4.00  1.00            
ATOM     89    N VAL A  11      29.682  -2.158   4.045  4.00  1.00            
ATOM     90   CA VAL A  11      30.759  -1.435   3.415  4.00  1.00            
ATOM     91   CB VAL A  11      30.614   0.058   3.518  4.00  1.00            
ATOM     92  CG1 VAL A  11      30.735   0.462   4.996  4.00  1.00            
ATOM     93  CG2 VAL A  11      31.653   0.720   2.598  4.00  1.00            
ATOM     94    C VAL A  11      32.018  -1.829   4.139  4.00  1.00            
ATOM     95    O VAL A  11      31.954  -2.387   5.234  4.00  1.00            
ATOM     96    N THR A  12      33.204  -1.562   3.542  4.00  1.00            
ATOM     97   CA THR A  12      34.448  -1.959   4.153  4.00  1.00            
ATOM     98   CB THR A  12      35.496  -2.374   3.161  4.00  1.00            
ATOM     99  OG1 THR A  12      35.039  -3.481   2.397  4.00  1.00            
ATOM    100  CG2 THR A  12      36.780  -2.746   3.923  4.00  1.00            
ATOM    101    C THR A  12      35.005  -0.792   4.920  4.00  1.00            
ATOM    102    O THR A  12      35.301   0.258   4.351  4.00  1.00            
ATOM    103    N ILE A  13      35.149  -0.958   6.254  4.00  1.00            
ATOM    104   CA ILE A  13      35.554   0.118   7.117  4.00  1.00            
ATOM    105   CB ILE A  13      35.264  -0.117   8.572  4.00  1.00            
ATOM    106  CG1 ILE A  13      35.356   1.219   9.334  4.00  1.00            
ATOM    107  CG2 ILE A  13      36.217  -1.201   9.093  4.00  1.00            
ATOM    108  CD1 ILE A  13      34.755   1.177  10.737  4.00  1.00            
ATOM    109    C ILE A  13      36.987   0.570   6.995  4.00  1.00            
ATOM    110    O ILE A  13      37.245   1.767   6.892  4.00  1.00            
ATOM    111    N ARG A  14      37.970  -0.349   6.965  4.00  1.00            
ATOM    112   CA ARG A  14      39.356   0.053   6.902  4.00  1.00            
ATOM    113   CB ARG A  14      39.722   0.787   5.600  4.00  1.00            
ATOM    114   CG ARG A  14      41.231   0.943   5.397  4.00  1.00            
ATOM    115   CD ARG A  14      41.610   1.833   4.211  4.00  1.00            
ATOM    116   NE ARG A  14      41.011   1.236   2.985  4.00  1.00            
ATOM    117   CZ ARG A  14      41.449   1.625   1.753  4.00  1.00            
ATOM    118  NH1 ARG A  14      42.481   2.513   1.645  4.00  1.00            
ATOM    119  NH2 ARG A  14      40.856   1.132   0.627  4.00  1.00            
ATOM    120    C ARG A  14      39.794   0.914   8.060  4.00  1.00            
ATOM    121    O ARG A  14      40.084   2.095   7.880  4.00  1.00            
ATOM    122    N ILE A  15      39.845   0.344   9.288  4.00  1.00            
ATOM    123   CA ILE A  15      40.338   1.071  10.435  4.00  1.00            
ATOM    124   CB ILE A  15      39.296   1.317  11.485  4.00  1.00            
ATOM    125  CG1 ILE A  15      38.824  -0.021  12.078  4.00  1.00            
ATOM    126  CG2 ILE A  15      38.166   2.151  10.855  4.00  1.00            
ATOM    127  CD1 ILE A  15      38.034   0.133  13.377  4.00  1.00            
ATOM    128    C ILE A  15      41.393   0.244  11.095  4.00  1.00            
ATOM    129    O ILE A  15      41.280  -0.977  11.179  4.00  1.00            
ATOM    130    N GLY A  16      42.466   0.907  11.567  3.00  1.00            
ATOM    131   CA GLY A  16      43.506   0.223  12.276  3.00  1.00            
ATOM    132    C GLY A  16      44.380  -0.453  11.274  3.00  1.00            
ATOM    133    O GLY A  16      45.315  -1.169  11.630  3.00  1.00            
ATOM    134    N GLY A  17      44.097  -0.237   9.978  3.00  1.00            
ATOM    135   CA GLY A  17      44.897  -0.853   8.962  3.00  1.00            
ATOM    136    C GLY A  17      44.226  -2.129   8.581  3.00  1.00            
ATOM    137    O GLY A  17      44.532  -2.711   7.541  3.00  1.00            
ATOM    138    N GLN A  18      43.272  -2.598   9.405  4.00  1.00            
ATOM    139   CA GLN A  18      42.635  -3.833   9.066  4.00  1.00            
ATOM    140   CB GLN A  18      42.165  -4.691  10.257  4.00  1.00            
ATOM    141   CG GLN A  18      43.299  -5.357  11.039  4.00  1.00            
ATOM    142   CD GLN A  18      42.674  -6.362  12.000  4.00  1.00            
ATOM    143  OE1 GLN A  18      41.928  -7.252  11.592  4.00  1.00            
ATOM    144  NE2 GLN A  18      42.984  -6.214  13.315  4.00  1.00            
ATOM    145    C GLN A  18      41.432  -3.572   8.226  4.00  1.00            
ATOM    146    O GLN A  18      40.905  -2.462   8.183  4.00  1.00            
ATOM    147    N LEU A  19      40.987  -4.627   7.515  4.00  1.00            
ATOM    148   CA LEU A  19      39.841  -4.547   6.663  4.00  1.00            
ATOM    149   CB LEU A  19      40.030  -5.328   5.348  4.00  1.00            
ATOM    150   CG LEU A  19      41.298  -4.920   4.566  4.00  1.00            
ATOM    151  CD1 LEU A  19      42.577  -5.358   5.301  4.00  1.00            
ATOM    152  CD2 LEU A  19      41.258  -5.420   3.114  4.00  1.00            
ATOM    153    C LEU A  19      38.729  -5.192   7.422  4.00  1.00            
ATOM    154    O LEU A  19      38.816  -6.361   7.793  4.00  1.00            
ATOM    155    N LYS A  20      37.650  -4.434   7.688  4.00  1.00            
ATOM    156   CA LYS A  20      36.571  -4.983   8.452  4.00  1.00            
ATOM    157   CB LYS A  20      36.421  -4.309   9.828  4.00  1.00            
ATOM    158   CG LYS A  20      35.287  -4.844  10.706  4.00  1.00            
ATOM    159   CD LYS A  20      35.366  -4.312  12.141  4.00  1.00            
ATOM    160   CE LYS A  20      34.241  -4.789  13.060  4.00  1.00            
ATOM    161   NZ LYS A  20      34.421  -4.211  14.411  4.00  1.00            
ATOM    162    C LYS A  20      35.310  -4.731   7.691  4.00  1.00            
ATOM    163    O LYS A  20      35.211  -3.775   6.923  4.00  1.00            
ATOM    164    N GLU A  21      34.312  -5.615   7.877  4.00  1.00            
ATOM    165   CA GLU A  21      33.041  -5.433   7.244  4.00  1.00            
ATOM    166   CB GLU A  21      32.158  -6.688   7.281  4.00  1.00            
ATOM    167   CG GLU A  21      32.823  -7.880   6.594  4.00  1.00            
ATOM    168   CD GLU A  21      33.315  -7.415   5.230  4.00  1.00            
ATOM    169  OE1 GLU A  21      32.460  -7.084   4.367  4.00  1.00            
ATOM    170  OE2 GLU A  21      34.560  -7.381   5.038  4.00  1.00            
ATOM    171    C GLU A  21      32.384  -4.370   8.045  4.00  1.00            
ATOM    172    O GLU A  21      32.860  -4.057   9.133  4.00  1.00            
ATOM    173    N ALA A  22      31.327  -3.730   7.511  4.00  1.00            
ATOM    174   CA ALA A  22      30.680  -2.734   8.309  4.00  1.00            
ATOM    175   CB ALA A  22      31.341  -1.347   8.221  4.00  1.00            
ATOM    176    C ALA A  22      29.287  -2.574   7.816  4.00  1.00            
ATOM    177    O ALA A  22      28.984  -2.840   6.653  4.00  1.00            
ATOM    178    N LEU A  23      28.394  -2.145   8.721  4.00  1.00            
ATOM    179   CA LEU A  23      27.041  -1.901   8.339  4.00  1.00            
ATOM    180   CB LEU A  23      26.030  -2.702   9.177  4.00  1.00            
ATOM    181   CG LEU A  23      26.231  -4.227   9.095  4.00  1.00            
ATOM    182  CD1 LEU A  23      25.176  -4.976   9.925  4.00  1.00            
ATOM    183  CD2 LEU A  23      26.305  -4.708   7.638  4.00  1.00            
ATOM    184    C LEU A  23      26.811  -0.453   8.638  4.00  1.00            
ATOM    185    O LEU A  23      27.099   0.010   9.741  4.00  1.00            
ATOM    186    N LEU A  24      26.308   0.315   7.654  4.00  1.00            
ATOM    187   CA LEU A  24      26.029   1.699   7.907  4.00  1.00            
ATOM    188   CB LEU A  24      25.583   2.487   6.658  4.00  1.00            
ATOM    189   CG LEU A  24      26.637   2.680   5.550  4.00  1.00            
ATOM    190  CD1 LEU A  24      26.047   3.478   4.376  4.00  1.00            
ATOM    191  CD2 LEU A  24      27.909   3.345   6.087  4.00  1.00            
ATOM    192    C LEU A  24      24.843   1.696   8.781  4.00  1.00            
ATOM    193    O LEU A  24      23.980   0.828   8.657  4.00  1.00            
ATOM    194    N ASP A  25      24.759   2.650   9.715  1.00  1.00            
ATOM    195   CA ASP A  25      23.579   2.545  10.491  1.00  1.00            
ATOM    196   CB ASP A  25      23.753   1.640  11.717  1.00  1.00            
ATOM    197   CG ASP A  25      22.403   1.433  12.386  1.00  1.00            
ATOM    198  OD1 ASP A  25      21.363   1.615  11.700  1.00  1.00            
ATOM    199  OD2 ASP A  25      22.396   1.075  13.595  1.00  1.00            
ATOM    200    C ASP A  25      23.173   3.869  11.000  1.00  1.00            
ATOM    201    O ASP A  25      23.588   4.279  12.083  1.00  1.00            
ATOM    202    N THR A  26      22.361   4.599  10.226  3.00  1.00            
ATOM    203   CA THR A  26      21.793   5.708  10.904  3.00  1.00            
ATOM    204   CB THR A  26      20.959   6.595  10.029  3.00  1.00            
ATOM    205  OG1 THR A  26      21.744   7.099   8.958  3.00  1.00            
ATOM    206  CG2 THR A  26      20.418   7.758  10.881  3.00  1.00            
ATOM    207    C THR A  26      20.872   4.952  11.809  3.00  1.00            
ATOM    208    O THR A  26      20.339   3.918  11.410  3.00  1.00            
ATOM    209    N GLY A  27      20.638   5.417  13.044  3.00  1.00            
ATOM    210   CA GLY A  27      19.887   4.586  13.943  3.00  1.00            
ATOM    211    C GLY A  27      20.823   4.264  15.046  3.00  1.00            
ATOM    212    O GLY A  27      20.409   4.045  16.182  3.00  1.00            
ATOM    213    N ALA A  28      22.130   4.246  14.748  1.00  1.00            
ATOM    214   CA ALA A  28      23.040   3.990  15.814  1.00  1.00            
ATOM    215   CB ALA A  28      24.109   2.936  15.477  1.00  1.00            
ATOM    216    C ALA A  28      23.738   5.260  16.098  1.00  1.00            
ATOM    217    O ALA A  28      24.310   5.889  15.209  1.00  1.00            
ATOM    218    N ASP A  29      23.678   5.681  17.367  1.00  1.00            
ATOM    219   CA ASP A  29      24.257   6.937  17.690  1.00  1.00            
ATOM    220   CB ASP A  29      23.907   7.391  19.116  1.00  1.00            
ATOM    221   CG ASP A  29      22.409   7.665  19.147  1.00  1.00            
ATOM    222  OD1 ASP A  29      21.771   7.575  18.063  1.00  1.00            
ATOM    223  OD2 ASP A  29      21.883   7.968  20.251  1.00  1.00            
ATOM    224    C ASP A  29      25.740   6.912  17.568  1.00  1.00            
ATOM    225    O ASP A  29      26.325   7.718  16.846  1.00  1.00            
ATOM    226    N ASP A  30      26.389   5.971  18.272  1.00  1.00            
ATOM    227   CA ASP A  30      27.815   5.887  18.218  1.00  1.00            
ATOM    228   CB ASP A  30      28.476   5.518  19.556  1.00  1.00            
ATOM    229   CG ASP A  30      28.323   6.717  20.477  1.00  1.00            
ATOM    230  OD1 ASP A  30      27.386   7.523  20.232  1.00  1.00            
ATOM    231  OD2 ASP A  30      29.133   6.843  21.434  1.00  1.00            
ATOM    232    C ASP A  30      28.120   4.812  17.252  1.00  1.00            
ATOM    233    O ASP A  30      27.291   4.437  16.425  1.00  1.00            
ATOM    234    N THR A  31      29.351   4.292  17.332  1.00  1.00            
ATOM    235   CA THR A  31      29.702   3.241  16.446  1.00  1.00            
ATOM    236   CB THR A  31      30.996   3.480  15.723  1.00  1.00            
ATOM    237  OG1 THR A  31      30.926   4.685  14.979  1.00  1.00            
ATOM    238  CG2 THR A  31      31.258   2.301  14.772  1.00  1.00            
ATOM    239    C THR A  31      29.892   2.029  17.283  1.00  1.00            
ATOM    240    O THR A  31      30.132   2.133  18.484  1.00  1.00            
ATOM    241    N VAL A  32      29.753   0.837  16.678  4.00  1.00            
ATOM    242   CA VAL A  32      29.944  -0.328  17.479  4.00  1.00            
ATOM    243   CB VAL A  32      28.666  -1.021  17.856  4.00  1.00            
ATOM    244  CG1 VAL A  32      27.838  -0.073  18.744  4.00  1.00            
ATOM    245  CG2 VAL A  32      27.949  -1.461  16.570  4.00  1.00            
ATOM    246    C VAL A  32      30.789  -1.294  16.744  4.00  1.00            
ATOM    247    O VAL A  32      30.743  -1.384  15.518  4.00  1.00            
ATOM    248    N LEU A  33      31.607  -2.040  17.501  4.00  1.00            
ATOM    249   CA LEU A  33      32.471  -2.968  16.861  4.00  1.00            
ATOM    250   CB LEU A  33      33.918  -2.460  16.751  4.00  1.00            
ATOM    251   CG LEU A  33      34.071  -1.168  15.924  4.00  1.00            
ATOM    252  CD1 LEU A  33      35.542  -0.725  15.853  4.00  1.00            
ATOM    253  CD2 LEU A  33      33.425  -1.309  14.538  4.00  1.00            
ATOM    254    C LEU A  33      32.536  -4.208  17.679  4.00  1.00            
ATOM    255    O LEU A  33      32.280  -4.197  18.882  4.00  1.00            
ATOM    256    N GLU A  34      32.857  -5.328  17.010  1.00  1.00            
ATOM    257   CA GLU A  34      33.141  -6.534  17.717  1.00  1.00            
ATOM    258   CB GLU A  34      33.329  -7.766  16.821  1.00  1.00            
ATOM    259   CG GLU A  34      33.674  -9.024  17.619  1.00  1.00            
ATOM    260   CD GLU A  34      34.329 -10.015  16.670  1.00  1.00            
ATOM    261  OE1 GLU A  34      35.534  -9.813  16.357  1.00  1.00            
ATOM    262  OE2 GLU A  34      33.642 -10.982  16.245  1.00  1.00            
ATOM    263    C GLU A  34      34.499  -6.237  18.277  1.00  1.00            
ATOM    264    O GLU A  34      35.100  -5.225  17.920  1.00  1.00            
ATOM    265    N GLU A  35      35.018  -7.082  19.184  1.00  1.00            
ATOM    266   CA GLU A  35      36.279  -6.772  19.797  1.00  1.00            
ATOM    267   CB GLU A  35      36.646  -7.702  20.965  1.00  1.00            
ATOM    268   CG GLU A  35      35.762  -7.528  22.200  1.00  1.00            
ATOM    269   CD GLU A  35      36.256  -8.514  23.247  1.00  1.00            
ATOM    270  OE1 GLU A  35      36.172  -9.743  22.983  1.00  1.00            
ATOM    271  OE2 GLU A  35      36.732  -8.053  24.319  1.00  1.00            
ATOM    272    C GLU A  35      37.402  -6.839  18.825  1.00  1.00            
ATOM    273    O GLU A  35      37.498  -7.740  17.994  1.00  1.00            
ATOM    274    N MET A  36      38.273  -5.820  18.928  1.00  1.00            
ATOM    275   CA MET A  36      39.506  -5.719  18.218  1.00  1.00            
ATOM    276   CB MET A  36      39.377  -5.035  16.843  1.00  1.00            
ATOM    277   CG MET A  36      40.606  -5.209  15.947  1.00  1.00            
ATOM    278   SD MET A  36      40.306  -4.898  14.179  1.00  1.00            
ATOM    279   CE MET A  36      39.978  -3.120  14.342  1.00  1.00            
ATOM    280    C MET A  36      40.330  -4.884  19.133  1.00  1.00            
ATOM    281    O MET A  36      39.822  -3.951  19.753  1.00  1.00            
ATOM    282    N ASN A  37      41.621  -5.210  19.268  1.00  1.00            
ATOM    283   CA ASN A  37      42.389  -4.526  20.259  1.00  1.00            
ATOM    284   CB ASN A  37      43.809  -5.101  20.423  1.00  1.00            
ATOM    285   CG ASN A  37      44.527  -5.021  19.084  1.00  1.00            
ATOM    286  OD1 ASN A  37      45.427  -4.205  18.891  1.00  1.00            
ATOM    287  ND2 ASN A  37      44.120  -5.903  18.133  1.00  1.00            
ATOM    288    C ASN A  37      42.506  -3.066  19.966  1.00  1.00            
ATOM    289    O ASN A  37      42.317  -2.235  20.853  1.00  1.00            
ATOM    290    N LEU A  38      42.810  -2.701  18.711  1.00  1.00            
ATOM    291   CA LEU A  38      42.954  -1.306  18.406  1.00  1.00            
ATOM    292   CB LEU A  38      41.670  -0.472  18.530  1.00  1.00            
ATOM    293   CG LEU A  38      40.616  -0.808  17.457  1.00  1.00            
ATOM    294  CD1 LEU A  38      41.149  -0.510  16.047  1.00  1.00            
ATOM    295  CD2 LEU A  38      40.085  -2.240  17.621  1.00  1.00            
ATOM    296    C LEU A  38      44.011  -0.674  19.273  1.00  1.00            
ATOM    297    O LEU A  38      44.592  -1.294  20.161  1.00  1.00            
ATOM    298    N PRO A  39      44.282   0.567  18.956  1.00  1.00            
ATOM    299   CA PRO A  39      45.270   1.334  19.670  1.00  1.00            
ATOM    300   CD PRO A  39      44.167   1.002  17.568  1.00  1.00            
ATOM    301   CB PRO A  39      45.537   2.574  18.816  1.00  1.00            
ATOM    302   CG PRO A  39      45.233   2.096  17.385  1.00  1.00            
ATOM    303    C PRO A  39      44.755   1.641  21.041  1.00  1.00            
ATOM    304    O PRO A  39      43.547   1.538  21.261  1.00  1.00            
ATOM    305    N GLY A  40      45.651   2.003  21.981  1.00  1.00            
ATOM    306   CA GLY A  40      45.274   2.183  23.354  1.00  1.00            
ATOM    307    C GLY A  40      44.661   3.517  23.629  1.00  1.00            
ATOM    308    O GLY A  40      44.767   4.471  22.859  1.00  1.00            
ATOM    309    N LYS A  41      44.019   3.561  24.813  1.00  1.00            
ATOM    310   CA LYS A  41      43.295   4.634  25.430  1.00  1.00            
ATOM    311   CB LYS A  41      43.148   5.922  24.606  1.00  1.00            
ATOM    312   CG LYS A  41      42.453   7.024  25.412  1.00  1.00            
ATOM    313   CD LYS A  41      42.537   8.423  24.801  1.00  1.00            
ATOM    314   CE LYS A  41      41.902   9.501  25.683  1.00  1.00            
ATOM    315   NZ LYS A  41      41.917  10.806  24.986  1.00  1.00            
ATOM    316    C LYS A  41      41.944   4.055  25.611  1.00  1.00            
ATOM    317    O LYS A  41      41.403   3.445  24.691  1.00  1.00            
ATOM    318    N TRP A  42      41.360   4.198  26.807  1.00  1.00            
ATOM    319   CA TRP A  42      40.096   3.555  26.945  1.00  1.00            
ATOM    320   CB TRP A  42      40.246   2.092  27.401  1.00  1.00            
ATOM    321   CG TRP A  42      38.983   1.377  27.815  1.00  1.00            
ATOM    322  CD2 TRP A  42      38.799   0.845  29.136  1.00  1.00            
ATOM    323  CD1 TRP A  42      37.865   1.042  27.106  1.00  1.00            
ATOM    324  NE1 TRP A  42      36.994   0.342  27.907  1.00  1.00            
ATOM    325  CE2 TRP A  42      37.559   0.211  29.159  1.00  1.00            
ATOM    326  CE3 TRP A  42      39.610   0.874  30.235  1.00  1.00            
ATOM    327  CZ2 TRP A  42      37.108  -0.408  30.291  1.00  1.00            
ATOM    328  CZ3 TRP A  42      39.147   0.261  31.377  1.00  1.00            
ATOM    329  CH2 TRP A  42      37.920  -0.368  31.404  1.00  1.00            
ATOM    330    C TRP A  42      39.262   4.285  27.924  1.00  1.00            
ATOM    331    O TRP A  42      39.749   4.868  28.891  1.00  1.00            
ATOM    332    N LYS A  43      37.952   4.278  27.647  4.00  1.00            
ATOM    333   CA LYS A  43      36.993   4.854  28.526  4.00  1.00            
ATOM    334   CB LYS A  43      36.185   5.976  27.861  4.00  1.00            
ATOM    335   CG LYS A  43      37.060   7.018  27.155  4.00  1.00            
ATOM    336   CD LYS A  43      38.064   7.736  28.060  4.00  1.00            
ATOM    337   CE LYS A  43      38.961   8.714  27.298  4.00  1.00            
ATOM    338   NZ LYS A  43      39.754   9.526  28.248  4.00  1.00            
ATOM    339    C LYS A  43      36.052   3.731  28.743  4.00  1.00            
ATOM    340    O LYS A  43      35.543   3.143  27.790  4.00  1.00            
ATOM    341    N PRO A  44      35.831   3.378  29.961  4.00  0.00            
ATOM    342   CA PRO A  44      34.920   2.304  30.184  4.00  0.00            
ATOM    343   CD PRO A  44      36.842   3.472  30.997  4.00  0.00            
ATOM    344   CB PRO A  44      35.240   1.757  31.576  4.00  0.00            
ATOM    345   CG PRO A  44      36.171   2.809  32.208  4.00  0.00            
ATOM    346    C PRO A  44      33.534   2.819  30.023  4.00  0.00            
ATOM    347    O PRO A  44      33.291   3.984  30.344  4.00  0.00            
ATOM    348    N LYS A  45      32.613   1.987  29.511  4.00  0.00            
ATOM    349   CA LYS A  45      31.272   2.464  29.393  4.00  0.00            
ATOM    350   CB LYS A  45      30.967   3.063  28.009  4.00  0.00            
ATOM    351   CG LYS A  45      29.857   4.114  28.030  4.00  0.00            
ATOM    352   CD LYS A  45      28.535   3.633  28.620  4.00  0.00            
ATOM    353   CE LYS A  45      27.612   4.788  29.012  4.00  0.00            
ATOM    354   NZ LYS A  45      28.210   5.542  30.137  4.00  0.00            
ATOM    355    C LYS A  45      30.407   1.250  29.549  4.00  0.00            
ATOM    356    O LYS A  45      30.653   0.231  28.906  4.00  0.00            
ATOM    357    N MET A  46      29.374   1.312  30.414  4.00  0.00            
ATOM    358   CA MET A  46      28.512   0.171  30.556  4.00  0.00            
ATOM    359   CB MET A  46      28.051  -0.113  31.994  4.00  0.00            
ATOM    360   CG MET A  46      27.136  -1.336  32.084  4.00  0.00            
ATOM    361   SD MET A  46      26.444  -1.657  33.734  4.00  0.00            
ATOM    362   CE MET A  46      27.983  -2.315  34.437  4.00  0.00            
ATOM    363    C MET A  46      27.272   0.492  29.783  4.00  0.00            
ATOM    364    O MET A  46      26.733   1.591  29.896  4.00  0.00            
ATOM    365    N ILE A  47      26.799  -0.458  28.956  4.00  0.00            
ATOM    366   CA ILE A  47      25.598  -0.213  28.214  4.00  0.00            
ATOM    367   CB ILE A  47      25.758  -0.272  26.722  4.00  0.00            
ATOM    368  CG1 ILE A  47      26.700   0.837  26.228  4.00  0.00            
ATOM    369  CG2 ILE A  47      24.350  -0.199  26.107  4.00  0.00            
ATOM    370  CD1 ILE A  47      28.144   0.655  26.689  4.00  0.00            
ATOM    371    C ILE A  47      24.622  -1.280  28.571  4.00  0.00            
ATOM    372    O ILE A  47      24.983  -2.447  28.720  4.00  0.00            
ATOM    373    N GLY A  48      23.348  -0.887  28.749  4.00  0.00            
ATOM    374   CA GLY A  48      22.336  -1.836  29.103  4.00  0.00            
ATOM    375    C GLY A  48      21.424  -2.045  27.942  4.00  0.00            
ATOM    376    O GLY A  48      21.849  -2.106  26.789  4.00  0.00            
ATOM    377    N GLY A  49      20.120  -2.164  28.253  4.00  0.00            
ATOM    378   CA GLY A  49      19.130  -2.468  27.266  4.00  0.00            
ATOM    379    C GLY A  49      19.026  -1.389  26.235  4.00  0.00            
ATOM    380    O GLY A  49      18.338  -0.389  26.441  4.00  0.00            
ATOM    381    N ILE A  50      19.722  -1.557  25.090  3.00  0.00            
ATOM    382   CA ILE A  50      19.474  -0.669  23.992  3.00  0.00            
ATOM    383   CB ILE A  50      20.506   0.405  23.805  3.00  0.00            
ATOM    384  CG1 ILE A  50      20.059   1.290  22.634  3.00  0.00            
ATOM    385  CG2 ILE A  50      21.906  -0.221  23.673  3.00  0.00            
ATOM    386  CD1 ILE A  50      18.694   1.929  22.888  3.00  0.00            
ATOM    387    C ILE A  50      19.345  -1.485  22.748  3.00  0.00            
ATOM    388    O ILE A  50      20.294  -1.641  21.981  3.00  0.00            
ATOM    389    N GLY A  51      18.138  -2.042  22.511  3.00  0.00            
ATOM    390   CA GLY A  51      17.945  -2.931  21.398  3.00  0.00            
ATOM    391    C GLY A  51      18.720  -4.176  21.771  3.00  0.00            
ATOM    392    O GLY A  51      18.906  -5.075  20.953  3.00  0.00            
ATOM    393    N GLY A  52      19.175  -4.244  23.048  4.00  0.00            
ATOM    394   CA GLY A  52      20.011  -5.265  23.614  4.00  0.00            
ATOM    395    C GLY A  52      21.417  -4.744  23.539  4.00  0.00            
ATOM    396    O GLY A  52      21.838  -4.291  22.476  4.00  0.00            
ATOM    397    N PHE A  53      22.206  -4.781  24.643  4.00  0.00            
ATOM    398   CA PHE A  53      23.519  -4.245  24.419  4.00  0.00            
ATOM    399   CB PHE A  53      23.503  -2.716  24.194  4.00  0.00            
ATOM    400   CG PHE A  53      24.697  -2.325  23.379  4.00  0.00            
ATOM    401  CD1 PHE A  53      24.690  -2.554  22.021  4.00  0.00            
ATOM    402  CD2 PHE A  53      25.815  -1.746  23.936  4.00  0.00            
ATOM    403  CE1 PHE A  53      25.765  -2.214  21.234  4.00  0.00            
ATOM    404  CE2 PHE A  53      26.895  -1.403  23.155  4.00  0.00            
ATOM    405   CZ PHE A  53      26.873  -1.635  21.800  4.00  0.00            
ATOM    406    C PHE A  53      24.471  -4.595  25.503  4.00  0.00            
ATOM    407    O PHE A  53      24.106  -5.218  26.499  4.00  0.00            
ATOM    408    N ILE A  54      25.748  -4.200  25.307  4.00  0.00            
ATOM    409   CA ILE A  54      26.726  -4.623  26.247  4.00  0.00            
ATOM    410   CB ILE A  54      27.378  -5.917  25.825  4.00  0.00            
ATOM    411  CG1 ILE A  54      28.009  -6.656  27.020  4.00  0.00            
ATOM    412  CG2 ILE A  54      28.358  -5.600  24.684  4.00  0.00            
ATOM    413  CD1 ILE A  54      28.366  -8.111  26.727  4.00  0.00            
ATOM    414    C ILE A  54      27.776  -3.604  26.522  4.00  0.00            
ATOM    415    O ILE A  54      27.811  -2.526  25.930  4.00  0.00            
ATOM    416    N LYS A  55      28.654  -3.961  27.484  4.00  0.00            
ATOM    417   CA LYS A  55      29.715  -3.132  27.947  4.00  0.00            
ATOM    418   CB LYS A  55      30.558  -3.705  29.095  4.00  0.00            
ATOM    419   CG LYS A  55      31.502  -2.638  29.656  4.00  0.00            
ATOM    420   CD LYS A  55      32.159  -2.990  30.989  4.00  0.00            
ATOM    421   CE LYS A  55      32.883  -1.800  31.625  4.00  0.00            
ATOM    422   NZ LYS A  55      33.829  -1.199  30.653  4.00  0.00            
ATOM    423    C LYS A  55      30.634  -2.845  26.816  4.00  0.00            
ATOM    424    O LYS A  55      30.687  -3.590  25.839  4.00  0.00            
ATOM    425    N VAL A  56      31.377  -1.724  26.912  4.00  0.00            
ATOM    426   CA VAL A  56      32.170  -1.394  25.773  4.00  0.00            
ATOM    427   CB VAL A  56      31.506  -0.359  24.919  4.00  0.00            
ATOM    428  CG1 VAL A  56      30.113  -0.883  24.535  4.00  0.00            
ATOM    429  CG2 VAL A  56      31.472   0.967  25.695  4.00  0.00            
ATOM    430    C VAL A  56      33.478  -0.827  26.164  4.00  0.00            
ATOM    431    O VAL A  56      33.667  -0.322  27.269  4.00  0.00            
ATOM    432    N ARG A  57      34.436  -0.941  25.229  4.00  0.00            
ATOM    433   CA ARG A  57      35.680  -0.285  25.422  4.00  0.00            
ATOM    434   CB ARG A  57      36.924  -1.159  25.156  4.00  0.00            
ATOM    435   CG ARG A  57      37.086  -2.311  26.154  4.00  0.00            
ATOM    436   CD ARG A  57      38.334  -2.237  27.041  4.00  0.00            
ATOM    437   NE ARG A  57      39.493  -2.749  26.251  4.00  0.00            
ATOM    438   CZ ARG A  57      40.373  -1.893  25.654  4.00  0.00            
ATOM    439  NH1 ARG A  57      40.241  -0.544  25.825  4.00  0.00            
ATOM    440  NH2 ARG A  57      41.399  -2.389  24.902  4.00  0.00            
ATOM    441    C ARG A  57      35.658   0.834  24.441  4.00  0.00            
ATOM    442    O ARG A  57      35.583   0.620  23.232  4.00  0.00            
ATOM    443    N GLN A  58      35.707   2.070  24.958  4.00  1.00            
ATOM    444   CA GLN A  58      35.592   3.233  24.136  4.00  1.00            
ATOM    445   CB GLN A  58      34.983   4.404  24.929  4.00  1.00            
ATOM    446   CG GLN A  58      34.807   5.713  24.161  4.00  1.00            
ATOM    447   CD GLN A  58      34.217   6.720  25.143  4.00  1.00            
ATOM    448  OE1 GLN A  58      34.582   7.895  25.142  4.00  1.00            
ATOM    449  NE2 GLN A  58      33.278   6.247  26.005  4.00  1.00            
ATOM    450    C GLN A  58      36.948   3.635  23.724  4.00  1.00            
ATOM    451    O GLN A  58      37.847   3.816  24.545  4.00  1.00            
ATOM    452    N TYR A  59      37.130   3.760  22.407  4.00  1.00            
ATOM    453   CA TYR A  59      38.376   4.260  21.961  4.00  1.00            
ATOM    454   CB TYR A  59      39.116   3.357  20.963  4.00  1.00            
ATOM    455   CG TYR A  59      40.354   4.094  20.588  4.00  1.00            
ATOM    456  CD1 TYR A  59      41.412   4.199  21.464  4.00  1.00            
ATOM    457  CD2 TYR A  59      40.458   4.674  19.346  4.00  1.00            
ATOM    458  CE1 TYR A  59      42.551   4.884  21.108  4.00  1.00            
ATOM    459  CE2 TYR A  59      41.594   5.358  18.984  4.00  1.00            
ATOM    460   CZ TYR A  59      42.642   5.466  19.865  4.00  1.00            
ATOM    461   OH TYR A  59      43.807   6.169  19.491  4.00  1.00            
ATOM    462    C TYR A  59      38.040   5.539  21.298  4.00  1.00            
ATOM    463    O TYR A  59      37.115   5.613  20.492  4.00  1.00            
ATOM    464    N ASP A  60      38.783   6.596  21.648  4.00  1.00            
ATOM    465   CA ASP A  60      38.448   7.872  21.115  4.00  1.00            
ATOM    466   CB ASP A  60      38.843   9.053  22.008  4.00  1.00            
ATOM    467   CG ASP A  60      37.836   9.039  23.149  4.00  1.00            
ATOM    468  OD1 ASP A  60      37.359   7.925  23.492  4.00  1.00            
ATOM    469  OD2 ASP A  60      37.510  10.138  23.671  4.00  1.00            
ATOM    470    C ASP A  60      39.069   8.020  19.772  4.00  1.00            
ATOM    471    O ASP A  60      39.123   7.062  19.002  4.00  1.00            
ATOM    472    N GLN A  61      39.534   9.252  19.479  4.00  1.00            
ATOM    473   CA GLN A  61      40.032   9.667  18.200  4.00  1.00            
ATOM    474   CB GLN A  61      40.853  10.962  18.293  4.00  1.00            
ATOM    475   CG GLN A  61      40.023  12.148  18.793  4.00  1.00            
ATOM    476   CD GLN A  61      40.948  13.342  18.979  4.00  1.00            
ATOM    477  OE1 GLN A  61      42.170  13.198  19.004  4.00  1.00            
ATOM    478  NE2 GLN A  61      40.349  14.554  19.124  4.00  1.00            
ATOM    479    C GLN A  61      40.868   8.604  17.585  4.00  1.00            
ATOM    480    O GLN A  61      42.010   8.368  17.975  4.00  1.00            
ATOM    481    N ILE A  62      40.254   7.920  16.606  4.00  1.00            
ATOM    482   CA ILE A  62      40.895   6.899  15.834  4.00  1.00            
ATOM    483   CB ILE A  62      40.457   5.516  16.189  4.00  1.00            
ATOM    484  CG1 ILE A  62      41.438   4.474  15.629  4.00  1.00            
ATOM    485  CG2 ILE A  62      39.006   5.337  15.708  4.00  1.00            
ATOM    486  CD1 ILE A  62      41.279   3.089  16.254  4.00  1.00            
ATOM    487    C ILE A  62      40.496   7.178  14.428  4.00  1.00            
ATOM    488    O ILE A  62      39.368   7.595  14.162  4.00  1.00            
ATOM    489    N PRO A  63      41.402   6.992  13.518  4.00  1.00            
ATOM    490   CA PRO A  63      41.051   7.243  12.151  4.00  1.00            
ATOM    491   CD PRO A  63      42.798   7.271  13.793  4.00  1.00            
ATOM    492   CB PRO A  63      42.379   7.343  11.401  4.00  1.00            
ATOM    493   CG PRO A  63      43.368   7.828  12.478  4.00  1.00            
ATOM    494    C PRO A  63      40.170   6.162  11.658  4.00  1.00            
ATOM    495    O PRO A  63      40.331   5.014  12.072  4.00  1.00            
ATOM    496    N VAL A  64      39.212   6.500  10.779  4.00  1.00            
ATOM    497   CA VAL A  64      38.381   5.485  10.226  4.00  1.00            
ATOM    498   CB VAL A  64      37.001   5.461  10.816  4.00  1.00            
ATOM    499  CG1 VAL A  64      36.157   4.423  10.056  4.00  1.00            
ATOM    500  CG2 VAL A  64      37.117   5.188  12.325  4.00  1.00            
ATOM    501    C VAL A  64      38.226   5.826   8.777  4.00  1.00            
ATOM    502    O VAL A  64      38.002   6.982   8.431  4.00  1.00            
ATOM    503    N GLU A  65      38.385   4.835   7.880  4.00  1.00            
ATOM    504   CA GLU A  65      38.122   5.066   6.487  4.00  1.00            
ATOM    505   CB GLU A  65      39.046   4.298   5.527  4.00  1.00            
ATOM    506   CG GLU A  65      40.447   4.903   5.433  4.00  1.00            
ATOM    507   CD GLU A  65      40.321   6.230   4.698  4.00  1.00            
ATOM    508  OE1 GLU A  65      39.613   6.260   3.656  4.00  1.00            
ATOM    509  OE2 GLU A  65      40.919   7.232   5.172  4.00  1.00            
ATOM    510    C GLU A  65      36.725   4.548   6.321  4.00  1.00            
ATOM    511    O GLU A  65      36.139   4.012   7.260  4.00  1.00            
ATOM    512    N ILE A  66      36.127   4.751   5.139  4.00  1.00            
ATOM    513   CA ILE A  66      34.817   4.249   4.841  4.00  1.00            
ATOM    514   CB ILE A  66      33.736   5.295   4.878  4.00  1.00            
ATOM    515  CG1 ILE A  66      32.352   4.631   4.799  4.00  1.00            
ATOM    516  CG2 ILE A  66      34.012   6.341   3.789  4.00  1.00            
ATOM    517  CD1 ILE A  66      32.020   3.779   6.024  4.00  1.00            
ATOM    518    C ILE A  66      34.985   3.740   3.454  4.00  1.00            
ATOM    519    O ILE A  66      36.063   3.245   3.128  4.00  1.00            
ATOM    520    N CYS A  67      33.931   3.777   2.618  3.00  1.00            
ATOM    521   CA CYS A  67      34.127   3.341   1.271  3.00  1.00            
ATOM    522   CB CYS A  67      32.809   3.073   0.519  3.00  1.00            
ATOM    523   SG CYS A  67      31.680   4.501   0.493  3.00  1.00            
ATOM    524    C CYS A  67      34.894   4.408   0.542  3.00  1.00            
ATOM    525    O CYS A  67      34.356   5.128  -0.298  3.00  1.00            
ATOM    526    N GLY A  68      36.195   4.529   0.869  3.00  1.00            
ATOM    527   CA GLY A  68      37.102   5.427   0.218  3.00  1.00            
ATOM    528    C GLY A  68      37.136   6.741   0.924  3.00  1.00            
ATOM    529    O GLY A  68      38.091   7.502   0.776  3.00  1.00            
ATOM    530    N HIS A  69      36.101   7.057   1.716  4.00  1.00            
ATOM    531   CA HIS A  69      36.142   8.332   2.360  4.00  1.00            
ATOM    532  ND1 HIS A  69      33.266   8.750   0.624  4.00  1.00            
ATOM    533   CG HIS A  69      34.105   9.483   1.433  4.00  1.00            
ATOM    534   CB HIS A  69      34.771   8.954   2.663  4.00  1.00            
ATOM    535  NE2 HIS A  69      33.381  10.789  -0.256  4.00  1.00            
ATOM    536  CD2 HIS A  69      34.164  10.726   0.880  4.00  1.00            
ATOM    537  CE1 HIS A  69      32.862   9.580  -0.371  4.00  1.00            
ATOM    538    C HIS A  69      36.888   8.219   3.645  4.00  1.00            
ATOM    539    O HIS A  69      37.045   7.130   4.196  4.00  1.00            
ATOM    540    N LYS A  70      37.389   9.368   4.142  4.00  1.00            
ATOM    541   CA LYS A  70      38.132   9.367   5.363  4.00  1.00            
ATOM    542   CB LYS A  70      39.333  10.323   5.384  4.00  1.00            
ATOM    543   CG LYS A  70      38.950  11.782   5.630  4.00  1.00            
ATOM    544   CD LYS A  70      40.143  12.636   6.060  4.00  1.00            
ATOM    545   CE LYS A  70      39.769  14.035   6.550  4.00  1.00            
ATOM    546   NZ LYS A  70      40.941  14.669   7.192  4.00  1.00            
ATOM    547    C LYS A  70      37.230   9.808   6.474  4.00  1.00            
ATOM    548    O LYS A  70      36.200  10.438   6.239  4.00  1.00            
ATOM    549    N ALA A  71      37.599   9.461   7.726  4.00  1.00            
ATOM    550   CA ALA A  71      36.811   9.831   8.867  4.00  1.00            
ATOM    551   CB ALA A  71      35.598   8.913   9.095  4.00  1.00            
ATOM    552    C ALA A  71      37.670   9.742  10.094  4.00  1.00            
ATOM    553    O ALA A  71      38.710   9.086  10.096  4.00  1.00            
ATOM    554    N ILE A  72      37.249  10.446  11.167  4.00  1.00            
ATOM    555   CA ILE A  72      37.882  10.432  12.458  4.00  1.00            
ATOM    556   CB ILE A  72      38.545  11.729  12.813  4.00  1.00            
ATOM    557  CG1 ILE A  72      39.204  11.635  14.198  4.00  1.00            
ATOM    558  CG2 ILE A  72      37.485  12.837  12.709  4.00  1.00            
ATOM    559  CD1 ILE A  72      40.388  10.671  14.248  4.00  1.00            
ATOM    560    C ILE A  72      36.754  10.271  13.425  4.00  1.00            
ATOM    561    O ILE A  72      35.637  10.688  13.129  4.00  1.00            
ATOM    562    N GLY A  73      36.978   9.645  14.598  4.00  1.00            
ATOM    563   CA GLY A  73      35.833   9.597  15.457  4.00  1.00            
ATOM    564    C GLY A  73      35.997   8.612  16.560  4.00  1.00            
ATOM    565    O GLY A  73      37.101   8.183  16.888  4.00  1.00            
ATOM    566    N THR A  74      34.848   8.233  17.158  4.00  1.00            
ATOM    567   CA THR A  74      34.846   7.377  18.301  4.00  1.00            
ATOM    568   CB THR A  74      33.966   7.866  19.414  4.00  1.00            
ATOM    569  OG1 THR A  74      32.612   7.913  18.989  4.00  1.00            
ATOM    570  CG2 THR A  74      34.445   9.266  19.831  4.00  1.00            
ATOM    571    C THR A  74      34.380   6.015  17.929  4.00  1.00            
ATOM    572    O THR A  74      33.606   5.833  16.992  4.00  1.00            
ATOM    573    N VAL A  75      34.890   5.014  18.673  4.00  1.00            
ATOM    574   CA VAL A  75      34.523   3.654  18.431  4.00  1.00            
ATOM    575   CB VAL A  75      35.651   2.817  17.904  4.00  1.00            
ATOM    576  CG1 VAL A  75      36.098   3.387  16.547  4.00  1.00            
ATOM    577  CG2 VAL A  75      36.767   2.782  18.963  4.00  1.00            
ATOM    578    C VAL A  75      34.120   3.045  19.741  4.00  1.00            
ATOM    579    O VAL A  75      34.625   3.415  20.800  4.00  1.00            
ATOM    580    N LEU A  76      33.158   2.104  19.682  4.00  1.00            
ATOM    581   CA LEU A  76      32.678   1.361  20.815  4.00  1.00            
ATOM    582   CB LEU A  76      31.139   1.485  20.947  4.00  1.00            
ATOM    583   CG LEU A  76      30.402   0.596  21.975  4.00  1.00            
ATOM    584  CD1 LEU A  76      28.935   1.040  22.097  4.00  1.00            
ATOM    585  CD2 LEU A  76      30.461  -0.899  21.612  4.00  1.00            
ATOM    586    C LEU A  76      33.036  -0.067  20.498  4.00  1.00            
ATOM    587    O LEU A  76      32.701  -0.558  19.421  4.00  1.00            
ATOM    588    N VAL A  77      33.741  -0.778  21.410  4.00  1.00            
ATOM    589   CA VAL A  77      34.045  -2.161  21.135  4.00  1.00            
ATOM    590   CB VAL A  77      35.499  -2.525  21.195  4.00  1.00            
ATOM    591  CG1 VAL A  77      36.254  -1.705  20.136  4.00  1.00            
ATOM    592  CG2 VAL A  77      36.003  -2.336  22.627  4.00  1.00            
ATOM    593    C VAL A  77      33.309  -2.979  22.155  4.00  1.00            
ATOM    594    O VAL A  77      33.196  -2.590  23.316  4.00  1.00            
ATOM    595    N GLY A  78      32.766  -4.136  21.723  1.00  1.00            
ATOM    596   CA GLY A  78      32.011  -5.004  22.585  1.00  1.00            
ATOM    597    C GLY A  78      31.568  -6.159  21.721  1.00  1.00            
ATOM    598    O GLY A  78      31.965  -6.287  20.563  1.00  1.00            
ATOM    599    N PRO A  79      30.752  -7.001  22.292  1.00  1.00            
ATOM    600   CA PRO A  79      30.207  -8.177  21.649  1.00  1.00            
ATOM    601   CD PRO A  79      30.788  -7.144  23.738  1.00  1.00            
ATOM    602   CB PRO A  79      29.849  -9.146  22.783  1.00  1.00            
ATOM    603   CG PRO A  79      29.795  -8.270  24.043  1.00  1.00            
ATOM    604    C PRO A  79      29.115  -8.104  20.619  1.00  1.00            
ATOM    605    O PRO A  79      28.749  -9.176  20.142  1.00  1.00            
ATOM    606    N THR A  80      28.554  -6.925  20.276  1.00  1.00            
ATOM    607   CA THR A  80      27.441  -6.858  19.352  1.00  1.00            
ATOM    608   CB THR A  80      27.128  -5.459  18.907  1.00  1.00            
ATOM    609  OG1 THR A  80      26.785  -4.655  20.024  1.00  1.00            
ATOM    610  CG2 THR A  80      25.977  -5.505  17.890  1.00  1.00            
ATOM    611    C THR A  80      27.772  -7.647  18.107  1.00  1.00            
ATOM    612    O THR A  80      28.932  -7.824  17.742  1.00  1.00            
ATOM    613    N PRO A  81      26.738  -8.163  17.481  1.00  1.00            
ATOM    614   CA PRO A  81      26.870  -8.998  16.317  1.00  1.00            
ATOM    615   CD PRO A  81      25.549  -8.506  18.235  1.00  1.00            
ATOM    616   CB PRO A  81      25.483  -9.567  16.045  1.00  1.00            
ATOM    617   CG PRO A  81      24.876  -9.649  17.452  1.00  1.00            
ATOM    618    C PRO A  81      27.615  -8.577  15.072  1.00  1.00            
ATOM    619    O PRO A  81      28.525  -9.309  14.682  1.00  1.00            
ATOM    620    N VAL A  82      27.288  -7.443  14.421  1.00  1.00            
ATOM    621   CA VAL A  82      28.006  -7.044  13.231  1.00  1.00            
ATOM    622   CB VAL A  82      27.157  -7.001  11.995  1.00  1.00            
ATOM    623  CG1 VAL A  82      27.994  -6.419  10.844  1.00  1.00            
ATOM    624  CG2 VAL A  82      26.631  -8.420  11.721  1.00  1.00            
ATOM    625    C VAL A  82      28.435  -5.639  13.539  1.00  1.00            
ATOM    626    O VAL A  82      27.756  -4.946  14.294  1.00  1.00            
ATOM    627    N ASN A  83      29.579  -5.172  12.999  1.00  1.00            
ATOM    628   CA ASN A  83      29.975  -3.839  13.364  1.00  1.00            
ATOM    629   CB ASN A  83      31.396  -3.447  12.945  1.00  1.00            
ATOM    630   CG ASN A  83      31.412  -3.428  11.438  1.00  1.00            
ATOM    631  OD1 ASN A  83      30.983  -4.385  10.794  1.00  1.00            
ATOM    632  ND2 ASN A  83      31.893  -2.292  10.868  1.00  1.00            
ATOM    633    C ASN A  83      29.014  -2.897  12.756  1.00  1.00            
ATOM    634    O ASN A  83      28.594  -3.053  11.611  1.00  1.00            
ATOM    635    N ILE A  84      28.625  -1.890  13.550  4.00  1.00            
ATOM    636   CA ILE A  84      27.660  -0.955  13.086  4.00  1.00            
ATOM    637   CB ILE A  84      26.507  -0.873  14.041  4.00  1.00            
ATOM    638  CG1 ILE A  84      25.850  -2.257  14.196  4.00  1.00            
ATOM    639  CG2 ILE A  84      25.546   0.216  13.558  4.00  1.00            
ATOM    640  CD1 ILE A  84      25.309  -2.835  12.891  4.00  1.00            
ATOM    641    C ILE A  84      28.346   0.381  13.044  4.00  1.00            
ATOM    642    O ILE A  84      28.763   0.898  14.079  4.00  1.00            
ATOM    643    N ILE A  85      28.485   0.979  11.840  4.00  1.00            
ATOM    644   CA ILE A  85      29.122   2.266  11.746  4.00  1.00            
ATOM    645   CB ILE A  85      29.972   2.453  10.520  4.00  1.00            
ATOM    646  CG1 ILE A  85      29.161   2.329   9.226  4.00  1.00            
ATOM    647  CG2 ILE A  85      31.141   1.458  10.609  4.00  1.00            
ATOM    648  CD1 ILE A  85      30.021   2.603   7.994  4.00  1.00            
ATOM    649    C ILE A  85      28.047   3.268  11.817  4.00  1.00            
ATOM    650    O ILE A  85      27.061   3.208  11.084  4.00  1.00            
ATOM    651    N GLY A  86      28.216   4.218  12.745  1.00  1.00            
ATOM    652   CA GLY A  86      27.097   5.041  13.014  1.00  1.00            
ATOM    653    C GLY A  86      27.187   6.439  12.548  1.00  1.00            
ATOM    654    O GLY A  86      27.787   6.733  11.518  1.00  1.00            
ATOM    655    N ARG A  87      26.476   7.285  13.333  2.00  1.00            
ATOM    656   CA ARG A  87      26.216   8.698  13.262  2.00  1.00            
ATOM    657   CB ARG A  87      25.163   9.144  14.290  2.00  1.00            
ATOM    658   CG ARG A  87      24.694  10.585  14.093  2.00  1.00            
ATOM    659   CD ARG A  87      23.849  11.125  15.247  2.00  1.00            
ATOM    660   NE ARG A  87      24.750  11.931  16.117  2.00  1.00            
ATOM    661   CZ ARG A  87      25.268  11.412  17.270  2.00  1.00            
ATOM    662  NH1 ARG A  87      24.941  10.148  17.666  2.00  1.00            
ATOM    663  NH2 ARG A  87      26.103  12.172  18.034  2.00  1.00            
ATOM    664    C ARG A  87      27.435   9.510  13.529  2.00  1.00            
ATOM    665    O ARG A  87      27.593  10.568  12.926  2.00  1.00            
ATOM    666    N ASN A  88      28.345   9.089  14.421  2.00  1.00            
ATOM    667   CA ASN A  88      29.518   9.912  14.547  2.00  1.00            
ATOM    668   CB ASN A  88      30.441   9.510  15.712  2.00  1.00            
ATOM    669   CG ASN A  88      30.901   8.080  15.496  2.00  1.00            
ATOM    670  OD1 ASN A  88      32.079   7.819  15.259  2.00  1.00            
ATOM    671  ND2 ASN A  88      29.939   7.123  15.590  2.00  1.00            
ATOM    672    C ASN A  88      30.294   9.851  13.268  2.00  1.00            
ATOM    673    O ASN A  88      30.759  10.869  12.759  2.00  1.00            
ATOM    674    N LEU A  89      30.446   8.632  12.709  2.00  1.00            
ATOM    675   CA LEU A  89      30.963   8.468  11.376  2.00  1.00            
ATOM    676   CB LEU A  89      31.442   7.039  11.076  2.00  1.00            
ATOM    677   CG LEU A  89      32.588   6.586  12.005  2.00  1.00            
ATOM    678  CD1 LEU A  89      33.089   5.179  11.638  2.00  1.00            
ATOM    679  CD2 LEU A  89      33.711   7.634  12.065  2.00  1.00            
ATOM    680    C LEU A  89      29.698   8.741  10.608  2.00  1.00            
ATOM    681    O LEU A  89      28.700   9.044  11.230  2.00  1.00            
ATOM    682    N LEU A  90      29.640   8.749   9.275  2.00  1.00            
ATOM    683   CA LEU A  90      28.365   9.009   8.630  2.00  1.00            
ATOM    684   CB LEU A  90      27.140   8.235   9.180  2.00  1.00            
ATOM    685   CG LEU A  90      25.836   8.452   8.389  2.00  1.00            
ATOM    686  CD1 LEU A  90      25.847   7.656   7.075  2.00  1.00            
ATOM    687  CD2 LEU A  90      24.597   8.180   9.255  2.00  1.00            
ATOM    688    C LEU A  90      28.075  10.485   8.694  2.00  1.00            
ATOM    689    O LEU A  90      27.440  11.020   7.788  2.00  1.00            
ATOM    690    N THR A  91      28.457  11.189   9.785  3.00  1.00            
ATOM    691   CA THR A  91      28.414  12.625   9.759  3.00  1.00            
ATOM    692   CB THR A  91      28.316  13.288  11.105  3.00  1.00            
ATOM    693  OG1 THR A  91      29.400  12.897  11.934  3.00  1.00            
ATOM    694  CG2 THR A  91      26.959  12.951  11.743  3.00  1.00            
ATOM    695    C THR A  91      29.683  13.099   9.121  3.00  1.00            
ATOM    696    O THR A  91      29.678  13.984   8.265  3.00  1.00            
ATOM    697    N GLN A  92      30.817  12.484   9.530  3.00  1.00            
ATOM    698   CA GLN A  92      32.109  12.899   9.057  3.00  1.00            
ATOM    699   CB GLN A  92      33.260  12.073   9.655  3.00  1.00            
ATOM    700   CG GLN A  92      34.646  12.504   9.162  3.00  1.00            
ATOM    701   CD GLN A  92      35.106  13.682  10.010  3.00  1.00            
ATOM    702  OE1 GLN A  92      35.775  14.593   9.527  3.00  1.00            
ATOM    703  NE2 GLN A  92      34.744  13.653  11.321  3.00  1.00            
ATOM    704    C GLN A  92      32.133  12.647   7.592  3.00  1.00            
ATOM    705    O GLN A  92      32.465  13.528   6.800  3.00  1.00            
ATOM    706    N ILE A  93      31.765  11.419   7.189  3.00  1.00            
ATOM    707   CA ILE A  93      31.579  11.237   5.791  3.00  1.00            
ATOM    708   CB ILE A  93      31.419   9.804   5.392  3.00  1.00            
ATOM    709  CG1 ILE A  93      30.863   9.728   3.964  3.00  1.00            
ATOM    710  CG2 ILE A  93      30.577   9.099   6.465  3.00  1.00            
ATOM    711  CD1 ILE A  93      31.720  10.453   2.934  3.00  1.00            
ATOM    712    C ILE A  93      30.318  11.949   5.593  3.00  1.00            
ATOM    713    O ILE A  93      29.351  11.618   6.265  3.00  1.00            
ATOM    714    N GLY A  94      30.303  12.990   4.744  3.00  1.00            
ATOM    715   CA GLY A  94      29.057  13.667   4.616  3.00  1.00            
ATOM    716    C GLY A  94      28.141  12.662   4.037  3.00  1.00            
ATOM    717    O GLY A  94      28.222  12.342   2.855  3.00  1.00            
ATOM    718    N CYS A  95      27.234  12.139   4.871  1.00  1.00            
ATOM    719   CA CYS A  95      26.348  11.136   4.405  1.00  1.00            
ATOM    720   CB CYS A  95      26.439   9.783   5.129  1.00  1.00            
ATOM    721   SG CYS A  95      27.971   8.855   4.882  1.00  1.00            
ATOM    722    C CYS A  95      25.007  11.619   4.799  1.00  1.00            
ATOM    723    O CYS A  95      24.812  12.090   5.918  1.00  1.00            
ATOM    724    N THR A  96      24.036  11.542   3.884  4.00  1.00            
ATOM    725   CA THR A  96      22.742  11.945   4.310  4.00  1.00            
ATOM    726   CB THR A  96      22.345  13.307   3.825  4.00  1.00            
ATOM    727  OG1 THR A  96      22.317  13.333   2.406  4.00  1.00            
ATOM    728  CG2 THR A  96      23.365  14.328   4.356  4.00  1.00            
ATOM    729    C THR A  96      21.779  10.956   3.746  4.00  1.00            
ATOM    730    O THR A  96      22.043  10.326   2.723  4.00  1.00            
ATOM    731    N LEU A  97      20.640  10.756   4.430  4.00  1.00            
ATOM    732   CA LEU A  97      19.649   9.878   3.888  4.00  1.00            
ATOM    733   CB LEU A  97      18.517   9.544   4.874  4.00  1.00            
ATOM    734   CG LEU A  97      18.981   8.876   6.180  4.00  1.00            
ATOM    735  CD1 LEU A  97      17.776   8.467   7.042  4.00  1.00            
ATOM    736  CD2 LEU A  97      19.953   7.717   5.911  4.00  1.00            
ATOM    737    C LEU A  97      19.018  10.691   2.805  4.00  1.00            
ATOM    738    O LEU A  97      18.941  11.913   2.912  4.00  1.00            
ATOM    739    N ASN A  98      18.564  10.048   1.718  4.00  1.00            
ATOM    740   CA ASN A  98      17.982  10.834   0.673  4.00  1.00            
ATOM    741   CB ASN A  98      18.860  10.879  -0.592  4.00  1.00            
ATOM    742   CG ASN A  98      18.511  12.134  -1.379  4.00  1.00            
ATOM    743  OD1 ASN A  98      18.083  13.136  -0.808  4.00  1.00            
ATOM    744  ND2 ASN A  98      18.703  12.086  -2.723  4.00  1.00            
ATOM    745    C ASN A  98      16.684  10.186   0.306  4.00  1.00            
ATOM    746    O ASN A  98      16.561   8.962   0.346  4.00  1.00            
ATOM    747    N PHE A  99      15.673  10.999  -0.061  1.00  1.00            
ATOM    748   CA PHE A  99      14.391  10.473  -0.434  1.00  1.00            
ATOM    749   CB PHE A  99      14.419   9.716  -1.768  1.00  1.00            
ATOM    750   CG PHE A  99      14.545  10.763  -2.813  1.00  1.00            
ATOM    751  CD1 PHE A  99      15.779  11.253  -3.173  1.00  1.00            
ATOM    752  CD2 PHE A  99      13.419  11.271  -3.412  1.00  1.00            
ATOM    753  CE1 PHE A  99      15.886  12.227  -4.137  1.00  1.00            
ATOM    754  CE2 PHE A  99      13.521  12.244  -4.376  1.00  1.00            
ATOM    755   CZ PHE A  99      14.756  12.723  -4.740  1.00  1.00            
ATOM    756    C PHE A  99      13.875   9.545   0.643  1.00  1.00            
ATOM    757    O PHE A  99      13.546   8.375   0.308  1.00  1.00            
ATOM    758  OXT PHE A  99      13.782  10.008   1.811  1.00  1.00            
ATOM    759    N PRO B   1      12.201  13.917   2.032  1.00  1.00            
ATOM    760   CA PRO B   1      13.271  14.898   1.709  1.00  1.00            
ATOM    761   CD PRO B   1      11.081  14.617   2.752  1.00  1.00            
ATOM    762   CB PRO B   1      12.792  16.250   2.243  1.00  1.00            
ATOM    763   CG PRO B   1      11.704  15.919   3.269  1.00  1.00            
ATOM    764    C PRO B   1      14.526  14.400   2.338  1.00  1.00            
ATOM    765    O PRO B   1      14.475  13.447   3.114  1.00  1.00            
ATOM    766    N GLN B   2      15.663  15.046   2.020  4.00  1.00            
ATOM    767   CA GLN B   2      16.938  14.620   2.508  4.00  1.00            
ATOM    768   CB GLN B   2      18.091  15.510   2.015  4.00  1.00            
ATOM    769   CG GLN B   2      17.982  16.941   2.550  4.00  1.00            
ATOM    770   CD GLN B   2      19.141  17.767   2.014  4.00  1.00            
ATOM    771  OE1 GLN B   2      18.963  18.597   1.123  4.00  1.00            
ATOM    772  NE2 GLN B   2      20.361  17.539   2.569  4.00  1.00            
ATOM    773    C GLN B   2      16.924  14.708   4.005  4.00  1.00            
ATOM    774    O GLN B   2      16.383  15.655   4.576  4.00  1.00            
ATOM    775    N ILE B   3      17.502  13.690   4.681  4.00  1.00            
ATOM    776   CA ILE B   3      17.624  13.714   6.113  4.00  1.00            
ATOM    777   CB ILE B   3      17.072  12.508   6.822  4.00  1.00            
ATOM    778  CG1 ILE B   3      15.542  12.449   6.677  4.00  1.00            
ATOM    779  CG2 ILE B   3      17.538  12.561   8.283  4.00  1.00            
ATOM    780  CD1 ILE B   3      14.914  11.216   7.329  4.00  1.00            
ATOM    781    C ILE B   3      19.099  13.803   6.407  4.00  1.00            
ATOM    782    O ILE B   3      19.897  13.007   5.918  4.00  1.00            
ATOM    783    N THR B   4      19.484  14.813   7.213  1.00  1.00            
ATOM    784   CA THR B   4      20.847  15.206   7.481  1.00  1.00            
ATOM    785   CB THR B   4      20.922  16.559   8.123  1.00  1.00            
ATOM    786  OG1 THR B   4      22.269  17.006   8.158  1.00  1.00            
ATOM    787  CG2 THR B   4      20.355  16.469   9.549  1.00  1.00            
ATOM    788    C THR B   4      21.730  14.288   8.309  1.00  1.00            
ATOM    789    O THR B   4      22.888  14.100   7.939  1.00  1.00            
ATOM    790    N LEU B   5      21.240  13.688   9.422  1.00  1.00            
ATOM    791   CA LEU B   5      22.012  12.789  10.270  1.00  1.00            
ATOM    792   CB LEU B   5      22.845  11.806   9.427  1.00  1.00            
ATOM    793   CG LEU B   5      21.976  11.036   8.411  1.00  1.00            
ATOM    794  CD1 LEU B   5      22.805  10.030   7.595  1.00  1.00            
ATOM    795  CD2 LEU B   5      20.748  10.408   9.089  1.00  1.00            
ATOM    796    C LEU B   5      22.912  13.377  11.334  1.00  1.00            
ATOM    797    O LEU B   5      23.694  12.632  11.923  1.00  1.00            
ATOM    798    N TRP B   6      22.860  14.685  11.647  1.00  1.00            
ATOM    799   CA TRP B   6      23.628  15.151  12.784  1.00  1.00            
ATOM    800   CB TRP B   6      23.574  16.681  12.954  1.00  1.00            
ATOM    801   CG TRP B   6      24.211  17.220  14.219  1.00  1.00            
ATOM    802  CD2 TRP B   6      25.585  17.621  14.345  1.00  1.00            
ATOM    803  CD1 TRP B   6      23.630  17.451  15.432  1.00  1.00            
ATOM    804  NE1 TRP B   6      24.552  17.977  16.304  1.00  1.00            
ATOM    805  CE2 TRP B   6      25.761  18.087  15.649  1.00  1.00            
ATOM    806  CE3 TRP B   6      26.615  17.608  13.449  1.00  1.00            
ATOM    807  CZ2 TRP B   6      26.974  18.549  16.076  1.00  1.00            
ATOM    808  CZ3 TRP B   6      27.839  18.071  13.884  1.00  1.00            
ATOM    809  CH2 TRP B   6      28.013  18.533  15.173  1.00  1.00            
ATOM    810    C TRP B   6      23.038  14.550  14.008  1.00  1.00            
ATOM    811    O TRP B   6      23.751  14.064  14.884  1.00  1.00            
ATOM    812    N LYS B   7      21.699  14.560  14.085  1.00  1.00            
ATOM    813   CA LYS B   7      21.033  14.079  15.252  1.00  1.00            
ATOM    814   CB LYS B   7      19.992  15.070  15.796  1.00  1.00            
ATOM    815   CG LYS B   7      20.598  16.417  16.200  1.00  1.00            
ATOM    816   CD LYS B   7      21.648  16.318  17.308  1.00  1.00            
ATOM    817   CE LYS B   7      21.065  16.426  18.719  1.00  1.00            
ATOM    818   NZ LYS B   7      20.370  15.172  19.081  1.00  1.00            
ATOM    819    C LYS B   7      20.296  12.841  14.871  1.00  1.00            
ATOM    820    O LYS B   7      20.580  12.225  13.847  1.00  1.00            
ATOM    821    N ARG B   8      19.329  12.447  15.716  1.00  1.00            
ATOM    822   CA ARG B   8      18.551  11.276  15.435  1.00  1.00            
ATOM    823   CB ARG B   8      17.438  11.014  16.446  1.00  1.00            
ATOM    824   CG ARG B   8      17.970  10.592  17.815  1.00  1.00            
ATOM    825   CD ARG B   8      16.933  10.748  18.923  1.00  1.00            
ATOM    826   NE ARG B   8      16.623  12.203  18.999  1.00  1.00            
ATOM    827   CZ ARG B   8      15.681  12.657  19.876  1.00  1.00            
ATOM    828  NH1 ARG B   8      15.014  11.779  20.679  1.00  1.00            
ATOM    829  NH2 ARG B   8      15.413  13.993  19.943  1.00  1.00            
ATOM    830    C ARG B   8      17.943  11.507  14.100  1.00  1.00            
ATOM    831    O ARG B   8      17.718  12.628  13.640  1.00  1.00            
ATOM    832    N PRO B   9      17.736  10.397  13.471  1.00  1.00            
ATOM    833   CA PRO B   9      17.169  10.316  12.157  1.00  1.00            
ATOM    834   CD PRO B   9      18.408   9.179  13.871  1.00  1.00            
ATOM    835   CB PRO B   9      17.482   8.899  11.667  1.00  1.00            
ATOM    836   CG PRO B   9      17.829   8.106  12.939  1.00  1.00            
ATOM    837    C PRO B   9      15.713  10.641  12.069  1.00  1.00            
ATOM    838    O PRO B   9      15.176  10.641  10.960  1.00  1.00            
ATOM    839    N LEU B  10      15.063  10.936  13.213  4.00  1.00            
ATOM    840   CA LEU B  10      13.649  11.130  13.374  4.00  1.00            
ATOM    841   CB LEU B  10      13.290  12.104  14.511  4.00  1.00            
ATOM    842   CG LEU B  10      13.623  11.576  15.918  4.00  1.00            
ATOM    843  CD1 LEU B  10      13.239  12.605  16.997  4.00  1.00            
ATOM    844  CD2 LEU B  10      12.988  10.198  16.160  4.00  1.00            
ATOM    845    C LEU B  10      12.907  11.582  12.164  4.00  1.00            
ATOM    846    O LEU B  10      13.365  12.412  11.381  4.00  1.00            
ATOM    847    N VAL B  11      11.707  10.980  12.014  4.00  1.00            
ATOM    848   CA VAL B  11      10.779  11.263  10.965  4.00  1.00            
ATOM    849   CB VAL B  11      11.069  10.463   9.722  4.00  1.00            
ATOM    850  CG1 VAL B  11      10.048  10.792   8.617  4.00  1.00            
ATOM    851  CG2 VAL B  11      12.525  10.745   9.319  4.00  1.00            
ATOM    852    C VAL B  11       9.429  10.883  11.484  4.00  1.00            
ATOM    853    O VAL B  11       9.317  10.196  12.500  4.00  1.00            
ATOM    854    N THR B  12       8.362  11.337  10.802  4.00  1.00            
ATOM    855   CA THR B  12       7.037  11.053  11.255  4.00  1.00            
ATOM    856   CB THR B  12       6.065  12.156  10.966  4.00  1.00            
ATOM    857  OG1 THR B  12       6.459  13.357  11.613  4.00  1.00            
ATOM    858  CG2 THR B  12       4.678  11.710  11.448  4.00  1.00            
ATOM    859    C THR B  12       6.538   9.856  10.541  4.00  1.00            
ATOM    860    O THR B  12       6.762   9.683   9.344  4.00  1.00            
ATOM    861    N ILE B  13       5.860   8.973  11.291  4.00  1.00            
ATOM    862   CA ILE B  13       5.305   7.819  10.667  4.00  1.00            
ATOM    863   CB ILE B  13       6.046   6.544  10.974  4.00  1.00            
ATOM    864  CG1 ILE B  13       7.473   6.596  10.402  4.00  1.00            
ATOM    865  CG2 ILE B  13       5.224   5.356  10.447  4.00  1.00            
ATOM    866  CD1 ILE B  13       8.350   5.434  10.861  4.00  1.00            
ATOM    867    C ILE B  13       3.927   7.654  11.156  4.00  1.00            
ATOM    868    O ILE B  13       3.606   7.965  12.303  4.00  1.00            
ATOM    869    N ARG B  14       3.066   7.169  10.256  4.00  1.00            
ATOM    870   CA ARG B  14       1.729   6.914  10.642  4.00  1.00            
ATOM    871   CB ARG B  14       0.702   7.610   9.731  4.00  1.00            
ATOM    872   CG ARG B  14       0.726   9.131   9.914  4.00  1.00            
ATOM    873   CD ARG B  14      -0.185   9.908   8.964  4.00  1.00            
ATOM    874   NE ARG B  14      -1.580   9.425   9.163  4.00  1.00            
ATOM    875   CZ ARG B  14      -2.576  10.317   9.438  4.00  1.00            
ATOM    876  NH1 ARG B  14      -2.276  11.633   9.639  4.00  1.00            
ATOM    877  NH2 ARG B  14      -3.873   9.896   9.509  4.00  1.00            
ATOM    878    C ARG B  14       1.549   5.438  10.555  4.00  1.00            
ATOM    879    O ARG B  14       2.057   4.777   9.650  4.00  1.00            
ATOM    880    N ILE B  15       0.816   4.899  11.539  4.00  1.00            
ATOM    881   CA ILE B  15       0.564   3.504  11.719  4.00  1.00            
ATOM    882   CB ILE B  15       1.232   2.999  12.968  4.00  1.00            
ATOM    883  CG1 ILE B  15       1.164   1.469  13.085  4.00  1.00            
ATOM    884  CG2 ILE B  15       0.630   3.765  14.158  4.00  1.00            
ATOM    885  CD1 ILE B  15       2.067   0.911  14.186  4.00  1.00            
ATOM    886    C ILE B  15      -0.907   3.437  11.921  4.00  1.00            
ATOM    887    O ILE B  15      -1.600   4.437  11.742  4.00  1.00            
ATOM    888    N GLY B  16      -1.426   2.250  12.273  3.00  1.00            
ATOM    889   CA GLY B  16      -2.843   2.114  12.400  3.00  1.00            
ATOM    890    C GLY B  16      -3.385   3.127  13.350  3.00  1.00            
ATOM    891    O GLY B  16      -3.233   3.020  14.567  3.00  1.00            
ATOM    892    N GLY B  17      -4.038   4.154  12.777  3.00  1.00            
ATOM    893   CA GLY B  17      -4.747   5.143  13.528  3.00  1.00            
ATOM    894    C GLY B  17      -3.825   5.869  14.449  3.00  1.00            
ATOM    895    O GLY B  17      -4.275   6.395  15.465  3.00  1.00            
ATOM    896    N GLN B  18      -2.511   5.929  14.160  4.00  1.00            
ATOM    897   CA GLN B  18      -1.766   6.684  15.118  4.00  1.00            
ATOM    898   CB GLN B  18      -1.372   5.902  16.383  4.00  1.00            
ATOM    899   CG GLN B  18      -0.855   6.820  17.494  4.00  1.00            
ATOM    900   CD GLN B  18      -1.942   7.859  17.768  4.00  1.00            
ATOM    901  OE1 GLN B  18      -3.078   7.520  18.091  4.00  1.00            
ATOM    902  NE2 GLN B  18      -1.589   9.163  17.617  4.00  1.00            
ATOM    903    C GLN B  18      -0.532   7.258  14.510  4.00  1.00            
ATOM    904    O GLN B  18      -0.097   6.869  13.426  4.00  1.00            
ATOM    905    N LEU B  19       0.038   8.243  15.227  4.00  1.00            
ATOM    906   CA LEU B  19       1.229   8.934  14.840  4.00  1.00            
ATOM    907   CB LEU B  19       1.218  10.409  15.271  4.00  1.00            
ATOM    908   CG LEU B  19       2.451  11.193  14.800  4.00  1.00            
ATOM    909  CD1 LEU B  19       2.400  11.379  13.279  4.00  1.00            
ATOM    910  CD2 LEU B  19       2.624  12.515  15.566  4.00  1.00            
ATOM    911    C LEU B  19       2.338   8.300  15.599  4.00  1.00            
ATOM    912    O LEU B  19       2.163   7.901  16.750  4.00  1.00            
ATOM    913    N LYS B  20       3.512   8.158  14.964  4.00  1.00            
ATOM    914   CA LYS B  20       4.598   7.595  15.697  4.00  1.00            
ATOM    915   CB LYS B  20       4.967   6.162  15.291  4.00  1.00            
ATOM    916   CG LYS B  20       3.935   5.088  15.616  4.00  1.00            
ATOM    917   CD LYS B  20       4.255   3.784  14.885  4.00  1.00            
ATOM    918   CE LYS B  20       5.760   3.576  14.700  4.00  1.00            
ATOM    919   NZ LYS B  20       6.014   2.318  13.965  4.00  1.00            
ATOM    920    C LYS B  20       5.829   8.384  15.377  4.00  1.00            
ATOM    921    O LYS B  20       6.011   8.825  14.243  4.00  1.00            
ATOM    922    N GLU B  21       6.704   8.608  16.380  4.00  1.00            
ATOM    923   CA GLU B  21       7.968   9.212  16.077  4.00  1.00            
ATOM    924   CB GLU B  21       8.626   9.953  17.254  4.00  1.00            
ATOM    925   CG GLU B  21       9.762  10.884  16.821  4.00  1.00            
ATOM    926   CD GLU B  21       9.145  12.087  16.115  4.00  1.00            
ATOM    927  OE1 GLU B  21       8.433  11.877  15.096  4.00  1.00            
ATOM    928  OE2 GLU B  21       9.373  13.232  16.588  4.00  1.00            
ATOM    929    C GLU B  21       8.821   8.053  15.688  4.00  1.00            
ATOM    930    O GLU B  21       8.596   6.944  16.169  4.00  1.00            
ATOM    931    N ALA B  22       9.813   8.234  14.796  4.00  1.00            
ATOM    932   CA ALA B  22      10.487   7.022  14.443  4.00  1.00            
ATOM    933   CB ALA B  22       9.854   6.294  13.248  4.00  1.00            
ATOM    934    C ALA B  22      11.922   7.269  14.101  4.00  1.00            
ATOM    935    O ALA B  22      12.349   8.403  13.888  4.00  1.00            
ATOM    936    N LEU B  23      12.703   6.166  14.077  4.00  1.00            
ATOM    937   CA LEU B  23      14.093   6.175  13.720  4.00  1.00            
ATOM    938   CB LEU B  23      14.988   5.347  14.661  4.00  1.00            
ATOM    939   CG LEU B  23      15.089   5.886  16.100  4.00  1.00            
ATOM    940  CD1 LEU B  23      15.773   7.260  16.131  4.00  1.00            
ATOM    941  CD2 LEU B  23      13.728   5.867  16.813  4.00  1.00            
ATOM    942    C LEU B  23      14.183   5.513  12.367  4.00  1.00            
ATOM    943    O LEU B  23      13.381   4.638  12.055  4.00  1.00            
ATOM    944    N LEU B  24      15.136   5.940  11.508  4.00  1.00            
ATOM    945   CA LEU B  24      15.224   5.468  10.144  4.00  1.00            
ATOM    946   CB LEU B  24      16.049   6.416   9.253  4.00  1.00            
ATOM    947   CG LEU B  24      15.859   6.194   7.738  4.00  1.00            
ATOM    948  CD1 LEU B  24      16.476   4.881   7.230  4.00  1.00            
ATOM    949  CD2 LEU B  24      14.372   6.330   7.369  4.00  1.00            
ATOM    950    C LEU B  24      15.734   4.053   9.953  4.00  1.00            
ATOM    951    O LEU B  24      15.191   3.325   9.125  4.00  1.00            
ATOM    952    N ASP B  25      16.791   3.630  10.683  1.00  1.00            
ATOM    953   CA ASP B  25      17.389   2.306  10.625  1.00  1.00            
ATOM    954   CB ASP B  25      16.632   1.243  11.439  1.00  1.00            
ATOM    955   CG ASP B  25      17.072   1.377  12.886  1.00  1.00            
ATOM    956  OD1 ASP B  25      18.055   2.124  13.132  1.00  1.00            
ATOM    957  OD2 ASP B  25      16.446   0.724  13.763  1.00  1.00            
ATOM    958    C ASP B  25      17.707   1.706   9.298  1.00  1.00            
ATOM    959    O ASP B  25      17.006   0.810   8.829  1.00  1.00            
ATOM    960    N THR B  26      18.779   2.189   8.649  3.00  1.00            
ATOM    961   CA THR B  26      19.263   1.471   7.507  3.00  1.00            
ATOM    962   CB THR B  26      20.449   2.130   6.870  3.00  1.00            
ATOM    963  OG1 THR B  26      20.116   3.448   6.463  3.00  1.00            
ATOM    964  CG2 THR B  26      20.885   1.293   5.655  3.00  1.00            
ATOM    965    C THR B  26      19.728   0.162   8.072  3.00  1.00            
ATOM    966    O THR B  26      19.506  -0.896   7.485  3.00  1.00            
ATOM    967    N GLY B  27      20.376   0.212   9.260  3.00  1.00            
ATOM    968   CA GLY B  27      20.858  -0.983   9.896  3.00  1.00            
ATOM    969    C GLY B  27      19.710  -1.573  10.658  3.00  1.00            
ATOM    970    O GLY B  27      19.437  -1.195  11.797  3.00  1.00            
ATOM    971    N ALA B  28      19.011  -2.531  10.020  1.00  1.00            
ATOM    972   CA ALA B  28      17.887  -3.237  10.571  1.00  1.00            
ATOM    973   CB ALA B  28      16.800  -2.316  11.150  1.00  1.00            
ATOM    974    C ALA B  28      17.303  -3.938   9.384  1.00  1.00            
ATOM    975    O ALA B  28      17.586  -3.569   8.245  1.00  1.00            
ATOM    976    N ASP B  29      16.485  -4.980   9.606  1.00  1.00            
ATOM    977   CA ASP B  29      15.898  -5.672   8.495  1.00  1.00            
ATOM    978   CB ASP B  29      15.950  -7.203   8.647  1.00  1.00            
ATOM    979   CG ASP B  29      15.353  -7.829   7.394  1.00  1.00            
ATOM    980  OD1 ASP B  29      14.996  -7.065   6.458  1.00  1.00            
ATOM    981  OD2 ASP B  29      15.242  -9.084   7.360  1.00  1.00            
ATOM    982    C ASP B  29      14.457  -5.285   8.474  1.00  1.00            
ATOM    983    O ASP B  29      14.019  -4.494   7.640  1.00  1.00            
ATOM    984    N ASP B  30      13.687  -5.845   9.424  1.00  1.00            
ATOM    985   CA ASP B  30      12.280  -5.596   9.510  1.00  1.00            
ATOM    986   CB ASP B  30      11.520  -6.668  10.315  1.00  1.00            
ATOM    987   CG ASP B  30      11.583  -7.992   9.563  1.00  1.00            
ATOM    988  OD1 ASP B  30      12.098  -8.002   8.414  1.00  1.00            
ATOM    989  OD2 ASP B  30      11.115  -9.015  10.133  1.00  1.00            
ATOM    990    C ASP B  30      12.092  -4.305  10.227  1.00  1.00            
ATOM    991    O ASP B  30      13.047  -3.572  10.485  1.00  1.00            
ATOM    992    N THR B  31      10.823  -3.986  10.541  1.00  1.00            
ATOM    993   CA THR B  31      10.533  -2.769  11.231  1.00  1.00            
ATOM    994   CB THR B  31       9.307  -2.065  10.728  1.00  1.00            
ATOM    995  OG1 THR B  31       8.163  -2.888  10.911  1.00  1.00            
ATOM    996  CG2 THR B  31       9.491  -1.723   9.240  1.00  1.00            
ATOM    997    C THR B  31      10.244  -3.123  12.641  1.00  1.00            
ATOM    998    O THR B  31       9.608  -4.138  12.907  1.00  1.00            
ATOM    999    N VAL B  32      10.728  -2.308  13.595  4.00  1.00            
ATOM   1000   CA VAL B  32      10.428  -2.622  14.957  4.00  1.00            
ATOM   1001   CB VAL B  32      11.655  -2.849  15.794  4.00  1.00            
ATOM   1002  CG1 VAL B  32      11.221  -3.105  17.246  4.00  1.00            
ATOM   1003  CG2 VAL B  32      12.465  -4.001  15.177  4.00  1.00            
ATOM   1004    C VAL B  32       9.690  -1.447  15.542  4.00  1.00            
ATOM   1005    O VAL B  32      10.174  -0.318  15.479  4.00  1.00            
ATOM   1006    N LEU B  33       8.483  -1.678  16.114  4.00  1.00            
ATOM   1007   CA LEU B  33       7.734  -0.622  16.752  4.00  1.00            
ATOM   1008   CB LEU B  33       6.383  -0.290  16.086  4.00  1.00            
ATOM   1009   CG LEU B  33       5.350  -1.429  16.050  4.00  1.00            
ATOM   1010  CD1 LEU B  33       4.071  -0.972  15.329  4.00  1.00            
ATOM   1011  CD2 LEU B  33       5.939  -2.717  15.453  4.00  1.00            
ATOM   1012    C LEU B  33       7.511  -1.057  18.181  4.00  1.00            
ATOM   1013    O LEU B  33       7.339  -2.246  18.443  4.00  1.00            
ATOM   1014    N GLU B  34       7.521  -0.109  19.151  1.00  1.00            
ATOM   1015   CA GLU B  34       7.355  -0.454  20.545  1.00  1.00            
ATOM   1016   CB GLU B  34       7.568   0.697  21.548  1.00  1.00            
ATOM   1017   CG GLU B  34       7.601   0.198  22.999  1.00  1.00            
ATOM   1018   CD GLU B  34       7.932   1.357  23.929  1.00  1.00            
ATOM   1019  OE1 GLU B  34       8.885   2.120  23.618  1.00  1.00            
ATOM   1020  OE2 GLU B  34       7.235   1.491  24.971  1.00  1.00            
ATOM   1021    C GLU B  34       5.959  -0.971  20.694  1.00  1.00            
ATOM   1022    O GLU B  34       5.174  -0.928  19.749  1.00  1.00            
ATOM   1023    N GLU B  35       5.634  -1.507  21.886  1.00  1.00            
ATOM   1024   CA GLU B  35       4.376  -2.158  22.127  1.00  1.00            
ATOM   1025   CB GLU B  35       4.160  -2.495  23.614  1.00  1.00            
ATOM   1026   CG GLU B  35       5.186  -3.500  24.149  1.00  1.00            
ATOM   1027   CD GLU B  35       5.055  -3.579  25.663  1.00  1.00            
ATOM   1028  OE1 GLU B  35       4.257  -4.425  26.150  1.00  1.00            
ATOM   1029  OE2 GLU B  35       5.752  -2.790  26.355  1.00  1.00            
ATOM   1030    C GLU B  35       3.245  -1.309  21.657  1.00  1.00            
ATOM   1031    O GLU B  35       3.134  -0.132  22.001  1.00  1.00            
ATOM   1032    N MET B  36       2.374  -1.918  20.823  1.00  1.00            
ATOM   1033   CA MET B  36       1.230  -1.245  20.283  1.00  1.00            
ATOM   1034   CB MET B  36       1.453  -0.713  18.861  1.00  1.00            
ATOM   1035   CG MET B  36       0.296   0.142  18.343  1.00  1.00            
ATOM   1036   SD MET B  36       0.161   1.760  19.157  1.00  1.00            
ATOM   1037   CE MET B  36       1.793   2.312  18.584  1.00  1.00            
ATOM   1038    C MET B  36       0.120  -2.244  20.196  1.00  1.00            
ATOM   1039    O MET B  36       0.373  -3.444  20.086  1.00  1.00            
ATOM   1040    N ASN B  37      -1.152  -1.791  20.267  1.00  1.00            
ATOM   1041   CA ASN B  37      -2.198  -2.760  20.127  1.00  1.00            
ATOM   1042   CB ASN B  37      -3.271  -2.739  21.247  1.00  1.00            
ATOM   1043   CG ASN B  37      -4.033  -1.417  21.288  1.00  1.00            
ATOM   1044  OD1 ASN B  37      -3.439  -0.340  21.313  1.00  1.00            
ATOM   1045  ND2 ASN B  37      -5.390  -1.502  21.280  1.00  1.00            
ATOM   1046    C ASN B  37      -2.852  -2.574  18.784  1.00  1.00            
ATOM   1047    O ASN B  37      -3.744  -1.748  18.601  1.00  1.00            
ATOM   1048    N LEU B  38      -2.373  -3.326  17.788  1.00  1.00            
ATOM   1049   CA LEU B  38      -3.068  -3.333  16.536  1.00  1.00            
ATOM   1050   CB LEU B  38      -2.251  -2.828  15.323  1.00  1.00            
ATOM   1051   CG LEU B  38      -0.901  -3.522  15.042  1.00  1.00            
ATOM   1052  CD1 LEU B  38       0.026  -3.447  16.263  1.00  1.00            
ATOM   1053  CD2 LEU B  38      -1.073  -4.930  14.452  1.00  1.00            
ATOM   1054    C LEU B  38      -3.460  -4.769  16.380  1.00  1.00            
ATOM   1055    O LEU B  38      -2.646  -5.673  16.559  1.00  1.00            
ATOM   1056    N PRO B  39      -4.713  -5.010  16.127  1.00  1.00            
ATOM   1057   CA PRO B  39      -5.169  -6.367  15.975  1.00  1.00            
ATOM   1058   CD PRO B  39      -5.754  -4.135  16.631  1.00  1.00            
ATOM   1059   CB PRO B  39      -6.651  -6.357  16.362  1.00  1.00            
ATOM   1060   CG PRO B  39      -7.060  -4.877  16.315  1.00  1.00            
ATOM   1061    C PRO B  39      -4.926  -6.896  14.613  1.00  1.00            
ATOM   1062    O PRO B  39      -4.583  -6.132  13.709  1.00  1.00            
ATOM   1063    N GLY B  40      -5.089  -8.227  14.456  1.00  1.00            
ATOM   1064   CA GLY B  40      -4.905  -8.891  13.209  1.00  1.00            
ATOM   1065    C GLY B  40      -4.486 -10.275  13.561  1.00  1.00            
ATOM   1066    O GLY B  40      -4.503 -10.648  14.732  1.00  1.00            
ATOM   1067    N LYS B  41      -4.110 -11.088  12.560  1.00  1.00            
ATOM   1068   CA LYS B  41      -3.686 -12.400  12.935  1.00  1.00            
ATOM   1069   CB LYS B  41      -4.361 -13.547  12.165  1.00  1.00            
ATOM   1070   CG LYS B  41      -5.835 -13.783  12.489  1.00  1.00            
ATOM   1071   CD LYS B  41      -6.439 -14.866  11.592  1.00  1.00            
ATOM   1072   CE LYS B  41      -5.673 -16.188  11.680  1.00  1.00            
ATOM   1073   NZ LYS B  41      -6.035 -17.068  10.550  1.00  1.00            
ATOM   1074    C LYS B  41      -2.240 -12.536  12.639  1.00  1.00            
ATOM   1075    O LYS B  41      -1.845 -12.538  11.475  1.00  1.00            
ATOM   1076    N TRP B  42      -1.388 -12.639  13.676  1.00  1.00            
ATOM   1077   CA TRP B  42      -0.065 -12.942  13.252  1.00  1.00            
ATOM   1078   CB TRP B  42       0.753 -11.789  12.662  1.00  1.00            
ATOM   1079   CG TRP B  42       1.827 -12.310  11.734  1.00  1.00            
ATOM   1080  CD2 TRP B  42       1.524 -12.738  10.397  1.00  1.00            
ATOM   1081  CD1 TRP B  42       3.161 -12.529  11.916  1.00  1.00            
ATOM   1082  NE1 TRP B  42       3.709 -13.064  10.772  1.00  1.00            
ATOM   1083  CE2 TRP B  42       2.710 -13.200   9.830  1.00  1.00            
ATOM   1084  CE3 TRP B  42       0.348 -12.753   9.703  1.00  1.00            
ATOM   1085  CZ2 TRP B  42       2.737 -13.684   8.552  1.00  1.00            
ATOM   1086  CZ3 TRP B  42       0.378 -13.235   8.413  1.00  1.00            
ATOM   1087  CH2 TRP B  42       1.551 -13.692   7.849  1.00  1.00            
ATOM   1088    C TRP B  42       0.679 -13.669  14.328  1.00  1.00            
ATOM   1089    O TRP B  42       0.097 -14.101  15.322  1.00  1.00            
ATOM   1090    N LYS B  43       1.998 -13.848  14.125  4.00  1.00            
ATOM   1091   CA LYS B  43       2.784 -14.703  14.965  4.00  1.00            
ATOM   1092   CB LYS B  43       3.945 -15.402  14.238  4.00  1.00            
ATOM   1093   CG LYS B  43       3.518 -16.458  13.222  4.00  1.00            
ATOM   1094   CD LYS B  43       4.696 -17.052  12.448  4.00  1.00            
ATOM   1095   CE LYS B  43       4.286 -18.177  11.497  4.00  1.00            
ATOM   1096   NZ LYS B  43       3.537 -19.211  12.244  4.00  1.00            
ATOM   1097    C LYS B  43       3.416 -14.039  16.156  4.00  1.00            
ATOM   1098    O LYS B  43       3.513 -12.823  16.313  4.00  1.00            
ATOM   1099    N PRO B  44       3.785 -14.964  17.019  4.00  0.00            
ATOM   1100   CA PRO B  44       4.470 -14.745  18.274  4.00  0.00            
ATOM   1101   CD PRO B  44       3.075 -16.233  17.022  4.00  0.00            
ATOM   1102   CB PRO B  44       4.171 -15.962  19.150  4.00  0.00            
ATOM   1103   CG PRO B  44       3.707 -17.042  18.163  4.00  0.00            
ATOM   1104    C PRO B  44       5.958 -14.501  18.094  4.00  0.00            
ATOM   1105    O PRO B  44       6.661 -14.387  19.097  4.00  0.00            
ATOM   1106    N LYS B  45       6.453 -14.397  16.841  4.00  0.00            
ATOM   1107   CA LYS B  45       7.851 -14.361  16.468  4.00  0.00            
ATOM   1108   CB LYS B  45       8.078 -13.796  15.055  4.00  0.00            
ATOM   1109   CG LYS B  45       9.490 -14.031  14.517  4.00  0.00            
ATOM   1110   CD LYS B  45       9.575 -13.910  12.995  4.00  0.00            
ATOM   1111   CE LYS B  45       8.984 -15.119  12.265  4.00  0.00            
ATOM   1112   NZ LYS B  45       9.083 -14.928  10.801  4.00  0.00            
ATOM   1113    C LYS B  45       8.751 -13.665  17.430  4.00  0.00            
ATOM   1114    O LYS B  45       8.420 -12.633  18.010  4.00  0.00            
ATOM   1115    N MET B  46       9.938 -14.289  17.623  4.00  0.00            
ATOM   1116   CA MET B  46      10.987 -13.794  18.467  4.00  0.00            
ATOM   1117   CB MET B  46      11.551 -14.844  19.436  4.00  0.00            
ATOM   1118   CG MET B  46      10.544 -15.192  20.536  4.00  0.00            
ATOM   1119   SD MET B  46      11.110 -16.431  21.739  4.00  0.00            
ATOM   1120   CE MET B  46      10.779 -17.845  20.648  4.00  0.00            
ATOM   1121    C MET B  46      12.083 -13.291  17.569  4.00  0.00            
ATOM   1122    O MET B  46      12.470 -13.967  16.617  4.00  0.00            
ATOM   1123    N ILE B  47      12.599 -12.069  17.839  4.00  0.00            
ATOM   1124   CA ILE B  47      13.609 -11.490  16.989  4.00  0.00            
ATOM   1125   CB ILE B  47      13.152 -10.264  16.259  4.00  0.00            
ATOM   1126  CG1 ILE B  47      12.101 -10.643  15.201  4.00  0.00            
ATOM   1127  CG2 ILE B  47      14.399  -9.576  15.676  4.00  0.00            
ATOM   1128  CD1 ILE B  47      10.832 -11.262  15.785  4.00  0.00            
ATOM   1129    C ILE B  47      14.817 -11.127  17.778  4.00  0.00            
ATOM   1130    O ILE B  47      14.726 -10.619  18.894  4.00  0.00            
ATOM   1131    N GLY B  48      15.997 -11.409  17.191  4.00  0.00            
ATOM   1132   CA GLY B  48      17.241 -11.103  17.827  4.00  0.00            
ATOM   1133    C GLY B  48      17.430  -9.633  17.787  4.00  0.00            
ATOM   1134    O GLY B  48      17.150  -8.975  16.786  4.00  0.00            
ATOM   1135    N GLY B  49      17.915  -9.086  18.911  4.00  0.00            
ATOM   1136   CA GLY B  49      18.235  -7.700  18.972  4.00  0.00            
ATOM   1137    C GLY B  49      19.726  -7.662  18.845  4.00  0.00            
ATOM   1138    O GLY B  49      20.312  -8.528  18.195  4.00  0.00            
ATOM   1139    N ILE B  50      20.396  -6.662  19.453  3.00  0.00            
ATOM   1140   CA ILE B  50      21.823  -6.669  19.307  3.00  0.00            
ATOM   1141   CB ILE B  50      22.477  -5.483  19.949  3.00  0.00            
ATOM   1142  CG1 ILE B  50      22.120  -4.201  19.181  3.00  0.00            
ATOM   1143  CG2 ILE B  50      23.984  -5.762  20.043  3.00  0.00            
ATOM   1144  CD1 ILE B  50      22.608  -4.210  17.732  3.00  0.00            
ATOM   1145    C ILE B  50      22.369  -7.891  19.965  3.00  0.00            
ATOM   1146    O ILE B  50      22.966  -8.744  19.316  3.00  0.00            
ATOM   1147    N GLY B  51      22.104  -8.056  21.267  3.00  0.00            
ATOM   1148   CA GLY B  51      22.579  -9.217  21.959  3.00  0.00            
ATOM   1149    C GLY B  51      21.545  -9.414  22.994  3.00  0.00            
ATOM   1150    O GLY B  51      21.825  -9.504  24.187  3.00  0.00            
ATOM   1151    N GLY B  52      20.292  -9.483  22.519  4.00  0.00            
ATOM   1152   CA GLY B  52      19.184  -9.624  23.397  4.00  0.00            
ATOM   1153    C GLY B  52      18.065 -10.140  22.572  4.00  0.00            
ATOM   1154    O GLY B  52      18.117 -10.103  21.343  4.00  0.00            
ATOM   1155    N PHE B  53      17.013 -10.650  23.230  4.00  0.00            
ATOM   1156   CA PHE B  53      15.926 -11.131  22.446  4.00  0.00            
ATOM   1157   CB PHE B  53      15.379 -12.502  22.873  4.00  0.00            
ATOM   1158   CG PHE B  53      16.342 -13.520  22.378  4.00  0.00            
ATOM   1159  CD1 PHE B  53      17.411 -13.915  23.144  4.00  0.00            
ATOM   1160  CD2 PHE B  53      16.171 -14.070  21.128  4.00  0.00            
ATOM   1161  CE1 PHE B  53      18.297 -14.855  22.672  4.00  0.00            
ATOM   1162  CE2 PHE B  53      17.054 -15.009  20.652  4.00  0.00            
ATOM   1163   CZ PHE B  53      18.118 -15.404  21.426  4.00  0.00            
ATOM   1164    C PHE B  53      14.797 -10.158  22.538  4.00  0.00            
ATOM   1165    O PHE B  53      14.363  -9.799  23.630  4.00  0.00            
ATOM   1166    N ILE B  54      14.307  -9.690  21.370  4.00  0.00            
ATOM   1167   CA ILE B  54      13.162  -8.829  21.368  4.00  0.00            
ATOM   1168   CB ILE B  54      13.329  -7.574  20.550  4.00  0.00            
ATOM   1169  CG1 ILE B  54      12.088  -6.683  20.725  4.00  0.00            
ATOM   1170  CG2 ILE B  54      13.680  -7.930  19.094  4.00  0.00            
ATOM   1171  CD1 ILE B  54      11.914  -6.166  22.154  4.00  0.00            
ATOM   1172    C ILE B  54      12.028  -9.659  20.840  4.00  0.00            
ATOM   1173    O ILE B  54      11.964  -9.983  19.655  4.00  0.00            
ATOM   1174    N LYS B  55      11.107 -10.060  21.740  4.00  0.00            
ATOM   1175   CA LYS B  55      10.001 -10.875  21.326  4.00  0.00            
ATOM   1176   CB LYS B  55       9.259 -11.546  22.492  4.00  0.00            
ATOM   1177   CG LYS B  55      10.132 -12.538  23.257  4.00  0.00            
ATOM   1178   CD LYS B  55       9.554 -12.949  24.611  4.00  0.00            
ATOM   1179   CE LYS B  55      10.492 -13.843  25.423  4.00  0.00            
ATOM   1180   NZ LYS B  55       9.924 -14.079  26.768  4.00  0.00            
ATOM   1181    C LYS B  55       9.051  -9.961  20.647  4.00  0.00            
ATOM   1182    O LYS B  55       8.882  -8.815  21.061  4.00  0.00            
ATOM   1183    N VAL B  56       8.404 -10.427  19.564  4.00  0.00            
ATOM   1184   CA VAL B  56       7.559  -9.467  18.942  4.00  0.00            
ATOM   1185   CB VAL B  56       8.163  -8.821  17.733  4.00  0.00            
ATOM   1186  CG1 VAL B  56       9.442  -8.082  18.158  4.00  0.00            
ATOM   1187  CG2 VAL B  56       8.371  -9.896  16.655  4.00  0.00            
ATOM   1188    C VAL B  56       6.275 -10.067  18.510  4.00  0.00            
ATOM   1189    O VAL B  56       6.196 -11.244  18.161  4.00  0.00            
ATOM   1190    N ARG B  57       5.217  -9.236  18.547  4.00  0.00            
ATOM   1191   CA ARG B  57       3.970  -9.656  18.002  4.00  0.00            
ATOM   1192   CB ARG B  57       2.735  -9.081  18.714  4.00  0.00            
ATOM   1193   CG ARG B  57       1.447  -9.833  18.370  4.00  0.00            
ATOM   1194   CD ARG B  57       0.280  -9.513  19.308  4.00  0.00            
ATOM   1195   NE ARG B  57       0.687  -9.937  20.678  4.00  0.00            
ATOM   1196   CZ ARG B  57      -0.058 -10.847  21.374  4.00  0.00            
ATOM   1197  NH1 ARG B  57      -1.208 -11.346  20.835  4.00  0.00            
ATOM   1198  NH2 ARG B  57       0.347 -11.253  22.612  4.00  0.00            
ATOM   1199    C ARG B  57       4.034  -9.132  16.606  4.00  0.00            
ATOM   1200    O ARG B  57       4.339  -7.959  16.394  4.00  0.00            
ATOM   1201    N GLN B  58       3.781  -9.995  15.605  4.00  1.00            
ATOM   1202   CA GLN B  58       3.973  -9.561  14.254  4.00  1.00            
ATOM   1203   CB GLN B  58       4.768 -10.582  13.428  4.00  1.00            
ATOM   1204   CG GLN B  58       5.354 -10.035  12.128  4.00  1.00            
ATOM   1205   CD GLN B  58       6.405 -11.039  11.674  4.00  1.00            
ATOM   1206  OE1 GLN B  58       6.433 -12.177  12.141  4.00  1.00            
ATOM   1207  NE2 GLN B  58       7.307 -10.604  10.754  4.00  1.00            
ATOM   1208    C GLN B  58       2.646  -9.297  13.653  4.00  1.00            
ATOM   1209    O GLN B  58       1.615  -9.706  14.183  4.00  1.00            
ATOM   1210    N TYR B  59       2.646  -8.485  12.584  4.00  1.00            
ATOM   1211   CA TYR B  59       1.446  -8.239  11.858  4.00  1.00            
ATOM   1212   CB TYR B  59       0.875  -6.831  12.104  4.00  1.00            
ATOM   1213   CG TYR B  59      -0.522  -6.775  11.584  4.00  1.00            
ATOM   1214  CD1 TYR B  59      -1.553  -7.287  12.340  4.00  1.00            
ATOM   1215  CD2 TYR B  59      -0.817  -6.209  10.365  4.00  1.00            
ATOM   1216  CE1 TYR B  59      -2.851  -7.244  11.892  4.00  1.00            
ATOM   1217  CE2 TYR B  59      -2.118  -6.166   9.917  4.00  1.00            
ATOM   1218   CZ TYR B  59      -3.140  -6.685  10.671  4.00  1.00            
ATOM   1219   OH TYR B  59      -4.470  -6.635  10.201  4.00  1.00            
ATOM   1220    C TYR B  59       1.878  -8.305  10.425  4.00  1.00            
ATOM   1221    O TYR B  59       2.818  -7.615  10.031  4.00  1.00            
ATOM   1222    N ASP B  60       1.221  -9.142   9.601  4.00  1.00            
ATOM   1223   CA ASP B  60       1.732  -9.317   8.271  4.00  1.00            
ATOM   1224   CB ASP B  60       1.050 -10.443   7.481  4.00  1.00            
ATOM   1225   CG ASP B  60       1.855 -10.603   6.198  4.00  1.00            
ATOM   1226  OD1 ASP B  60       3.041 -10.174   6.190  4.00  1.00            
ATOM   1227  OD2 ASP B  60       1.296 -11.139   5.205  4.00  1.00            
ATOM   1228    C ASP B  60       1.637  -8.093   7.413  4.00  1.00            
ATOM   1229    O ASP B  60       2.653  -7.621   6.903  4.00  1.00            
ATOM   1230    N GLN B  61       0.430  -7.521   7.231  4.00  1.00            
ATOM   1231   CA GLN B  61       0.363  -6.407   6.323  4.00  1.00            
ATOM   1232   CB GLN B  61      -0.539  -6.618   5.092  4.00  1.00            
ATOM   1233   CG GLN B  61      -0.012  -7.620   4.064  4.00  1.00            
ATOM   1234   CD GLN B  61      -0.989  -7.625   2.893  4.00  1.00            
ATOM   1235  OE1 GLN B  61      -1.963  -6.875   2.878  4.00  1.00            
ATOM   1236  NE2 GLN B  61      -0.723  -8.491   1.879  4.00  1.00            
ATOM   1237    C GLN B  61      -0.200  -5.238   7.026  4.00  1.00            
ATOM   1238    O GLN B  61      -1.352  -5.252   7.452  4.00  1.00            
ATOM   1239    N ILE B  62       0.607  -4.175   7.170  4.00  1.00            
ATOM   1240   CA ILE B  62       0.042  -3.013   7.769  4.00  1.00            
ATOM   1241   CB ILE B  62       0.439  -2.774   9.191  4.00  1.00            
ATOM   1242  CG1 ILE B  62      -0.441  -1.667   9.796  4.00  1.00            
ATOM   1243  CG2 ILE B  62       1.946  -2.468   9.229  4.00  1.00            
ATOM   1244  CD1 ILE B  62      -0.351  -1.565  11.316  4.00  1.00            
ATOM   1245    C ILE B  62       0.473  -1.842   6.984  4.00  1.00            
ATOM   1246    O ILE B  62       1.612  -1.750   6.529  4.00  1.00            
ATOM   1247    N PRO B  63      -0.445  -0.954   6.794  4.00  1.00            
ATOM   1248   CA PRO B  63      -0.061   0.194   6.056  4.00  1.00            
ATOM   1249   CD PRO B  63      -1.812  -1.350   6.497  4.00  1.00            
ATOM   1250   CB PRO B  63      -1.351   0.853   5.580  4.00  1.00            
ATOM   1251   CG PRO B  63      -2.316  -0.337   5.452  4.00  1.00            
ATOM   1252    C PRO B  63       0.812   1.038   6.927  4.00  1.00            
ATOM   1253    O PRO B  63       0.466   1.229   8.092  4.00  1.00            
ATOM   1254    N VAL B  64       1.946   1.543   6.405  4.00  1.00            
ATOM   1255   CA VAL B  64       2.769   2.387   7.222  4.00  1.00            
ATOM   1256   CB VAL B  64       4.122   1.804   7.516  4.00  1.00            
ATOM   1257  CG1 VAL B  64       4.941   2.843   8.303  4.00  1.00            
ATOM   1258  CG2 VAL B  64       3.940   0.462   8.246  4.00  1.00            
ATOM   1259    C VAL B  64       3.015   3.627   6.423  4.00  1.00            
ATOM   1260    O VAL B  64       3.733   3.591   5.425  4.00  1.00            
ATOM   1261    N GLU B  65       2.429   4.768   6.831  4.00  1.00            
ATOM   1262   CA GLU B  65       2.755   5.971   6.122  4.00  1.00            
ATOM   1263   CB GLU B  65       1.831   7.173   6.391  4.00  1.00            
ATOM   1264   CG GLU B  65       0.407   7.026   5.854  4.00  1.00            
ATOM   1265   CD GLU B  65      -0.454   6.425   6.953  4.00  1.00            
ATOM   1266  OE1 GLU B  65      -0.005   5.432   7.585  4.00  1.00            
ATOM   1267  OE2 GLU B  65      -1.571   6.961   7.182  4.00  1.00            
ATOM   1268    C GLU B  65       4.101   6.336   6.675  4.00  1.00            
ATOM   1269    O GLU B  65       4.476   5.879   7.753  4.00  1.00            
ATOM   1270    N ILE B  66       4.874   7.157   5.945  4.00  1.00            
ATOM   1271   CA ILE B  66       6.180   7.564   6.388  4.00  1.00            
ATOM   1272   CB ILE B  66       7.303   7.048   5.520  4.00  1.00            
ATOM   1273  CG1 ILE B  66       8.665   7.350   6.173  4.00  1.00            
ATOM   1274  CG2 ILE B  66       7.127   7.560   4.080  4.00  1.00            
ATOM   1275  CD1 ILE B  66       9.835   6.611   5.525  4.00  1.00            
ATOM   1276    C ILE B  66       6.134   9.051   6.363  4.00  1.00            
ATOM   1277    O ILE B  66       5.169   9.622   6.869  4.00  1.00            
ATOM   1278    N CYS B  67       7.187   9.731   5.867  3.00  1.00            
ATOM   1279   CA CYS B  67       7.085  11.154   5.755  3.00  1.00            
ATOM   1280   CB CYS B  67       8.444  11.857   5.565  3.00  1.00            
ATOM   1281   SG CYS B  67       9.361  11.271   4.110  3.00  1.00            
ATOM   1282    C CYS B  67       6.219  11.436   4.572  3.00  1.00            
ATOM   1283    O CYS B  67       6.645  12.047   3.593  3.00  1.00            
ATOM   1284    N GLY B  68       4.962  10.964   4.655  3.00  1.00            
ATOM   1285   CA GLY B  68       3.941  11.190   3.687  3.00  1.00            
ATOM   1286    C GLY B  68       3.951  10.113   2.660  3.00  1.00            
ATOM   1287    O GLY B  68       2.956   9.915   1.963  3.00  1.00            
ATOM   1288    N HIS B  69       5.066   9.378   2.529  4.00  1.00            
ATOM   1289   CA HIS B  69       5.048   8.341   1.547  4.00  1.00            
ATOM   1290  ND1 HIS B  69       8.569   8.943   0.671  4.00  1.00            
ATOM   1291   CG HIS B  69       7.282   8.574   0.348  4.00  1.00            
ATOM   1292   CB HIS B  69       6.411   7.714   1.207  4.00  1.00            
ATOM   1293  NE2 HIS B  69       8.131   9.828  -1.322  4.00  1.00            
ATOM   1294  CD2 HIS B  69       7.031   9.124  -0.870  4.00  1.00            
ATOM   1295  CE1 HIS B  69       9.030   9.690  -0.364  4.00  1.00            
ATOM   1296    C HIS B  69       4.206   7.238   2.102  4.00  1.00            
ATOM   1297    O HIS B  69       3.967   7.170   3.307  4.00  1.00            
ATOM   1298    N LYS B  70       3.708   6.359   1.215  4.00  1.00            
ATOM   1299   CA LYS B  70       2.873   5.278   1.646  4.00  1.00            
ATOM   1300   CB LYS B  70       1.619   5.137   0.758  4.00  1.00            
ATOM   1301   CG LYS B  70       0.480   4.314   1.360  4.00  1.00            
ATOM   1302   CD LYS B  70      -0.860   4.546   0.653  4.00  1.00            
ATOM   1303   CE LYS B  70      -2.018   3.733   1.237  4.00  1.00            
ATOM   1304   NZ LYS B  70      -3.279   4.073   0.539  4.00  1.00            
ATOM   1305    C LYS B  70       3.675   4.028   1.547  4.00  1.00            
ATOM   1306    O LYS B  70       4.493   3.874   0.641  4.00  1.00            
ATOM   1307    N ALA B  71       3.477   3.100   2.502  4.00  1.00            
ATOM   1308   CA ALA B  71       4.262   1.907   2.451  4.00  1.00            
ATOM   1309   CB ALA B  71       5.607   2.061   3.171  4.00  1.00            
ATOM   1310    C ALA B  71       3.506   0.793   3.109  4.00  1.00            
ATOM   1311    O ALA B  71       2.561   1.032   3.858  4.00  1.00            
ATOM   1312    N ILE B  72       3.894  -0.469   2.821  4.00  1.00            
ATOM   1313   CA ILE B  72       3.198  -1.583   3.405  4.00  1.00            
ATOM   1314   CB ILE B  72       2.255  -2.256   2.445  4.00  1.00            
ATOM   1315  CG1 ILE B  72       1.190  -1.263   1.956  4.00  1.00            
ATOM   1316  CG2 ILE B  72       1.651  -3.492   3.130  4.00  1.00            
ATOM   1317  CD1 ILE B  72       0.336  -1.810   0.811  4.00  1.00            
ATOM   1318    C ILE B  72       4.195  -2.613   3.858  4.00  1.00            
ATOM   1319    O ILE B  72       5.294  -2.694   3.313  4.00  1.00            
ATOM   1320    N GLY B  73       3.852  -3.422   4.893  4.00  1.00            
ATOM   1321   CA GLY B  73       4.777  -4.456   5.275  4.00  1.00            
ATOM   1322    C GLY B  73       4.495  -4.989   6.651  4.00  1.00            
ATOM   1323    O GLY B  73       3.402  -4.817   7.188  4.00  1.00            
ATOM   1324    N THR B  74       5.518  -5.649   7.255  4.00  1.00            
ATOM   1325   CA THR B  74       5.375  -6.325   8.518  4.00  1.00            
ATOM   1326   CB THR B  74       6.066  -7.657   8.571  4.00  1.00            
ATOM   1327  OG1 THR B  74       5.742  -8.327   9.782  4.00  1.00            
ATOM   1328  CG2 THR B  74       7.584  -7.439   8.471  4.00  1.00            
ATOM   1329    C THR B  74       5.895  -5.494   9.667  4.00  1.00            
ATOM   1330    O THR B  74       6.977  -4.914   9.605  4.00  1.00            
ATOM   1331    N VAL B  75       5.075  -5.423  10.745  4.00  1.00            
ATOM   1332   CA VAL B  75       5.241  -4.604  11.924  4.00  1.00            
ATOM   1333   CB VAL B  75       3.969  -4.471  12.711  4.00  1.00            
ATOM   1334  CG1 VAL B  75       2.923  -3.745  11.849  4.00  1.00            
ATOM   1335  CG2 VAL B  75       3.538  -5.869  13.178  4.00  1.00            
ATOM   1336    C VAL B  75       6.303  -4.922  12.926  4.00  1.00            
ATOM   1337    O VAL B  75       7.099  -4.051  13.274  4.00  1.00            
ATOM   1338    N LEU B  76       6.367  -6.163  13.421  4.00  1.00            
ATOM   1339   CA LEU B  76       7.279  -6.448  14.490  4.00  1.00            
ATOM   1340   CB LEU B  76       8.760  -6.449  14.081  4.00  1.00            
ATOM   1341   CG LEU B  76       9.144  -7.567  13.092  4.00  1.00            
ATOM   1342  CD1 LEU B  76       9.054  -8.952  13.753  4.00  1.00            
ATOM   1343  CD2 LEU B  76       8.336  -7.471  11.787  4.00  1.00            
ATOM   1344    C LEU B  76       7.108  -5.559  15.710  4.00  1.00            
ATOM   1345    O LEU B  76       8.052  -4.875  16.106  4.00  1.00            
ATOM   1346    N VAL B  77       5.904  -5.541  16.341  4.00  1.00            
ATOM   1347   CA VAL B  77       5.669  -4.821  17.583  4.00  1.00            
ATOM   1348   CB VAL B  77       4.213  -4.696  17.920  4.00  1.00            
ATOM   1349  CG1 VAL B  77       4.076  -4.040  19.302  4.00  1.00            
ATOM   1350  CG2 VAL B  77       3.527  -3.912  16.787  4.00  1.00            
ATOM   1351    C VAL B  77       6.349  -5.616  18.659  4.00  1.00            
ATOM   1352    O VAL B  77       6.280  -6.844  18.671  4.00  1.00            
ATOM   1353    N GLY B  78       7.048  -4.926  19.583  1.00  1.00            
ATOM   1354   CA GLY B  78       7.756  -5.560  20.662  1.00  1.00            
ATOM   1355    C GLY B  78       8.091  -4.448  21.600  1.00  1.00            
ATOM   1356    O GLY B  78       7.771  -3.282  21.373  1.00  1.00            
ATOM   1357    N PRO B  79       8.731  -4.819  22.657  1.00  1.00            
ATOM   1358   CA PRO B  79       9.113  -3.884  23.681  1.00  1.00            
ATOM   1359   CD PRO B  79       8.471  -6.140  23.209  1.00  1.00            
ATOM   1360   CB PRO B  79       9.273  -4.702  24.966  1.00  1.00            
ATOM   1361   CG PRO B  79       9.278  -6.171  24.512  1.00  1.00            
ATOM   1362    C PRO B  79      10.256  -2.902  23.480  1.00  1.00            
ATOM   1363    O PRO B  79      10.435  -2.062  24.360  1.00  1.00            
ATOM   1364    N THR B  80      11.030  -2.946  22.380  1.00  1.00            
ATOM   1365   CA THR B  80      12.222  -2.128  22.272  1.00  1.00            
ATOM   1366   CB THR B  80      12.957  -2.350  20.986  1.00  1.00            
ATOM   1367  OG1 THR B  80      12.162  -1.923  19.891  1.00  1.00            
ATOM   1368  CG2 THR B  80      13.259  -3.855  20.855  1.00  1.00            
ATOM   1369    C THR B  80      11.962  -0.661  22.387  1.00  1.00            
ATOM   1370    O THR B  80      11.054  -0.103  21.774  1.00  1.00            
ATOM   1371    N PRO B  81      12.767  -0.047  23.229  1.00  1.00            
ATOM   1372   CA PRO B  81      12.816   1.386  23.375  1.00  1.00            
ATOM   1373   CD PRO B  81      13.921  -0.703  23.817  1.00  1.00            
ATOM   1374   CB PRO B  81      13.900   1.654  24.412  1.00  1.00            
ATOM   1375   CG PRO B  81      14.848   0.449  24.244  1.00  1.00            
ATOM   1376    C PRO B  81      13.209   1.835  22.028  1.00  1.00            
ATOM   1377    O PRO B  81      14.298   1.466  21.596  1.00  1.00            
ATOM   1378    N VAL B  82      12.325   2.608  21.380  1.00  1.00            
ATOM   1379   CA VAL B  82      12.488   3.214  20.096  1.00  1.00            
ATOM   1380   CB VAL B  82      13.816   3.095  19.381  1.00  1.00            
ATOM   1381  CG1 VAL B  82      14.936   3.733  20.222  1.00  1.00            
ATOM   1382  CG2 VAL B  82      14.016   1.648  18.891  1.00  1.00            
ATOM   1383    C VAL B  82      11.486   2.636  19.165  1.00  1.00            
ATOM   1384    O VAL B  82      11.023   1.509  19.337  1.00  1.00            
ATOM   1385    N ASN B  83      11.117   3.437  18.152  1.00  1.00            
ATOM   1386   CA ASN B  83      10.301   2.978  17.073  1.00  1.00            
ATOM   1387   CB ASN B  83       9.087   3.879  16.797  1.00  1.00            
ATOM   1388   CG ASN B  83       8.174   3.793  18.017  1.00  1.00            
ATOM   1389  OD1 ASN B  83       8.431   3.027  18.944  1.00  1.00            
ATOM   1390  ND2 ASN B  83       7.076   4.595  18.015  1.00  1.00            
ATOM   1391    C ASN B  83      11.257   3.091  15.926  1.00  1.00            
ATOM   1392    O ASN B  83      11.837   4.154  15.711  1.00  1.00            
ATOM   1393    N ILE B  84      11.477   1.997  15.173  4.00  1.00            
ATOM   1394   CA ILE B  84      12.477   2.036  14.142  4.00  1.00            
ATOM   1395   CB ILE B  84      13.554   1.004  14.317  4.00  1.00            
ATOM   1396  CG1 ILE B  84      12.948  -0.410  14.244  4.00  1.00            
ATOM   1397  CG2 ILE B  84      14.306   1.300  15.625  4.00  1.00            
ATOM   1398  CD1 ILE B  84      13.990  -1.519  14.103  4.00  1.00            
ATOM   1399    C ILE B  84      11.815   1.725  12.848  4.00  1.00            
ATOM   1400    O ILE B  84      10.770   1.079  12.797  4.00  1.00            
ATOM   1401    N ILE B  85      12.424   2.229  11.764  4.00  1.00            
ATOM   1402   CA ILE B  85      11.977   1.992  10.431  4.00  1.00            
ATOM   1403   CB ILE B  85      11.995   3.222   9.573  4.00  1.00            
ATOM   1404  CG1 ILE B  85      11.052   4.291  10.152  4.00  1.00            
ATOM   1405  CG2 ILE B  85      11.656   2.809   8.132  4.00  1.00            
ATOM   1406  CD1 ILE B  85      11.246   5.671   9.524  4.00  1.00            
ATOM   1407    C ILE B  85      12.989   1.065   9.889  4.00  1.00            
ATOM   1408    O ILE B  85      14.186   1.228  10.119  4.00  1.00            
ATOM   1409    N GLY B  86      12.544   0.011   9.205  1.00  1.00            
ATOM   1410   CA GLY B  86      13.565  -0.872   8.763  1.00  1.00            
ATOM   1411    C GLY B  86      13.806  -0.692   7.320  1.00  1.00            
ATOM   1412    O GLY B  86      13.332   0.238   6.670  1.00  1.00            
ATOM   1413    N ARG B  87      14.589  -1.647   6.815  2.00  1.00            
ATOM   1414   CA ARG B  87      15.026  -1.724   5.471  2.00  1.00            
ATOM   1415   CB ARG B  87      16.043  -2.871   5.303  2.00  1.00            
ATOM   1416   CG ARG B  87      16.583  -3.086   3.888  2.00  1.00            
ATOM   1417   CD ARG B  87      17.692  -4.144   3.822  2.00  1.00            
ATOM   1418   NE ARG B  87      17.188  -5.388   4.477  2.00  1.00            
ATOM   1419   CZ ARG B  87      17.917  -6.542   4.429  2.00  1.00            
ATOM   1420  NH1 ARG B  87      19.104  -6.577   3.755  2.00  1.00            
ATOM   1421  NH2 ARG B  87      17.457  -7.665   5.053  2.00  1.00            
ATOM   1422    C ARG B  87      13.890  -1.976   4.529  2.00  1.00            
ATOM   1423    O ARG B  87      13.780  -1.315   3.497  2.00  1.00            
ATOM   1424    N ASN B  88      12.992  -2.919   4.870  2.00  1.00            
ATOM   1425   CA ASN B  88      11.958  -3.285   3.943  2.00  1.00            
ATOM   1426   CB ASN B  88      11.032  -4.389   4.486  2.00  1.00            
ATOM   1427   CG ASN B  88      10.405  -3.898   5.782  2.00  1.00            
ATOM   1428  OD1 ASN B  88       9.259  -3.456   5.805  2.00  1.00            
ATOM   1429  ND2 ASN B  88      11.182  -3.977   6.894  2.00  1.00            
ATOM   1430    C ASN B  88      11.146  -2.082   3.629  2.00  1.00            
ATOM   1431    O ASN B  88      10.843  -1.805   2.470  2.00  1.00            
ATOM   1432    N LEU B  89      10.780  -1.328   4.670  2.00  1.00            
ATOM   1433   CA LEU B  89       9.940  -0.193   4.485  2.00  1.00            
ATOM   1434   CB LEU B  89       9.469   0.380   5.830  2.00  1.00            
ATOM   1435   CG LEU B  89       8.264   1.313   5.682  2.00  1.00            
ATOM   1436  CD1 LEU B  89       7.061   0.497   5.190  2.00  1.00            
ATOM   1437  CD2 LEU B  89       7.956   2.074   6.981  2.00  1.00            
ATOM   1438    C LEU B  89      10.672   0.877   3.763  2.00  1.00            
ATOM   1439    O LEU B  89      10.135   1.532   2.870  2.00  1.00            
ATOM   1440    N LEU B  90      11.945   1.056   4.129  2.00  1.00            
ATOM   1441   CA LEU B  90      12.691   2.159   3.624  2.00  1.00            
ATOM   1442   CB LEU B  90      14.087   2.244   4.256  2.00  1.00            
ATOM   1443   CG LEU B  90      14.805   3.552   3.910  2.00  1.00            
ATOM   1444  CD1 LEU B  90      13.936   4.746   4.318  2.00  1.00            
ATOM   1445  CD2 LEU B  90      16.189   3.621   4.568  2.00  1.00            
ATOM   1446    C LEU B  90      12.825   2.046   2.137  2.00  1.00            
ATOM   1447    O LEU B  90      12.703   3.037   1.421  2.00  1.00            
ATOM   1448    N THR B  91      13.065   0.832   1.614  3.00  1.00            
ATOM   1449   CA THR B  91      13.260   0.690   0.199  3.00  1.00            
ATOM   1450   CB THR B  91      13.629  -0.708  -0.202  3.00  1.00            
ATOM   1451  OG1 THR B  91      14.005  -0.735  -1.571  3.00  1.00            
ATOM   1452  CG2 THR B  91      12.432  -1.645   0.045  3.00  1.00            
ATOM   1453    C THR B  91      12.008   1.064  -0.518  3.00  1.00            
ATOM   1454    O THR B  91      12.050   1.707  -1.564  3.00  1.00            
ATOM   1455    N GLN B  92      10.850   0.697   0.053  3.00  1.00            
ATOM   1456   CA GLN B  92       9.610   0.930  -0.619  3.00  1.00            
ATOM   1457   CB GLN B  92       8.417   0.428   0.206  3.00  1.00            
ATOM   1458   CG GLN B  92       8.468  -1.093   0.360  3.00  1.00            
ATOM   1459   CD GLN B  92       7.453  -1.528   1.403  3.00  1.00            
ATOM   1460  OE1 GLN B  92       6.842  -0.703   2.081  3.00  1.00            
ATOM   1461  NE2 GLN B  92       7.280  -2.868   1.546  3.00  1.00            
ATOM   1462    C GLN B  92       9.477   2.397  -0.868  3.00  1.00            
ATOM   1463    O GLN B  92       9.077   2.809  -1.955  3.00  1.00            
ATOM   1464    N ILE B  93       9.821   3.231   0.129  3.00  1.00            
ATOM   1465   CA ILE B  93       9.733   4.646  -0.069  3.00  1.00            
ATOM   1466   CB ILE B  93       9.884   5.466   1.182  3.00  1.00            
ATOM   1467  CG1 ILE B  93      11.276   5.337   1.808  3.00  1.00            
ATOM   1468  CG2 ILE B  93       8.741   5.059   2.126  3.00  1.00            
ATOM   1469  CD1 ILE B  93      11.497   6.322   2.953  3.00  1.00            
ATOM   1470    C ILE B  93      10.748   5.054  -1.088  3.00  1.00            
ATOM   1471    O ILE B  93      10.492   5.936  -1.907  3.00  1.00            
ATOM   1472    N GLY B  94      11.931   4.409  -1.085  3.00  1.00            
ATOM   1473   CA GLY B  94      12.899   4.796  -2.068  3.00  1.00            
ATOM   1474    C GLY B  94      14.019   5.573  -1.447  3.00  1.00            
ATOM   1475    O GLY B  94      14.751   6.272  -2.147  3.00  1.00            
ATOM   1476    N CYS B  95      14.184   5.488  -0.113  1.00  1.00            
ATOM   1477   CA CYS B  95      15.292   6.162   0.505  1.00  1.00            
ATOM   1478   CB CYS B  95      15.324   6.118   2.047  1.00  1.00            
ATOM   1479   SG CYS B  95      14.362   7.415   2.874  1.00  1.00            
ATOM   1480    C CYS B  95      16.562   5.497   0.103  1.00  1.00            
ATOM   1481    O CYS B  95      16.599   4.303  -0.190  1.00  1.00            
ATOM   1482    N THR B  96      17.639   6.300   0.060  4.00  1.00            
ATOM   1483   CA THR B  96      18.955   5.809  -0.207  4.00  1.00            
ATOM   1484   CB THR B  96      19.393   5.984  -1.632  4.00  1.00            
ATOM   1485  OG1 THR B  96      19.427   7.362  -1.976  4.00  1.00            
ATOM   1486  CG2 THR B  96      18.407   5.233  -2.542  4.00  1.00            
ATOM   1487    C THR B  96      19.868   6.618   0.649  4.00  1.00            
ATOM   1488    O THR B  96      19.476   7.662   1.164  4.00  1.00            
ATOM   1489    N LEU B  97      21.106   6.142   0.866  4.00  1.00            
ATOM   1490   CA LEU B  97      22.014   6.952   1.618  4.00  1.00            
ATOM   1491   CB LEU B  97      22.813   6.168   2.677  4.00  1.00            
ATOM   1492   CG LEU B  97      23.759   7.023   3.549  4.00  1.00            
ATOM   1493  CD1 LEU B  97      24.969   7.557   2.766  4.00  1.00            
ATOM   1494  CD2 LEU B  97      22.982   8.137   4.267  4.00  1.00            
ATOM   1495    C LEU B  97      22.968   7.469   0.606  4.00  1.00            
ATOM   1496    O LEU B  97      23.572   6.699  -0.140  4.00  1.00            
ATOM   1497    N ASN B  98      23.118   8.800   0.534  4.00  1.00            
ATOM   1498   CA ASN B  98      24.026   9.285  -0.451  4.00  1.00            
ATOM   1499   CB ASN B  98      23.503  10.472  -1.288  4.00  1.00            
ATOM   1500   CG ASN B  98      23.185  11.655  -0.388  4.00  1.00            
ATOM   1501  OD1 ASN B  98      22.372  11.549   0.528  4.00  1.00            
ATOM   1502  ND2 ASN B  98      23.826  12.821  -0.659  4.00  1.00            
ATOM   1503    C ASN B  98      25.294   9.664   0.228  4.00  1.00            
ATOM   1504    O ASN B  98      25.300  10.205   1.333  4.00  1.00            
ATOM   1505    N PHE B  99      26.417   9.348  -0.438  1.00  1.00            
ATOM   1506   CA PHE B  99      27.723   9.616   0.077  1.00  1.00            
ATOM   1507   CB PHE B  99      27.968  11.087   0.440  1.00  1.00            
ATOM   1508   CG PHE B  99      27.819  11.930  -0.777  1.00  1.00            
ATOM   1509  CD1 PHE B  99      28.819  11.988  -1.718  1.00  1.00            
ATOM   1510  CD2 PHE B  99      26.669  12.656  -0.982  1.00  1.00            
ATOM   1511  CE1 PHE B  99      28.677  12.768  -2.842  1.00  1.00            
ATOM   1512  CE2 PHE B  99      26.522  13.437  -2.103  1.00  1.00            
ATOM   1513   CZ PHE B  99      27.529  13.497  -3.036  1.00  1.00            
ATOM   1514    C PHE B  99      27.961   8.779   1.321  1.00  1.00            
ATOM   1515    O PHE B  99      28.766   9.238   2.172  1.00  1.00            
ATOM   1516  OXT PHE B  99      27.365   7.673   1.432  1.00  1.00            
ATOM   1517    N GLY C   1      12.699 -13.801   9.658  1.00  0.00            
ATOM   1518   CA GLY C   1      12.442 -13.069  10.920  1.00  0.00            
ATOM   1519    C GLY C   1      13.199 -11.786  10.923  1.00  0.00            
ATOM   1520    O GLY C   1      13.988 -11.510  10.020  1.00  0.00            
ATOM   1521    N ALA C   2      12.959 -10.965  11.958  1.00  0.00            
ATOM   1522   CA ALA C   2      13.583  -9.683  12.043  1.00  0.00            
ATOM   1523   CB ALA C   2      12.816  -8.684  12.925  1.00  0.00            
ATOM   1524    C ALA C   2      14.946  -9.799  12.600  1.00  0.00            
ATOM   1525    O ALA C   2      15.272 -10.726  13.340  1.00  0.00            
ATOM   1526    N GLU C   3      15.789  -8.840  12.192  1.00  0.00            
ATOM   1527   CA GLU C   3      17.086  -8.712  12.759  1.00  0.00            
ATOM   1528   CB GLU C   3      18.238  -9.142  11.836  1.00  0.00            
ATOM   1529   CG GLU C   3      18.251 -10.641  11.533  1.00  0.00            
ATOM   1530   CD GLU C   3      19.552 -10.951  10.809  1.00  0.00            
ATOM   1531  OE1 GLU C   3      20.604 -11.043  11.498  1.00  0.00            
ATOM   1532  OE2 GLU C   3      19.515 -11.093   9.559  1.00  0.00            
ATOM   1533    C GLU C   3      17.239  -7.259  12.997  1.00  0.00            
ATOM   1534    O GLU C   3      17.063  -6.451  12.087  1.00  0.00            
ATOM   1535    N THR C   4      17.557  -6.872  14.240  1.00  0.00            
ATOM   1536   CA THR C   4      17.656  -5.467  14.444  1.00  0.00            
ATOM   1537   CB THR C   4      16.622  -4.922  15.381  1.00  0.00            
ATOM   1538  OG1 THR C   4      16.666  -3.503  15.385  1.00  0.00            
ATOM   1539  CG2 THR C   4      16.894  -5.476  16.788  1.00  0.00            
ATOM   1540    C THR C   4      18.992  -5.163  15.013  1.00  0.00            
ATOM   1541    O THR C   4      19.484  -5.862  15.897  1.00  0.00            
ATOM   1542    N PHE C   5      19.628  -4.102  14.489  1.00  0.00            
ATOM   1543   CA PHE C   5      20.891  -3.712  15.025  1.00  0.00            
ATOM   1544   CB PHE C   5      22.004  -3.641  13.967  1.00  0.00            
ATOM   1545   CG PHE C   5      22.050  -4.963  13.281  1.00  0.00            
ATOM   1546  CD1 PHE C   5      22.730  -6.026  13.825  1.00  0.00            
ATOM   1547  CD2 PHE C   5      21.401  -5.128  12.079  1.00  0.00            
ATOM   1548  CE1 PHE C   5      22.758  -7.240  13.176  1.00  0.00            
ATOM   1549  CE2 PHE C   5      21.426  -6.335  11.425  1.00  0.00            
ATOM   1550   CZ PHE C   5      22.107  -7.395  11.976  1.00  0.00            
ATOM   1551    C PHE C   5      20.682  -2.311  15.500  1.00  0.00            
ATOM   1552    O PHE C   5      20.218  -1.464  14.738  1.00  0.00            
ATOM   1553    N TYR C   6      20.990  -2.019  16.777  1.00  0.00            
ATOM   1554   CA TYR C   6      20.698  -0.683  17.199  1.00  0.00            
ATOM   1555   CB TYR C   6      19.196  -0.550  17.538  1.00  0.00            
ATOM   1556   CG TYR C   6      18.845   0.782  18.107  1.00  0.00            
ATOM   1557  CD1 TYR C   6      18.795   1.910  17.320  1.00  0.00            
ATOM   1558  CD2 TYR C   6      18.532   0.888  19.441  1.00  0.00            
ATOM   1559  CE1 TYR C   6      18.458   3.126  17.868  1.00  0.00            
ATOM   1560  CE2 TYR C   6      18.196   2.102  19.990  1.00  0.00            
ATOM   1561   CZ TYR C   6      18.161   3.225  19.204  1.00  0.00            
ATOM   1562   OH TYR C   6      17.817   4.472  19.768  1.00  0.00            
ATOM   1563    C TYR C   6      21.503  -0.330  18.383  1.00  0.00            
ATOM   1564    O TYR C   6      22.036  -1.193  19.077  1.00  0.00            
ATOM   1565    N VAL C   7      21.608   0.985  18.627  1.00  0.00            
ATOM   1566   CA VAL C   7      22.330   1.433  19.761  1.00  0.00            
ATOM   1567   CB VAL C   7      23.798   1.609  19.469  1.00  0.00            
ATOM   1568  CG1 VAL C   7      24.517   2.133  20.721  1.00  0.00            
ATOM   1569  CG2 VAL C   7      24.360   0.268  18.970  1.00  0.00            
ATOM   1570    C VAL C   7      21.770   2.764  20.155  1.00  0.00            
ATOM   1571    O VAL C   7      21.116   3.433  19.355  1.00  0.00            
ATOM   1572    N ASP C   8      21.993   3.174  21.420  1.00  0.00            
ATOM   1573   CA ASP C   8      21.478   4.436  21.852  1.00  0.00            
ATOM   1574   CB ASP C   8      20.410   4.313  22.949  1.00  0.00            
ATOM   1575   CG ASP C   8      19.691   5.647  23.090  1.00  0.00            
ATOM   1576  OD1 ASP C   8      20.377   6.699  23.184  1.00  0.00            
ATOM   1577  OD2 ASP C   8      18.431   5.627  23.094  1.00  0.00            
ATOM   1578    C ASP C   8      22.574   5.234  22.433  1.00  0.00            
ATOM   1579    O ASP C   8      23.311   5.915  21.722  1.00  0.00            
ATOM   1580    N GLY C   9      22.692   5.155  23.771  1.00  0.00            
ATOM   1581   CA GLY C   9      23.656   5.963  24.431  1.00  0.00            
ATOM   1582    C GLY C   9      24.987   5.626  23.866  1.00  0.00            
ATOM   1583    O GLY C   9      25.700   6.531  23.432  1.00  0.00            
ATOM   1584    N ALA C  10      25.335   4.321  23.807  1.00  0.00            
ATOM   1585   CA ALA C  10      26.618   3.997  23.259  1.00  0.00            
ATOM   1586   CB ALA C  10      26.801   4.458  21.803  1.00  0.00            
ATOM   1587    C ALA C  10      27.605   4.715  24.126  1.00  0.00            
ATOM   1588    O ALA C  10      27.329   4.975  25.296  1.00  0.00            
ATOM   1589    N ALA C  11      28.789   5.053  23.581  1.00  0.00            
ATOM   1590   CA ALA C  11      29.741   5.790  24.364  1.00  0.00            
ATOM   1591   CB ALA C  11      31.006   6.184  23.584  1.00  0.00            
ATOM   1592    C ALA C  11      29.069   7.039  24.810  1.00  0.00            
ATOM   1593    O ALA C  11      28.280   7.626  24.072  1.00  0.00            
ATOM   1594    N ASN C  12      29.353   7.472  26.053  1.00  0.00            
ATOM   1595   CA ASN C  12      28.696   8.657  26.504  1.00  0.00            
ATOM   1596   CB ASN C  12      28.940   8.999  27.981  1.00  0.00            
ATOM   1597   CG ASN C  12      28.002  10.148  28.320  1.00  0.00            
ATOM   1598  OD1 ASN C  12      28.176  11.268  27.843  1.00  0.00            
ATOM   1599  ND2 ASN C  12      26.967   9.858  29.153  1.00  0.00            
ATOM   1600    C ASN C  12      29.225   9.759  25.666  1.00  0.00            
ATOM   1601    O ASN C  12      30.358  10.211  25.829  1.00  0.00            
ATOM   1602    N ARG C  13      28.390  10.198  24.713  1.00  0.00            
ATOM   1603   CA ARG C  13      28.764  11.251  23.831  1.00  0.00            
ATOM   1604   CB ARG C  13      29.333  10.804  22.472  1.00  0.00            
ATOM   1605   CG ARG C  13      28.358  10.001  21.609  1.00  0.00            
ATOM   1606   CD ARG C  13      28.790   9.880  20.146  1.00  0.00            
ATOM   1607   NE ARG C  13      28.694  11.234  19.530  1.00  0.00            
ATOM   1608   CZ ARG C  13      29.760  12.085  19.582  1.00  0.00            
ATOM   1609  NH1 ARG C  13      30.917  11.692  20.191  1.00  0.00            
ATOM   1610  NH2 ARG C  13      29.673  13.324  19.014  1.00  0.00            
ATOM   1611    C ARG C  13      27.498  11.987  23.530  1.00  0.00            
ATOM   1612    O ARG C  13      26.602  12.067  24.370  1.00  0.00            
ATOM   1613    N GLU C  14      27.403  12.565  22.317  1.00  0.00            
ATOM   1614   CA GLU C  14      26.231  13.299  21.945  1.00  0.00            
ATOM   1615   CB GLU C  14      26.335  13.933  20.546  1.00  0.00            
ATOM   1616   CG GLU C  14      27.369  15.061  20.474  1.00  0.00            
ATOM   1617   CD GLU C  14      27.464  15.543  19.033  1.00  0.00            
ATOM   1618  OE1 GLU C  14      27.157  14.733  18.119  1.00  0.00            
ATOM   1619  OE2 GLU C  14      27.853  16.724  18.827  1.00  0.00            
ATOM   1620    C GLU C  14      25.061  12.377  21.973  1.00  0.00            
ATOM   1621    O GLU C  14      25.123  11.246  21.495  1.00  0.00            
ATOM   1622    N THR C  15      23.951  12.862  22.558  1.00  0.00            
ATOM   1623   CA THR C  15      22.755  12.085  22.673  1.00  0.00            
ATOM   1624   CB THR C  15      21.795  12.657  23.675  1.00  0.00            
ATOM   1625  OG1 THR C  15      21.347  13.934  23.247  1.00  0.00            
ATOM   1626  CG2 THR C  15      22.518  12.788  25.027  1.00  0.00            
ATOM   1627    C THR C  15      22.068  12.120  21.314  1.00  0.00            
ATOM   1628    O THR C  15      20.996  11.472  21.178  1.00  0.00            
ATOM   1629  OXT THR C  15      22.604  12.799  20.398  1.00  0.00            
END
