# Supplementary material for: Integrative modeling of diverse protein-peptide systems using CABS-dock
Source: PLoS Comput Biol. 2023 Jul 5;19(7):e1011275. doi: 10.1371/journal.pcbi.1011275 (PMC10351741; doi:10.1371/journal.pcbi.1011275)
Supplement: S1 File — Files in pdb format containing atomic coordinates of the structures obtained in this study: the highest-scored amyloid models and 10 examples of the docked peptide for each enzyme-substrate complex. (ZIP) [file pcbi.1011275.s006.zip › 12_HIV1_GAETFYVDGAANRET/1466.pdb]

CRYST1    0.000    0.000    0.000   0.00   0.00   0.00 P 1           1
ATOM      1    N PRO A   1      29.359   6.051  -3.077  1.00  1.00            
ATOM      2   CA PRO A   1      28.377   6.252  -4.176  1.00  1.00            
ATOM      3   CD PRO A   1      30.026   4.713  -3.245  1.00  1.00            
ATOM      4   CB PRO A   1      28.620   5.119  -5.171  1.00  1.00            
ATOM      5   CG PRO A   1      29.218   3.987  -4.328  1.00  1.00            
ATOM      6    C PRO A   1      27.032   6.169  -3.543  1.00  1.00            
ATOM      7    O PRO A   1      26.935   5.656  -2.430  1.00  1.00            
ATOM      8    N GLN A   2      25.973   6.652  -4.222  4.00  1.00            
ATOM      9   CA GLN A   2      24.711   6.564  -3.560  4.00  1.00            
ATOM     10   CB GLN A   2      23.549   7.363  -4.184  4.00  1.00            
ATOM     11   CG GLN A   2      23.060   6.842  -5.534  4.00  1.00            
ATOM     12   CD GLN A   2      21.761   7.571  -5.854  4.00  1.00            
ATOM     13  OE1 GLN A   2      21.770   8.702  -6.337  4.00  1.00            
ATOM     14  NE2 GLN A   2      20.607   6.908  -5.567  4.00  1.00            
ATOM     15    C GLN A   2      24.323   5.130  -3.546  4.00  1.00            
ATOM     16    O GLN A   2      24.627   4.387  -4.478  4.00  1.00            
ATOM     17    N ILE A   3      23.652   4.695  -2.464  4.00  1.00            
ATOM     18   CA ILE A   3      23.309   3.312  -2.389  4.00  1.00            
ATOM     19   CB ILE A   3      24.057   2.568  -1.319  4.00  1.00            
ATOM     20  CG1 ILE A   3      23.887   1.046  -1.483  4.00  1.00            
ATOM     21  CG2 ILE A   3      23.592   3.111   0.042  4.00  1.00            
ATOM     22  CD1 ILE A   3      24.536   0.486  -2.749  4.00  1.00            
ATOM     23    C ILE A   3      21.858   3.169  -2.135  4.00  1.00            
ATOM     24    O ILE A   3      21.228   3.991  -1.472  4.00  1.00            
ATOM     25    N THR A   4      21.302   2.094  -2.713  1.00  1.00            
ATOM     26   CA THR A   4      19.920   1.775  -2.585  1.00  1.00            
ATOM     27   CB THR A   4      19.390   1.125  -3.827  1.00  1.00            
ATOM     28  OG1 THR A   4      20.075  -0.098  -4.063  1.00  1.00            
ATOM     29  CG2 THR A   4      19.628   2.077  -5.012  1.00  1.00            
ATOM     30    C THR A   4      19.810   0.796  -1.486  1.00  1.00            
ATOM     31    O THR A   4      20.740   0.042  -1.203  1.00  1.00            
ATOM     32    N LEU A   5      18.642   0.795  -0.832  1.00  1.00            
ATOM     33   CA LEU A   5      18.453  -0.089   0.264  1.00  1.00            
ATOM     34   CB LEU A   5      17.523   0.489   1.343  1.00  1.00            
ATOM     35   CG LEU A   5      17.310  -0.473   2.523  1.00  1.00            
ATOM     36  CD1 LEU A   5      18.604  -0.660   3.328  1.00  1.00            
ATOM     37  CD2 LEU A   5      16.112  -0.051   3.387  1.00  1.00            
ATOM     38    C LEU A   5      17.786  -1.325  -0.242  1.00  1.00            
ATOM     39    O LEU A   5      16.838  -1.280  -1.023  1.00  1.00            
ATOM     40    N TRP A   6      18.330  -2.469   0.198  1.00  1.00            
ATOM     41   CA TRP A   6      17.858  -3.803  -0.019  1.00  1.00            
ATOM     42   CB TRP A   6      18.397  -4.540  -1.263  1.00  1.00            
ATOM     43   CG TRP A   6      17.662  -4.278  -2.560  1.00  1.00            
ATOM     44  CD2 TRP A   6      16.470  -4.988  -2.944  1.00  1.00            
ATOM     45  CD1 TRP A   6      17.941  -3.415  -3.581  1.00  1.00            
ATOM     46  NE1 TRP A   6      17.002  -3.551  -4.580  1.00  1.00            
ATOM     47  CE2 TRP A   6      16.091  -4.515  -4.199  1.00  1.00            
ATOM     48  CE3 TRP A   6      15.752  -5.957  -2.303  1.00  1.00            
ATOM     49  CZ2 TRP A   6      14.985  -5.007  -4.834  1.00  1.00            
ATOM     50  CZ3 TRP A   6      14.637  -6.450  -2.944  1.00  1.00            
ATOM     51  CH2 TRP A   6      14.259  -5.985  -4.187  1.00  1.00            
ATOM     52    C TRP A   6      18.377  -4.536   1.182  1.00  1.00            
ATOM     53    O TRP A   6      18.127  -4.128   2.315  1.00  1.00            
ATOM     54    N LYS A   7      19.114  -5.645   0.974  1.00  1.00            
ATOM     55   CA LYS A   7      19.555  -6.437   2.091  1.00  1.00            
ATOM     56   CB LYS A   7      20.305  -7.713   1.669  1.00  1.00            
ATOM     57   CG LYS A   7      19.415  -8.771   1.013  1.00  1.00            
ATOM     58   CD LYS A   7      20.197  -9.903   0.344  1.00  1.00            
ATOM     59   CE LYS A   7      19.304 -11.002  -0.237  1.00  1.00            
ATOM     60   NZ LYS A   7      18.697 -11.791   0.858  1.00  1.00            
ATOM     61    C LYS A   7      20.466  -5.717   3.034  1.00  1.00            
ATOM     62    O LYS A   7      20.163  -5.617   4.222  1.00  1.00            
ATOM     63    N ARG A   8      21.595  -5.169   2.548  1.00  1.00            
ATOM     64   CA ARG A   8      22.518  -4.625   3.501  1.00  1.00            
ATOM     65   CB ARG A   8      23.588  -5.655   3.894  1.00  1.00            
ATOM     66   CG ARG A   8      23.020  -6.956   4.462  1.00  1.00            
ATOM     67   CD ARG A   8      24.020  -8.118   4.430  1.00  1.00            
ATOM     68   NE ARG A   8      24.064  -8.648   3.035  1.00  1.00            
ATOM     69   CZ ARG A   8      25.192  -9.257   2.560  1.00  1.00            
ATOM     70  NH1 ARG A   8      26.328  -9.275   3.316  1.00  1.00            
ATOM     71  NH2 ARG A   8      25.182  -9.851   1.330  1.00  1.00            
ATOM     72    C ARG A   8      23.281  -3.541   2.814  1.00  1.00            
ATOM     73    O ARG A   8      23.636  -3.626   1.640  1.00  1.00            
ATOM     74    N PRO A   9      23.486  -2.508   3.566  1.00  1.00            
ATOM     75   CA PRO A   9      24.255  -1.372   3.138  1.00  1.00            
ATOM     76   CD PRO A   9      22.508  -2.151   4.580  1.00  1.00            
ATOM     77   CB PRO A   9      23.751  -0.181   3.956  1.00  1.00            
ATOM     78   CG PRO A   9      23.008  -0.814   5.142  1.00  1.00            
ATOM     79    C PRO A   9      25.714  -1.635   3.317  1.00  1.00            
ATOM     80    O PRO A   9      26.487  -0.691   3.158  1.00  1.00            
ATOM     81    N LEU A  10      26.087  -2.891   3.646  4.00  1.00            
ATOM     82   CA LEU A  10      27.417  -3.338   3.978  4.00  1.00            
ATOM     83   CB LEU A  10      27.565  -4.864   3.753  4.00  1.00            
ATOM     84   CG LEU A  10      28.931  -5.528   4.058  4.00  1.00            
ATOM     85  CD1 LEU A  10      28.810  -7.055   3.943  4.00  1.00            
ATOM     86  CD2 LEU A  10      30.077  -5.020   3.165  4.00  1.00            
ATOM     87    C LEU A  10      28.422  -2.604   3.137  4.00  1.00            
ATOM     88    O LEU A  10      28.313  -2.538   1.914  4.00  1.00            
ATOM     89    N VAL A  11      29.424  -2.005   3.821  4.00  1.00            
ATOM     90   CA VAL A  11      30.481  -1.245   3.211  4.00  1.00            
ATOM     91   CB VAL A  11      30.412   0.223   3.518  4.00  1.00            
ATOM     92  CG1 VAL A  11      29.101   0.775   2.934  4.00  1.00            
ATOM     93  CG2 VAL A  11      30.549   0.419   5.038  4.00  1.00            
ATOM     94    C VAL A  11      31.756  -1.753   3.816  4.00  1.00            
ATOM     95    O VAL A  11      31.728  -2.507   4.787  4.00  1.00            
ATOM     96    N THR A  12      32.919  -1.371   3.244  4.00  1.00            
ATOM     97   CA THR A  12      34.160  -1.850   3.788  4.00  1.00            
ATOM     98   CB THR A  12      35.192  -2.199   2.757  4.00  1.00            
ATOM     99  OG1 THR A  12      34.694  -3.204   1.888  4.00  1.00            
ATOM    100  CG2 THR A  12      36.449  -2.712   3.482  4.00  1.00            
ATOM    101    C THR A  12      34.738  -0.761   4.649  4.00  1.00            
ATOM    102    O THR A  12      34.803   0.397   4.238  4.00  1.00            
ATOM    103    N ILE A  13      35.167  -1.110   5.885  4.00  1.00            
ATOM    104   CA ILE A  13      35.704  -0.125   6.787  4.00  1.00            
ATOM    105   CB ILE A  13      34.931   0.012   8.065  4.00  1.00            
ATOM    106  CG1 ILE A  13      35.401   1.260   8.827  4.00  1.00            
ATOM    107  CG2 ILE A  13      35.050  -1.305   8.852  4.00  1.00            
ATOM    108  CD1 ILE A  13      34.441   1.695   9.933  4.00  1.00            
ATOM    109    C ILE A  13      37.112  -0.492   7.138  4.00  1.00            
ATOM    110    O ILE A  13      37.412  -1.650   7.425  4.00  1.00            
ATOM    111    N ARG A  14      38.024   0.504   7.094  4.00  1.00            
ATOM    112   CA ARG A  14      39.397   0.284   7.455  4.00  1.00            
ATOM    113   CB ARG A  14      40.439   0.911   6.517  4.00  1.00            
ATOM    114   CG ARG A  14      41.803   0.996   7.211  4.00  1.00            
ATOM    115   CD ARG A  14      42.847   1.852   6.493  4.00  1.00            
ATOM    116   NE ARG A  14      43.531   0.991   5.488  4.00  1.00            
ATOM    117   CZ ARG A  14      43.838   1.492   4.258  4.00  1.00            
ATOM    118  NH1 ARG A  14      43.437   2.752   3.918  4.00  1.00            
ATOM    119  NH2 ARG A  14      44.547   0.737   3.369  4.00  1.00            
ATOM    120    C ARG A  14      39.636   0.948   8.766  4.00  1.00            
ATOM    121    O ARG A  14      39.290   2.112   8.963  4.00  1.00            
ATOM    122    N ILE A  15      40.220   0.195   9.712  4.00  1.00            
ATOM    123   CA ILE A  15      40.555   0.734  10.992  4.00  1.00            
ATOM    124   CB ILE A  15      39.514   0.430  12.019  4.00  1.00            
ATOM    125  CG1 ILE A  15      38.169   1.024  11.583  4.00  1.00            
ATOM    126  CG2 ILE A  15      40.008   0.940  13.382  4.00  1.00            
ATOM    127  CD1 ILE A  15      36.983   0.437  12.342  4.00  1.00            
ATOM    128    C ILE A  15      41.766   0.007  11.408  4.00  1.00            
ATOM    129    O ILE A  15      41.967  -1.131  10.983  4.00  1.00            
ATOM    130    N GLY A  16      42.585   0.635  12.271  3.00  1.00            
ATOM    131   CA GLY A  16      43.797  -0.017  12.629  3.00  1.00            
ATOM    132    C GLY A  16      44.487  -0.146  11.324  3.00  1.00            
ATOM    133    O GLY A  16      44.708   0.839  10.621  3.00  1.00            
ATOM    134    N GLY A  17      44.829  -1.387  10.966  3.00  1.00            
ATOM    135   CA GLY A  17      45.350  -1.604   9.661  3.00  1.00            
ATOM    136    C GLY A  17      44.832  -2.940   9.266  3.00  1.00            
ATOM    137    O GLY A  17      45.584  -3.834   8.883  3.00  1.00            
ATOM    138    N GLN A  18      43.502  -3.098   9.368  4.00  1.00            
ATOM    139   CA GLN A  18      42.873  -4.323   8.987  4.00  1.00            
ATOM    140   CB GLN A  18      42.464  -5.208  10.181  4.00  1.00            
ATOM    141   CG GLN A  18      41.793  -6.527   9.781  4.00  1.00            
ATOM    142   CD GLN A  18      42.875  -7.503   9.335  4.00  1.00            
ATOM    143  OE1 GLN A  18      44.061  -7.298   9.592  4.00  1.00            
ATOM    144  NE2 GLN A  18      42.457  -8.602   8.652  4.00  1.00            
ATOM    145    C GLN A  18      41.624  -3.909   8.292  4.00  1.00            
ATOM    146    O GLN A  18      41.095  -2.832   8.562  4.00  1.00            
ATOM    147    N LEU A  19      41.123  -4.731   7.352  4.00  1.00            
ATOM    148   CA LEU A  19      39.917  -4.325   6.699  4.00  1.00            
ATOM    149   CB LEU A  19      39.946  -4.476   5.166  4.00  1.00            
ATOM    150   CG LEU A  19      41.006  -3.587   4.482  4.00  1.00            
ATOM    151  CD1 LEU A  19      40.728  -2.089   4.695  4.00  1.00            
ATOM    152  CD2 LEU A  19      42.423  -3.992   4.911  4.00  1.00            
ATOM    153    C LEU A  19      38.803  -5.145   7.246  4.00  1.00            
ATOM    154    O LEU A  19      38.916  -6.363   7.376  4.00  1.00            
ATOM    155    N LYS A  20      37.688  -4.481   7.608  4.00  1.00            
ATOM    156   CA LYS A  20      36.623  -5.241   8.177  4.00  1.00            
ATOM    157   CB LYS A  20      36.493  -5.097   9.699  4.00  1.00            
ATOM    158   CG LYS A  20      35.556  -6.149  10.288  4.00  1.00            
ATOM    159   CD LYS A  20      35.735  -6.345  11.790  4.00  1.00            
ATOM    160   CE LYS A  20      34.971  -7.544  12.346  4.00  1.00            
ATOM    161   NZ LYS A  20      35.573  -7.938  13.636  4.00  1.00            
ATOM    162    C LYS A  20      35.315  -4.861   7.549  4.00  1.00            
ATOM    163    O LYS A  20      35.204  -3.861   6.840  4.00  1.00            
ATOM    164    N GLU A  21      34.291  -5.702   7.800  4.00  1.00            
ATOM    165   CA GLU A  21      32.953  -5.568   7.289  4.00  1.00            
ATOM    166   CB GLU A  21      32.128  -6.853   7.455  4.00  1.00            
ATOM    167   CG GLU A  21      30.693  -6.750   6.938  4.00  1.00            
ATOM    168   CD GLU A  21      29.962  -8.003   7.401  4.00  1.00            
ATOM    169  OE1 GLU A  21      30.433  -8.629   8.388  4.00  1.00            
ATOM    170  OE2 GLU A  21      28.924  -8.350   6.778  4.00  1.00            
ATOM    171    C GLU A  21      32.237  -4.508   8.063  4.00  1.00            
ATOM    172    O GLU A  21      32.643  -4.160   9.169  4.00  1.00            
ATOM    173    N ALA A  22      31.153  -3.939   7.487  4.00  1.00            
ATOM    174   CA ALA A  22      30.474  -2.939   8.258  4.00  1.00            
ATOM    175   CB ALA A  22      31.234  -1.601   8.317  4.00  1.00            
ATOM    176    C ALA A  22      29.120  -2.647   7.745  4.00  1.00            
ATOM    177    O ALA A  22      28.738  -3.024   6.639  4.00  1.00            
ATOM    178    N LEU A  23      28.356  -1.957   8.608  4.00  1.00            
ATOM    179   CA LEU A  23      27.020  -1.569   8.312  4.00  1.00            
ATOM    180   CB LEU A  23      26.004  -2.139   9.315  4.00  1.00            
ATOM    181   CG LEU A  23      26.085  -3.665   9.501  4.00  1.00            
ATOM    182  CD1 LEU A  23      24.965  -4.171  10.423  4.00  1.00            
ATOM    183  CD2 LEU A  23      26.142  -4.397   8.152  4.00  1.00            
ATOM    184    C LEU A  23      26.958  -0.085   8.513  4.00  1.00            
ATOM    185    O LEU A  23      27.603   0.451   9.412  4.00  1.00            
ATOM    186    N LEU A  24      26.196   0.629   7.660  4.00  1.00            
ATOM    187   CA LEU A  24      25.997   2.033   7.885  4.00  1.00            
ATOM    188   CB LEU A  24      25.974   2.877   6.606  4.00  1.00            
ATOM    189   CG LEU A  24      27.354   2.996   5.958  4.00  1.00            
ATOM    190  CD1 LEU A  24      28.304   3.737   6.906  4.00  1.00            
ATOM    191  CD2 LEU A  24      27.893   1.631   5.499  4.00  1.00            
ATOM    192    C LEU A  24      24.639   2.127   8.483  4.00  1.00            
ATOM    193    O LEU A  24      23.682   1.697   7.849  4.00  1.00            
ATOM    194    N ASP A  25      24.498   2.652   9.722  1.00  1.00            
ATOM    195   CA ASP A  25      23.153   2.697  10.214  1.00  1.00            
ATOM    196   CB ASP A  25      22.797   1.628  11.271  1.00  1.00            
ATOM    197   CG ASP A  25      23.598   1.811  12.549  1.00  1.00            
ATOM    198  OD1 ASP A  25      24.653   2.495  12.521  1.00  1.00            
ATOM    199  OD2 ASP A  25      23.158   1.243  13.584  1.00  1.00            
ATOM    200    C ASP A  25      22.785   4.033  10.732  1.00  1.00            
ATOM    201    O ASP A  25      23.251   4.471  11.782  1.00  1.00            
ATOM    202    N THR A  26      21.932   4.745   9.976  3.00  1.00            
ATOM    203   CA THR A  26      21.409   5.899  10.614  3.00  1.00            
ATOM    204   CB THR A  26      20.548   6.760   9.739  3.00  1.00            
ATOM    205  OG1 THR A  26      19.422   6.028   9.281  3.00  1.00            
ATOM    206  CG2 THR A  26      21.391   7.250   8.547  3.00  1.00            
ATOM    207    C THR A  26      20.550   5.246  11.650  3.00  1.00            
ATOM    208    O THR A  26      19.861   4.275  11.348  3.00  1.00            
ATOM    209    N GLY A  27      20.545   5.738  12.899  3.00  1.00            
ATOM    210   CA GLY A  27      19.806   5.007  13.889  3.00  1.00            
ATOM    211    C GLY A  27      20.723   4.734  15.054  3.00  1.00            
ATOM    212    O GLY A  27      20.273   4.725  16.199  3.00  1.00            
ATOM    213    N ALA A  28      22.036   4.523  14.815  1.00  1.00            
ATOM    214   CA ALA A  28      22.928   4.303  15.929  1.00  1.00            
ATOM    215   CB ALA A  28      23.930   3.162  15.695  1.00  1.00            
ATOM    216    C ALA A  28      23.740   5.569  16.082  1.00  1.00            
ATOM    217    O ALA A  28      24.369   6.011  15.125  1.00  1.00            
ATOM    218    N ASP A  29      23.743   6.195  17.287  1.00  1.00            
ATOM    219   CA ASP A  29      24.454   7.437  17.527  1.00  1.00            
ATOM    220   CB ASP A  29      24.254   7.956  18.959  1.00  1.00            
ATOM    221   CG ASP A  29      22.799   8.356  19.137  1.00  1.00            
ATOM    222  OD1 ASP A  29      22.085   8.488  18.107  1.00  1.00            
ATOM    223  OD2 ASP A  29      22.380   8.529  20.313  1.00  1.00            
ATOM    224    C ASP A  29      25.935   7.211  17.380  1.00  1.00            
ATOM    225    O ASP A  29      26.599   7.903  16.610  1.00  1.00            
ATOM    226    N ASP A  30      26.489   6.214  18.106  1.00  1.00            
ATOM    227   CA ASP A  30      27.909   5.962  18.088  1.00  1.00            
ATOM    228   CB ASP A  30      28.501   5.510  19.434  1.00  1.00            
ATOM    229   CG ASP A  30      28.608   6.709  20.363  1.00  1.00            
ATOM    230  OD1 ASP A  30      28.021   7.776  20.039  1.00  1.00            
ATOM    231  OD2 ASP A  30      29.295   6.572  21.410  1.00  1.00            
ATOM    232    C ASP A  30      28.198   4.876  17.129  1.00  1.00            
ATOM    233    O ASP A  30      27.409   4.568  16.238  1.00  1.00            
ATOM    234    N THR A  31      29.388   4.281  17.302  1.00  1.00            
ATOM    235   CA THR A  31      29.789   3.233  16.433  1.00  1.00            
ATOM    236   CB THR A  31      31.078   3.517  15.722  1.00  1.00            
ATOM    237  OG1 THR A  31      31.330   2.530  14.731  1.00  1.00            
ATOM    238  CG2 THR A  31      32.211   3.535  16.762  1.00  1.00            
ATOM    239    C THR A  31      30.006   2.011  17.242  1.00  1.00            
ATOM    240    O THR A  31      30.287   2.087  18.434  1.00  1.00            
ATOM    241    N VAL A  32      29.858   0.842  16.598  4.00  1.00            
ATOM    242   CA VAL A  32      30.055  -0.379  17.309  4.00  1.00            
ATOM    243   CB VAL A  32      28.778  -1.130  17.545  4.00  1.00            
ATOM    244  CG1 VAL A  32      29.097  -2.467  18.237  4.00  1.00            
ATOM    245  CG2 VAL A  32      27.824  -0.220  18.334  4.00  1.00            
ATOM    246    C VAL A  32      30.910  -1.253  16.478  4.00  1.00            
ATOM    247    O VAL A  32      30.905  -1.175  15.250  4.00  1.00            
ATOM    248    N LEU A  33      31.692  -2.105  17.158  4.00  1.00            
ATOM    249   CA LEU A  33      32.543  -3.010  16.461  4.00  1.00            
ATOM    250   CB LEU A  33      34.013  -2.537  16.498  4.00  1.00            
ATOM    251   CG LEU A  33      35.016  -3.170  15.501  4.00  1.00            
ATOM    252  CD1 LEU A  33      36.416  -2.582  15.732  4.00  1.00            
ATOM    253  CD2 LEU A  33      35.035  -4.705  15.493  4.00  1.00            
ATOM    254    C LEU A  33      32.433  -4.289  17.232  4.00  1.00            
ATOM    255    O LEU A  33      32.230  -4.262  18.445  4.00  1.00            
ATOM    256    N GLU A  34      32.544  -5.454  16.562  1.00  1.00            
ATOM    257   CA GLU A  34      32.493  -6.672  17.315  1.00  1.00            
ATOM    258   CB GLU A  34      32.325  -7.969  16.505  1.00  1.00            
ATOM    259   CG GLU A  34      33.538  -8.347  15.664  1.00  1.00            
ATOM    260   CD GLU A  34      33.320  -9.766  15.161  1.00  1.00            
ATOM    261  OE1 GLU A  34      32.189 -10.291  15.346  1.00  1.00            
ATOM    262  OE2 GLU A  34      34.281 -10.347  14.590  1.00  1.00            
ATOM    263    C GLU A  34      33.803  -6.732  18.057  1.00  1.00            
ATOM    264    O GLU A  34      34.600  -5.800  17.966  1.00  1.00            
ATOM    265    N GLU A  35      34.058  -7.804  18.842  1.00  1.00            
ATOM    266   CA GLU A  35      35.237  -7.842  19.673  1.00  1.00            
ATOM    267   CB GLU A  35      35.442  -9.151  20.458  1.00  1.00            
ATOM    268   CG GLU A  35      35.646 -10.393  19.590  1.00  1.00            
ATOM    269   CD GLU A  35      36.112 -11.511  20.512  1.00  1.00            
ATOM    270  OE1 GLU A  35      35.338 -11.888  21.432  1.00  1.00            
ATOM    271  OE2 GLU A  35      37.256 -12.000  20.311  1.00  1.00            
ATOM    272    C GLU A  35      36.466  -7.574  18.885  1.00  1.00            
ATOM    273    O GLU A  35      36.676  -8.139  17.813  1.00  1.00            
ATOM    274    N MET A  36      37.310  -6.660  19.412  1.00  1.00            
ATOM    275   CA MET A  36      38.502  -6.344  18.695  1.00  1.00            
ATOM    276   CB MET A  36      38.270  -5.383  17.513  1.00  1.00            
ATOM    277   CG MET A  36      39.479  -5.253  16.582  1.00  1.00            
ATOM    278   SD MET A  36      39.859  -6.758  15.633  1.00  1.00            
ATOM    279   CE MET A  36      38.427  -6.636  14.525  1.00  1.00            
ATOM    280    C MET A  36      39.517  -5.729  19.582  1.00  1.00            
ATOM    281    O MET A  36      39.238  -5.334  20.713  1.00  1.00            
ATOM    282    N ASN A  37      40.758  -5.666  19.064  1.00  1.00            
ATOM    283   CA ASN A  37      41.808  -5.070  19.817  1.00  1.00            
ATOM    284   CB ASN A  37      42.918  -6.066  20.198  1.00  1.00            
ATOM    285   CG ASN A  37      43.841  -5.375  21.191  1.00  1.00            
ATOM    286  OD1 ASN A  37      44.579  -4.457  20.837  1.00  1.00            
ATOM    287  ND2 ASN A  37      43.795  -5.822  22.474  1.00  1.00            
ATOM    288    C ASN A  37      42.431  -3.983  18.998  1.00  1.00            
ATOM    289    O ASN A  37      42.966  -4.230  17.918  1.00  1.00            
ATOM    290    N LEU A  38      42.352  -2.734  19.498  1.00  1.00            
ATOM    291   CA LEU A  38      42.987  -1.628  18.856  1.00  1.00            
ATOM    292   CB LEU A  38      42.003  -0.538  18.344  1.00  1.00            
ATOM    293   CG LEU A  38      41.047  -1.019  17.236  1.00  1.00            
ATOM    294  CD1 LEU A  38      41.821  -1.475  15.991  1.00  1.00            
ATOM    295  CD2 LEU A  38      40.053  -2.065  17.760  1.00  1.00            
ATOM    296    C LEU A  38      43.796  -0.960  19.918  1.00  1.00            
ATOM    297    O LEU A  38      43.445  -1.013  21.094  1.00  1.00            
ATOM    298    N PRO A  39      44.898  -0.375  19.547  1.00  1.00            
ATOM    299   CA PRO A  39      45.725   0.267  20.530  1.00  1.00            
ATOM    300   CD PRO A  39      45.697  -0.896  18.443  1.00  1.00            
ATOM    301   CB PRO A  39      47.134   0.339  19.949  1.00  1.00            
ATOM    302   CG PRO A  39      46.964  -0.029  18.464  1.00  1.00            
ATOM    303    C PRO A  39      45.171   1.587  20.974  1.00  1.00            
ATOM    304    O PRO A  39      44.494   2.252  20.196  1.00  1.00            
ATOM    305    N GLY A  40      45.451   1.963  22.240  1.00  1.00            
ATOM    306   CA GLY A  40      45.005   3.234  22.712  1.00  1.00            
ATOM    307    C GLY A  40      44.567   3.127  24.130  1.00  1.00            
ATOM    308    O GLY A  40      44.555   2.050  24.721  1.00  1.00            
ATOM    309    N LYS A  41      44.221   4.290  24.713  1.00  1.00            
ATOM    310   CA LYS A  41      43.683   4.309  26.034  1.00  1.00            
ATOM    311   CB LYS A  41      43.914   5.637  26.771  1.00  1.00            
ATOM    312   CG LYS A  41      43.459   5.605  28.229  1.00  1.00            
ATOM    313   CD LYS A  41      44.036   6.744  29.069  1.00  1.00            
ATOM    314   CE LYS A  41      45.523   6.566  29.387  1.00  1.00            
ATOM    315   NZ LYS A  41      46.329   6.703  28.152  1.00  1.00            
ATOM    316    C LYS A  41      42.212   4.127  25.823  1.00  1.00            
ATOM    317    O LYS A  41      41.616   4.801  24.983  1.00  1.00            
ATOM    318    N TRP A  42      41.587   3.196  26.564  1.00  1.00            
ATOM    319   CA TRP A  42      40.198   2.923  26.339  1.00  1.00            
ATOM    320   CB TRP A  42      39.936   1.432  26.098  1.00  1.00            
ATOM    321   CG TRP A  42      40.645   0.895  24.882  1.00  1.00            
ATOM    322  CD2 TRP A  42      40.027   0.706  23.601  1.00  1.00            
ATOM    323  CD1 TRP A  42      41.943   0.493  24.751  1.00  1.00            
ATOM    324  NE1 TRP A  42      42.175   0.072  23.466  1.00  1.00            
ATOM    325  CE2 TRP A  42      41.004   0.196  22.747  1.00  1.00            
ATOM    326  CE3 TRP A  42      38.751   0.936  23.174  1.00  1.00            
ATOM    327  CZ2 TRP A  42      40.715  -0.092  21.445  1.00  1.00            
ATOM    328  CZ3 TRP A  42      38.464   0.648  21.858  1.00  1.00            
ATOM    329  CH2 TRP A  42      39.429   0.144  21.009  1.00  1.00            
ATOM    330    C TRP A  42      39.481   3.267  27.604  1.00  1.00            
ATOM    331    O TRP A  42      39.980   2.999  28.695  1.00  1.00            
ATOM    332    N LYS A  43      38.294   3.894  27.504  4.00  1.00            
ATOM    333   CA LYS A  43      37.583   4.156  28.711  4.00  1.00            
ATOM    334   CB LYS A  43      37.196   5.634  28.946  4.00  1.00            
ATOM    335   CG LYS A  43      35.902   6.068  28.259  4.00  1.00            
ATOM    336   CD LYS A  43      35.914   6.010  26.730  4.00  1.00            
ATOM    337   CE LYS A  43      34.580   6.428  26.105  4.00  1.00            
ATOM    338   NZ LYS A  43      34.291   7.847  26.419  4.00  1.00            
ATOM    339    C LYS A  43      36.304   3.403  28.606  4.00  1.00            
ATOM    340    O LYS A  43      35.761   3.233  27.516  4.00  1.00            
ATOM    341    N PRO A  44      35.810   2.925  29.703  4.00  0.00            
ATOM    342   CA PRO A  44      34.582   2.194  29.639  4.00  0.00            
ATOM    343   CD PRO A  44      36.687   2.418  30.749  4.00  0.00            
ATOM    344   CB PRO A  44      34.486   1.408  30.941  4.00  0.00            
ATOM    345   CG PRO A  44      35.957   1.208  31.350  4.00  0.00            
ATOM    346    C PRO A  44      33.403   3.084  29.401  4.00  0.00            
ATOM    347    O PRO A  44      33.393   4.197  29.918  4.00  0.00            
ATOM    348    N LYS A  45      32.418   2.613  28.608  4.00  0.00            
ATOM    349   CA LYS A  45      31.188   3.331  28.429  4.00  0.00            
ATOM    350   CB LYS A  45      31.238   4.448  27.371  4.00  0.00            
ATOM    351   CG LYS A  45      30.116   5.473  27.557  4.00  0.00            
ATOM    352   CD LYS A  45      30.368   6.808  26.853  4.00  0.00            
ATOM    353   CE LYS A  45      30.176   6.744  25.338  4.00  0.00            
ATOM    354   NZ LYS A  45      28.802   6.288  25.033  4.00  0.00            
ATOM    355    C LYS A  45      30.170   2.314  28.044  4.00  0.00            
ATOM    356    O LYS A  45      30.385   1.541  27.116  4.00  0.00            
ATOM    357    N MET A  46      29.029   2.267  28.756  4.00  0.00            
ATOM    358   CA MET A  46      28.066   1.244  28.463  4.00  0.00            
ATOM    359   CB MET A  46      27.116   0.936  29.633  4.00  0.00            
ATOM    360   CG MET A  46      26.157   2.085  29.949  4.00  0.00            
ATOM    361   SD MET A  46      24.969   1.742  31.281  4.00  0.00            
ATOM    362   CE MET A  46      23.951   0.626  30.274  4.00  0.00            
ATOM    363    C MET A  46      27.227   1.684  27.321  4.00  0.00            
ATOM    364    O MET A  46      26.931   2.868  27.160  4.00  0.00            
ATOM    365    N ILE A  47      26.848   0.713  26.475  4.00  0.00            
ATOM    366   CA ILE A  47      25.951   1.005  25.408  4.00  0.00            
ATOM    367   CB ILE A  47      26.529   0.876  24.029  4.00  0.00            
ATOM    368  CG1 ILE A  47      27.724   1.820  23.834  4.00  0.00            
ATOM    369  CG2 ILE A  47      25.384   1.107  23.029  4.00  0.00            
ATOM    370  CD1 ILE A  47      27.361   3.289  24.016  4.00  0.00            
ATOM    371    C ILE A  47      24.860   0.030  25.546  4.00  0.00            
ATOM    372    O ILE A  47      25.068  -1.091  26.006  4.00  0.00            
ATOM    373    N GLY A  48      23.637   0.438  25.197  4.00  0.00            
ATOM    374   CA GLY A  48      22.641  -0.551  25.380  4.00  0.00            
ATOM    375    C GLY A  48      21.740  -0.548  24.218  4.00  0.00            
ATOM    376    O GLY A  48      21.185   0.477  23.826  4.00  0.00            
ATOM    377    N GLY A  49      21.577  -1.741  23.640  4.00  0.00            
ATOM    378   CA GLY A  49      20.604  -1.835  22.623  4.00  0.00            
ATOM    379    C GLY A  49      19.348  -1.871  23.408  4.00  0.00            
ATOM    380    O GLY A  49      19.391  -1.939  24.634  4.00  0.00            
ATOM    381    N ILE A  50      18.185  -1.823  22.749  3.00  0.00            
ATOM    382   CA ILE A  50      17.020  -1.834  23.570  3.00  0.00            
ATOM    383   CB ILE A  50      15.798  -1.379  22.847  3.00  0.00            
ATOM    384  CG1 ILE A  50      15.861   0.133  22.571  3.00  0.00            
ATOM    385  CG2 ILE A  50      14.588  -1.877  23.644  3.00  0.00            
ATOM    386  CD1 ILE A  50      15.947   0.985  23.837  3.00  0.00            
ATOM    387    C ILE A  50      16.771  -3.248  23.974  3.00  0.00            
ATOM    388    O ILE A  50      16.555  -4.118  23.132  3.00  0.00            
ATOM    389    N GLY A  51      16.813  -3.507  25.295  3.00  0.00            
ATOM    390   CA GLY A  51      16.537  -4.813  25.813  3.00  0.00            
ATOM    391    C GLY A  51      17.748  -5.655  25.593  3.00  0.00            
ATOM    392    O GLY A  51      17.784  -6.825  25.973  3.00  0.00            
ATOM    393    N GLY A  52      18.785  -5.070  24.967  4.00  0.00            
ATOM    394   CA GLY A  52      19.995  -5.797  24.728  4.00  0.00            
ATOM    395    C GLY A  52      21.061  -4.999  25.400  4.00  0.00            
ATOM    396    O GLY A  52      20.853  -3.832  25.723  4.00  0.00            
ATOM    397    N PHE A  53      22.239  -5.603  25.648  4.00  0.00            
ATOM    398   CA PHE A  53      23.238  -4.840  26.333  4.00  0.00            
ATOM    399   CB PHE A  53      23.344  -5.233  27.816  4.00  0.00            
ATOM    400   CG PHE A  53      24.398  -4.397  28.450  4.00  0.00            
ATOM    401  CD1 PHE A  53      24.114  -3.126  28.889  4.00  0.00            
ATOM    402  CD2 PHE A  53      25.673  -4.891  28.606  4.00  0.00            
ATOM    403  CE1 PHE A  53      25.089  -2.357  29.480  4.00  0.00            
ATOM    404  CE2 PHE A  53      26.650  -4.127  29.197  4.00  0.00            
ATOM    405   CZ PHE A  53      26.362  -2.855  29.628  4.00  0.00            
ATOM    406    C PHE A  53      24.574  -5.104  25.703  4.00  0.00            
ATOM    407    O PHE A  53      24.870  -6.225  25.297  4.00  0.00            
ATOM    408    N ILE A  54      25.398  -4.040  25.580  4.00  0.00            
ATOM    409   CA ILE A  54      26.753  -4.138  25.104  4.00  0.00            
ATOM    410   CB ILE A  54      26.950  -3.489  23.763  4.00  0.00            
ATOM    411  CG1 ILE A  54      28.394  -3.659  23.270  4.00  0.00            
ATOM    412  CG2 ILE A  54      26.476  -2.043  23.856  4.00  0.00            
ATOM    413  CD1 ILE A  54      28.589  -3.232  21.815  4.00  0.00            
ATOM    414    C ILE A  54      27.584  -3.413  26.143  4.00  0.00            
ATOM    415    O ILE A  54      27.330  -2.251  26.455  4.00  0.00            
ATOM    416    N LYS A  55      28.595  -4.095  26.725  4.00  0.00            
ATOM    417   CA LYS A  55      29.397  -3.562  27.805  4.00  0.00            
ATOM    418   CB LYS A  55      30.485  -4.572  28.188  4.00  0.00            
ATOM    419   CG LYS A  55      31.300  -4.233  29.429  4.00  0.00            
ATOM    420   CD LYS A  55      32.331  -5.323  29.709  4.00  0.00            
ATOM    421   CE LYS A  55      32.578  -5.581  31.192  4.00  0.00            
ATOM    422   NZ LYS A  55      33.519  -6.711  31.344  4.00  0.00            
ATOM    423    C LYS A  55      30.124  -2.351  27.371  4.00  0.00            
ATOM    424    O LYS A  55      29.930  -1.254  27.892  4.00  0.00            
ATOM    425    N VAL A  56      30.979  -2.558  26.367  4.00  0.00            
ATOM    426   CA VAL A  56      31.730  -1.532  25.743  4.00  0.00            
ATOM    427   CB VAL A  56      30.897  -0.384  25.257  4.00  0.00            
ATOM    428  CG1 VAL A  56      31.822   0.690  24.663  4.00  0.00            
ATOM    429  CG2 VAL A  56      29.850  -0.927  24.271  4.00  0.00            
ATOM    430    C VAL A  56      32.878  -1.028  26.512  4.00  0.00            
ATOM    431    O VAL A  56      32.851  -0.841  27.727  4.00  0.00            
ATOM    432    N ARG A  57      33.945  -0.841  25.723  4.00  0.00            
ATOM    433   CA ARG A  57      35.163  -0.212  26.078  4.00  0.00            
ATOM    434   CB ARG A  57      36.356  -1.179  26.096  4.00  0.00            
ATOM    435   CG ARG A  57      36.203  -2.248  27.177  4.00  0.00            
ATOM    436   CD ARG A  57      36.930  -1.902  28.476  4.00  0.00            
ATOM    437   NE ARG A  57      36.413  -2.813  29.536  4.00  0.00            
ATOM    438   CZ ARG A  57      37.270  -3.412  30.411  4.00  0.00            
ATOM    439  NH1 ARG A  57      38.617  -3.254  30.268  4.00  0.00            
ATOM    440  NH2 ARG A  57      36.775  -4.171  31.434  4.00  0.00            
ATOM    441    C ARG A  57      35.339   0.736  24.935  4.00  0.00            
ATOM    442    O ARG A  57      35.256   0.322  23.780  4.00  0.00            
ATOM    443    N GLN A  58      35.568   2.038  25.194  4.00  1.00            
ATOM    444   CA GLN A  58      35.579   2.904  24.052  4.00  1.00            
ATOM    445   CB GLN A  58      34.597   4.089  24.106  4.00  1.00            
ATOM    446   CG GLN A  58      33.140   3.657  23.920  4.00  1.00            
ATOM    447   CD GLN A  58      32.316   4.895  23.598  4.00  1.00            
ATOM    448  OE1 GLN A  58      32.831   6.012  23.608  4.00  1.00            
ATOM    449  NE2 GLN A  58      31.006   4.698  23.292  4.00  1.00            
ATOM    450    C GLN A  58      36.922   3.434  23.759  4.00  1.00            
ATOM    451    O GLN A  58      37.777   3.573  24.632  4.00  1.00            
ATOM    452    N TYR A  59      37.127   3.714  22.462  4.00  1.00            
ATOM    453   CA TYR A  59      38.359   4.277  22.048  4.00  1.00            
ATOM    454   CB TYR A  59      39.180   3.402  21.085  4.00  1.00            
ATOM    455   CG TYR A  59      40.483   4.098  20.881  4.00  1.00            
ATOM    456  CD1 TYR A  59      41.410   4.127  21.897  4.00  1.00            
ATOM    457  CD2 TYR A  59      40.785   4.704  19.683  4.00  1.00            
ATOM    458  CE1 TYR A  59      42.618   4.762  21.729  4.00  1.00            
ATOM    459  CE2 TYR A  59      41.993   5.340  19.510  4.00  1.00            
ATOM    460   CZ TYR A  59      42.910   5.371  20.533  4.00  1.00            
ATOM    461   OH TYR A  59      44.148   6.022  20.355  4.00  1.00            
ATOM    462    C TYR A  59      38.036   5.557  21.354  4.00  1.00            
ATOM    463    O TYR A  59      37.057   5.646  20.614  4.00  1.00            
ATOM    464    N ASP A  60      38.850   6.600  21.599  4.00  1.00            
ATOM    465   CA ASP A  60      38.555   7.886  21.046  4.00  1.00            
ATOM    466   CB ASP A  60      38.541   8.988  22.120  4.00  1.00            
ATOM    467   CG ASP A  60      37.366   8.715  23.053  4.00  1.00            
ATOM    468  OD1 ASP A  60      36.201   8.894  22.608  4.00  1.00            
ATOM    469  OD2 ASP A  60      37.619   8.308  24.218  4.00  1.00            
ATOM    470    C ASP A  60      39.595   8.237  20.050  4.00  1.00            
ATOM    471    O ASP A  60      40.703   7.703  20.063  4.00  1.00            
ATOM    472    N GLN A  61      39.223   9.159  19.144  4.00  1.00            
ATOM    473   CA GLN A  61      40.099   9.618  18.116  4.00  1.00            
ATOM    474   CB GLN A  61      41.290  10.461  18.614  4.00  1.00            
ATOM    475   CG GLN A  61      40.908  11.775  19.304  4.00  1.00            
ATOM    476   CD GLN A  61      40.935  11.551  20.810  4.00  1.00            
ATOM    477  OE1 GLN A  61      41.885  10.979  21.342  4.00  1.00            
ATOM    478  NE2 GLN A  61      39.874  12.017  21.523  4.00  1.00            
ATOM    479    C GLN A  61      40.658   8.425  17.422  4.00  1.00            
ATOM    480    O GLN A  61      41.860   8.342  17.181  4.00  1.00            
ATOM    481    N ILE A  62      39.786   7.461  17.087  4.00  1.00            
ATOM    482   CA ILE A  62      40.260   6.292  16.407  4.00  1.00            
ATOM    483   CB ILE A  62      39.521   5.038  16.778  4.00  1.00            
ATOM    484  CG1 ILE A  62      40.333   3.776  16.434  4.00  1.00            
ATOM    485  CG2 ILE A  62      38.130   5.088  16.124  4.00  1.00            
ATOM    486  CD1 ILE A  62      40.665   3.608  14.954  4.00  1.00            
ATOM    487    C ILE A  62      40.059   6.583  14.963  4.00  1.00            
ATOM    488    O ILE A  62      39.038   7.142  14.561  4.00  1.00            
ATOM    489    N PRO A  63      41.032   6.268  14.167  4.00  1.00            
ATOM    490   CA PRO A  63      40.877   6.512  12.767  4.00  1.00            
ATOM    491   CD PRO A  63      42.414   6.334  14.590  4.00  1.00            
ATOM    492   CB PRO A  63      42.302   6.560  12.190  4.00  1.00            
ATOM    493   CG PRO A  63      43.202   6.008  13.313  4.00  1.00            
ATOM    494    C PRO A  63      39.973   5.576  12.084  4.00  1.00            
ATOM    495    O PRO A  63      39.924   4.402  12.438  4.00  1.00            
ATOM    496    N VAL A  64      39.227   6.083  11.095  4.00  1.00            
ATOM    497   CA VAL A  64      38.394   5.189  10.383  4.00  1.00            
ATOM    498   CB VAL A  64      36.979   5.141  10.888  4.00  1.00            
ATOM    499  CG1 VAL A  64      36.175   4.190   9.985  4.00  1.00            
ATOM    500  CG2 VAL A  64      36.979   4.738  12.374  4.00  1.00            
ATOM    501    C VAL A  64      38.317   5.683   8.980  4.00  1.00            
ATOM    502    O VAL A  64      38.228   6.883   8.731  4.00  1.00            
ATOM    503    N GLU A  65      38.371   4.753   8.015  4.00  1.00            
ATOM    504   CA GLU A  65      38.222   5.124   6.645  4.00  1.00            
ATOM    505   CB GLU A  65      39.408   4.697   5.762  4.00  1.00            
ATOM    506   CG GLU A  65      40.693   5.490   5.998  4.00  1.00            
ATOM    507   CD GLU A  65      40.556   6.807   5.250  4.00  1.00            
ATOM    508  OE1 GLU A  65      39.413   7.127   4.829  4.00  1.00            
ATOM    509  OE2 GLU A  65      41.591   7.506   5.083  4.00  1.00            
ATOM    510    C GLU A  65      37.045   4.335   6.152  4.00  1.00            
ATOM    511    O GLU A  65      37.081   3.106   6.155  4.00  1.00            
ATOM    512    N ILE A  66      35.964   5.013   5.716  4.00  1.00            
ATOM    513   CA ILE A  66      34.814   4.293   5.240  4.00  1.00            
ATOM    514   CB ILE A  66      33.552   4.702   5.935  4.00  1.00            
ATOM    515  CG1 ILE A  66      32.387   3.815   5.491  4.00  1.00            
ATOM    516  CG2 ILE A  66      33.338   6.212   5.748  4.00  1.00            
ATOM    517  CD1 ILE A  66      31.194   3.932   6.428  4.00  1.00            
ATOM    518    C ILE A  66      34.707   4.553   3.773  4.00  1.00            
ATOM    519    O ILE A  66      34.501   5.682   3.330  4.00  1.00            
ATOM    520    N CYS A  67      34.887   3.485   2.975  3.00  1.00            
ATOM    521   CA CYS A  67      34.777   3.564   1.551  3.00  1.00            
ATOM    522   CB CYS A  67      33.369   3.945   1.065  3.00  1.00            
ATOM    523   SG CYS A  67      32.141   2.658   1.441  3.00  1.00            
ATOM    524    C CYS A  67      35.745   4.568   1.024  3.00  1.00            
ATOM    525    O CYS A  67      35.502   5.181  -0.013  3.00  1.00            
ATOM    526    N GLY A  68      36.874   4.763   1.726  3.00  1.00            
ATOM    527   CA GLY A  68      37.880   5.649   1.223  3.00  1.00            
ATOM    528    C GLY A  68      37.668   7.006   1.796  3.00  1.00            
ATOM    529    O GLY A  68      38.586   7.824   1.809  3.00  1.00            
ATOM    530    N HIS A  69      36.452   7.307   2.286  4.00  1.00            
ATOM    531   CA HIS A  69      36.342   8.612   2.851  4.00  1.00            
ATOM    532  ND1 HIS A  69      35.285  11.600   2.214  4.00  1.00            
ATOM    533   CG HIS A  69      34.978  10.674   3.189  4.00  1.00            
ATOM    534   CB HIS A  69      34.923   9.194   2.943  4.00  1.00            
ATOM    535  NE2 HIS A  69      34.968  12.741   4.095  4.00  1.00            
ATOM    536  CD2 HIS A  69      34.786  11.389   4.331  4.00  1.00            
ATOM    537  CE1 HIS A  69      35.265  12.818   2.810  4.00  1.00            
ATOM    538    C HIS A  69      36.924   8.518   4.222  4.00  1.00            
ATOM    539    O HIS A  69      36.887   7.458   4.846  4.00  1.00            
ATOM    540    N LYS A  70      37.498   9.623   4.730  4.00  1.00            
ATOM    541   CA LYS A  70      38.180   9.542   5.989  4.00  1.00            
ATOM    542   CB LYS A  70      39.438  10.430   6.049  4.00  1.00            
ATOM    543   CG LYS A  70      40.527  10.043   5.045  4.00  1.00            
ATOM    544   CD LYS A  70      41.634  11.091   4.906  4.00  1.00            
ATOM    545   CE LYS A  70      42.705  10.719   3.878  4.00  1.00            
ATOM    546   NZ LYS A  70      43.736  11.779   3.808  4.00  1.00            
ATOM    547    C LYS A  70      37.305   9.978   7.098  4.00  1.00            
ATOM    548    O LYS A  70      36.434  10.832   6.938  4.00  1.00            
ATOM    549    N ALA A  71      37.530   9.362   8.270  4.00  1.00            
ATOM    550   CA ALA A  71      36.813   9.738   9.439  4.00  1.00            
ATOM    551   CB ALA A  71      35.504   8.958   9.638  4.00  1.00            
ATOM    552    C ALA A  71      37.686   9.473  10.621  4.00  1.00            
ATOM    553    O ALA A  71      38.505   8.556  10.621  4.00  1.00            
ATOM    554    N ILE A  72      37.546  10.321  11.654  4.00  1.00            
ATOM    555   CA ILE A  72      38.243  10.153  12.894  4.00  1.00            
ATOM    556   CB ILE A  72      39.242  11.236  13.186  4.00  1.00            
ATOM    557  CG1 ILE A  72      38.535  12.595  13.330  4.00  1.00            
ATOM    558  CG2 ILE A  72      40.314  11.205  12.084  4.00  1.00            
ATOM    559  CD1 ILE A  72      39.406  13.678  13.959  4.00  1.00            
ATOM    560    C ILE A  72      37.175  10.277  13.927  4.00  1.00            
ATOM    561    O ILE A  72      36.279  11.110  13.798  4.00  1.00            
ATOM    562    N GLY A  73      37.209   9.444  14.980  4.00  1.00            
ATOM    563   CA GLY A  73      36.155   9.605  15.932  4.00  1.00            
ATOM    564    C GLY A  73      36.205   8.487  16.907  4.00  1.00            
ATOM    565    O GLY A  73      37.168   7.725  16.978  4.00  1.00            
ATOM    566    N THR A  74      35.119   8.378  17.687  4.00  1.00            
ATOM    567   CA THR A  74      35.036   7.411  18.728  4.00  1.00            
ATOM    568   CB THR A  74      33.990   7.750  19.746  4.00  1.00            
ATOM    569  OG1 THR A  74      34.029   6.826  20.825  4.00  1.00            
ATOM    570  CG2 THR A  74      32.614   7.717  19.059  4.00  1.00            
ATOM    571    C THR A  74      34.698   6.079  18.171  4.00  1.00            
ATOM    572    O THR A  74      34.038   5.963  17.140  4.00  1.00            
ATOM    573    N VAL A  75      35.190   5.028  18.852  4.00  1.00            
ATOM    574   CA VAL A  75      34.842   3.702  18.463  4.00  1.00            
ATOM    575   CB VAL A  75      35.896   2.964  17.689  4.00  1.00            
ATOM    576  CG1 VAL A  75      37.106   2.713  18.605  4.00  1.00            
ATOM    577  CG2 VAL A  75      35.266   1.669  17.145  4.00  1.00            
ATOM    578    C VAL A  75      34.618   2.928  19.693  4.00  1.00            
ATOM    579    O VAL A  75      35.231   3.183  20.728  4.00  1.00            
ATOM    580    N LEU A  76      33.701   1.956  19.616  4.00  1.00            
ATOM    581   CA LEU A  76      33.531   1.175  20.784  4.00  1.00            
ATOM    582   CB LEU A  76      32.114   1.227  21.408  4.00  1.00            
ATOM    583   CG LEU A  76      30.965   0.572  20.607  4.00  1.00            
ATOM    584  CD1 LEU A  76      31.019  -0.966  20.623  4.00  1.00            
ATOM    585  CD2 LEU A  76      29.602   1.117  21.064  4.00  1.00            
ATOM    586    C LEU A  76      33.858  -0.241  20.442  4.00  1.00            
ATOM    587    O LEU A  76      33.761  -0.651  19.286  4.00  1.00            
ATOM    588    N VAL A  77      34.292  -1.019  21.453  4.00  1.00            
ATOM    589   CA VAL A  77      34.583  -2.400  21.222  4.00  1.00            
ATOM    590   CB VAL A  77      36.016  -2.768  21.474  4.00  1.00            
ATOM    591  CG1 VAL A  77      36.177  -4.287  21.279  4.00  1.00            
ATOM    592  CG2 VAL A  77      36.906  -1.927  20.542  4.00  1.00            
ATOM    593    C VAL A  77      33.735  -3.204  22.163  4.00  1.00            
ATOM    594    O VAL A  77      33.585  -2.857  23.334  4.00  1.00            
ATOM    595    N GLY A  78      33.137  -4.305  21.659  1.00  1.00            
ATOM    596   CA GLY A  78      32.335  -5.140  22.507  1.00  1.00            
ATOM    597    C GLY A  78      31.370  -5.911  21.645  1.00  1.00            
ATOM    598    O GLY A  78      31.323  -5.752  20.426  1.00  1.00            
ATOM    599    N PRO A  79      30.589  -6.745  22.286  1.00  1.00            
ATOM    600   CA PRO A  79      29.619  -7.608  21.652  1.00  1.00            
ATOM    601   CD PRO A  79      30.350  -6.610  23.714  1.00  1.00            
ATOM    602   CB PRO A  79      28.919  -8.338  22.795  1.00  1.00            
ATOM    603   CG PRO A  79      29.023  -7.344  23.968  1.00  1.00            
ATOM    604    C PRO A  79      28.617  -6.928  20.768  1.00  1.00            
ATOM    605    O PRO A  79      27.945  -5.996  21.214  1.00  1.00            
ATOM    606    N THR A  80      28.506  -7.395  19.499  1.00  1.00            
ATOM    607   CA THR A  80      27.497  -6.974  18.576  1.00  1.00            
ATOM    608   CB THR A  80      27.637  -5.567  18.079  1.00  1.00            
ATOM    609  OG1 THR A  80      26.478  -5.201  17.349  1.00  1.00            
ATOM    610  CG2 THR A  80      28.881  -5.478  17.185  1.00  1.00            
ATOM    611    C THR A  80      27.586  -7.885  17.372  1.00  1.00            
ATOM    612    O THR A  80      28.672  -8.365  17.053  1.00  1.00            
ATOM    613    N PRO A  81      26.497  -8.165  16.697  1.00  1.00            
ATOM    614   CA PRO A  81      26.542  -9.028  15.539  1.00  1.00            
ATOM    615   CD PRO A  81      25.220  -8.285  17.393  1.00  1.00            
ATOM    616   CB PRO A  81      25.105  -9.434  15.248  1.00  1.00            
ATOM    617   CG PRO A  81      24.435  -9.367  16.635  1.00  1.00            
ATOM    618    C PRO A  81      27.313  -8.623  14.336  1.00  1.00            
ATOM    619    O PRO A  81      28.146  -9.402  13.877  1.00  1.00            
ATOM    620    N VAL A  82      27.053  -7.427  13.822  1.00  1.00            
ATOM    621   CA VAL A  82      27.787  -6.995  12.681  1.00  1.00            
ATOM    622   CB VAL A  82      26.966  -6.851  11.435  1.00  1.00            
ATOM    623  CG1 VAL A  82      27.852  -6.256  10.325  1.00  1.00            
ATOM    624  CG2 VAL A  82      26.396  -8.235  11.087  1.00  1.00            
ATOM    625    C VAL A  82      28.262  -5.658  13.092  1.00  1.00            
ATOM    626    O VAL A  82      27.686  -5.048  13.993  1.00  1.00            
ATOM    627    N ASN A  83      29.346  -5.175  12.479  1.00  1.00            
ATOM    628   CA ASN A  83      29.791  -3.899  12.917  1.00  1.00            
ATOM    629   CB ASN A  83      31.040  -3.370  12.185  1.00  1.00            
ATOM    630   CG ASN A  83      32.244  -4.234  12.524  1.00  1.00            
ATOM    631  OD1 ASN A  83      33.377  -3.889  12.194  1.00  1.00            
ATOM    632  ND2 ASN A  83      32.000  -5.391  13.195  1.00  1.00            
ATOM    633    C ASN A  83      28.699  -2.938  12.568  1.00  1.00            
ATOM    634    O ASN A  83      27.974  -3.132  11.594  1.00  1.00            
ATOM    635    N ILE A  84      28.530  -1.890  13.394  4.00  1.00            
ATOM    636   CA ILE A  84      27.541  -0.883  13.138  4.00  1.00            
ATOM    637   CB ILE A  84      26.541  -0.771  14.251  4.00  1.00            
ATOM    638  CG1 ILE A  84      25.665  -2.030  14.310  4.00  1.00            
ATOM    639  CG2 ILE A  84      25.766   0.542  14.092  4.00  1.00            
ATOM    640  CD1 ILE A  84      24.777  -2.090  15.552  4.00  1.00            
ATOM    641    C ILE A  84      28.280   0.431  13.067  4.00  1.00            
ATOM    642    O ILE A  84      29.060   0.750  13.962  4.00  1.00            
ATOM    643    N ILE A  85      28.074   1.218  11.983  4.00  1.00            
ATOM    644   CA ILE A  85      28.673   2.527  11.849  4.00  1.00            
ATOM    645   CB ILE A  85      29.315   2.772  10.514  4.00  1.00            
ATOM    646  CG1 ILE A  85      30.506   1.825  10.299  4.00  1.00            
ATOM    647  CG2 ILE A  85      29.682   4.264  10.432  4.00  1.00            
ATOM    648  CD1 ILE A  85      31.058   1.863   8.875  4.00  1.00            
ATOM    649    C ILE A  85      27.528   3.479  11.966  4.00  1.00            
ATOM    650    O ILE A  85      26.585   3.428  11.179  4.00  1.00            
ATOM    651    N GLY A  86      27.585   4.383  12.962  1.00  1.00            
ATOM    652   CA GLY A  86      26.432   5.189  13.225  1.00  1.00            
ATOM    653    C GLY A  86      26.557   6.610  12.768  1.00  1.00            
ATOM    654    O GLY A  86      27.265   6.946  11.820  1.00  1.00            
ATOM    655    N ARG A  87      25.820   7.468  13.509  2.00  1.00            
ATOM    656   CA ARG A  87      25.610   8.880  13.346  2.00  1.00            
ATOM    657   CB ARG A  87      24.701   9.420  14.470  2.00  1.00            
ATOM    658   CG ARG A  87      24.409  10.922  14.432  2.00  1.00            
ATOM    659   CD ARG A  87      23.509  11.381  15.587  2.00  1.00            
ATOM    660   NE ARG A  87      24.312  11.342  16.846  2.00  1.00            
ATOM    661   CZ ARG A  87      23.712  11.566  18.054  2.00  1.00            
ATOM    662  NH1 ARG A  87      22.371  11.812  18.114  2.00  1.00            
ATOM    663  NH2 ARG A  87      24.450  11.541  19.203  2.00  1.00            
ATOM    664    C ARG A  87      26.936   9.604  13.437  2.00  1.00            
ATOM    665    O ARG A  87      27.202  10.491  12.628  2.00  1.00            
ATOM    666    N ASN A  88      27.819   9.233  14.396  2.00  1.00            
ATOM    667   CA ASN A  88      29.062   9.955  14.587  2.00  1.00            
ATOM    668   CB ASN A  88      29.959   9.337  15.684  2.00  1.00            
ATOM    669   CG ASN A  88      31.229  10.175  15.856  2.00  1.00            
ATOM    670  OD1 ASN A  88      32.003  10.367  14.918  2.00  1.00            
ATOM    671  ND2 ASN A  88      31.455  10.688  17.095  2.00  1.00            
ATOM    672    C ASN A  88      29.833   9.930  13.302  2.00  1.00            
ATOM    673    O ASN A  88      30.245  10.972  12.794  2.00  1.00            
ATOM    674    N LEU A  89      30.013   8.728  12.736  2.00  1.00            
ATOM    675   CA LEU A  89      30.808   8.506  11.563  2.00  1.00            
ATOM    676   CB LEU A  89      30.974   6.987  11.319  2.00  1.00            
ATOM    677   CG LEU A  89      31.877   6.553  10.146  2.00  1.00            
ATOM    678  CD1 LEU A  89      31.243   6.851   8.780  2.00  1.00            
ATOM    679  CD2 LEU A  89      33.299   7.117  10.302  2.00  1.00            
ATOM    680    C LEU A  89      30.201   9.121  10.332  2.00  1.00            
ATOM    681    O LEU A  89      30.899   9.774   9.557  2.00  1.00            
ATOM    682    N LEU A  90      28.878   8.948  10.134  2.00  1.00            
ATOM    683   CA LEU A  90      28.220   9.344   8.911  2.00  1.00            
ATOM    684   CB LEU A  90      26.718   9.013   8.924  2.00  1.00            
ATOM    685   CG LEU A  90      26.421   7.507   9.037  2.00  1.00            
ATOM    686  CD1 LEU A  90      24.910   7.228   9.038  2.00  1.00            
ATOM    687  CD2 LEU A  90      27.178   6.706   7.966  2.00  1.00            
ATOM    688    C LEU A  90      28.347  10.816   8.716  2.00  1.00            
ATOM    689    O LEU A  90      28.603  11.288   7.610  2.00  1.00            
ATOM    690    N THR A  91      28.163  11.607   9.780  3.00  1.00            
ATOM    691   CA THR A  91      28.279  13.012   9.559  3.00  1.00            
ATOM    692   CB THR A  91      27.912  13.826  10.769  3.00  1.00            
ATOM    693  OG1 THR A  91      27.831  15.201  10.428  3.00  1.00            
ATOM    694  CG2 THR A  91      28.964  13.608  11.870  3.00  1.00            
ATOM    695    C THR A  91      29.692  13.292   9.186  3.00  1.00            
ATOM    696    O THR A  91      29.964  14.110   8.307  3.00  1.00            
ATOM    697    N GLN A  92      30.641  12.586   9.827  3.00  1.00            
ATOM    698   CA GLN A  92      32.012  12.865   9.545  3.00  1.00            
ATOM    699   CB GLN A  92      32.988  12.029  10.386  3.00  1.00            
ATOM    700   CG GLN A  92      34.383  12.652  10.444  3.00  1.00            
ATOM    701   CD GLN A  92      34.247  13.943  11.243  3.00  1.00            
ATOM    702  OE1 GLN A  92      33.181  14.241  11.780  3.00  1.00            
ATOM    703  NE2 GLN A  92      35.350  14.734  11.323  3.00  1.00            
ATOM    704    C GLN A  92      32.239  12.571   8.087  3.00  1.00            
ATOM    705    O GLN A  92      32.890  13.349   7.392  3.00  1.00            
ATOM    706    N ILE A  93      31.676  11.454   7.577  3.00  1.00            
ATOM    707   CA ILE A  93      31.851  11.086   6.196  3.00  1.00            
ATOM    708   CB ILE A  93      31.396   9.699   5.842  3.00  1.00            
ATOM    709  CG1 ILE A  93      29.881   9.509   5.974  3.00  1.00            
ATOM    710  CG2 ILE A  93      32.207   8.747   6.733  3.00  1.00            
ATOM    711  CD1 ILE A  93      29.377   8.232   5.305  3.00  1.00            
ATOM    712    C ILE A  93      31.177  12.085   5.312  3.00  1.00            
ATOM    713    O ILE A  93      31.689  12.408   4.241  3.00  1.00            
ATOM    714    N GLY A  94      30.012  12.617   5.729  3.00  1.00            
ATOM    715   CA GLY A  94      29.350  13.565   4.878  3.00  1.00            
ATOM    716    C GLY A  94      28.192  12.899   4.221  3.00  1.00            
ATOM    717    O GLY A  94      27.576  13.468   3.323  3.00  1.00            
ATOM    718    N CYS A  95      27.862  11.664   4.640  1.00  1.00            
ATOM    719   CA CYS A  95      26.745  11.011   4.023  1.00  1.00            
ATOM    720   CB CYS A  95      26.752   9.479   4.163  1.00  1.00            
ATOM    721   SG CYS A  95      26.438   8.924   5.865  1.00  1.00            
ATOM    722    C CYS A  95      25.474  11.505   4.636  1.00  1.00            
ATOM    723    O CYS A  95      25.449  11.975   5.773  1.00  1.00            
ATOM    724    N THR A  96      24.379  11.425   3.856  4.00  1.00            
ATOM    725   CA THR A  96      23.079  11.836   4.303  4.00  1.00            
ATOM    726   CB THR A  96      22.725  13.193   3.771  4.00  1.00            
ATOM    727  OG1 THR A  96      21.479  13.637   4.279  4.00  1.00            
ATOM    728  CG2 THR A  96      22.690  13.114   2.237  4.00  1.00            
ATOM    729    C THR A  96      22.100  10.839   3.750  4.00  1.00            
ATOM    730    O THR A  96      22.347  10.249   2.702  4.00  1.00            
ATOM    731    N LEU A  97      20.974  10.588   4.454  4.00  1.00            
ATOM    732   CA LEU A  97      19.993   9.691   3.904  4.00  1.00            
ATOM    733   CB LEU A  97      19.044   9.059   4.937  4.00  1.00            
ATOM    734   CG LEU A  97      19.770   8.289   6.058  4.00  1.00            
ATOM    735  CD1 LEU A  97      18.797   7.385   6.835  4.00  1.00            
ATOM    736  CD2 LEU A  97      21.018   7.559   5.539  4.00  1.00            
ATOM    737    C LEU A  97      19.169  10.550   3.010  4.00  1.00            
ATOM    738    O LEU A  97      18.981  11.734   3.289  4.00  1.00            
ATOM    739    N ASN A  98      18.662   9.998   1.894  4.00  1.00            
ATOM    740   CA ASN A  98      17.922  10.872   1.039  4.00  1.00            
ATOM    741   CB ASN A  98      18.635  11.151  -0.297  4.00  1.00            
ATOM    742   CG ASN A  98      18.118  12.472  -0.849  4.00  1.00            
ATOM    743  OD1 ASN A  98      17.151  13.038  -0.343  4.00  1.00            
ATOM    744  ND2 ASN A  98      18.789  12.989  -1.915  4.00  1.00            
ATOM    745    C ASN A  98      16.612  10.224   0.735  4.00  1.00            
ATOM    746    O ASN A  98      16.461   9.006   0.821  4.00  1.00            
ATOM    747    N PHE A  99      15.608  11.052   0.392  1.00  1.00            
ATOM    748   CA PHE A  99      14.327  10.545   0.007  1.00  1.00            
ATOM    749   CB PHE A  99      14.441   9.589  -1.186  1.00  1.00            
ATOM    750   CG PHE A  99      13.108   9.554  -1.831  1.00  1.00            
ATOM    751  CD1 PHE A  99      12.815  10.460  -2.823  1.00  1.00            
ATOM    752  CD2 PHE A  99      12.157   8.642  -1.444  1.00  1.00            
ATOM    753  CE1 PHE A  99      11.587  10.450  -3.436  1.00  1.00            
ATOM    754  CE2 PHE A  99      10.925   8.630  -2.053  1.00  1.00            
ATOM    755   CZ PHE A  99      10.639   9.535  -3.047  1.00  1.00            
ATOM    756    C PHE A  99      13.765   9.774   1.192  1.00  1.00            
ATOM    757    O PHE A  99      13.617  10.386   2.284  1.00  1.00            
ATOM    758  OXT PHE A  99      13.473   8.561   1.019  1.00  1.00            
ATOM    759    N PRO B   1      12.779  13.419   2.119  1.00  1.00            
ATOM    760   CA PRO B   1      13.631  14.611   1.853  1.00  1.00            
ATOM    761   CD PRO B   1      11.557  13.841   2.883  1.00  1.00            
ATOM    762   CB PRO B   1      12.890  15.809   2.444  1.00  1.00            
ATOM    763   CG PRO B   1      11.912  15.216   3.462  1.00  1.00            
ATOM    764    C PRO B   1      14.939  14.337   2.497  1.00  1.00            
ATOM    765    O PRO B   1      15.129  13.257   3.055  1.00  1.00            
ATOM    766    N GLN B   2      15.851  15.315   2.440  4.00  1.00            
ATOM    767   CA GLN B   2      17.165  15.097   2.940  4.00  1.00            
ATOM    768   CB GLN B   2      18.159  16.133   2.389  4.00  1.00            
ATOM    769   CG GLN B   2      19.626  15.890   2.738  4.00  1.00            
ATOM    770   CD GLN B   2      20.425  16.958   2.002  4.00  1.00            
ATOM    771  OE1 GLN B   2      21.655  16.953   2.005  4.00  1.00            
ATOM    772  NE2 GLN B   2      19.699  17.900   1.342  4.00  1.00            
ATOM    773    C GLN B   2      17.160  15.147   4.440  4.00  1.00            
ATOM    774    O GLN B   2      16.609  16.069   5.041  4.00  1.00            
ATOM    775    N ILE B   3      17.766  14.124   5.087  4.00  1.00            
ATOM    776   CA ILE B   3      17.875  14.127   6.520  4.00  1.00            
ATOM    777   CB ILE B   3      17.164  13.003   7.222  4.00  1.00            
ATOM    778  CG1 ILE B   3      17.722  11.633   6.816  4.00  1.00            
ATOM    779  CG2 ILE B   3      15.656  13.170   6.970  4.00  1.00            
ATOM    780  CD1 ILE B   3      17.203  10.499   7.701  4.00  1.00            
ATOM    781    C ILE B   3      19.342  14.117   6.863  4.00  1.00            
ATOM    782    O ILE B   3      20.098  13.258   6.416  4.00  1.00            
ATOM    783    N THR B   4      19.750  15.090   7.706  1.00  1.00            
ATOM    784   CA THR B   4      21.106  15.461   8.033  1.00  1.00            
ATOM    785   CB THR B   4      21.156  16.653   8.939  1.00  1.00            
ATOM    786  OG1 THR B   4      20.574  16.327  10.194  1.00  1.00            
ATOM    787  CG2 THR B   4      20.389  17.813   8.283  1.00  1.00            
ATOM    788    C THR B   4      21.935  14.436   8.725  1.00  1.00            
ATOM    789    O THR B   4      23.105  14.276   8.386  1.00  1.00            
ATOM    790    N LEU B   5      21.356  13.743   9.714  1.00  1.00            
ATOM    791   CA LEU B   5      22.000  12.774  10.555  1.00  1.00            
ATOM    792   CB LEU B   5      22.595  11.535   9.831  1.00  1.00            
ATOM    793   CG LEU B   5      23.855  11.724   8.968  1.00  1.00            
ATOM    794  CD1 LEU B   5      25.094  12.035   9.821  1.00  1.00            
ATOM    795  CD2 LEU B   5      24.050  10.535   8.014  1.00  1.00            
ATOM    796    C LEU B   5      22.950  13.324  11.580  1.00  1.00            
ATOM    797    O LEU B   5      23.742  12.577  12.150  1.00  1.00            
ATOM    798    N TRP B   6      22.895  14.641  11.860  1.00  1.00            
ATOM    799   CA TRP B   6      23.609  15.201  12.982  1.00  1.00            
ATOM    800   CB TRP B   6      23.368  16.718  13.057  1.00  1.00            
ATOM    801   CG TRP B   6      23.711  17.369  14.376  1.00  1.00            
ATOM    802  CD2 TRP B   6      24.942  18.045  14.670  1.00  1.00            
ATOM    803  CD1 TRP B   6      22.935  17.480  15.491  1.00  1.00            
ATOM    804  NE1 TRP B   6      23.604  18.179  16.465  1.00  1.00            
ATOM    805  CE2 TRP B   6      24.842  18.536  15.973  1.00  1.00            
ATOM    806  CE3 TRP B   6      26.058  18.248  13.912  1.00  1.00            
ATOM    807  CZ2 TRP B   6      25.863  19.241  16.540  1.00  1.00            
ATOM    808  CZ3 TRP B   6      27.091  18.951  14.491  1.00  1.00            
ATOM    809  CH2 TRP B   6      26.993  19.437  15.778  1.00  1.00            
ATOM    810    C TRP B   6      22.987  14.620  14.206  1.00  1.00            
ATOM    811    O TRP B   6      23.659  14.067  15.073  1.00  1.00            
ATOM    812    N LYS B   7      21.647  14.736  14.271  1.00  1.00            
ATOM    813   CA LYS B   7      20.858  14.218  15.344  1.00  1.00            
ATOM    814   CB LYS B   7      19.755  15.173  15.822  1.00  1.00            
ATOM    815   CG LYS B   7      20.312  16.378  16.588  1.00  1.00            
ATOM    816   CD LYS B   7      21.071  15.993  17.861  1.00  1.00            
ATOM    817   CE LYS B   7      21.618  17.190  18.643  1.00  1.00            
ATOM    818   NZ LYS B   7      22.180  16.730  19.933  1.00  1.00            
ATOM    819    C LYS B   7      20.228  12.977  14.777  1.00  1.00            
ATOM    820    O LYS B   7      20.631  12.510  13.712  1.00  1.00            
ATOM    821    N ARG B   8      19.241  12.388  15.474  1.00  1.00            
ATOM    822   CA ARG B   8      18.637  11.164  15.016  1.00  1.00            
ATOM    823   CB ARG B   8      17.696  10.530  16.056  1.00  1.00            
ATOM    824   CG ARG B   8      18.371  10.141  17.376  1.00  1.00            
ATOM    825   CD ARG B   8      17.436   9.387  18.328  1.00  1.00            
ATOM    826   NE ARG B   8      18.192   9.058  19.572  1.00  1.00            
ATOM    827   CZ ARG B   8      17.791   8.003  20.341  1.00  1.00            
ATOM    828  NH1 ARG B   8      16.734   7.238  19.942  1.00  1.00            
ATOM    829  NH2 ARG B   8      18.448   7.709  21.502  1.00  1.00            
ATOM    830    C ARG B   8      17.818  11.456  13.784  1.00  1.00            
ATOM    831    O ARG B   8      17.536  12.596  13.416  1.00  1.00            
ATOM    832    N PRO B   9      17.487  10.368  13.142  1.00  1.00            
ATOM    833   CA PRO B   9      16.736  10.324  11.902  1.00  1.00            
ATOM    834   CD PRO B   9      18.381   9.227  13.264  1.00  1.00            
ATOM    835   CB PRO B   9      16.998   8.944  11.304  1.00  1.00            
ATOM    836   CG PRO B   9      18.340   8.512  11.908  1.00  1.00            
ATOM    837    C PRO B   9      15.257  10.606  11.889  1.00  1.00            
ATOM    838    O PRO B   9      14.667  10.467  10.819  1.00  1.00            
ATOM    839    N LEU B  10      14.629  11.002  13.006  4.00  1.00            
ATOM    840   CA LEU B  10      13.193  11.081  13.129  4.00  1.00            
ATOM    841   CB LEU B  10      12.743  11.902  14.354  4.00  1.00            
ATOM    842   CG LEU B  10      13.505  13.234  14.526  4.00  1.00            
ATOM    843  CD1 LEU B  10      13.350  14.153  13.306  4.00  1.00            
ATOM    844  CD2 LEU B  10      13.118  13.932  15.841  4.00  1.00            
ATOM    845    C LEU B  10      12.438  11.613  11.942  4.00  1.00            
ATOM    846    O LEU B  10      12.902  12.472  11.194  4.00  1.00            
ATOM    847    N VAL B  11      11.225  11.023  11.759  4.00  1.00            
ATOM    848   CA VAL B  11      10.211  11.329  10.774  4.00  1.00            
ATOM    849   CB VAL B  11      10.354  10.539   9.508  4.00  1.00            
ATOM    850  CG1 VAL B  11      11.666  10.966   8.827  4.00  1.00            
ATOM    851  CG2 VAL B  11      10.294   9.039   9.848  4.00  1.00            
ATOM    852    C VAL B  11       8.892  10.988  11.401  4.00  1.00            
ATOM    853    O VAL B  11       8.842  10.304  12.421  4.00  1.00            
ATOM    854    N THR B  12       7.788  11.502  10.821  4.00  1.00            
ATOM    855   CA THR B  12       6.474  11.192  11.315  4.00  1.00            
ATOM    856   CB THR B  12       5.425  12.156  10.851  4.00  1.00            
ATOM    857  OG1 THR B  12       5.268  12.066   9.443  4.00  1.00            
ATOM    858  CG2 THR B  12       5.869  13.578  11.230  4.00  1.00            
ATOM    859    C THR B  12       6.135   9.875  10.690  4.00  1.00            
ATOM    860    O THR B  12       6.415   9.658   9.512  4.00  1.00            
ATOM    861    N ILE B  13       5.536   8.952  11.464  4.00  1.00            
ATOM    862   CA ILE B  13       5.217   7.669  10.913  4.00  1.00            
ATOM    863   CB ILE B  13       6.070   6.564  11.486  4.00  1.00            
ATOM    864  CG1 ILE B  13       6.096   5.316  10.581  4.00  1.00            
ATOM    865  CG2 ILE B  13       5.576   6.277  12.914  4.00  1.00            
ATOM    866  CD1 ILE B  13       4.772   4.569  10.435  4.00  1.00            
ATOM    867    C ILE B  13       3.798   7.386  11.237  4.00  1.00            
ATOM    868    O ILE B  13       3.323   7.725  12.315  4.00  1.00            
ATOM    869    N ARG B  14       3.054   6.791  10.293  4.00  1.00            
ATOM    870   CA ARG B  14       1.702   6.501  10.638  4.00  1.00            
ATOM    871   CB ARG B  14       0.676   7.286   9.807  4.00  1.00            
ATOM    872   CG ARG B  14      -0.774   6.878  10.074  4.00  1.00            
ATOM    873   CD ARG B  14      -1.766   7.480   9.077  4.00  1.00            
ATOM    874   NE ARG B  14      -3.125   7.013   9.467  4.00  1.00            
ATOM    875   CZ ARG B  14      -3.893   7.767  10.311  4.00  1.00            
ATOM    876  NH1 ARG B  14      -3.465   8.997  10.721  4.00  1.00            
ATOM    877  NH2 ARG B  14      -5.092   7.283  10.742  4.00  1.00            
ATOM    878    C ARG B  14       1.420   5.054  10.394  4.00  1.00            
ATOM    879    O ARG B  14       1.579   4.552   9.282  4.00  1.00            
ATOM    880    N ILE B  15       0.986   4.341  11.450  4.00  1.00            
ATOM    881   CA ILE B  15       0.621   2.965  11.303  4.00  1.00            
ATOM    882   CB ILE B  15       1.629   2.016  11.874  4.00  1.00            
ATOM    883  CG1 ILE B  15       1.298   0.576  11.457  4.00  1.00            
ATOM    884  CG2 ILE B  15       1.694   2.238  13.395  4.00  1.00            
ATOM    885  CD1 ILE B  15       2.447  -0.401  11.698  4.00  1.00            
ATOM    886    C ILE B  15      -0.654   2.779  12.060  4.00  1.00            
ATOM    887    O ILE B  15      -0.835   3.388  13.113  4.00  1.00            
ATOM    888    N GLY B  16      -1.577   1.942  11.542  3.00  1.00            
ATOM    889   CA GLY B  16      -2.828   1.776  12.227  3.00  1.00            
ATOM    890    C GLY B  16      -3.422   3.137  12.249  3.00  1.00            
ATOM    891    O GLY B  16      -3.342   3.875  11.269  3.00  1.00            
ATOM    892    N GLY B  17      -4.040   3.506  13.381  3.00  1.00            
ATOM    893   CA GLY B  17      -4.496   4.853  13.487  3.00  1.00            
ATOM    894    C GLY B  17      -3.632   5.440  14.548  3.00  1.00            
ATOM    895    O GLY B  17      -4.066   5.649  15.680  3.00  1.00            
ATOM    896    N GLN B  18      -2.361   5.706  14.197  4.00  1.00            
ATOM    897   CA GLN B  18      -1.478   6.274  15.162  4.00  1.00            
ATOM    898   CB GLN B  18      -0.747   5.219  16.011  4.00  1.00            
ATOM    899   CG GLN B  18      -1.683   4.395  16.900  4.00  1.00            
ATOM    900   CD GLN B  18      -2.029   5.217  18.135  4.00  1.00            
ATOM    901  OE1 GLN B  18      -1.802   4.781  19.263  4.00  1.00            
ATOM    902  NE2 GLN B  18      -2.593   6.437  17.926  4.00  1.00            
ATOM    903    C GLN B  18      -0.445   7.062  14.424  4.00  1.00            
ATOM    904    O GLN B  18       0.101   6.605  13.421  4.00  1.00            
ATOM    905    N LEU B  19      -0.165   8.289  14.905  4.00  1.00            
ATOM    906   CA LEU B  19       0.861   9.084  14.300  4.00  1.00            
ATOM    907   CB LEU B  19       0.496  10.573  14.151  4.00  1.00            
ATOM    908   CG LEU B  19       1.610  11.409  13.495  4.00  1.00            
ATOM    909  CD1 LEU B  19       1.891  10.910  12.069  4.00  1.00            
ATOM    910  CD2 LEU B  19       1.291  12.913  13.536  4.00  1.00            
ATOM    911    C LEU B  19       1.995   8.999  15.256  4.00  1.00            
ATOM    912    O LEU B  19       1.836   9.250  16.450  4.00  1.00            
ATOM    913    N LYS B  20       3.178   8.618  14.757  4.00  1.00            
ATOM    914   CA LYS B  20       4.250   8.449  15.674  4.00  1.00            
ATOM    915   CB LYS B  20       4.589   6.979  15.992  4.00  1.00            
ATOM    916   CG LYS B  20       3.520   6.274  16.826  4.00  1.00            
ATOM    917   CD LYS B  20       3.265   6.963  18.168  4.00  1.00            
ATOM    918   CE LYS B  20       2.178   6.297  19.014  4.00  1.00            
ATOM    919   NZ LYS B  20       1.976   7.064  20.264  4.00  1.00            
ATOM    920    C LYS B  20       5.489   9.067  15.136  4.00  1.00            
ATOM    921    O LYS B  20       5.534   9.549  14.007  4.00  1.00            
ATOM    922    N GLU B  21       6.527   9.108  15.993  4.00  1.00            
ATOM    923   CA GLU B  21       7.813   9.569  15.576  4.00  1.00            
ATOM    924   CB GLU B  21       8.512  10.493  16.589  4.00  1.00            
ATOM    925   CG GLU B  21       7.817  11.844  16.774  4.00  1.00            
ATOM    926   CD GLU B  21       8.708  12.722  17.645  4.00  1.00            
ATOM    927  OE1 GLU B  21       9.702  13.273  17.104  4.00  1.00            
ATOM    928  OE2 GLU B  21       8.408  12.852  18.862  4.00  1.00            
ATOM    929    C GLU B  21       8.627   8.333  15.464  4.00  1.00            
ATOM    930    O GLU B  21       8.635   7.519  16.380  4.00  1.00            
ATOM    931    N ALA B  22       9.334   8.142  14.340  4.00  1.00            
ATOM    932   CA ALA B  22      10.019   6.894  14.208  4.00  1.00            
ATOM    933   CB ALA B  22       9.432   5.997  13.107  4.00  1.00            
ATOM    934    C ALA B  22      11.445   7.139  13.863  4.00  1.00            
ATOM    935    O ALA B  22      11.803   8.183  13.319  4.00  1.00            
ATOM    936    N LEU B  23      12.298   6.153  14.198  4.00  1.00            
ATOM    937   CA LEU B  23      13.700   6.244  13.940  4.00  1.00            
ATOM    938   CB LEU B  23      14.519   5.565  15.059  4.00  1.00            
ATOM    939   CG LEU B  23      16.046   5.778  15.038  4.00  1.00            
ATOM    940  CD1 LEU B  23      16.717   5.048  16.211  4.00  1.00            
ATOM    941  CD2 LEU B  23      16.669   5.344  13.714  4.00  1.00            
ATOM    942    C LEU B  23      13.926   5.523  12.640  4.00  1.00            
ATOM    943    O LEU B  23      13.681   4.323  12.535  4.00  1.00            
ATOM    944    N LEU B  24      14.377   6.254  11.598  4.00  1.00            
ATOM    945   CA LEU B  24      14.637   5.643  10.323  4.00  1.00            
ATOM    946   CB LEU B  24      14.911   6.663   9.202  4.00  1.00            
ATOM    947   CG LEU B  24      13.717   7.545   8.782  4.00  1.00            
ATOM    948  CD1 LEU B  24      14.167   8.629   7.791  4.00  1.00            
ATOM    949  CD2 LEU B  24      12.563   6.709   8.204  4.00  1.00            
ATOM    950    C LEU B  24      15.885   4.863  10.475  4.00  1.00            
ATOM    951    O LEU B  24      16.877   5.370  10.993  4.00  1.00            
ATOM    952    N ASP B  25      15.893   3.602  10.015  1.00  1.00            
ATOM    953   CA ASP B  25      17.098   2.886  10.264  1.00  1.00            
ATOM    954   CB ASP B  25      17.030   2.068  11.569  1.00  1.00            
ATOM    955   CG ASP B  25      18.340   1.326  11.821  1.00  1.00            
ATOM    956  OD1 ASP B  25      19.402   1.783  11.322  1.00  1.00            
ATOM    957  OD2 ASP B  25      18.289   0.280  12.522  1.00  1.00            
ATOM    958    C ASP B  25      17.366   1.918   9.157  1.00  1.00            
ATOM    959    O ASP B  25      16.542   1.061   8.845  1.00  1.00            
ATOM    960    N THR B  26      18.537   2.076   8.514  3.00  1.00            
ATOM    961   CA THR B  26      19.036   1.192   7.502  3.00  1.00            
ATOM    962   CB THR B  26      20.174   1.799   6.760  3.00  1.00            
ATOM    963  OG1 THR B  26      21.174   2.190   7.683  3.00  1.00            
ATOM    964  CG2 THR B  26      19.651   3.027   5.995  3.00  1.00            
ATOM    965    C THR B  26      19.470  -0.063   8.152  3.00  1.00            
ATOM    966    O THR B  26      19.385  -1.156   7.594  3.00  1.00            
ATOM    967    N GLY B  27      19.939   0.098   9.391  3.00  1.00            
ATOM    968   CA GLY B  27      20.512  -0.955  10.150  3.00  1.00            
ATOM    969    C GLY B  27      19.529  -2.074  10.402  3.00  1.00            
ATOM    970    O GLY B  27      19.915  -3.238  10.468  3.00  1.00            
ATOM    971    N ALA B  28      18.228  -1.796  10.592  1.00  1.00            
ATOM    972   CA ALA B  28      17.403  -2.924  10.933  1.00  1.00            
ATOM    973   CB ALA B  28      16.350  -2.598  12.009  1.00  1.00            
ATOM    974    C ALA B  28      16.666  -3.423   9.739  1.00  1.00            
ATOM    975    O ALA B  28      16.146  -2.658   8.928  1.00  1.00            
ATOM    976    N ASP B  29      16.637  -4.762   9.615  1.00  1.00            
ATOM    977   CA ASP B  29      16.005  -5.458   8.535  1.00  1.00            
ATOM    978   CB ASP B  29      16.317  -6.964   8.611  1.00  1.00            
ATOM    979   CG ASP B  29      16.122  -7.604   7.247  1.00  1.00            
ATOM    980  OD1 ASP B  29      15.054  -7.377   6.620  1.00  1.00            
ATOM    981  OD2 ASP B  29      17.049  -8.343   6.818  1.00  1.00            
ATOM    982    C ASP B  29      14.513  -5.277   8.609  1.00  1.00            
ATOM    983    O ASP B  29      13.874  -4.954   7.609  1.00  1.00            
ATOM    984    N ASP B  30      13.914  -5.464   9.805  1.00  1.00            
ATOM    985   CA ASP B  30      12.481  -5.399   9.934  1.00  1.00            
ATOM    986   CB ASP B  30      11.898  -6.340  11.009  1.00  1.00            
ATOM    987   CG ASP B  30      12.102  -7.800  10.631  1.00  1.00            
ATOM    988  OD1 ASP B  30      12.972  -8.082   9.766  1.00  1.00            
ATOM    989  OD2 ASP B  30      11.383  -8.657  11.214  1.00  1.00            
ATOM    990    C ASP B  30      12.070  -4.028  10.352  1.00  1.00            
ATOM    991    O ASP B  30      12.854  -3.081  10.331  1.00  1.00            
ATOM    992    N THR B  31      10.778  -3.918  10.727  1.00  1.00            
ATOM    993   CA THR B  31      10.202  -2.699  11.209  1.00  1.00            
ATOM    994   CB THR B  31       8.973  -2.286  10.456  1.00  1.00            
ATOM    995  OG1 THR B  31       9.288  -2.102   9.084  1.00  1.00            
ATOM    996  CG2 THR B  31       8.431  -0.978  11.059  1.00  1.00            
ATOM    997    C THR B  31       9.824  -2.940  12.624  1.00  1.00            
ATOM    998    O THR B  31       9.217  -3.960  12.944  1.00  1.00            
ATOM    999    N VAL B  32      10.192  -2.013  13.528  4.00  1.00            
ATOM   1000   CA VAL B  32       9.919  -2.314  14.898  4.00  1.00            
ATOM   1001   CB VAL B  32      11.149  -2.426  15.749  4.00  1.00            
ATOM   1002  CG1 VAL B  32      11.823  -1.045  15.838  4.00  1.00            
ATOM   1003  CG2 VAL B  32      10.738  -3.014  17.107  4.00  1.00            
ATOM   1004    C VAL B  32       9.066  -1.276  15.497  4.00  1.00            
ATOM   1005    O VAL B  32       9.152  -0.094  15.170  4.00  1.00            
ATOM   1006    N LEU B  33       8.187  -1.727  16.403  4.00  1.00            
ATOM   1007   CA LEU B  33       7.351  -0.774  17.028  4.00  1.00            
ATOM   1008   CB LEU B  33       5.922  -0.717  16.462  4.00  1.00            
ATOM   1009   CG LEU B  33       5.109   0.467  17.014  4.00  1.00            
ATOM   1010  CD1 LEU B  33       5.739   1.801  16.581  4.00  1.00            
ATOM   1011  CD2 LEU B  33       3.628   0.367  16.625  4.00  1.00            
ATOM   1012    C LEU B  33       7.241  -1.123  18.478  4.00  1.00            
ATOM   1013    O LEU B  33       7.637  -2.209  18.899  4.00  1.00            
ATOM   1014    N GLU B  34       6.714  -0.174  19.280  1.00  1.00            
ATOM   1015   CA GLU B  34       6.533  -0.375  20.690  1.00  1.00            
ATOM   1016   CB GLU B  34       6.565   0.906  21.544  1.00  1.00            
ATOM   1017   CG GLU B  34       5.442   1.906  21.271  1.00  1.00            
ATOM   1018   CD GLU B  34       5.670   3.078  22.218  1.00  1.00            
ATOM   1019  OE1 GLU B  34       6.857   3.338  22.555  1.00  1.00            
ATOM   1020  OE2 GLU B  34       4.667   3.726  22.618  1.00  1.00            
ATOM   1021    C GLU B  34       5.219  -1.058  20.906  1.00  1.00            
ATOM   1022    O GLU B  34       4.501  -1.326  19.943  1.00  1.00            
ATOM   1023    N GLU B  35       4.902  -1.393  22.182  1.00  1.00            
ATOM   1024   CA GLU B  35       3.677  -2.073  22.515  1.00  1.00            
ATOM   1025   CB GLU B  35       3.378  -2.122  24.025  1.00  1.00            
ATOM   1026   CG GLU B  35       4.352  -2.988  24.829  1.00  1.00            
ATOM   1027   CD GLU B  35       3.907  -2.960  26.287  1.00  1.00            
ATOM   1028  OE1 GLU B  35       2.792  -3.470  26.574  1.00  1.00            
ATOM   1029  OE2 GLU B  35       4.676  -2.427  27.132  1.00  1.00            
ATOM   1030    C GLU B  35       2.578  -1.306  21.876  1.00  1.00            
ATOM   1031    O GLU B  35       2.355  -0.137  22.179  1.00  1.00            
ATOM   1032    N MET B  36       1.879  -1.964  20.938  1.00  1.00            
ATOM   1033   CA MET B  36       0.846  -1.272  20.245  1.00  1.00            
ATOM   1034   CB MET B  36       1.292  -0.883  18.821  1.00  1.00            
ATOM   1035   CG MET B  36       0.434   0.152  18.088  1.00  1.00            
ATOM   1036   SD MET B  36      -1.094  -0.474  17.330  1.00  1.00            
ATOM   1037   CE MET B  36      -1.146   0.829  16.063  1.00  1.00            
ATOM   1038    C MET B  36      -0.315  -2.204  20.161  1.00  1.00            
ATOM   1039    O MET B  36      -0.168  -3.355  19.752  1.00  1.00            
ATOM   1040    N ASN B  37      -1.513  -1.738  20.564  1.00  1.00            
ATOM   1041   CA ASN B  37      -2.646  -2.605  20.459  1.00  1.00            
ATOM   1042   CB ASN B  37      -3.829  -2.213  21.359  1.00  1.00            
ATOM   1043   CG ASN B  37      -3.470  -2.548  22.796  1.00  1.00            
ATOM   1044  OD1 ASN B  37      -3.288  -1.661  23.629  1.00  1.00            
ATOM   1045  ND2 ASN B  37      -3.364  -3.871  23.095  1.00  1.00            
ATOM   1046    C ASN B  37      -3.116  -2.454  19.061  1.00  1.00            
ATOM   1047    O ASN B  37      -3.881  -1.547  18.737  1.00  1.00            
ATOM   1048    N LEU B  38      -2.640  -3.351  18.196  1.00  1.00            
ATOM   1049   CA LEU B  38      -3.036  -3.323  16.829  1.00  1.00            
ATOM   1050   CB LEU B  38      -1.850  -3.430  15.855  1.00  1.00            
ATOM   1051   CG LEU B  38      -1.111  -4.789  15.877  1.00  1.00            
ATOM   1052  CD1 LEU B  38       0.088  -4.776  14.919  1.00  1.00            
ATOM   1053  CD2 LEU B  38      -0.716  -5.216  17.298  1.00  1.00            
ATOM   1054    C LEU B  38      -3.881  -4.547  16.665  1.00  1.00            
ATOM   1055    O LEU B  38      -3.771  -5.475  17.465  1.00  1.00            
ATOM   1056    N PRO B  39      -4.740  -4.556  15.681  1.00  1.00            
ATOM   1057   CA PRO B  39      -5.601  -5.683  15.446  1.00  1.00            
ATOM   1058   CD PRO B  39      -4.520  -3.787  14.465  1.00  1.00            
ATOM   1059   CB PRO B  39      -6.296  -5.407  14.119  1.00  1.00            
ATOM   1060   CG PRO B  39      -5.253  -4.566  13.360  1.00  1.00            
ATOM   1061    C PRO B  39      -4.753  -6.912  15.371  1.00  1.00            
ATOM   1062    O PRO B  39      -3.708  -6.889  14.711  1.00  1.00            
ATOM   1063    N GLY B  40      -5.169  -7.995  16.053  1.00  1.00            
ATOM   1064   CA GLY B  40      -4.352  -9.167  16.087  1.00  1.00            
ATOM   1065    C GLY B  40      -4.567  -9.988  14.867  1.00  1.00            
ATOM   1066    O GLY B  40      -5.680 -10.121  14.361  1.00  1.00            
ATOM   1067    N LYS B  41      -3.460 -10.575  14.383  1.00  1.00            
ATOM   1068   CA LYS B  41      -3.498 -11.477  13.281  1.00  1.00            
ATOM   1069   CB LYS B  41      -3.398 -10.800  11.902  1.00  1.00            
ATOM   1070   CG LYS B  41      -4.711 -10.205  11.382  1.00  1.00            
ATOM   1071   CD LYS B  41      -5.794 -11.244  11.075  1.00  1.00            
ATOM   1072   CE LYS B  41      -7.092 -10.633  10.537  1.00  1.00            
ATOM   1073   NZ LYS B  41      -8.082 -11.698  10.253  1.00  1.00            
ATOM   1074    C LYS B  41      -2.302 -12.354  13.410  1.00  1.00            
ATOM   1075    O LYS B  41      -2.326 -13.496  12.953  1.00  1.00            
ATOM   1076    N TRP B  42      -1.215 -11.871  14.054  1.00  1.00            
ATOM   1077   CA TRP B  42      -0.116 -12.776  13.974  1.00  1.00            
ATOM   1078   CB TRP B  42       0.698 -12.583  12.679  1.00  1.00            
ATOM   1079   CG TRP B  42       1.692 -13.681  12.389  1.00  1.00            
ATOM   1080  CD2 TRP B  42       1.356 -14.898  11.704  1.00  1.00            
ATOM   1081  CD1 TRP B  42       3.017 -13.766  12.703  1.00  1.00            
ATOM   1082  NE1 TRP B  42       3.527 -14.963  12.258  1.00  1.00            
ATOM   1083  CE2 TRP B  42       2.517 -15.669  11.641  1.00  1.00            
ATOM   1084  CE3 TRP B  42       0.177 -15.338  11.174  1.00  1.00            
ATOM   1085  CZ2 TRP B  42       2.514 -16.898  11.047  1.00  1.00            
ATOM   1086  CZ3 TRP B  42       0.180 -16.577  10.571  1.00  1.00            
ATOM   1087  CH2 TRP B  42       1.326 -17.342  10.509  1.00  1.00            
ATOM   1088    C TRP B  42       0.826 -12.731  15.126  1.00  1.00            
ATOM   1089    O TRP B  42       0.821 -11.811  15.943  1.00  1.00            
ATOM   1090    N LYS B  43       1.641 -13.808  15.204  4.00  1.00            
ATOM   1091   CA LYS B  43       2.683 -13.960  16.169  4.00  1.00            
ATOM   1092   CB LYS B  43       2.264 -13.525  17.584  4.00  1.00            
ATOM   1093   CG LYS B  43       1.156 -14.389  18.200  4.00  1.00            
ATOM   1094   CD LYS B  43      -0.155 -14.410  17.406  4.00  1.00            
ATOM   1095   CE LYS B  43      -1.250 -15.267  18.052  4.00  1.00            
ATOM   1096   NZ LYS B  43      -2.497 -15.186  17.257  4.00  1.00            
ATOM   1097    C LYS B  43       3.019 -15.416  16.244  4.00  1.00            
ATOM   1098    O LYS B  43       2.284 -16.221  15.676  4.00  1.00            
ATOM   1099    N PRO B  44       4.086 -15.841  16.889  4.00  0.00            
ATOM   1100   CA PRO B  44       5.110 -14.985  17.452  4.00  0.00            
ATOM   1101   CD PRO B  44       3.925 -17.048  17.683  4.00  0.00            
ATOM   1102   CB PRO B  44       5.473 -15.585  18.807  4.00  0.00            
ATOM   1103   CG PRO B  44       5.113 -17.068  18.655  4.00  0.00            
ATOM   1104    C PRO B  44       6.287 -15.006  16.526  4.00  0.00            
ATOM   1105    O PRO B  44       6.231 -15.688  15.504  4.00  0.00            
ATOM   1106    N LYS B  45       7.363 -14.271  16.879  4.00  0.00            
ATOM   1107   CA LYS B  45       8.591 -14.263  16.132  4.00  0.00            
ATOM   1108   CB LYS B  45       8.584 -13.198  15.020  4.00  0.00            
ATOM   1109   CG LYS B  45       9.899 -13.039  14.251  4.00  0.00            
ATOM   1110   CD LYS B  45      10.258 -14.184  13.304  4.00  0.00            
ATOM   1111   CE LYS B  45      11.492 -13.870  12.453  4.00  0.00            
ATOM   1112   NZ LYS B  45      11.858 -15.034  11.616  4.00  0.00            
ATOM   1113    C LYS B  45       9.673 -13.896  17.091  4.00  0.00            
ATOM   1114    O LYS B  45       9.421 -13.236  18.097  4.00  0.00            
ATOM   1115    N MET B  46      10.913 -14.341  16.811  4.00  0.00            
ATOM   1116   CA MET B  46      12.020 -13.969  17.643  4.00  0.00            
ATOM   1117   CB MET B  46      12.803 -15.158  18.235  4.00  0.00            
ATOM   1118   CG MET B  46      12.063 -15.936  19.326  4.00  0.00            
ATOM   1119   SD MET B  46      13.022 -17.301  20.058  4.00  0.00            
ATOM   1120   CE MET B  46      12.489 -18.570  18.875  4.00  0.00            
ATOM   1121    C MET B  46      12.981 -13.254  16.755  4.00  0.00            
ATOM   1122    O MET B  46      13.170 -13.619  15.595  4.00  0.00            
ATOM   1123    N ILE B  47      13.592 -12.183  17.284  4.00  0.00            
ATOM   1124   CA ILE B  47      14.581 -11.467  16.545  4.00  0.00            
ATOM   1125   CB ILE B  47      14.158 -10.089  16.120  4.00  0.00            
ATOM   1126  CG1 ILE B  47      13.824  -9.238  17.352  4.00  0.00            
ATOM   1127  CG2 ILE B  47      13.006 -10.224  15.111  4.00  0.00            
ATOM   1128  CD1 ILE B  47      13.650  -7.751  17.066  4.00  0.00            
ATOM   1129    C ILE B  47      15.770 -11.351  17.447  4.00  0.00            
ATOM   1130    O ILE B  47      15.628 -11.336  18.669  4.00  0.00            
ATOM   1131    N GLY B  48      16.989 -11.292  16.874  4.00  0.00            
ATOM   1132   CA GLY B  48      18.140 -11.242  17.728  4.00  0.00            
ATOM   1133    C GLY B  48      19.104 -10.252  17.189  4.00  0.00            
ATOM   1134    O GLY B  48      18.904  -9.722  16.099  4.00  0.00            
ATOM   1135    N GLY B  49      20.184  -9.996  17.960  4.00  0.00            
ATOM   1136   CA GLY B  49      21.154  -9.014  17.579  4.00  0.00            
ATOM   1137    C GLY B  49      22.170  -8.881  18.671  4.00  0.00            
ATOM   1138    O GLY B  49      22.828  -9.851  19.046  4.00  0.00            
ATOM   1139    N ILE B  50      22.317  -7.656  19.219  3.00  0.00            
ATOM   1140   CA ILE B  50      23.379  -7.382  20.143  3.00  0.00            
ATOM   1141   CB ILE B  50      23.826  -5.947  20.075  3.00  0.00            
ATOM   1142  CG1 ILE B  50      25.101  -5.722  20.900  3.00  0.00            
ATOM   1143  CG2 ILE B  50      22.640  -5.052  20.474  3.00  0.00            
ATOM   1144  CD1 ILE B  50      25.761  -4.373  20.619  3.00  0.00            
ATOM   1145    C ILE B  50      23.025  -7.696  21.562  3.00  0.00            
ATOM   1146    O ILE B  50      22.067  -7.168  22.125  3.00  0.00            
ATOM   1147    N GLY B  51      23.820  -8.611  22.160  3.00  0.00            
ATOM   1148   CA GLY B  51      23.758  -8.928  23.557  3.00  0.00            
ATOM   1149    C GLY B  51      22.346  -9.215  23.972  3.00  0.00            
ATOM   1150    O GLY B  51      21.799  -8.522  24.829  3.00  0.00            
ATOM   1151    N GLY B  52      21.709 -10.238  23.374  4.00  0.00            
ATOM   1152   CA GLY B  52      20.351 -10.543  23.733  4.00  0.00            
ATOM   1153    C GLY B  52      19.516  -9.748  22.792  4.00  0.00            
ATOM   1154    O GLY B  52      20.042  -8.893  22.082  4.00  0.00            
ATOM   1155    N PHE B  53      18.189  -9.976  22.742  4.00  0.00            
ATOM   1156   CA PHE B  53      17.556  -9.197  21.728  4.00  0.00            
ATOM   1157   CB PHE B  53      17.855  -9.775  20.334  4.00  0.00            
ATOM   1158   CG PHE B  53      17.778  -8.698  19.309  4.00  0.00            
ATOM   1159  CD1 PHE B  53      18.819  -7.806  19.195  4.00  0.00            
ATOM   1160  CD2 PHE B  53      16.699  -8.565  18.467  4.00  0.00            
ATOM   1161  CE1 PHE B  53      18.790  -6.800  18.260  4.00  0.00            
ATOM   1162  CE2 PHE B  53      16.666  -7.561  17.529  4.00  0.00            
ATOM   1163   CZ PHE B  53      17.712  -6.676  17.421  4.00  0.00            
ATOM   1164    C PHE B  53      16.092  -9.151  21.952  4.00  0.00            
ATOM   1165    O PHE B  53      15.566  -9.628  22.957  4.00  0.00            
ATOM   1166    N ILE B  54      15.411  -8.541  20.973  4.00  0.00            
ATOM   1167   CA ILE B  54      14.016  -8.271  21.014  4.00  0.00            
ATOM   1168   CB ILE B  54      13.627  -7.115  20.127  4.00  0.00            
ATOM   1169  CG1 ILE B  54      14.279  -5.809  20.625  4.00  0.00            
ATOM   1170  CG2 ILE B  54      12.098  -7.012  20.112  4.00  0.00            
ATOM   1171  CD1 ILE B  54      15.801  -5.781  20.522  4.00  0.00            
ATOM   1172    C ILE B  54      13.200  -9.486  20.677  4.00  0.00            
ATOM   1173    O ILE B  54      13.573 -10.311  19.849  4.00  0.00            
ATOM   1174    N LYS B  55      12.080  -9.652  21.413  4.00  0.00            
ATOM   1175   CA LYS B  55      11.105 -10.680  21.173  4.00  0.00            
ATOM   1176   CB LYS B  55      10.310 -11.055  22.436  4.00  0.00            
ATOM   1177   CG LYS B  55       9.260 -12.146  22.221  4.00  0.00            
ATOM   1178   CD LYS B  55       9.847 -13.528  21.930  4.00  0.00            
ATOM   1179   CE LYS B  55       8.784 -14.620  21.789  4.00  0.00            
ATOM   1180   NZ LYS B  55       9.395 -15.865  21.273  4.00  0.00            
ATOM   1181    C LYS B  55      10.151 -10.065  20.213  4.00  0.00            
ATOM   1182    O LYS B  55      10.070  -8.844  20.110  4.00  0.00            
ATOM   1183    N VAL B  56       9.390 -10.877  19.467  4.00  0.00            
ATOM   1184   CA VAL B  56       8.600 -10.199  18.491  4.00  0.00            
ATOM   1185   CB VAL B  56       9.080 -10.472  17.096  4.00  0.00            
ATOM   1186  CG1 VAL B  56       8.086  -9.867  16.090  4.00  0.00            
ATOM   1187  CG2 VAL B  56      10.520  -9.954  16.970  4.00  0.00            
ATOM   1188    C VAL B  56       7.186 -10.658  18.511  4.00  0.00            
ATOM   1189    O VAL B  56       6.882 -11.824  18.755  4.00  0.00            
ATOM   1190    N ARG B  57       6.284  -9.691  18.262  4.00  0.00            
ATOM   1191   CA ARG B  57       4.905  -9.967  18.012  4.00  0.00            
ATOM   1192   CB ARG B  57       3.945  -9.087  18.828  4.00  0.00            
ATOM   1193   CG ARG B  57       4.081  -9.291  20.336  4.00  0.00            
ATOM   1194   CD ARG B  57       3.094  -8.468  21.161  4.00  0.00            
ATOM   1195   NE ARG B  57       3.339  -8.781  22.595  4.00  0.00            
ATOM   1196   CZ ARG B  57       2.564  -8.183  23.546  4.00  0.00            
ATOM   1197  NH1 ARG B  57       1.576  -7.322  23.166  4.00  0.00            
ATOM   1198  NH2 ARG B  57       2.776  -8.442  24.868  4.00  0.00            
ATOM   1199    C ARG B  57       4.786  -9.536  16.580  4.00  0.00            
ATOM   1200    O ARG B  57       4.784  -8.339  16.296  4.00  0.00            
ATOM   1201    N GLN B  58       4.693 -10.487  15.630  4.00  1.00            
ATOM   1202   CA GLN B  58       4.722 -10.072  14.254  4.00  1.00            
ATOM   1203   CB GLN B  58       5.460 -11.056  13.324  4.00  1.00            
ATOM   1204   CG GLN B  58       5.575 -10.572  11.874  4.00  1.00            
ATOM   1205   CD GLN B  58       6.516 -11.510  11.128  4.00  1.00            
ATOM   1206  OE1 GLN B  58       6.692 -11.397   9.915  4.00  1.00            
ATOM   1207  NE2 GLN B  58       7.145 -12.463  11.869  4.00  1.00            
ATOM   1208    C GLN B  58       3.350  -9.884  13.758  4.00  1.00            
ATOM   1209    O GLN B  58       2.415 -10.601  14.113  4.00  1.00            
ATOM   1210    N TYR B  59       3.217  -8.853  12.920  4.00  1.00            
ATOM   1211   CA TYR B  59       1.970  -8.577  12.312  4.00  1.00            
ATOM   1212   CB TYR B  59       1.428  -7.174  12.633  4.00  1.00            
ATOM   1213   CG TYR B  59       0.079  -7.057  12.016  4.00  1.00            
ATOM   1214  CD1 TYR B  59      -1.018  -7.586  12.658  4.00  1.00            
ATOM   1215  CD2 TYR B  59      -0.097  -6.420  10.810  4.00  1.00            
ATOM   1216  CE1 TYR B  59      -2.271  -7.487  12.104  4.00  1.00            
ATOM   1217  CE2 TYR B  59      -1.349  -6.317  10.251  4.00  1.00            
ATOM   1218   CZ TYR B  59      -2.438  -6.848  10.899  4.00  1.00            
ATOM   1219   OH TYR B  59      -3.724  -6.743  10.327  4.00  1.00            
ATOM   1220    C TYR B  59       2.268  -8.622  10.861  4.00  1.00            
ATOM   1221    O TYR B  59       3.342  -8.211  10.423  4.00  1.00            
ATOM   1222    N ASP B  60       1.326  -9.148  10.071  4.00  1.00            
ATOM   1223   CA ASP B  60       1.581  -9.249   8.674  4.00  1.00            
ATOM   1224   CB ASP B  60       0.709 -10.311   7.968  4.00  1.00            
ATOM   1225   CG ASP B  60      -0.774 -10.038   8.209  4.00  1.00            
ATOM   1226  OD1 ASP B  60      -1.184  -8.848   8.254  4.00  1.00            
ATOM   1227  OD2 ASP B  60      -1.529 -11.038   8.341  4.00  1.00            
ATOM   1228    C ASP B  60       1.368  -7.901   8.074  4.00  1.00            
ATOM   1229    O ASP B  60       1.689  -6.885   8.687  4.00  1.00            
ATOM   1230    N GLN B  61       0.811  -7.858   6.854  4.00  1.00            
ATOM   1231   CA GLN B  61       0.723  -6.604   6.174  4.00  1.00            
ATOM   1232   CB GLN B  61       0.019  -6.670   4.805  4.00  1.00            
ATOM   1233   CG GLN B  61       0.704  -7.563   3.767  4.00  1.00            
ATOM   1234   CD GLN B  61       0.185  -8.982   3.955  4.00  1.00            
ATOM   1235  OE1 GLN B  61       0.712  -9.751   4.756  4.00  1.00            
ATOM   1236  NE2 GLN B  61      -0.889  -9.337   3.199  4.00  1.00            
ATOM   1237    C GLN B  61      -0.016  -5.578   6.981  4.00  1.00            
ATOM   1238    O GLN B  61      -1.188  -5.753   7.310  4.00  1.00            
ATOM   1239    N ILE B  62       0.685  -4.470   7.324  4.00  1.00            
ATOM   1240   CA ILE B  62       0.095  -3.323   7.969  4.00  1.00            
ATOM   1241   CB ILE B  62       0.500  -3.130   9.396  4.00  1.00            
ATOM   1242  CG1 ILE B  62      -0.423  -2.104  10.072  4.00  1.00            
ATOM   1243  CG2 ILE B  62       1.985  -2.750   9.430  4.00  1.00            
ATOM   1244  CD1 ILE B  62      -0.305  -2.071  11.595  4.00  1.00            
ATOM   1245    C ILE B  62       0.542  -2.152   7.148  4.00  1.00            
ATOM   1246    O ILE B  62       1.716  -2.060   6.791  4.00  1.00            
ATOM   1247    N PRO B  63      -0.348  -1.256   6.806  4.00  1.00            
ATOM   1248   CA PRO B  63       0.056  -0.118   6.018  4.00  1.00            
ATOM   1249   CD PRO B  63      -1.730  -1.632   6.560  4.00  1.00            
ATOM   1250   CB PRO B  63      -1.243   0.509   5.512  4.00  1.00            
ATOM   1251   CG PRO B  63      -2.226  -0.673   5.461  4.00  1.00            
ATOM   1252    C PRO B  63       0.897   0.808   6.822  4.00  1.00            
ATOM   1253    O PRO B  63       0.659   0.939   8.021  4.00  1.00            
ATOM   1254    N VAL B  64       1.895   1.445   6.187  4.00  1.00            
ATOM   1255   CA VAL B  64       2.714   2.375   6.900  4.00  1.00            
ATOM   1256   CB VAL B  64       4.061   1.824   7.261  4.00  1.00            
ATOM   1257  CG1 VAL B  64       4.863   2.947   7.938  4.00  1.00            
ATOM   1258  CG2 VAL B  64       3.880   0.569   8.133  4.00  1.00            
ATOM   1259    C VAL B  64       2.956   3.541   5.996  4.00  1.00            
ATOM   1260    O VAL B  64       3.308   3.367   4.830  4.00  1.00            
ATOM   1261    N GLU B  65       2.760   4.774   6.504  4.00  1.00            
ATOM   1262   CA GLU B  65       3.062   5.911   5.684  4.00  1.00            
ATOM   1263   CB GLU B  65       1.870   6.833   5.379  4.00  1.00            
ATOM   1264   CG GLU B  65       0.876   6.261   4.370  4.00  1.00            
ATOM   1265   CD GLU B  65      -0.018   7.409   3.922  4.00  1.00            
ATOM   1266  OE1 GLU B  65       0.044   8.491   4.565  4.00  1.00            
ATOM   1267  OE2 GLU B  65      -0.765   7.224   2.924  4.00  1.00            
ATOM   1268    C GLU B  65       4.057   6.746   6.428  4.00  1.00            
ATOM   1269    O GLU B  65       3.747   7.265   7.499  4.00  1.00            
ATOM   1270    N ILE B  66       5.293   6.896   5.897  4.00  1.00            
ATOM   1271   CA ILE B  66       6.188   7.794   6.569  4.00  1.00            
ATOM   1272   CB ILE B  66       7.517   7.242   7.001  4.00  1.00            
ATOM   1273  CG1 ILE B  66       8.424   6.836   5.843  4.00  1.00            
ATOM   1274  CG2 ILE B  66       7.229   6.088   7.972  4.00  1.00            
ATOM   1275  CD1 ILE B  66       9.842   6.608   6.360  4.00  1.00            
ATOM   1276    C ILE B  66       6.368   8.958   5.644  4.00  1.00            
ATOM   1277    O ILE B  66       6.786   8.809   4.497  4.00  1.00            
ATOM   1278    N CYS B  67       6.010  10.158   6.141  3.00  1.00            
ATOM   1279   CA CYS B  67       6.112  11.404   5.435  3.00  1.00            
ATOM   1280   CB CYS B  67       7.570  11.789   5.107  3.00  1.00            
ATOM   1281   SG CYS B  67       7.754  13.492   4.482  3.00  1.00            
ATOM   1282    C CYS B  67       5.307  11.414   4.162  3.00  1.00            
ATOM   1283    O CYS B  67       5.730  11.976   3.153  3.00  1.00            
ATOM   1284    N GLY B  68       4.117  10.787   4.160  3.00  1.00            
ATOM   1285   CA GLY B  68       3.260  10.898   3.010  3.00  1.00            
ATOM   1286    C GLY B  68       3.567   9.805   2.044  3.00  1.00            
ATOM   1287    O GLY B  68       2.764   9.499   1.164  3.00  1.00            
ATOM   1288    N HIS B  69       4.746   9.180   2.175  4.00  1.00            
ATOM   1289   CA HIS B  69       5.043   8.121   1.264  4.00  1.00            
ATOM   1290  ND1 HIS B  69       7.347   7.377  -1.132  4.00  1.00            
ATOM   1291   CG HIS B  69       6.887   6.873   0.062  4.00  1.00            
ATOM   1292   CB HIS B  69       6.531   7.726   1.242  4.00  1.00            
ATOM   1293  NE2 HIS B  69       7.254   5.170  -1.373  4.00  1.00            
ATOM   1294  CD2 HIS B  69       6.836   5.521  -0.101  4.00  1.00            
ATOM   1295  CE1 HIS B  69       7.550   6.318  -1.956  4.00  1.00            
ATOM   1296    C HIS B  69       4.264   6.942   1.758  4.00  1.00            
ATOM   1297    O HIS B  69       4.035   6.805   2.959  4.00  1.00            
ATOM   1298    N LYS B  70       3.807   6.067   0.842  4.00  1.00            
ATOM   1299   CA LYS B  70       3.020   4.937   1.253  4.00  1.00            
ATOM   1300   CB LYS B  70       1.930   4.545   0.239  4.00  1.00            
ATOM   1301   CG LYS B  70       2.515   4.121  -1.111  4.00  1.00            
ATOM   1302   CD LYS B  70       1.558   3.351  -2.025  4.00  1.00            
ATOM   1303   CE LYS B  70       2.181   3.011  -3.382  4.00  1.00            
ATOM   1304   NZ LYS B  70       1.255   2.186  -4.192  4.00  1.00            
ATOM   1305    C LYS B  70       3.907   3.747   1.384  4.00  1.00            
ATOM   1306    O LYS B  70       4.939   3.646   0.723  4.00  1.00            
ATOM   1307    N ALA B  71       3.521   2.816   2.276  4.00  1.00            
ATOM   1308   CA ALA B  71       4.267   1.605   2.418  4.00  1.00            
ATOM   1309   CB ALA B  71       5.451   1.718   3.393  4.00  1.00            
ATOM   1310    C ALA B  71       3.341   0.575   2.974  4.00  1.00            
ATOM   1311    O ALA B  71       2.387   0.903   3.675  4.00  1.00            
ATOM   1312    N ILE B  72       3.576  -0.707   2.630  4.00  1.00            
ATOM   1313   CA ILE B  72       2.806  -1.763   3.220  4.00  1.00            
ATOM   1314   CB ILE B  72       1.715  -2.332   2.345  4.00  1.00            
ATOM   1315  CG1 ILE B  72       2.249  -3.061   1.097  4.00  1.00            
ATOM   1316  CG2 ILE B  72       0.762  -1.169   2.022  4.00  1.00            
ATOM   1317  CD1 ILE B  72       2.746  -4.486   1.356  4.00  1.00            
ATOM   1318    C ILE B  72       3.777  -2.830   3.556  4.00  1.00            
ATOM   1319    O ILE B  72       4.783  -2.997   2.867  4.00  1.00            
ATOM   1320    N GLY B  73       3.538  -3.582   4.641  4.00  1.00            
ATOM   1321   CA GLY B  73       4.527  -4.579   4.871  4.00  1.00            
ATOM   1322    C GLY B  73       4.412  -5.117   6.251  4.00  1.00            
ATOM   1323    O GLY B  73       3.410  -4.927   6.939  4.00  1.00            
ATOM   1324    N THR B  74       5.479  -5.815   6.684  4.00  1.00            
ATOM   1325   CA THR B  74       5.464  -6.469   7.951  4.00  1.00            
ATOM   1326   CB THR B  74       6.370  -7.663   8.018  4.00  1.00            
ATOM   1327  OG1 THR B  74       6.124  -8.399   9.207  4.00  1.00            
ATOM   1328  CG2 THR B  74       7.831  -7.181   7.981  4.00  1.00            
ATOM   1329    C THR B  74       5.870  -5.538   9.039  4.00  1.00            
ATOM   1330    O THR B  74       6.542  -4.536   8.806  4.00  1.00            
ATOM   1331    N VAL B  75       5.435  -5.860  10.278  4.00  1.00            
ATOM   1332   CA VAL B  75       5.794  -5.074  11.419  4.00  1.00            
ATOM   1333   CB VAL B  75       4.748  -4.083  11.828  4.00  1.00            
ATOM   1334  CG1 VAL B  75       4.613  -3.047  10.703  4.00  1.00            
ATOM   1335  CG2 VAL B  75       3.449  -4.838  12.155  4.00  1.00            
ATOM   1336    C VAL B  75       6.016  -5.989  12.568  4.00  1.00            
ATOM   1337    O VAL B  75       5.489  -7.097  12.627  4.00  1.00            
ATOM   1338    N LEU B  76       6.846  -5.518  13.510  4.00  1.00            
ATOM   1339   CA LEU B  76       7.181  -6.241  14.694  4.00  1.00            
ATOM   1340   CB LEU B  76       8.714  -6.429  14.785  4.00  1.00            
ATOM   1341   CG LEU B  76       9.318  -7.190  15.985  4.00  1.00            
ATOM   1342  CD1 LEU B  76      10.845  -7.260  15.821  4.00  1.00            
ATOM   1343  CD2 LEU B  76       8.943  -6.580  17.344  4.00  1.00            
ATOM   1344    C LEU B  76       6.737  -5.357  15.833  4.00  1.00            
ATOM   1345    O LEU B  76       6.897  -4.140  15.765  4.00  1.00            
ATOM   1346    N VAL B  77       6.143  -5.937  16.902  4.00  1.00            
ATOM   1347   CA VAL B  77       5.713  -5.169  18.050  4.00  1.00            
ATOM   1348   CB VAL B  77       4.294  -5.454  18.461  4.00  1.00            
ATOM   1349  CG1 VAL B  77       3.981  -4.690  19.760  4.00  1.00            
ATOM   1350  CG2 VAL B  77       3.367  -5.099  17.286  4.00  1.00            
ATOM   1351    C VAL B  77       6.591  -5.614  19.172  4.00  1.00            
ATOM   1352    O VAL B  77       6.970  -6.781  19.231  4.00  1.00            
ATOM   1353    N GLY B  78       6.960  -4.704  20.097  1.00  1.00            
ATOM   1354   CA GLY B  78       7.820  -5.203  21.124  1.00  1.00            
ATOM   1355    C GLY B  78       8.243  -4.118  22.062  1.00  1.00            
ATOM   1356    O GLY B  78       7.617  -3.070  22.223  1.00  1.00            
ATOM   1357    N PRO B  79       9.342  -4.442  22.695  1.00  1.00            
ATOM   1358   CA PRO B  79       9.964  -3.596  23.677  1.00  1.00            
ATOM   1359   CD PRO B  79       9.644  -5.845  22.924  1.00  1.00            
ATOM   1360   CB PRO B  79      11.033  -4.458  24.345  1.00  1.00            
ATOM   1361   CG PRO B  79      10.483  -5.886  24.211  1.00  1.00            
ATOM   1362    C PRO B  79      10.467  -2.266  23.284  1.00  1.00            
ATOM   1363    O PRO B  79      10.449  -1.388  24.143  1.00  1.00            
ATOM   1364    N THR B  80      10.860  -2.087  22.013  1.00  1.00            
ATOM   1365   CA THR B  80      11.577  -0.928  21.577  1.00  1.00            
ATOM   1366   CB THR B  80      11.597  -0.785  20.084  1.00  1.00            
ATOM   1367  OG1 THR B  80      10.275  -0.598  19.598  1.00  1.00            
ATOM   1368  CG2 THR B  80      12.209  -2.054  19.471  1.00  1.00            
ATOM   1369    C THR B  80      11.036   0.354  22.129  1.00  1.00            
ATOM   1370    O THR B  80       9.907   0.747  21.837  1.00  1.00            
ATOM   1371    N PRO B  81      11.826   1.008  22.958  1.00  1.00            
ATOM   1372   CA PRO B  81      11.571   2.379  23.251  1.00  1.00            
ATOM   1373   CD PRO B  81      12.623   0.377  23.991  1.00  1.00            
ATOM   1374   CB PRO B  81      12.495   2.759  24.404  1.00  1.00            
ATOM   1375   CG PRO B  81      12.738   1.417  25.115  1.00  1.00            
ATOM   1376    C PRO B  81      12.029   2.825  21.921  1.00  1.00            
ATOM   1377    O PRO B  81      12.932   2.187  21.382  1.00  1.00            
ATOM   1378    N VAL B  82      11.439   3.872  21.358  1.00  1.00            
ATOM   1379   CA VAL B  82      11.826   4.205  20.032  1.00  1.00            
ATOM   1380   CB VAL B  82      13.299   4.415  19.835  1.00  1.00            
ATOM   1381  CG1 VAL B  82      13.549   4.709  18.346  1.00  1.00            
ATOM   1382  CG2 VAL B  82      13.749   5.547  20.773  1.00  1.00            
ATOM   1383    C VAL B  82      11.323   3.154  19.082  1.00  1.00            
ATOM   1384    O VAL B  82      11.525   1.958  19.281  1.00  1.00            
ATOM   1385    N ASN B  83      10.621   3.598  18.014  1.00  1.00            
ATOM   1386   CA ASN B  83      10.117   2.720  16.991  1.00  1.00            
ATOM   1387   CB ASN B  83       8.621   2.925  16.680  1.00  1.00            
ATOM   1388   CG ASN B  83       8.374   4.403  16.455  1.00  1.00            
ATOM   1389  OD1 ASN B  83       8.567   5.204  17.368  1.00  1.00            
ATOM   1390  ND2 ASN B  83       7.927   4.774  15.225  1.00  1.00            
ATOM   1391    C ASN B  83      10.950   2.957  15.791  1.00  1.00            
ATOM   1392    O ASN B  83      11.137   4.092  15.355  1.00  1.00            
ATOM   1393    N ILE B  84      11.495   1.866  15.232  4.00  1.00            
ATOM   1394   CA ILE B  84      12.397   2.048  14.146  4.00  1.00            
ATOM   1395   CB ILE B  84      13.716   1.351  14.324  4.00  1.00            
ATOM   1396  CG1 ILE B  84      14.531   2.038  15.433  4.00  1.00            
ATOM   1397  CG2 ILE B  84      14.429   1.306  12.961  4.00  1.00            
ATOM   1398  CD1 ILE B  84      13.900   1.934  16.819  4.00  1.00            
ATOM   1399    C ILE B  84      11.794   1.553  12.891  4.00  1.00            
ATOM   1400    O ILE B  84      11.168   0.497  12.840  4.00  1.00            
ATOM   1401    N ILE B  85      11.959   2.367  11.837  4.00  1.00            
ATOM   1402   CA ILE B  85      11.528   1.976  10.540  4.00  1.00            
ATOM   1403   CB ILE B  85      11.071   3.126   9.693  4.00  1.00            
ATOM   1404  CG1 ILE B  85      10.618   2.635   8.314  4.00  1.00            
ATOM   1405  CG2 ILE B  85      12.176   4.183   9.662  4.00  1.00            
ATOM   1406  CD1 ILE B  85       9.886   3.697   7.495  4.00  1.00            
ATOM   1407    C ILE B  85      12.737   1.355   9.929  4.00  1.00            
ATOM   1408    O ILE B  85      13.792   1.977   9.824  4.00  1.00            
ATOM   1409    N GLY B  86      12.616   0.074   9.546  1.00  1.00            
ATOM   1410   CA GLY B  86      13.761  -0.623   9.055  1.00  1.00            
ATOM   1411    C GLY B  86      13.767  -0.613   7.552  1.00  1.00            
ATOM   1412    O GLY B  86      13.106   0.202   6.912  1.00  1.00            
ATOM   1413    N ARG B  87      14.535  -1.558   6.961  2.00  1.00            
ATOM   1414   CA ARG B  87      14.770  -1.658   5.544  2.00  1.00            
ATOM   1415   CB ARG B  87      15.860  -2.673   5.162  2.00  1.00            
ATOM   1416   CG ARG B  87      15.562  -4.125   5.537  2.00  1.00            
ATOM   1417   CD ARG B  87      16.717  -5.067   5.189  2.00  1.00            
ATOM   1418   NE ARG B  87      17.722  -4.963   6.285  2.00  1.00            
ATOM   1419   CZ ARG B  87      18.669  -3.978   6.284  2.00  1.00            
ATOM   1420  NH1 ARG B  87      18.698  -3.038   5.296  2.00  1.00            
ATOM   1421  NH2 ARG B  87      19.600  -3.933   7.281  2.00  1.00            
ATOM   1422    C ARG B  87      13.549  -2.001   4.766  2.00  1.00            
ATOM   1423    O ARG B  87      13.390  -1.492   3.657  2.00  1.00            
ATOM   1424    N ASN B  88      12.668  -2.873   5.299  2.00  1.00            
ATOM   1425   CA ASN B  88      11.523  -3.259   4.523  2.00  1.00            
ATOM   1426   CB ASN B  88      10.567  -4.203   5.270  2.00  1.00            
ATOM   1427   CG ASN B  88       9.525  -4.683   4.268  2.00  1.00            
ATOM   1428  OD1 ASN B  88       8.857  -3.882   3.616  2.00  1.00            
ATOM   1429  ND2 ASN B  88       9.390  -6.029   4.127  2.00  1.00            
ATOM   1430    C ASN B  88      10.771  -2.000   4.211  2.00  1.00            
ATOM   1431    O ASN B  88      10.400  -1.764   3.062  2.00  1.00            
ATOM   1432    N LEU B  89      10.556  -1.137   5.224  2.00  1.00            
ATOM   1433   CA LEU B  89       9.877   0.105   4.986  2.00  1.00            
ATOM   1434   CB LEU B  89       9.475   0.863   6.257  2.00  1.00            
ATOM   1435   CG LEU B  89       8.325   0.176   7.010  2.00  1.00            
ATOM   1436  CD1 LEU B  89       7.796   1.063   8.148  2.00  1.00            
ATOM   1437  CD2 LEU B  89       7.223  -0.277   6.039  2.00  1.00            
ATOM   1438    C LEU B  89      10.721   1.007   4.139  2.00  1.00            
ATOM   1439    O LEU B  89      10.213   1.682   3.245  2.00  1.00            
ATOM   1440    N LEU B  90      12.046   1.031   4.377  2.00  1.00            
ATOM   1441   CA LEU B  90      12.861   2.005   3.710  2.00  1.00            
ATOM   1442   CB LEU B  90      14.297   2.106   4.246  2.00  1.00            
ATOM   1443   CG LEU B  90      14.337   2.673   5.678  2.00  1.00            
ATOM   1444  CD1 LEU B  90      15.767   3.060   6.091  2.00  1.00            
ATOM   1445  CD2 LEU B  90      13.322   3.814   5.850  2.00  1.00            
ATOM   1446    C LEU B  90      12.904   1.852   2.220  2.00  1.00            
ATOM   1447    O LEU B  90      12.773   2.852   1.526  2.00  1.00            
ATOM   1448    N THR B  91      13.062   0.627   1.680  3.00  1.00            
ATOM   1449   CA THR B  91      13.185   0.411   0.255  3.00  1.00            
ATOM   1450   CB THR B  91      13.449  -1.030  -0.084  3.00  1.00            
ATOM   1451  OG1 THR B  91      14.649  -1.474   0.533  3.00  1.00            
ATOM   1452  CG2 THR B  91      13.546  -1.169  -1.613  3.00  1.00            
ATOM   1453    C THR B  91      11.904   0.777  -0.418  3.00  1.00            
ATOM   1454    O THR B  91      11.912   1.205  -1.571  3.00  1.00            
ATOM   1455    N GLN B  92      10.763   0.583   0.271  3.00  1.00            
ATOM   1456   CA GLN B  92       9.505   0.923  -0.326  3.00  1.00            
ATOM   1457   CB GLN B  92       8.321   0.774   0.646  3.00  1.00            
ATOM   1458   CG GLN B  92       6.978   1.179   0.035  3.00  1.00            
ATOM   1459   CD GLN B  92       6.566   0.103  -0.955  3.00  1.00            
ATOM   1460  OE1 GLN B  92       5.506   0.189  -1.574  3.00  1.00            
ATOM   1461  NE2 GLN B  92       7.422  -0.941  -1.110  3.00  1.00            
ATOM   1462    C GLN B  92       9.610   2.369  -0.652  3.00  1.00            
ATOM   1463    O GLN B  92       9.196   2.821  -1.718  3.00  1.00            
ATOM   1464    N ILE B  93      10.199   3.128   0.282  3.00  1.00            
ATOM   1465   CA ILE B  93      10.461   4.510   0.052  3.00  1.00            
ATOM   1466   CB ILE B  93      10.931   5.245   1.258  3.00  1.00            
ATOM   1467  CG1 ILE B  93       9.909   5.141   2.390  3.00  1.00            
ATOM   1468  CG2 ILE B  93      11.246   6.685   0.823  3.00  1.00            
ATOM   1469  CD1 ILE B  93      10.524   5.527   3.725  3.00  1.00            
ATOM   1470    C ILE B  93      11.649   4.510  -0.858  3.00  1.00            
ATOM   1471    O ILE B  93      12.441   3.574  -0.854  3.00  1.00            
ATOM   1472    N GLY B  94      11.820   5.506  -1.733  3.00  1.00            
ATOM   1473   CA GLY B  94      13.054   5.359  -2.442  3.00  1.00            
ATOM   1474    C GLY B  94      14.090   6.033  -1.604  3.00  1.00            
ATOM   1475    O GLY B  94      14.722   6.995  -2.036  3.00  1.00            
ATOM   1476    N CYS B  95      14.297   5.525  -0.371  1.00  1.00            
ATOM   1477   CA CYS B  95      15.285   6.093   0.497  1.00  1.00            
ATOM   1478   CB CYS B  95      15.147   5.658   1.968  1.00  1.00            
ATOM   1479   SG CYS B  95      13.595   6.210   2.740  1.00  1.00            
ATOM   1480    C CYS B  95      16.599   5.584   0.021  1.00  1.00            
ATOM   1481    O CYS B  95      16.724   4.420  -0.355  1.00  1.00            
ATOM   1482    N THR B  96      17.622   6.452  -0.005  4.00  1.00            
ATOM   1483   CA THR B  96      18.895   5.956  -0.421  4.00  1.00            
ATOM   1484   CB THR B  96      19.241   6.275  -1.846  4.00  1.00            
ATOM   1485  OG1 THR B  96      19.297   7.681  -2.035  4.00  1.00            
ATOM   1486  CG2 THR B  96      18.176   5.653  -2.766  4.00  1.00            
ATOM   1487    C THR B  96      19.929   6.585   0.433  4.00  1.00            
ATOM   1488    O THR B  96      19.743   7.685   0.954  4.00  1.00            
ATOM   1489    N LEU B  97      21.059   5.883   0.605  4.00  1.00            
ATOM   1490   CA LEU B  97      22.092   6.456   1.400  4.00  1.00            
ATOM   1491   CB LEU B  97      22.911   5.434   2.207  4.00  1.00            
ATOM   1492   CG LEU B  97      22.075   4.508   3.113  4.00  1.00            
ATOM   1493  CD1 LEU B  97      22.971   3.804   4.145  4.00  1.00            
ATOM   1494  CD2 LEU B  97      20.865   5.225   3.733  4.00  1.00            
ATOM   1495    C LEU B  97      23.023   7.091   0.435  4.00  1.00            
ATOM   1496    O LEU B  97      23.332   6.519  -0.608  4.00  1.00            
ATOM   1497    N ASN B  98      23.493   8.313   0.736  4.00  1.00            
ATOM   1498   CA ASN B  98      24.344   8.874  -0.256  4.00  1.00            
ATOM   1499   CB ASN B  98      23.642   9.886  -1.184  4.00  1.00            
ATOM   1500   CG ASN B  98      23.060  11.021  -0.356  4.00  1.00            
ATOM   1501  OD1 ASN B  98      22.012  10.868   0.266  4.00  1.00            
ATOM   1502  ND2 ASN B  98      23.746  12.196  -0.354  4.00  1.00            
ATOM   1503    C ASN B  98      25.537   9.511   0.343  4.00  1.00            
ATOM   1504    O ASN B  98      25.561   9.871   1.519  4.00  1.00            
ATOM   1505    N PHE B  99      26.562   9.640  -0.519  1.00  1.00            
ATOM   1506   CA PHE B  99      27.839  10.195  -0.214  1.00  1.00            
ATOM   1507   CB PHE B  99      27.889  11.731  -0.315  1.00  1.00            
ATOM   1508   CG PHE B  99      27.624  12.116  -1.731  1.00  1.00            
ATOM   1509  CD1 PHE B  99      26.331  12.281  -2.171  1.00  1.00            
ATOM   1510  CD2 PHE B  99      28.657  12.315  -2.619  1.00  1.00            
ATOM   1511  CE1 PHE B  99      26.070  12.636  -3.474  1.00  1.00            
ATOM   1512  CE2 PHE B  99      28.402  12.670  -3.924  1.00  1.00            
ATOM   1513   CZ PHE B  99      27.106  12.832  -4.353  1.00  1.00            
ATOM   1514    C PHE B  99      28.273   9.805   1.195  1.00  1.00            
ATOM   1515    O PHE B  99      28.661  10.720   1.971  1.00  1.00            
ATOM   1516  OXT PHE B  99      28.224   8.587   1.514  1.00  1.00            
ATOM   1517    N GLY C   1      22.212 -14.425   3.949  1.00  0.00            
ATOM   1518   CA GLY C   1      22.455 -12.971   4.083  1.00  0.00            
ATOM   1519    C GLY C   1      23.354 -12.710   5.240  1.00  0.00            
ATOM   1520    O GLY C   1      24.009 -13.613   5.756  1.00  0.00            
ATOM   1521    N ALA C   2      23.401 -11.440   5.677  1.00  0.00            
ATOM   1522   CA ALA C   2      24.249 -11.087   6.772  1.00  0.00            
ATOM   1523   CB ALA C   2      25.449 -10.216   6.371  1.00  0.00            
ATOM   1524    C ALA C   2      23.420 -10.271   7.708  1.00  0.00            
ATOM   1525    O ALA C   2      22.352  -9.784   7.346  1.00  0.00            
ATOM   1526    N GLU C   3      23.897 -10.127   8.959  1.00  0.00            
ATOM   1527   CA GLU C   3      23.156  -9.416   9.958  1.00  0.00            
ATOM   1528   CB GLU C   3      23.491  -9.831  11.403  1.00  0.00            
ATOM   1529   CG GLU C   3      22.819 -11.135  11.838  1.00  0.00            
ATOM   1530   CD GLU C   3      23.505 -12.314  11.163  1.00  0.00            
ATOM   1531  OE1 GLU C   3      24.573 -12.111  10.527  1.00  0.00            
ATOM   1532  OE2 GLU C   3      22.962 -13.444  11.282  1.00  0.00            
ATOM   1533    C GLU C   3      23.360  -7.942   9.857  1.00  0.00            
ATOM   1534    O GLU C   3      24.391  -7.465   9.384  1.00  0.00            
ATOM   1535    N THR C   4      22.328  -7.178  10.283  1.00  0.00            
ATOM   1536   CA THR C   4      22.445  -5.752  10.311  1.00  0.00            
ATOM   1537   CB THR C   4      21.746  -5.077   9.172  1.00  0.00            
ATOM   1538  OG1 THR C   4      22.121  -5.700   7.951  1.00  0.00            
ATOM   1539  CG2 THR C   4      22.250  -3.623   9.119  1.00  0.00            
ATOM   1540    C THR C   4      21.871  -5.314  11.606  1.00  0.00            
ATOM   1541    O THR C   4      20.890  -5.882  12.082  1.00  0.00            
ATOM   1542    N PHE C   5      22.468  -4.290  12.240  1.00  0.00            
ATOM   1543   CA PHE C   5      21.901  -4.009  13.513  1.00  0.00            
ATOM   1544   CB PHE C   5      22.595  -4.675  14.708  1.00  0.00            
ATOM   1545   CG PHE C   5      22.047  -6.055  14.678  1.00  0.00            
ATOM   1546  CD1 PHE C   5      20.807  -6.281  15.219  1.00  0.00            
ATOM   1547  CD2 PHE C   5      22.725  -7.096  14.085  1.00  0.00            
ATOM   1548  CE1 PHE C   5      20.263  -7.537  15.195  1.00  0.00            
ATOM   1549  CE2 PHE C   5      22.181  -8.359  14.063  1.00  0.00            
ATOM   1550   CZ PHE C   5      20.946  -8.582  14.622  1.00  0.00            
ATOM   1551    C PHE C   5      21.716  -2.591  13.787  1.00  0.00            
ATOM   1552    O PHE C   5      21.992  -1.695  12.991  1.00  0.00            
ATOM   1553    N TYR C   6      21.191  -2.411  14.998  1.00  0.00            
ATOM   1554   CA TYR C   6      20.736  -1.174  15.492  1.00  0.00            
ATOM   1555   CB TYR C   6      19.283  -1.275  15.962  1.00  0.00            
ATOM   1556   CG TYR C   6      19.297  -1.989  17.307  1.00  0.00            
ATOM   1557  CD1 TYR C   6      19.725  -3.298  17.496  1.00  0.00            
ATOM   1558  CD2 TYR C   6      18.929  -1.291  18.434  1.00  0.00            
ATOM   1559  CE1 TYR C   6      19.734  -3.894  18.732  1.00  0.00            
ATOM   1560  CE2 TYR C   6      18.932  -1.877  19.681  1.00  0.00            
ATOM   1561   CZ TYR C   6      19.329  -3.183  19.831  1.00  0.00            
ATOM   1562   OH TYR C   6      19.335  -3.793  21.103  1.00  0.00            
ATOM   1563    C TYR C   6      21.380  -1.010  16.788  1.00  0.00            
ATOM   1564    O TYR C   6      22.110  -1.888  17.243  1.00  0.00            
ATOM   1565    N VAL C   7      21.122   0.154  17.386  1.00  0.00            
ATOM   1566   CA VAL C   7      21.416   0.247  18.761  1.00  0.00            
ATOM   1567   CB VAL C   7      22.832  -0.083  19.147  1.00  0.00            
ATOM   1568  CG1 VAL C   7      23.761   0.980  18.537  1.00  0.00            
ATOM   1569  CG2 VAL C   7      22.916  -0.177  20.678  1.00  0.00            
ATOM   1570    C VAL C   7      21.257   1.665  19.152  1.00  0.00            
ATOM   1571    O VAL C   7      21.361   2.558  18.311  1.00  0.00            
ATOM   1572    N ASP C   8      21.002   1.897  20.460  1.00  0.00            
ATOM   1573   CA ASP C   8      20.735   3.208  20.980  1.00  0.00            
ATOM   1574   CB ASP C   8      21.933   4.169  20.950  1.00  0.00            
ATOM   1575   CG ASP C   8      21.543   5.402  21.756  1.00  0.00            
ATOM   1576  OD1 ASP C   8      20.410   5.408  22.306  1.00  0.00            
ATOM   1577  OD2 ASP C   8      22.369   6.351  21.832  1.00  0.00            
ATOM   1578    C ASP C   8      19.670   3.746  20.095  1.00  0.00            
ATOM   1579    O ASP C   8      19.614   4.926  19.754  1.00  0.00            
ATOM   1580    N GLY C   9      18.787   2.812  19.735  1.00  0.00            
ATOM   1581   CA GLY C   9      17.736   2.894  18.794  1.00  0.00            
ATOM   1582    C GLY C   9      17.111   1.554  19.018  1.00  0.00            
ATOM   1583    O GLY C   9      17.060   1.094  20.157  1.00  0.00            
ATOM   1584    N ALA C  10      16.610   0.869  17.974  1.00  0.00            
ATOM   1585   CA ALA C  10      16.109  -0.436  18.292  1.00  0.00            
ATOM   1586   CB ALA C  10      14.622  -0.436  18.687  1.00  0.00            
ATOM   1587    C ALA C  10      16.245  -1.309  17.098  1.00  0.00            
ATOM   1588    O ALA C  10      16.143  -0.835  15.967  1.00  0.00            
ATOM   1589    N ALA C  11      16.494  -2.620  17.298  1.00  0.00            
ATOM   1590   CA ALA C  11      16.494  -3.361  16.083  1.00  0.00            
ATOM   1591   CB ALA C  11      17.803  -3.732  15.377  1.00  0.00            
ATOM   1592    C ALA C  11      15.774  -4.617  16.142  1.00  0.00            
ATOM   1593    O ALA C  11      15.407  -5.154  17.185  1.00  0.00            
ATOM   1594    N ASN C  12      15.519  -5.054  14.908  1.00  0.00            
ATOM   1595   CA ASN C  12      14.931  -6.299  14.658  1.00  0.00            
ATOM   1596   CB ASN C  12      13.402  -6.251  14.548  1.00  0.00            
ATOM   1597   CG ASN C  12      13.008  -5.227  13.508  1.00  0.00            
ATOM   1598  OD1 ASN C  12      13.837  -4.699  12.769  1.00  0.00            
ATOM   1599  ND2 ASN C  12      11.687  -4.922  13.482  1.00  0.00            
ATOM   1600    C ASN C  12      15.514  -6.826  13.406  1.00  0.00            
ATOM   1601    O ASN C  12      15.989  -6.072  12.557  1.00  0.00            
ATOM   1602    N ARG C  13      15.524  -8.160  13.270  1.00  0.00            
ATOM   1603   CA ARG C  13      16.168  -8.672  12.112  1.00  0.00            
ATOM   1604   CB ARG C  13      17.665  -8.918  12.387  1.00  0.00            
ATOM   1605   CG ARG C  13      18.371  -9.887  11.436  1.00  0.00            
ATOM   1606   CD ARG C  13      18.768 -11.212  12.106  1.00  0.00            
ATOM   1607   NE ARG C  13      19.746 -10.895  13.191  1.00  0.00            
ATOM   1608   CZ ARG C  13      20.612 -11.837  13.677  1.00  0.00            
ATOM   1609  NH1 ARG C  13      20.614 -13.109  13.181  1.00  0.00            
ATOM   1610  NH2 ARG C  13      21.483 -11.497  14.672  1.00  0.00            
ATOM   1611    C ARG C  13      15.561  -9.980  11.714  1.00  0.00            
ATOM   1612    O ARG C  13      15.329 -10.861  12.540  1.00  0.00            
ATOM   1613    N GLU C  14      15.254 -10.106  10.409  1.00  0.00            
ATOM   1614   CA GLU C  14      14.870 -11.356   9.824  1.00  0.00            
ATOM   1615   CB GLU C  14      13.368 -11.515   9.534  1.00  0.00            
ATOM   1616   CG GLU C  14      12.796 -10.561   8.485  1.00  0.00            
ATOM   1617   CD GLU C  14      11.391 -11.053   8.174  1.00  0.00            
ATOM   1618  OE1 GLU C  14      10.590 -11.187   9.139  1.00  0.00            
ATOM   1619  OE2 GLU C  14      11.102 -11.316   6.977  1.00  0.00            
ATOM   1620    C GLU C  14      15.605 -11.333   8.522  1.00  0.00            
ATOM   1621    O GLU C  14      15.422 -10.423   7.714  1.00  0.00            
ATOM   1622    N THR C  15      16.490 -12.315   8.284  1.00  0.00            
ATOM   1623   CA THR C  15      17.240 -12.264   7.064  1.00  0.00            
ATOM   1624   CB THR C  15      18.516 -13.050   7.111  1.00  0.00            
ATOM   1625  OG1 THR C  15      18.236 -14.425   7.327  1.00  0.00            
ATOM   1626  CG2 THR C  15      19.392 -12.498   8.250  1.00  0.00            
ATOM   1627    C THR C  15      16.361 -12.845   5.962  1.00  0.00            
ATOM   1628    O THR C  15      15.558 -13.770   6.260  1.00  0.00            
ATOM   1629  OXT THR C  15      16.480 -12.365   4.803  1.00  0.00            
END
