# Supplementary material for: Integrative modeling of diverse protein-peptide systems using CABS-dock
Source: PLoS Comput Biol. 2023 Jul 5;19(7):e1011275. doi: 10.1371/journal.pcbi.1011275 (PMC10351741; doi:10.1371/journal.pcbi.1011275)
Supplement: S1 File — Files in pdb format containing atomic coordinates of the structures obtained in this study: the highest-scored amyloid models and 10 examples of the docked peptide for each enzyme-substrate complex. (ZIP) [file pcbi.1011275.s006.zip › 12_HIV1_GAETFYVDGAANRET/1646.pdb]

CRYST1    0.000    0.000    0.000   0.00   0.00   0.00 P 1           1
ATOM      1    N PRO A   1      28.811   7.617  -3.037  1.00  1.00            
ATOM      2   CA PRO A   1      28.192   6.313  -3.391  1.00  1.00            
ATOM      3   CD PRO A   1      30.124   7.374  -2.344  1.00  1.00            
ATOM      4   CB PRO A   1      29.003   5.240  -2.667  1.00  1.00            
ATOM      5   CG PRO A   1      30.391   5.868  -2.485  1.00  1.00            
ATOM      6    C PRO A   1      26.755   6.364  -2.993  1.00  1.00            
ATOM      7    O PRO A   1      26.427   7.016  -2.004  1.00  1.00            
ATOM      8    N GLN A   2      25.883   5.691  -3.767  4.00  1.00            
ATOM      9   CA GLN A   2      24.480   5.671  -3.485  4.00  1.00            
ATOM     10   CB GLN A   2      23.639   5.837  -4.757  4.00  1.00            
ATOM     11   CG GLN A   2      22.132   5.829  -4.528  4.00  1.00            
ATOM     12   CD GLN A   2      21.486   5.938  -5.900  4.00  1.00            
ATOM     13  OE1 GLN A   2      20.331   6.340  -6.028  4.00  1.00            
ATOM     14  NE2 GLN A   2      22.254   5.568  -6.960  4.00  1.00            
ATOM     15    C GLN A   2      24.192   4.312  -2.941  4.00  1.00            
ATOM     16    O GLN A   2      24.564   3.306  -3.541  4.00  1.00            
ATOM     17    N ILE A   3      23.539   4.247  -1.767  4.00  1.00            
ATOM     18   CA ILE A   3      23.244   2.958  -1.221  4.00  1.00            
ATOM     19   CB ILE A   3      23.856   2.772   0.136  4.00  1.00            
ATOM     20  CG1 ILE A   3      25.385   2.933   0.050  4.00  1.00            
ATOM     21  CG2 ILE A   3      23.405   1.410   0.687  4.00  1.00            
ATOM     22  CD1 ILE A   3      26.066   3.072   1.411  4.00  1.00            
ATOM     23    C ILE A   3      21.767   2.883  -1.074  4.00  1.00            
ATOM     24    O ILE A   3      21.164   3.652  -0.328  4.00  1.00            
ATOM     25    N THR A   4      21.140   1.950  -1.810  1.00  1.00            
ATOM     26   CA THR A   4      19.730   1.787  -1.666  1.00  1.00            
ATOM     27   CB THR A   4      19.074   1.133  -2.843  1.00  1.00            
ATOM     28  OG1 THR A   4      19.533  -0.204  -2.981  1.00  1.00            
ATOM     29  CG2 THR A   4      19.431   1.939  -4.103  1.00  1.00            
ATOM     30    C THR A   4      19.593   0.857  -0.525  1.00  1.00            
ATOM     31    O THR A   4      20.542   0.162  -0.163  1.00  1.00            
ATOM     32    N LEU A   5      18.413   0.831   0.101  1.00  1.00            
ATOM     33   CA LEU A   5      18.323  -0.086   1.183  1.00  1.00            
ATOM     34   CB LEU A   5      17.441   0.427   2.330  1.00  1.00            
ATOM     35   CG LEU A   5      18.006   1.670   3.035  1.00  1.00            
ATOM     36  CD1 LEU A   5      18.101   2.863   2.070  1.00  1.00            
ATOM     37  CD2 LEU A   5      17.209   1.994   4.309  1.00  1.00            
ATOM     38    C LEU A   5      17.667  -1.317   0.654  1.00  1.00            
ATOM     39    O LEU A   5      16.781  -1.887   1.285  1.00  1.00            
ATOM     40    N TRP A   6      18.068  -1.749  -0.553  1.00  1.00            
ATOM     41   CA TRP A   6      17.520  -2.950  -1.105  1.00  1.00            
ATOM     42   CB TRP A   6      17.836  -3.083  -2.603  1.00  1.00            
ATOM     43   CG TRP A   6      17.193  -4.273  -3.260  1.00  1.00            
ATOM     44  CD2 TRP A   6      15.791  -4.346  -3.549  1.00  1.00            
ATOM     45  CD1 TRP A   6      17.736  -5.460  -3.655  1.00  1.00            
ATOM     46  NE1 TRP A   6      16.756  -6.268  -4.182  1.00  1.00            
ATOM     47  CE2 TRP A   6      15.553  -5.595  -4.119  1.00  1.00            
ATOM     48  CE3 TRP A   6      14.783  -3.447  -3.348  1.00  1.00            
ATOM     49  CZ2 TRP A   6      14.296  -5.967  -4.500  1.00  1.00            
ATOM     50  CZ3 TRP A   6      13.516  -3.821  -3.738  1.00  1.00            
ATOM     51  CH2 TRP A   6      13.280  -5.058  -4.302  1.00  1.00            
ATOM     52    C TRP A   6      18.093  -4.121  -0.375  1.00  1.00            
ATOM     53    O TRP A   6      17.374  -5.028   0.040  1.00  1.00            
ATOM     54    N LYS A   7      19.427  -4.108  -0.188  1.00  1.00            
ATOM     55   CA LYS A   7      20.114  -5.192   0.448  1.00  1.00            
ATOM     56   CB LYS A   7      21.228  -5.794  -0.423  1.00  1.00            
ATOM     57   CG LYS A   7      21.720  -7.154   0.069  1.00  1.00            
ATOM     58   CD LYS A   7      22.600  -7.875  -0.951  1.00  1.00            
ATOM     59   CE LYS A   7      21.954  -7.983  -2.335  1.00  1.00            
ATOM     60   NZ LYS A   7      20.668  -8.709  -2.239  1.00  1.00            
ATOM     61    C LYS A   7      20.768  -4.616   1.663  1.00  1.00            
ATOM     62    O LYS A   7      20.602  -3.435   1.967  1.00  1.00            
ATOM     63    N ARG A   8      21.523  -5.445   2.413  1.00  1.00            
ATOM     64   CA ARG A   8      22.145  -4.966   3.615  1.00  1.00            
ATOM     65   CB ARG A   8      22.660  -6.104   4.514  1.00  1.00            
ATOM     66   CG ARG A   8      21.535  -7.000   5.043  1.00  1.00            
ATOM     67   CD ARG A   8      21.990  -8.189   5.895  1.00  1.00            
ATOM     68   NE ARG A   8      22.635  -9.191   4.999  1.00  1.00            
ATOM     69   CZ ARG A   8      23.992  -9.208   4.851  1.00  1.00            
ATOM     70  NH1 ARG A   8      24.760  -8.301   5.521  1.00  1.00            
ATOM     71  NH2 ARG A   8      24.580 -10.144   4.051  1.00  1.00            
ATOM     72    C ARG A   8      23.298  -4.090   3.264  1.00  1.00            
ATOM     73    O ARG A   8      24.139  -4.423   2.432  1.00  1.00            
ATOM     74    N PRO A   9      23.311  -2.941   3.883  1.00  1.00            
ATOM     75   CA PRO A   9      24.333  -1.954   3.691  1.00  1.00            
ATOM     76   CD PRO A   9      22.411  -2.628   4.977  1.00  1.00            
ATOM     77   CB PRO A   9      23.931  -0.777   4.578  1.00  1.00            
ATOM     78   CG PRO A   9      23.072  -1.434   5.679  1.00  1.00            
ATOM     79    C PRO A   9      25.594  -2.592   4.137  1.00  1.00            
ATOM     80    O PRO A   9      25.638  -3.132   5.244  1.00  1.00            
ATOM     81    N LEU A  10      26.629  -2.541   3.297  4.00  1.00            
ATOM     82   CA LEU A  10      27.871  -3.109   3.694  4.00  1.00            
ATOM     83   CB LEU A  10      28.169  -4.479   3.055  4.00  1.00            
ATOM     84   CG LEU A  10      28.353  -4.441   1.525  4.00  1.00            
ATOM     85  CD1 LEU A  10      28.647  -5.842   0.970  4.00  1.00            
ATOM     86  CD2 LEU A  10      27.163  -3.777   0.816  4.00  1.00            
ATOM     87    C LEU A  10      28.926  -2.163   3.248  4.00  1.00            
ATOM     88    O LEU A  10      28.833  -1.587   2.166  4.00  1.00            
ATOM     89    N VAL A  11      29.954  -1.959   4.087  4.00  1.00            
ATOM     90   CA VAL A  11      30.970  -1.039   3.705  4.00  1.00            
ATOM     91   CB VAL A  11      30.843   0.307   4.361  4.00  1.00            
ATOM     92  CG1 VAL A  11      29.541   0.961   3.865  4.00  1.00            
ATOM     93  CG2 VAL A  11      30.897   0.127   5.888  4.00  1.00            
ATOM     94    C VAL A  11      32.299  -1.618   4.069  4.00  1.00            
ATOM     95    O VAL A  11      32.405  -2.479   4.942  4.00  1.00            
ATOM     96    N THR A  12      33.355  -1.155   3.372  4.00  1.00            
ATOM     97   CA THR A  12      34.684  -1.617   3.633  4.00  1.00            
ATOM     98   CB THR A  12      35.497  -1.753   2.372  4.00  1.00            
ATOM     99  OG1 THR A  12      36.769  -2.306   2.665  4.00  1.00            
ATOM    100  CG2 THR A  12      35.639  -0.386   1.677  4.00  1.00            
ATOM    101    C THR A  12      35.303  -0.597   4.537  4.00  1.00            
ATOM    102    O THR A  12      35.352   0.590   4.218  4.00  1.00            
ATOM    103    N ILE A  13      35.761  -1.029   5.729  4.00  1.00            
ATOM    104   CA ILE A  13      36.316  -0.071   6.640  4.00  1.00            
ATOM    105   CB ILE A  13      35.504   0.059   7.900  4.00  1.00            
ATOM    106  CG1 ILE A  13      35.870   1.335   8.671  4.00  1.00            
ATOM    107  CG2 ILE A  13      35.643  -1.236   8.717  4.00  1.00            
ATOM    108  CD1 ILE A  13      34.839   1.680   9.745  4.00  1.00            
ATOM    109    C ILE A  13      37.706  -0.500   6.973  4.00  1.00            
ATOM    110    O ILE A  13      37.955  -1.658   7.306  4.00  1.00            
ATOM    111    N ARG A  14      38.666   0.438   6.847  4.00  1.00            
ATOM    112   CA ARG A  14      40.022   0.139   7.195  4.00  1.00            
ATOM    113   CB ARG A  14      41.062   0.693   6.208  4.00  1.00            
ATOM    114   CG ARG A  14      42.479   0.197   6.500  4.00  1.00            
ATOM    115   CD ARG A  14      43.562   0.863   5.651  4.00  1.00            
ATOM    116   NE ARG A  14      44.827   0.108   5.870  4.00  1.00            
ATOM    117   CZ ARG A  14      45.939   0.434   5.152  4.00  1.00            
ATOM    118  NH1 ARG A  14      45.913   1.519   4.323  4.00  1.00            
ATOM    119  NH2 ARG A  14      47.069  -0.326   5.249  4.00  1.00            
ATOM    120    C ARG A  14      40.245   0.841   8.500  4.00  1.00            
ATOM    121    O ARG A  14      40.133   2.064   8.581  4.00  1.00            
ATOM    122    N ILE A  15      40.542   0.076   9.568  4.00  1.00            
ATOM    123   CA ILE A  15      40.769   0.656  10.862  4.00  1.00            
ATOM    124   CB ILE A  15      39.785   0.190  11.896  4.00  1.00            
ATOM    125  CG1 ILE A  15      38.347   0.556  11.492  4.00  1.00            
ATOM    126  CG2 ILE A  15      40.212   0.770  13.254  4.00  1.00            
ATOM    127  CD1 ILE A  15      37.286  -0.138  12.344  4.00  1.00            
ATOM    128    C ILE A  15      42.099   0.148  11.303  4.00  1.00            
ATOM    129    O ILE A  15      42.406  -1.023  11.087  4.00  1.00            
ATOM    130    N GLY A  16      42.921   1.008  11.944  3.00  1.00            
ATOM    131   CA GLY A  16      44.236   0.559  12.295  3.00  1.00            
ATOM    132    C GLY A  16      44.832   0.226  10.971  3.00  1.00            
ATOM    133    O GLY A  16      44.917   1.073  10.083  3.00  1.00            
ATOM    134    N GLY A  17      45.258  -1.034  10.805  3.00  1.00            
ATOM    135   CA GLY A  17      45.684  -1.459   9.513  3.00  1.00            
ATOM    136    C GLY A  17      44.956  -2.742   9.306  3.00  1.00            
ATOM    137    O GLY A  17      45.524  -3.823   9.464  3.00  1.00            
ATOM    138    N GLN A  18      43.660  -2.654   8.947  4.00  1.00            
ATOM    139   CA GLN A  18      42.925  -3.869   8.798  4.00  1.00            
ATOM    140   CB GLN A  18      42.329  -4.382  10.118  4.00  1.00            
ATOM    141   CG GLN A  18      41.689  -5.765  10.005  4.00  1.00            
ATOM    142   CD GLN A  18      41.187  -6.143  11.389  4.00  1.00            
ATOM    143  OE1 GLN A  18      40.278  -5.513  11.928  4.00  1.00            
ATOM    144  NE2 GLN A  18      41.801  -7.198  11.990  4.00  1.00            
ATOM    145    C GLN A  18      41.792  -3.647   7.851  4.00  1.00            
ATOM    146    O GLN A  18      41.365  -2.517   7.625  4.00  1.00            
ATOM    147    N LEU A  19      41.287  -4.745   7.253  4.00  1.00            
ATOM    148   CA LEU A  19      40.169  -4.640   6.362  4.00  1.00            
ATOM    149   CB LEU A  19      40.380  -5.378   5.024  4.00  1.00            
ATOM    150   CG LEU A  19      39.204  -5.288   4.025  4.00  1.00            
ATOM    151  CD1 LEU A  19      37.995  -6.139   4.450  4.00  1.00            
ATOM    152  CD2 LEU A  19      38.835  -3.821   3.756  4.00  1.00            
ATOM    153    C LEU A  19      39.002  -5.264   7.072  4.00  1.00            
ATOM    154    O LEU A  19      39.081  -6.416   7.491  4.00  1.00            
ATOM    155    N LYS A  20      37.888  -4.519   7.253  4.00  1.00            
ATOM    156   CA LYS A  20      36.762  -5.131   7.908  4.00  1.00            
ATOM    157   CB LYS A  20      36.672  -4.829   9.413  4.00  1.00            
ATOM    158   CG LYS A  20      35.808  -5.844  10.162  4.00  1.00            
ATOM    159   CD LYS A  20      36.056  -5.857  11.671  4.00  1.00            
ATOM    160   CE LYS A  20      35.488  -7.092  12.371  4.00  1.00            
ATOM    161   NZ LYS A  20      36.186  -8.305  11.888  4.00  1.00            
ATOM    162    C LYS A  20      35.505  -4.660   7.241  4.00  1.00            
ATOM    163    O LYS A  20      35.454  -3.564   6.685  4.00  1.00            
ATOM    164    N GLU A  21      34.461  -5.514   7.263  4.00  1.00            
ATOM    165   CA GLU A  21      33.184  -5.223   6.667  4.00  1.00            
ATOM    166   CB GLU A  21      32.385  -6.505   6.374  4.00  1.00            
ATOM    167   CG GLU A  21      33.109  -7.429   5.388  4.00  1.00            
ATOM    168   CD GLU A  21      32.460  -8.805   5.435  4.00  1.00            
ATOM    169  OE1 GLU A  21      31.443  -8.956   6.162  4.00  1.00            
ATOM    170  OE2 GLU A  21      32.978  -9.727   4.749  4.00  1.00            
ATOM    171    C GLU A  21      32.424  -4.396   7.654  4.00  1.00            
ATOM    172    O GLU A  21      32.657  -4.492   8.858  4.00  1.00            
ATOM    173    N ALA A  22      31.505  -3.533   7.176  4.00  1.00            
ATOM    174   CA ALA A  22      30.780  -2.729   8.118  4.00  1.00            
ATOM    175   CB ALA A  22      31.425  -1.356   8.381  4.00  1.00            
ATOM    176    C ALA A  22      29.412  -2.496   7.608  4.00  1.00            
ATOM    177    O ALA A  22      29.107  -2.717   6.438  4.00  1.00            
ATOM    178    N LEU A  23      28.532  -2.075   8.521  4.00  1.00            
ATOM    179   CA LEU A  23      27.192  -1.814   8.131  4.00  1.00            
ATOM    180   CB LEU A  23      26.223  -2.816   8.798  4.00  1.00            
ATOM    181   CG LEU A  23      24.740  -2.781   8.373  4.00  1.00            
ATOM    182  CD1 LEU A  23      23.941  -3.846   9.144  4.00  1.00            
ATOM    183  CD2 LEU A  23      24.118  -1.389   8.517  4.00  1.00            
ATOM    184    C LEU A  23      26.900  -0.437   8.624  4.00  1.00            
ATOM    185    O LEU A  23      27.155  -0.131   9.785  4.00  1.00            
ATOM    186    N LEU A  24      26.353   0.436   7.757  4.00  1.00            
ATOM    187   CA LEU A  24      26.127   1.793   8.165  4.00  1.00            
ATOM    188   CB LEU A  24      26.155   2.799   7.002  4.00  1.00            
ATOM    189   CG LEU A  24      27.527   2.928   6.318  4.00  1.00            
ATOM    190  CD1 LEU A  24      27.482   3.946   5.168  4.00  1.00            
ATOM    191  CD2 LEU A  24      28.633   3.240   7.339  4.00  1.00            
ATOM    192    C LEU A  24      24.782   1.907   8.801  4.00  1.00            
ATOM    193    O LEU A  24      23.820   1.328   8.305  4.00  1.00            
ATOM    194    N ASP A  25      24.680   2.664   9.921  1.00  1.00            
ATOM    195   CA ASP A  25      23.409   2.786  10.582  1.00  1.00            
ATOM    196   CB ASP A  25      23.327   2.050  11.931  1.00  1.00            
ATOM    197   CG ASP A  25      23.265   0.556  11.660  1.00  1.00            
ATOM    198  OD1 ASP A  25      24.076   0.069  10.831  1.00  1.00            
ATOM    199  OD2 ASP A  25      22.409  -0.120  12.291  1.00  1.00            
ATOM    200    C ASP A  25      23.073   4.209  10.872  1.00  1.00            
ATOM    201    O ASP A  25      23.780   4.891  11.613  1.00  1.00            
ATOM    202    N THR A  26      21.973   4.697  10.268  3.00  1.00            
ATOM    203   CA THR A  26      21.467   5.984  10.634  3.00  1.00            
ATOM    204   CB THR A  26      20.306   6.408   9.786  3.00  1.00            
ATOM    205  OG1 THR A  26      19.268   5.444   9.856  3.00  1.00            
ATOM    206  CG2 THR A  26      20.797   6.558   8.336  3.00  1.00            
ATOM    207    C THR A  26      21.028   5.787  12.024  3.00  1.00            
ATOM    208    O THR A  26      21.219   6.636  12.894  3.00  1.00            
ATOM    209    N GLY A  27      20.439   4.606  12.260  3.00  1.00            
ATOM    210   CA GLY A  27      20.032   4.309  13.582  3.00  1.00            
ATOM    211    C GLY A  27      21.248   3.916  14.337  3.00  1.00            
ATOM    212    O GLY A  27      21.684   2.766  14.296  3.00  1.00            
ATOM    213    N ALA A  28      21.830   4.889  15.054  1.00  1.00            
ATOM    214   CA ALA A  28      22.976   4.600  15.849  1.00  1.00            
ATOM    215   CB ALA A  28      24.092   3.874  15.078  1.00  1.00            
ATOM    216    C ALA A  28      23.525   5.898  16.292  1.00  1.00            
ATOM    217    O ALA A  28      23.296   6.934  15.671  1.00  1.00            
ATOM    218    N ASP A  29      24.250   5.866  17.414  1.00  1.00            
ATOM    219   CA ASP A  29      24.915   7.040  17.859  1.00  1.00            
ATOM    220   CB ASP A  29      24.652   7.380  19.339  1.00  1.00            
ATOM    221   CG ASP A  29      25.569   8.535  19.740  1.00  1.00            
ATOM    222  OD1 ASP A  29      26.769   8.257  19.999  1.00  1.00            
ATOM    223  OD2 ASP A  29      25.097   9.700  19.808  1.00  1.00            
ATOM    224    C ASP A  29      26.346   6.724  17.719  1.00  1.00            
ATOM    225    O ASP A  29      27.059   7.295  16.896  1.00  1.00            
ATOM    226    N ASP A  30      26.789   5.756  18.529  1.00  1.00            
ATOM    227   CA ASP A  30      28.156   5.390  18.479  1.00  1.00            
ATOM    228   CB ASP A  30      28.690   4.762  19.775  1.00  1.00            
ATOM    229   CG ASP A  30      28.913   5.875  20.780  1.00  1.00            
ATOM    230  OD1 ASP A  30      27.906   6.412  21.314  1.00  1.00            
ATOM    231  OD2 ASP A  30      30.102   6.196  21.039  1.00  1.00            
ATOM    232    C ASP A  30      28.372   4.396  17.421  1.00  1.00            
ATOM    233    O ASP A  30      27.453   3.953  16.733  1.00  1.00            
ATOM    234    N THR A  31      29.652   4.045  17.262  1.00  1.00            
ATOM    235   CA THR A  31      29.962   3.041  16.320  1.00  1.00            
ATOM    236   CB THR A  31      31.132   3.377  15.430  1.00  1.00            
ATOM    237  OG1 THR A  31      31.265   2.406  14.404  1.00  1.00            
ATOM    238  CG2 THR A  31      32.416   3.443  16.271  1.00  1.00            
ATOM    239    C THR A  31      30.289   1.825  17.108  1.00  1.00            
ATOM    240    O THR A  31      31.070   1.865  18.058  1.00  1.00            
ATOM    241    N VAL A  32      29.657   0.701  16.742  4.00  1.00            
ATOM    242   CA VAL A  32      29.884  -0.501  17.476  4.00  1.00            
ATOM    243   CB VAL A  32      28.659  -1.341  17.661  4.00  1.00            
ATOM    244  CG1 VAL A  32      27.634  -0.558  18.496  4.00  1.00            
ATOM    245  CG2 VAL A  32      28.155  -1.759  16.271  4.00  1.00            
ATOM    246    C VAL A  32      30.825  -1.316  16.702  4.00  1.00            
ATOM    247    O VAL A  32      30.953  -1.156  15.491  4.00  1.00            
ATOM    248    N LEU A  33      31.531  -2.203  17.409  4.00  1.00            
ATOM    249   CA LEU A  33      32.496  -2.983  16.727  4.00  1.00            
ATOM    250   CB LEU A  33      33.953  -2.698  17.130  4.00  1.00            
ATOM    251   CG LEU A  33      34.542  -1.336  16.754  4.00  1.00            
ATOM    252  CD1 LEU A  33      36.017  -1.280  17.193  4.00  1.00            
ATOM    253  CD2 LEU A  33      34.340  -1.023  15.263  4.00  1.00            
ATOM    254    C LEU A  33      32.384  -4.412  17.105  4.00  1.00            
ATOM    255    O LEU A  33      31.621  -4.807  17.984  4.00  1.00            
ATOM    256    N GLU A  34      33.184  -5.221  16.386  1.00  1.00            
ATOM    257   CA GLU A  34      33.350  -6.599  16.699  1.00  1.00            
ATOM    258   CB GLU A  34      33.564  -7.519  15.485  1.00  1.00            
ATOM    259   CG GLU A  34      32.296  -7.721  14.654  1.00  1.00            
ATOM    260   CD GLU A  34      32.554  -8.848  13.664  1.00  1.00            
ATOM    261  OE1 GLU A  34      32.951  -9.954  14.117  1.00  1.00            
ATOM    262  OE2 GLU A  34      32.356  -8.617  12.441  1.00  1.00            
ATOM    263    C GLU A  34      34.561  -6.681  17.556  1.00  1.00            
ATOM    264    O GLU A  34      35.357  -5.745  17.597  1.00  1.00            
ATOM    265    N GLU A  35      34.732  -7.795  18.287  1.00  1.00            
ATOM    266   CA GLU A  35      35.877  -7.810  19.137  1.00  1.00            
ATOM    267   CB GLU A  35      36.002  -9.034  20.064  1.00  1.00            
ATOM    268   CG GLU A  35      36.188 -10.371  19.344  1.00  1.00            
ATOM    269   CD GLU A  35      36.670 -11.377  20.384  1.00  1.00            
ATOM    270  OE1 GLU A  35      37.903 -11.419  20.635  1.00  1.00            
ATOM    271  OE2 GLU A  35      35.812 -12.109  20.946  1.00  1.00            
ATOM    272    C GLU A  35      37.088  -7.759  18.293  1.00  1.00            
ATOM    273    O GLU A  35      37.251  -8.538  17.356  1.00  1.00            
ATOM    274    N MET A  36      37.972  -6.801  18.605  1.00  1.00            
ATOM    275   CA MET A  36      39.172  -6.747  17.849  1.00  1.00            
ATOM    276   CB MET A  36      39.091  -5.924  16.549  1.00  1.00            
ATOM    277   CG MET A  36      38.883  -4.423  16.759  1.00  1.00            
ATOM    278   SD MET A  36      39.184  -3.418  15.272  1.00  1.00            
ATOM    279   CE MET A  36      37.892  -4.213  14.275  1.00  1.00            
ATOM    280    C MET A  36      40.220  -6.122  18.675  1.00  1.00            
ATOM    281    O MET A  36      39.950  -5.498  19.701  1.00  1.00            
ATOM    282    N ASN A  37      41.472  -6.311  18.242  1.00  1.00            
ATOM    283   CA ASN A  37      42.520  -5.641  18.919  1.00  1.00            
ATOM    284   CB ASN A  37      43.931  -6.086  18.499  1.00  1.00            
ATOM    285   CG ASN A  37      44.147  -7.501  19.014  1.00  1.00            
ATOM    286  OD1 ASN A  37      43.231  -8.323  19.007  1.00  1.00            
ATOM    287  ND2 ASN A  37      45.388  -7.793  19.485  1.00  1.00            
ATOM    288    C ASN A  37      42.340  -4.226  18.509  1.00  1.00            
ATOM    289    O ASN A  37      41.520  -3.914  17.647  1.00  1.00            
ATOM    290    N LEU A  38      43.099  -3.324  19.136  1.00  1.00            
ATOM    291   CA LEU A  38      42.870  -1.938  18.918  1.00  1.00            
ATOM    292   CB LEU A  38      42.482  -1.225  20.236  1.00  1.00            
ATOM    293   CG LEU A  38      43.141  -1.836  21.500  1.00  1.00            
ATOM    294  CD1 LEU A  38      43.048  -0.889  22.701  1.00  1.00            
ATOM    295  CD2 LEU A  38      42.515  -3.193  21.877  1.00  1.00            
ATOM    296    C LEU A  38      44.052  -1.314  18.216  1.00  1.00            
ATOM    297    O LEU A  38      44.091  -1.507  17.002  1.00  1.00            
ATOM    298    N PRO A  39      45.048  -0.596  18.729  1.00  1.00            
ATOM    299   CA PRO A  39      45.232  -0.181  20.110  1.00  1.00            
ATOM    300   CD PRO A  39      46.337  -0.878  18.113  1.00  1.00            
ATOM    301   CB PRO A  39      46.661  -0.575  20.475  1.00  1.00            
ATOM    302   CG PRO A  39      47.405  -0.480  19.138  1.00  1.00            
ATOM    303    C PRO A  39      45.039   1.270  20.397  1.00  1.00            
ATOM    304    O PRO A  39      44.604   2.017  19.522  1.00  1.00            
ATOM    305    N GLY A  40      45.403   1.664  21.642  1.00  1.00            
ATOM    306   CA GLY A  40      45.451   3.036  22.055  1.00  1.00            
ATOM    307    C GLY A  40      44.929   3.146  23.444  1.00  1.00            
ATOM    308    O GLY A  40      44.617   2.139  24.076  1.00  1.00            
ATOM    309    N LYS A  41      44.827   4.393  23.958  1.00  1.00            
ATOM    310   CA LYS A  41      44.280   4.526  25.272  1.00  1.00            
ATOM    311   CB LYS A  41      44.236   5.963  25.833  1.00  1.00            
ATOM    312   CG LYS A  41      43.373   6.948  25.044  1.00  1.00            
ATOM    313   CD LYS A  41      43.882   7.212  23.627  1.00  1.00            
ATOM    314   CE LYS A  41      43.050   8.241  22.862  1.00  1.00            
ATOM    315   NZ LYS A  41      43.689   8.540  21.561  1.00  1.00            
ATOM    316    C LYS A  41      42.903   3.993  25.149  1.00  1.00            
ATOM    317    O LYS A  41      42.167   4.325  24.222  1.00  1.00            
ATOM    318    N TRP A  42      42.539   3.116  26.092  1.00  1.00            
ATOM    319   CA TRP A  42      41.320   2.387  25.974  1.00  1.00            
ATOM    320   CB TRP A  42      41.730   0.910  25.846  1.00  1.00            
ATOM    321   CG TRP A  42      40.765  -0.140  25.372  1.00  1.00            
ATOM    322  CD2 TRP A  42      40.308  -0.229  24.014  1.00  1.00            
ATOM    323  CD1 TRP A  42      40.222  -1.198  26.037  1.00  1.00            
ATOM    324  NE1 TRP A  42      39.510  -1.980  25.161  1.00  1.00            
ATOM    325  CE2 TRP A  42      39.542  -1.386  23.914  1.00  1.00            
ATOM    326  CE3 TRP A  42      40.520   0.584  22.937  1.00  1.00            
ATOM    327  CZ2 TRP A  42      38.978  -1.753  22.722  1.00  1.00            
ATOM    328  CZ3 TRP A  42      39.943   0.216  21.742  1.00  1.00            
ATOM    329  CH2 TRP A  42      39.188  -0.933  21.636  1.00  1.00            
ATOM    330    C TRP A  42      40.573   2.649  27.246  1.00  1.00            
ATOM    331    O TRP A  42      41.113   2.475  28.339  1.00  1.00            
ATOM    332    N LYS A  43      39.307   3.098  27.134  4.00  1.00            
ATOM    333   CA LYS A  43      38.539   3.432  28.301  4.00  1.00            
ATOM    334   CB LYS A  43      38.253   4.943  28.402  4.00  1.00            
ATOM    335   CG LYS A  43      37.537   5.532  27.181  4.00  1.00            
ATOM    336   CD LYS A  43      37.261   7.033  27.301  4.00  1.00            
ATOM    337   CE LYS A  43      36.258   7.399  28.395  4.00  1.00            
ATOM    338   NZ LYS A  43      36.087   8.868  28.456  4.00  1.00            
ATOM    339    C LYS A  43      37.233   2.686  28.227  4.00  1.00            
ATOM    340    O LYS A  43      36.807   2.247  27.163  4.00  1.00            
ATOM    341    N PRO A  44      36.608   2.518  29.363  4.00  0.00            
ATOM    342   CA PRO A  44      35.349   1.814  29.419  4.00  0.00            
ATOM    343   CD PRO A  44      37.377   2.345  30.588  4.00  0.00            
ATOM    344   CB PRO A  44      35.150   1.435  30.886  4.00  0.00            
ATOM    345   CG PRO A  44      36.584   1.344  31.440  4.00  0.00            
ATOM    346    C PRO A  44      34.201   2.589  28.832  4.00  0.00            
ATOM    347    O PRO A  44      34.241   3.820  28.853  4.00  0.00            
ATOM    348    N LYS A  45      33.182   1.888  28.281  4.00  0.00            
ATOM    349   CA LYS A  45      32.009   2.530  27.744  4.00  0.00            
ATOM    350   CB LYS A  45      32.063   2.804  26.232  4.00  0.00            
ATOM    351   CG LYS A  45      30.975   3.771  25.754  4.00  0.00            
ATOM    352   CD LYS A  45      31.196   5.219  26.203  4.00  0.00            
ATOM    353   CE LYS A  45      30.821   5.492  27.662  4.00  0.00            
ATOM    354   NZ LYS A  45      29.350   5.589  27.799  4.00  0.00            
ATOM    355    C LYS A  45      30.841   1.637  28.005  4.00  0.00            
ATOM    356    O LYS A  45      30.997   0.448  28.281  4.00  0.00            
ATOM    357    N MET A  46      29.631   2.221  27.953  4.00  0.00            
ATOM    358   CA MET A  46      28.417   1.487  28.146  4.00  0.00            
ATOM    359   CB MET A  46      27.547   2.034  29.291  4.00  0.00            
ATOM    360   CG MET A  46      26.844   3.346  28.925  4.00  0.00            
ATOM    361   SD MET A  46      25.814   4.062  30.241  4.00  0.00            
ATOM    362   CE MET A  46      27.223   4.664  31.216  4.00  0.00            
ATOM    363    C MET A  46      27.626   1.722  26.888  4.00  0.00            
ATOM    364    O MET A  46      27.822   2.726  26.206  4.00  0.00            
ATOM    365    N ILE A  47      26.725   0.787  26.532  4.00  0.00            
ATOM    366   CA ILE A  47      25.933   0.923  25.339  4.00  0.00            
ATOM    367   CB ILE A  47      26.327  -0.075  24.279  4.00  0.00            
ATOM    368  CG1 ILE A  47      27.708   0.266  23.710  4.00  0.00            
ATOM    369  CG2 ILE A  47      25.237  -0.123  23.195  4.00  0.00            
ATOM    370  CD1 ILE A  47      27.674   1.559  22.901  4.00  0.00            
ATOM    371    C ILE A  47      24.530   0.639  25.700  4.00  0.00            
ATOM    372    O ILE A  47      24.249  -0.132  26.617  4.00  0.00            
ATOM    373    N GLY A  48      23.603   1.298  24.995  4.00  0.00            
ATOM    374   CA GLY A  48      22.244   0.978  25.237  4.00  0.00            
ATOM    375    C GLY A  48      21.643   0.728  23.915  4.00  0.00            
ATOM    376    O GLY A  48      21.572   1.612  23.061  4.00  0.00            
ATOM    377    N GLY A  49      21.190  -0.515  23.723  4.00  0.00            
ATOM    378   CA GLY A  49      20.556  -0.862  22.503  4.00  0.00            
ATOM    379    C GLY A  49      19.116  -0.889  22.822  4.00  0.00            
ATOM    380    O GLY A  49      18.572   0.023  23.443  4.00  0.00            
ATOM    381    N ILE A  50      18.466  -1.965  22.385  3.00  0.00            
ATOM    382   CA ILE A  50      17.076  -2.105  22.618  3.00  0.00            
ATOM    383   CB ILE A  50      16.426  -2.553  21.336  3.00  0.00            
ATOM    384  CG1 ILE A  50      14.921  -2.767  21.460  3.00  0.00            
ATOM    385  CG2 ILE A  50      17.210  -3.755  20.781  3.00  0.00            
ATOM    386  CD1 ILE A  50      14.341  -3.217  20.120  3.00  0.00            
ATOM    387    C ILE A  50      16.903  -3.152  23.679  3.00  0.00            
ATOM    388    O ILE A  50      17.117  -4.342  23.450  3.00  0.00            
ATOM    389    N GLY A  51      16.532  -2.726  24.902  3.00  0.00            
ATOM    390   CA GLY A  51      16.299  -3.678  25.949  3.00  0.00            
ATOM    391    C GLY A  51      17.566  -4.421  26.199  3.00  0.00            
ATOM    392    O GLY A  51      17.541  -5.606  26.522  3.00  0.00            
ATOM    393    N GLY A  52      18.722  -3.751  26.050  4.00  0.00            
ATOM    394   CA GLY A  52      19.923  -4.486  26.294  4.00  0.00            
ATOM    395    C GLY A  52      21.023  -3.536  26.599  4.00  0.00            
ATOM    396    O GLY A  52      20.963  -2.355  26.261  4.00  0.00            
ATOM    397    N PHE A  53      22.073  -4.060  27.259  4.00  0.00            
ATOM    398   CA PHE A  53      23.189  -3.251  27.627  4.00  0.00            
ATOM    399   CB PHE A  53      23.323  -3.100  29.153  4.00  0.00            
ATOM    400   CG PHE A  53      24.657  -2.516  29.464  4.00  0.00            
ATOM    401  CD1 PHE A  53      24.900  -1.171  29.312  4.00  0.00            
ATOM    402  CD2 PHE A  53      25.666  -3.329  29.928  4.00  0.00            
ATOM    403  CE1 PHE A  53      26.138  -0.650  29.609  4.00  0.00            
ATOM    404  CE2 PHE A  53      26.904  -2.813  30.228  4.00  0.00            
ATOM    405   CZ PHE A  53      27.142  -1.470  30.066  4.00  0.00            
ATOM    406    C PHE A  53      24.444  -3.892  27.123  4.00  0.00            
ATOM    407    O PHE A  53      24.658  -5.089  27.313  4.00  0.00            
ATOM    408    N ILE A  54      25.306  -3.102  26.447  4.00  0.00            
ATOM    409   CA ILE A  54      26.558  -3.633  25.991  4.00  0.00            
ATOM    410   CB ILE A  54      26.751  -3.551  24.508  4.00  0.00            
ATOM    411  CG1 ILE A  54      25.714  -4.438  23.801  4.00  0.00            
ATOM    412  CG2 ILE A  54      28.204  -3.945  24.198  4.00  0.00            
ATOM    413  CD1 ILE A  54      25.838  -5.914  24.175  4.00  0.00            
ATOM    414    C ILE A  54      27.653  -2.841  26.644  4.00  0.00            
ATOM    415    O ILE A  54      27.845  -1.668  26.328  4.00  0.00            
ATOM    416    N LYS A  55      28.402  -3.457  27.587  4.00  0.00            
ATOM    417   CA LYS A  55      29.506  -2.748  28.175  4.00  0.00            
ATOM    418   CB LYS A  55      29.961  -3.254  29.552  4.00  0.00            
ATOM    419   CG LYS A  55      30.733  -4.571  29.548  4.00  0.00            
ATOM    420   CD LYS A  55      31.442  -4.804  30.882  4.00  0.00            
ATOM    421   CE LYS A  55      32.250  -6.097  30.952  4.00  0.00            
ATOM    422   NZ LYS A  55      32.924  -6.188  32.266  4.00  0.00            
ATOM    423    C LYS A  55      30.611  -2.912  27.195  4.00  0.00            
ATOM    424    O LYS A  55      30.620  -3.877  26.432  4.00  0.00            
ATOM    425    N VAL A  56      31.582  -1.983  27.168  4.00  0.00            
ATOM    426   CA VAL A  56      32.457  -2.108  26.049  4.00  0.00            
ATOM    427   CB VAL A  56      31.911  -1.374  24.878  4.00  0.00            
ATOM    428  CG1 VAL A  56      30.685  -2.122  24.325  4.00  0.00            
ATOM    429  CG2 VAL A  56      31.553   0.018  25.413  4.00  0.00            
ATOM    430    C VAL A  56      33.810  -1.573  26.293  4.00  0.00            
ATOM    431    O VAL A  56      34.139  -1.023  27.342  4.00  0.00            
ATOM    432    N ARG A  57      34.631  -1.778  25.250  4.00  0.00            
ATOM    433   CA ARG A  57      35.983  -1.352  25.193  4.00  0.00            
ATOM    434   CB ARG A  57      36.843  -2.469  24.609  4.00  0.00            
ATOM    435   CG ARG A  57      36.662  -3.763  25.405  4.00  0.00            
ATOM    436   CD ARG A  57      37.040  -3.638  26.882  4.00  0.00            
ATOM    437   NE ARG A  57      36.436  -4.799  27.594  4.00  0.00            
ATOM    438   CZ ARG A  57      36.918  -5.186  28.810  4.00  0.00            
ATOM    439  NH1 ARG A  57      38.003  -4.554  29.344  4.00  0.00            
ATOM    440  NH2 ARG A  57      36.315  -6.205  29.489  4.00  0.00            
ATOM    441    C ARG A  57      35.967  -0.146  24.296  4.00  0.00            
ATOM    442    O ARG A  57      35.715  -0.261  23.097  4.00  0.00            
ATOM    443    N GLN A  58      36.232   1.052  24.869  4.00  1.00            
ATOM    444   CA GLN A  58      36.112   2.277  24.125  4.00  1.00            
ATOM    445   CB GLN A  58      35.546   3.457  24.926  4.00  1.00            
ATOM    446   CG GLN A  58      35.456   4.716  24.062  4.00  1.00            
ATOM    447   CD GLN A  58      34.894   5.851  24.900  4.00  1.00            
ATOM    448  OE1 GLN A  58      34.711   6.961  24.407  4.00  1.00            
ATOM    449  NE2 GLN A  58      34.605   5.568  26.199  4.00  1.00            
ATOM    450    C GLN A  58      37.422   2.731  23.603  4.00  1.00            
ATOM    451    O GLN A  58      38.462   2.584  24.244  4.00  1.00            
ATOM    452    N TYR A  59      37.385   3.284  22.378  4.00  1.00            
ATOM    453   CA TYR A  59      38.560   3.888  21.853  4.00  1.00            
ATOM    454   CB TYR A  59      39.136   3.252  20.582  4.00  1.00            
ATOM    455   CG TYR A  59      40.509   3.823  20.479  4.00  1.00            
ATOM    456  CD1 TYR A  59      40.727   5.085  19.977  4.00  1.00            
ATOM    457  CD2 TYR A  59      41.586   3.108  20.936  4.00  1.00            
ATOM    458  CE1 TYR A  59      41.985   5.622  19.886  4.00  1.00            
ATOM    459  CE2 TYR A  59      42.845   3.642  20.848  4.00  1.00            
ATOM    460   CZ TYR A  59      43.057   4.894  20.325  4.00  1.00            
ATOM    461   OH TYR A  59      44.359   5.430  20.240  4.00  1.00            
ATOM    462    C TYR A  59      38.151   5.282  21.481  4.00  1.00            
ATOM    463    O TYR A  59      37.078   5.489  20.918  4.00  1.00            
ATOM    464    N ASP A  60      38.988   6.284  21.816  4.00  1.00            
ATOM    465   CA ASP A  60      38.695   7.643  21.470  4.00  1.00            
ATOM    466   CB ASP A  60      39.474   8.681  22.296  4.00  1.00            
ATOM    467   CG ASP A  60      38.885   8.705  23.699  4.00  1.00            
ATOM    468  OD1 ASP A  60      38.001   7.852  23.981  4.00  1.00            
ATOM    469  OD2 ASP A  60      39.307   9.576  24.507  4.00  1.00            
ATOM    470    C ASP A  60      39.046   7.855  20.036  4.00  1.00            
ATOM    471    O ASP A  60      38.508   7.203  19.142  4.00  1.00            
ATOM    472    N GLN A  61      39.973   8.799  19.794  4.00  1.00            
ATOM    473   CA GLN A  61      40.341   9.184  18.466  4.00  1.00            
ATOM    474   CB GLN A  61      41.365  10.336  18.466  4.00  1.00            
ATOM    475   CG GLN A  61      42.674   9.970  19.174  4.00  1.00            
ATOM    476   CD GLN A  61      43.603  11.173  19.164  4.00  1.00            
ATOM    477  OE1 GLN A  61      44.483  11.287  18.313  4.00  1.00            
ATOM    478  NE2 GLN A  61      43.409  12.096  20.145  4.00  1.00            
ATOM    479    C GLN A  61      40.922   8.022  17.721  4.00  1.00            
ATOM    480    O GLN A  61      42.043   7.587  17.977  4.00  1.00            
ATOM    481    N ILE A  62      40.142   7.483  16.760  4.00  1.00            
ATOM    482   CA ILE A  62      40.599   6.430  15.896  4.00  1.00            
ATOM    483   CB ILE A  62      39.810   5.144  15.954  4.00  1.00            
ATOM    484  CG1 ILE A  62      40.049   4.355  17.236  4.00  1.00            
ATOM    485  CG2 ILE A  62      40.160   4.325  14.705  4.00  1.00            
ATOM    486  CD1 ILE A  62      41.495   3.881  17.390  4.00  1.00            
ATOM    487    C ILE A  62      40.359   6.882  14.516  4.00  1.00            
ATOM    488    O ILE A  62      39.265   7.320  14.164  4.00  1.00            
ATOM    489    N PRO A  63      41.370   6.805  13.725  4.00  1.00            
ATOM    490   CA PRO A  63      41.098   7.129  12.370  4.00  1.00            
ATOM    491   CD PRO A  63      42.670   7.302  14.151  4.00  1.00            
ATOM    492   CB PRO A  63      42.436   7.516  11.745  4.00  1.00            
ATOM    493   CG PRO A  63      43.233   8.066  12.940  4.00  1.00            
ATOM    494    C PRO A  63      40.434   5.978  11.739  4.00  1.00            
ATOM    495    O PRO A  63      40.734   4.834  12.078  4.00  1.00            
ATOM    496    N VAL A  64      39.519   6.257  10.816  4.00  1.00            
ATOM    497   CA VAL A  64      38.863   5.180  10.182  4.00  1.00            
ATOM    498   CB VAL A  64      37.509   4.910  10.757  4.00  1.00            
ATOM    499  CG1 VAL A  64      36.810   3.861   9.882  4.00  1.00            
ATOM    500  CG2 VAL A  64      37.688   4.486  12.225  4.00  1.00            
ATOM    501    C VAL A  64      38.685   5.565   8.778  4.00  1.00            
ATOM    502    O VAL A  64      38.346   6.702   8.452  4.00  1.00            
ATOM    503    N GLU A  65      38.947   4.601   7.898  4.00  1.00            
ATOM    504   CA GLU A  65      38.698   4.875   6.537  4.00  1.00            
ATOM    505   CB GLU A  65      39.748   4.280   5.582  4.00  1.00            
ATOM    506   CG GLU A  65      39.556   4.686   4.119  4.00  1.00            
ATOM    507   CD GLU A  65      40.169   6.066   3.924  4.00  1.00            
ATOM    508  OE1 GLU A  65      41.425   6.145   3.841  4.00  1.00            
ATOM    509  OE2 GLU A  65      39.397   7.059   3.860  4.00  1.00            
ATOM    510    C GLU A  65      37.415   4.174   6.286  4.00  1.00            
ATOM    511    O GLU A  65      37.121   3.151   6.904  4.00  1.00            
ATOM    512    N ILE A  66      36.605   4.724   5.378  4.00  1.00            
ATOM    513   CA ILE A  66      35.360   4.114   5.052  4.00  1.00            
ATOM    514   CB ILE A  66      34.168   5.021   5.193  4.00  1.00            
ATOM    515  CG1 ILE A  66      32.871   4.200   5.097  4.00  1.00            
ATOM    516  CG2 ILE A  66      34.272   6.168   4.176  4.00  1.00            
ATOM    517  CD1 ILE A  66      31.633   4.950   5.582  4.00  1.00            
ATOM    518    C ILE A  66      35.554   3.746   3.636  4.00  1.00            
ATOM    519    O ILE A  66      36.676   3.411   3.258  4.00  1.00            
ATOM    520    N CYS A  67      34.487   3.702   2.830  3.00  1.00            
ATOM    521   CA CYS A  67      34.766   3.400   1.468  3.00  1.00            
ATOM    522   CB CYS A  67      33.506   3.020   0.668  3.00  1.00            
ATOM    523   SG CYS A  67      32.688   1.528   1.310  3.00  1.00            
ATOM    524    C CYS A  67      35.325   4.651   0.846  3.00  1.00            
ATOM    525    O CYS A  67      34.660   5.310   0.046  3.00  1.00            
ATOM    526    N GLY A  68      36.577   5.006   1.211  3.00  1.00            
ATOM    527   CA GLY A  68      37.315   6.096   0.642  3.00  1.00            
ATOM    528    C GLY A  68      37.026   7.410   1.310  3.00  1.00            
ATOM    529    O GLY A  68      37.540   8.440   0.873  3.00  1.00            
ATOM    530    N HIS A  69      36.200   7.440   2.369  4.00  1.00            
ATOM    531   CA HIS A  69      35.980   8.696   3.034  4.00  1.00            
ATOM    532  ND1 HIS A  69      32.294   8.823   2.044  4.00  1.00            
ATOM    533   CG HIS A  69      33.663   8.974   2.060  4.00  1.00            
ATOM    534   CB HIS A  69      34.494   8.978   3.310  4.00  1.00            
ATOM    535  NE2 HIS A  69      32.933   9.036  -0.075  4.00  1.00            
ATOM    536  CD2 HIS A  69      34.036   9.103   0.757  4.00  1.00            
ATOM    537  CE1 HIS A  69      31.910   8.868   0.743  4.00  1.00            
ATOM    538    C HIS A  69      36.677   8.543   4.365  4.00  1.00            
ATOM    539    O HIS A  69      36.461   7.558   5.068  4.00  1.00            
ATOM    540    N LYS A  70      37.554   9.497   4.746  4.00  1.00            
ATOM    541   CA LYS A  70      38.308   9.341   5.966  4.00  1.00            
ATOM    542   CB LYS A  70      39.679  10.044   5.949  4.00  1.00            
ATOM    543   CG LYS A  70      39.597  11.572   5.959  4.00  1.00            
ATOM    544   CD LYS A  70      40.942  12.254   6.224  4.00  1.00            
ATOM    545   CE LYS A  70      40.857  13.779   6.309  4.00  1.00            
ATOM    546   NZ LYS A  70      40.518  14.192   7.690  4.00  1.00            
ATOM    547    C LYS A  70      37.542   9.894   7.124  4.00  1.00            
ATOM    548    O LYS A  70      36.734  10.808   6.971  4.00  1.00            
ATOM    549    N ALA A  71      37.778   9.331   8.329  4.00  1.00            
ATOM    550   CA ALA A  71      37.090   9.828   9.484  4.00  1.00            
ATOM    551   CB ALA A  71      35.714   9.181   9.696  4.00  1.00            
ATOM    552    C ALA A  71      37.912   9.575  10.687  4.00  1.00            
ATOM    553    O ALA A  71      38.824   8.755  10.673  4.00  1.00            
ATOM    554    N ILE A  72      37.655  10.342  11.755  4.00  1.00            
ATOM    555   CA ILE A  72      38.320  10.059  12.980  4.00  1.00            
ATOM    556   CB ILE A  72      39.447  11.008  13.309  4.00  1.00            
ATOM    557  CG1 ILE A  72      38.964  12.451  13.543  4.00  1.00            
ATOM    558  CG2 ILE A  72      40.481  10.885  12.174  4.00  1.00            
ATOM    559  CD1 ILE A  72      38.369  12.703  14.929  4.00  1.00            
ATOM    560    C ILE A  72      37.259  10.142  14.015  4.00  1.00            
ATOM    561    O ILE A  72      36.366  10.980  13.914  4.00  1.00            
ATOM    562    N GLY A  73      37.297   9.268  15.032  4.00  1.00            
ATOM    563   CA GLY A  73      36.232   9.396  15.973  4.00  1.00            
ATOM    564    C GLY A  73      36.241   8.220  16.883  4.00  1.00            
ATOM    565    O GLY A  73      37.220   7.480  16.966  4.00  1.00            
ATOM    566    N THR A  74      35.115   8.026  17.592  4.00  1.00            
ATOM    567   CA THR A  74      35.041   6.991  18.573  4.00  1.00            
ATOM    568   CB THR A  74      34.015   7.242  19.638  4.00  1.00            
ATOM    569  OG1 THR A  74      32.720   7.296  19.059  4.00  1.00            
ATOM    570  CG2 THR A  74      34.336   8.569  20.346  4.00  1.00            
ATOM    571    C THR A  74      34.689   5.673  17.951  4.00  1.00            
ATOM    572    O THR A  74      33.933   5.616  16.984  4.00  1.00            
ATOM    573    N VAL A  75      35.254   4.573  18.506  4.00  1.00            
ATOM    574   CA VAL A  75      34.931   3.236  18.079  4.00  1.00            
ATOM    575   CB VAL A  75      36.051   2.561  17.339  4.00  1.00            
ATOM    576  CG1 VAL A  75      37.111   2.059  18.335  4.00  1.00            
ATOM    577  CG2 VAL A  75      35.444   1.495  16.417  4.00  1.00            
ATOM    578    C VAL A  75      34.630   2.482  19.342  4.00  1.00            
ATOM    579    O VAL A  75      35.335   2.639  20.338  4.00  1.00            
ATOM    580    N LEU A  76      33.555   1.665  19.368  4.00  1.00            
ATOM    581   CA LEU A  76      33.269   1.011  20.616  4.00  1.00            
ATOM    582   CB LEU A  76      31.980   1.541  21.246  4.00  1.00            
ATOM    583   CG LEU A  76      31.850   1.187  22.725  4.00  1.00            
ATOM    584  CD1 LEU A  76      33.092   1.653  23.505  4.00  1.00            
ATOM    585  CD2 LEU A  76      30.572   1.808  23.299  4.00  1.00            
ATOM    586    C LEU A  76      33.177  -0.460  20.336  4.00  1.00            
ATOM    587    O LEU A  76      32.346  -0.903  19.545  4.00  1.00            
ATOM    588    N VAL A  77      34.063  -1.255  20.973  4.00  1.00            
ATOM    589   CA VAL A  77      34.103  -2.680  20.776  4.00  1.00            
ATOM    590   CB VAL A  77      35.484  -3.247  20.899  4.00  1.00            
ATOM    591  CG1 VAL A  77      35.401  -4.775  20.751  4.00  1.00            
ATOM    592  CG2 VAL A  77      36.393  -2.555  19.870  4.00  1.00            
ATOM    593    C VAL A  77      33.285  -3.285  21.856  4.00  1.00            
ATOM    594    O VAL A  77      33.276  -2.824  22.995  4.00  1.00            
ATOM    595    N GLY A  78      32.560  -4.343  21.481  1.00  1.00            
ATOM    596   CA GLY A  78      31.718  -5.109  22.343  1.00  1.00            
ATOM    597    C GLY A  78      31.470  -6.307  21.499  1.00  1.00            
ATOM    598    O GLY A  78      32.041  -6.456  20.424  1.00  1.00            
ATOM    599    N PRO A  79      30.634  -7.158  21.963  1.00  1.00            
ATOM    600   CA PRO A  79      30.336  -8.350  21.230  1.00  1.00            
ATOM    601   CD PRO A  79      30.566  -7.390  23.404  1.00  1.00            
ATOM    602   CB PRO A  79      29.905  -9.399  22.254  1.00  1.00            
ATOM    603   CG PRO A  79      29.649  -8.608  23.547  1.00  1.00            
ATOM    604    C PRO A  79      29.405  -8.264  20.040  1.00  1.00            
ATOM    605    O PRO A  79      29.125  -9.310  19.455  1.00  1.00            
ATOM    606    N THR A  80      28.927  -7.071  19.659  1.00  1.00            
ATOM    607   CA THR A  80      27.894  -6.920  18.671  1.00  1.00            
ATOM    608   CB THR A  80      27.724  -5.503  18.209  1.00  1.00            
ATOM    609  OG1 THR A  80      26.549  -5.374  17.424  1.00  1.00            
ATOM    610  CG2 THR A  80      28.962  -5.112  17.382  1.00  1.00            
ATOM    611    C THR A  80      28.048  -7.757  17.460  1.00  1.00            
ATOM    612    O THR A  80      29.111  -7.910  16.860  1.00  1.00            
ATOM    613    N PRO A  81      26.910  -8.323  17.151  1.00  1.00            
ATOM    614   CA PRO A  81      26.756  -9.056  15.936  1.00  1.00            
ATOM    615   CD PRO A  81      25.990  -8.776  18.183  1.00  1.00            
ATOM    616   CB PRO A  81      25.422  -9.788  16.045  1.00  1.00            
ATOM    617   CG PRO A  81      25.240  -9.969  17.564  1.00  1.00            
ATOM    618    C PRO A  81      26.819  -8.037  14.875  1.00  1.00            
ATOM    619    O PRO A  81      26.065  -7.067  14.928  1.00  1.00            
ATOM    620    N VAL A  82      27.685  -8.256  13.885  1.00  1.00            
ATOM    621   CA VAL A  82      27.811  -7.278  12.868  1.00  1.00            
ATOM    622   CB VAL A  82      26.506  -6.910  12.222  1.00  1.00            
ATOM    623  CG1 VAL A  82      26.755  -5.790  11.198  1.00  1.00            
ATOM    624  CG2 VAL A  82      25.892  -8.184  11.615  1.00  1.00            
ATOM    625    C VAL A  82      28.429  -6.059  13.454  1.00  1.00            
ATOM    626    O VAL A  82      28.135  -5.648  14.574  1.00  1.00            
ATOM    627    N ASN A  83      29.340  -5.457  12.679  1.00  1.00            
ATOM    628   CA ASN A  83      29.992  -4.264  13.107  1.00  1.00            
ATOM    629   CB ASN A  83      31.437  -4.175  12.583  1.00  1.00            
ATOM    630   CG ASN A  83      32.191  -3.075  13.311  1.00  1.00            
ATOM    631  OD1 ASN A  83      31.824  -1.904  13.242  1.00  1.00            
ATOM    632  ND2 ASN A  83      33.288  -3.460  14.014  1.00  1.00            
ATOM    633    C ASN A  83      29.204  -3.179  12.465  1.00  1.00            
ATOM    634    O ASN A  83      28.715  -3.336  11.347  1.00  1.00            
ATOM    635    N ILE A  84      29.029  -2.047  13.160  4.00  1.00            
ATOM    636   CA ILE A  84      28.216  -1.041  12.559  4.00  1.00            
ATOM    637   CB ILE A  84      26.944  -0.781  13.316  4.00  1.00            
ATOM    638  CG1 ILE A  84      26.039  -2.026  13.312  4.00  1.00            
ATOM    639  CG2 ILE A  84      26.278   0.467  12.712  4.00  1.00            
ATOM    640  CD1 ILE A  84      25.543  -2.421  11.921  4.00  1.00            
ATOM    641    C ILE A  84      28.975   0.256  12.530  4.00  1.00            
ATOM    642    O ILE A  84      29.781   0.538  13.415  4.00  1.00            
ATOM    643    N ILE A  85      28.747   1.066  11.471  4.00  1.00            
ATOM    644   CA ILE A  85      29.306   2.386  11.364  4.00  1.00            
ATOM    645   CB ILE A  85      29.813   2.723   9.997  4.00  1.00            
ATOM    646  CG1 ILE A  85      30.986   1.793   9.652  4.00  1.00            
ATOM    647  CG2 ILE A  85      30.181   4.216   9.971  4.00  1.00            
ATOM    648  CD1 ILE A  85      31.438   1.886   8.197  4.00  1.00            
ATOM    649    C ILE A  85      28.157   3.276  11.696  4.00  1.00            
ATOM    650    O ILE A  85      27.176   3.350  10.958  4.00  1.00            
ATOM    651    N GLY A  86      28.252   3.966  12.848  1.00  1.00            
ATOM    652   CA GLY A  86      27.148   4.741  13.327  1.00  1.00            
ATOM    653    C GLY A  86      27.219   6.114  12.801  1.00  1.00            
ATOM    654    O GLY A  86      28.000   6.443  11.908  1.00  1.00            
ATOM    655    N ARG A  87      26.358   6.948  13.394  2.00  1.00            
ATOM    656   CA ARG A  87      26.168   8.281  12.959  2.00  1.00            
ATOM    657   CB ARG A  87      24.966   9.004  13.591  2.00  1.00            
ATOM    658   CG ARG A  87      25.023   9.185  15.109  2.00  1.00            
ATOM    659   CD ARG A  87      24.122  10.333  15.579  2.00  1.00            
ATOM    660   NE ARG A  87      23.975  10.256  17.060  2.00  1.00            
ATOM    661   CZ ARG A  87      22.798   9.795  17.577  2.00  1.00            
ATOM    662  NH1 ARG A  87      21.799   9.410  16.732  2.00  1.00            
ATOM    663  NH2 ARG A  87      22.593   9.733  18.924  2.00  1.00            
ATOM    664    C ARG A  87      27.348   9.168  13.175  2.00  1.00            
ATOM    665    O ARG A  87      27.610  10.026  12.335  2.00  1.00            
ATOM    666    N ASN A  88      28.078   9.003  14.296  2.00  1.00            
ATOM    667   CA ASN A  88      29.132   9.934  14.596  2.00  1.00            
ATOM    668   CB ASN A  88      29.930   9.561  15.858  2.00  1.00            
ATOM    669   CG ASN A  88      29.073   9.882  17.071  2.00  1.00            
ATOM    670  OD1 ASN A  88      28.723   8.998  17.853  2.00  1.00            
ATOM    671  ND2 ASN A  88      28.729  11.186  17.238  2.00  1.00            
ATOM    672    C ASN A  88      30.088   9.954  13.472  2.00  1.00            
ATOM    673    O ASN A  88      30.445  11.009  12.949  2.00  1.00            
ATOM    674    N LEU A  89      30.495   8.760  13.053  2.00  1.00            
ATOM    675   CA LEU A  89      31.442   8.666  12.006  2.00  1.00            
ATOM    676   CB LEU A  89      31.900   7.206  11.828  2.00  1.00            
ATOM    677   CG LEU A  89      33.199   7.020  11.027  2.00  1.00            
ATOM    678  CD1 LEU A  89      33.077   7.539   9.589  2.00  1.00            
ATOM    679  CD2 LEU A  89      34.391   7.605  11.802  2.00  1.00            
ATOM    680    C LEU A  89      30.788   9.128  10.728  2.00  1.00            
ATOM    681    O LEU A  89      31.415   9.809   9.918  2.00  1.00            
ATOM    682    N LEU A  90      29.494   8.785  10.527  2.00  1.00            
ATOM    683   CA LEU A  90      28.792   9.104   9.306  2.00  1.00            
ATOM    684   CB LEU A  90      27.316   8.654   9.302  2.00  1.00            
ATOM    685   CG LEU A  90      27.117   7.127   9.274  2.00  1.00            
ATOM    686  CD1 LEU A  90      25.623   6.756   9.247  2.00  1.00            
ATOM    687  CD2 LEU A  90      27.916   6.485   8.127  2.00  1.00            
ATOM    688    C LEU A  90      28.789  10.576   9.150  2.00  1.00            
ATOM    689    O LEU A  90      28.997  11.093   8.054  2.00  1.00            
ATOM    690    N THR A  91      28.570  11.302  10.253  3.00  1.00            
ATOM    691   CA THR A  91      28.525  12.720  10.129  3.00  1.00            
ATOM    692   CB THR A  91      28.246  13.405  11.431  3.00  1.00            
ATOM    693  OG1 THR A  91      27.008  12.954  11.960  3.00  1.00            
ATOM    694  CG2 THR A  91      28.190  14.922  11.184  3.00  1.00            
ATOM    695    C THR A  91      29.855  13.169   9.637  3.00  1.00            
ATOM    696    O THR A  91      29.954  14.028   8.763  3.00  1.00            
ATOM    697    N GLN A  92      30.917  12.560  10.181  3.00  1.00            
ATOM    698   CA GLN A  92      32.247  12.929   9.815  3.00  1.00            
ATOM    699   CB GLN A  92      33.300  12.096  10.564  3.00  1.00            
ATOM    700   CG GLN A  92      34.737  12.571  10.355  3.00  1.00            
ATOM    701   CD GLN A  92      34.965  13.742  11.300  3.00  1.00            
ATOM    702  OE1 GLN A  92      34.162  13.992  12.197  3.00  1.00            
ATOM    703  NE2 GLN A  92      36.092  14.477  11.102  3.00  1.00            
ATOM    704    C GLN A  92      32.419  12.646   8.364  3.00  1.00            
ATOM    705    O GLN A  92      32.995  13.442   7.624  3.00  1.00            
ATOM    706    N ILE A  93      31.901  11.496   7.915  3.00  1.00            
ATOM    707   CA ILE A  93      32.056  11.128   6.543  3.00  1.00            
ATOM    708   CB ILE A  93      31.400   9.816   6.237  3.00  1.00            
ATOM    709  CG1 ILE A  93      32.003   8.701   7.104  3.00  1.00            
ATOM    710  CG2 ILE A  93      31.524   9.565   4.725  3.00  1.00            
ATOM    711  CD1 ILE A  93      31.166   7.422   7.125  3.00  1.00            
ATOM    712    C ILE A  93      31.342  12.150   5.722  3.00  1.00            
ATOM    713    O ILE A  93      31.846  12.620   4.704  3.00  1.00            
ATOM    714    N GLY A  94      30.135  12.517   6.183  3.00  1.00            
ATOM    715   CA GLY A  94      29.250  13.397   5.487  3.00  1.00            
ATOM    716    C GLY A  94      28.320  12.451   4.821  3.00  1.00            
ATOM    717    O GLY A  94      28.699  11.750   3.885  3.00  1.00            
ATOM    718    N CYS A  95      27.065  12.399   5.290  1.00  1.00            
ATOM    719   CA CYS A  95      26.201  11.415   4.725  1.00  1.00            
ATOM    720   CB CYS A  95      26.389  10.040   5.391  1.00  1.00            
ATOM    721   SG CYS A  95      25.294   8.746   4.737  1.00  1.00            
ATOM    722    C CYS A  95      24.795  11.821   4.995  1.00  1.00            
ATOM    723    O CYS A  95      24.530  12.632   5.881  1.00  1.00            
ATOM    724    N THR A  96      23.843  11.263   4.220  4.00  1.00            
ATOM    725   CA THR A  96      22.483  11.621   4.482  4.00  1.00            
ATOM    726   CB THR A  96      22.037  12.849   3.741  4.00  1.00            
ATOM    727  OG1 THR A  96      22.028  12.609   2.342  4.00  1.00            
ATOM    728  CG2 THR A  96      22.990  14.009   4.074  4.00  1.00            
ATOM    729    C THR A  96      21.575  10.523   4.033  4.00  1.00            
ATOM    730    O THR A  96      22.011   9.508   3.491  4.00  1.00            
ATOM    731    N LEU A  97      20.264  10.714   4.295  4.00  1.00            
ATOM    732   CA LEU A  97      19.243   9.807   3.859  4.00  1.00            
ATOM    733   CB LEU A  97      18.331   9.310   4.993  4.00  1.00            
ATOM    734   CG LEU A  97      19.064   8.440   6.033  4.00  1.00            
ATOM    735  CD1 LEU A  97      20.146   9.245   6.771  4.00  1.00            
ATOM    736  CD2 LEU A  97      18.074   7.753   6.987  4.00  1.00            
ATOM    737    C LEU A  97      18.403  10.583   2.889  4.00  1.00            
ATOM    738    O LEU A  97      17.893  11.657   3.207  4.00  1.00            
ATOM    739    N ASN A  98      18.255  10.046   1.667  4.00  1.00            
ATOM    740   CA ASN A  98      17.553  10.656   0.572  4.00  1.00            
ATOM    741   CB ASN A  98      18.125  10.120  -0.756  4.00  1.00            
ATOM    742   CG ASN A  98      17.392  10.673  -1.965  4.00  1.00            
ATOM    743  OD1 ASN A  98      17.227  11.882  -2.119  4.00  1.00            
ATOM    744  ND2 ASN A  98      16.952   9.749  -2.862  4.00  1.00            
ATOM    745    C ASN A  98      16.100  10.280   0.648  4.00  1.00            
ATOM    746    O ASN A  98      15.732   9.327   1.333  4.00  1.00            
ATOM    747    N PHE A  99      15.226  11.042  -0.049  1.00  1.00            
ATOM    748   CA PHE A  99      13.814  10.758  -0.040  1.00  1.00            
ATOM    749   CB PHE A  99      12.945  12.002  -0.104  1.00  1.00            
ATOM    750   CG PHE A  99      13.135  12.680  -1.423  1.00  1.00            
ATOM    751  CD1 PHE A  99      14.309  13.324  -1.753  1.00  1.00            
ATOM    752  CD2 PHE A  99      12.101  12.702  -2.329  1.00  1.00            
ATOM    753  CE1 PHE A  99      14.449  13.952  -2.972  1.00  1.00            
ATOM    754  CE2 PHE A  99      12.234  13.329  -3.546  1.00  1.00            
ATOM    755   CZ PHE A  99      13.412  13.955  -3.874  1.00  1.00            
ATOM    756    C PHE A  99      13.478  10.011  -1.314  1.00  1.00            
ATOM    757    O PHE A  99      12.300   9.589  -1.451  1.00  1.00            
ATOM    758  OXT PHE A  99      14.385   9.870  -2.176  1.00  1.00            
ATOM    759    N PRO B   1      13.317  16.613   1.489  1.00  1.00            
ATOM    760   CA PRO B   1      13.115  15.456   2.403  1.00  1.00            
ATOM    761   CD PRO B   1      13.147  16.152   0.072  1.00  1.00            
ATOM    762   CB PRO B   1      12.394  14.410   1.581  1.00  1.00            
ATOM    763   CG PRO B   1      12.088  15.054   0.215  1.00  1.00            
ATOM    764    C PRO B   1      14.446  14.969   2.879  1.00  1.00            
ATOM    765    O PRO B   1      14.497  14.071   3.724  1.00  1.00            
ATOM    766    N GLN B   2      15.525  15.569   2.357  4.00  1.00            
ATOM    767   CA GLN B   2      16.865  15.169   2.645  4.00  1.00            
ATOM    768   CB GLN B   2      17.886  16.062   1.922  4.00  1.00            
ATOM    769   CG GLN B   2      19.339  15.626   2.083  4.00  1.00            
ATOM    770   CD GLN B   2      20.216  16.666   1.395  4.00  1.00            
ATOM    771  OE1 GLN B   2      21.267  17.040   1.912  4.00  1.00            
ATOM    772  NE2 GLN B   2      19.785  17.140   0.195  4.00  1.00            
ATOM    773    C GLN B   2      17.068  15.330   4.109  4.00  1.00            
ATOM    774    O GLN B   2      16.563  16.268   4.722  4.00  1.00            
ATOM    775    N ILE B   3      17.798  14.385   4.720  4.00  1.00            
ATOM    776   CA ILE B   3      18.040  14.515   6.119  4.00  1.00            
ATOM    777   CB ILE B   3      17.460  13.419   6.937  4.00  1.00            
ATOM    778  CG1 ILE B   3      17.737  13.642   8.434  4.00  1.00            
ATOM    779  CG2 ILE B   3      18.041  12.119   6.376  4.00  1.00            
ATOM    780  CD1 ILE B   3      16.988  12.659   9.331  4.00  1.00            
ATOM    781    C ILE B   3      19.509  14.471   6.306  4.00  1.00            
ATOM    782    O ILE B   3      20.219  13.802   5.558  4.00  1.00            
ATOM    783    N THR B   4      20.002  15.232   7.296  1.00  1.00            
ATOM    784   CA THR B   4      21.397  15.226   7.591  1.00  1.00            
ATOM    785   CB THR B   4      22.000  16.595   7.612  1.00  1.00            
ATOM    786  OG1 THR B   4      21.803  17.225   6.354  1.00  1.00            
ATOM    787  CG2 THR B   4      23.504  16.470   7.909  1.00  1.00            
ATOM    788    C THR B   4      21.518  14.645   8.940  1.00  1.00            
ATOM    789    O THR B   4      20.795  15.017   9.862  1.00  1.00            
ATOM    790    N LEU B   5      22.440  13.686   9.073  1.00  1.00            
ATOM    791   CA LEU B   5      22.597  13.061  10.337  1.00  1.00            
ATOM    792   CB LEU B   5      23.573  11.871  10.307  1.00  1.00            
ATOM    793   CG LEU B   5      23.196  10.747   9.326  1.00  1.00            
ATOM    794  CD1 LEU B   5      23.221  11.244   7.870  1.00  1.00            
ATOM    795  CD2 LEU B   5      24.083   9.509   9.536  1.00  1.00            
ATOM    796    C LEU B   5      23.240  14.075  11.225  1.00  1.00            
ATOM    797    O LEU B   5      24.050  14.893  10.793  1.00  1.00            
ATOM    798    N TRP B   6      22.838  14.051  12.500  1.00  1.00            
ATOM    799   CA TRP B   6      23.339  14.866  13.565  1.00  1.00            
ATOM    800   CB TRP B   6      22.898  16.337  13.502  1.00  1.00            
ATOM    801   CG TRP B   6      23.629  17.245  14.466  1.00  1.00            
ATOM    802  CD2 TRP B   6      23.135  18.522  14.896  1.00  1.00            
ATOM    803  CD1 TRP B   6      24.835  17.071  15.083  1.00  1.00            
ATOM    804  NE1 TRP B   6      25.128  18.166  15.860  1.00  1.00            
ATOM    805  CE2 TRP B   6      24.088  19.066  15.756  1.00  1.00            
ATOM    806  CE3 TRP B   6      21.981  19.187  14.596  1.00  1.00            
ATOM    807  CZ2 TRP B   6      23.900  20.290  16.332  1.00  1.00            
ATOM    808  CZ3 TRP B   6      21.794  20.420  15.177  1.00  1.00            
ATOM    809  CH2 TRP B   6      22.735  20.961  16.029  1.00  1.00            
ATOM    810    C TRP B   6      22.604  14.226  14.673  1.00  1.00            
ATOM    811    O TRP B   6      23.054  13.256  15.281  1.00  1.00            
ATOM    812    N LYS B   7      21.412  14.767  14.935  1.00  1.00            
ATOM    813   CA LYS B   7      20.549  14.124  15.857  1.00  1.00            
ATOM    814   CB LYS B   7      19.392  15.010  16.355  1.00  1.00            
ATOM    815   CG LYS B   7      18.406  15.421  15.259  1.00  1.00            
ATOM    816   CD LYS B   7      17.105  16.010  15.810  1.00  1.00            
ATOM    817   CE LYS B   7      16.102  16.429  14.732  1.00  1.00            
ATOM    818   NZ LYS B   7      16.670  17.521  13.910  1.00  1.00            
ATOM    819    C LYS B   7      19.939  12.987  15.111  1.00  1.00            
ATOM    820    O LYS B   7      20.232  12.768  13.936  1.00  1.00            
ATOM    821    N ARG B   8      19.082  12.214  15.796  1.00  1.00            
ATOM    822   CA ARG B   8      18.502  11.056  15.194  1.00  1.00            
ATOM    823   CB ARG B   8      17.750  10.147  16.179  1.00  1.00            
ATOM    824   CG ARG B   8      18.594   9.603  17.329  1.00  1.00            
ATOM    825   CD ARG B   8      17.828   8.596  18.187  1.00  1.00            
ATOM    826   NE ARG B   8      16.557   9.251  18.611  1.00  1.00            
ATOM    827   CZ ARG B   8      16.472   9.893  19.811  1.00  1.00            
ATOM    828  NH1 ARG B   8      17.547   9.921  20.653  1.00  1.00            
ATOM    829  NH2 ARG B   8      15.304  10.498  20.176  1.00  1.00            
ATOM    830    C ARG B   8      17.487  11.437  14.181  1.00  1.00            
ATOM    831    O ARG B   8      16.870  12.501  14.211  1.00  1.00            
ATOM    832    N PRO B   9      17.368  10.531  13.254  1.00  1.00            
ATOM    833   CA PRO B   9      16.354  10.657  12.255  1.00  1.00            
ATOM    834   CD PRO B   9      18.550   9.859  12.740  1.00  1.00            
ATOM    835   CB PRO B   9      16.730   9.683  11.143  1.00  1.00            
ATOM    836   CG PRO B   9      18.263   9.597  11.252  1.00  1.00            
ATOM    837    C PRO B   9      15.053  10.402  12.897  1.00  1.00            
ATOM    838    O PRO B   9      14.943   9.475  13.699  1.00  1.00            
ATOM    839    N LEU B  10      14.053  11.219  12.560  4.00  1.00            
ATOM    840   CA LEU B  10      12.795  11.014  13.179  4.00  1.00            
ATOM    841   CB LEU B  10      12.612  11.920  14.413  4.00  1.00            
ATOM    842   CG LEU B  10      11.341  11.680  15.255  4.00  1.00            
ATOM    843  CD1 LEU B  10      10.049  11.978  14.478  4.00  1.00            
ATOM    844  CD2 LEU B  10      11.363  10.286  15.898  4.00  1.00            
ATOM    845    C LEU B  10      11.791  11.425  12.171  4.00  1.00            
ATOM    846    O LEU B  10      11.961  12.432  11.484  4.00  1.00            
ATOM    847    N VAL B  11      10.708  10.651  12.047  4.00  1.00            
ATOM    848   CA VAL B  11       9.755  11.054  11.075  4.00  1.00            
ATOM    849   CB VAL B  11       9.939  10.353   9.753  4.00  1.00            
ATOM    850  CG1 VAL B  11       9.769   8.840   9.961  4.00  1.00            
ATOM    851  CG2 VAL B  11       8.969  10.951   8.720  4.00  1.00            
ATOM    852    C VAL B  11       8.382  10.749  11.606  4.00  1.00            
ATOM    853    O VAL B  11       8.238  10.030  12.595  4.00  1.00            
ATOM    854    N THR B  12       7.329  11.329  10.987  4.00  1.00            
ATOM    855   CA THR B  12       5.984  11.064  11.423  4.00  1.00            
ATOM    856   CB THR B  12       5.011  12.173  11.133  4.00  1.00            
ATOM    857  OG1 THR B  12       3.739  11.859  11.681  4.00  1.00            
ATOM    858  CG2 THR B  12       4.906  12.383   9.612  4.00  1.00            
ATOM    859    C THR B  12       5.534   9.842  10.696  4.00  1.00            
ATOM    860    O THR B  12       5.648   9.747   9.476  4.00  1.00            
ATOM    861    N ILE B  13       5.037   8.843  11.447  4.00  1.00            
ATOM    862   CA ILE B  13       4.589   7.649  10.807  4.00  1.00            
ATOM    863   CB ILE B  13       5.354   6.412  11.180  4.00  1.00            
ATOM    864  CG1 ILE B  13       6.825   6.523  10.753  4.00  1.00            
ATOM    865  CG2 ILE B  13       4.620   5.221  10.540  4.00  1.00            
ATOM    866  CD1 ILE B  13       7.604   7.587  11.523  4.00  1.00            
ATOM    867    C ILE B  13       3.187   7.397  11.225  4.00  1.00            
ATOM    868    O ILE B  13       2.825   7.583  12.385  4.00  1.00            
ATOM    869    N ARG B  14       2.348   6.987  10.257  4.00  1.00            
ATOM    870   CA ARG B  14       1.009   6.633  10.597  4.00  1.00            
ATOM    871   CB ARG B  14      -0.076   7.370   9.793  4.00  1.00            
ATOM    872   CG ARG B  14      -1.497   6.955  10.194  4.00  1.00            
ATOM    873   CD ARG B  14      -2.586   7.458   9.242  4.00  1.00            
ATOM    874   NE ARG B  14      -2.742   8.927   9.441  4.00  1.00            
ATOM    875   CZ ARG B  14      -3.842   9.420  10.084  4.00  1.00            
ATOM    876  NH1 ARG B  14      -4.809   8.570  10.540  4.00  1.00            
ATOM    877  NH2 ARG B  14      -3.987  10.767  10.254  4.00  1.00            
ATOM    878    C ARG B  14       0.857   5.180  10.293  4.00  1.00            
ATOM    879    O ARG B  14       1.060   4.748   9.158  4.00  1.00            
ATOM    880    N ILE B  15       0.526   4.377  11.320  4.00  1.00            
ATOM    881   CA ILE B  15       0.264   2.985  11.107  4.00  1.00            
ATOM    882   CB ILE B  15       1.248   2.053  11.754  4.00  1.00            
ATOM    883  CG1 ILE B  15       1.017   0.618  11.249  4.00  1.00            
ATOM    884  CG2 ILE B  15       1.144   2.210  13.280  4.00  1.00            
ATOM    885  CD1 ILE B  15       2.153  -0.346  11.587  4.00  1.00            
ATOM    886    C ILE B  15      -1.073   2.752  11.714  4.00  1.00            
ATOM    887    O ILE B  15      -1.382   3.297  12.774  4.00  1.00            
ATOM    888    N GLY B  16      -1.922   1.953  11.047  3.00  1.00            
ATOM    889   CA GLY B  16      -3.234   1.798  11.587  3.00  1.00            
ATOM    890    C GLY B  16      -3.817   3.168  11.513  3.00  1.00            
ATOM    891    O GLY B  16      -3.586   3.893  10.546  3.00  1.00            
ATOM    892    N GLY B  17      -4.599   3.563  12.532  3.00  1.00            
ATOM    893   CA GLY B  17      -5.081   4.911  12.541  3.00  1.00            
ATOM    894    C GLY B  17      -4.430   5.533  13.728  3.00  1.00            
ATOM    895    O GLY B  17      -5.098   5.959  14.668  3.00  1.00            
ATOM    896    N GLN B  18      -3.085   5.612  13.694  4.00  1.00            
ATOM    897   CA GLN B  18      -2.364   6.138  14.813  4.00  1.00            
ATOM    898   CB GLN B  18      -1.640   5.059  15.635  4.00  1.00            
ATOM    899   CG GLN B  18      -2.549   3.947  16.163  4.00  1.00            
ATOM    900   CD GLN B  18      -3.449   4.516  17.247  4.00  1.00            
ATOM    901  OE1 GLN B  18      -4.242   5.424  17.001  4.00  1.00            
ATOM    902  NE2 GLN B  18      -3.326   3.967  18.483  4.00  1.00            
ATOM    903    C GLN B  18      -1.274   7.012  14.275  4.00  1.00            
ATOM    904    O GLN B  18      -0.914   6.923  13.102  4.00  1.00            
ATOM    905    N LEU B  19      -0.739   7.904  15.134  4.00  1.00            
ATOM    906   CA LEU B  19       0.369   8.732  14.753  4.00  1.00            
ATOM    907   CB LEU B  19       0.164  10.231  15.043  4.00  1.00            
ATOM    908   CG LEU B  19      -0.959  10.881  14.214  4.00  1.00            
ATOM    909  CD1 LEU B  19      -2.332  10.301  14.581  4.00  1.00            
ATOM    910  CD2 LEU B  19      -0.915  12.415  14.306  4.00  1.00            
ATOM    911    C LEU B  19       1.535   8.285  15.586  4.00  1.00            
ATOM    912    O LEU B  19       1.404   8.092  16.793  4.00  1.00            
ATOM    913    N LYS B  20       2.711   8.081  14.957  4.00  1.00            
ATOM    914   CA LYS B  20       3.875   7.662  15.692  4.00  1.00            
ATOM    915   CB LYS B  20       4.250   6.179  15.501  4.00  1.00            
ATOM    916   CG LYS B  20       3.452   5.186  16.349  4.00  1.00            
ATOM    917   CD LYS B  20       3.667   3.729  15.930  4.00  1.00            
ATOM    918   CE LYS B  20       3.305   2.709  17.012  4.00  1.00            
ATOM    919   NZ LYS B  20       4.403   2.616  18.002  4.00  1.00            
ATOM    920    C LYS B  20       5.054   8.428  15.177  4.00  1.00            
ATOM    921    O LYS B  20       5.036   8.939  14.060  4.00  1.00            
ATOM    922    N GLU B  21       6.110   8.553  16.009  4.00  1.00            
ATOM    923   CA GLU B  21       7.333   9.159  15.565  4.00  1.00            
ATOM    924   CB GLU B  21       7.853  10.269  16.498  4.00  1.00            
ATOM    925   CG GLU B  21       6.950  11.509  16.489  4.00  1.00            
ATOM    926   CD GLU B  21       7.547  12.566  17.407  4.00  1.00            
ATOM    927  OE1 GLU B  21       7.668  12.297  18.631  4.00  1.00            
ATOM    928  OE2 GLU B  21       7.891  13.663  16.889  4.00  1.00            
ATOM    929    C GLU B  21       8.317   8.037  15.533  4.00  1.00            
ATOM    930    O GLU B  21       8.529   7.365  16.541  4.00  1.00            
ATOM    931    N ALA B  22       8.936   7.791  14.362  4.00  1.00            
ATOM    932   CA ALA B  22       9.804   6.654  14.262  4.00  1.00            
ATOM    933   CB ALA B  22       9.256   5.543  13.348  4.00  1.00            
ATOM    934    C ALA B  22      11.106   7.070  13.709  4.00  1.00            
ATOM    935    O ALA B  22      11.222   8.089  13.028  4.00  1.00            
ATOM    936    N LEU B  23      12.143   6.279  14.025  4.00  1.00            
ATOM    937   CA LEU B  23      13.412   6.620  13.490  4.00  1.00            
ATOM    938   CB LEU B  23      14.536   6.748  14.537  4.00  1.00            
ATOM    939   CG LEU B  23      14.598   5.625  15.584  4.00  1.00            
ATOM    940  CD1 LEU B  23      14.954   4.278  14.945  4.00  1.00            
ATOM    941  CD2 LEU B  23      15.548   6.002  16.733  4.00  1.00            
ATOM    942    C LEU B  23      13.786   5.637  12.431  4.00  1.00            
ATOM    943    O LEU B  23      13.578   4.434  12.578  4.00  1.00            
ATOM    944    N LEU B  24      14.321   6.143  11.302  4.00  1.00            
ATOM    945   CA LEU B  24      14.691   5.251  10.245  4.00  1.00            
ATOM    946   CB LEU B  24      14.665   5.866   8.837  4.00  1.00            
ATOM    947   CG LEU B  24      13.224   6.030   8.312  4.00  1.00            
ATOM    948  CD1 LEU B  24      12.405   7.005   9.174  4.00  1.00            
ATOM    949  CD2 LEU B  24      13.206   6.379   6.816  4.00  1.00            
ATOM    950    C LEU B  24      16.016   4.664  10.545  4.00  1.00            
ATOM    951    O LEU B  24      16.943   5.356  10.958  4.00  1.00            
ATOM    952    N ASP B  25      16.108   3.332  10.379  1.00  1.00            
ATOM    953   CA ASP B  25      17.338   2.662  10.642  1.00  1.00            
ATOM    954   CB ASP B  25      17.234   1.511  11.660  1.00  1.00            
ATOM    955   CG ASP B  25      17.075   2.080  13.061  1.00  1.00            
ATOM    956  OD1 ASP B  25      17.356   3.293  13.251  1.00  1.00            
ATOM    957  OD2 ASP B  25      16.678   1.297  13.966  1.00  1.00            
ATOM    958    C ASP B  25      17.802   2.027   9.392  1.00  1.00            
ATOM    959    O ASP B  25      17.230   1.039   8.936  1.00  1.00            
ATOM    960    N THR B  26      18.846   2.597   8.778  3.00  1.00            
ATOM    961   CA THR B  26      19.403   1.816   7.733  3.00  1.00            
ATOM    962   CB THR B  26      20.305   2.586   6.815  3.00  1.00            
ATOM    963  OG1 THR B  26      19.592   3.663   6.225  3.00  1.00            
ATOM    964  CG2 THR B  26      20.822   1.638   5.719  3.00  1.00            
ATOM    965    C THR B  26      20.240   0.898   8.551  3.00  1.00            
ATOM    966    O THR B  26      21.371   1.214   8.908  3.00  1.00            
ATOM    967    N GLY B  27      19.668  -0.260   8.908  3.00  1.00            
ATOM    968   CA GLY B  27      20.311  -1.149   9.824  3.00  1.00            
ATOM    969    C GLY B  27      19.321  -2.253  10.030  3.00  1.00            
ATOM    970    O GLY B  27      19.467  -3.337   9.470  3.00  1.00            
ATOM    971    N ALA B  28      18.272  -2.000  10.843  1.00  1.00            
ATOM    972   CA ALA B  28      17.301  -3.030  11.090  1.00  1.00            
ATOM    973   CB ALA B  28      16.134  -2.578  11.984  1.00  1.00            
ATOM    974    C ALA B  28      16.734  -3.460   9.768  1.00  1.00            
ATOM    975    O ALA B  28      16.249  -2.641   8.990  1.00  1.00            
ATOM    976    N ASP B  29      16.813  -4.778   9.478  1.00  1.00            
ATOM    977   CA ASP B  29      16.256  -5.342   8.277  1.00  1.00            
ATOM    978   CB ASP B  29      16.555  -6.846   8.139  1.00  1.00            
ATOM    979   CG ASP B  29      16.052  -7.327   6.783  1.00  1.00            
ATOM    980  OD1 ASP B  29      15.362  -6.536   6.086  1.00  1.00            
ATOM    981  OD2 ASP B  29      16.352  -8.497   6.428  1.00  1.00            
ATOM    982    C ASP B  29      14.793  -5.204   8.417  1.00  1.00            
ATOM    983    O ASP B  29      14.079  -4.812   7.495  1.00  1.00            
ATOM    984    N ASP B  30      14.336  -5.518   9.632  1.00  1.00            
ATOM    985   CA ASP B  30      12.954  -5.522   9.944  1.00  1.00            
ATOM    986   CB ASP B  30      12.591  -6.565  11.014  1.00  1.00            
ATOM    987   CG ASP B  30      13.338  -6.229  12.300  1.00  1.00            
ATOM    988  OD1 ASP B  30      14.513  -5.778  12.228  1.00  1.00            
ATOM    989  OD2 ASP B  30      12.738  -6.435  13.385  1.00  1.00            
ATOM    990    C ASP B  30      12.538  -4.182  10.460  1.00  1.00            
ATOM    991    O ASP B  30      13.310  -3.224  10.453  1.00  1.00            
ATOM    992    N THR B  31      11.264  -4.096  10.900  1.00  1.00            
ATOM    993   CA THR B  31      10.739  -2.873  11.426  1.00  1.00            
ATOM    994   CB THR B  31       9.569  -2.328  10.663  1.00  1.00            
ATOM    995  OG1 THR B  31       9.932  -2.103   9.310  1.00  1.00            
ATOM    996  CG2 THR B  31       9.136  -1.002  11.315  1.00  1.00            
ATOM    997    C THR B  31      10.270  -3.126  12.822  1.00  1.00            
ATOM    998    O THR B  31       9.898  -4.246  13.154  1.00  1.00            
ATOM    999    N VAL B  32      10.304  -2.097  13.695  4.00  1.00            
ATOM   1000   CA VAL B  32       9.849  -2.299  15.044  4.00  1.00            
ATOM   1001   CB VAL B  32      10.963  -2.399  16.040  4.00  1.00            
ATOM   1002  CG1 VAL B  32      10.347  -2.485  17.445  4.00  1.00            
ATOM   1003  CG2 VAL B  32      11.854  -3.596  15.667  4.00  1.00            
ATOM   1004    C VAL B  32       9.022  -1.122  15.445  4.00  1.00            
ATOM   1005    O VAL B  32       9.303   0.014  15.068  4.00  1.00            
ATOM   1006    N LEU B  33       7.949  -1.392  16.210  4.00  1.00            
ATOM   1007   CA LEU B  33       7.105  -0.374  16.765  4.00  1.00            
ATOM   1008   CB LEU B  33       5.661  -0.394  16.236  4.00  1.00            
ATOM   1009   CG LEU B  33       5.539  -0.101  14.728  4.00  1.00            
ATOM   1010  CD1 LEU B  33       5.949   1.343  14.396  4.00  1.00            
ATOM   1011  CD2 LEU B  33       6.303  -1.143  13.898  4.00  1.00            
ATOM   1012    C LEU B  33       7.029  -0.738  18.223  4.00  1.00            
ATOM   1013    O LEU B  33       7.206  -1.902  18.577  4.00  1.00            
ATOM   1014    N GLU B  34       6.787   0.243  19.114  1.00  1.00            
ATOM   1015   CA GLU B  34       6.659  -0.043  20.518  1.00  1.00            
ATOM   1016   CB GLU B  34       6.607   1.206  21.415  1.00  1.00            
ATOM   1017   CG GLU B  34       6.476   0.873  22.904  1.00  1.00            
ATOM   1018   CD GLU B  34       6.461   2.173  23.699  1.00  1.00            
ATOM   1019  OE1 GLU B  34       7.325   3.048  23.430  1.00  1.00            
ATOM   1020  OE2 GLU B  34       5.587   2.298  24.598  1.00  1.00            
ATOM   1021    C GLU B  34       5.344  -0.757  20.624  1.00  1.00            
ATOM   1022    O GLU B  34       4.622  -0.856  19.633  1.00  1.00            
ATOM   1023    N GLU B  35       5.005  -1.296  21.812  1.00  1.00            
ATOM   1024   CA GLU B  35       3.816  -2.095  21.937  1.00  1.00            
ATOM   1025   CB GLU B  35       3.512  -2.567  23.370  1.00  1.00            
ATOM   1026   CG GLU B  35       2.312  -3.515  23.437  1.00  1.00            
ATOM   1027   CD GLU B  35       2.199  -4.052  24.857  1.00  1.00            
ATOM   1028  OE1 GLU B  35       2.175  -3.225  25.807  1.00  1.00            
ATOM   1029  OE2 GLU B  35       2.141  -5.301  25.008  1.00  1.00            
ATOM   1030    C GLU B  35       2.627  -1.361  21.442  1.00  1.00            
ATOM   1031    O GLU B  35       2.444  -0.174  21.703  1.00  1.00            
ATOM   1032    N MET B  36       1.794  -2.079  20.665  1.00  1.00            
ATOM   1033   CA MET B  36       0.604  -1.476  20.167  1.00  1.00            
ATOM   1034   CB MET B  36       0.761  -0.829  18.780  1.00  1.00            
ATOM   1035   CG MET B  36      -0.484  -0.065  18.325  1.00  1.00            
ATOM   1036   SD MET B  36      -0.331   0.721  16.692  1.00  1.00            
ATOM   1037   CE MET B  36      -0.424  -0.826  15.747  1.00  1.00            
ATOM   1038    C MET B  36      -0.445  -2.533  20.054  1.00  1.00            
ATOM   1039    O MET B  36      -0.137  -3.720  19.952  1.00  1.00            
ATOM   1040    N ASN B  37      -1.728  -2.121  20.101  1.00  1.00            
ATOM   1041   CA ASN B  37      -2.792  -3.070  19.959  1.00  1.00            
ATOM   1042   CB ASN B  37      -3.945  -2.860  20.954  1.00  1.00            
ATOM   1043   CG ASN B  37      -3.482  -3.337  22.323  1.00  1.00            
ATOM   1044  OD1 ASN B  37      -3.253  -4.527  22.534  1.00  1.00            
ATOM   1045  ND2 ASN B  37      -3.332  -2.384  23.282  1.00  1.00            
ATOM   1046    C ASN B  37      -3.348  -2.908  18.585  1.00  1.00            
ATOM   1047    O ASN B  37      -4.258  -2.112  18.365  1.00  1.00            
ATOM   1048    N LEU B  38      -2.799  -3.665  17.617  1.00  1.00            
ATOM   1049   CA LEU B  38      -3.329  -3.617  16.296  1.00  1.00            
ATOM   1050   CB LEU B  38      -2.323  -3.170  15.199  1.00  1.00            
ATOM   1051   CG LEU B  38      -1.024  -3.987  15.065  1.00  1.00            
ATOM   1052  CD1 LEU B  38      -1.284  -5.428  14.602  1.00  1.00            
ATOM   1053  CD2 LEU B  38      -0.023  -3.267  14.141  1.00  1.00            
ATOM   1054    C LEU B  38      -3.841  -4.996  15.998  1.00  1.00            
ATOM   1055    O LEU B  38      -3.337  -5.978  16.528  1.00  1.00            
ATOM   1056    N PRO B  39      -4.867  -5.095  15.195  1.00  1.00            
ATOM   1057   CA PRO B  39      -5.411  -6.388  14.867  1.00  1.00            
ATOM   1058   CD PRO B  39      -5.882  -4.057  15.148  1.00  1.00            
ATOM   1059   CB PRO B  39      -6.882  -6.160  14.514  1.00  1.00            
ATOM   1060   CG PRO B  39      -6.992  -4.645  14.266  1.00  1.00            
ATOM   1061    C PRO B  39      -4.667  -7.143  13.817  1.00  1.00            
ATOM   1062    O PRO B  39      -3.941  -6.517  13.045  1.00  1.00            
ATOM   1063    N GLY B  40      -4.820  -8.487  13.776  1.00  1.00            
ATOM   1064   CA GLY B  40      -4.221  -9.206  12.689  1.00  1.00            
ATOM   1065    C GLY B  40      -3.819 -10.592  13.064  1.00  1.00            
ATOM   1066    O GLY B  40      -3.866 -10.984  14.228  1.00  1.00            
ATOM   1067    N LYS B  41      -3.403 -11.377  12.042  1.00  1.00            
ATOM   1068   CA LYS B  41      -2.892 -12.686  12.315  1.00  1.00            
ATOM   1069   CB LYS B  41      -2.437 -13.504  11.093  1.00  1.00            
ATOM   1070   CG LYS B  41      -3.552 -14.178  10.297  1.00  1.00            
ATOM   1071   CD LYS B  41      -3.034 -14.842   9.019  1.00  1.00            
ATOM   1072   CE LYS B  41      -4.050 -15.764   8.346  1.00  1.00            
ATOM   1073   NZ LYS B  41      -4.295 -16.952   9.195  1.00  1.00            
ATOM   1074    C LYS B  41      -1.657 -12.413  13.098  1.00  1.00            
ATOM   1075    O LYS B  41      -1.018 -11.378  12.916  1.00  1.00            
ATOM   1076    N TRP B  42      -1.296 -13.321  14.014  1.00  1.00            
ATOM   1077   CA TRP B  42      -0.162 -13.024  14.830  1.00  1.00            
ATOM   1078   CB TRP B  42      -0.574 -12.918  16.314  1.00  1.00            
ATOM   1079   CG TRP B  42       0.501 -12.682  17.350  1.00  1.00            
ATOM   1080  CD2 TRP B  42       0.820 -13.627  18.385  1.00  1.00            
ATOM   1081  CD1 TRP B  42       1.278 -11.583  17.579  1.00  1.00            
ATOM   1082  NE1 TRP B  42       2.062 -11.786  18.691  1.00  1.00            
ATOM   1083  CE2 TRP B  42       1.788 -13.039  19.199  1.00  1.00            
ATOM   1084  CE3 TRP B  42       0.334 -14.877  18.644  1.00  1.00            
ATOM   1085  CZ2 TRP B  42       2.288 -13.696  20.286  1.00  1.00            
ATOM   1086  CZ3 TRP B  42       0.848 -15.542  19.735  1.00  1.00            
ATOM   1087  CH2 TRP B  42       1.807 -14.961  20.541  1.00  1.00            
ATOM   1088    C TRP B  42       0.838 -14.117  14.684  1.00  1.00            
ATOM   1089    O TRP B  42       0.518 -15.298  14.809  1.00  1.00            
ATOM   1090    N LYS B  43       2.101 -13.740  14.396  4.00  1.00            
ATOM   1091   CA LYS B  43       3.110 -14.738  14.287  4.00  1.00            
ATOM   1092   CB LYS B  43       3.702 -14.847  12.867  4.00  1.00            
ATOM   1093   CG LYS B  43       4.506 -16.126  12.626  4.00  1.00            
ATOM   1094   CD LYS B  43       4.712 -16.445  11.143  4.00  1.00            
ATOM   1095   CE LYS B  43       5.492 -17.737  10.893  4.00  1.00            
ATOM   1096   NZ LYS B  43       5.510 -18.049   9.446  4.00  1.00            
ATOM   1097    C LYS B  43       4.201 -14.360  15.244  4.00  1.00            
ATOM   1098    O LYS B  43       4.952 -13.414  15.017  4.00  1.00            
ATOM   1099    N PRO B  44       4.310 -15.096  16.315  4.00  0.00            
ATOM   1100   CA PRO B  44       5.290 -14.838  17.336  4.00  0.00            
ATOM   1101   CD PRO B  44       3.834 -16.468  16.348  4.00  0.00            
ATOM   1102   CB PRO B  44       5.119 -15.971  18.343  4.00  0.00            
ATOM   1103   CG PRO B  44       4.648 -17.144  17.465  4.00  0.00            
ATOM   1104    C PRO B  44       6.666 -14.839  16.775  4.00  0.00            
ATOM   1105    O PRO B  44       6.970 -15.678  15.926  4.00  0.00            
ATOM   1106    N LYS B  45       7.504 -13.898  17.234  4.00  0.00            
ATOM   1107   CA LYS B  45       8.857 -13.882  16.789  4.00  0.00            
ATOM   1108   CB LYS B  45       9.104 -12.960  15.581  4.00  0.00            
ATOM   1109   CG LYS B  45      10.421 -13.254  14.857  4.00  0.00            
ATOM   1110   CD LYS B  45      10.501 -12.649  13.453  4.00  0.00            
ATOM   1111   CE LYS B  45      11.743 -13.081  12.671  4.00  0.00            
ATOM   1112   NZ LYS B  45      11.694 -12.537  11.295  4.00  0.00            
ATOM   1113    C LYS B  45       9.664 -13.406  17.932  4.00  0.00            
ATOM   1114    O LYS B  45       9.148 -12.814  18.879  4.00  0.00            
ATOM   1115    N MET B  46      10.963 -13.714  17.893  4.00  0.00            
ATOM   1116   CA MET B  46      11.818 -13.233  18.921  4.00  0.00            
ATOM   1117   CB MET B  46      12.681 -14.332  19.568  4.00  0.00            
ATOM   1118   CG MET B  46      11.911 -15.407  20.340  4.00  0.00            
ATOM   1119   SD MET B  46      11.354 -14.923  22.002  4.00  0.00            
ATOM   1120   CE MET B  46       9.988 -13.869  21.439  4.00  0.00            
ATOM   1121    C MET B  46      12.785 -12.349  18.208  4.00  0.00            
ATOM   1122    O MET B  46      13.254 -12.692  17.124  4.00  0.00            
ATOM   1123    N ILE B  47      13.100 -11.174  18.783  4.00  0.00            
ATOM   1124   CA ILE B  47      14.049 -10.333  18.120  4.00  0.00            
ATOM   1125   CB ILE B  47      13.535  -8.975  17.743  4.00  0.00            
ATOM   1126  CG1 ILE B  47      13.101  -8.192  18.979  4.00  0.00            
ATOM   1127  CG2 ILE B  47      12.417  -9.160  16.704  4.00  0.00            
ATOM   1128  CD1 ILE B  47      12.859  -6.710  18.696  4.00  0.00            
ATOM   1129    C ILE B  47      15.247 -10.209  18.993  4.00  0.00            
ATOM   1130    O ILE B  47      15.150 -10.024  20.206  4.00  0.00            
ATOM   1131    N GLY B  48      16.423 -10.336  18.356  4.00  0.00            
ATOM   1132   CA GLY B  48      17.687 -10.390  19.021  4.00  0.00            
ATOM   1133    C GLY B  48      18.001  -9.140  19.757  4.00  0.00            
ATOM   1134    O GLY B  48      18.550  -9.204  20.855  4.00  0.00            
ATOM   1135    N GLY B  49      17.716  -7.970  19.167  4.00  0.00            
ATOM   1136   CA GLY B  49      18.058  -6.767  19.861  4.00  0.00            
ATOM   1137    C GLY B  49      19.556  -6.632  19.736  4.00  0.00            
ATOM   1138    O GLY B  49      20.210  -7.501  19.164  4.00  0.00            
ATOM   1139    N ILE B  50      20.145  -5.535  20.265  3.00  0.00            
ATOM   1140   CA ILE B  50      21.573  -5.330  20.174  3.00  0.00            
ATOM   1141   CB ILE B  50      21.986  -3.957  20.633  3.00  0.00            
ATOM   1142  CG1 ILE B  50      23.504  -3.758  20.477  3.00  0.00            
ATOM   1143  CG2 ILE B  50      21.460  -3.738  22.059  3.00  0.00            
ATOM   1144  CD1 ILE B  50      23.943  -2.299  20.613  3.00  0.00            
ATOM   1145    C ILE B  50      22.296  -6.350  20.988  3.00  0.00            
ATOM   1146    O ILE B  50      23.222  -7.006  20.510  3.00  0.00            
ATOM   1147    N GLY B  51      21.871  -6.523  22.248  3.00  0.00            
ATOM   1148   CA GLY B  51      22.475  -7.477  23.123  3.00  0.00            
ATOM   1149    C GLY B  51      21.448  -7.686  24.175  3.00  0.00            
ATOM   1150    O GLY B  51      21.745  -7.700  25.368  3.00  0.00            
ATOM   1151    N GLY B  52      20.190  -7.853  23.729  4.00  0.00            
ATOM   1152   CA GLY B  52      19.119  -8.051  24.653  4.00  0.00            
ATOM   1153    C GLY B  52      17.997  -8.685  23.901  4.00  0.00            
ATOM   1154    O GLY B  52      17.524  -8.143  22.905  4.00  0.00            
ATOM   1155    N PHE B  53      17.494  -9.829  24.404  4.00  0.00            
ATOM   1156   CA PHE B  53      16.496 -10.545  23.665  4.00  0.00            
ATOM   1157   CB PHE B  53      16.490 -12.050  23.974  4.00  0.00            
ATOM   1158   CG PHE B  53      17.810 -12.570  23.512  4.00  0.00            
ATOM   1159  CD1 PHE B  53      18.941 -12.345  24.262  4.00  0.00            
ATOM   1160  CD2 PHE B  53      17.924 -13.282  22.339  4.00  0.00            
ATOM   1161  CE1 PHE B  53      20.164 -12.817  23.847  4.00  0.00            
ATOM   1162  CE2 PHE B  53      19.144 -13.758  21.919  4.00  0.00            
ATOM   1163   CZ PHE B  53      20.268 -13.525  22.675  4.00  0.00            
ATOM   1164    C PHE B  53      15.149  -9.972  23.959  4.00  0.00            
ATOM   1165    O PHE B  53      14.717  -9.927  25.111  4.00  0.00            
ATOM   1166    N ILE B  54      14.449  -9.494  22.906  4.00  0.00            
ATOM   1167   CA ILE B  54      13.134  -8.977  23.134  4.00  0.00            
ATOM   1168   CB ILE B  54      12.996  -7.484  23.024  4.00  0.00            
ATOM   1169  CG1 ILE B  54      13.355  -6.968  21.631  4.00  0.00            
ATOM   1170  CG2 ILE B  54      13.853  -6.869  24.143  4.00  0.00            
ATOM   1171  CD1 ILE B  54      12.933  -5.518  21.402  4.00  0.00            
ATOM   1172    C ILE B  54      12.148  -9.700  22.279  4.00  0.00            
ATOM   1173    O ILE B  54      12.386  -9.970  21.103  4.00  0.00            
ATOM   1174    N LYS B  55      11.007 -10.055  22.902  4.00  0.00            
ATOM   1175   CA LYS B  55       9.968 -10.832  22.293  4.00  0.00            
ATOM   1176   CB LYS B  55       8.913 -11.324  23.296  4.00  0.00            
ATOM   1177   CG LYS B  55       9.469 -12.161  24.448  4.00  0.00            
ATOM   1178   CD LYS B  55       8.424 -12.433  25.533  4.00  0.00            
ATOM   1179   CE LYS B  55       8.942 -13.267  26.706  4.00  0.00            
ATOM   1180   NZ LYS B  55       9.660 -12.395  27.660  4.00  0.00            
ATOM   1181    C LYS B  55       9.247  -9.989  21.322  4.00  0.00            
ATOM   1182    O LYS B  55       9.212  -8.766  21.449  4.00  0.00            
ATOM   1183    N VAL B  56       8.658 -10.626  20.295  4.00  0.00            
ATOM   1184   CA VAL B  56       7.963  -9.772  19.399  4.00  0.00            
ATOM   1185   CB VAL B  56       8.781  -9.336  18.226  4.00  0.00            
ATOM   1186  CG1 VAL B  56       9.043 -10.557  17.328  4.00  0.00            
ATOM   1187  CG2 VAL B  56       8.029  -8.189  17.532  4.00  0.00            
ATOM   1188    C VAL B  56       6.740 -10.409  18.857  4.00  0.00            
ATOM   1189    O VAL B  56       6.646 -11.625  18.697  4.00  0.00            
ATOM   1190    N ARG B  57       5.751  -9.539  18.597  4.00  0.00            
ATOM   1191   CA ARG B  57       4.467  -9.902  18.102  4.00  0.00            
ATOM   1192   CB ARG B  57       3.432  -8.767  18.208  4.00  0.00            
ATOM   1193   CG ARG B  57       3.054  -8.352  19.634  4.00  0.00            
ATOM   1194   CD ARG B  57       2.036  -7.206  19.683  4.00  0.00            
ATOM   1195   NE ARG B  57       0.693  -7.753  19.339  4.00  0.00            
ATOM   1196   CZ ARG B  57      -0.130  -8.215  20.324  4.00  0.00            
ATOM   1197  NH1 ARG B  57       0.287  -8.192  21.625  4.00  0.00            
ATOM   1198  NH2 ARG B  57      -1.371  -8.689  20.012  4.00  0.00            
ATOM   1199    C ARG B  57       4.422 -10.360  16.656  4.00  0.00            
ATOM   1200    O ARG B  57       3.812 -11.383  16.352  4.00  0.00            
ATOM   1201    N GLN B  58       5.079  -9.626  15.731  4.00  1.00            
ATOM   1202   CA GLN B  58       4.991  -9.818  14.296  4.00  1.00            
ATOM   1203   CB GLN B  58       5.592 -11.102  13.705  4.00  1.00            
ATOM   1204   CG GLN B  58       5.416 -11.144  12.182  4.00  1.00            
ATOM   1205   CD GLN B  58       6.167 -12.341  11.622  4.00  1.00            
ATOM   1206  OE1 GLN B  58       6.082 -12.641  10.432  4.00  1.00            
ATOM   1207  NE2 GLN B  58       6.930 -13.044  12.500  4.00  1.00            
ATOM   1208    C GLN B  58       3.579  -9.688  13.825  4.00  1.00            
ATOM   1209    O GLN B  58       2.666 -10.354  14.313  4.00  1.00            
ATOM   1210    N TYR B  59       3.390  -8.775  12.848  4.00  1.00            
ATOM   1211   CA TYR B  59       2.143  -8.543  12.177  4.00  1.00            
ATOM   1212   CB TYR B  59       1.507  -7.169  12.442  4.00  1.00            
ATOM   1213   CG TYR B  59       0.235  -7.101  11.672  4.00  1.00            
ATOM   1214  CD1 TYR B  59      -0.886  -7.767  12.109  4.00  1.00            
ATOM   1215  CD2 TYR B  59       0.161  -6.359  10.515  4.00  1.00            
ATOM   1216  CE1 TYR B  59      -2.055  -7.695  11.392  4.00  1.00            
ATOM   1217  CE2 TYR B  59      -1.009  -6.286   9.796  4.00  1.00            
ATOM   1218   CZ TYR B  59      -2.123  -6.957  10.237  4.00  1.00            
ATOM   1219   OH TYR B  59      -3.331  -6.891   9.511  4.00  1.00            
ATOM   1220    C TYR B  59       2.490  -8.635  10.734  4.00  1.00            
ATOM   1221    O TYR B  59       3.647  -8.456  10.352  4.00  1.00            
ATOM   1222    N ASP B  60       1.491  -8.941   9.896  4.00  1.00            
ATOM   1223   CA ASP B  60       1.757  -9.186   8.515  4.00  1.00            
ATOM   1224   CB ASP B  60       0.642  -9.981   7.818  4.00  1.00            
ATOM   1225   CG ASP B  60       0.725 -11.420   8.300  4.00  1.00            
ATOM   1226  OD1 ASP B  60       1.813 -12.033   8.138  4.00  1.00            
ATOM   1227  OD2 ASP B  60      -0.294 -11.921   8.846  4.00  1.00            
ATOM   1228    C ASP B  60       1.915  -7.898   7.763  4.00  1.00            
ATOM   1229    O ASP B  60       2.779  -7.080   8.071  4.00  1.00            
ATOM   1230    N GLN B  61       1.037  -7.719   6.755  4.00  1.00            
ATOM   1231   CA GLN B  61       1.024  -6.741   5.694  4.00  1.00            
ATOM   1232   CB GLN B  61      -0.137  -7.037   4.728  4.00  1.00            
ATOM   1233   CG GLN B  61      -0.157  -6.205   3.449  4.00  1.00            
ATOM   1234   CD GLN B  61      -1.289  -6.762   2.595  4.00  1.00            
ATOM   1235  OE1 GLN B  61      -1.574  -6.261   1.508  4.00  1.00            
ATOM   1236  NE2 GLN B  61      -1.950  -7.837   3.101  4.00  1.00            
ATOM   1237    C GLN B  61       0.929  -5.301   6.096  4.00  1.00            
ATOM   1238    O GLN B  61       1.631  -4.487   5.501  4.00  1.00            
ATOM   1239    N ILE B  62       0.088  -4.968   7.109  4.00  1.00            
ATOM   1240   CA ILE B  62      -0.306  -3.652   7.552  4.00  1.00            
ATOM   1241   CB ILE B  62      -0.270  -3.487   9.043  4.00  1.00            
ATOM   1242  CG1 ILE B  62      -0.898  -2.147   9.455  4.00  1.00            
ATOM   1243  CG2 ILE B  62       1.179  -3.678   9.493  4.00  1.00            
ATOM   1244  CD1 ILE B  62      -1.175  -2.036  10.952  4.00  1.00            
ATOM   1245    C ILE B  62       0.421  -2.517   6.920  4.00  1.00            
ATOM   1246    O ILE B  62       1.644  -2.398   6.933  4.00  1.00            
ATOM   1247    N PRO B  63      -0.402  -1.684   6.350  4.00  1.00            
ATOM   1248   CA PRO B  63       0.057  -0.520   5.665  4.00  1.00            
ATOM   1249   CD PRO B  63      -1.707  -2.112   5.868  4.00  1.00            
ATOM   1250   CB PRO B  63      -1.102  -0.030   4.797  4.00  1.00            
ATOM   1251   CG PRO B  63      -2.322  -0.828   5.294  4.00  1.00            
ATOM   1252    C PRO B  63       0.601   0.499   6.611  4.00  1.00            
ATOM   1253    O PRO B  63       0.012   0.708   7.667  4.00  1.00            
ATOM   1254    N VAL B  64       1.731   1.122   6.237  4.00  1.00            
ATOM   1255   CA VAL B  64       2.309   2.161   7.030  4.00  1.00            
ATOM   1256   CB VAL B  64       3.573   1.765   7.735  4.00  1.00            
ATOM   1257  CG1 VAL B  64       4.133   3.003   8.460  4.00  1.00            
ATOM   1258  CG2 VAL B  64       3.269   0.575   8.659  4.00  1.00            
ATOM   1259    C VAL B  64       2.661   3.253   6.091  4.00  1.00            
ATOM   1260    O VAL B  64       3.181   3.013   5.004  4.00  1.00            
ATOM   1261    N GLU B  65       2.363   4.496   6.489  4.00  1.00            
ATOM   1262   CA GLU B  65       2.711   5.584   5.638  4.00  1.00            
ATOM   1263   CB GLU B  65       1.497   6.415   5.194  4.00  1.00            
ATOM   1264   CG GLU B  65       0.439   6.556   6.286  4.00  1.00            
ATOM   1265   CD GLU B  65      -0.443   5.316   6.178  4.00  1.00            
ATOM   1266  OE1 GLU B  65      -1.158   5.197   5.147  4.00  1.00            
ATOM   1267  OE2 GLU B  65      -0.412   4.469   7.110  4.00  1.00            
ATOM   1268    C GLU B  65       3.683   6.440   6.357  4.00  1.00            
ATOM   1269    O GLU B  65       3.411   6.946   7.445  4.00  1.00            
ATOM   1270    N ILE B  66       4.873   6.601   5.752  4.00  1.00            
ATOM   1271   CA ILE B  66       5.866   7.421   6.359  4.00  1.00            
ATOM   1272   CB ILE B  66       7.183   6.733   6.579  4.00  1.00            
ATOM   1273  CG1 ILE B  66       7.820   6.293   5.251  4.00  1.00            
ATOM   1274  CG2 ILE B  66       6.939   5.579   7.566  4.00  1.00            
ATOM   1275  CD1 ILE B  66       9.277   5.857   5.402  4.00  1.00            
ATOM   1276    C ILE B  66       6.063   8.607   5.473  4.00  1.00            
ATOM   1277    O ILE B  66       6.369   8.482   4.287  4.00  1.00            
ATOM   1278    N CYS B  67       5.862   9.802   6.056  3.00  1.00            
ATOM   1279   CA CYS B  67       6.083  11.058   5.402  3.00  1.00            
ATOM   1280   CB CYS B  67       7.563  11.219   4.992  3.00  1.00            
ATOM   1281   SG CYS B  67       8.025  12.886   4.425  3.00  1.00            
ATOM   1282    C CYS B  67       5.215  11.260   4.195  3.00  1.00            
ATOM   1283    O CYS B  67       5.620  11.907   3.232  3.00  1.00            
ATOM   1284    N GLY B  68       3.985  10.723   4.195  3.00  1.00            
ATOM   1285   CA GLY B  68       3.119  11.027   3.091  3.00  1.00            
ATOM   1286    C GLY B  68       3.323   9.987   2.043  3.00  1.00            
ATOM   1287    O GLY B  68       2.456   9.757   1.202  3.00  1.00            
ATOM   1288    N HIS B  69       4.495   9.332   2.073  4.00  1.00            
ATOM   1289   CA HIS B  69       4.784   8.296   1.132  4.00  1.00            
ATOM   1290  ND1 HIS B  69       7.212  10.483   1.065  4.00  1.00            
ATOM   1291   CG HIS B  69       6.900   9.362   0.328  4.00  1.00            
ATOM   1292   CB HIS B  69       6.288   8.119   0.906  4.00  1.00            
ATOM   1293  NE2 HIS B  69       7.780  10.930  -1.038  4.00  1.00            
ATOM   1294  CD2 HIS B  69       7.254   9.653  -0.955  4.00  1.00            
ATOM   1295  CE1 HIS B  69       7.733  11.389   0.199  4.00  1.00            
ATOM   1296    C HIS B  69       4.202   7.047   1.720  4.00  1.00            
ATOM   1297    O HIS B  69       4.037   6.960   2.937  4.00  1.00            
ATOM   1298    N LYS B  70       3.853   6.047   0.884  4.00  1.00            
ATOM   1299   CA LYS B  70       3.199   4.896   1.446  4.00  1.00            
ATOM   1300   CB LYS B  70       1.990   4.386   0.644  4.00  1.00            
ATOM   1301   CG LYS B  70       2.391   3.618  -0.616  4.00  1.00            
ATOM   1302   CD LYS B  70       1.278   2.725  -1.165  4.00  1.00            
ATOM   1303   CE LYS B  70       1.763   1.725  -2.217  4.00  1.00            
ATOM   1304   NZ LYS B  70       0.692   0.747  -2.515  4.00  1.00            
ATOM   1305    C LYS B  70       4.133   3.735   1.540  4.00  1.00            
ATOM   1306    O LYS B  70       5.175   3.696   0.886  4.00  1.00            
ATOM   1307    N ALA B  71       3.772   2.754   2.400  4.00  1.00            
ATOM   1308   CA ALA B  71       4.559   1.563   2.550  4.00  1.00            
ATOM   1309   CB ALA B  71       5.780   1.780   3.447  4.00  1.00            
ATOM   1310    C ALA B  71       3.703   0.499   3.168  4.00  1.00            
ATOM   1311    O ALA B  71       2.722   0.801   3.843  4.00  1.00            
ATOM   1312    N ILE B  72       4.029  -0.786   2.911  4.00  1.00            
ATOM   1313   CA ILE B  72       3.311  -1.884   3.505  4.00  1.00            
ATOM   1314   CB ILE B  72       2.249  -2.473   2.620  4.00  1.00            
ATOM   1315  CG1 ILE B  72       2.854  -3.075   1.337  4.00  1.00            
ATOM   1316  CG2 ILE B  72       1.199  -1.380   2.365  4.00  1.00            
ATOM   1317  CD1 ILE B  72       3.557  -2.061   0.435  4.00  1.00            
ATOM   1318    C ILE B  72       4.308  -2.957   3.785  4.00  1.00            
ATOM   1319    O ILE B  72       5.320  -3.065   3.094  4.00  1.00            
ATOM   1320    N GLY B  73       4.064  -3.778   4.823  4.00  1.00            
ATOM   1321   CA GLY B  73       5.002  -4.831   5.063  4.00  1.00            
ATOM   1322    C GLY B  73       4.891  -5.266   6.483  4.00  1.00            
ATOM   1323    O GLY B  73       3.888  -5.002   7.146  4.00  1.00            
ATOM   1324    N THR B  74       5.957  -5.925   6.986  4.00  1.00            
ATOM   1325   CA THR B  74       5.930  -6.519   8.290  4.00  1.00            
ATOM   1326   CB THR B  74       6.817  -7.728   8.415  4.00  1.00            
ATOM   1327  OG1 THR B  74       6.605  -8.362   9.667  4.00  1.00            
ATOM   1328  CG2 THR B  74       8.290  -7.305   8.269  4.00  1.00            
ATOM   1329    C THR B  74       6.323  -5.538   9.363  4.00  1.00            
ATOM   1330    O THR B  74       7.395  -4.936   9.320  4.00  1.00            
ATOM   1331    N VAL B  75       5.412  -5.330  10.344  4.00  1.00            
ATOM   1332   CA VAL B  75       5.611  -4.411  11.437  4.00  1.00            
ATOM   1333   CB VAL B  75       4.362  -3.954  12.126  4.00  1.00            
ATOM   1334  CG1 VAL B  75       3.540  -3.116  11.141  4.00  1.00            
ATOM   1335  CG2 VAL B  75       3.644  -5.171  12.710  4.00  1.00            
ATOM   1336    C VAL B  75       6.550  -4.848  12.539  4.00  1.00            
ATOM   1337    O VAL B  75       7.369  -4.048  12.989  4.00  1.00            
ATOM   1338    N LEU B  76       6.488  -6.117  12.996  4.00  1.00            
ATOM   1339   CA LEU B  76       7.247  -6.575  14.144  4.00  1.00            
ATOM   1340   CB LEU B  76       8.767  -6.589  13.962  4.00  1.00            
ATOM   1341   CG LEU B  76       9.488  -7.256  15.145  4.00  1.00            
ATOM   1342  CD1 LEU B  76       9.439  -8.784  15.011  4.00  1.00            
ATOM   1343  CD2 LEU B  76      10.891  -6.683  15.386  4.00  1.00            
ATOM   1344    C LEU B  76       6.964  -5.747  15.378  4.00  1.00            
ATOM   1345    O LEU B  76       7.875  -5.128  15.925  4.00  1.00            
ATOM   1346    N VAL B  77       5.694  -5.701  15.853  4.00  1.00            
ATOM   1347   CA VAL B  77       5.371  -4.963  17.057  4.00  1.00            
ATOM   1348   CB VAL B  77       3.901  -4.687  17.215  4.00  1.00            
ATOM   1349  CG1 VAL B  77       3.138  -6.018  17.212  4.00  1.00            
ATOM   1350  CG2 VAL B  77       3.693  -3.853  18.490  4.00  1.00            
ATOM   1351    C VAL B  77       5.868  -5.718  18.250  4.00  1.00            
ATOM   1352    O VAL B  77       5.717  -6.935  18.342  4.00  1.00            
ATOM   1353    N GLY B  78       6.502  -4.990  19.196  1.00  1.00            
ATOM   1354   CA GLY B  78       7.031  -5.567  20.405  1.00  1.00            
ATOM   1355    C GLY B  78       7.651  -4.435  21.162  1.00  1.00            
ATOM   1356    O GLY B  78       7.942  -3.390  20.580  1.00  1.00            
ATOM   1357    N PRO B  79       7.868  -4.594  22.439  1.00  1.00            
ATOM   1358   CA PRO B  79       8.469  -3.516  23.168  1.00  1.00            
ATOM   1359   CD PRO B  79       6.978  -5.387  23.273  1.00  1.00            
ATOM   1360   CB PRO B  79       8.259  -3.834  24.647  1.00  1.00            
ATOM   1361   CG PRO B  79       6.976  -4.689  24.646  1.00  1.00            
ATOM   1362    C PRO B  79       9.876  -3.359  22.753  1.00  1.00            
ATOM   1363    O PRO B  79      10.630  -4.327  22.790  1.00  1.00            
ATOM   1364    N THR B  80      10.224  -2.138  22.350  1.00  1.00            
ATOM   1365   CA THR B  80      11.554  -1.798  21.977  1.00  1.00            
ATOM   1366   CB THR B  80      11.753  -1.887  20.499  1.00  1.00            
ATOM   1367  OG1 THR B  80      10.916  -0.959  19.826  1.00  1.00            
ATOM   1368  CG2 THR B  80      11.398  -3.319  20.067  1.00  1.00            
ATOM   1369    C THR B  80      11.616  -0.365  22.343  1.00  1.00            
ATOM   1370    O THR B  80      10.688   0.376  22.023  1.00  1.00            
ATOM   1371    N PRO B  81      12.621   0.079  23.025  1.00  1.00            
ATOM   1372   CA PRO B  81      12.614   1.482  23.269  1.00  1.00            
ATOM   1373   CD PRO B  81      13.223  -0.668  24.117  1.00  1.00            
ATOM   1374   CB PRO B  81      13.684   1.719  24.330  1.00  1.00            
ATOM   1375   CG PRO B  81      13.673   0.400  25.131  1.00  1.00            
ATOM   1376    C PRO B  81      12.916   1.967  21.909  1.00  1.00            
ATOM   1377    O PRO B  81      13.672   1.300  21.206  1.00  1.00            
ATOM   1378    N VAL B  82      12.303   3.085  21.510  1.00  1.00            
ATOM   1379   CA VAL B  82      12.505   3.591  20.196  1.00  1.00            
ATOM   1380   CB VAL B  82      13.928   3.574  19.718  1.00  1.00            
ATOM   1381  CG1 VAL B  82      13.955   4.042  18.254  1.00  1.00            
ATOM   1382  CG2 VAL B  82      14.768   4.443  20.670  1.00  1.00            
ATOM   1383    C VAL B  82      11.649   2.825  19.237  1.00  1.00            
ATOM   1384    O VAL B  82      11.451   1.619  19.379  1.00  1.00            
ATOM   1385    N ASN B  83      11.091   3.541  18.239  1.00  1.00            
ATOM   1386   CA ASN B  83      10.312   2.942  17.194  1.00  1.00            
ATOM   1387   CB ASN B  83       9.041   3.726  16.827  1.00  1.00            
ATOM   1388   CG ASN B  83       8.079   3.681  18.002  1.00  1.00            
ATOM   1389  OD1 ASN B  83       7.657   2.612  18.434  1.00  1.00            
ATOM   1390  ND2 ASN B  83       7.724   4.877  18.540  1.00  1.00            
ATOM   1391    C ASN B  83      11.209   3.046  16.022  1.00  1.00            
ATOM   1392    O ASN B  83      11.866   4.068  15.826  1.00  1.00            
ATOM   1393    N ILE B  84      11.297   1.985  15.214  4.00  1.00            
ATOM   1394   CA ILE B  84      12.216   2.120  14.138  4.00  1.00            
ATOM   1395   CB ILE B  84      13.380   1.178  14.226  4.00  1.00            
ATOM   1396  CG1 ILE B  84      14.238   1.465  15.473  4.00  1.00            
ATOM   1397  CG2 ILE B  84      14.149   1.271  12.899  4.00  1.00            
ATOM   1398  CD1 ILE B  84      13.559   1.113  16.797  4.00  1.00            
ATOM   1399    C ILE B  84      11.513   1.794  12.867  4.00  1.00            
ATOM   1400    O ILE B  84      10.667   0.902  12.814  4.00  1.00            
ATOM   1401    N ILE B  85      11.834   2.557  11.808  4.00  1.00            
ATOM   1402   CA ILE B  85      11.339   2.221  10.512  4.00  1.00            
ATOM   1403   CB ILE B  85      10.857   3.402   9.724  4.00  1.00            
ATOM   1404  CG1 ILE B  85       9.647   4.037  10.426  4.00  1.00            
ATOM   1405  CG2 ILE B  85      10.561   2.931   8.290  4.00  1.00            
ATOM   1406  CD1 ILE B  85       8.475   3.070  10.591  4.00  1.00            
ATOM   1407    C ILE B  85      12.543   1.667   9.831  4.00  1.00            
ATOM   1408    O ILE B  85      13.458   2.404   9.468  4.00  1.00            
ATOM   1409    N GLY B  86      12.575   0.335   9.651  1.00  1.00            
ATOM   1410   CA GLY B  86      13.767  -0.285   9.156  1.00  1.00            
ATOM   1411    C GLY B  86      13.745  -0.394   7.683  1.00  1.00            
ATOM   1412    O GLY B  86      12.859   0.110   6.996  1.00  1.00            
ATOM   1413    N ARG B  87      14.758  -1.116   7.182  2.00  1.00            
ATOM   1414   CA ARG B  87      14.976  -1.267   5.786  2.00  1.00            
ATOM   1415   CB ARG B  87      16.420  -1.696   5.498  2.00  1.00            
ATOM   1416   CG ARG B  87      16.724  -1.878   4.019  2.00  1.00            
ATOM   1417   CD ARG B  87      17.875  -2.846   3.753  2.00  1.00            
ATOM   1418   NE ARG B  87      17.265  -4.200   3.624  2.00  1.00            
ATOM   1419   CZ ARG B  87      17.960  -5.317   3.991  2.00  1.00            
ATOM   1420  NH1 ARG B  87      19.204  -5.201   4.542  2.00  1.00            
ATOM   1421  NH2 ARG B  87      17.406  -6.550   3.803  2.00  1.00            
ATOM   1422    C ARG B  87      14.117  -2.368   5.276  2.00  1.00            
ATOM   1423    O ARG B  87      14.519  -3.529   5.215  2.00  1.00            
ATOM   1424    N ASN B  88      12.893  -1.995   4.897  2.00  1.00            
ATOM   1425   CA ASN B  88      11.924  -2.840   4.280  2.00  1.00            
ATOM   1426   CB ASN B  88      11.199  -3.789   5.241  2.00  1.00            
ATOM   1427   CG ASN B  88      10.492  -4.817   4.370  2.00  1.00            
ATOM   1428  OD1 ASN B  88       9.289  -5.038   4.492  2.00  1.00            
ATOM   1429  ND2 ASN B  88      11.264  -5.461   3.453  2.00  1.00            
ATOM   1430    C ASN B  88      10.962  -1.813   3.819  2.00  1.00            
ATOM   1431    O ASN B  88      10.572  -1.732   2.655  2.00  1.00            
ATOM   1432    N LEU B  89      10.573  -0.986   4.799  2.00  1.00            
ATOM   1433   CA LEU B  89       9.724   0.145   4.638  2.00  1.00            
ATOM   1434   CB LEU B  89       9.447   0.797   6.006  2.00  1.00            
ATOM   1435   CG LEU B  89       8.284   1.800   6.052  2.00  1.00            
ATOM   1436  CD1 LEU B  89       8.431   2.902   4.991  2.00  1.00            
ATOM   1437  CD2 LEU B  89       6.931   1.069   6.054  2.00  1.00            
ATOM   1438    C LEU B  89      10.490   1.142   3.824  2.00  1.00            
ATOM   1439    O LEU B  89       9.962   1.782   2.918  2.00  1.00            
ATOM   1440    N LEU B  90      11.785   1.304   4.144  2.00  1.00            
ATOM   1441   CA LEU B  90      12.589   2.257   3.443  2.00  1.00            
ATOM   1442   CB LEU B  90      13.972   2.502   4.074  2.00  1.00            
ATOM   1443   CG LEU B  90      13.921   3.398   5.330  2.00  1.00            
ATOM   1444  CD1 LEU B  90      13.061   2.785   6.444  2.00  1.00            
ATOM   1445  CD2 LEU B  90      15.335   3.765   5.807  2.00  1.00            
ATOM   1446    C LEU B  90      12.761   1.841   2.012  2.00  1.00            
ATOM   1447    O LEU B  90      12.824   2.689   1.127  2.00  1.00            
ATOM   1448    N THR B  91      12.870   0.538   1.708  3.00  1.00            
ATOM   1449   CA THR B  91      13.031   0.233   0.314  3.00  1.00            
ATOM   1450   CB THR B  91      13.279  -1.225   0.031  3.00  1.00            
ATOM   1451  OG1 THR B  91      13.638  -1.398  -1.332  3.00  1.00            
ATOM   1452  CG2 THR B  91      12.019  -2.044   0.348  3.00  1.00            
ATOM   1453    C THR B  91      11.792   0.662  -0.403  3.00  1.00            
ATOM   1454    O THR B  91      11.863   1.250  -1.482  3.00  1.00            
ATOM   1455    N GLN B  92      10.612   0.398   0.190  3.00  1.00            
ATOM   1456   CA GLN B  92       9.396   0.774  -0.463  3.00  1.00            
ATOM   1457   CB GLN B  92       8.142   0.156   0.187  3.00  1.00            
ATOM   1458   CG GLN B  92       7.909   0.502   1.652  3.00  1.00            
ATOM   1459   CD GLN B  92       7.012  -0.591   2.214  3.00  1.00            
ATOM   1460  OE1 GLN B  92       6.873  -0.739   3.427  3.00  1.00            
ATOM   1461  NE2 GLN B  92       6.399  -1.393   1.304  3.00  1.00            
ATOM   1462    C GLN B  92       9.339   2.265  -0.567  3.00  1.00            
ATOM   1463    O GLN B  92       8.950   2.796  -1.607  3.00  1.00            
ATOM   1464    N ILE B  93       9.742   2.999   0.488  3.00  1.00            
ATOM   1465   CA ILE B  93       9.811   4.420   0.303  3.00  1.00            
ATOM   1466   CB ILE B  93       9.404   5.232   1.499  3.00  1.00            
ATOM   1467  CG1 ILE B  93       9.656   6.713   1.188  3.00  1.00            
ATOM   1468  CG2 ILE B  93      10.104   4.698   2.760  3.00  1.00            
ATOM   1469  CD1 ILE B  93       8.914   7.192  -0.055  3.00  1.00            
ATOM   1470    C ILE B  93      11.214   4.712  -0.041  3.00  1.00            
ATOM   1471    O ILE B  93      12.011   5.049   0.831  3.00  1.00            
ATOM   1472    N GLY B  94      11.483   4.669  -1.366  3.00  1.00            
ATOM   1473   CA GLY B  94      12.797   4.721  -1.931  3.00  1.00            
ATOM   1474    C GLY B  94      13.577   5.790  -1.264  3.00  1.00            
ATOM   1475    O GLY B  94      13.513   6.968  -1.613  3.00  1.00            
ATOM   1476    N CYS B  95      14.362   5.347  -0.268  1.00  1.00            
ATOM   1477   CA CYS B  95      15.183   6.217   0.497  1.00  1.00            
ATOM   1478   CB CYS B  95      14.863   6.250   2.003  1.00  1.00            
ATOM   1479   SG CYS B  95      13.295   7.084   2.389  1.00  1.00            
ATOM   1480    C CYS B  95      16.565   5.686   0.374  1.00  1.00            
ATOM   1481    O CYS B  95      16.753   4.483   0.198  1.00  1.00            
ATOM   1482    N THR B  96      17.582   6.564   0.448  4.00  1.00            
ATOM   1483   CA THR B  96      18.887   6.013   0.269  4.00  1.00            
ATOM   1484   CB THR B  96      19.356   6.100  -1.153  4.00  1.00            
ATOM   1485  OG1 THR B  96      19.468   7.458  -1.554  4.00  1.00            
ATOM   1486  CG2 THR B  96      18.328   5.382  -2.043  4.00  1.00            
ATOM   1487    C THR B  96      19.890   6.717   1.110  4.00  1.00            
ATOM   1488    O THR B  96      19.677   7.838   1.567  4.00  1.00            
ATOM   1489    N LEU B  97      21.024   6.033   1.348  4.00  1.00            
ATOM   1490   CA LEU B  97      22.096   6.657   2.052  4.00  1.00            
ATOM   1491   CB LEU B  97      23.082   5.678   2.709  4.00  1.00            
ATOM   1492   CG LEU B  97      22.449   4.845   3.837  4.00  1.00            
ATOM   1493  CD1 LEU B  97      23.474   3.896   4.480  4.00  1.00            
ATOM   1494  CD2 LEU B  97      21.742   5.748   4.861  4.00  1.00            
ATOM   1495    C LEU B  97      22.860   7.420   1.002  4.00  1.00            
ATOM   1496    O LEU B  97      23.031   6.933  -0.114  4.00  1.00            
ATOM   1497    N ASN B  98      23.327   8.650   1.315  4.00  1.00            
ATOM   1498   CA ASN B  98      24.074   9.410   0.342  4.00  1.00            
ATOM   1499   CB ASN B  98      23.530  10.822   0.068  4.00  1.00            
ATOM   1500   CG ASN B  98      22.346  10.700  -0.882  4.00  1.00            
ATOM   1501  OD1 ASN B  98      21.605   9.719  -0.854  4.00  1.00            
ATOM   1502  ND2 ASN B  98      22.177  11.719  -1.766  4.00  1.00            
ATOM   1503    C ASN B  98      25.469   9.561   0.849  4.00  1.00            
ATOM   1504    O ASN B  98      25.698   9.644   2.054  4.00  1.00            
ATOM   1505    N PHE B  99      26.449   9.596  -0.072  1.00  1.00            
ATOM   1506   CA PHE B  99      27.814   9.736   0.339  1.00  1.00            
ATOM   1507   CB PHE B  99      28.083  11.032   1.115  1.00  1.00            
ATOM   1508   CG PHE B  99      27.744  12.162   0.213  1.00  1.00            
ATOM   1509  CD1 PHE B  99      28.602  12.537  -0.794  1.00  1.00            
ATOM   1510  CD2 PHE B  99      26.565  12.851   0.383  1.00  1.00            
ATOM   1511  CE1 PHE B  99      28.282  13.586  -1.624  1.00  1.00            
ATOM   1512  CE2 PHE B  99      26.241  13.898  -0.444  1.00  1.00            
ATOM   1513   CZ PHE B  99      27.101  14.267  -1.452  1.00  1.00            
ATOM   1514    C PHE B  99      28.112   8.589   1.294  1.00  1.00            
ATOM   1515    O PHE B  99      28.025   7.408   0.865  1.00  1.00            
ATOM   1516  OXT PHE B  99      28.421   8.892   2.478  1.00  1.00            
ATOM   1517    N GLY C   1      15.059 -14.911  13.486  1.00  0.00            
ATOM   1518   CA GLY C   1      14.405 -13.722  14.076  1.00  0.00            
ATOM   1519    C GLY C   1      14.988 -12.489  13.484  1.00  0.00            
ATOM   1520    O GLY C   1      15.977 -12.544  12.754  1.00  0.00            
ATOM   1521    N ALA C   2      14.376 -11.332  13.786  1.00  0.00            
ATOM   1522   CA ALA C   2      14.878 -10.118  13.230  1.00  0.00            
ATOM   1523   CB ALA C   2      13.911  -8.929  13.365  1.00  0.00            
ATOM   1524    C ALA C   2      16.145  -9.750  13.934  1.00  0.00            
ATOM   1525    O ALA C   2      16.280  -9.954  15.140  1.00  0.00            
ATOM   1526    N GLU C   3      17.129  -9.209  13.184  1.00  0.00            
ATOM   1527   CA GLU C   3      18.325  -8.741  13.823  1.00  0.00            
ATOM   1528   CB GLU C   3      19.620  -9.204  13.144  1.00  0.00            
ATOM   1529   CG GLU C   3      20.844  -9.024  14.040  1.00  0.00            
ATOM   1530   CD GLU C   3      21.940  -9.930  13.504  1.00  0.00            
ATOM   1531  OE1 GLU C   3      22.544  -9.573  12.459  1.00  0.00            
ATOM   1532  OE2 GLU C   3      22.181 -10.996  14.131  1.00  0.00            
ATOM   1533    C GLU C   3      18.218  -7.255  13.755  1.00  0.00            
ATOM   1534    O GLU C   3      18.257  -6.668  12.675  1.00  0.00            
ATOM   1535    N THR C   4      18.054  -6.609  14.925  1.00  0.00            
ATOM   1536   CA THR C   4      17.877  -5.189  14.942  1.00  0.00            
ATOM   1537   CB THR C   4      16.738  -4.739  15.809  1.00  0.00            
ATOM   1538  OG1 THR C   4      15.519  -5.299  15.343  1.00  0.00            
ATOM   1539  CG2 THR C   4      16.665  -3.203  15.779  1.00  0.00            
ATOM   1540    C THR C   4      19.106  -4.596  15.488  1.00  0.00            
ATOM   1541    O THR C   4      19.668  -5.070  16.474  1.00  0.00            
ATOM   1542    N PHE C   5      19.572  -3.533  14.825  1.00  0.00            
ATOM   1543   CA PHE C   5      20.751  -2.945  15.333  1.00  0.00            
ATOM   1544   CB PHE C   5      21.906  -2.867  14.321  1.00  0.00            
ATOM   1545   CG PHE C   5      23.030  -2.186  15.024  1.00  0.00            
ATOM   1546  CD1 PHE C   5      23.814  -2.872  15.923  1.00  0.00            
ATOM   1547  CD2 PHE C   5      23.299  -0.860  14.781  1.00  0.00            
ATOM   1548  CE1 PHE C   5      24.848  -2.242  16.571  1.00  0.00            
ATOM   1549  CE2 PHE C   5      24.333  -0.224  15.426  1.00  0.00            
ATOM   1550   CZ PHE C   5      25.110  -0.915  16.326  1.00  0.00            
ATOM   1551    C PHE C   5      20.448  -1.558  15.749  1.00  0.00            
ATOM   1552    O PHE C   5      19.791  -0.807  15.031  1.00  0.00            
ATOM   1553    N TYR C   6      20.913  -1.188  16.954  1.00  0.00            
ATOM   1554   CA TYR C   6      20.669   0.148  17.374  1.00  0.00            
ATOM   1555   CB TYR C   6      19.184   0.341  17.747  1.00  0.00            
ATOM   1556   CG TYR C   6      18.856   1.756  18.097  1.00  0.00            
ATOM   1557  CD1 TYR C   6      18.564   2.665  17.106  1.00  0.00            
ATOM   1558  CD2 TYR C   6      18.809   2.171  19.409  1.00  0.00            
ATOM   1559  CE1 TYR C   6      18.244   3.967  17.413  1.00  0.00            
ATOM   1560  CE2 TYR C   6      18.491   3.471  19.725  1.00  0.00            
ATOM   1561   CZ TYR C   6      18.206   4.372  18.725  1.00  0.00            
ATOM   1562   OH TYR C   6      17.876   5.707  19.044  1.00  0.00            
ATOM   1563    C TYR C   6      21.472   0.368  18.594  1.00  0.00            
ATOM   1564    O TYR C   6      21.218  -0.225  19.641  1.00  0.00            
ATOM   1565    N VAL C   7      22.489   1.230  18.478  1.00  0.00            
ATOM   1566   CA VAL C   7      23.210   1.556  19.656  1.00  0.00            
ATOM   1567   CB VAL C   7      24.682   1.235  19.569  1.00  0.00            
ATOM   1568  CG1 VAL C   7      25.290   1.858  18.298  1.00  0.00            
ATOM   1569  CG2 VAL C   7      25.352   1.703  20.871  1.00  0.00            
ATOM   1570    C VAL C   7      23.007   3.022  19.836  1.00  0.00            
ATOM   1571    O VAL C   7      23.633   3.847  19.170  1.00  0.00            
ATOM   1572    N ASP C   8      22.094   3.405  20.744  1.00  0.00            
ATOM   1573   CA ASP C   8      21.922   4.811  20.898  1.00  0.00            
ATOM   1574   CB ASP C   8      20.461   5.264  21.048  1.00  0.00            
ATOM   1575   CG ASP C   8      20.439   6.764  20.779  1.00  0.00            
ATOM   1576  OD1 ASP C   8      21.542   7.346  20.602  1.00  0.00            
ATOM   1577  OD2 ASP C   8      19.322   7.345  20.741  1.00  0.00            
ATOM   1578    C ASP C   8      22.651   5.161  22.142  1.00  0.00            
ATOM   1579    O ASP C   8      22.062   5.681  23.088  1.00  0.00            
ATOM   1580    N GLY C   9      23.972   4.886  22.182  1.00  0.00            
ATOM   1581   CA GLY C   9      24.602   5.242  23.408  1.00  0.00            
ATOM   1582    C GLY C   9      26.050   5.027  23.408  1.00  0.00            
ATOM   1583    O GLY C   9      26.557   4.061  22.841  1.00  0.00            
ATOM   1584    N ALA C  10      26.715   5.982  24.086  1.00  0.00            
ATOM   1585   CA ALA C  10      28.105   5.970  24.378  1.00  0.00            
ATOM   1586   CB ALA C  10      28.997   5.000  23.582  1.00  0.00            
ATOM   1587    C ALA C  10      28.679   7.321  24.208  1.00  0.00            
ATOM   1588    O ALA C  10      27.988   8.339  24.194  1.00  0.00            
ATOM   1589    N ALA C  11      30.012   7.317  24.089  1.00  0.00            
ATOM   1590   CA ALA C  11      30.813   8.490  24.094  1.00  0.00            
ATOM   1591   CB ALA C  11      32.275   8.217  24.480  1.00  0.00            
ATOM   1592    C ALA C  11      30.835   9.253  22.833  1.00  0.00            
ATOM   1593    O ALA C  11      30.496   8.763  21.757  1.00  0.00            
ATOM   1594    N ASN C  12      31.252  10.524  23.008  1.00  0.00            
ATOM   1595   CA ASN C  12      31.435  11.465  21.955  1.00  0.00            
ATOM   1596   CB ASN C  12      32.619  11.101  21.042  1.00  0.00            
ATOM   1597   CG ASN C  12      32.985  12.312  20.195  1.00  0.00            
ATOM   1598  OD1 ASN C  12      32.212  13.261  20.068  1.00  0.00            
ATOM   1599  ND2 ASN C  12      34.204  12.275  19.595  1.00  0.00            
ATOM   1600    C ASN C  12      30.179  11.419  21.174  1.00  0.00            
ATOM   1601    O ASN C  12      30.182  11.474  19.946  1.00  0.00            
ATOM   1602    N ARG C  13      29.056  11.308  21.899  1.00  0.00            
ATOM   1603   CA ARG C  13      27.818  11.186  21.212  1.00  0.00            
ATOM   1604   CB ARG C  13      26.644  10.759  22.107  1.00  0.00            
ATOM   1605   CG ARG C  13      26.326  11.756  23.221  1.00  0.00            
ATOM   1606   CD ARG C  13      25.244  11.265  24.182  1.00  0.00            
ATOM   1607   NE ARG C  13      25.031  12.341  25.187  1.00  0.00            
ATOM   1608   CZ ARG C  13      25.838  12.418  26.285  1.00  0.00            
ATOM   1609  NH1 ARG C  13      26.825  11.494  26.472  1.00  0.00            
ATOM   1610  NH2 ARG C  13      25.659  13.423  27.190  1.00  0.00            
ATOM   1611    C ARG C  13      27.491  12.513  20.643  1.00  0.00            
ATOM   1612    O ARG C  13      27.701  13.546  21.277  1.00  0.00            
ATOM   1613    N GLU C  14      26.982  12.522  19.403  1.00  0.00            
ATOM   1614   CA GLU C  14      26.631  13.792  18.864  1.00  0.00            
ATOM   1615   CB GLU C  14      26.857  13.901  17.349  1.00  0.00            
ATOM   1616   CG GLU C  14      26.503  15.277  16.782  1.00  0.00            
ATOM   1617   CD GLU C  14      27.637  16.235  17.120  1.00  0.00            
ATOM   1618  OE1 GLU C  14      28.344  15.988  18.132  1.00  0.00            
ATOM   1619  OE2 GLU C  14      27.807  17.231  16.366  1.00  0.00            
ATOM   1620    C GLU C  14      25.177  13.959  19.115  1.00  0.00            
ATOM   1621    O GLU C  14      24.345  13.501  18.332  1.00  0.00            
ATOM   1622    N THR C  15      24.832  14.633  20.227  1.00  0.00            
ATOM   1623   CA THR C  15      23.449  14.830  20.524  1.00  0.00            
ATOM   1624   CB THR C  15      23.153  14.977  21.988  1.00  0.00            
ATOM   1625  OG1 THR C  15      23.774  16.144  22.503  1.00  0.00            
ATOM   1626  CG2 THR C  15      23.674  13.729  22.720  1.00  0.00            
ATOM   1627    C THR C  15      23.067  16.142  19.851  1.00  0.00            
ATOM   1628    O THR C  15      21.875  16.536  19.945  1.00  0.00            
ATOM   1629  OXT THR C  15      23.969  16.772  19.235  1.00  0.00            
END
