# Supplementary material for: Integrative modeling of diverse protein-peptide systems using CABS-dock
Source: PLoS Comput Biol. 2023 Jul 5;19(7):e1011275. doi: 10.1371/journal.pcbi.1011275 (PMC10351741; doi:10.1371/journal.pcbi.1011275)
Supplement: S1 File — Files in pdb format containing atomic coordinates of the structures obtained in this study: the highest-scored amyloid models and 10 examples of the docked peptide for each enzyme-substrate complex. (ZIP) [file pcbi.1011275.s006.zip › 12_HIV1_GAETFYVDGAANRET/2599.pdb]

CRYST1    0.000    0.000    0.000   0.00   0.00   0.00 P 1           1
ATOM      1    N PRO A   1      28.743   6.807  -2.458  1.00  1.00            
ATOM      2   CA PRO A   1      27.963   6.312  -3.622  1.00  1.00            
ATOM      3   CD PRO A   1      29.591   5.689  -1.915  1.00  1.00            
ATOM      4   CB PRO A   1      28.526   4.934  -3.955  1.00  1.00            
ATOM      5   CG PRO A   1      29.100   4.422  -2.628  1.00  1.00            
ATOM      6    C PRO A   1      26.550   6.250  -3.140  1.00  1.00            
ATOM      7    O PRO A   1      26.345   6.034  -1.946  1.00  1.00            
ATOM      8    N GLN A   2      25.560   6.431  -4.036  4.00  1.00            
ATOM      9   CA GLN A   2      24.208   6.352  -3.573  4.00  1.00            
ATOM     10   CB GLN A   2      23.165   6.775  -4.622  4.00  1.00            
ATOM     11   CG GLN A   2      21.739   6.834  -4.077  4.00  1.00            
ATOM     12   CD GLN A   2      20.862   7.459  -5.153  4.00  1.00            
ATOM     13  OE1 GLN A   2      19.690   7.754  -4.923  4.00  1.00            
ATOM     14  NE2 GLN A   2      21.443   7.678  -6.363  4.00  1.00            
ATOM     15    C GLN A   2      23.986   4.925  -3.212  4.00  1.00            
ATOM     16    O GLN A   2      24.394   4.014  -3.931  4.00  1.00            
ATOM     17    N ILE A   3      23.352   4.702  -2.046  4.00  1.00            
ATOM     18   CA ILE A   3      23.138   3.362  -1.600  4.00  1.00            
ATOM     19   CB ILE A   3      23.697   3.082  -0.236  4.00  1.00            
ATOM     20  CG1 ILE A   3      25.233   3.026  -0.280  4.00  1.00            
ATOM     21  CG2 ILE A   3      23.033   1.800   0.295  4.00  1.00            
ATOM     22  CD1 ILE A   3      25.762   1.874  -1.134  4.00  1.00            
ATOM     23    C ILE A   3      21.676   3.098  -1.538  4.00  1.00            
ATOM     24    O ILE A   3      20.908   3.874  -0.975  4.00  1.00            
ATOM     25    N THR A   4      21.256   1.977  -2.153  1.00  1.00            
ATOM     26   CA THR A   4      19.883   1.580  -2.103  1.00  1.00            
ATOM     27   CB THR A   4      19.434   0.881  -3.348  1.00  1.00            
ATOM     28  OG1 THR A   4      20.152  -0.333  -3.512  1.00  1.00            
ATOM     29  CG2 THR A   4      19.702   1.806  -4.547  1.00  1.00            
ATOM     30    C THR A   4      19.807   0.600  -0.981  1.00  1.00            
ATOM     31    O THR A   4      20.818   0.000  -0.617  1.00  1.00            
ATOM     32    N LEU A   5      18.620   0.402  -0.377  1.00  1.00            
ATOM     33   CA LEU A   5      18.688  -0.461   0.762  1.00  1.00            
ATOM     34   CB LEU A   5      18.224   0.252   2.049  1.00  1.00            
ATOM     35   CG LEU A   5      18.351  -0.589   3.332  1.00  1.00            
ATOM     36  CD1 LEU A   5      19.824  -0.888   3.656  1.00  1.00            
ATOM     37  CD2 LEU A   5      17.612   0.069   4.507  1.00  1.00            
ATOM     38    C LEU A   5      17.831  -1.683   0.601  1.00  1.00            
ATOM     39    O LEU A   5      16.922  -1.907   1.400  1.00  1.00            
ATOM     40    N TRP A   6      18.069  -2.504  -0.440  1.00  1.00            
ATOM     41   CA TRP A   6      17.371  -3.758  -0.536  1.00  1.00            
ATOM     42   CB TRP A   6      17.465  -4.385  -1.939  1.00  1.00            
ATOM     43   CG TRP A   6      16.799  -5.735  -2.062  1.00  1.00            
ATOM     44  CD2 TRP A   6      15.378  -5.953  -2.030  1.00  1.00            
ATOM     45  CD1 TRP A   6      17.375  -6.966  -2.179  1.00  1.00            
ATOM     46  NE1 TRP A   6      16.403  -7.934  -2.237  1.00  1.00            
ATOM     47  CE2 TRP A   6      15.170  -7.327  -2.141  1.00  1.00            
ATOM     48  CE3 TRP A   6      14.332  -5.083  -1.911  1.00  1.00            
ATOM     49  CZ2 TRP A   6      13.911  -7.854  -2.138  1.00  1.00            
ATOM     50  CZ3 TRP A   6      13.062  -5.617  -1.910  1.00  1.00            
ATOM     51  CH2 TRP A   6      12.856  -6.976  -2.022  1.00  1.00            
ATOM     52    C TRP A   6      17.958  -4.700   0.464  1.00  1.00            
ATOM     53    O TRP A   6      17.245  -5.367   1.214  1.00  1.00            
ATOM     54    N LYS A   7      19.308  -4.752   0.490  1.00  1.00            
ATOM     55   CA LYS A   7      20.083  -5.605   1.350  1.00  1.00            
ATOM     56   CB LYS A   7      21.372  -6.093   0.681  1.00  1.00            
ATOM     57   CG LYS A   7      22.410  -4.973   0.526  1.00  1.00            
ATOM     58   CD LYS A   7      21.894  -3.746  -0.231  1.00  1.00            
ATOM     59   CE LYS A   7      22.966  -2.689  -0.514  1.00  1.00            
ATOM     60   NZ LYS A   7      23.451  -2.097   0.754  1.00  1.00            
ATOM     61    C LYS A   7      20.535  -4.735   2.467  1.00  1.00            
ATOM     62    O LYS A   7      20.319  -3.523   2.454  1.00  1.00            
ATOM     63    N ARG A   8      21.156  -5.337   3.499  1.00  1.00            
ATOM     64   CA ARG A   8      21.648  -4.509   4.547  1.00  1.00            
ATOM     65   CB ARG A   8      22.178  -5.299   5.764  1.00  1.00            
ATOM     66   CG ARG A   8      21.146  -6.266   6.340  1.00  1.00            
ATOM     67   CD ARG A   8      21.583  -6.948   7.638  1.00  1.00            
ATOM     68   NE ARG A   8      22.884  -7.623   7.375  1.00  1.00            
ATOM     69   CZ ARG A   8      22.921  -8.747   6.600  1.00  1.00            
ATOM     70  NH1 ARG A   8      21.789  -9.181   5.974  1.00  1.00            
ATOM     71  NH2 ARG A   8      24.093  -9.429   6.449  1.00  1.00            
ATOM     72    C ARG A   8      22.821  -3.793   3.953  1.00  1.00            
ATOM     73    O ARG A   8      23.543  -4.363   3.139  1.00  1.00            
ATOM     74    N PRO A   9      23.004  -2.540   4.265  1.00  1.00            
ATOM     75   CA PRO A   9      24.110  -1.779   3.741  1.00  1.00            
ATOM     76   CD PRO A   9      22.387  -1.916   5.423  1.00  1.00            
ATOM     77   CB PRO A   9      23.928  -0.385   4.337  1.00  1.00            
ATOM     78   CG PRO A   9      23.240  -0.664   5.690  1.00  1.00            
ATOM     79    C PRO A   9      25.415  -2.356   4.209  1.00  1.00            
ATOM     80    O PRO A   9      25.560  -2.571   5.411  1.00  1.00            
ATOM     81    N LEU A  10      26.384  -2.593   3.304  4.00  1.00            
ATOM     82   CA LEU A  10      27.685  -3.024   3.747  4.00  1.00            
ATOM     83   CB LEU A  10      28.047  -4.503   3.517  4.00  1.00            
ATOM     84   CG LEU A  10      27.245  -5.519   4.352  4.00  1.00            
ATOM     85  CD1 LEU A  10      25.825  -5.709   3.807  4.00  1.00            
ATOM     86  CD2 LEU A  10      28.003  -6.846   4.514  4.00  1.00            
ATOM     87    C LEU A  10      28.700  -2.235   2.986  4.00  1.00            
ATOM     88    O LEU A  10      28.495  -1.913   1.816  4.00  1.00            
ATOM     89    N VAL A  11      29.814  -1.876   3.655  4.00  1.00            
ATOM     90   CA VAL A  11      30.895  -1.205   2.992  4.00  1.00            
ATOM     91   CB VAL A  11      30.985   0.265   3.269  4.00  1.00            
ATOM     92  CG1 VAL A  11      29.714   0.943   2.737  4.00  1.00            
ATOM     93  CG2 VAL A  11      31.238   0.469   4.772  4.00  1.00            
ATOM     94    C VAL A  11      32.139  -1.823   3.542  4.00  1.00            
ATOM     95    O VAL A  11      32.115  -2.404   4.624  4.00  1.00            
ATOM     96    N THR A  12      33.259  -1.743   2.801  4.00  1.00            
ATOM     97   CA THR A  12      34.456  -2.290   3.363  4.00  1.00            
ATOM     98   CB THR A  12      35.480  -2.692   2.346  4.00  1.00            
ATOM     99  OG1 THR A  12      34.937  -3.661   1.459  4.00  1.00            
ATOM    100  CG2 THR A  12      36.688  -3.292   3.089  4.00  1.00            
ATOM    101    C THR A  12      35.032  -1.190   4.200  4.00  1.00            
ATOM    102    O THR A  12      35.208  -0.073   3.716  4.00  1.00            
ATOM    103    N ILE A  13      35.328  -1.473   5.489  4.00  1.00            
ATOM    104   CA ILE A  13      35.810  -0.462   6.394  4.00  1.00            
ATOM    105   CB ILE A  13      35.036  -0.385   7.673  4.00  1.00            
ATOM    106  CG1 ILE A  13      35.456   0.863   8.460  4.00  1.00            
ATOM    107  CG2 ILE A  13      35.241  -1.706   8.434  4.00  1.00            
ATOM    108  CD1 ILE A  13      35.139   2.169   7.735  4.00  1.00            
ATOM    109    C ILE A  13      37.229  -0.785   6.746  4.00  1.00            
ATOM    110    O ILE A  13      37.588  -1.951   6.901  4.00  1.00            
ATOM    111    N ARG A  14      38.087   0.255   6.843  4.00  1.00            
ATOM    112   CA ARG A  14      39.469   0.052   7.183  4.00  1.00            
ATOM    113   CB ARG A  14      40.443   0.599   6.122  4.00  1.00            
ATOM    114   CG ARG A  14      41.930   0.421   6.453  4.00  1.00            
ATOM    115   CD ARG A  14      42.846   1.212   5.510  4.00  1.00            
ATOM    116   NE ARG A  14      44.255   1.019   5.958  4.00  1.00            
ATOM    117   CZ ARG A  14      44.700   1.721   7.039  4.00  1.00            
ATOM    118  NH1 ARG A  14      43.817   2.462   7.769  4.00  1.00            
ATOM    119  NH2 ARG A  14      46.019   1.684   7.384  4.00  1.00            
ATOM    120    C ARG A  14      39.755   0.804   8.445  4.00  1.00            
ATOM    121    O ARG A  14      39.425   1.984   8.559  4.00  1.00            
ATOM    122    N ILE A  15      40.351   0.119   9.444  4.00  1.00            
ATOM    123   CA ILE A  15      40.720   0.755  10.680  4.00  1.00            
ATOM    124   CB ILE A  15      39.646   0.627  11.720  4.00  1.00            
ATOM    125  CG1 ILE A  15      38.420   1.453  11.297  4.00  1.00            
ATOM    126  CG2 ILE A  15      40.231   1.004  13.090  4.00  1.00            
ATOM    127  CD1 ILE A  15      37.163   1.141  12.108  4.00  1.00            
ATOM    128    C ILE A  15      41.954   0.074  11.193  4.00  1.00            
ATOM    129    O ILE A  15      42.009  -1.153  11.252  4.00  1.00            
ATOM    130    N GLY A  16      42.990   0.856  11.564  3.00  1.00            
ATOM    131   CA GLY A  16      44.178   0.285  12.139  3.00  1.00            
ATOM    132    C GLY A  16      44.947  -0.397  11.051  3.00  1.00            
ATOM    133    O GLY A  16      45.977  -1.019  11.309  3.00  1.00            
ATOM    134    N GLY A  17      44.473  -0.280   9.796  3.00  1.00            
ATOM    135   CA GLY A  17      45.141  -0.929   8.706  3.00  1.00            
ATOM    136    C GLY A  17      44.477  -2.250   8.489  3.00  1.00            
ATOM    137    O GLY A  17      44.802  -2.972   7.549  3.00  1.00            
ATOM    138    N GLN A  18      43.513  -2.601   9.358  4.00  1.00            
ATOM    139   CA GLN A  18      42.865  -3.872   9.228  4.00  1.00            
ATOM    140   CB GLN A  18      42.397  -4.451  10.569  4.00  1.00            
ATOM    141   CG GLN A  18      41.952  -5.911  10.502  4.00  1.00            
ATOM    142   CD GLN A  18      41.388  -6.253  11.868  4.00  1.00            
ATOM    143  OE1 GLN A  18      40.214  -6.012  12.141  4.00  1.00            
ATOM    144  NE2 GLN A  18      42.250  -6.821  12.753  4.00  1.00            
ATOM    145    C GLN A  18      41.652  -3.694   8.372  4.00  1.00            
ATOM    146    O GLN A  18      41.183  -2.575   8.177  4.00  1.00            
ATOM    147    N LEU A  19      41.124  -4.807   7.814  4.00  1.00            
ATOM    148   CA LEU A  19      39.952  -4.713   6.990  4.00  1.00            
ATOM    149   CB LEU A  19      40.093  -5.382   5.610  4.00  1.00            
ATOM    150   CG LEU A  19      41.233  -4.798   4.757  4.00  1.00            
ATOM    151  CD1 LEU A  19      41.027  -3.296   4.497  4.00  1.00            
ATOM    152  CD2 LEU A  19      42.611  -5.127   5.353  4.00  1.00            
ATOM    153    C LEU A  19      38.843  -5.415   7.694  4.00  1.00            
ATOM    154    O LEU A  19      39.039  -6.478   8.279  4.00  1.00            
ATOM    155    N LYS A  20      37.638  -4.817   7.678  4.00  1.00            
ATOM    156   CA LYS A  20      36.538  -5.494   8.290  4.00  1.00            
ATOM    157   CB LYS A  20      36.349  -5.179   9.785  4.00  1.00            
ATOM    158   CG LYS A  20      37.386  -5.848  10.691  4.00  1.00            
ATOM    159   CD LYS A  20      37.351  -7.377  10.629  4.00  1.00            
ATOM    160   CE LYS A  20      38.342  -8.053  11.581  4.00  1.00            
ATOM    161   NZ LYS A  20      38.128  -9.519  11.591  4.00  1.00            
ATOM    162    C LYS A  20      35.268  -5.128   7.579  4.00  1.00            
ATOM    163    O LYS A  20      35.169  -4.067   6.968  4.00  1.00            
ATOM    164    N GLU A  21      34.263  -6.032   7.635  4.00  1.00            
ATOM    165   CA GLU A  21      32.975  -5.808   7.030  4.00  1.00            
ATOM    166   CB GLU A  21      32.119  -7.089   6.877  4.00  1.00            
ATOM    167   CG GLU A  21      31.791  -7.783   8.206  4.00  1.00            
ATOM    168   CD GLU A  21      30.803  -8.915   7.938  4.00  1.00            
ATOM    169  OE1 GLU A  21      30.317  -9.023   6.782  4.00  1.00            
ATOM    170  OE2 GLU A  21      30.517  -9.683   8.896  4.00  1.00            
ATOM    171    C GLU A  21      32.213  -4.880   7.924  4.00  1.00            
ATOM    172    O GLU A  21      32.329  -4.965   9.146  4.00  1.00            
ATOM    173    N ALA A  22      31.408  -3.958   7.347  4.00  1.00            
ATOM    174   CA ALA A  22      30.707  -3.053   8.213  4.00  1.00            
ATOM    175   CB ALA A  22      31.511  -1.786   8.557  4.00  1.00            
ATOM    176    C ALA A  22      29.408  -2.618   7.593  4.00  1.00            
ATOM    177    O ALA A  22      29.227  -2.688   6.378  4.00  1.00            
ATOM    178    N LEU A  23      28.458  -2.165   8.449  4.00  1.00            
ATOM    179   CA LEU A  23      27.168  -1.707   7.995  4.00  1.00            
ATOM    180   CB LEU A  23      25.954  -2.285   8.767  4.00  1.00            
ATOM    181   CG LEU A  23      25.770  -3.818   8.797  4.00  1.00            
ATOM    182  CD1 LEU A  23      24.492  -4.190   9.567  4.00  1.00            
ATOM    183  CD2 LEU A  23      25.782  -4.443   7.397  4.00  1.00            
ATOM    184    C LEU A  23      27.060  -0.247   8.302  4.00  1.00            
ATOM    185    O LEU A  23      27.518   0.210   9.343  4.00  1.00            
ATOM    186    N LEU A  24      26.455   0.543   7.403  4.00  1.00            
ATOM    187   CA LEU A  24      26.196   1.903   7.775  4.00  1.00            
ATOM    188   CB LEU A  24      25.834   2.786   6.571  4.00  1.00            
ATOM    189   CG LEU A  24      26.952   2.821   5.508  4.00  1.00            
ATOM    190  CD1 LEU A  24      27.121   1.457   4.816  4.00  1.00            
ATOM    191  CD2 LEU A  24      26.744   3.976   4.519  4.00  1.00            
ATOM    192    C LEU A  24      25.002   1.775   8.670  4.00  1.00            
ATOM    193    O LEU A  24      24.113   0.981   8.369  4.00  1.00            
ATOM    194    N ASP A  25      24.971   2.462   9.836  1.00  1.00            
ATOM    195   CA ASP A  25      23.756   2.390  10.603  1.00  1.00            
ATOM    196   CB ASP A  25      23.668   1.291  11.679  1.00  1.00            
ATOM    197   CG ASP A  25      24.624   1.556  12.817  1.00  1.00            
ATOM    198  OD1 ASP A  25      25.676   2.206  12.585  1.00  1.00            
ATOM    199  OD2 ASP A  25      24.312   1.067  13.934  1.00  1.00            
ATOM    200    C ASP A  25      23.473   3.715  11.208  1.00  1.00            
ATOM    201    O ASP A  25      24.162   4.183  12.112  1.00  1.00            
ATOM    202    N THR A  26      22.436   4.375  10.675  3.00  1.00            
ATOM    203   CA THR A  26      22.034   5.646  11.175  3.00  1.00            
ATOM    204   CB THR A  26      20.942   6.248  10.348  3.00  1.00            
ATOM    205  OG1 THR A  26      19.791   5.418  10.386  3.00  1.00            
ATOM    206  CG2 THR A  26      21.446   6.385   8.902  3.00  1.00            
ATOM    207    C THR A  26      21.508   5.459  12.564  3.00  1.00            
ATOM    208    O THR A  26      21.738   6.294  13.439  3.00  1.00            
ATOM    209    N GLY A  27      20.770   4.356  12.804  3.00  1.00            
ATOM    210   CA GLY A  27      20.227   4.159  14.117  3.00  1.00            
ATOM    211    C GLY A  27      21.322   3.619  14.955  3.00  1.00            
ATOM    212    O GLY A  27      21.354   2.441  15.302  3.00  1.00            
ATOM    213    N ALA A  28      22.274   4.507  15.270  1.00  1.00            
ATOM    214   CA ALA A  28      23.332   4.197  16.168  1.00  1.00            
ATOM    215   CB ALA A  28      24.377   3.252  15.568  1.00  1.00            
ATOM    216    C ALA A  28      24.041   5.494  16.360  1.00  1.00            
ATOM    217    O ALA A  28      24.542   6.077  15.398  1.00  1.00            
ATOM    218    N ASP A  29      24.096   5.988  17.606  1.00  1.00            
ATOM    219   CA ASP A  29      24.794   7.218  17.793  1.00  1.00            
ATOM    220   CB ASP A  29      24.535   7.862  19.167  1.00  1.00            
ATOM    221   CG ASP A  29      23.163   8.520  19.102  1.00  1.00            
ATOM    222  OD1 ASP A  29      22.710   8.800  17.960  1.00  1.00            
ATOM    223  OD2 ASP A  29      22.556   8.763  20.179  1.00  1.00            
ATOM    224    C ASP A  29      26.278   7.008  17.635  1.00  1.00            
ATOM    225    O ASP A  29      26.934   7.741  16.895  1.00  1.00            
ATOM    226    N ASP A  30      26.849   5.986  18.317  1.00  1.00            
ATOM    227   CA ASP A  30      28.274   5.737  18.271  1.00  1.00            
ATOM    228   CB ASP A  30      28.876   5.226  19.590  1.00  1.00            
ATOM    229   CG ASP A  30      28.826   6.342  20.620  1.00  1.00            
ATOM    230  OD1 ASP A  30      28.289   7.431  20.282  1.00  1.00            
ATOM    231  OD2 ASP A  30      29.321   6.120  21.757  1.00  1.00            
ATOM    232    C ASP A  30      28.553   4.658  17.252  1.00  1.00            
ATOM    233    O ASP A  30      27.644   4.211  16.554  1.00  1.00            
ATOM    234    N THR A  31      29.840   4.225  17.143  1.00  1.00            
ATOM    235   CA THR A  31      30.258   3.159  16.252  1.00  1.00            
ATOM    236   CB THR A  31      31.376   3.529  15.313  1.00  1.00            
ATOM    237  OG1 THR A  31      31.553   2.513  14.338  1.00  1.00            
ATOM    238  CG2 THR A  31      32.676   3.746  16.099  1.00  1.00            
ATOM    239    C THR A  31      30.682   1.999  17.110  1.00  1.00            
ATOM    240    O THR A  31      31.515   2.147  18.002  1.00  1.00            
ATOM    241    N VAL A  32      30.092   0.802  16.884  4.00  1.00            
ATOM    242   CA VAL A  32      30.450  -0.319  17.713  4.00  1.00            
ATOM    243   CB VAL A  32      29.312  -0.958  18.451  4.00  1.00            
ATOM    244  CG1 VAL A  32      28.684   0.080  19.395  4.00  1.00            
ATOM    245  CG2 VAL A  32      28.347  -1.568  17.425  4.00  1.00            
ATOM    246    C VAL A  32      31.039  -1.382  16.861  4.00  1.00            
ATOM    247    O VAL A  32      30.576  -1.637  15.750  4.00  1.00            
ATOM    248    N LEU A  33      32.116  -2.019  17.362  4.00  1.00            
ATOM    249   CA LEU A  33      32.671  -3.098  16.610  4.00  1.00            
ATOM    250   CB LEU A  33      34.014  -2.810  15.906  4.00  1.00            
ATOM    251   CG LEU A  33      35.170  -2.399  16.832  4.00  1.00            
ATOM    252  CD1 LEU A  33      36.489  -2.279  16.047  4.00  1.00            
ATOM    253  CD2 LEU A  33      34.833  -1.096  17.568  4.00  1.00            
ATOM    254    C LEU A  33      32.890  -4.260  17.516  4.00  1.00            
ATOM    255    O LEU A  33      32.863  -4.134  18.740  4.00  1.00            
ATOM    256    N GLU A  34      33.100  -5.440  16.901  1.00  1.00            
ATOM    257   CA GLU A  34      33.379  -6.650  17.617  1.00  1.00            
ATOM    258   CB GLU A  34      33.362  -7.898  16.722  1.00  1.00            
ATOM    259   CG GLU A  34      33.433  -9.208  17.509  1.00  1.00            
ATOM    260   CD GLU A  34      32.075  -9.394  18.167  1.00  1.00            
ATOM    261  OE1 GLU A  34      31.108  -8.721  17.719  1.00  1.00            
ATOM    262  OE2 GLU A  34      31.980 -10.207  19.123  1.00  1.00            
ATOM    263    C GLU A  34      34.788  -6.497  18.133  1.00  1.00            
ATOM    264    O GLU A  34      35.487  -5.555  17.760  1.00  1.00            
ATOM    265    N GLU A  35      35.241  -7.408  19.023  1.00  1.00            
ATOM    266   CA GLU A  35      36.552  -7.289  19.615  1.00  1.00            
ATOM    267   CB GLU A  35      36.908  -8.391  20.636  1.00  1.00            
ATOM    268   CG GLU A  35      36.101  -8.377  21.935  1.00  1.00            
ATOM    269   CD GLU A  35      36.665  -9.460  22.857  1.00  1.00            
ATOM    270  OE1 GLU A  35      37.900  -9.704  22.802  1.00  1.00            
ATOM    271  OE2 GLU A  35      35.870 -10.047  23.640  1.00  1.00            
ATOM    272    C GLU A  35      37.620  -7.346  18.576  1.00  1.00            
ATOM    273    O GLU A  35      37.559  -8.126  17.626  1.00  1.00            
ATOM    274    N MET A  36      38.639  -6.479  18.752  1.00  1.00            
ATOM    275   CA MET A  36      39.787  -6.458  17.896  1.00  1.00            
ATOM    276   CB MET A  36      39.613  -5.667  16.585  1.00  1.00            
ATOM    277   CG MET A  36      39.285  -4.186  16.784  1.00  1.00            
ATOM    278   SD MET A  36      39.487  -3.169  15.290  1.00  1.00            
ATOM    279   CE MET A  36      38.299  -4.109  14.288  1.00  1.00            
ATOM    280    C MET A  36      40.894  -5.805  18.638  1.00  1.00            
ATOM    281    O MET A  36      40.695  -5.247  19.715  1.00  1.00            
ATOM    282    N ASN A  37      42.112  -5.879  18.071  1.00  1.00            
ATOM    283   CA ASN A  37      43.208  -5.240  18.721  1.00  1.00            
ATOM    284   CB ASN A  37      44.551  -5.972  18.567  1.00  1.00            
ATOM    285   CG ASN A  37      44.501  -7.219  19.431  1.00  1.00            
ATOM    286  OD1 ASN A  37      43.534  -7.453  20.155  1.00  1.00            
ATOM    287  ND2 ASN A  37      45.584  -8.035  19.363  1.00  1.00            
ATOM    288    C ASN A  37      43.373  -3.909  18.081  1.00  1.00            
ATOM    289    O ASN A  37      43.485  -3.798  16.861  1.00  1.00            
ATOM    290    N LEU A  38      43.371  -2.856  18.912  1.00  1.00            
ATOM    291   CA LEU A  38      43.512  -1.538  18.394  1.00  1.00            
ATOM    292   CB LEU A  38      42.194  -0.712  18.487  1.00  1.00            
ATOM    293   CG LEU A  38      41.576  -0.580  19.900  1.00  1.00            
ATOM    294  CD1 LEU A  38      42.376   0.352  20.836  1.00  1.00            
ATOM    295  CD2 LEU A  38      40.092  -0.181  19.811  1.00  1.00            
ATOM    296    C LEU A  38      44.512  -0.817  19.209  1.00  1.00            
ATOM    297    O LEU A  38      44.873  -1.209  20.315  1.00  1.00            
ATOM    298    N PRO A  39      44.999   0.228  18.614  1.00  1.00            
ATOM    299   CA PRO A  39      45.970   1.015  19.310  1.00  1.00            
ATOM    300   CD PRO A  39      45.301   0.143  17.193  1.00  1.00            
ATOM    301   CB PRO A  39      46.793   1.728  18.242  1.00  1.00            
ATOM    302   CG PRO A  39      46.671   0.809  17.013  1.00  1.00            
ATOM    303    C PRO A  39      45.353   1.965  20.280  1.00  1.00            
ATOM    304    O PRO A  39      44.180   2.301  20.131  1.00  1.00            
ATOM    305    N GLY A  40      46.136   2.392  21.291  1.00  1.00            
ATOM    306   CA GLY A  40      45.741   3.462  22.154  1.00  1.00            
ATOM    307    C GLY A  40      45.038   3.032  23.398  1.00  1.00            
ATOM    308    O GLY A  40      44.793   1.856  23.666  1.00  1.00            
ATOM    309    N LYS A  41      44.681   4.079  24.167  1.00  1.00            
ATOM    310   CA LYS A  41      44.064   4.085  25.458  1.00  1.00            
ATOM    311   CB LYS A  41      44.045   5.487  26.092  1.00  1.00            
ATOM    312   CG LYS A  41      43.387   6.562  25.219  1.00  1.00            
ATOM    313   CD LYS A  41      44.116   6.823  23.896  1.00  1.00            
ATOM    314   CE LYS A  41      43.528   7.977  23.089  1.00  1.00            
ATOM    315   NZ LYS A  41      43.889   9.257  23.738  1.00  1.00            
ATOM    316    C LYS A  41      42.653   3.605  25.379  1.00  1.00            
ATOM    317    O LYS A  41      42.074   3.499  24.301  1.00  1.00            
ATOM    318    N TRP A  42      42.075   3.255  26.547  1.00  1.00            
ATOM    319   CA TRP A  42      40.723   2.785  26.551  1.00  1.00            
ATOM    320   CB TRP A  42      40.592   1.263  26.680  1.00  1.00            
ATOM    321   CG TRP A  42      41.012   0.756  28.040  1.00  1.00            
ATOM    322  CD2 TRP A  42      42.362   0.419  28.394  1.00  1.00            
ATOM    323  CD1 TRP A  42      40.255   0.542  29.157  1.00  1.00            
ATOM    324  NE1 TRP A  42      41.051   0.100  30.188  1.00  1.00            
ATOM    325  CE2 TRP A  42      42.348   0.017  29.730  1.00  1.00            
ATOM    326  CE3 TRP A  42      43.520   0.445  27.667  1.00  1.00            
ATOM    327  CZ2 TRP A  42      43.497  -0.364  30.360  1.00  1.00            
ATOM    328  CZ3 TRP A  42      44.679   0.055  28.304  1.00  1.00            
ATOM    329  CH2 TRP A  42      44.663  -0.342  29.625  1.00  1.00            
ATOM    330    C TRP A  42      40.039   3.306  27.783  1.00  1.00            
ATOM    331    O TRP A  42      40.692   3.786  28.707  1.00  1.00            
ATOM    332    N LYS A  43      38.694   3.248  27.799  4.00  1.00            
ATOM    333   CA LYS A  43      37.955   3.578  28.987  4.00  1.00            
ATOM    334   CB LYS A  43      37.492   5.041  29.087  4.00  1.00            
ATOM    335   CG LYS A  43      37.013   5.392  30.498  4.00  1.00            
ATOM    336   CD LYS A  43      36.951   6.894  30.769  4.00  1.00            
ATOM    337   CE LYS A  43      38.268   7.602  30.449  4.00  1.00            
ATOM    338   NZ LYS A  43      38.226   9.006  30.910  4.00  1.00            
ATOM    339    C LYS A  43      36.751   2.692  29.010  4.00  1.00            
ATOM    340    O LYS A  43      36.217   2.337  27.960  4.00  1.00            
ATOM    341    N PRO A  44      36.325   2.290  30.181  4.00  0.00            
ATOM    342   CA PRO A  44      35.165   1.442  30.288  4.00  0.00            
ATOM    343   CD PRO A  44      37.231   2.117  31.298  4.00  0.00            
ATOM    344   CB PRO A  44      35.203   0.844  31.702  4.00  0.00            
ATOM    345   CG PRO A  44      36.314   1.630  32.433  4.00  0.00            
ATOM    346    C PRO A  44      33.936   2.226  29.966  4.00  0.00            
ATOM    347    O PRO A  44      33.908   3.427  30.232  4.00  0.00            
ATOM    348    N LYS A  45      32.899   1.585  29.380  4.00  0.00            
ATOM    349   CA LYS A  45      31.708   2.316  29.060  4.00  0.00            
ATOM    350   CB LYS A  45      31.724   2.897  27.638  4.00  0.00            
ATOM    351   CG LYS A  45      32.830   3.934  27.417  4.00  0.00            
ATOM    352   CD LYS A  45      32.672   5.196  28.267  4.00  0.00            
ATOM    353   CE LYS A  45      33.795   6.214  28.061  4.00  0.00            
ATOM    354   NZ LYS A  45      33.457   7.487  28.736  4.00  0.00            
ATOM    355    C LYS A  45      30.530   1.389  29.144  4.00  0.00            
ATOM    356    O LYS A  45      30.657   0.183  28.941  4.00  0.00            
ATOM    357    N MET A  46      29.341   1.948  29.472  4.00  0.00            
ATOM    358   CA MET A  46      28.131   1.172  29.525  4.00  0.00            
ATOM    359   CB MET A  46      27.365   1.332  30.850  4.00  0.00            
ATOM    360   CG MET A  46      28.148   0.764  32.042  4.00  0.00            
ATOM    361   SD MET A  46      27.337   0.926  33.660  4.00  0.00            
ATOM    362   CE MET A  46      26.072  -0.334  33.333  4.00  0.00            
ATOM    363    C MET A  46      27.281   1.669  28.389  4.00  0.00            
ATOM    364    O MET A  46      26.882   2.833  28.375  4.00  0.00            
ATOM    365    N ILE A  47      26.989   0.809  27.384  4.00  0.00            
ATOM    366   CA ILE A  47      26.232   1.294  26.257  4.00  0.00            
ATOM    367   CB ILE A  47      26.960   1.225  24.939  4.00  0.00            
ATOM    368  CG1 ILE A  47      27.328  -0.214  24.548  4.00  0.00            
ATOM    369  CG2 ILE A  47      28.170   2.167  25.035  4.00  0.00            
ATOM    370  CD1 ILE A  47      27.856  -0.319  23.117  4.00  0.00            
ATOM    371    C ILE A  47      24.918   0.603  26.168  4.00  0.00            
ATOM    372    O ILE A  47      24.835  -0.622  26.121  4.00  0.00            
ATOM    373    N GLY A  48      23.844   1.418  26.167  4.00  0.00            
ATOM    374   CA GLY A  48      22.513   0.901  26.087  4.00  0.00            
ATOM    375    C GLY A  48      22.327   0.345  24.712  4.00  0.00            
ATOM    376    O GLY A  48      22.573   1.023  23.719  4.00  0.00            
ATOM    377    N GLY A  49      21.861  -0.907  24.599  4.00  0.00            
ATOM    378   CA GLY A  49      21.634  -1.457  23.296  4.00  0.00            
ATOM    379    C GLY A  49      20.174  -1.248  23.009  4.00  0.00            
ATOM    380    O GLY A  49      19.532  -0.424  23.657  4.00  0.00            
ATOM    381    N ILE A  50      19.588  -1.994  22.043  3.00  0.00            
ATOM    382   CA ILE A  50      18.184  -1.788  21.808  3.00  0.00            
ATOM    383   CB ILE A  50      17.762  -1.994  20.382  3.00  0.00            
ATOM    384  CG1 ILE A  50      16.281  -1.619  20.218  3.00  0.00            
ATOM    385  CG2 ILE A  50      18.161  -3.406  19.935  3.00  0.00            
ATOM    386  CD1 ILE A  50      16.012  -0.120  20.374  3.00  0.00            
ATOM    387    C ILE A  50      17.467  -2.708  22.750  3.00  0.00            
ATOM    388    O ILE A  50      17.304  -3.899  22.489  3.00  0.00            
ATOM    389    N GLY A  51      17.051  -2.149  23.911  3.00  0.00            
ATOM    390   CA GLY A  51      16.350  -2.885  24.928  3.00  0.00            
ATOM    391    C GLY A  51      17.318  -3.732  25.694  3.00  0.00            
ATOM    392    O GLY A  51      16.925  -4.743  26.273  3.00  0.00            
ATOM    393    N GLY A  52      18.614  -3.355  25.721  4.00  0.00            
ATOM    394   CA GLY A  52      19.552  -4.163  26.452  4.00  0.00            
ATOM    395    C GLY A  52      20.640  -3.286  26.947  4.00  0.00            
ATOM    396    O GLY A  52      20.709  -2.105  26.614  4.00  0.00            
ATOM    397    N PHE A  53      21.510  -3.848  27.801  4.00  0.00            
ATOM    398   CA PHE A  53      22.622  -3.092  28.279  4.00  0.00            
ATOM    399   CB PHE A  53      22.700  -3.012  29.813  4.00  0.00            
ATOM    400   CG PHE A  53      21.464  -2.363  30.334  4.00  0.00            
ATOM    401  CD1 PHE A  53      21.392  -0.995  30.461  4.00  0.00            
ATOM    402  CD2 PHE A  53      20.376  -3.126  30.694  4.00  0.00            
ATOM    403  CE1 PHE A  53      20.249  -0.399  30.940  4.00  0.00            
ATOM    404  CE2 PHE A  53      19.234  -2.531  31.173  4.00  0.00            
ATOM    405   CZ PHE A  53      19.169  -1.167  31.304  4.00  0.00            
ATOM    406    C PHE A  53      23.847  -3.852  27.853  4.00  0.00            
ATOM    407    O PHE A  53      23.975  -5.038  28.157  4.00  0.00            
ATOM    408    N ILE A  54      24.783  -3.202  27.128  4.00  0.00            
ATOM    409   CA ILE A  54      25.977  -3.909  26.755  4.00  0.00            
ATOM    410   CB ILE A  54      26.099  -4.236  25.294  4.00  0.00            
ATOM    411  CG1 ILE A  54      27.385  -5.053  25.069  4.00  0.00            
ATOM    412  CG2 ILE A  54      26.025  -2.932  24.484  4.00  0.00            
ATOM    413  CD1 ILE A  54      27.414  -6.381  25.826  4.00  0.00            
ATOM    414    C ILE A  54      27.188  -3.134  27.197  4.00  0.00            
ATOM    415    O ILE A  54      27.264  -1.922  27.012  4.00  0.00            
ATOM    416    N LYS A  55      28.168  -3.834  27.815  4.00  0.00            
ATOM    417   CA LYS A  55      29.393  -3.238  28.293  4.00  0.00            
ATOM    418   CB LYS A  55      30.190  -4.140  29.245  4.00  0.00            
ATOM    419   CG LYS A  55      29.530  -4.372  30.601  4.00  0.00            
ATOM    420   CD LYS A  55      29.393  -3.096  31.428  4.00  0.00            
ATOM    421   CE LYS A  55      28.799  -3.339  32.814  4.00  0.00            
ATOM    422   NZ LYS A  55      28.860  -2.095  33.613  4.00  0.00            
ATOM    423    C LYS A  55      30.286  -3.033  27.126  4.00  0.00            
ATOM    424    O LYS A  55      30.232  -3.785  26.155  4.00  0.00            
ATOM    425    N VAL A  56      31.134  -1.989  27.185  4.00  0.00            
ATOM    426   CA VAL A  56      32.038  -1.820  26.094  4.00  0.00            
ATOM    427   CB VAL A  56      31.502  -1.052  24.916  4.00  0.00            
ATOM    428  CG1 VAL A  56      30.449  -1.899  24.186  4.00  0.00            
ATOM    429  CG2 VAL A  56      30.968   0.296  25.420  4.00  0.00            
ATOM    430    C VAL A  56      33.284  -1.153  26.511  4.00  0.00            
ATOM    431    O VAL A  56      33.435  -0.663  27.629  4.00  0.00            
ATOM    432    N ARG A  57      34.235  -1.179  25.566  4.00  0.00            
ATOM    433   CA ARG A  57      35.479  -0.530  25.748  4.00  0.00            
ATOM    434   CB ARG A  57      36.691  -1.414  25.409  4.00  0.00            
ATOM    435   CG ARG A  57      36.889  -2.617  26.334  4.00  0.00            
ATOM    436   CD ARG A  57      37.807  -3.677  25.723  4.00  0.00            
ATOM    437   NE ARG A  57      37.076  -4.229  24.547  4.00  0.00            
ATOM    438   CZ ARG A  57      36.511  -5.469  24.609  4.00  0.00            
ATOM    439  NH1 ARG A  57      36.772  -6.289  25.669  4.00  0.00            
ATOM    440  NH2 ARG A  57      35.688  -5.890  23.602  4.00  0.00            
ATOM    441    C ARG A  57      35.489   0.585  24.763  4.00  0.00            
ATOM    442    O ARG A  57      35.135   0.397  23.600  4.00  0.00            
ATOM    443    N GLN A  58      35.889   1.792  25.193  4.00  1.00            
ATOM    444   CA GLN A  58      35.867   2.830  24.217  4.00  1.00            
ATOM    445   CB GLN A  58      35.354   4.196  24.692  4.00  1.00            
ATOM    446   CG GLN A  58      36.314   4.885  25.655  4.00  1.00            
ATOM    447   CD GLN A  58      35.972   6.366  25.622  4.00  1.00            
ATOM    448  OE1 GLN A  58      35.300   6.832  24.705  4.00  1.00            
ATOM    449  NE2 GLN A  58      36.456   7.129  26.634  4.00  1.00            
ATOM    450    C GLN A  58      37.251   3.095  23.808  4.00  1.00            
ATOM    451    O GLN A  58      38.201   2.940  24.576  4.00  1.00            
ATOM    452    N TYR A  59      37.378   3.479  22.538  4.00  1.00            
ATOM    453   CA TYR A  59      38.635   3.926  22.076  4.00  1.00            
ATOM    454   CB TYR A  59      39.244   3.150  20.899  4.00  1.00            
ATOM    455   CG TYR A  59      40.569   3.792  20.666  4.00  1.00            
ATOM    456  CD1 TYR A  59      41.546   3.669  21.622  4.00  1.00            
ATOM    457  CD2 TYR A  59      40.851   4.499  19.518  4.00  1.00            
ATOM    458  CE1 TYR A  59      42.783   4.246  21.459  4.00  1.00            
ATOM    459  CE2 TYR A  59      42.089   5.079  19.345  4.00  1.00            
ATOM    460   CZ TYR A  59      43.057   4.954  20.316  4.00  1.00            
ATOM    461   OH TYR A  59      44.327   5.546  20.143  4.00  1.00            
ATOM    462    C TYR A  59      38.325   5.301  21.593  4.00  1.00            
ATOM    463    O TYR A  59      37.212   5.577  21.148  4.00  1.00            
ATOM    464    N ASP A  60      39.295   6.217  21.691  4.00  1.00            
ATOM    465   CA ASP A  60      39.007   7.575  21.349  4.00  1.00            
ATOM    466   CB ASP A  60      39.906   8.583  22.087  4.00  1.00            
ATOM    467   CG ASP A  60      39.548   8.592  23.567  4.00  1.00            
ATOM    468  OD1 ASP A  60      38.383   8.245  23.903  4.00  1.00            
ATOM    469  OD2 ASP A  60      40.439   8.948  24.384  4.00  1.00            
ATOM    470    C ASP A  60      39.241   7.788  19.889  4.00  1.00            
ATOM    471    O ASP A  60      38.913   6.941  19.061  4.00  1.00            
ATOM    472    N GLN A  61      39.805   8.972  19.564  4.00  1.00            
ATOM    473   CA GLN A  61      40.069   9.409  18.222  4.00  1.00            
ATOM    474   CB GLN A  61      41.017  10.618  18.183  4.00  1.00            
ATOM    475   CG GLN A  61      42.387  10.333  18.811  4.00  1.00            
ATOM    476   CD GLN A  61      43.228  11.595  18.712  4.00  1.00            
ATOM    477  OE1 GLN A  61      42.990  12.446  17.858  4.00  1.00            
ATOM    478  NE2 GLN A  61      44.249  11.715  19.602  4.00  1.00            
ATOM    479    C GLN A  61      40.708   8.287  17.487  4.00  1.00            
ATOM    480    O GLN A  61      41.823   7.860  17.784  4.00  1.00            
ATOM    481    N ILE A  62      39.975   7.739  16.504  4.00  1.00            
ATOM    482   CA ILE A  62      40.551   6.679  15.753  4.00  1.00            
ATOM    483   CB ILE A  62      39.970   5.337  16.065  4.00  1.00            
ATOM    484  CG1 ILE A  62      40.822   4.247  15.402  4.00  1.00            
ATOM    485  CG2 ILE A  62      38.492   5.321  15.637  4.00  1.00            
ATOM    486  CD1 ILE A  62      40.422   2.836  15.833  4.00  1.00            
ATOM    487    C ILE A  62      40.284   6.957  14.319  4.00  1.00            
ATOM    488    O ILE A  62      39.185   7.364  13.946  4.00  1.00            
ATOM    489    N PRO A  63      41.278   6.788  13.506  4.00  1.00            
ATOM    490   CA PRO A  63      41.024   7.035  12.122  4.00  1.00            
ATOM    491   CD PRO A  63      42.611   7.219  13.899  4.00  1.00            
ATOM    492   CB PRO A  63      42.388   7.267  11.481  4.00  1.00            
ATOM    493   CG PRO A  63      43.224   7.845  12.638  4.00  1.00            
ATOM    494    C PRO A  63      40.229   5.899  11.557  4.00  1.00            
ATOM    495    O PRO A  63      40.420   4.763  11.981  4.00  1.00            
ATOM    496    N VAL A  64      39.318   6.181  10.614  4.00  1.00            
ATOM    497   CA VAL A  64      38.549   5.135  10.014  4.00  1.00            
ATOM    498   CB VAL A  64      37.219   4.921  10.683  4.00  1.00            
ATOM    499  CG1 VAL A  64      36.366   6.189  10.521  4.00  1.00            
ATOM    500  CG2 VAL A  64      36.575   3.650  10.108  4.00  1.00            
ATOM    501    C VAL A  64      38.316   5.522   8.606  4.00  1.00            
ATOM    502    O VAL A  64      37.966   6.663   8.316  4.00  1.00            
ATOM    503    N GLU A  65      38.522   4.568   7.690  4.00  1.00            
ATOM    504   CA GLU A  65      38.314   4.852   6.308  4.00  1.00            
ATOM    505   CB GLU A  65      39.563   4.509   5.474  4.00  1.00            
ATOM    506   CG GLU A  65      39.459   4.772   3.974  4.00  1.00            
ATOM    507   CD GLU A  65      39.556   3.437   3.250  4.00  1.00            
ATOM    508  OE1 GLU A  65      39.692   2.390   3.937  4.00  1.00            
ATOM    509  OE2 GLU A  65      39.528   3.458   1.991  4.00  1.00            
ATOM    510    C GLU A  65      37.153   4.005   5.906  4.00  1.00            
ATOM    511    O GLU A  65      37.232   2.776   5.931  4.00  1.00            
ATOM    512    N ILE A  66      36.022   4.655   5.567  4.00  1.00            
ATOM    513   CA ILE A  66      34.860   3.929   5.155  4.00  1.00            
ATOM    514   CB ILE A  66      33.638   4.269   5.979  4.00  1.00            
ATOM    515  CG1 ILE A  66      32.453   3.348   5.635  4.00  1.00            
ATOM    516  CG2 ILE A  66      33.343   5.773   5.856  4.00  1.00            
ATOM    517  CD1 ILE A  66      31.309   3.418   6.651  4.00  1.00            
ATOM    518    C ILE A  66      34.649   4.292   3.724  4.00  1.00            
ATOM    519    O ILE A  66      34.440   5.451   3.369  4.00  1.00            
ATOM    520    N CYS A  67      34.759   3.285   2.846  3.00  1.00            
ATOM    521   CA CYS A  67      34.532   3.486   1.452  3.00  1.00            
ATOM    522   CB CYS A  67      33.127   4.059   1.185  3.00  1.00            
ATOM    523   SG CYS A  67      32.684   4.095  -0.576  3.00  1.00            
ATOM    524    C CYS A  67      35.562   4.417   0.893  3.00  1.00            
ATOM    525    O CYS A  67      35.399   4.939  -0.209  3.00  1.00            
ATOM    526    N GLY A  68      36.666   4.640   1.629  3.00  1.00            
ATOM    527   CA GLY A  68      37.719   5.465   1.109  3.00  1.00            
ATOM    528    C GLY A  68      37.576   6.837   1.671  3.00  1.00            
ATOM    529    O GLY A  68      38.561   7.560   1.803  3.00  1.00            
ATOM    530    N HIS A  69      36.344   7.248   2.020  4.00  1.00            
ATOM    531   CA HIS A  69      36.240   8.533   2.642  4.00  1.00            
ATOM    532  ND1 HIS A  69      33.529   8.642   0.742  4.00  1.00            
ATOM    533   CG HIS A  69      34.031   9.470   1.720  4.00  1.00            
ATOM    534   CB HIS A  69      34.799   9.002   2.920  4.00  1.00            
ATOM    535  NE2 HIS A  69      32.945  10.716   0.182  4.00  1.00            
ATOM    536  CD2 HIS A  69      33.666  10.732   1.363  4.00  1.00            
ATOM    537  CE1 HIS A  69      32.889   9.439  -0.152  4.00  1.00            
ATOM    538    C HIS A  69      36.868   8.348   3.986  4.00  1.00            
ATOM    539    O HIS A  69      36.682   7.309   4.617  4.00  1.00            
ATOM    540    N LYS A  70      37.642   9.342   4.462  4.00  1.00            
ATOM    541   CA LYS A  70      38.289   9.180   5.731  4.00  1.00            
ATOM    542   CB LYS A  70      39.672   9.850   5.819  4.00  1.00            
ATOM    543   CG LYS A  70      40.345   9.651   7.181  4.00  1.00            
ATOM    544   CD LYS A  70      41.758  10.231   7.275  4.00  1.00            
ATOM    545   CE LYS A  70      42.285  10.305   8.711  4.00  1.00            
ATOM    546   NZ LYS A  70      43.647  10.886   8.731  4.00  1.00            
ATOM    547    C LYS A  70      37.445   9.799   6.782  4.00  1.00            
ATOM    548    O LYS A  70      36.712  10.758   6.541  4.00  1.00            
ATOM    549    N ALA A  71      37.526   9.222   7.992  4.00  1.00            
ATOM    550   CA ALA A  71      36.793   9.750   9.091  4.00  1.00            
ATOM    551   CB ALA A  71      35.438   9.064   9.330  4.00  1.00            
ATOM    552    C ALA A  71      37.613   9.544  10.317  4.00  1.00            
ATOM    553    O ALA A  71      38.429   8.627  10.384  4.00  1.00            
ATOM    554    N ILE A  72      37.441  10.423  11.317  4.00  1.00            
ATOM    555   CA ILE A  72      38.139  10.249  12.554  4.00  1.00            
ATOM    556   CB ILE A  72      39.204  11.267  12.812  4.00  1.00            
ATOM    557  CG1 ILE A  72      38.592  12.666  12.956  4.00  1.00            
ATOM    558  CG2 ILE A  72      40.238  11.146  11.681  4.00  1.00            
ATOM    559  CD1 ILE A  72      39.564  13.699  13.522  4.00  1.00            
ATOM    560    C ILE A  72      37.097  10.419  13.605  4.00  1.00            
ATOM    561    O ILE A  72      36.097  11.098  13.380  4.00  1.00            
ATOM    562    N GLY A  73      37.266   9.785  14.780  4.00  1.00            
ATOM    563   CA GLY A  73      36.212   9.990  15.725  4.00  1.00            
ATOM    564    C GLY A  73      36.315   9.006  16.847  4.00  1.00            
ATOM    565    O GLY A  73      37.392   8.770  17.393  4.00  1.00            
ATOM    566    N THR A  74      35.159   8.415  17.221  4.00  1.00            
ATOM    567   CA THR A  74      35.086   7.532  18.349  4.00  1.00            
ATOM    568   CB THR A  74      33.987   7.922  19.297  4.00  1.00            
ATOM    569  OG1 THR A  74      34.198   9.246  19.770  4.00  1.00            
ATOM    570  CG2 THR A  74      33.949   6.939  20.477  4.00  1.00            
ATOM    571    C THR A  74      34.787   6.153  17.894  4.00  1.00            
ATOM    572    O THR A  74      34.196   5.942  16.836  4.00  1.00            
ATOM    573    N VAL A  75      35.235   5.167  18.693  4.00  1.00            
ATOM    574   CA VAL A  75      34.931   3.811  18.375  4.00  1.00            
ATOM    575   CB VAL A  75      36.040   3.091  17.668  4.00  1.00            
ATOM    576  CG1 VAL A  75      37.193   2.848  18.655  4.00  1.00            
ATOM    577  CG2 VAL A  75      35.464   1.810  17.047  4.00  1.00            
ATOM    578    C VAL A  75      34.679   3.092  19.634  4.00  1.00            
ATOM    579    O VAL A  75      35.282   3.374  20.669  4.00  1.00            
ATOM    580    N LEU A  76      33.737   2.145  19.572  4.00  1.00            
ATOM    581   CA LEU A  76      33.524   1.388  20.745  4.00  1.00            
ATOM    582   CB LEU A  76      32.176   1.643  21.436  4.00  1.00            
ATOM    583   CG LEU A  76      32.087   3.039  22.075  4.00  1.00            
ATOM    584  CD1 LEU A  76      32.116   4.141  21.005  4.00  1.00            
ATOM    585  CD2 LEU A  76      30.892   3.140  23.035  4.00  1.00            
ATOM    586    C LEU A  76      33.605  -0.051  20.373  4.00  1.00            
ATOM    587    O LEU A  76      32.939  -0.503  19.443  4.00  1.00            
ATOM    588    N VAL A  77      34.445  -0.812  21.097  4.00  1.00            
ATOM    589   CA VAL A  77      34.568  -2.202  20.794  4.00  1.00            
ATOM    590   CB VAL A  77      35.981  -2.723  20.771  4.00  1.00            
ATOM    591  CG1 VAL A  77      36.746  -2.043  19.624  4.00  1.00            
ATOM    592  CG2 VAL A  77      36.608  -2.505  22.157  4.00  1.00            
ATOM    593    C VAL A  77      33.841  -2.959  21.844  4.00  1.00            
ATOM    594    O VAL A  77      33.692  -2.493  22.973  4.00  1.00            
ATOM    595    N GLY A  78      33.324  -4.147  21.474  1.00  1.00            
ATOM    596   CA GLY A  78      32.645  -4.951  22.445  1.00  1.00            
ATOM    597    C GLY A  78      31.841  -5.968  21.718  1.00  1.00            
ATOM    598    O GLY A  78      31.646  -5.897  20.506  1.00  1.00            
ATOM    599    N PRO A  79      31.376  -6.930  22.457  1.00  1.00            
ATOM    600   CA PRO A  79      30.580  -7.943  21.842  1.00  1.00            
ATOM    601   CD PRO A  79      32.144  -7.446  23.579  1.00  1.00            
ATOM    602   CB PRO A  79      30.479  -9.073  22.865  1.00  1.00            
ATOM    603   CG PRO A  79      31.795  -8.945  23.657  1.00  1.00            
ATOM    604    C PRO A  79      29.284  -7.330  21.424  1.00  1.00            
ATOM    605    O PRO A  79      28.641  -6.674  22.240  1.00  1.00            
ATOM    606    N THR A  80      28.903  -7.512  20.152  1.00  1.00            
ATOM    607   CA THR A  80      27.661  -7.019  19.629  1.00  1.00            
ATOM    608   CB THR A  80      27.652  -5.535  19.383  1.00  1.00            
ATOM    609  OG1 THR A  80      26.372  -5.108  18.942  1.00  1.00            
ATOM    610  CG2 THR A  80      28.727  -5.179  18.345  1.00  1.00            
ATOM    611    C THR A  80      27.499  -7.716  18.335  1.00  1.00            
ATOM    612    O THR A  80      28.403  -8.412  17.874  1.00  1.00            
ATOM    613    N PRO A  81      26.370  -7.566  17.732  1.00  1.00            
ATOM    614   CA PRO A  81      26.228  -8.184  16.456  1.00  1.00            
ATOM    615   CD PRO A  81      25.128  -7.644  18.476  1.00  1.00            
ATOM    616   CB PRO A  81      24.722  -8.210  16.154  1.00  1.00            
ATOM    617   CG PRO A  81      24.063  -7.539  17.377  1.00  1.00            
ATOM    618    C PRO A  81      27.094  -7.372  15.545  1.00  1.00            
ATOM    619    O PRO A  81      27.580  -6.330  15.979  1.00  1.00            
ATOM    620    N VAL A  82      27.276  -7.827  14.290  1.00  1.00            
ATOM    621   CA VAL A  82      28.228  -7.308  13.345  1.00  1.00            
ATOM    622   CB VAL A  82      27.907  -7.638  11.919  1.00  1.00            
ATOM    623  CG1 VAL A  82      26.635  -6.876  11.514  1.00  1.00            
ATOM    624  CG2 VAL A  82      29.141  -7.306  11.061  1.00  1.00            
ATOM    625    C VAL A  82      28.418  -5.818  13.437  1.00  1.00            
ATOM    626    O VAL A  82      27.508  -5.062  13.778  1.00  1.00            
ATOM    627    N ASN A  83      29.667  -5.397  13.126  1.00  1.00            
ATOM    628   CA ASN A  83      30.193  -4.058  13.194  1.00  1.00            
ATOM    629   CB ASN A  83      31.542  -3.944  12.452  1.00  1.00            
ATOM    630   CG ASN A  83      32.330  -2.722  12.907  1.00  1.00            
ATOM    631  OD1 ASN A  83      31.771  -1.663  13.187  1.00  1.00            
ATOM    632  ND2 ASN A  83      33.680  -2.880  12.977  1.00  1.00            
ATOM    633    C ASN A  83      29.231  -3.151  12.548  1.00  1.00            
ATOM    634    O ASN A  83      28.868  -3.325  11.384  1.00  1.00            
ATOM    635    N ILE A  84      28.772  -2.150  13.314  4.00  1.00            
ATOM    636   CA ILE A  84      27.839  -1.289  12.689  4.00  1.00            
ATOM    637   CB ILE A  84      26.461  -1.470  13.260  4.00  1.00            
ATOM    638  CG1 ILE A  84      25.398  -1.187  12.188  4.00  1.00            
ATOM    639  CG2 ILE A  84      26.346  -0.648  14.550  4.00  1.00            
ATOM    640  CD1 ILE A  84      24.003  -1.706  12.553  4.00  1.00            
ATOM    641    C ILE A  84      28.401   0.104  12.808  4.00  1.00            
ATOM    642    O ILE A  84      28.719   0.563  13.904  4.00  1.00            
ATOM    643    N ILE A  85      28.560   0.797  11.653  4.00  1.00            
ATOM    644   CA ILE A  85      29.166   2.104  11.566  4.00  1.00            
ATOM    645   CB ILE A  85      29.969   2.281  10.316  4.00  1.00            
ATOM    646  CG1 ILE A  85      31.153   1.296  10.334  4.00  1.00            
ATOM    647  CG2 ILE A  85      30.363   3.763  10.198  4.00  1.00            
ATOM    648  CD1 ILE A  85      31.910   1.205   9.006  4.00  1.00            
ATOM    649    C ILE A  85      28.065   3.118  11.584  4.00  1.00            
ATOM    650    O ILE A  85      27.335   3.282  10.608  4.00  1.00            
ATOM    651    N GLY A  86      27.930   3.832  12.724  1.00  1.00            
ATOM    652   CA GLY A  86      26.838   4.746  12.922  1.00  1.00            
ATOM    653    C GLY A  86      27.232   6.167  12.761  1.00  1.00            
ATOM    654    O GLY A  86      28.234   6.510  12.134  1.00  1.00            
ATOM    655    N ARG A  87      26.398   7.036  13.367  2.00  1.00            
ATOM    656   CA ARG A  87      26.616   8.448  13.395  2.00  1.00            
ATOM    657   CB ARG A  87      25.585   9.206  14.242  2.00  1.00            
ATOM    658   CG ARG A  87      25.820  10.714  14.294  2.00  1.00            
ATOM    659   CD ARG A  87      25.002  11.385  15.396  2.00  1.00            
ATOM    660   NE ARG A  87      25.386  10.725  16.671  2.00  1.00            
ATOM    661   CZ ARG A  87      25.077  11.311  17.863  2.00  1.00            
ATOM    662  NH1 ARG A  87      24.438  12.517  17.880  2.00  1.00            
ATOM    663  NH2 ARG A  87      25.408  10.693  19.032  2.00  1.00            
ATOM    664    C ARG A  87      27.931   8.569  14.086  2.00  1.00            
ATOM    665    O ARG A  87      28.393   7.640  14.747  2.00  1.00            
ATOM    666    N ASN A  88      28.567   9.736  13.945  2.00  1.00            
ATOM    667   CA ASN A  88      29.878   9.954  14.462  2.00  1.00            
ATOM    668   CB ASN A  88      30.103   9.437  15.903  2.00  1.00            
ATOM    669   CG ASN A  88      31.491   9.873  16.372  2.00  1.00            
ATOM    670  OD1 ASN A  88      31.803  11.062  16.414  2.00  1.00            
ATOM    671  ND2 ASN A  88      32.365   8.889  16.714  2.00  1.00            
ATOM    672    C ASN A  88      30.863   9.293  13.538  2.00  1.00            
ATOM    673    O ASN A  88      32.073   9.320  13.760  2.00  1.00            
ATOM    674    N LEU A  89      30.360   8.699  12.445  2.00  1.00            
ATOM    675   CA LEU A  89      31.204   8.197  11.402  2.00  1.00            
ATOM    676   CB LEU A  89      31.265   6.661  11.302  2.00  1.00            
ATOM    677   CG LEU A  89      32.098   6.142  10.105  2.00  1.00            
ATOM    678  CD1 LEU A  89      31.330   6.232   8.770  2.00  1.00            
ATOM    679  CD2 LEU A  89      33.457   6.858  10.037  2.00  1.00            
ATOM    680    C LEU A  89      30.520   8.687  10.165  2.00  1.00            
ATOM    681    O LEU A  89      31.149   9.227   9.255  2.00  1.00            
ATOM    682    N LEU A  90      29.181   8.510  10.126  2.00  1.00            
ATOM    683   CA LEU A  90      28.392   8.925   9.005  2.00  1.00            
ATOM    684   CB LEU A  90      26.889   8.613   9.123  2.00  1.00            
ATOM    685   CG LEU A  90      26.532   7.119   9.064  2.00  1.00            
ATOM    686  CD1 LEU A  90      25.011   6.917   9.159  2.00  1.00            
ATOM    687  CD2 LEU A  90      27.155   6.434   7.833  2.00  1.00            
ATOM    688    C LEU A  90      28.503  10.417   8.898  2.00  1.00            
ATOM    689    O LEU A  90      28.627  10.971   7.808  2.00  1.00            
ATOM    690    N THR A  91      28.479  11.119  10.044  3.00  1.00            
ATOM    691   CA THR A  91      28.525  12.553  10.022  3.00  1.00            
ATOM    692   CB THR A  91      28.433  13.153  11.403  3.00  1.00            
ATOM    693  OG1 THR A  91      28.312  14.566  11.321  3.00  1.00            
ATOM    694  CG2 THR A  91      29.673  12.761  12.224  3.00  1.00            
ATOM    695    C THR A  91      29.804  13.004   9.389  3.00  1.00            
ATOM    696    O THR A  91      29.808  13.928   8.576  3.00  1.00            
ATOM    697    N GLN A  92      30.931  12.350   9.732  3.00  1.00            
ATOM    698   CA GLN A  92      32.196  12.762   9.202  3.00  1.00            
ATOM    699   CB GLN A  92      33.363  11.880   9.690  3.00  1.00            
ATOM    700   CG GLN A  92      33.546  11.827  11.211  3.00  1.00            
ATOM    701   CD GLN A  92      34.057  13.172  11.715  3.00  1.00            
ATOM    702  OE1 GLN A  92      35.260  13.390  11.846  3.00  1.00            
ATOM    703  NE2 GLN A  92      33.107  14.096  12.018  3.00  1.00            
ATOM    704    C GLN A  92      32.136  12.585   7.715  3.00  1.00            
ATOM    705    O GLN A  92      32.518  13.479   6.962  3.00  1.00            
ATOM    706    N ILE A  93      31.620  11.427   7.254  3.00  1.00            
ATOM    707   CA ILE A  93      31.580  11.155   5.845  3.00  1.00            
ATOM    708   CB ILE A  93      31.240   9.743   5.467  3.00  1.00            
ATOM    709  CG1 ILE A  93      31.617   9.491   3.993  3.00  1.00            
ATOM    710  CG2 ILE A  93      29.768   9.492   5.795  3.00  1.00            
ATOM    711  CD1 ILE A  93      31.720   8.009   3.630  3.00  1.00            
ATOM    712    C ILE A  93      30.648  12.132   5.187  3.00  1.00            
ATOM    713    O ILE A  93      30.908  12.580   4.071  3.00  1.00            
ATOM    714    N GLY A  94      29.538  12.513   5.854  3.00  1.00            
ATOM    715   CA GLY A  94      28.657  13.468   5.239  3.00  1.00            
ATOM    716    C GLY A  94      27.455  12.774   4.694  3.00  1.00            
ATOM    717    O GLY A  94      26.729  13.322   3.866  3.00  1.00            
ATOM    718    N CYS A  95      27.204  11.537   5.154  1.00  1.00            
ATOM    719   CA CYS A  95      26.069  10.816   4.665  1.00  1.00            
ATOM    720   CB CYS A  95      26.031   9.342   5.110  1.00  1.00            
ATOM    721   SG CYS A  95      27.330   8.324   4.353  1.00  1.00            
ATOM    722    C CYS A  95      24.810  11.422   5.192  1.00  1.00            
ATOM    723    O CYS A  95      24.784  12.009   6.272  1.00  1.00            
ATOM    724    N THR A  96      23.730  11.291   4.395  4.00  1.00            
ATOM    725   CA THR A  96      22.411  11.727   4.755  4.00  1.00            
ATOM    726   CB THR A  96      21.985  13.008   4.103  4.00  1.00            
ATOM    727  OG1 THR A  96      20.721  13.411   4.608  4.00  1.00            
ATOM    728  CG2 THR A  96      21.900  12.787   2.587  4.00  1.00            
ATOM    729    C THR A  96      21.474  10.651   4.280  4.00  1.00            
ATOM    730    O THR A  96      21.883   9.754   3.546  4.00  1.00            
ATOM    731    N LEU A  97      20.198  10.673   4.720  4.00  1.00            
ATOM    732   CA LEU A  97      19.264   9.716   4.190  4.00  1.00            
ATOM    733   CB LEU A  97      18.352   9.046   5.231  4.00  1.00            
ATOM    734   CG LEU A  97      19.076   8.015   6.113  4.00  1.00            
ATOM    735  CD1 LEU A  97      19.547   6.807   5.283  4.00  1.00            
ATOM    736  CD2 LEU A  97      20.212   8.661   6.920  4.00  1.00            
ATOM    737    C LEU A  97      18.393  10.467   3.243  4.00  1.00            
ATOM    738    O LEU A  97      17.777  11.472   3.598  4.00  1.00            
ATOM    739    N ASN A  98      18.349   9.992   1.987  4.00  1.00            
ATOM    740   CA ASN A  98      17.594  10.630   0.956  4.00  1.00            
ATOM    741   CB ASN A  98      18.146  10.360  -0.457  4.00  1.00            
ATOM    742   CG ASN A  98      19.559  10.908  -0.598  4.00  1.00            
ATOM    743  OD1 ASN A  98      19.786  12.117  -0.570  4.00  1.00            
ATOM    744  ND2 ASN A  98      20.540   9.981  -0.771  4.00  1.00            
ATOM    745    C ASN A  98      16.215  10.065   0.946  4.00  1.00            
ATOM    746    O ASN A  98      15.924   9.035   1.554  4.00  1.00            
ATOM    747    N PHE A  99      15.338  10.788   0.230  1.00  1.00            
ATOM    748   CA PHE A  99      13.965  10.483  -0.036  1.00  1.00            
ATOM    749   CB PHE A  99      13.155  11.798   0.023  1.00  1.00            
ATOM    750   CG PHE A  99      11.761  11.628  -0.457  1.00  1.00            
ATOM    751  CD1 PHE A  99      10.842  10.945   0.296  1.00  1.00            
ATOM    752  CD2 PHE A  99      11.364  12.208  -1.645  1.00  1.00            
ATOM    753  CE1 PHE A  99       9.551  10.806  -0.153  1.00  1.00            
ATOM    754  CE2 PHE A  99      10.076  12.070  -2.100  1.00  1.00            
ATOM    755   CZ PHE A  99       9.172  11.362  -1.352  1.00  1.00            
ATOM    756    C PHE A  99      14.017   9.935  -1.465  1.00  1.00            
ATOM    757    O PHE A  99      14.707   8.895  -1.653  1.00  1.00            
ATOM    758  OXT PHE A  99      13.404  10.546  -2.381  1.00  1.00            
ATOM    759    N PRO B   1      12.913  14.350   1.936  1.00  1.00            
ATOM    760   CA PRO B   1      13.941  15.427   1.914  1.00  1.00            
ATOM    761   CD PRO B   1      11.862  14.682   2.958  1.00  1.00            
ATOM    762   CB PRO B   1      13.430  16.518   2.854  1.00  1.00            
ATOM    763   CG PRO B   1      12.472  15.802   3.812  1.00  1.00            
ATOM    764    C PRO B   1      15.191  14.795   2.398  1.00  1.00            
ATOM    765    O PRO B   1      15.260  13.569   2.432  1.00  1.00            
ATOM    766    N GLN B   2      16.195  15.604   2.770  4.00  1.00            
ATOM    767   CA GLN B   2      17.374  14.980   3.265  4.00  1.00            
ATOM    768   CB GLN B   2      18.700  15.692   2.909  4.00  1.00            
ATOM    769   CG GLN B   2      19.099  15.599   1.434  4.00  1.00            
ATOM    770   CD GLN B   2      20.442  16.301   1.260  4.00  1.00            
ATOM    771  OE1 GLN B   2      21.446  15.902   1.848  4.00  1.00            
ATOM    772  NE2 GLN B   2      20.460  17.376   0.429  4.00  1.00            
ATOM    773    C GLN B   2      17.298  14.950   4.757  4.00  1.00            
ATOM    774    O GLN B   2      16.993  15.961   5.390  4.00  1.00            
ATOM    775    N ILE B   3      17.561  13.773   5.363  4.00  1.00            
ATOM    776   CA ILE B   3      17.585  13.731   6.794  4.00  1.00            
ATOM    777   CB ILE B   3      16.821  12.571   7.397  4.00  1.00            
ATOM    778  CG1 ILE B   3      16.654  12.794   8.908  4.00  1.00            
ATOM    779  CG2 ILE B   3      17.472  11.230   7.010  4.00  1.00            
ATOM    780  CD1 ILE B   3      15.749  13.982   9.244  4.00  1.00            
ATOM    781    C ILE B   3      19.035  13.697   7.164  4.00  1.00            
ATOM    782    O ILE B   3      19.751  12.728   6.917  4.00  1.00            
ATOM    783    N THR B   4      19.525  14.806   7.745  1.00  1.00            
ATOM    784   CA THR B   4      20.914  14.856   8.079  1.00  1.00            
ATOM    785   CB THR B   4      21.441  16.243   8.281  1.00  1.00            
ATOM    786  OG1 THR B   4      22.855  16.220   8.409  1.00  1.00            
ATOM    787  CG2 THR B   4      20.803  16.830   9.549  1.00  1.00            
ATOM    788    C THR B   4      21.088  14.108   9.345  1.00  1.00            
ATOM    789    O THR B   4      20.145  13.959  10.122  1.00  1.00            
ATOM    790    N LEU B   5      22.310  13.601   9.591  1.00  1.00            
ATOM    791   CA LEU B   5      22.392  12.780  10.752  1.00  1.00            
ATOM    792   CB LEU B   5      22.879  11.358  10.423  1.00  1.00            
ATOM    793   CG LEU B   5      21.875  10.588   9.543  1.00  1.00            
ATOM    794  CD1 LEU B   5      22.379   9.174   9.225  1.00  1.00            
ATOM    795  CD2 LEU B   5      20.462  10.603  10.153  1.00  1.00            
ATOM    796    C LEU B   5      23.289  13.361  11.799  1.00  1.00            
ATOM    797    O LEU B   5      24.212  12.697  12.265  1.00  1.00            
ATOM    798    N TRP B   6      23.039  14.620  12.206  1.00  1.00            
ATOM    799   CA TRP B   6      23.768  15.177  13.311  1.00  1.00            
ATOM    800   CB TRP B   6      23.457  16.671  13.535  1.00  1.00            
ATOM    801   CG TRP B   6      24.080  17.633  12.552  1.00  1.00            
ATOM    802  CD2 TRP B   6      25.228  18.435  12.872  1.00  1.00            
ATOM    803  CD1 TRP B   6      23.720  17.958  11.276  1.00  1.00            
ATOM    804  NE1 TRP B   6      24.577  18.915  10.781  1.00  1.00            
ATOM    805  CE2 TRP B   6      25.507  19.218  11.754  1.00  1.00            
ATOM    806  CE3 TRP B   6      25.983  18.514  14.006  1.00  1.00            
ATOM    807  CZ2 TRP B   6      26.553  20.099  11.754  1.00  1.00            
ATOM    808  CZ3 TRP B   6      27.038  19.396  14.004  1.00  1.00            
ATOM    809  CH2 TRP B   6      27.315  20.172  12.900  1.00  1.00            
ATOM    810    C TRP B   6      23.307  14.485  14.541  1.00  1.00            
ATOM    811    O TRP B   6      24.103  13.968  15.324  1.00  1.00            
ATOM    812    N LYS B   7      21.972  14.469  14.724  1.00  1.00            
ATOM    813   CA LYS B   7      21.362  13.837  15.851  1.00  1.00            
ATOM    814   CB LYS B   7      20.615  14.794  16.798  1.00  1.00            
ATOM    815   CG LYS B   7      19.389  15.523  16.251  1.00  1.00            
ATOM    816   CD LYS B   7      18.582  16.176  17.377  1.00  1.00            
ATOM    817   CE LYS B   7      17.338  16.941  16.929  1.00  1.00            
ATOM    818   NZ LYS B   7      16.477  17.208  18.103  1.00  1.00            
ATOM    819    C LYS B   7      20.429  12.806  15.280  1.00  1.00            
ATOM    820    O LYS B   7      20.599  12.369  14.141  1.00  1.00            
ATOM    821    N ARG B   8      19.419  12.394  16.061  1.00  1.00            
ATOM    822   CA ARG B   8      18.517  11.337  15.704  1.00  1.00            
ATOM    823   CB ARG B   8      17.381  11.200  16.742  1.00  1.00            
ATOM    824   CG ARG B   8      16.590  12.498  16.873  1.00  1.00            
ATOM    825   CD ARG B   8      15.433  12.413  17.870  1.00  1.00            
ATOM    826   NE ARG B   8      15.973  11.788  19.108  1.00  1.00            
ATOM    827   CZ ARG B   8      15.125  11.411  20.109  1.00  1.00            
ATOM    828  NH1 ARG B   8      13.785  11.652  20.012  1.00  1.00            
ATOM    829  NH2 ARG B   8      15.624  10.768  21.204  1.00  1.00            
ATOM    830    C ARG B   8      17.822  11.608  14.394  1.00  1.00            
ATOM    831    O ARG B   8      17.659  12.724  13.910  1.00  1.00            
ATOM    832    N PRO B   9      17.496  10.475  13.832  1.00  1.00            
ATOM    833   CA PRO B   9      16.832  10.327  12.548  1.00  1.00            
ATOM    834   CD PRO B   9      18.389   9.349  14.096  1.00  1.00            
ATOM    835   CB PRO B   9      17.161   8.913  12.074  1.00  1.00            
ATOM    836   CG PRO B   9      18.469   8.556  12.792  1.00  1.00            
ATOM    837    C PRO B   9      15.328  10.556  12.458  1.00  1.00            
ATOM    838    O PRO B   9      14.784  10.322  11.380  1.00  1.00            
ATOM    839    N LEU B  10      14.642  11.016  13.520  4.00  1.00            
ATOM    840   CA LEU B  10      13.200  10.974  13.623  4.00  1.00            
ATOM    841   CB LEU B  10      12.687  11.527  14.974  4.00  1.00            
ATOM    842   CG LEU B  10      12.926  13.030  15.200  4.00  1.00            
ATOM    843  CD1 LEU B  10      14.414  13.384  15.072  4.00  1.00            
ATOM    844  CD2 LEU B  10      11.997  13.889  14.331  4.00  1.00            
ATOM    845    C LEU B  10      12.387  11.545  12.494  4.00  1.00            
ATOM    846    O LEU B  10      12.785  12.491  11.817  4.00  1.00            
ATOM    847    N VAL B  11      11.197  10.908  12.278  4.00  1.00            
ATOM    848   CA VAL B  11      10.230  11.213  11.242  4.00  1.00            
ATOM    849   CB VAL B  11      10.448  10.403   9.996  4.00  1.00            
ATOM    850  CG1 VAL B  11      11.820  10.769   9.403  4.00  1.00            
ATOM    851  CG2 VAL B  11      10.311   8.911  10.352  4.00  1.00            
ATOM    852    C VAL B  11       8.827  10.896  11.731  4.00  1.00            
ATOM    853    O VAL B  11       8.657  10.437  12.859  4.00  1.00            
ATOM    854    N THR B  12       7.783  11.148  10.883  4.00  1.00            
ATOM    855   CA THR B  12       6.387  10.942  11.243  4.00  1.00            
ATOM    856   CB THR B  12       5.512  12.135  10.970  4.00  1.00            
ATOM    857  OG1 THR B  12       4.214  11.909  11.494  4.00  1.00            
ATOM    858  CG2 THR B  12       5.442  12.401   9.456  4.00  1.00            
ATOM    859    C THR B  12       5.801   9.725  10.504  4.00  1.00            
ATOM    860    O THR B  12       5.754   9.685   9.275  4.00  1.00            
ATOM    861    N ILE B  13       5.382   8.688  11.284  4.00  1.00            
ATOM    862   CA ILE B  13       4.941   7.343  10.922  4.00  1.00            
ATOM    863   CB ILE B  13       5.082   6.429  12.103  4.00  1.00            
ATOM    864  CG1 ILE B  13       6.554   6.324  12.528  4.00  1.00            
ATOM    865  CG2 ILE B  13       4.427   5.086  11.754  4.00  1.00            
ATOM    866  CD1 ILE B  13       6.749   5.719  13.916  4.00  1.00            
ATOM    867    C ILE B  13       3.593   6.982  10.353  4.00  1.00            
ATOM    868    O ILE B  13       3.525   6.247   9.370  4.00  1.00            
ATOM    869    N ARG B  14       2.483   7.397  10.983  4.00  1.00            
ATOM    870   CA ARG B  14       1.154   7.032  10.562  4.00  1.00            
ATOM    871   CB ARG B  14       0.704   7.788   9.301  4.00  1.00            
ATOM    872   CG ARG B  14       0.449   9.272   9.562  4.00  1.00            
ATOM    873   CD ARG B  14       0.223  10.091   8.292  4.00  1.00            
ATOM    874   NE ARG B  14      -0.251  11.440   8.710  4.00  1.00            
ATOM    875   CZ ARG B  14      -0.333  12.446   7.792  4.00  1.00            
ATOM    876  NH1 ARG B  14       0.135  12.246   6.525  4.00  1.00            
ATOM    877  NH2 ARG B  14      -0.888  13.645   8.132  4.00  1.00            
ATOM    878    C ARG B  14       0.852   5.560  10.372  4.00  1.00            
ATOM    879    O ARG B  14       0.638   5.114   9.244  4.00  1.00            
ATOM    880    N ILE B  15       0.810   4.762  11.471  4.00  1.00            
ATOM    881   CA ILE B  15       0.377   3.379  11.386  4.00  1.00            
ATOM    882   CB ILE B  15       1.446   2.388  11.757  4.00  1.00            
ATOM    883  CG1 ILE B  15       1.067   0.963  11.307  4.00  1.00            
ATOM    884  CG2 ILE B  15       1.753   2.529  13.257  4.00  1.00            
ATOM    885  CD1 ILE B  15      -0.153   0.362  12.005  4.00  1.00            
ATOM    886    C ILE B  15      -0.779   3.231  12.307  4.00  1.00            
ATOM    887    O ILE B  15      -0.747   3.686  13.450  4.00  1.00            
ATOM    888    N GLY B  16      -1.860   2.611  11.811  3.00  1.00            
ATOM    889   CA GLY B  16      -3.029   2.539  12.623  3.00  1.00            
ATOM    890    C GLY B  16      -3.516   3.942  12.595  3.00  1.00            
ATOM    891    O GLY B  16      -3.062   4.746  11.783  3.00  1.00            
ATOM    892    N GLY B  17      -4.461   4.280  13.479  3.00  1.00            
ATOM    893   CA GLY B  17      -4.928   5.629  13.534  3.00  1.00            
ATOM    894    C GLY B  17      -3.784   6.483  13.988  3.00  1.00            
ATOM    895    O GLY B  17      -3.663   7.641  13.590  3.00  1.00            
ATOM    896    N GLN B  18      -2.911   5.913  14.842  4.00  1.00            
ATOM    897   CA GLN B  18      -1.900   6.677  15.510  4.00  1.00            
ATOM    898   CB GLN B  18      -1.241   5.941  16.689  4.00  1.00            
ATOM    899   CG GLN B  18      -0.269   6.833  17.466  4.00  1.00            
ATOM    900   CD GLN B  18      -1.094   7.870  18.215  4.00  1.00            
ATOM    901  OE1 GLN B  18      -1.942   7.533  19.041  4.00  1.00            
ATOM    902  NE2 GLN B  18      -0.845   9.174  17.917  4.00  1.00            
ATOM    903    C GLN B  18      -0.794   7.175  14.631  4.00  1.00            
ATOM    904    O GLN B  18      -0.420   6.565  13.631  4.00  1.00            
ATOM    905    N LEU B  19      -0.270   8.354  15.039  4.00  1.00            
ATOM    906   CA LEU B  19       0.758   9.145  14.415  4.00  1.00            
ATOM    907   CB LEU B  19       0.847  10.536  15.061  4.00  1.00            
ATOM    908   CG LEU B  19      -0.344  11.450  14.704  4.00  1.00            
ATOM    909  CD1 LEU B  19      -1.695  10.792  15.027  4.00  1.00            
ATOM    910  CD2 LEU B  19      -0.202  12.822  15.382  4.00  1.00            
ATOM    911    C LEU B  19       2.130   8.540  14.419  4.00  1.00            
ATOM    912    O LEU B  19       2.747   8.427  13.364  4.00  1.00            
ATOM    913    N LYS B  20       2.631   8.109  15.591  4.00  1.00            
ATOM    914   CA LYS B  20       3.953   7.560  15.787  4.00  1.00            
ATOM    915   CB LYS B  20       4.152   6.122  15.273  4.00  1.00            
ATOM    916   CG LYS B  20       3.615   5.060  16.239  4.00  1.00            
ATOM    917   CD LYS B  20       3.582   3.647  15.653  4.00  1.00            
ATOM    918   CE LYS B  20       3.184   2.564  16.663  4.00  1.00            
ATOM    919   NZ LYS B  20       4.281   2.333  17.631  4.00  1.00            
ATOM    920    C LYS B  20       5.087   8.418  15.295  4.00  1.00            
ATOM    921    O LYS B  20       5.064   8.976  14.200  4.00  1.00            
ATOM    922    N GLU B  21       6.135   8.536  16.147  4.00  1.00            
ATOM    923   CA GLU B  21       7.365   9.202  15.806  4.00  1.00            
ATOM    924   CB GLU B  21       7.946  10.079  16.931  4.00  1.00            
ATOM    925   CG GLU B  21       8.306   9.331  18.211  4.00  1.00            
ATOM    926   CD GLU B  21       8.813  10.377  19.188  4.00  1.00            
ATOM    927  OE1 GLU B  21       7.985  11.214  19.633  4.00  1.00            
ATOM    928  OE2 GLU B  21      10.035  10.361  19.492  4.00  1.00            
ATOM    929    C GLU B  21       8.292   8.083  15.500  4.00  1.00            
ATOM    930    O GLU B  21       8.193   7.020  16.111  4.00  1.00            
ATOM    931    N ALA B  22       9.206   8.261  14.529  4.00  1.00            
ATOM    932   CA ALA B  22       9.953   7.094  14.186  4.00  1.00            
ATOM    933   CB ALA B  22       9.527   6.465  12.846  4.00  1.00            
ATOM    934    C ALA B  22      11.407   7.373  14.088  4.00  1.00            
ATOM    935    O ALA B  22      11.853   8.508  13.935  4.00  1.00            
ATOM    936    N LEU B  23      12.179   6.282  14.237  4.00  1.00            
ATOM    937   CA LEU B  23      13.597   6.265  14.075  4.00  1.00            
ATOM    938   CB LEU B  23      14.322   5.535  15.215  4.00  1.00            
ATOM    939   CG LEU B  23      15.790   5.228  14.881  4.00  1.00            
ATOM    940  CD1 LEU B  23      16.562   6.505  14.518  4.00  1.00            
ATOM    941  CD2 LEU B  23      16.454   4.424  16.009  4.00  1.00            
ATOM    942    C LEU B  23      13.844   5.464  12.831  4.00  1.00            
ATOM    943    O LEU B  23      13.455   4.301  12.750  4.00  1.00            
ATOM    944    N LEU B  24      14.476   6.083  11.815  4.00  1.00            
ATOM    945   CA LEU B  24      14.803   5.388  10.600  4.00  1.00            
ATOM    946   CB LEU B  24      15.138   6.317   9.422  4.00  1.00            
ATOM    947   CG LEU B  24      13.938   7.105   8.873  4.00  1.00            
ATOM    948  CD1 LEU B  24      13.287   7.970   9.963  4.00  1.00            
ATOM    949  CD2 LEU B  24      14.345   7.917   7.632  4.00  1.00            
ATOM    950    C LEU B  24      16.049   4.612  10.875  4.00  1.00            
ATOM    951    O LEU B  24      16.797   4.954  11.789  4.00  1.00            
ATOM    952    N ASP B  25      16.298   3.522  10.117  1.00  1.00            
ATOM    953   CA ASP B  25      17.517   2.819  10.382  1.00  1.00            
ATOM    954   CB ASP B  25      17.458   1.984  11.672  1.00  1.00            
ATOM    955   CG ASP B  25      18.859   1.463  11.946  1.00  1.00            
ATOM    956  OD1 ASP B  25      19.807   1.932  11.261  1.00  1.00            
ATOM    957  OD2 ASP B  25      19.000   0.593  12.846  1.00  1.00            
ATOM    958    C ASP B  25      17.820   1.882   9.291  1.00  1.00            
ATOM    959    O ASP B  25      17.047   0.976   8.986  1.00  1.00            
ATOM    960    N THR B  26      18.971   2.102   8.659  3.00  1.00            
ATOM    961   CA THR B  26      19.390   1.188   7.665  3.00  1.00            
ATOM    962   CB THR B  26      20.481   1.738   6.807  3.00  1.00            
ATOM    963  OG1 THR B  26      20.799   0.828   5.767  3.00  1.00            
ATOM    964  CG2 THR B  26      21.692   2.026   7.686  3.00  1.00            
ATOM    965    C THR B  26      19.803  -0.091   8.340  3.00  1.00            
ATOM    966    O THR B  26      19.632  -1.177   7.788  3.00  1.00            
ATOM    967    N GLY B  27      20.344   0.009   9.571  3.00  1.00            
ATOM    968   CA GLY B  27      20.842  -1.134  10.289  3.00  1.00            
ATOM    969    C GLY B  27      19.728  -2.141  10.515  3.00  1.00            
ATOM    970    O GLY B  27      19.958  -3.339  10.355  3.00  1.00            
ATOM    971    N ALA B  28      18.500  -1.698  10.886  1.00  1.00            
ATOM    972   CA ALA B  28      17.432  -2.618  11.228  1.00  1.00            
ATOM    973   CB ALA B  28      16.319  -1.958  12.061  1.00  1.00            
ATOM    974    C ALA B  28      16.783  -3.200  10.009  1.00  1.00            
ATOM    975    O ALA B  28      16.374  -2.475   9.104  1.00  1.00            
ATOM    976    N ASP B  29      16.703  -4.551   9.951  1.00  1.00            
ATOM    977   CA ASP B  29      16.079  -5.214   8.839  1.00  1.00            
ATOM    978   CB ASP B  29      16.377  -6.721   8.787  1.00  1.00            
ATOM    979   CG ASP B  29      16.041  -7.195   7.380  1.00  1.00            
ATOM    980  OD1 ASP B  29      15.919  -6.324   6.477  1.00  1.00            
ATOM    981  OD2 ASP B  29      15.903  -8.432   7.189  1.00  1.00            
ATOM    982    C ASP B  29      14.581  -5.072   8.854  1.00  1.00            
ATOM    983    O ASP B  29      13.988  -4.617   7.878  1.00  1.00            
ATOM    984    N ASP B  30      13.930  -5.446   9.981  1.00  1.00            
ATOM    985   CA ASP B  30      12.489  -5.448  10.075  1.00  1.00            
ATOM    986   CB ASP B  30      11.921  -6.493  11.052  1.00  1.00            
ATOM    987   CG ASP B  30      11.935  -7.856  10.377  1.00  1.00            
ATOM    988  OD1 ASP B  30      11.243  -8.005   9.334  1.00  1.00            
ATOM    989  OD2 ASP B  30      12.622  -8.770  10.902  1.00  1.00            
ATOM    990    C ASP B  30      12.016  -4.124  10.559  1.00  1.00            
ATOM    991    O ASP B  30      12.806  -3.228  10.851  1.00  1.00            
ATOM    992    N THR B  31      10.679  -3.967  10.624  1.00  1.00            
ATOM    993   CA THR B  31      10.156  -2.771  11.194  1.00  1.00            
ATOM    994   CB THR B  31       8.953  -2.179  10.514  1.00  1.00            
ATOM    995  OG1 THR B  31       7.844  -3.055  10.627  1.00  1.00            
ATOM    996  CG2 THR B  31       9.285  -1.884   9.039  1.00  1.00            
ATOM    997    C THR B  31       9.743  -3.162  12.560  1.00  1.00            
ATOM    998    O THR B  31       9.212  -4.251  12.766  1.00  1.00            
ATOM    999    N VAL B  32      10.031  -2.304  13.549  4.00  1.00            
ATOM   1000   CA VAL B  32       9.652  -2.687  14.866  4.00  1.00            
ATOM   1001   CB VAL B  32      10.806  -2.823  15.813  4.00  1.00            
ATOM   1002  CG1 VAL B  32      10.261  -3.163  17.211  4.00  1.00            
ATOM   1003  CG2 VAL B  32      11.780  -3.860  15.245  4.00  1.00            
ATOM   1004    C VAL B  32       8.806  -1.620  15.420  4.00  1.00            
ATOM   1005    O VAL B  32       9.048  -0.429  15.225  4.00  1.00            
ATOM   1006    N LEU B  33       7.759  -2.040  16.131  4.00  1.00            
ATOM   1007   CA LEU B  33       6.943  -1.055  16.734  4.00  1.00            
ATOM   1008   CB LEU B  33       5.432  -1.152  16.437  4.00  1.00            
ATOM   1009   CG LEU B  33       4.980  -0.718  15.033  4.00  1.00            
ATOM   1010  CD1 LEU B  33       5.518  -1.650  13.944  4.00  1.00            
ATOM   1011  CD2 LEU B  33       3.449  -0.578  14.978  4.00  1.00            
ATOM   1012    C LEU B  33       7.015  -1.250  18.203  4.00  1.00            
ATOM   1013    O LEU B  33       7.497  -2.265  18.699  4.00  1.00            
ATOM   1014    N GLU B  34       6.550  -0.230  18.938  1.00  1.00            
ATOM   1015   CA GLU B  34       6.417  -0.361  20.351  1.00  1.00            
ATOM   1016   CB GLU B  34       6.152   0.978  21.057  1.00  1.00            
ATOM   1017   CG GLU B  34       7.308   1.978  20.970  1.00  1.00            
ATOM   1018   CD GLU B  34       6.774   3.337  21.400  1.00  1.00            
ATOM   1019  OE1 GLU B  34       5.533   3.443  21.597  1.00  1.00            
ATOM   1020  OE2 GLU B  34       7.594   4.284  21.534  1.00  1.00            
ATOM   1021    C GLU B  34       5.165  -1.188  20.476  1.00  1.00            
ATOM   1022    O GLU B  34       4.428  -1.317  19.499  1.00  1.00            
ATOM   1023    N GLU B  35       4.880  -1.802  21.642  1.00  1.00            
ATOM   1024   CA GLU B  35       3.691  -2.615  21.688  1.00  1.00            
ATOM   1025   CB GLU B  35       3.452  -3.333  23.028  1.00  1.00            
ATOM   1026   CG GLU B  35       4.412  -4.493  23.301  1.00  1.00            
ATOM   1027   CD GLU B  35       3.986  -5.135  24.617  1.00  1.00            
ATOM   1028  OE1 GLU B  35       3.135  -4.525  25.320  1.00  1.00            
ATOM   1029  OE2 GLU B  35       4.494  -6.243  24.935  1.00  1.00            
ATOM   1030    C GLU B  35       2.516  -1.754  21.425  1.00  1.00            
ATOM   1031    O GLU B  35       2.420  -0.634  21.927  1.00  1.00            
ATOM   1032    N MET B  36       1.584  -2.267  20.602  1.00  1.00            
ATOM   1033   CA MET B  36       0.448  -1.465  20.290  1.00  1.00            
ATOM   1034   CB MET B  36       0.661  -0.592  19.038  1.00  1.00            
ATOM   1035   CG MET B  36      -0.511   0.342  18.726  1.00  1.00            
ATOM   1036   SD MET B  36      -0.281   1.400  17.267  1.00  1.00            
ATOM   1037   CE MET B  36      -1.929   2.156  17.372  1.00  1.00            
ATOM   1038    C MET B  36      -0.725  -2.343  20.039  1.00  1.00            
ATOM   1039    O MET B  36      -0.583  -3.507  19.667  1.00  1.00            
ATOM   1040    N ASN B  37      -1.935  -1.793  20.255  1.00  1.00            
ATOM   1041   CA ASN B  37      -3.106  -2.558  19.968  1.00  1.00            
ATOM   1042   CB ASN B  37      -4.321  -2.188  20.855  1.00  1.00            
ATOM   1043   CG ASN B  37      -4.643  -0.708  20.687  1.00  1.00            
ATOM   1044  OD1 ASN B  37      -3.768   0.085  20.346  1.00  1.00            
ATOM   1045  ND2 ASN B  37      -5.919  -0.313  20.937  1.00  1.00            
ATOM   1046    C ASN B  37      -3.415  -2.315  18.521  1.00  1.00            
ATOM   1047    O ASN B  37      -3.903  -1.258  18.121  1.00  1.00            
ATOM   1048    N LEU B  38      -3.066  -3.291  17.656  1.00  1.00            
ATOM   1049   CA LEU B  38      -3.413  -3.182  16.273  1.00  1.00            
ATOM   1050   CB LEU B  38      -2.234  -3.124  15.285  1.00  1.00            
ATOM   1051   CG LEU B  38      -1.326  -4.369  15.281  1.00  1.00            
ATOM   1052  CD1 LEU B  38      -0.186  -4.205  14.265  1.00  1.00            
ATOM   1053  CD2 LEU B  38      -0.817  -4.704  16.695  1.00  1.00            
ATOM   1054    C LEU B  38      -4.203  -4.433  16.005  1.00  1.00            
ATOM   1055    O LEU B  38      -3.914  -5.479  16.581  1.00  1.00            
ATOM   1056    N PRO B  39      -5.211  -4.365  15.185  1.00  1.00            
ATOM   1057   CA PRO B  39      -5.997  -5.542  14.934  1.00  1.00            
ATOM   1058   CD PRO B  39      -6.011  -3.152  15.069  1.00  1.00            
ATOM   1059   CB PRO B  39      -7.360  -5.052  14.440  1.00  1.00            
ATOM   1060   CG PRO B  39      -7.156  -3.559  14.132  1.00  1.00            
ATOM   1061    C PRO B  39      -5.339  -6.515  14.009  1.00  1.00            
ATOM   1062    O PRO B  39      -4.429  -6.133  13.275  1.00  1.00            
ATOM   1063    N GLY B  40      -5.812  -7.772  14.045  1.00  1.00            
ATOM   1064   CA GLY B  40      -5.271  -8.826  13.236  1.00  1.00            
ATOM   1065    C GLY B  40      -4.571  -9.773  14.155  1.00  1.00            
ATOM   1066    O GLY B  40      -4.227  -9.423  15.283  1.00  1.00            
ATOM   1067    N LYS B  41      -4.369 -11.023  13.689  1.00  1.00            
ATOM   1068   CA LYS B  41      -3.707 -12.016  14.484  1.00  1.00            
ATOM   1069   CB LYS B  41      -4.631 -13.176  14.901  1.00  1.00            
ATOM   1070   CG LYS B  41      -5.289 -13.887  13.715  1.00  1.00            
ATOM   1071   CD LYS B  41      -5.979 -15.203  14.079  1.00  1.00            
ATOM   1072   CE LYS B  41      -6.685 -15.868  12.894  1.00  1.00            
ATOM   1073   NZ LYS B  41      -5.690 -16.504  11.999  1.00  1.00            
ATOM   1074    C LYS B  41      -2.596 -12.597  13.669  1.00  1.00            
ATOM   1075    O LYS B  41      -2.814 -13.019  12.534  1.00  1.00            
ATOM   1076    N TRP B  42      -1.357 -12.621  14.210  1.00  1.00            
ATOM   1077   CA TRP B  42      -0.360 -13.251  13.403  1.00  1.00            
ATOM   1078   CB TRP B  42       0.194 -12.381  12.251  1.00  1.00            
ATOM   1079   CG TRP B  42       0.909 -13.183  11.173  1.00  1.00            
ATOM   1080  CD2 TRP B  42       0.259 -14.126  10.302  1.00  1.00            
ATOM   1081  CD1 TRP B  42       2.241 -13.252  10.886  1.00  1.00            
ATOM   1082  NE1 TRP B  42       2.459 -14.167   9.881  1.00  1.00            
ATOM   1083  CE2 TRP B  42       1.248 -14.717   9.516  1.00  1.00            
ATOM   1084  CE3 TRP B  42      -1.053 -14.483  10.175  1.00  1.00            
ATOM   1085  CZ2 TRP B  42       0.937 -15.673   8.587  1.00  1.00            
ATOM   1086  CZ3 TRP B  42      -1.361 -15.439   9.232  1.00  1.00            
ATOM   1087  CH2 TRP B  42      -0.387 -16.024   8.450  1.00  1.00            
ATOM   1088    C TRP B  42       0.716 -13.861  14.251  1.00  1.00            
ATOM   1089    O TRP B  42       0.564 -14.027  15.461  1.00  1.00            
ATOM   1090    N LYS B  43       1.828 -14.236  13.595  4.00  1.00            
ATOM   1091   CA LYS B  43       2.852 -15.041  14.161  4.00  1.00            
ATOM   1092   CB LYS B  43       3.601 -15.884  13.115  4.00  1.00            
ATOM   1093   CG LYS B  43       4.292 -15.050  12.039  4.00  1.00            
ATOM   1094   CD LYS B  43       5.234 -15.883  11.171  4.00  1.00            
ATOM   1095   CE LYS B  43       5.894 -15.095  10.042  4.00  1.00            
ATOM   1096   NZ LYS B  43       6.949 -15.918   9.406  4.00  1.00            
ATOM   1097    C LYS B  43       3.868 -14.351  15.000  4.00  1.00            
ATOM   1098    O LYS B  43       4.229 -13.184  14.859  4.00  1.00            
ATOM   1099    N PRO B  44       4.268 -15.183  15.929  4.00  0.00            
ATOM   1100   CA PRO B  44       5.277 -14.859  16.898  4.00  0.00            
ATOM   1101   CD PRO B  44       3.335 -16.171  16.442  4.00  0.00            
ATOM   1102   CB PRO B  44       4.989 -15.711  18.134  4.00  0.00            
ATOM   1103   CG PRO B  44       4.070 -16.831  17.620  4.00  0.00            
ATOM   1104    C PRO B  44       6.633 -15.097  16.316  4.00  0.00            
ATOM   1105    O PRO B  44       6.730 -15.799  15.310  4.00  0.00            
ATOM   1106    N LYS B  45       7.689 -14.505  16.911  4.00  0.00            
ATOM   1107   CA LYS B  45       9.012 -14.760  16.420  4.00  0.00            
ATOM   1108   CB LYS B  45       9.328 -14.015  15.106  4.00  0.00            
ATOM   1109   CG LYS B  45      10.624 -14.447  14.411  4.00  0.00            
ATOM   1110   CD LYS B  45      10.702 -13.979  12.953  4.00  0.00            
ATOM   1111   CE LYS B  45      12.035 -14.287  12.267  4.00  0.00            
ATOM   1112   NZ LYS B  45      13.156 -13.789  13.095  4.00  0.00            
ATOM   1113    C LYS B  45       9.980 -14.309  17.458  4.00  0.00            
ATOM   1114    O LYS B  45       9.677 -13.445  18.279  4.00  0.00            
ATOM   1115    N MET B  46      11.181 -14.912  17.465  4.00  0.00            
ATOM   1116   CA MET B  46      12.166 -14.472  18.401  4.00  0.00            
ATOM   1117   CB MET B  46      12.908 -15.625  19.102  4.00  0.00            
ATOM   1118   CG MET B  46      14.094 -15.183  19.959  4.00  0.00            
ATOM   1119   SD MET B  46      15.634 -14.960  19.017  4.00  0.00            
ATOM   1120   CE MET B  46      16.570 -14.218  20.385  4.00  0.00            
ATOM   1121    C MET B  46      13.143 -13.643  17.619  4.00  0.00            
ATOM   1122    O MET B  46      13.881 -14.165  16.786  4.00  0.00            
ATOM   1123    N ILE B  47      13.159 -12.311  17.856  4.00  0.00            
ATOM   1124   CA ILE B  47      14.068 -11.481  17.115  4.00  0.00            
ATOM   1125   CB ILE B  47      13.458 -10.368  16.308  4.00  0.00            
ATOM   1126  CG1 ILE B  47      12.834  -9.302  17.208  4.00  0.00            
ATOM   1127  CG2 ILE B  47      12.487 -10.991  15.290  4.00  0.00            
ATOM   1128  CD1 ILE B  47      12.553  -7.999  16.460  4.00  0.00            
ATOM   1129    C ILE B  47      15.009 -10.875  18.089  4.00  0.00            
ATOM   1130    O ILE B  47      14.668 -10.638  19.246  4.00  0.00            
ATOM   1131    N GLY B  48      16.252 -10.635  17.645  4.00  0.00            
ATOM   1132   CA GLY B  48      17.202 -10.101  18.562  4.00  0.00            
ATOM   1133    C GLY B  48      17.895  -8.980  17.888  4.00  0.00            
ATOM   1134    O GLY B  48      17.434  -8.460  16.873  4.00  0.00            
ATOM   1135    N GLY B  49      19.038  -8.571  18.456  4.00  0.00            
ATOM   1136   CA GLY B  49      19.742  -7.484  17.867  4.00  0.00            
ATOM   1137    C GLY B  49      20.819  -7.091  18.834  4.00  0.00            
ATOM   1138    O GLY B  49      21.363  -7.936  19.543  4.00  0.00            
ATOM   1139    N ILE B  50      21.147  -5.782  18.894  3.00  0.00            
ATOM   1140   CA ILE B  50      22.216  -5.319  19.736  3.00  0.00            
ATOM   1141   CB ILE B  50      22.580  -3.874  19.552  3.00  0.00            
ATOM   1142  CG1 ILE B  50      23.827  -3.545  20.390  3.00  0.00            
ATOM   1143  CG2 ILE B  50      21.344  -3.017  19.867  3.00  0.00            
ATOM   1144  CD1 ILE B  50      24.501  -2.224  20.024  3.00  0.00            
ATOM   1145    C ILE B  50      21.883  -5.519  21.156  3.00  0.00            
ATOM   1146    O ILE B  50      20.806  -5.161  21.632  3.00  0.00            
ATOM   1147    N GLY B  51      22.849  -6.111  21.873  3.00  0.00            
ATOM   1148   CA GLY B  51      22.611  -6.388  23.241  3.00  0.00            
ATOM   1149    C GLY B  51      21.469  -7.342  23.211  3.00  0.00            
ATOM   1150    O GLY B  51      21.278  -8.057  22.229  3.00  0.00            
ATOM   1151    N GLY B  52      20.660  -7.367  24.279  4.00  0.00            
ATOM   1152   CA GLY B  52      19.549  -8.265  24.262  4.00  0.00            
ATOM   1153    C GLY B  52      18.474  -7.641  23.453  4.00  0.00            
ATOM   1154    O GLY B  52      18.494  -6.435  23.208  4.00  0.00            
ATOM   1155    N PHE B  53      17.479  -8.446  23.030  4.00  0.00            
ATOM   1156   CA PHE B  53      16.499  -7.834  22.195  4.00  0.00            
ATOM   1157   CB PHE B  53      16.846  -7.921  20.684  4.00  0.00            
ATOM   1158   CG PHE B  53      16.013  -6.930  19.929  4.00  0.00            
ATOM   1159  CD1 PHE B  53      16.189  -5.583  20.129  4.00  0.00            
ATOM   1160  CD2 PHE B  53      15.058  -7.342  19.024  4.00  0.00            
ATOM   1161  CE1 PHE B  53      15.429  -4.663  19.446  4.00  0.00            
ATOM   1162  CE2 PHE B  53      14.295  -6.425  18.339  4.00  0.00            
ATOM   1163   CZ PHE B  53      14.478  -5.082  18.548  4.00  0.00            
ATOM   1164    C PHE B  53      15.138  -8.410  22.484  4.00  0.00            
ATOM   1165    O PHE B  53      14.932  -9.023  23.531  4.00  0.00            
ATOM   1166    N ILE B  54      14.160  -8.222  21.563  4.00  0.00            
ATOM   1167   CA ILE B  54      12.811  -8.541  21.907  4.00  0.00            
ATOM   1168   CB ILE B  54      11.904  -7.348  21.965  4.00  0.00            
ATOM   1169  CG1 ILE B  54      10.630  -7.713  22.736  4.00  0.00            
ATOM   1170  CG2 ILE B  54      11.647  -6.854  20.532  4.00  0.00            
ATOM   1171  CD1 ILE B  54      10.899  -8.041  24.205  4.00  0.00            
ATOM   1172    C ILE B  54      12.145  -9.590  21.076  4.00  0.00            
ATOM   1173    O ILE B  54      12.380  -9.734  19.877  4.00  0.00            
ATOM   1174    N LYS B  55      11.285 -10.372  21.771  4.00  0.00            
ATOM   1175   CA LYS B  55      10.430 -11.354  21.172  4.00  0.00            
ATOM   1176   CB LYS B  55       9.612 -12.149  22.199  4.00  0.00            
ATOM   1177   CG LYS B  55       8.646 -13.153  21.574  4.00  0.00            
ATOM   1178   CD LYS B  55       8.068 -14.137  22.589  4.00  0.00            
ATOM   1179   CE LYS B  55       7.865 -13.533  23.981  4.00  0.00            
ATOM   1180   NZ LYS B  55       6.792 -12.508  23.949  4.00  0.00            
ATOM   1181    C LYS B  55       9.483 -10.536  20.358  4.00  0.00            
ATOM   1182    O LYS B  55       9.148  -9.419  20.751  4.00  0.00            
ATOM   1183    N VAL B  56       9.036 -11.036  19.188  4.00  0.00            
ATOM   1184   CA VAL B  56       8.230 -10.140  18.415  4.00  0.00            
ATOM   1185   CB VAL B  56       8.999  -9.519  17.286  4.00  0.00            
ATOM   1186  CG1 VAL B  56       8.052  -8.751  16.348  4.00  0.00            
ATOM   1187  CG2 VAL B  56      10.064  -8.617  17.919  4.00  0.00            
ATOM   1188    C VAL B  56       7.036 -10.785  17.847  4.00  0.00            
ATOM   1189    O VAL B  56       7.038 -11.954  17.463  4.00  0.00            
ATOM   1190    N ARG B  57       5.966  -9.979  17.798  4.00  0.00            
ATOM   1191   CA ARG B  57       4.770 -10.409  17.178  4.00  0.00            
ATOM   1192   CB ARG B  57       3.508 -10.069  17.971  4.00  0.00            
ATOM   1193   CG ARG B  57       2.226 -10.591  17.331  4.00  0.00            
ATOM   1194   CD ARG B  57       1.007 -10.319  18.198  4.00  0.00            
ATOM   1195   NE ARG B  57      -0.189 -10.743  17.433  4.00  0.00            
ATOM   1196   CZ ARG B  57      -1.379 -10.135  17.694  4.00  0.00            
ATOM   1197  NH1 ARG B  57      -1.441  -9.157  18.644  4.00  0.00            
ATOM   1198  NH2 ARG B  57      -2.497 -10.495  17.001  4.00  0.00            
ATOM   1199    C ARG B  57       4.729  -9.685  15.888  4.00  0.00            
ATOM   1200    O ARG B  57       4.954  -8.477  15.841  4.00  0.00            
ATOM   1201    N GLN B  58       4.469 -10.411  14.790  4.00  1.00            
ATOM   1202   CA GLN B  58       4.505  -9.694  13.563  4.00  1.00            
ATOM   1203   CB GLN B  58       5.653 -10.121  12.629  4.00  1.00            
ATOM   1204   CG GLN B  58       5.596 -11.577  12.172  4.00  1.00            
ATOM   1205   CD GLN B  58       6.949 -11.894  11.551  4.00  1.00            
ATOM   1206  OE1 GLN B  58       7.264 -13.050  11.274  4.00  1.00            
ATOM   1207  NE2 GLN B  58       7.781 -10.839  11.346  4.00  1.00            
ATOM   1208    C GLN B  58       3.210  -9.759  12.874  4.00  1.00            
ATOM   1209    O GLN B  58       2.533 -10.786  12.840  4.00  1.00            
ATOM   1210    N TYR B  59       2.826  -8.599  12.325  4.00  1.00            
ATOM   1211   CA TYR B  59       1.599  -8.570  11.624  4.00  1.00            
ATOM   1212   CB TYR B  59       0.614  -7.500  12.132  4.00  1.00            
ATOM   1213   CG TYR B  59      -0.725  -7.873  11.603  4.00  1.00            
ATOM   1214  CD1 TYR B  59      -1.419  -8.896  12.203  4.00  1.00            
ATOM   1215  CD2 TYR B  59      -1.295  -7.218  10.536  4.00  1.00            
ATOM   1216  CE1 TYR B  59      -2.656  -9.270  11.738  4.00  1.00            
ATOM   1217  CE2 TYR B  59      -2.532  -7.584  10.064  4.00  1.00            
ATOM   1218   CZ TYR B  59      -3.213  -8.617  10.666  4.00  1.00            
ATOM   1219   OH TYR B  59      -4.482  -9.003  10.187  4.00  1.00            
ATOM   1220    C TYR B  59       1.957  -8.229  10.222  4.00  1.00            
ATOM   1221    O TYR B  59       2.653  -7.251   9.962  4.00  1.00            
ATOM   1222    N ASP B  60       1.526  -9.071   9.271  4.00  1.00            
ATOM   1223   CA ASP B  60       1.838  -8.747   7.919  4.00  1.00            
ATOM   1224   CB ASP B  60       2.037  -9.967   6.983  4.00  1.00            
ATOM   1225   CG ASP B  60       0.771 -10.814   6.929  4.00  1.00            
ATOM   1226  OD1 ASP B  60       0.254 -11.182   8.016  4.00  1.00            
ATOM   1227  OD2 ASP B  60       0.298 -11.097   5.796  4.00  1.00            
ATOM   1228    C ASP B  60       0.749  -7.879   7.374  4.00  1.00            
ATOM   1229    O ASP B  60      -0.319  -7.738   7.971  4.00  1.00            
ATOM   1230    N GLN B  61       1.028  -7.269   6.205  4.00  1.00            
ATOM   1231   CA GLN B  61       0.124  -6.439   5.461  4.00  1.00            
ATOM   1232   CB GLN B  61      -0.984  -7.246   4.765  4.00  1.00            
ATOM   1233   CG GLN B  61      -0.454  -8.251   3.738  4.00  1.00            
ATOM   1234   CD GLN B  61       0.134  -7.489   2.560  4.00  1.00            
ATOM   1235  OE1 GLN B  61      -0.571  -7.111   1.626  4.00  1.00            
ATOM   1236  NE2 GLN B  61       1.472  -7.264   2.598  4.00  1.00            
ATOM   1237    C GLN B  61      -0.521  -5.347   6.272  4.00  1.00            
ATOM   1238    O GLN B  61      -1.742  -5.329   6.420  4.00  1.00            
ATOM   1239    N ILE B  62       0.279  -4.406   6.828  4.00  1.00            
ATOM   1240   CA ILE B  62      -0.285  -3.240   7.470  4.00  1.00            
ATOM   1241   CB ILE B  62       0.179  -2.967   8.873  4.00  1.00            
ATOM   1242  CG1 ILE B  62      -0.160  -4.128   9.814  4.00  1.00            
ATOM   1243  CG2 ILE B  62      -0.414  -1.612   9.302  4.00  1.00            
ATOM   1244  CD1 ILE B  62       0.738  -5.333   9.570  4.00  1.00            
ATOM   1245    C ILE B  62       0.232  -2.060   6.706  4.00  1.00            
ATOM   1246    O ILE B  62       1.433  -1.984   6.454  4.00  1.00            
ATOM   1247    N PRO B  63      -0.610  -1.152   6.286  4.00  1.00            
ATOM   1248   CA PRO B  63      -0.062   0.002   5.632  4.00  1.00            
ATOM   1249   CD PRO B  63      -1.886  -1.538   5.703  4.00  1.00            
ATOM   1250   CB PRO B  63      -1.203   0.633   4.840  4.00  1.00            
ATOM   1251   CG PRO B  63      -2.107  -0.573   4.521  4.00  1.00            
ATOM   1252    C PRO B  63       0.573   0.881   6.645  4.00  1.00            
ATOM   1253    O PRO B  63      -0.036   1.141   7.680  4.00  1.00            
ATOM   1254    N VAL B  64       1.804   1.337   6.375  4.00  1.00            
ATOM   1255   CA VAL B  64       2.419   2.280   7.249  4.00  1.00            
ATOM   1256   CB VAL B  64       3.628   1.752   7.970  4.00  1.00            
ATOM   1257  CG1 VAL B  64       3.170   0.626   8.914  4.00  1.00            
ATOM   1258  CG2 VAL B  64       4.668   1.302   6.931  4.00  1.00            
ATOM   1259    C VAL B  64       2.816   3.395   6.330  4.00  1.00            
ATOM   1260    O VAL B  64       3.443   3.159   5.299  4.00  1.00            
ATOM   1261    N GLU B  65       2.450   4.647   6.672  4.00  1.00            
ATOM   1262   CA GLU B  65       2.662   5.735   5.753  4.00  1.00            
ATOM   1263   CB GLU B  65       1.422   6.641   5.688  4.00  1.00            
ATOM   1264   CG GLU B  65       0.148   5.890   5.296  4.00  1.00            
ATOM   1265   CD GLU B  65      -1.029   6.740   5.745  4.00  1.00            
ATOM   1266  OE1 GLU B  65      -0.939   7.325   6.858  4.00  1.00            
ATOM   1267  OE2 GLU B  65      -2.035   6.815   4.990  4.00  1.00            
ATOM   1268    C GLU B  65       3.783   6.600   6.251  4.00  1.00            
ATOM   1269    O GLU B  65       3.576   7.415   7.145  4.00  1.00            
ATOM   1270    N ILE B  66       4.994   6.515   5.651  4.00  1.00            
ATOM   1271   CA ILE B  66       6.070   7.315   6.185  4.00  1.00            
ATOM   1272   CB ILE B  66       7.337   6.544   6.448  4.00  1.00            
ATOM   1273  CG1 ILE B  66       7.912   5.936   5.165  4.00  1.00            
ATOM   1274  CG2 ILE B  66       7.035   5.500   7.536  4.00  1.00            
ATOM   1275  CD1 ILE B  66       9.319   5.376   5.363  4.00  1.00            
ATOM   1276    C ILE B  66       6.345   8.481   5.287  4.00  1.00            
ATOM   1277    O ILE B  66       6.632   8.335   4.100  4.00  1.00            
ATOM   1278    N CYS B  67       6.219   9.687   5.878  3.00  1.00            
ATOM   1279   CA CYS B  67       6.512  10.964   5.291  3.00  1.00            
ATOM   1280   CB CYS B  67       8.019  11.203   5.095  3.00  1.00            
ATOM   1281   SG CYS B  67       8.913  11.203   6.680  3.00  1.00            
ATOM   1282    C CYS B  67       5.813  11.179   3.984  3.00  1.00            
ATOM   1283    O CYS B  67       6.427  11.622   3.015  3.00  1.00            
ATOM   1284    N GLY B  68       4.508  10.866   3.910  3.00  1.00            
ATOM   1285   CA GLY B  68       3.760  11.184   2.726  3.00  1.00            
ATOM   1286    C GLY B  68       3.827  10.027   1.785  3.00  1.00            
ATOM   1287    O GLY B  68       2.939   9.842   0.955  3.00  1.00            
ATOM   1288    N HIS B  69       4.885   9.200   1.887  4.00  1.00            
ATOM   1289   CA HIS B  69       4.930   8.085   0.992  4.00  1.00            
ATOM   1290  ND1 HIS B  69       6.390  10.047  -1.018  4.00  1.00            
ATOM   1291   CG HIS B  69       6.383   8.670  -0.973  4.00  1.00            
ATOM   1292   CB HIS B  69       6.277   7.852   0.285  4.00  1.00            
ATOM   1293  NE2 HIS B  69       6.529   9.347  -3.122  4.00  1.00            
ATOM   1294  CD2 HIS B  69       6.468   8.260  -2.270  4.00  1.00            
ATOM   1295  CE1 HIS B  69       6.477  10.398  -2.325  4.00  1.00            
ATOM   1296    C HIS B  69       4.509   6.857   1.723  4.00  1.00            
ATOM   1297    O HIS B  69       4.989   6.576   2.820  4.00  1.00            
ATOM   1298    N LYS B  70       3.560   6.104   1.124  4.00  1.00            
ATOM   1299   CA LYS B  70       3.053   4.947   1.801  4.00  1.00            
ATOM   1300   CB LYS B  70       1.511   4.814   1.812  4.00  1.00            
ATOM   1301   CG LYS B  70       0.802   4.724   0.458  4.00  1.00            
ATOM   1302   CD LYS B  70      -0.684   4.387   0.623  4.00  1.00            
ATOM   1303   CE LYS B  70      -1.497   4.378  -0.673  4.00  1.00            
ATOM   1304   NZ LYS B  70      -2.884   3.950  -0.381  4.00  1.00            
ATOM   1305    C LYS B  70       3.675   3.703   1.285  4.00  1.00            
ATOM   1306    O LYS B  70       4.136   3.632   0.147  4.00  1.00            
ATOM   1307    N ALA B  71       3.730   2.691   2.171  4.00  1.00            
ATOM   1308   CA ALA B  71       4.299   1.423   1.842  4.00  1.00            
ATOM   1309   CB ALA B  71       5.812   1.340   2.102  4.00  1.00            
ATOM   1310    C ALA B  71       3.657   0.432   2.756  4.00  1.00            
ATOM   1311    O ALA B  71       2.962   0.817   3.694  4.00  1.00            
ATOM   1312    N ILE B  72       3.844  -0.876   2.483  4.00  1.00            
ATOM   1313   CA ILE B  72       3.241  -1.861   3.332  4.00  1.00            
ATOM   1314   CB ILE B  72       2.014  -2.503   2.754  4.00  1.00            
ATOM   1315  CG1 ILE B  72       1.235  -3.259   3.845  4.00  1.00            
ATOM   1316  CG2 ILE B  72       2.456  -3.406   1.592  4.00  1.00            
ATOM   1317  CD1 ILE B  72      -0.139  -3.751   3.389  4.00  1.00            
ATOM   1318    C ILE B  72       4.221  -2.956   3.581  4.00  1.00            
ATOM   1319    O ILE B  72       5.249  -3.051   2.911  4.00  1.00            
ATOM   1320    N GLY B  73       3.931  -3.810   4.585  4.00  1.00            
ATOM   1321   CA GLY B  73       4.837  -4.889   4.832  4.00  1.00            
ATOM   1322    C GLY B  73       4.624  -5.406   6.220  4.00  1.00            
ATOM   1323    O GLY B  73       3.513  -5.371   6.747  4.00  1.00            
ATOM   1324    N THR B  74       5.713  -5.889   6.855  4.00  1.00            
ATOM   1325   CA THR B  74       5.599  -6.536   8.128  4.00  1.00            
ATOM   1326   CB THR B  74       6.445  -7.778   8.205  4.00  1.00            
ATOM   1327  OG1 THR B  74       6.231  -8.441   9.441  4.00  1.00            
ATOM   1328  CG2 THR B  74       7.930  -7.414   8.018  4.00  1.00            
ATOM   1329    C THR B  74       5.989  -5.603   9.253  4.00  1.00            
ATOM   1330    O THR B  74       7.124  -5.137   9.315  4.00  1.00            
ATOM   1331    N VAL B  75       5.026  -5.333  10.174  4.00  1.00            
ATOM   1332   CA VAL B  75       5.074  -4.412  11.293  4.00  1.00            
ATOM   1333   CB VAL B  75       3.727  -4.212  11.924  4.00  1.00            
ATOM   1334  CG1 VAL B  75       2.806  -3.550  10.886  4.00  1.00            
ATOM   1335  CG2 VAL B  75       3.222  -5.563  12.462  4.00  1.00            
ATOM   1336    C VAL B  75       6.006  -4.764  12.418  4.00  1.00            
ATOM   1337    O VAL B  75       6.709  -3.892  12.922  4.00  1.00            
ATOM   1338    N LEU B  76       6.046  -6.035  12.853  4.00  1.00            
ATOM   1339   CA LEU B  76       6.841  -6.457  13.980  4.00  1.00            
ATOM   1340   CB LEU B  76       8.323  -6.731  13.680  4.00  1.00            
ATOM   1341   CG LEU B  76       8.521  -7.945  12.752  4.00  1.00            
ATOM   1342  CD1 LEU B  76       8.125  -7.607  11.304  4.00  1.00            
ATOM   1343  CD2 LEU B  76       9.928  -8.548  12.886  4.00  1.00            
ATOM   1344    C LEU B  76       6.715  -5.635  15.241  4.00  1.00            
ATOM   1345    O LEU B  76       7.595  -4.834  15.555  4.00  1.00            
ATOM   1346    N VAL B  77       5.596  -5.821  15.993  4.00  1.00            
ATOM   1347   CA VAL B  77       5.383  -5.183  17.277  4.00  1.00            
ATOM   1348   CB VAL B  77       3.955  -5.134  17.722  4.00  1.00            
ATOM   1349  CG1 VAL B  77       3.910  -4.470  19.114  4.00  1.00            
ATOM   1350  CG2 VAL B  77       3.137  -4.389  16.655  4.00  1.00            
ATOM   1351    C VAL B  77       6.163  -5.941  18.315  4.00  1.00            
ATOM   1352    O VAL B  77       6.310  -7.158  18.215  4.00  1.00            
ATOM   1353    N GLY B  78       6.712  -5.236  19.332  1.00  1.00            
ATOM   1354   CA GLY B  78       7.429  -5.911  20.376  1.00  1.00            
ATOM   1355    C GLY B  78       8.035  -4.896  21.282  1.00  1.00            
ATOM   1356    O GLY B  78       8.241  -3.744  20.912  1.00  1.00            
ATOM   1357    N PRO B  79       8.325  -5.305  22.489  1.00  1.00            
ATOM   1358   CA PRO B  79       8.902  -4.379  23.413  1.00  1.00            
ATOM   1359   CD PRO B  79       7.538  -6.308  23.172  1.00  1.00            
ATOM   1360   CB PRO B  79       8.802  -5.018  24.796  1.00  1.00            
ATOM   1361   CG PRO B  79       8.252  -6.439  24.530  1.00  1.00            
ATOM   1362    C PRO B  79      10.281  -3.998  22.942  1.00  1.00            
ATOM   1363    O PRO B  79      11.150  -4.868  22.873  1.00  1.00            
ATOM   1364    N THR B  80      10.465  -2.710  22.619  1.00  1.00            
ATOM   1365   CA THR B  80      11.701  -2.117  22.187  1.00  1.00            
ATOM   1366   CB THR B  80      11.856  -2.117  20.696  1.00  1.00            
ATOM   1367  OG1 THR B  80      11.816  -3.444  20.194  1.00  1.00            
ATOM   1368  CG2 THR B  80      13.180  -1.443  20.332  1.00  1.00            
ATOM   1369    C THR B  80      11.512  -0.694  22.593  1.00  1.00            
ATOM   1370    O THR B  80      10.380  -0.214  22.610  1.00  1.00            
ATOM   1371    N PRO B  81      12.536   0.019  22.940  1.00  1.00            
ATOM   1372   CA PRO B  81      12.346   1.388  23.324  1.00  1.00            
ATOM   1373   CD PRO B  81      13.757  -0.546  23.477  1.00  1.00            
ATOM   1374   CB PRO B  81      13.617   1.789  24.082  1.00  1.00            
ATOM   1375   CG PRO B  81      14.638   0.683  23.750  1.00  1.00            
ATOM   1376    C PRO B  81      12.054   2.232  22.153  1.00  1.00            
ATOM   1377    O PRO B  81      11.557   3.344  22.323  1.00  1.00            
ATOM   1378    N VAL B  82      12.371   1.753  20.944  1.00  1.00            
ATOM   1379   CA VAL B  82      12.148   2.669  19.875  1.00  1.00            
ATOM   1380   CB VAL B  82      13.416   3.189  19.260  1.00  1.00            
ATOM   1381  CG1 VAL B  82      14.191   3.954  20.345  1.00  1.00            
ATOM   1382  CG2 VAL B  82      14.190   2.015  18.639  1.00  1.00            
ATOM   1383    C VAL B  82      11.363   2.025  18.782  1.00  1.00            
ATOM   1384    O VAL B  82      11.417   0.814  18.578  1.00  1.00            
ATOM   1385    N ASN B  83      10.578   2.850  18.063  1.00  1.00            
ATOM   1386   CA ASN B  83       9.860   2.393  16.912  1.00  1.00            
ATOM   1387   CB ASN B  83       8.665   3.295  16.542  1.00  1.00            
ATOM   1388   CG ASN B  83       7.969   2.737  15.305  1.00  1.00            
ATOM   1389  OD1 ASN B  83       8.601   2.482  14.281  1.00  1.00            
ATOM   1390  ND2 ASN B  83       6.627   2.543  15.400  1.00  1.00            
ATOM   1391    C ASN B  83      10.867   2.513  15.811  1.00  1.00            
ATOM   1392    O ASN B  83      11.499   3.558  15.663  1.00  1.00            
ATOM   1393    N ILE B  84      11.065   1.446  15.010  4.00  1.00            
ATOM   1394   CA ILE B  84      12.090   1.532  14.006  4.00  1.00            
ATOM   1395   CB ILE B  84      13.198   0.541  14.185  4.00  1.00            
ATOM   1396  CG1 ILE B  84      14.384   0.902  13.273  4.00  1.00            
ATOM   1397  CG2 ILE B  84      12.620  -0.858  13.917  4.00  1.00            
ATOM   1398  CD1 ILE B  84      15.077   2.209  13.655  4.00  1.00            
ATOM   1399    C ILE B  84      11.495   1.271  12.662  4.00  1.00            
ATOM   1400    O ILE B  84      10.623   0.417  12.506  4.00  1.00            
ATOM   1401    N ILE B  85      11.954   2.046  11.655  4.00  1.00            
ATOM   1402   CA ILE B  85      11.558   1.822  10.293  4.00  1.00            
ATOM   1403   CB ILE B  85      11.275   3.072   9.515  4.00  1.00            
ATOM   1404  CG1 ILE B  85      10.115   3.861  10.152  4.00  1.00            
ATOM   1405  CG2 ILE B  85      10.995   2.650   8.065  4.00  1.00            
ATOM   1406  CD1 ILE B  85       9.932   5.266   9.576  4.00  1.00            
ATOM   1407    C ILE B  85      12.752   1.162   9.686  4.00  1.00            
ATOM   1408    O ILE B  85      13.845   1.726   9.673  4.00  1.00            
ATOM   1409    N GLY B  86      12.576  -0.076   9.189  1.00  1.00            
ATOM   1410   CA GLY B  86      13.720  -0.799   8.724  1.00  1.00            
ATOM   1411    C GLY B  86      13.861  -0.701   7.259  1.00  1.00            
ATOM   1412    O GLY B  86      13.274   0.137   6.575  1.00  1.00            
ATOM   1413    N ARG B  87      14.692  -1.630   6.780  2.00  1.00            
ATOM   1414   CA ARG B  87      15.093  -1.806   5.433  2.00  1.00            
ATOM   1415   CB ARG B  87      16.101  -2.965   5.319  2.00  1.00            
ATOM   1416   CG ARG B  87      16.598  -3.273   3.908  2.00  1.00            
ATOM   1417   CD ARG B  87      17.398  -4.579   3.838  2.00  1.00            
ATOM   1418   NE ARG B  87      16.423  -5.711   3.779  2.00  1.00            
ATOM   1419   CZ ARG B  87      16.853  -6.987   3.545  2.00  1.00            
ATOM   1420  NH1 ARG B  87      18.187  -7.239   3.393  2.00  1.00            
ATOM   1421  NH2 ARG B  87      15.958  -8.012   3.465  2.00  1.00            
ATOM   1422    C ARG B  87      13.925  -2.176   4.587  2.00  1.00            
ATOM   1423    O ARG B  87      13.833  -1.737   3.440  2.00  1.00            
ATOM   1424    N ASN B  88      13.008  -2.998   5.131  2.00  1.00            
ATOM   1425   CA ASN B  88      11.931  -3.473   4.317  2.00  1.00            
ATOM   1426   CB ASN B  88      10.937  -4.368   5.076  2.00  1.00            
ATOM   1427   CG ASN B  88      10.062  -5.061   4.043  2.00  1.00            
ATOM   1428  OD1 ASN B  88      10.197  -4.827   2.843  2.00  1.00            
ATOM   1429  ND2 ASN B  88       9.140  -5.941   4.520  2.00  1.00            
ATOM   1430    C ASN B  88      11.184  -2.298   3.790  2.00  1.00            
ATOM   1431    O ASN B  88      10.967  -2.172   2.586  2.00  1.00            
ATOM   1432    N LEU B  89      10.801  -1.393   4.701  2.00  1.00            
ATOM   1433   CA LEU B  89      10.026  -0.242   4.360  2.00  1.00            
ATOM   1434   CB LEU B  89       9.506   0.471   5.624  2.00  1.00            
ATOM   1435   CG LEU B  89       8.378   1.512   5.435  2.00  1.00            
ATOM   1436  CD1 LEU B  89       8.060   2.178   6.782  2.00  1.00            
ATOM   1437  CD2 LEU B  89       8.647   2.539   4.324  2.00  1.00            
ATOM   1438    C LEU B  89      10.840   0.735   3.582  2.00  1.00            
ATOM   1439    O LEU B  89      10.379   1.301   2.593  2.00  1.00            
ATOM   1440    N LEU B  90      12.093   0.939   4.005  2.00  1.00            
ATOM   1441   CA LEU B  90      12.900   1.976   3.451  2.00  1.00            
ATOM   1442   CB LEU B  90      14.269   2.165   4.131  2.00  1.00            
ATOM   1443   CG LEU B  90      14.183   2.763   5.543  2.00  1.00            
ATOM   1444  CD1 LEU B  90      15.582   3.001   6.133  2.00  1.00            
ATOM   1445  CD2 LEU B  90      13.315   4.031   5.561  2.00  1.00            
ATOM   1446    C LEU B  90      13.155   1.748   2.005  2.00  1.00            
ATOM   1447    O LEU B  90      13.523   2.684   1.310  2.00  1.00            
ATOM   1448    N THR B  91      13.144   0.501   1.521  3.00  1.00            
ATOM   1449   CA THR B  91      13.289   0.371   0.100  3.00  1.00            
ATOM   1450   CB THR B  91      13.599  -1.041  -0.310  3.00  1.00            
ATOM   1451  OG1 THR B  91      13.885  -1.099  -1.698  3.00  1.00            
ATOM   1452  CG2 THR B  91      12.406  -1.950   0.037  3.00  1.00            
ATOM   1453    C THR B  91      12.024   0.805  -0.573  3.00  1.00            
ATOM   1454    O THR B  91      12.062   1.500  -1.588  3.00  1.00            
ATOM   1455    N GLN B  92      10.860   0.415  -0.012  3.00  1.00            
ATOM   1456   CA GLN B  92       9.608   0.695  -0.660  3.00  1.00            
ATOM   1457   CB GLN B  92       8.404   0.047   0.052  3.00  1.00            
ATOM   1458   CG GLN B  92       7.119   0.075  -0.776  3.00  1.00            
ATOM   1459   CD GLN B  92       6.154  -0.920  -0.148  3.00  1.00            
ATOM   1460  OE1 GLN B  92       4.999  -0.606   0.132  3.00  1.00            
ATOM   1461  NE2 GLN B  92       6.638  -2.171   0.071  3.00  1.00            
ATOM   1462    C GLN B  92       9.408   2.174  -0.732  3.00  1.00            
ATOM   1463    O GLN B  92       9.059   2.702  -1.785  3.00  1.00            
ATOM   1464    N ILE B  93       9.637   2.896   0.380  3.00  1.00            
ATOM   1465   CA ILE B  93       9.562   4.321   0.274  3.00  1.00            
ATOM   1466   CB ILE B  93       9.386   5.033   1.589  3.00  1.00            
ATOM   1467  CG1 ILE B  93       9.288   6.552   1.366  3.00  1.00            
ATOM   1468  CG2 ILE B  93      10.512   4.607   2.539  3.00  1.00            
ATOM   1469  CD1 ILE B  93       8.853   7.327   2.609  3.00  1.00            
ATOM   1470    C ILE B  93      10.867   4.671  -0.287  3.00  1.00            
ATOM   1471    O ILE B  93      11.856   4.143   0.189  3.00  1.00            
ATOM   1472    N GLY B  94      10.929   5.501  -1.337  3.00  1.00            
ATOM   1473   CA GLY B  94      12.239   5.722  -1.869  3.00  1.00            
ATOM   1474    C GLY B  94      13.065   6.370  -0.813  3.00  1.00            
ATOM   1475    O GLY B  94      12.907   7.551  -0.505  3.00  1.00            
ATOM   1476    N CYS B  95      13.985   5.572  -0.239  1.00  1.00            
ATOM   1477   CA CYS B  95      14.839   6.056   0.787  1.00  1.00            
ATOM   1478   CB CYS B  95      14.422   5.649   2.209  1.00  1.00            
ATOM   1479   SG CYS B  95      15.555   6.320   3.463  1.00  1.00            
ATOM   1480    C CYS B  95      16.163   5.428   0.541  1.00  1.00            
ATOM   1481    O CYS B  95      16.289   4.204   0.520  1.00  1.00            
ATOM   1482    N THR B  96      17.193   6.262   0.340  4.00  1.00            
ATOM   1483   CA THR B  96      18.498   5.730   0.124  4.00  1.00            
ATOM   1484   CB THR B  96      18.952   5.790  -1.310  4.00  1.00            
ATOM   1485  OG1 THR B  96      18.917   7.126  -1.792  4.00  1.00            
ATOM   1486  CG2 THR B  96      18.033   4.893  -2.155  4.00  1.00            
ATOM   1487    C THR B  96      19.431   6.537   0.958  4.00  1.00            
ATOM   1488    O THR B  96      19.019   7.498   1.603  4.00  1.00            
ATOM   1489    N LEU B  97      20.717   6.146   1.008  4.00  1.00            
ATOM   1490   CA LEU B  97      21.645   6.887   1.811  4.00  1.00            
ATOM   1491   CB LEU B  97      22.506   5.997   2.715  4.00  1.00            
ATOM   1492   CG LEU B  97      21.670   5.244   3.767  4.00  1.00            
ATOM   1493  CD1 LEU B  97      20.720   4.231   3.109  4.00  1.00            
ATOM   1494  CD2 LEU B  97      22.562   4.616   4.847  4.00  1.00            
ATOM   1495    C LEU B  97      22.541   7.640   0.868  4.00  1.00            
ATOM   1496    O LEU B  97      22.617   7.311  -0.315  4.00  1.00            
ATOM   1497    N ASN B  98      23.237   8.688   1.363  4.00  1.00            
ATOM   1498   CA ASN B  98      24.047   9.533   0.519  4.00  1.00            
ATOM   1499   CB ASN B  98      23.702  11.027   0.673  4.00  1.00            
ATOM   1500   CG ASN B  98      24.326  11.803  -0.479  4.00  1.00            
ATOM   1501  OD1 ASN B  98      25.347  12.467  -0.323  4.00  1.00            
ATOM   1502  ND2 ASN B  98      23.698  11.709  -1.680  4.00  1.00            
ATOM   1503    C ASN B  98      25.484   9.366   0.892  4.00  1.00            
ATOM   1504    O ASN B  98      25.809   8.688   1.865  4.00  1.00            
ATOM   1505    N PHE B  99      26.393   9.944   0.079  1.00  1.00            
ATOM   1506   CA PHE B  99      27.793   9.880   0.381  1.00  1.00            
ATOM   1507   CB PHE B  99      28.656   9.246  -0.740  1.00  1.00            
ATOM   1508   CG PHE B  99      28.500   9.956  -2.047  1.00  1.00            
ATOM   1509  CD1 PHE B  99      29.210  11.100  -2.334  1.00  1.00            
ATOM   1510  CD2 PHE B  99      27.646   9.451  -3.002  1.00  1.00            
ATOM   1511  CE1 PHE B  99      29.058  11.733  -3.549  1.00  1.00            
ATOM   1512  CE2 PHE B  99      27.490  10.077  -4.217  1.00  1.00            
ATOM   1513   CZ PHE B  99      28.194  11.225  -4.489  1.00  1.00            
ATOM   1514    C PHE B  99      28.318  11.279   0.690  1.00  1.00            
ATOM   1515    O PHE B  99      29.564  11.460   0.641  1.00  1.00            
ATOM   1516  OXT PHE B  99      27.490  12.179   0.994  1.00  1.00            
ATOM   1517    N GLY C   1      22.068  -4.552  12.364  1.00  0.00            
ATOM   1518   CA GLY C   1      22.982  -5.669  12.042  1.00  0.00            
ATOM   1519    C GLY C   1      22.188  -6.926  11.828  1.00  0.00            
ATOM   1520    O GLY C   1      21.660  -7.163  10.742  1.00  0.00            
ATOM   1521    N ALA C   2      22.077  -7.765  12.879  1.00  0.00            
ATOM   1522   CA ALA C   2      21.439  -9.048  12.761  1.00  0.00            
ATOM   1523   CB ALA C   2      21.522  -9.873  14.059  1.00  0.00            
ATOM   1524    C ALA C   2      19.989  -8.933  12.414  1.00  0.00            
ATOM   1525    O ALA C   2      19.503  -9.599  11.499  1.00  0.00            
ATOM   1526    N GLU C   3      19.275  -8.066  13.146  1.00  0.00            
ATOM   1527   CA GLU C   3      17.866  -7.842  13.003  1.00  0.00            
ATOM   1528   CB GLU C   3      16.997  -8.651  13.986  1.00  0.00            
ATOM   1529   CG GLU C   3      16.918 -10.155  13.714  1.00  0.00            
ATOM   1530   CD GLU C   3      15.762 -10.393  12.757  1.00  0.00            
ATOM   1531  OE1 GLU C   3      14.597 -10.142  13.167  1.00  0.00            
ATOM   1532  OE2 GLU C   3      16.033 -10.822  11.603  1.00  0.00            
ATOM   1533    C GLU C   3      17.732  -6.427  13.464  1.00  0.00            
ATOM   1534    O GLU C   3      18.449  -5.545  12.994  1.00  0.00            
ATOM   1535    N THR C   4      16.795  -6.170  14.400  1.00  0.00            
ATOM   1536   CA THR C   4      16.671  -4.837  14.908  1.00  0.00            
ATOM   1537   CB THR C   4      15.483  -4.640  15.802  1.00  0.00            
ATOM   1538  OG1 THR C   4      14.300  -5.030  15.122  1.00  0.00            
ATOM   1539  CG2 THR C   4      15.403  -3.148  16.171  1.00  0.00            
ATOM   1540    C THR C   4      17.895  -4.572  15.710  1.00  0.00            
ATOM   1541    O THR C   4      18.155  -5.232  16.715  1.00  0.00            
ATOM   1542    N PHE C   5      18.700  -3.603  15.244  1.00  0.00            
ATOM   1543   CA PHE C   5      19.911  -3.236  15.914  1.00  0.00            
ATOM   1544   CB PHE C   5      21.146  -3.641  15.086  1.00  0.00            
ATOM   1545   CG PHE C   5      22.412  -3.255  15.772  1.00  0.00            
ATOM   1546  CD1 PHE C   5      22.905  -1.976  15.668  1.00  0.00            
ATOM   1547  CD2 PHE C   5      23.112  -4.170  16.524  1.00  0.00            
ATOM   1548  CE1 PHE C   5      24.077  -1.618  16.296  1.00  0.00            
ATOM   1549  CE2 PHE C   5      24.284  -3.818  17.152  1.00  0.00            
ATOM   1550   CZ PHE C   5      24.772  -2.540  17.039  1.00  0.00            
ATOM   1551    C PHE C   5      19.930  -1.761  15.940  1.00  0.00            
ATOM   1552    O PHE C   5      20.116  -1.110  14.913  1.00  0.00            
ATOM   1553    N TYR C   6      19.725  -1.196  17.125  1.00  0.00            
ATOM   1554   CA TYR C   6      19.815   0.212  17.230  1.00  0.00            
ATOM   1555   CB TYR C   6      18.446   0.856  17.502  1.00  0.00            
ATOM   1556   CG TYR C   6      18.633   2.245  18.004  1.00  0.00            
ATOM   1557  CD1 TYR C   6      18.940   3.278  17.151  1.00  0.00            
ATOM   1558  CD2 TYR C   6      18.485   2.510  19.348  1.00  0.00            
ATOM   1559  CE1 TYR C   6      19.101   4.556  17.634  1.00  0.00            
ATOM   1560  CE2 TYR C   6      18.643   3.783  19.835  1.00  0.00            
ATOM   1561   CZ TYR C   6      18.953   4.811  18.978  1.00  0.00            
ATOM   1562   OH TYR C   6      19.115   6.123  19.473  1.00  0.00            
ATOM   1563    C TYR C   6      20.655   0.444  18.413  1.00  0.00            
ATOM   1564    O TYR C   6      20.305   0.033  19.518  1.00  0.00            
ATOM   1565    N VAL C   7      21.794   1.118  18.226  1.00  0.00            
ATOM   1566   CA VAL C   7      22.580   1.248  19.397  1.00  0.00            
ATOM   1567   CB VAL C   7      24.020   0.876  19.199  1.00  0.00            
ATOM   1568  CG1 VAL C   7      24.608   1.762  18.096  1.00  0.00            
ATOM   1569  CG2 VAL C   7      24.750   0.993  20.549  1.00  0.00            
ATOM   1570    C VAL C   7      22.519   2.641  19.856  1.00  0.00            
ATOM   1571    O VAL C   7      22.786   3.581  19.107  1.00  0.00            
ATOM   1572    N ASP C   8      22.107   2.798  21.120  1.00  0.00            
ATOM   1573   CA ASP C   8      22.191   4.083  21.706  1.00  0.00            
ATOM   1574   CB ASP C   8      21.118   4.357  22.767  1.00  0.00            
ATOM   1575   CG ASP C   8      21.111   5.857  23.003  1.00  0.00            
ATOM   1576  OD1 ASP C   8      22.203   6.474  22.887  1.00  0.00            
ATOM   1577  OD2 ASP C   8      20.015   6.405  23.296  1.00  0.00            
ATOM   1578    C ASP C   8      23.516   3.990  22.390  1.00  0.00            
ATOM   1579    O ASP C   8      23.664   3.278  23.378  1.00  0.00            
ATOM   1580    N GLY C   9      24.539   4.691  21.881  1.00  0.00            
ATOM   1581   CA GLY C   9      25.836   4.456  22.445  1.00  0.00            
ATOM   1582    C GLY C   9      25.987   5.219  23.694  1.00  0.00            
ATOM   1583    O GLY C   9      25.038   5.814  24.202  1.00  0.00            
ATOM   1584    N ALA C  10      27.211   5.203  24.245  1.00  0.00            
ATOM   1585   CA ALA C  10      27.286   5.919  25.461  1.00  0.00            
ATOM   1586   CB ALA C  10      26.936   5.064  26.691  1.00  0.00            
ATOM   1587    C ALA C  10      28.617   6.515  25.695  1.00  0.00            
ATOM   1588    O ALA C  10      29.658   5.983  25.313  1.00  0.00            
ATOM   1589    N ALA C  11      28.569   7.675  26.366  1.00  0.00            
ATOM   1590   CA ALA C  11      29.729   8.387  26.775  1.00  0.00            
ATOM   1591   CB ALA C  11      30.733   7.515  27.546  1.00  0.00            
ATOM   1592    C ALA C  11      30.420   8.962  25.586  1.00  0.00            
ATOM   1593    O ALA C  11      30.314   8.467  24.465  1.00  0.00            
ATOM   1594    N ASN C  12      31.133  10.073  25.839  1.00  0.00            
ATOM   1595   CA ASN C  12      31.943  10.760  24.883  1.00  0.00            
ATOM   1596   CB ASN C  12      33.261  10.038  24.530  1.00  0.00            
ATOM   1597   CG ASN C  12      34.263  10.311  25.641  1.00  0.00            
ATOM   1598  OD1 ASN C  12      35.064  11.240  25.561  1.00  0.00            
ATOM   1599  ND2 ASN C  12      34.199   9.489  26.722  1.00  0.00            
ATOM   1600    C ASN C  12      31.216  11.035  23.625  1.00  0.00            
ATOM   1601    O ASN C  12      31.798  10.910  22.550  1.00  0.00            
ATOM   1602    N ARG C  13      29.942  11.454  23.690  1.00  0.00            
ATOM   1603   CA ARG C  13      29.397  11.666  22.395  1.00  0.00            
ATOM   1604   CB ARG C  13      28.874  10.394  21.696  1.00  0.00            
ATOM   1605   CG ARG C  13      29.956   9.454  21.152  1.00  0.00            
ATOM   1606   CD ARG C  13      30.453   9.821  19.748  1.00  0.00            
ATOM   1607   NE ARG C  13      31.669  10.671  19.894  1.00  0.00            
ATOM   1608   CZ ARG C  13      31.759  11.861  19.231  1.00  0.00            
ATOM   1609  NH1 ARG C  13      30.700  12.309  18.494  1.00  0.00            
ATOM   1610  NH2 ARG C  13      32.891  12.620  19.324  1.00  0.00            
ATOM   1611    C ARG C  13      28.282  12.632  22.384  1.00  0.00            
ATOM   1612    O ARG C  13      27.847  13.152  23.409  1.00  0.00            
ATOM   1613    N GLU C  14      27.825  12.914  21.149  1.00  0.00            
ATOM   1614   CA GLU C  14      26.670  13.726  20.985  1.00  0.00            
ATOM   1615   CB GLU C  14      26.346  14.094  19.525  1.00  0.00            
ATOM   1616   CG GLU C  14      27.349  15.066  18.893  1.00  0.00            
ATOM   1617   CD GLU C  14      27.098  16.464  19.451  1.00  0.00            
ATOM   1618  OE1 GLU C  14      26.008  16.673  20.050  1.00  0.00            
ATOM   1619  OE2 GLU C  14      27.990  17.339  19.291  1.00  0.00            
ATOM   1620    C GLU C  14      25.579  12.875  21.518  1.00  0.00            
ATOM   1621    O GLU C  14      25.681  11.651  21.497  1.00  0.00            
ATOM   1622    N THR C  15      24.523  13.489  22.071  1.00  0.00            
ATOM   1623   CA THR C  15      23.499  12.644  22.600  1.00  0.00            
ATOM   1624   CB THR C  15      23.491  12.618  24.097  1.00  0.00            
ATOM   1625  OG1 THR C  15      23.238  13.917  24.614  1.00  0.00            
ATOM   1626  CG2 THR C  15      24.867  12.118  24.567  1.00  0.00            
ATOM   1627    C THR C  15      22.161  13.172  22.103  1.00  0.00            
ATOM   1628    O THR C  15      21.482  12.438  21.336  1.00  0.00            
ATOM   1629  OXT THR C  15      21.798  14.316  22.485  1.00  0.00            
END
