# Supplementary material for: Integrative modeling of diverse protein-peptide systems using CABS-dock
Source: PLoS Comput Biol. 2023 Jul 5;19(7):e1011275. doi: 10.1371/journal.pcbi.1011275 (PMC10351741; doi:10.1371/journal.pcbi.1011275)
Supplement: S1 File — Files in pdb format containing atomic coordinates of the structures obtained in this study: the highest-scored amyloid models and 10 examples of the docked peptide for each enzyme-substrate complex. (ZIP) [file pcbi.1011275.s006.zip › 12_HIV1_GAETFYVDGAANRET/3136.pdb]

CRYST1    0.000    0.000    0.000   0.00   0.00   0.00 P 1           1
ATOM      1    N PRO A   1      28.716   7.853  -3.601  1.00  1.00            
ATOM      2   CA PRO A   1      28.176   6.488  -3.852  1.00  1.00            
ATOM      3   CD PRO A   1      29.929   7.752  -2.718  1.00  1.00            
ATOM      4   CB PRO A   1      29.191   5.510  -3.266  1.00  1.00            
ATOM      5   CG PRO A   1      29.920   6.315  -2.183  1.00  1.00            
ATOM      6    C PRO A   1      26.841   6.414  -3.188  1.00  1.00            
ATOM      7    O PRO A   1      26.731   6.829  -2.037  1.00  1.00            
ATOM      8    N GLN A   2      25.810   5.903  -3.892  4.00  1.00            
ATOM      9   CA GLN A   2      24.520   5.789  -3.279  4.00  1.00            
ATOM     10   CB GLN A   2      23.318   6.051  -4.206  4.00  1.00            
ATOM     11   CG GLN A   2      23.099   7.519  -4.571  4.00  1.00            
ATOM     12   CD GLN A   2      21.741   7.625  -5.255  4.00  1.00            
ATOM     13  OE1 GLN A   2      21.152   8.701  -5.331  4.00  1.00            
ATOM     14  NE2 GLN A   2      21.218   6.473  -5.758  4.00  1.00            
ATOM     15    C GLN A   2      24.364   4.394  -2.804  4.00  1.00            
ATOM     16    O GLN A   2      24.819   3.448  -3.446  4.00  1.00            
ATOM     17    N ILE A   3      23.726   4.234  -1.631  4.00  1.00            
ATOM     18   CA ILE A   3      23.468   2.908  -1.183  4.00  1.00            
ATOM     19   CB ILE A   3      24.037   2.571   0.173  4.00  1.00            
ATOM     20  CG1 ILE A   3      23.411   3.390   1.314  4.00  1.00            
ATOM     21  CG2 ILE A   3      25.561   2.743   0.061  4.00  1.00            
ATOM     22  CD1 ILE A   3      22.032   2.894   1.747  4.00  1.00            
ATOM     23    C ILE A   3      21.988   2.766  -1.200  4.00  1.00            
ATOM     24    O ILE A   3      21.255   3.653  -0.765  4.00  1.00            
ATOM     25    N THR A   4      21.504   1.658  -1.780  1.00  1.00            
ATOM     26   CA THR A   4      20.094   1.458  -1.828  1.00  1.00            
ATOM     27   CB THR A   4      19.619   0.845  -3.113  1.00  1.00            
ATOM     28  OG1 THR A   4      20.147  -0.466  -3.251  1.00  1.00            
ATOM     29  CG2 THR A   4      20.084   1.725  -4.285  1.00  1.00            
ATOM     30    C THR A   4      19.824   0.459  -0.767  1.00  1.00            
ATOM     31    O THR A   4      20.620  -0.454  -0.550  1.00  1.00            
ATOM     32    N LEU A   5      18.706   0.620  -0.045  1.00  1.00            
ATOM     33   CA LEU A   5      18.449  -0.365   0.949  1.00  1.00            
ATOM     34   CB LEU A   5      17.655   0.145   2.160  1.00  1.00            
ATOM     35   CG LEU A   5      18.422   1.219   2.947  1.00  1.00            
ATOM     36  CD1 LEU A   5      17.695   1.592   4.247  1.00  1.00            
ATOM     37  CD2 LEU A   5      19.885   0.803   3.168  1.00  1.00            
ATOM     38    C LEU A   5      17.640  -1.422   0.278  1.00  1.00            
ATOM     39    O LEU A   5      16.608  -1.158  -0.335  1.00  1.00            
ATOM     40    N TRP A   6      18.158  -2.653   0.355  1.00  1.00            
ATOM     41   CA TRP A   6      17.591  -3.862  -0.154  1.00  1.00            
ATOM     42   CB TRP A   6      18.195  -4.314  -1.497  1.00  1.00            
ATOM     43   CG TRP A   6      17.932  -3.422  -2.690  1.00  1.00            
ATOM     44  CD2 TRP A   6      18.296  -3.784  -4.030  1.00  1.00            
ATOM     45  CD1 TRP A   6      17.351  -2.190  -2.768  1.00  1.00            
ATOM     46  NE1 TRP A   6      17.336  -1.759  -4.075  1.00  1.00            
ATOM     47  CE2 TRP A   6      17.914  -2.733  -4.863  1.00  1.00            
ATOM     48  CE3 TRP A   6      18.902  -4.902  -4.524  1.00  1.00            
ATOM     49  CZ2 TRP A   6      18.134  -2.787  -6.210  1.00  1.00            
ATOM     50  CZ3 TRP A   6      19.121  -4.955  -5.881  1.00  1.00            
ATOM     51  CH2 TRP A   6      18.745  -3.918  -6.708  1.00  1.00            
ATOM     52    C TRP A   6      18.129  -4.806   0.855  1.00  1.00            
ATOM     53    O TRP A   6      17.562  -4.992   1.931  1.00  1.00            
ATOM     54    N LYS A   7      19.275  -5.415   0.502  1.00  1.00            
ATOM     55   CA LYS A   7      20.010  -6.240   1.405  1.00  1.00            
ATOM     56   CB LYS A   7      21.060  -7.136   0.711  1.00  1.00            
ATOM     57   CG LYS A   7      21.786  -8.102   1.658  1.00  1.00            
ATOM     58   CD LYS A   7      22.550  -9.230   0.958  1.00  1.00            
ATOM     59   CE LYS A   7      23.299 -10.155   1.922  1.00  1.00            
ATOM     60   NZ LYS A   7      24.062 -11.173   1.165  1.00  1.00            
ATOM     61    C LYS A   7      20.715  -5.303   2.314  1.00  1.00            
ATOM     62    O LYS A   7      20.652  -4.086   2.149  1.00  1.00            
ATOM     63    N ARG A   8      21.398  -5.860   3.321  1.00  1.00            
ATOM     64   CA ARG A   8      22.006  -5.032   4.301  1.00  1.00            
ATOM     65   CB ARG A   8      22.575  -5.834   5.482  1.00  1.00            
ATOM     66   CG ARG A   8      21.532  -6.787   6.075  1.00  1.00            
ATOM     67   CD ARG A   8      21.899  -7.366   7.442  1.00  1.00            
ATOM     68   NE ARG A   8      23.299  -7.869   7.363  1.00  1.00            
ATOM     69   CZ ARG A   8      23.588  -9.052   6.749  1.00  1.00            
ATOM     70  NH1 ARG A   8      22.604  -9.772   6.135  1.00  1.00            
ATOM     71  NH2 ARG A   8      24.873  -9.511   6.742  1.00  1.00            
ATOM     72    C ARG A   8      23.079  -4.210   3.707  1.00  1.00            
ATOM     73    O ARG A   8      23.803  -4.616   2.800  1.00  1.00            
ATOM     74    N PRO A   9      23.105  -2.998   4.178  1.00  1.00            
ATOM     75   CA PRO A   9      24.140  -2.096   3.806  1.00  1.00            
ATOM     76   CD PRO A   9      21.953  -2.328   4.749  1.00  1.00            
ATOM     77   CB PRO A   9      23.680  -0.706   4.249  1.00  1.00            
ATOM     78   CG PRO A   9      22.524  -0.984   5.230  1.00  1.00            
ATOM     79    C PRO A   9      25.370  -2.584   4.487  1.00  1.00            
ATOM     80    O PRO A   9      25.516  -2.323   5.679  1.00  1.00            
ATOM     81    N LEU A  10      26.291  -3.249   3.772  4.00  1.00            
ATOM     82   CA LEU A  10      27.475  -3.665   4.458  4.00  1.00            
ATOM     83   CB LEU A  10      27.772  -5.177   4.425  4.00  1.00            
ATOM     84   CG LEU A  10      26.715  -6.064   5.121  4.00  1.00            
ATOM     85  CD1 LEU A  10      26.443  -5.602   6.561  4.00  1.00            
ATOM     86  CD2 LEU A  10      25.445  -6.232   4.278  4.00  1.00            
ATOM     87    C LEU A  10      28.583  -2.983   3.746  4.00  1.00            
ATOM     88    O LEU A  10      28.637  -2.990   2.517  4.00  1.00            
ATOM     89    N VAL A  11      29.498  -2.345   4.491  4.00  1.00            
ATOM     90   CA VAL A  11      30.522  -1.671   3.769  4.00  1.00            
ATOM     91   CB VAL A  11      30.522  -0.182   3.948  4.00  1.00            
ATOM     92  CG1 VAL A  11      30.961   0.144   5.384  4.00  1.00            
ATOM     93  CG2 VAL A  11      31.408   0.437   2.854  4.00  1.00            
ATOM     94    C VAL A  11      31.858  -2.184   4.211  4.00  1.00            
ATOM     95    O VAL A  11      32.031  -2.558   5.365  4.00  1.00            
ATOM     96    N THR A  12      32.854  -2.218   3.298  4.00  1.00            
ATOM     97   CA THR A  12      34.154  -2.709   3.674  4.00  1.00            
ATOM     98   CB THR A  12      34.900  -3.357   2.541  4.00  1.00            
ATOM     99  OG1 THR A  12      34.153  -4.451   2.028  4.00  1.00            
ATOM    100  CG2 THR A  12      36.264  -3.847   3.057  4.00  1.00            
ATOM    101    C THR A  12      34.932  -1.541   4.132  4.00  1.00            
ATOM    102    O THR A  12      35.245  -0.636   3.362  4.00  1.00            
ATOM    103    N ILE A  13      35.271  -1.552   5.429  4.00  1.00            
ATOM    104   CA ILE A  13      35.939  -0.430   5.992  4.00  1.00            
ATOM    105   CB ILE A  13      35.166   0.186   7.117  4.00  1.00            
ATOM    106  CG1 ILE A  13      35.807   1.505   7.565  4.00  1.00            
ATOM    107  CG2 ILE A  13      35.046  -0.863   8.234  4.00  1.00            
ATOM    108  CD1 ILE A  13      34.884   2.329   8.458  4.00  1.00            
ATOM    109    C ILE A  13      37.234  -0.870   6.541  4.00  1.00            
ATOM    110    O ILE A  13      37.359  -1.979   7.051  4.00  1.00            
ATOM    111    N ARG A  14      38.245   0.004   6.443  4.00  1.00            
ATOM    112   CA ARG A  14      39.529  -0.397   6.910  4.00  1.00            
ATOM    113   CB ARG A  14      40.621  -0.190   5.846  4.00  1.00            
ATOM    114   CG ARG A  14      41.998  -0.736   6.224  4.00  1.00            
ATOM    115   CD ARG A  14      43.044  -0.549   5.122  4.00  1.00            
ATOM    116   NE ARG A  14      43.608   0.824   5.254  4.00  1.00            
ATOM    117   CZ ARG A  14      44.695   1.049   6.049  4.00  1.00            
ATOM    118  NH1 ARG A  14      45.294   0.011   6.703  4.00  1.00            
ATOM    119  NH2 ARG A  14      45.184   2.316   6.187  4.00  1.00            
ATOM    120    C ARG A  14      39.882   0.431   8.103  4.00  1.00            
ATOM    121    O ARG A  14      39.803   1.658   8.074  4.00  1.00            
ATOM    122    N ILE A  15      40.265  -0.246   9.202  4.00  1.00            
ATOM    123   CA ILE A  15      40.650   0.436  10.401  4.00  1.00            
ATOM    124   CB ILE A  15      39.597   0.318  11.470  4.00  1.00            
ATOM    125  CG1 ILE A  15      39.874   1.235  12.674  4.00  1.00            
ATOM    126  CG2 ILE A  15      39.468  -1.171  11.828  4.00  1.00            
ATOM    127  CD1 ILE A  15      41.082   0.824  13.514  4.00  1.00            
ATOM    128    C ILE A  15      41.902  -0.207  10.868  4.00  1.00            
ATOM    129    O ILE A  15      42.044  -1.427  10.803  4.00  1.00            
ATOM    130    N GLY A  16      42.861   0.607  11.337  3.00  1.00            
ATOM    131   CA GLY A  16      44.102   0.012  11.704  3.00  1.00            
ATOM    132    C GLY A  16      44.627  -0.459  10.394  3.00  1.00            
ATOM    133    O GLY A  16      44.174  -0.010   9.343  3.00  1.00            
ATOM    134    N GLY A  17      45.604  -1.372  10.415  3.00  1.00            
ATOM    135   CA GLY A  17      46.063  -1.930   9.182  3.00  1.00            
ATOM    136    C GLY A  17      44.930  -2.741   8.642  3.00  1.00            
ATOM    137    O GLY A  17      44.761  -2.899   7.435  3.00  1.00            
ATOM    138    N GLN A  18      44.129  -3.276   9.579  4.00  1.00            
ATOM    139   CA GLN A  18      43.068  -4.222   9.387  4.00  1.00            
ATOM    140   CB GLN A  18      42.375  -4.562  10.718  4.00  1.00            
ATOM    141   CG GLN A  18      43.337  -5.099  11.778  4.00  1.00            
ATOM    142   CD GLN A  18      42.596  -5.175  13.107  4.00  1.00            
ATOM    143  OE1 GLN A  18      41.415  -4.843  13.198  4.00  1.00            
ATOM    144  NE2 GLN A  18      43.314  -5.621  14.173  4.00  1.00            
ATOM    145    C GLN A  18      41.992  -3.754   8.469  4.00  1.00            
ATOM    146    O GLN A  18      41.739  -2.561   8.310  4.00  1.00            
ATOM    147    N LEU A  19      41.347  -4.756   7.829  4.00  1.00            
ATOM    148   CA LEU A  19      40.214  -4.601   6.964  4.00  1.00            
ATOM    149   CB LEU A  19      40.333  -5.429   5.669  4.00  1.00            
ATOM    150   CG LEU A  19      39.191  -5.222   4.653  4.00  1.00            
ATOM    151  CD1 LEU A  19      37.847  -5.767   5.164  4.00  1.00            
ATOM    152  CD2 LEU A  19      39.113  -3.754   4.207  4.00  1.00            
ATOM    153    C LEU A  19      39.077  -5.123   7.760  4.00  1.00            
ATOM    154    O LEU A  19      39.205  -6.116   8.476  4.00  1.00            
ATOM    155    N LYS A  20      37.930  -4.441   7.675  4.00  1.00            
ATOM    156   CA LYS A  20      36.829  -4.845   8.477  4.00  1.00            
ATOM    157   CB LYS A  20      36.588  -3.904   9.671  4.00  1.00            
ATOM    158   CG LYS A  20      35.441  -4.321  10.594  4.00  1.00            
ATOM    159   CD LYS A  20      35.771  -5.526  11.477  4.00  1.00            
ATOM    160   CE LYS A  20      35.816  -6.857  10.729  4.00  1.00            
ATOM    161   NZ LYS A  20      36.190  -7.941  11.662  4.00  1.00            
ATOM    162    C LYS A  20      35.602  -4.811   7.651  4.00  1.00            
ATOM    163    O LYS A  20      35.548  -4.171   6.602  4.00  1.00            
ATOM    164    N GLU A  21      34.582  -5.549   8.112  4.00  1.00            
ATOM    165   CA GLU A  21      33.317  -5.508   7.464  4.00  1.00            
ATOM    166   CB GLU A  21      32.611  -6.879   7.435  4.00  1.00            
ATOM    167   CG GLU A  21      31.292  -6.896   6.662  4.00  1.00            
ATOM    168   CD GLU A  21      30.197  -6.403   7.595  4.00  1.00            
ATOM    169  OE1 GLU A  21      30.457  -6.283   8.821  4.00  1.00            
ATOM    170  OE2 GLU A  21      29.074  -6.148   7.089  4.00  1.00            
ATOM    171    C GLU A  21      32.518  -4.558   8.311  4.00  1.00            
ATOM    172    O GLU A  21      32.614  -4.591   9.537  4.00  1.00            
ATOM    173    N ALA A  22      31.707  -3.679   7.690  4.00  1.00            
ATOM    174   CA ALA A  22      30.998  -2.688   8.452  4.00  1.00            
ATOM    175   CB ALA A  22      31.548  -1.265   8.258  4.00  1.00            
ATOM    176    C ALA A  22      29.563  -2.675   8.040  4.00  1.00            
ATOM    177    O ALA A  22      29.202  -3.145   6.963  4.00  1.00            
ATOM    178    N LEU A  23      28.695  -2.172   8.941  4.00  1.00            
ATOM    179   CA LEU A  23      27.296  -2.063   8.652  4.00  1.00            
ATOM    180   CB LEU A  23      26.435  -2.999   9.536  4.00  1.00            
ATOM    181   CG LEU A  23      24.909  -2.949   9.286  4.00  1.00            
ATOM    182  CD1 LEU A  23      24.539  -3.538   7.920  4.00  1.00            
ATOM    183  CD2 LEU A  23      24.116  -3.628  10.415  4.00  1.00            
ATOM    184    C LEU A  23      26.911  -0.651   8.969  4.00  1.00            
ATOM    185    O LEU A  23      27.088  -0.195  10.097  4.00  1.00            
ATOM    186    N LEU A  24      26.363   0.083   7.981  4.00  1.00            
ATOM    187   CA LEU A  24      25.999   1.454   8.205  4.00  1.00            
ATOM    188   CB LEU A  24      25.672   2.236   6.911  4.00  1.00            
ATOM    189   CG LEU A  24      26.880   2.623   6.032  4.00  1.00            
ATOM    190  CD1 LEU A  24      26.426   3.285   4.721  4.00  1.00            
ATOM    191  CD2 LEU A  24      27.849   3.540   6.794  4.00  1.00            
ATOM    192    C LEU A  24      24.763   1.499   9.050  4.00  1.00            
ATOM    193    O LEU A  24      23.928   0.597   8.998  4.00  1.00            
ATOM    194    N ASP A  25      24.624   2.555   9.882  1.00  1.00            
ATOM    195   CA ASP A  25      23.462   2.629  10.719  1.00  1.00            
ATOM    196   CB ASP A  25      23.723   2.050  12.124  1.00  1.00            
ATOM    197   CG ASP A  25      22.395   1.877  12.842  1.00  1.00            
ATOM    198  OD1 ASP A  25      21.346   2.222  12.238  1.00  1.00            
ATOM    199  OD2 ASP A  25      22.413   1.396  14.005  1.00  1.00            
ATOM    200    C ASP A  25      23.051   4.043  10.877  1.00  1.00            
ATOM    201    O ASP A  25      23.775   4.864  11.439  1.00  1.00            
ATOM    202    N THR A  26      21.866   4.364  10.341  3.00  1.00            
ATOM    203   CA THR A  26      21.329   5.668  10.533  3.00  1.00            
ATOM    204   CB THR A  26      20.072   5.880   9.746  3.00  1.00            
ATOM    205  OG1 THR A  26      19.107   4.901  10.103  3.00  1.00            
ATOM    206  CG2 THR A  26      20.404   5.775   8.248  3.00  1.00            
ATOM    207    C THR A  26      21.008   5.774  11.993  3.00  1.00            
ATOM    208    O THR A  26      21.237   6.803  12.627  3.00  1.00            
ATOM    209    N GLY A  27      20.483   4.670  12.557  3.00  1.00            
ATOM    210   CA GLY A  27      20.014   4.598  13.911  3.00  1.00            
ATOM    211    C GLY A  27      21.083   4.785  14.957  3.00  1.00            
ATOM    212    O GLY A  27      20.876   5.534  15.911  3.00  1.00            
ATOM    213    N ALA A  28      22.250   4.124  14.832  1.00  1.00            
ATOM    214   CA ALA A  28      23.192   4.188  15.923  1.00  1.00            
ATOM    215   CB ALA A  28      24.275   3.096  15.866  1.00  1.00            
ATOM    216    C ALA A  28      23.873   5.511  15.963  1.00  1.00            
ATOM    217    O ALA A  28      24.196   6.113  14.940  1.00  1.00            
ATOM    218    N ASP A  29      24.068   6.004  17.198  1.00  1.00            
ATOM    219   CA ASP A  29      24.785   7.211  17.472  1.00  1.00            
ATOM    220   CB ASP A  29      24.689   7.588  18.957  1.00  1.00            
ATOM    221   CG ASP A  29      25.462   8.873  19.203  1.00  1.00            
ATOM    222  OD1 ASP A  29      25.946   9.493  18.221  1.00  1.00            
ATOM    223  OD2 ASP A  29      25.572   9.255  20.396  1.00  1.00            
ATOM    224    C ASP A  29      26.210   6.957  17.178  1.00  1.00            
ATOM    225    O ASP A  29      26.905   7.793  16.604  1.00  1.00            
ATOM    226    N ASP A  30      26.690   5.763  17.562  1.00  1.00            
ATOM    227   CA ASP A  30      28.086   5.595  17.383  1.00  1.00            
ATOM    228   CB ASP A  30      28.895   5.663  18.687  1.00  1.00            
ATOM    229   CG ASP A  30      28.865   7.098  19.190  1.00  1.00            
ATOM    230  OD1 ASP A  30      29.455   7.982  18.513  1.00  1.00            
ATOM    231  OD2 ASP A  30      28.253   7.328  20.268  1.00  1.00            
ATOM    232    C ASP A  30      28.435   4.321  16.705  1.00  1.00            
ATOM    233    O ASP A  30      27.615   3.417  16.550  1.00  1.00            
ATOM    234    N THR A  31      29.706   4.268  16.251  1.00  1.00            
ATOM    235   CA THR A  31      30.261   3.109  15.626  1.00  1.00            
ATOM    236   CB THR A  31      31.556   3.360  14.908  1.00  1.00            
ATOM    237  OG1 THR A  31      31.951   2.202  14.186  1.00  1.00            
ATOM    238  CG2 THR A  31      32.633   3.737  15.938  1.00  1.00            
ATOM    239    C THR A  31      30.524   2.158  16.702  1.00  1.00            
ATOM    240    O THR A  31      30.958   2.536  17.787  1.00  1.00            
ATOM    241    N VAL A  32      30.229   0.887  16.434  4.00  1.00            
ATOM    242   CA VAL A  32      30.480  -0.060  17.451  4.00  1.00            
ATOM    243   CB VAL A  32      29.230  -0.654  18.037  4.00  1.00            
ATOM    244  CG1 VAL A  32      29.624  -1.745  19.046  4.00  1.00            
ATOM    245  CG2 VAL A  32      28.396   0.480  18.653  4.00  1.00            
ATOM    246    C VAL A  32      31.241  -1.148  16.815  4.00  1.00            
ATOM    247    O VAL A  32      31.140  -1.373  15.610  4.00  1.00            
ATOM    248    N LEU A  33      32.055  -1.849  17.609  4.00  1.00            
ATOM    249   CA LEU A  33      32.809  -2.845  16.945  4.00  1.00            
ATOM    250   CB LEU A  33      34.303  -2.501  16.801  4.00  1.00            
ATOM    251   CG LEU A  33      34.562  -1.303  15.865  4.00  1.00            
ATOM    252  CD1 LEU A  33      36.065  -1.018  15.710  4.00  1.00            
ATOM    253  CD2 LEU A  33      33.850  -1.490  14.515  4.00  1.00            
ATOM    254    C LEU A  33      32.704  -4.147  17.648  4.00  1.00            
ATOM    255    O LEU A  33      32.174  -4.264  18.752  4.00  1.00            
ATOM    256    N GLU A  34      33.250  -5.165  16.969  1.00  1.00            
ATOM    257   CA GLU A  34      33.182  -6.535  17.344  1.00  1.00            
ATOM    258   CB GLU A  34      33.852  -7.449  16.310  1.00  1.00            
ATOM    259   CG GLU A  34      33.812  -8.920  16.714  1.00  1.00            
ATOM    260   CD GLU A  34      34.549  -9.717  15.653  1.00  1.00            
ATOM    261  OE1 GLU A  34      34.566  -9.271  14.475  1.00  1.00            
ATOM    262  OE2 GLU A  34      35.107 -10.788  16.012  1.00  1.00            
ATOM    263    C GLU A  34      33.841  -6.863  18.651  1.00  1.00            
ATOM    264    O GLU A  34      33.293  -7.648  19.423  1.00  1.00            
ATOM    265    N GLU A  35      35.055  -6.327  18.881  1.00  1.00            
ATOM    266   CA GLU A  35      35.876  -6.471  20.059  1.00  1.00            
ATOM    267   CB GLU A  35      35.359  -7.399  21.178  1.00  1.00            
ATOM    268   CG GLU A  35      35.902  -7.053  22.574  1.00  1.00            
ATOM    269   CD GLU A  35      37.268  -7.689  22.802  1.00  1.00            
ATOM    270  OE1 GLU A  35      38.236  -7.322  22.085  1.00  1.00            
ATOM    271  OE2 GLU A  35      37.357  -8.552  23.716  1.00  1.00            
ATOM    272    C GLU A  35      37.176  -7.027  19.570  1.00  1.00            
ATOM    273    O GLU A  35      37.396  -8.237  19.558  1.00  1.00            
ATOM    274    N MET A  36      38.062  -6.118  19.136  1.00  1.00            
ATOM    275   CA MET A  36      39.400  -6.405  18.710  1.00  1.00            
ATOM    276   CB MET A  36      39.690  -6.029  17.247  1.00  1.00            
ATOM    277   CG MET A  36      38.944  -6.894  16.228  1.00  1.00            
ATOM    278   SD MET A  36      39.470  -8.635  16.190  1.00  1.00            
ATOM    279   CE MET A  36      38.254  -9.156  14.946  1.00  1.00            
ATOM    280    C MET A  36      40.142  -5.429  19.565  1.00  1.00            
ATOM    281    O MET A  36      39.544  -4.470  20.051  1.00  1.00            
ATOM    282    N ASN A  37      41.444  -5.631  19.814  1.00  1.00            
ATOM    283   CA ASN A  37      42.062  -4.721  20.732  1.00  1.00            
ATOM    284   CB ASN A  37      43.519  -5.088  21.064  1.00  1.00            
ATOM    285   CG ASN A  37      43.509  -6.278  22.016  1.00  1.00            
ATOM    286  OD1 ASN A  37      42.824  -7.274  21.783  1.00  1.00            
ATOM    287  ND2 ASN A  37      44.280  -6.168  23.130  1.00  1.00            
ATOM    288    C ASN A  37      42.063  -3.318  20.225  1.00  1.00            
ATOM    289    O ASN A  37      41.575  -2.429  20.922  1.00  1.00            
ATOM    290    N LEU A  38      42.552  -3.095  18.985  1.00  1.00            
ATOM    291   CA LEU A  38      42.629  -1.774  18.415  1.00  1.00            
ATOM    292   CB LEU A  38      41.278  -1.289  17.863  1.00  1.00            
ATOM    293   CG LEU A  38      40.712  -2.248  16.795  1.00  1.00            
ATOM    294  CD1 LEU A  38      39.475  -1.658  16.096  1.00  1.00            
ATOM    295  CD2 LEU A  38      41.803  -2.709  15.815  1.00  1.00            
ATOM    296    C LEU A  38      43.172  -0.802  19.417  1.00  1.00            
ATOM    297    O LEU A  38      42.451  -0.169  20.187  1.00  1.00            
ATOM    298    N PRO A  39      44.468  -0.701  19.395  1.00  1.00            
ATOM    299   CA PRO A  39      45.207   0.029  20.386  1.00  1.00            
ATOM    300   CD PRO A  39      45.276  -1.728  18.755  1.00  1.00            
ATOM    301   CB PRO A  39      46.678  -0.274  20.104  1.00  1.00            
ATOM    302   CG PRO A  39      46.643  -1.670  19.456  1.00  1.00            
ATOM    303    C PRO A  39      44.942   1.469  20.625  1.00  1.00            
ATOM    304    O PRO A  39      44.597   2.203  19.700  1.00  1.00            
ATOM    305    N GLY A  40      45.100   1.870  21.904  1.00  1.00            
ATOM    306   CA GLY A  40      44.922   3.226  22.305  1.00  1.00            
ATOM    307    C GLY A  40      44.446   3.236  23.719  1.00  1.00            
ATOM    308    O GLY A  40      44.323   2.190  24.355  1.00  1.00            
ATOM    309    N LYS A  41      44.161   4.446  24.238  1.00  1.00            
ATOM    310   CA LYS A  41      43.679   4.607  25.578  1.00  1.00            
ATOM    311   CB LYS A  41      43.587   6.076  26.030  1.00  1.00            
ATOM    312   CG LYS A  41      43.064   6.242  27.459  1.00  1.00            
ATOM    313   CD LYS A  41      43.252   7.649  28.030  1.00  1.00            
ATOM    314   CE LYS A  41      44.577   7.839  28.770  1.00  1.00            
ATOM    315   NZ LYS A  41      45.696   7.862  27.803  1.00  1.00            
ATOM    316    C LYS A  41      42.301   4.043  25.613  1.00  1.00            
ATOM    317    O LYS A  41      41.610   4.002  24.596  1.00  1.00            
ATOM    318    N TRP A  42      41.869   3.569  26.795  1.00  1.00            
ATOM    319   CA TRP A  42      40.565   2.986  26.880  1.00  1.00            
ATOM    320   CB TRP A  42      40.543   1.565  27.468  1.00  1.00            
ATOM    321   CG TRP A  42      41.046   1.472  28.886  1.00  1.00            
ATOM    322  CD2 TRP A  42      42.435   1.418  29.240  1.00  1.00            
ATOM    323  CD1 TRP A  42      40.343   1.434  30.055  1.00  1.00            
ATOM    324  NE1 TRP A  42      41.210   1.357  31.118  1.00  1.00            
ATOM    325  CE2 TRP A  42      42.501   1.347  30.632  1.00  1.00            
ATOM    326  CE3 TRP A  42      43.562   1.428  28.470  1.00  1.00            
ATOM    327  CZ2 TRP A  42      43.702   1.286  31.278  1.00  1.00            
ATOM    328  CZ3 TRP A  42      44.771   1.364  29.125  1.00  1.00            
ATOM    329  CH2 TRP A  42      44.838   1.295  30.501  1.00  1.00            
ATOM    330    C TRP A  42      39.705   3.870  27.742  1.00  1.00            
ATOM    331    O TRP A  42      40.176   4.877  28.266  1.00  1.00            
ATOM    332    N LYS A  43      38.400   3.529  27.895  4.00  1.00            
ATOM    333   CA LYS A  43      37.515   4.387  28.640  4.00  1.00            
ATOM    334   CB LYS A  43      36.064   4.420  28.135  4.00  1.00            
ATOM    335   CG LYS A  43      35.427   5.789  28.389  4.00  1.00            
ATOM    336   CD LYS A  43      35.676   6.336  29.797  4.00  1.00            
ATOM    337   CE LYS A  43      35.420   7.840  29.918  4.00  1.00            
ATOM    338   NZ LYS A  43      36.011   8.355  31.173  4.00  1.00            
ATOM    339    C LYS A  43      37.508   3.924  30.079  4.00  1.00            
ATOM    340    O LYS A  43      38.318   4.493  30.809  4.00  1.00            
ATOM    341    N PRO A  44      36.755   2.984  30.657  4.00  0.00            
ATOM    342   CA PRO A  44      35.686   2.183  30.070  4.00  0.00            
ATOM    343   CD PRO A  44      37.501   2.191  31.623  4.00  0.00            
ATOM    344   CB PRO A  44      35.772   0.799  30.712  4.00  0.00            
ATOM    345   CG PRO A  44      37.185   0.729  31.298  4.00  0.00            
ATOM    346    C PRO A  44      34.300   2.737  30.274  4.00  0.00            
ATOM    347    O PRO A  44      34.162   3.789  30.895  4.00  0.00            
ATOM    348    N LYS A  45      33.261   2.018  29.767  4.00  0.00            
ATOM    349   CA LYS A  45      31.875   2.394  29.929  4.00  0.00            
ATOM    350   CB LYS A  45      31.341   3.215  28.743  4.00  0.00            
ATOM    351   CG LYS A  45      29.973   3.853  28.990  4.00  0.00            
ATOM    352   CD LYS A  45      29.589   4.888  27.930  4.00  0.00            
ATOM    353   CE LYS A  45      28.375   5.737  28.311  4.00  0.00            
ATOM    354   NZ LYS A  45      28.782   6.828  29.219  4.00  0.00            
ATOM    355    C LYS A  45      31.025   1.151  30.022  4.00  0.00            
ATOM    356    O LYS A  45      31.513   0.040  29.829  4.00  0.00            
ATOM    357    N MET A  46      29.728   1.333  30.375  4.00  0.00            
ATOM    358   CA MET A  46      28.711   0.305  30.423  4.00  0.00            
ATOM    359   CB MET A  46      28.168   0.049  31.838  4.00  0.00            
ATOM    360   CG MET A  46      27.150  -1.090  31.921  4.00  0.00            
ATOM    361   SD MET A  46      27.857  -2.753  31.731  4.00  0.00            
ATOM    362   CE MET A  46      26.295  -3.605  32.092  4.00  0.00            
ATOM    363    C MET A  46      27.586   0.889  29.617  4.00  0.00            
ATOM    364    O MET A  46      27.388   2.103  29.643  4.00  0.00            
ATOM    365    N ILE A  47      26.815   0.068  28.865  4.00  0.00            
ATOM    366   CA ILE A  47      25.866   0.715  27.999  4.00  0.00            
ATOM    367   CB ILE A  47      26.512   0.985  26.670  4.00  0.00            
ATOM    368  CG1 ILE A  47      27.534   2.111  26.863  4.00  0.00            
ATOM    369  CG2 ILE A  47      25.470   1.261  25.576  4.00  0.00            
ATOM    370  CD1 ILE A  47      26.878   3.432  27.265  4.00  0.00            
ATOM    371    C ILE A  47      24.604  -0.060  27.789  4.00  0.00            
ATOM    372    O ILE A  47      24.569  -1.284  27.894  4.00  0.00            
ATOM    373    N GLY A  48      23.517   0.691  27.505  4.00  0.00            
ATOM    374   CA GLY A  48      22.229   0.167  27.171  4.00  0.00            
ATOM    375    C GLY A  48      22.080   0.252  25.677  4.00  0.00            
ATOM    376    O GLY A  48      23.056   0.115  24.941  4.00  0.00            
ATOM    377    N GLY A  49      20.838   0.477  25.189  4.00  0.00            
ATOM    378   CA GLY A  49      20.577   0.573  23.775  4.00  0.00            
ATOM    379    C GLY A  49      19.173   0.095  23.568  4.00  0.00            
ATOM    380    O GLY A  49      18.294   0.355  24.390  4.00  0.00            
ATOM    381    N ILE A  50      18.932  -0.622  22.451  3.00  0.00            
ATOM    382   CA ILE A  50      17.613  -1.099  22.145  3.00  0.00            
ATOM    383   CB ILE A  50      17.260  -0.929  20.692  3.00  0.00            
ATOM    384  CG1 ILE A  50      15.845  -1.460  20.410  3.00  0.00            
ATOM    385  CG2 ILE A  50      18.381  -1.529  19.826  3.00  0.00            
ATOM    386  CD1 ILE A  50      15.353  -1.149  18.997  3.00  0.00            
ATOM    387    C ILE A  50      17.497  -2.540  22.482  3.00  0.00            
ATOM    388    O ILE A  50      17.995  -3.415  21.774  3.00  0.00            
ATOM    389    N GLY A  51      16.821  -2.808  23.611  3.00  0.00            
ATOM    390   CA GLY A  51      16.581  -4.157  24.000  3.00  0.00            
ATOM    391    C GLY A  51      17.908  -4.818  24.129  3.00  0.00            
ATOM    392    O GLY A  51      18.016  -6.033  23.968  3.00  0.00            
ATOM    393    N GLY A  52      18.966  -4.039  24.418  4.00  0.00            
ATOM    394   CA GLY A  52      20.237  -4.687  24.500  4.00  0.00            
ATOM    395    C GLY A  52      21.126  -3.924  25.430  4.00  0.00            
ATOM    396    O GLY A  52      21.084  -2.696  25.491  4.00  0.00            
ATOM    397    N PHE A  53      21.967  -4.663  26.184  4.00  0.00            
ATOM    398   CA PHE A  53      22.931  -4.066  27.061  4.00  0.00            
ATOM    399   CB PHE A  53      22.988  -4.708  28.456  4.00  0.00            
ATOM    400   CG PHE A  53      21.735  -4.335  29.168  4.00  0.00            
ATOM    401  CD1 PHE A  53      20.564  -5.023  28.949  4.00  0.00            
ATOM    402  CD2 PHE A  53      21.739  -3.290  30.061  4.00  0.00            
ATOM    403  CE1 PHE A  53      19.412  -4.669  29.614  4.00  0.00            
ATOM    404  CE2 PHE A  53      20.592  -2.932  30.728  4.00  0.00            
ATOM    405   CZ PHE A  53      19.425  -3.622  30.504  4.00  0.00            
ATOM    406    C PHE A  53      24.242  -4.322  26.403  4.00  0.00            
ATOM    407    O PHE A  53      24.514  -5.437  25.961  4.00  0.00            
ATOM    408    N ILE A  54      25.092  -3.290  26.297  4.00  0.00            
ATOM    409   CA ILE A  54      26.330  -3.495  25.617  4.00  0.00            
ATOM    410   CB ILE A  54      26.428  -2.750  24.315  4.00  0.00            
ATOM    411  CG1 ILE A  54      25.388  -3.295  23.322  4.00  0.00            
ATOM    412  CG2 ILE A  54      27.871  -2.860  23.794  4.00  0.00            
ATOM    413  CD1 ILE A  54      23.941  -3.029  23.731  4.00  0.00            
ATOM    414    C ILE A  54      27.450  -3.026  26.505  4.00  0.00            
ATOM    415    O ILE A  54      27.285  -2.110  27.308  4.00  0.00            
ATOM    416    N LYS A  55      28.628  -3.678  26.387  4.00  0.00            
ATOM    417   CA LYS A  55      29.767  -3.369  27.205  4.00  0.00            
ATOM    418   CB LYS A  55      30.959  -4.313  26.968  4.00  0.00            
ATOM    419   CG LYS A  55      30.749  -5.720  27.530  4.00  0.00            
ATOM    420   CD LYS A  55      31.806  -6.726  27.073  4.00  0.00            
ATOM    421   CE LYS A  55      33.242  -6.282  27.367  4.00  0.00            
ATOM    422   NZ LYS A  55      33.466  -6.207  28.828  4.00  0.00            
ATOM    423    C LYS A  55      30.249  -1.973  26.960  4.00  0.00            
ATOM    424    O LYS A  55      30.439  -1.211  27.904  4.00  0.00            
ATOM    425    N VAL A  56      30.401  -1.586  25.683  4.00  0.00            
ATOM    426   CA VAL A  56      30.957  -0.318  25.297  4.00  0.00            
ATOM    427   CB VAL A  56      30.039   0.835  25.531  4.00  0.00            
ATOM    428  CG1 VAL A  56      30.783   2.138  25.187  4.00  0.00            
ATOM    429  CG2 VAL A  56      28.788   0.582  24.676  4.00  0.00            
ATOM    430    C VAL A  56      32.254  -0.056  25.985  4.00  0.00            
ATOM    431    O VAL A  56      32.312   0.321  27.154  4.00  0.00            
ATOM    432    N ARG A  57      33.342  -0.257  25.216  4.00  0.00            
ATOM    433   CA ARG A  57      34.680   0.094  25.590  4.00  0.00            
ATOM    434   CB ARG A  57      35.709  -1.050  25.512  4.00  0.00            
ATOM    435   CG ARG A  57      35.691  -1.978  26.732  4.00  0.00            
ATOM    436   CD ARG A  57      36.871  -2.956  26.783  4.00  0.00            
ATOM    437   NE ARG A  57      36.793  -3.696  28.074  4.00  0.00            
ATOM    438   CZ ARG A  57      37.429  -3.213  29.183  4.00  0.00            
ATOM    439  NH1 ARG A  57      38.150  -2.056  29.110  4.00  0.00            
ATOM    440  NH2 ARG A  57      37.341  -3.886  30.368  4.00  0.00            
ATOM    441    C ARG A  57      35.021   1.116  24.550  4.00  0.00            
ATOM    442    O ARG A  57      34.557   1.008  23.415  4.00  0.00            
ATOM    443    N GLN A  58      35.814   2.153  24.880  4.00  1.00            
ATOM    444   CA GLN A  58      35.932   3.171  23.876  4.00  1.00            
ATOM    445   CB GLN A  58      35.256   4.480  24.309  4.00  1.00            
ATOM    446   CG GLN A  58      33.766   4.271  24.591  4.00  1.00            
ATOM    447   CD GLN A  58      33.181   5.556  25.151  4.00  1.00            
ATOM    448  OE1 GLN A  58      32.043   5.577  25.618  4.00  1.00            
ATOM    449  NE2 GLN A  58      33.977   6.658  25.111  4.00  1.00            
ATOM    450    C GLN A  58      37.363   3.480  23.565  4.00  1.00            
ATOM    451    O GLN A  58      38.248   3.368  24.412  4.00  1.00            
ATOM    452    N TYR A  59      37.602   3.868  22.294  4.00  1.00            
ATOM    453   CA TYR A  59      38.876   4.329  21.823  4.00  1.00            
ATOM    454   CB TYR A  59      39.474   3.531  20.654  4.00  1.00            
ATOM    455   CG TYR A  59      40.744   4.231  20.302  4.00  1.00            
ATOM    456  CD1 TYR A  59      41.782   4.274  21.203  4.00  1.00            
ATOM    457  CD2 TYR A  59      40.908   4.826  19.071  4.00  1.00            
ATOM    458  CE1 TYR A  59      42.958   4.915  20.891  4.00  1.00            
ATOM    459  CE2 TYR A  59      42.083   5.468  18.752  4.00  1.00            
ATOM    460   CZ TYR A  59      43.111   5.514  19.665  4.00  1.00            
ATOM    461   OH TYR A  59      44.318   6.171  19.345  4.00  1.00            
ATOM    462    C TYR A  59      38.593   5.708  21.335  4.00  1.00            
ATOM    463    O TYR A  59      37.496   5.991  20.854  4.00  1.00            
ATOM    464    N ASP A  60      39.574   6.613  21.465  4.00  1.00            
ATOM    465   CA ASP A  60      39.361   7.986  21.123  4.00  1.00            
ATOM    466   CB ASP A  60      40.389   8.934  21.760  4.00  1.00            
ATOM    467   CG ASP A  60      40.267   8.860  23.274  4.00  1.00            
ATOM    468  OD1 ASP A  60      39.313   8.205  23.770  4.00  1.00            
ATOM    469  OD2 ASP A  60      41.140   9.462  23.955  4.00  1.00            
ATOM    470    C ASP A  60      39.552   8.130  19.648  4.00  1.00            
ATOM    471    O ASP A  60      39.267   7.211  18.884  4.00  1.00            
ATOM    472    N GLN A  61      40.032   9.320  19.220  4.00  1.00            
ATOM    473   CA GLN A  61      40.182   9.596  17.820  4.00  1.00            
ATOM    474   CB GLN A  61      40.869  10.934  17.504  4.00  1.00            
ATOM    475   CG GLN A  61      40.093  12.167  17.968  4.00  1.00            
ATOM    476   CD GLN A  61      40.908  13.385  17.557  4.00  1.00            
ATOM    477  OE1 GLN A  61      40.519  14.130  16.660  4.00  1.00            
ATOM    478  NE2 GLN A  61      42.078  13.589  18.221  4.00  1.00            
ATOM    479    C GLN A  61      41.000   8.515  17.212  4.00  1.00            
ATOM    480    O GLN A  61      42.164   8.313  17.554  4.00  1.00            
ATOM    481    N ILE A  62      40.370   7.750  16.300  4.00  1.00            
ATOM    482   CA ILE A  62      41.086   6.720  15.622  4.00  1.00            
ATOM    483   CB ILE A  62      40.685   5.328  16.034  4.00  1.00            
ATOM    484  CG1 ILE A  62      41.785   4.304  15.696  4.00  1.00            
ATOM    485  CG2 ILE A  62      39.320   5.008  15.398  4.00  1.00            
ATOM    486  CD1 ILE A  62      42.094   4.157  14.210  4.00  1.00            
ATOM    487    C ILE A  62      40.770   6.907  14.171  4.00  1.00            
ATOM    488    O ILE A  62      39.636   7.221  13.810  4.00  1.00            
ATOM    489    N PRO A  63      41.747   6.768  13.325  4.00  1.00            
ATOM    490   CA PRO A  63      41.471   6.953  11.931  4.00  1.00            
ATOM    491   CD PRO A  63      43.092   7.204  13.671  4.00  1.00            
ATOM    492   CB PRO A  63      42.822   7.180  11.258  4.00  1.00            
ATOM    493   CG PRO A  63      43.680   7.793  12.378  4.00  1.00            
ATOM    494    C PRO A  63      40.695   5.815  11.361  4.00  1.00            
ATOM    495    O PRO A  63      40.843   4.687  11.826  4.00  1.00            
ATOM    496    N VAL A  64      39.847   6.087  10.360  4.00  1.00            
ATOM    497   CA VAL A  64      39.118   5.009   9.771  4.00  1.00            
ATOM    498   CB VAL A  64      37.745   4.831  10.340  4.00  1.00            
ATOM    499  CG1 VAL A  64      36.882   6.029   9.911  4.00  1.00            
ATOM    500  CG2 VAL A  64      37.198   3.473   9.876  4.00  1.00            
ATOM    501    C VAL A  64      38.927   5.346   8.324  4.00  1.00            
ATOM    502    O VAL A  64      38.880   6.521   7.963  4.00  1.00            
ATOM    503    N GLU A  65      38.834   4.322   7.446  4.00  1.00            
ATOM    504   CA GLU A  65      38.568   4.611   6.063  4.00  1.00            
ATOM    505   CB GLU A  65      39.709   4.244   5.103  4.00  1.00            
ATOM    506   CG GLU A  65      39.490   4.807   3.697  4.00  1.00            
ATOM    507   CD GLU A  65      40.813   4.742   2.953  4.00  1.00            
ATOM    508  OE1 GLU A  65      41.760   4.106   3.489  4.00  1.00            
ATOM    509  OE2 GLU A  65      40.898   5.332   1.843  4.00  1.00            
ATOM    510    C GLU A  65      37.352   3.806   5.660  4.00  1.00            
ATOM    511    O GLU A  65      37.416   2.578   5.620  4.00  1.00            
ATOM    512    N ILE A  66      36.207   4.474   5.357  4.00  1.00            
ATOM    513   CA ILE A  66      34.967   3.765   5.110  4.00  1.00            
ATOM    514   CB ILE A  66      33.747   4.642   5.209  4.00  1.00            
ATOM    515  CG1 ILE A  66      32.489   3.755   5.198  4.00  1.00            
ATOM    516  CG2 ILE A  66      33.786   5.716   4.107  4.00  1.00            
ATOM    517  CD1 ILE A  66      31.200   4.492   5.556  4.00  1.00            
ATOM    518    C ILE A  66      34.874   2.984   3.833  4.00  1.00            
ATOM    519    O ILE A  66      34.652   1.776   3.868  4.00  1.00            
ATOM    520    N CYS A  67      35.043   3.640   2.671  3.00  1.00            
ATOM    521   CA CYS A  67      34.965   2.973   1.401  3.00  1.00            
ATOM    522   CB CYS A  67      33.537   2.829   0.849  3.00  1.00            
ATOM    523   SG CYS A  67      33.510   1.981  -0.759  3.00  1.00            
ATOM    524    C CYS A  67      35.683   3.917   0.502  3.00  1.00            
ATOM    525    O CYS A  67      35.160   4.357  -0.520  3.00  1.00            
ATOM    526    N GLY A  68      36.932   4.240   0.879  3.00  1.00            
ATOM    527   CA GLY A  68      37.689   5.202   0.145  3.00  1.00            
ATOM    528    C GLY A  68      37.490   6.522   0.823  3.00  1.00            
ATOM    529    O GLY A  68      38.156   7.502   0.493  3.00  1.00            
ATOM    530    N HIS A  69      36.556   6.581   1.796  4.00  1.00            
ATOM    531   CA HIS A  69      36.325   7.809   2.503  4.00  1.00            
ATOM    532  ND1 HIS A  69      34.116   9.798   0.989  4.00  1.00            
ATOM    533   CG HIS A  69      34.124   8.520   1.505  4.00  1.00            
ATOM    534   CB HIS A  69      34.842   8.126   2.764  4.00  1.00            
ATOM    535  NE2 HIS A  69      32.923   8.542  -0.405  4.00  1.00            
ATOM    536  CD2 HIS A  69      33.390   7.767   0.642  4.00  1.00            
ATOM    537  CE1 HIS A  69      33.383   9.754  -0.152  4.00  1.00            
ATOM    538    C HIS A  69      37.058   7.749   3.814  4.00  1.00            
ATOM    539    O HIS A  69      37.289   6.672   4.360  4.00  1.00            
ATOM    540    N LYS A  70      37.465   8.928   4.338  4.00  1.00            
ATOM    541   CA LYS A  70      38.235   8.998   5.554  4.00  1.00            
ATOM    542   CB LYS A  70      39.495   9.868   5.410  4.00  1.00            
ATOM    543   CG LYS A  70      40.446   9.797   6.606  4.00  1.00            
ATOM    544   CD LYS A  70      41.242   8.492   6.680  4.00  1.00            
ATOM    545   CE LYS A  70      42.198   8.426   7.872  4.00  1.00            
ATOM    546   NZ LYS A  70      43.153   9.556   7.830  4.00  1.00            
ATOM    547    C LYS A  70      37.399   9.644   6.608  4.00  1.00            
ATOM    548    O LYS A  70      36.617  10.556   6.337  4.00  1.00            
ATOM    549    N ALA A  71      37.541   9.155   7.854  4.00  1.00            
ATOM    550   CA ALA A  71      36.840   9.727   8.963  4.00  1.00            
ATOM    551   CB ALA A  71      35.414   9.176   9.135  4.00  1.00            
ATOM    552    C ALA A  71      37.619   9.350  10.188  4.00  1.00            
ATOM    553    O ALA A  71      38.328   8.344  10.194  4.00  1.00            
ATOM    554    N ILE A  72      37.540  10.172  11.254  4.00  1.00            
ATOM    555   CA ILE A  72      38.211   9.830  12.476  4.00  1.00            
ATOM    556   CB ILE A  72      39.407  10.684  12.790  4.00  1.00            
ATOM    557  CG1 ILE A  72      38.997  12.149  13.004  4.00  1.00            
ATOM    558  CG2 ILE A  72      40.436  10.481  11.666  4.00  1.00            
ATOM    559  CD1 ILE A  72      40.093  12.994  13.653  4.00  1.00            
ATOM    560    C ILE A  72      37.213  10.030  13.573  4.00  1.00            
ATOM    561    O ILE A  72      36.396  10.947  13.500  4.00  1.00            
ATOM    562    N GLY A  73      37.225   9.176  14.621  4.00  1.00            
ATOM    563   CA GLY A  73      36.242   9.418  15.638  4.00  1.00            
ATOM    564    C GLY A  73      36.233   8.331  16.668  4.00  1.00            
ATOM    565    O GLY A  73      37.161   7.530  16.767  4.00  1.00            
ATOM    566    N THR A  74      35.142   8.289  17.467  4.00  1.00            
ATOM    567   CA THR A  74      35.046   7.377  18.572  4.00  1.00            
ATOM    568   CB THR A  74      34.089   7.818  19.645  4.00  1.00            
ATOM    569  OG1 THR A  74      34.252   7.013  20.803  4.00  1.00            
ATOM    570  CG2 THR A  74      32.650   7.706  19.114  4.00  1.00            
ATOM    571    C THR A  74      34.627   6.003  18.117  4.00  1.00            
ATOM    572    O THR A  74      33.667   5.839  17.367  4.00  1.00            
ATOM    573    N VAL A  75      35.395   4.986  18.568  4.00  1.00            
ATOM    574   CA VAL A  75      35.282   3.594  18.210  4.00  1.00            
ATOM    575   CB VAL A  75      36.521   2.820  18.570  4.00  1.00            
ATOM    576  CG1 VAL A  75      36.298   1.337  18.223  4.00  1.00            
ATOM    577  CG2 VAL A  75      37.724   3.452  17.852  4.00  1.00            
ATOM    578    C VAL A  75      34.142   2.782  18.760  4.00  1.00            
ATOM    579    O VAL A  75      33.448   2.106  18.003  4.00  1.00            
ATOM    580    N LEU A  76      33.905   2.821  20.083  4.00  1.00            
ATOM    581   CA LEU A  76      32.931   1.970  20.722  4.00  1.00            
ATOM    582   CB LEU A  76      31.471   2.355  20.466  4.00  1.00            
ATOM    583   CG LEU A  76      31.123   3.765  20.945  4.00  1.00            
ATOM    584  CD1 LEU A  76      31.871   4.822  20.118  4.00  1.00            
ATOM    585  CD2 LEU A  76      29.601   3.963  20.981  4.00  1.00            
ATOM    586    C LEU A  76      33.056   0.500  20.385  4.00  1.00            
ATOM    587    O LEU A  76      32.281  -0.024  19.585  4.00  1.00            
ATOM    588    N VAL A  77      34.048  -0.208  20.980  4.00  1.00            
ATOM    589   CA VAL A  77      34.206  -1.638  20.806  4.00  1.00            
ATOM    590   CB VAL A  77      35.595  -2.124  21.103  4.00  1.00            
ATOM    591  CG1 VAL A  77      35.872  -1.921  22.602  4.00  1.00            
ATOM    592  CG2 VAL A  77      35.718  -3.584  20.635  4.00  1.00            
ATOM    593    C VAL A  77      33.270  -2.339  21.729  4.00  1.00            
ATOM    594    O VAL A  77      32.928  -1.816  22.789  4.00  1.00            
ATOM    595    N GLY A  78      32.802  -3.544  21.339  1.00  1.00            
ATOM    596   CA GLY A  78      31.919  -4.216  22.243  1.00  1.00            
ATOM    597    C GLY A  78      31.489  -5.524  21.700  1.00  1.00            
ATOM    598    O GLY A  78      31.836  -5.970  20.610  1.00  1.00            
ATOM    599    N PRO A  79      30.641  -6.071  22.507  1.00  1.00            
ATOM    600   CA PRO A  79      30.040  -7.352  22.313  1.00  1.00            
ATOM    601   CD PRO A  79      29.939  -5.270  23.497  1.00  1.00            
ATOM    602   CB PRO A  79      29.095  -7.533  23.501  1.00  1.00            
ATOM    603   CG PRO A  79      28.692  -6.090  23.857  1.00  1.00            
ATOM    604    C PRO A  79      29.273  -7.394  21.016  1.00  1.00            
ATOM    605    O PRO A  79      28.804  -8.473  20.658  1.00  1.00            
ATOM    606    N THR A  80      29.119  -6.255  20.305  1.00  1.00            
ATOM    607   CA THR A  80      28.286  -6.141  19.128  1.00  1.00            
ATOM    608   CB THR A  80      28.515  -4.898  18.315  1.00  1.00            
ATOM    609  OG1 THR A  80      27.451  -4.723  17.391  1.00  1.00            
ATOM    610  CG2 THR A  80      29.840  -5.045  17.548  1.00  1.00            
ATOM    611    C THR A  80      28.446  -7.305  18.206  1.00  1.00            
ATOM    612    O THR A  80      29.535  -7.756  17.867  1.00  1.00            
ATOM    613    N PRO A  81      27.290  -7.809  17.857  1.00  1.00            
ATOM    614   CA PRO A  81      27.196  -8.929  16.963  1.00  1.00            
ATOM    615   CD PRO A  81      26.163  -7.750  18.775  1.00  1.00            
ATOM    616   CB PRO A  81      25.755  -9.424  17.065  1.00  1.00            
ATOM    617   CG PRO A  81      25.330  -9.010  18.484  1.00  1.00            
ATOM    618    C PRO A  81      27.642  -8.650  15.563  1.00  1.00            
ATOM    619    O PRO A  81      28.147  -9.564  14.913  1.00  1.00            
ATOM    620    N VAL A  82      27.452  -7.411  15.073  1.00  1.00            
ATOM    621   CA VAL A  82      27.828  -7.049  13.735  1.00  1.00            
ATOM    622   CB VAL A  82      26.657  -6.776  12.838  1.00  1.00            
ATOM    623  CG1 VAL A  82      25.829  -8.066  12.713  1.00  1.00            
ATOM    624  CG2 VAL A  82      25.868  -5.582  13.404  1.00  1.00            
ATOM    625    C VAL A  82      28.548  -5.770  13.891  1.00  1.00            
ATOM    626    O VAL A  82      28.487  -5.136  14.944  1.00  1.00            
ATOM    627    N ASN A  83      29.282  -5.357  12.855  1.00  1.00            
ATOM    628   CA ASN A  83      29.950  -4.122  13.059  1.00  1.00            
ATOM    629   CB ASN A  83      31.343  -4.041  12.415  1.00  1.00            
ATOM    630   CG ASN A  83      32.279  -4.926  13.227  1.00  1.00            
ATOM    631  OD1 ASN A  83      33.427  -5.146  12.849  1.00  1.00            
ATOM    632  ND2 ASN A  83      31.779  -5.452  14.376  1.00  1.00            
ATOM    633    C ASN A  83      29.111  -3.051  12.495  1.00  1.00            
ATOM    634    O ASN A  83      28.490  -3.206  11.445  1.00  1.00            
ATOM    635    N ILE A  84      29.061  -1.923  13.216  4.00  1.00            
ATOM    636   CA ILE A  84      28.198  -0.903  12.745  4.00  1.00            
ATOM    637   CB ILE A  84      27.028  -0.680  13.650  4.00  1.00            
ATOM    638  CG1 ILE A  84      26.292  -2.003  13.896  4.00  1.00            
ATOM    639  CG2 ILE A  84      26.149   0.412  13.019  4.00  1.00            
ATOM    640  CD1 ILE A  84      25.814  -2.673  12.616  4.00  1.00            
ATOM    641    C ILE A  84      28.929   0.379  12.723  4.00  1.00            
ATOM    642    O ILE A  84      29.770   0.658  13.577  4.00  1.00            
ATOM    643    N ILE A  85      28.621   1.186  11.702  4.00  1.00            
ATOM    644   CA ILE A  85      29.159   2.495  11.626  4.00  1.00            
ATOM    645   CB ILE A  85      29.951   2.721  10.371  4.00  1.00            
ATOM    646  CG1 ILE A  85      30.531   4.143  10.335  4.00  1.00            
ATOM    647  CG2 ILE A  85      29.076   2.324   9.175  4.00  1.00            
ATOM    648  CD1 ILE A  85      31.588   4.343   9.250  4.00  1.00            
ATOM    649    C ILE A  85      28.006   3.391  11.682  4.00  1.00            
ATOM    650    O ILE A  85      27.123   3.343  10.828  4.00  1.00            
ATOM    651    N GLY A  86      27.960   4.239  12.714  1.00  1.00            
ATOM    652   CA GLY A  86      26.749   4.959  12.690  1.00  1.00            
ATOM    653    C GLY A  86      26.853   6.251  13.388  1.00  1.00            
ATOM    654    O GLY A  86      27.254   6.359  14.545  1.00  1.00            
ATOM    655    N ARG A  87      26.466   7.266  12.619  2.00  1.00            
ATOM    656   CA ARG A  87      26.244   8.603  13.027  2.00  1.00            
ATOM    657   CB ARG A  87      25.288   8.719  14.228  2.00  1.00            
ATOM    658   CG ARG A  87      24.993  10.171  14.617  2.00  1.00            
ATOM    659   CD ARG A  87      24.071  10.319  15.830  2.00  1.00            
ATOM    660   NE ARG A  87      22.777   9.656  15.506  2.00  1.00            
ATOM    661   CZ ARG A  87      21.893   9.387  16.511  2.00  1.00            
ATOM    662  NH1 ARG A  87      22.189   9.759  17.790  2.00  1.00            
ATOM    663  NH2 ARG A  87      20.719   8.745  16.241  2.00  1.00            
ATOM    664    C ARG A  87      27.493   9.361  13.391  2.00  1.00            
ATOM    665    O ARG A  87      27.666  10.492  12.938  2.00  1.00            
ATOM    666    N ASN A  88      28.418   8.793  14.192  2.00  1.00            
ATOM    667   CA ASN A  88      29.597   9.576  14.469  2.00  1.00            
ATOM    668   CB ASN A  88      30.510   8.930  15.527  2.00  1.00            
ATOM    669   CG ASN A  88      31.588   9.934  15.912  2.00  1.00            
ATOM    670  OD1 ASN A  88      31.344  11.139  15.969  2.00  1.00            
ATOM    671  ND2 ASN A  88      32.822   9.428  16.182  2.00  1.00            
ATOM    672    C ASN A  88      30.346   9.617  13.200  2.00  1.00            
ATOM    673    O ASN A  88      30.728  10.671  12.699  2.00  1.00            
ATOM    674    N LEU A  89      30.575   8.420  12.645  2.00  1.00            
ATOM    675   CA LEU A  89      31.073   8.375  11.321  2.00  1.00            
ATOM    676   CB LEU A  89      31.731   7.043  10.929  2.00  1.00            
ATOM    677   CG LEU A  89      33.029   6.774  11.709  2.00  1.00            
ATOM    678  CD1 LEU A  89      33.707   5.476  11.243  2.00  1.00            
ATOM    679  CD2 LEU A  89      33.965   7.992  11.657  2.00  1.00            
ATOM    680    C LEU A  89      29.795   8.509  10.599  2.00  1.00            
ATOM    681    O LEU A  89      28.744   8.322  11.203  2.00  1.00            
ATOM    682    N LEU A  90      29.850   8.822   9.307  2.00  1.00            
ATOM    683   CA LEU A  90      28.693   9.128   8.534  2.00  1.00            
ATOM    684   CB LEU A  90      27.429   8.294   8.824  2.00  1.00            
ATOM    685   CG LEU A  90      27.572   6.826   8.389  2.00  1.00            
ATOM    686  CD1 LEU A  90      28.713   6.139   9.151  2.00  1.00            
ATOM    687  CD2 LEU A  90      26.238   6.073   8.494  2.00  1.00            
ATOM    688    C LEU A  90      28.382  10.565   8.724  2.00  1.00            
ATOM    689    O LEU A  90      27.809  11.199   7.839  2.00  1.00            
ATOM    690    N THR A  91      28.707  11.136   9.894  3.00  1.00            
ATOM    691   CA THR A  91      28.624  12.560   9.915  3.00  1.00            
ATOM    692   CB THR A  91      28.403  13.163  11.284  3.00  1.00            
ATOM    693  OG1 THR A  91      27.972  14.508  11.147  3.00  1.00            
ATOM    694  CG2 THR A  91      29.702  13.133  12.106  3.00  1.00            
ATOM    695    C THR A  91      29.905  13.086   9.339  3.00  1.00            
ATOM    696    O THR A  91      29.907  14.024   8.543  3.00  1.00            
ATOM    697    N GLN A  92      31.035  12.441   9.722  3.00  1.00            
ATOM    698   CA GLN A  92      32.359  12.858   9.341  3.00  1.00            
ATOM    699   CB GLN A  92      33.450  11.934   9.917  3.00  1.00            
ATOM    700   CG GLN A  92      34.881  12.330   9.544  3.00  1.00            
ATOM    701   CD GLN A  92      35.313  13.441  10.489  3.00  1.00            
ATOM    702  OE1 GLN A  92      35.392  14.606  10.103  3.00  1.00            
ATOM    703  NE2 GLN A  92      35.595  13.074  11.768  3.00  1.00            
ATOM    704    C GLN A  92      32.434  12.739   7.864  3.00  1.00            
ATOM    705    O GLN A  92      32.843  13.672   7.174  3.00  1.00            
ATOM    706    N ILE A  93      32.010  11.578   7.338  3.00  1.00            
ATOM    707   CA ILE A  93      31.935  11.484   5.919  3.00  1.00            
ATOM    708   CB ILE A  93      32.335  10.141   5.341  3.00  1.00            
ATOM    709  CG1 ILE A  93      32.383  10.191   3.799  3.00  1.00            
ATOM    710  CG2 ILE A  93      31.455   9.027   5.929  3.00  1.00            
ATOM    711  CD1 ILE A  93      31.045  10.466   3.110  3.00  1.00            
ATOM    712    C ILE A  93      30.504  11.791   5.680  3.00  1.00            
ATOM    713    O ILE A  93      29.619  11.039   6.081  3.00  1.00            
ATOM    714    N GLY A  94      30.244  12.944   5.040  3.00  1.00            
ATOM    715   CA GLY A  94      28.896  13.404   4.936  3.00  1.00            
ATOM    716    C GLY A  94      28.066  12.357   4.267  3.00  1.00            
ATOM    717    O GLY A  94      28.290  12.005   3.110  3.00  1.00            
ATOM    718    N CYS A  95      27.069  11.832   5.009  1.00  1.00            
ATOM    719   CA CYS A  95      26.182  10.839   4.477  1.00  1.00            
ATOM    720   CB CYS A  95      26.356   9.460   5.142  1.00  1.00            
ATOM    721   SG CYS A  95      25.237   8.196   4.469  1.00  1.00            
ATOM    722    C CYS A  95      24.792  11.319   4.773  1.00  1.00            
ATOM    723    O CYS A  95      24.493  11.698   5.904  1.00  1.00            
ATOM    724    N THR A  96      23.897  11.341   3.762  4.00  1.00            
ATOM    725   CA THR A  96      22.570  11.812   4.040  4.00  1.00            
ATOM    726   CB THR A  96      22.299  13.196   3.521  4.00  1.00            
ATOM    727  OG1 THR A  96      21.037  13.654   3.984  4.00  1.00            
ATOM    728  CG2 THR A  96      22.331  13.175   1.984  4.00  1.00            
ATOM    729    C THR A  96      21.572  10.887   3.406  4.00  1.00            
ATOM    730    O THR A  96      21.827  10.306   2.353  4.00  1.00            
ATOM    731    N LEU A  97      20.398  10.710   4.051  4.00  1.00            
ATOM    732   CA LEU A  97      19.357   9.902   3.477  4.00  1.00            
ATOM    733   CB LEU A  97      18.362   9.335   4.505  4.00  1.00            
ATOM    734   CG LEU A  97      18.946   8.253   5.426  4.00  1.00            
ATOM    735  CD1 LEU A  97      17.891   7.739   6.418  4.00  1.00            
ATOM    736  CD2 LEU A  97      19.572   7.118   4.603  4.00  1.00            
ATOM    737    C LEU A  97      18.579  10.819   2.635  4.00  1.00            
ATOM    738    O LEU A  97      18.306  11.956   3.015  4.00  1.00            
ATOM    739    N ASN A  98      18.230  10.357   1.436  4.00  1.00            
ATOM    740   CA ASN A  98      17.427  11.209   0.644  4.00  1.00            
ATOM    741   CB ASN A  98      18.228  11.967  -0.429  4.00  1.00            
ATOM    742   CG ASN A  98      19.133  10.965  -1.122  4.00  1.00            
ATOM    743  OD1 ASN A  98      20.316  10.868  -0.801  4.00  1.00            
ATOM    744  ND2 ASN A  98      18.570  10.180  -2.076  4.00  1.00            
ATOM    745    C ASN A  98      16.345  10.400   0.040  4.00  1.00            
ATOM    746    O ASN A  98      16.577   9.334  -0.528  4.00  1.00            
ATOM    747    N PHE A  99      15.108  10.899   0.185  1.00  1.00            
ATOM    748   CA PHE A  99      13.997  10.205  -0.374  1.00  1.00            
ATOM    749   CB PHE A  99      12.670  10.985  -0.298  1.00  1.00            
ATOM    750   CG PHE A  99      12.068  10.944   1.066  1.00  1.00            
ATOM    751  CD1 PHE A  99      12.577  11.680   2.110  1.00  1.00            
ATOM    752  CD2 PHE A  99      10.946  10.176   1.279  1.00  1.00            
ATOM    753  CE1 PHE A  99      11.985  11.627   3.351  1.00  1.00            
ATOM    754  CE2 PHE A  99      10.350  10.119   2.516  1.00  1.00            
ATOM    755   CZ PHE A  99      10.873  10.847   3.557  1.00  1.00            
ATOM    756    C PHE A  99      14.297  10.072  -1.865  1.00  1.00            
ATOM    757    O PHE A  99      14.384  11.134  -2.536  1.00  1.00            
ATOM    758  OXT PHE A  99      14.428   8.919  -2.356  1.00  1.00            
ATOM    759    N PRO B   1      12.826  16.096   2.603  1.00  1.00            
ATOM    760   CA PRO B   1      13.214  14.841   1.908  1.00  1.00            
ATOM    761   CD PRO B   1      12.045  16.966   1.656  1.00  1.00            
ATOM    762   CB PRO B   1      12.929  15.063   0.427  1.00  1.00            
ATOM    763   CG PRO B   1      11.807  16.106   0.406  1.00  1.00            
ATOM    764    C PRO B   1      14.648  14.537   2.218  1.00  1.00            
ATOM    765    O PRO B   1      15.084  13.422   1.931  1.00  1.00            
ATOM    766    N GLN B   2      15.407  15.492   2.794  4.00  1.00            
ATOM    767   CA GLN B   2      16.775  15.196   3.121  4.00  1.00            
ATOM    768   CB GLN B   2      17.794  16.236   2.623  4.00  1.00            
ATOM    769   CG GLN B   2      17.985  16.301   1.108  4.00  1.00            
ATOM    770   CD GLN B   2      19.168  17.230   0.874  4.00  1.00            
ATOM    771  OE1 GLN B   2      19.380  18.182   1.624  4.00  1.00            
ATOM    772  NE2 GLN B   2      19.978  16.937  -0.180  4.00  1.00            
ATOM    773    C GLN B   2      16.908  15.193   4.603  4.00  1.00            
ATOM    774    O GLN B   2      16.572  16.173   5.267  4.00  1.00            
ATOM    775    N ILE B   3      17.383  14.068   5.165  4.00  1.00            
ATOM    776   CA ILE B   3      17.638  14.074   6.571  4.00  1.00            
ATOM    777   CB ILE B   3      16.926  13.015   7.349  4.00  1.00            
ATOM    778  CG1 ILE B   3      15.416  13.296   7.334  4.00  1.00            
ATOM    779  CG2 ILE B   3      17.535  12.985   8.763  4.00  1.00            
ATOM    780  CD1 ILE B   3      14.795  13.195   5.943  4.00  1.00            
ATOM    781    C ILE B   3      19.107  13.886   6.752  4.00  1.00            
ATOM    782    O ILE B   3      19.625  12.782   6.587  4.00  1.00            
ATOM    783    N THR B   4      19.818  14.977   7.105  1.00  1.00            
ATOM    784   CA THR B   4      21.235  14.882   7.303  1.00  1.00            
ATOM    785   CB THR B   4      21.955  16.192   7.258  1.00  1.00            
ATOM    786  OG1 THR B   4      23.356  15.966   7.236  1.00  1.00            
ATOM    787  CG2 THR B   4      21.562  17.015   8.496  1.00  1.00            
ATOM    788    C THR B   4      21.429  14.301   8.660  1.00  1.00            
ATOM    789    O THR B   4      20.624  14.526   9.563  1.00  1.00            
ATOM    790    N LEU B   5      22.499  13.509   8.839  1.00  1.00            
ATOM    791   CA LEU B   5      22.689  12.941  10.134  1.00  1.00            
ATOM    792   CB LEU B   5      23.533  11.652  10.165  1.00  1.00            
ATOM    793   CG LEU B   5      22.830  10.402   9.605  1.00  1.00            
ATOM    794  CD1 LEU B   5      23.752   9.175   9.680  1.00  1.00            
ATOM    795  CD2 LEU B   5      21.484  10.153  10.308  1.00  1.00            
ATOM    796    C LEU B   5      23.403  13.934  11.001  1.00  1.00            
ATOM    797    O LEU B   5      24.350  14.600  10.584  1.00  1.00            
ATOM    798    N TRP B   6      22.904  14.044  12.247  1.00  1.00            
ATOM    799   CA TRP B   6      23.374  14.843  13.341  1.00  1.00            
ATOM    800   CB TRP B   6      22.891  16.299  13.296  1.00  1.00            
ATOM    801   CG TRP B   6      23.406  17.121  14.450  1.00  1.00            
ATOM    802  CD2 TRP B   6      24.581  17.940  14.376  1.00  1.00            
ATOM    803  CD1 TRP B   6      22.902  17.275  15.706  1.00  1.00            
ATOM    804  NE1 TRP B   6      23.689  18.143  16.424  1.00  1.00            
ATOM    805  CE2 TRP B   6      24.726  18.562  15.617  1.00  1.00            
ATOM    806  CE3 TRP B   6      25.461  18.159  13.357  1.00  1.00            
ATOM    807  CZ2 TRP B   6      25.761  19.420  15.857  1.00  1.00            
ATOM    808  CZ3 TRP B   6      26.507  19.020  13.601  1.00  1.00            
ATOM    809  CH2 TRP B   6      26.651  19.636  14.828  1.00  1.00            
ATOM    810    C TRP B   6      22.658  14.171  14.475  1.00  1.00            
ATOM    811    O TRP B   6      23.186  13.258  15.106  1.00  1.00            
ATOM    812    N LYS B   7      21.409  14.618  14.745  1.00  1.00            
ATOM    813   CA LYS B   7      20.541  13.994  15.709  1.00  1.00            
ATOM    814   CB LYS B   7      19.356  14.866  16.168  1.00  1.00            
ATOM    815   CG LYS B   7      18.514  15.428  15.020  1.00  1.00            
ATOM    816   CD LYS B   7      19.236  16.505  14.207  1.00  1.00            
ATOM    817   CE LYS B   7      19.303  17.862  14.915  1.00  1.00            
ATOM    818   NZ LYS B   7      17.944  18.422  15.092  1.00  1.00            
ATOM    819    C LYS B   7      19.948  12.776  15.071  1.00  1.00            
ATOM    820    O LYS B   7      20.043  12.596  13.859  1.00  1.00            
ATOM    821    N ARG B   8      19.321  11.897  15.886  1.00  1.00            
ATOM    822   CA ARG B   8      18.730  10.682  15.387  1.00  1.00            
ATOM    823   CB ARG B   8      18.017   9.851  16.470  1.00  1.00            
ATOM    824   CG ARG B   8      16.869  10.603  17.158  1.00  1.00            
ATOM    825   CD ARG B   8      16.007   9.736  18.083  1.00  1.00            
ATOM    826   NE ARG B   8      16.766   9.477  19.341  1.00  1.00            
ATOM    827   CZ ARG B   8      16.081   9.283  20.508  1.00  1.00            
ATOM    828  NH1 ARG B   8      14.721   9.394  20.523  1.00  1.00            
ATOM    829  NH2 ARG B   8      16.750   8.975  21.657  1.00  1.00            
ATOM    830    C ARG B   8      17.700  11.063  14.362  1.00  1.00            
ATOM    831    O ARG B   8      17.031  12.089  14.503  1.00  1.00            
ATOM    832    N PRO B   9      17.581  10.289  13.305  1.00  1.00            
ATOM    833   CA PRO B   9      16.612  10.557  12.271  1.00  1.00            
ATOM    834   CD PRO B   9      18.685   9.489  12.810  1.00  1.00            
ATOM    835   CB PRO B   9      16.973   9.646  11.094  1.00  1.00            
ATOM    836   CG PRO B   9      18.054   8.696  11.653  1.00  1.00            
ATOM    837    C PRO B   9      15.248  10.349  12.845  1.00  1.00            
ATOM    838    O PRO B   9      15.014   9.295  13.431  1.00  1.00            
ATOM    839    N LEU B  10      14.338  11.336  12.685  4.00  1.00            
ATOM    840   CA LEU B  10      13.008  11.197  13.210  4.00  1.00            
ATOM    841   CB LEU B  10      12.741  12.015  14.485  4.00  1.00            
ATOM    842   CG LEU B  10      13.535  11.509  15.700  4.00  1.00            
ATOM    843  CD1 LEU B  10      13.154  12.274  16.977  4.00  1.00            
ATOM    844  CD2 LEU B  10      13.397   9.985  15.849  4.00  1.00            
ATOM    845    C LEU B  10      12.035  11.669  12.174  4.00  1.00            
ATOM    846    O LEU B  10      12.261  12.677  11.507  4.00  1.00            
ATOM    847    N VAL B  11      10.928  10.920  12.002  4.00  1.00            
ATOM    848   CA VAL B  11       9.877  11.279  11.090  4.00  1.00            
ATOM    849   CB VAL B  11       9.990  10.607   9.755  4.00  1.00            
ATOM    850  CG1 VAL B  11      11.286  11.078   9.073  4.00  1.00            
ATOM    851  CG2 VAL B  11       9.920   9.086   9.975  4.00  1.00            
ATOM    852    C VAL B  11       8.618  10.770  11.725  4.00  1.00            
ATOM    853    O VAL B  11       8.670   9.893  12.585  4.00  1.00            
ATOM    854    N THR B  12       7.446  11.307  11.328  4.00  1.00            
ATOM    855   CA THR B  12       6.225  10.853  11.934  4.00  1.00            
ATOM    856   CB THR B  12       5.133  11.887  11.923  4.00  1.00            
ATOM    857  OG1 THR B  12       4.027  11.448  12.696  4.00  1.00            
ATOM    858  CG2 THR B  12       4.705  12.150  10.471  4.00  1.00            
ATOM    859    C THR B  12       5.749   9.652  11.178  4.00  1.00            
ATOM    860    O THR B  12       5.752   9.638   9.948  4.00  1.00            
ATOM    861    N ILE B  13       5.355   8.592  11.911  4.00  1.00            
ATOM    862   CA ILE B  13       4.852   7.402  11.287  4.00  1.00            
ATOM    863   CB ILE B  13       5.589   6.149  11.665  4.00  1.00            
ATOM    864  CG1 ILE B  13       4.976   4.941  10.942  4.00  1.00            
ATOM    865  CG2 ILE B  13       5.597   6.019  13.194  4.00  1.00            
ATOM    866  CD1 ILE B  13       5.681   3.628  11.265  4.00  1.00            
ATOM    867    C ILE B  13       3.445   7.224  11.745  4.00  1.00            
ATOM    868    O ILE B  13       3.162   7.257  12.941  4.00  1.00            
ATOM    869    N ARG B  14       2.507   7.055  10.793  4.00  1.00            
ATOM    870   CA ARG B  14       1.153   6.840  11.195  4.00  1.00            
ATOM    871   CB ARG B  14       0.149   7.785  10.517  4.00  1.00            
ATOM    872   CG ARG B  14       0.249   9.218  11.042  4.00  1.00            
ATOM    873   CD ARG B  14      -0.740  10.182  10.389  4.00  1.00            
ATOM    874   NE ARG B  14      -2.088   9.551  10.446  4.00  1.00            
ATOM    875   CZ ARG B  14      -3.157  10.201   9.904  4.00  1.00            
ATOM    876  NH1 ARG B  14      -2.993  11.449   9.377  4.00  1.00            
ATOM    877  NH2 ARG B  14      -4.383   9.602   9.874  4.00  1.00            
ATOM    878    C ARG B  14       0.807   5.425  10.839  4.00  1.00            
ATOM    879    O ARG B  14       0.705   5.083   9.662  4.00  1.00            
ATOM    880    N ILE B  15       0.640   4.554  11.861  4.00  1.00            
ATOM    881   CA ILE B  15       0.297   3.182  11.595  4.00  1.00            
ATOM    882   CB ILE B  15       1.395   2.203  11.905  4.00  1.00            
ATOM    883  CG1 ILE B  15       1.055   0.815  11.332  4.00  1.00            
ATOM    884  CG2 ILE B  15       1.646   2.214  13.422  4.00  1.00            
ATOM    885  CD1 ILE B  15       2.243  -0.148  11.312  4.00  1.00            
ATOM    886    C ILE B  15      -0.905   2.822  12.418  4.00  1.00            
ATOM    887    O ILE B  15      -0.949   3.083  13.619  4.00  1.00            
ATOM    888    N GLY B  16      -1.928   2.231  11.763  3.00  1.00            
ATOM    889   CA GLY B  16      -3.096   1.722  12.431  3.00  1.00            
ATOM    890    C GLY B  16      -4.042   2.810  12.826  3.00  1.00            
ATOM    891    O GLY B  16      -4.871   2.612  13.713  3.00  1.00            
ATOM    892    N GLY B  17      -3.961   3.991  12.191  3.00  1.00            
ATOM    893   CA GLY B  17      -4.896   5.018  12.546  3.00  1.00            
ATOM    894    C GLY B  17      -4.322   5.795  13.684  3.00  1.00            
ATOM    895    O GLY B  17      -4.940   6.740  14.169  3.00  1.00            
ATOM    896    N GLN B  18      -3.112   5.424  14.148  4.00  1.00            
ATOM    897   CA GLN B  18      -2.557   6.153  15.250  4.00  1.00            
ATOM    898   CB GLN B  18      -2.237   5.288  16.479  4.00  1.00            
ATOM    899   CG GLN B  18      -1.848   6.114  17.706  4.00  1.00            
ATOM    900   CD GLN B  18      -3.116   6.777  18.225  4.00  1.00            
ATOM    901  OE1 GLN B  18      -4.215   6.250  18.058  4.00  1.00            
ATOM    902  NE2 GLN B  18      -2.968   7.965  18.870  4.00  1.00            
ATOM    903    C GLN B  18      -1.279   6.779  14.791  4.00  1.00            
ATOM    904    O GLN B  18      -0.668   6.328  13.824  4.00  1.00            
ATOM    905    N LEU B  19      -0.849   7.865  15.469  4.00  1.00            
ATOM    906   CA LEU B  19       0.359   8.532  15.076  4.00  1.00            
ATOM    907   CB LEU B  19       0.239  10.065  14.942  4.00  1.00            
ATOM    908   CG LEU B  19      -0.270  10.812  16.191  4.00  1.00            
ATOM    909  CD1 LEU B  19      -0.309  12.325  15.930  4.00  1.00            
ATOM    910  CD2 LEU B  19      -1.638  10.292  16.666  4.00  1.00            
ATOM    911    C LEU B  19       1.436   8.237  16.073  4.00  1.00            
ATOM    912    O LEU B  19       1.184   8.204  17.277  4.00  1.00            
ATOM    913    N LYS B  20       2.673   7.987  15.581  4.00  1.00            
ATOM    914   CA LYS B  20       3.768   7.686  16.463  4.00  1.00            
ATOM    915   CB LYS B  20       3.866   6.184  16.793  4.00  1.00            
ATOM    916   CG LYS B  20       3.938   5.265  15.571  4.00  1.00            
ATOM    917   CD LYS B  20       4.034   3.782  15.936  4.00  1.00            
ATOM    918   CE LYS B  20       2.687   3.178  16.340  4.00  1.00            
ATOM    919   NZ LYS B  20       2.158   3.880  17.531  4.00  1.00            
ATOM    920    C LYS B  20       5.053   8.173  15.864  4.00  1.00            
ATOM    921    O LYS B  20       5.176   8.307  14.648  4.00  1.00            
ATOM    922    N GLU B  21       6.042   8.486  16.731  4.00  1.00            
ATOM    923   CA GLU B  21       7.325   8.958  16.285  4.00  1.00            
ATOM    924   CB GLU B  21       8.117   9.715  17.363  4.00  1.00            
ATOM    925   CG GLU B  21       7.589  11.133  17.592  4.00  1.00            
ATOM    926   CD GLU B  21       6.123  11.033  17.992  4.00  1.00            
ATOM    927  OE1 GLU B  21       5.829  10.380  19.029  4.00  1.00            
ATOM    928  OE2 GLU B  21       5.274  11.605  17.257  4.00  1.00            
ATOM    929    C GLU B  21       8.129   7.775  15.825  4.00  1.00            
ATOM    930    O GLU B  21       7.936   6.665  16.318  4.00  1.00            
ATOM    931    N ALA B  22       9.049   7.977  14.850  4.00  1.00            
ATOM    932   CA ALA B  22       9.783   6.849  14.342  4.00  1.00            
ATOM    933   CB ALA B  22       9.218   6.304  13.019  4.00  1.00            
ATOM    934    C ALA B  22      11.216   7.190  14.094  4.00  1.00            
ATOM    935    O ALA B  22      11.563   8.334  13.804  4.00  1.00            
ATOM    936    N LEU B  23      12.096   6.174  14.234  4.00  1.00            
ATOM    937   CA LEU B  23      13.475   6.367  13.905  4.00  1.00            
ATOM    938   CB LEU B  23      14.477   5.968  15.016  4.00  1.00            
ATOM    939   CG LEU B  23      14.743   4.466  15.228  4.00  1.00            
ATOM    940  CD1 LEU B  23      15.616   3.865  14.118  4.00  1.00            
ATOM    941  CD2 LEU B  23      15.364   4.217  16.608  4.00  1.00            
ATOM    942    C LEU B  23      13.701   5.560  12.669  4.00  1.00            
ATOM    943    O LEU B  23      13.372   4.375  12.621  4.00  1.00            
ATOM    944    N LEU B  24      14.238   6.199  11.613  4.00  1.00            
ATOM    945   CA LEU B  24      14.460   5.483  10.391  4.00  1.00            
ATOM    946   CB LEU B  24      14.665   6.413   9.184  4.00  1.00            
ATOM    947   CG LEU B  24      13.483   7.374   8.948  4.00  1.00            
ATOM    948  CD1 LEU B  24      13.737   8.280   7.736  4.00  1.00            
ATOM    949  CD2 LEU B  24      12.149   6.618   8.851  4.00  1.00            
ATOM    950    C LEU B  24      15.736   4.751  10.604  4.00  1.00            
ATOM    951    O LEU B  24      16.733   5.360  10.987  4.00  1.00            
ATOM    952    N ASP B  25      15.755   3.418  10.407  1.00  1.00            
ATOM    953   CA ASP B  25      17.030   2.813  10.612  1.00  1.00            
ATOM    954   CB ASP B  25      17.189   1.997  11.914  1.00  1.00            
ATOM    955   CG ASP B  25      16.317   0.758  11.897  1.00  1.00            
ATOM    956  OD1 ASP B  25      15.457   0.625  10.987  1.00  1.00            
ATOM    957  OD2 ASP B  25      16.516  -0.083  12.814  1.00  1.00            
ATOM    958    C ASP B  25      17.421   1.992   9.450  1.00  1.00            
ATOM    959    O ASP B  25      16.642   1.247   8.856  1.00  1.00            
ATOM    960    N THR B  26      18.669   2.210   9.040  3.00  1.00            
ATOM    961   CA THR B  26      19.268   1.307   8.132  3.00  1.00            
ATOM    962   CB THR B  26      20.220   1.952   7.170  3.00  1.00            
ATOM    963  OG1 THR B  26      21.298   2.548   7.874  3.00  1.00            
ATOM    964  CG2 THR B  26      19.462   3.015   6.358  3.00  1.00            
ATOM    965    C THR B  26      20.069   0.548   9.118  3.00  1.00            
ATOM    966    O THR B  26      20.523   1.128  10.102  3.00  1.00            
ATOM    967    N GLY B  27      20.270  -0.757   8.925  3.00  1.00            
ATOM    968   CA GLY B  27      20.945  -1.427   9.990  3.00  1.00            
ATOM    969    C GLY B  27      19.998  -2.422  10.546  3.00  1.00            
ATOM    970    O GLY B  27      20.399  -3.387  11.195  3.00  1.00            
ATOM    971    N ALA B  28      18.696  -2.216  10.299  1.00  1.00            
ATOM    972   CA ALA B  28      17.794  -3.189  10.812  1.00  1.00            
ATOM    973   CB ALA B  28      16.810  -2.635  11.847  1.00  1.00            
ATOM    974    C ALA B  28      16.977  -3.712   9.685  1.00  1.00            
ATOM    975    O ALA B  28      16.448  -2.950   8.878  1.00  1.00            
ATOM    976    N ASP B  29      16.867  -5.050   9.589  1.00  1.00            
ATOM    977   CA ASP B  29      16.153  -5.568   8.469  1.00  1.00            
ATOM    978   CB ASP B  29      16.504  -7.021   8.082  1.00  1.00            
ATOM    979   CG ASP B  29      16.140  -8.012   9.168  1.00  1.00            
ATOM    980  OD1 ASP B  29      14.940  -8.105   9.538  1.00  1.00            
ATOM    981  OD2 ASP B  29      17.086  -8.700   9.633  1.00  1.00            
ATOM    982    C ASP B  29      14.672  -5.360   8.519  1.00  1.00            
ATOM    983    O ASP B  29      14.084  -4.906   7.539  1.00  1.00            
ATOM    984    N ASP B  30      14.018  -5.661   9.654  1.00  1.00            
ATOM    985   CA ASP B  30      12.587  -5.543   9.698  1.00  1.00            
ATOM    986   CB ASP B  30      11.904  -6.652  10.519  1.00  1.00            
ATOM    987   CG ASP B  30      11.980  -7.956   9.734  1.00  1.00            
ATOM    988  OD1 ASP B  30      12.463  -7.917   8.572  1.00  1.00            
ATOM    989  OD2 ASP B  30      11.556  -9.007  10.285  1.00  1.00            
ATOM    990    C ASP B  30      12.250  -4.255  10.345  1.00  1.00            
ATOM    991    O ASP B  30      13.112  -3.405  10.565  1.00  1.00            
ATOM    992    N THR B  31      10.952  -4.091  10.654  1.00  1.00            
ATOM    993   CA THR B  31      10.506  -2.905  11.303  1.00  1.00            
ATOM    994   CB THR B  31       9.394  -2.217  10.565  1.00  1.00            
ATOM    995  OG1 THR B  31       9.045  -0.999  11.205  1.00  1.00            
ATOM    996  CG2 THR B  31       8.184  -3.156  10.504  1.00  1.00            
ATOM    997    C THR B  31      10.006  -3.292  12.660  1.00  1.00            
ATOM    998    O THR B  31       9.356  -4.323  12.823  1.00  1.00            
ATOM    999    N VAL B  32      10.328  -2.478  13.687  4.00  1.00            
ATOM   1000   CA VAL B  32       9.891  -2.800  15.015  4.00  1.00            
ATOM   1001   CB VAL B  32      11.017  -2.964  15.991  4.00  1.00            
ATOM   1002  CG1 VAL B  32      10.418  -3.210  17.385  4.00  1.00            
ATOM   1003  CG2 VAL B  32      11.935  -4.094  15.494  4.00  1.00            
ATOM   1004    C VAL B  32       9.038  -1.652  15.514  4.00  1.00            
ATOM   1005    O VAL B  32       9.373  -0.488  15.298  4.00  1.00            
ATOM   1006    N LEU B  33       7.892  -1.953  16.181  4.00  1.00            
ATOM   1007   CA LEU B  33       7.023  -0.947  16.754  4.00  1.00            
ATOM   1008   CB LEU B  33       5.569  -0.951  16.246  4.00  1.00            
ATOM   1009   CG LEU B  33       5.398  -0.387  14.826  4.00  1.00            
ATOM   1010  CD1 LEU B  33       6.061  -1.286  13.771  4.00  1.00            
ATOM   1011  CD2 LEU B  33       3.921  -0.080  14.527  4.00  1.00            
ATOM   1012    C LEU B  33       6.966  -1.171  18.229  4.00  1.00            
ATOM   1013    O LEU B  33       7.258  -2.261  18.722  4.00  1.00            
ATOM   1014    N GLU B  34       6.597  -0.106  18.967  1.00  1.00            
ATOM   1015   CA GLU B  34       6.446  -0.144  20.394  1.00  1.00            
ATOM   1016   CB GLU B  34       6.179   1.237  21.015  1.00  1.00            
ATOM   1017   CG GLU B  34       5.996   1.193  22.533  1.00  1.00            
ATOM   1018   CD GLU B  34       5.351   2.499  22.977  1.00  1.00            
ATOM   1019  OE1 GLU B  34       5.182   3.404  22.118  1.00  1.00            
ATOM   1020  OE2 GLU B  34       5.008   2.602  24.186  1.00  1.00            
ATOM   1021    C GLU B  34       5.228  -0.957  20.658  1.00  1.00            
ATOM   1022    O GLU B  34       4.434  -1.214  19.754  1.00  1.00            
ATOM   1023    N GLU B  35       5.053  -1.408  21.913  1.00  1.00            
ATOM   1024   CA GLU B  35       3.909  -2.223  22.164  1.00  1.00            
ATOM   1025   CB GLU B  35       3.871  -2.822  23.585  1.00  1.00            
ATOM   1026   CG GLU B  35       2.670  -3.733  23.859  1.00  1.00            
ATOM   1027   CD GLU B  35       2.786  -4.241  25.291  1.00  1.00            
ATOM   1028  OE1 GLU B  35       3.892  -4.095  25.878  1.00  1.00            
ATOM   1029  OE2 GLU B  35       1.776  -4.778  25.818  1.00  1.00            
ATOM   1030    C GLU B  35       2.700  -1.395  21.954  1.00  1.00            
ATOM   1031    O GLU B  35       2.378  -0.510  22.746  1.00  1.00            
ATOM   1032    N MET B  36       2.015  -1.660  20.830  1.00  1.00            
ATOM   1033   CA MET B  36       0.784  -0.993  20.581  1.00  1.00            
ATOM   1034   CB MET B  36       0.754  -0.102  19.326  1.00  1.00            
ATOM   1035   CG MET B  36       0.577  -0.864  18.011  1.00  1.00            
ATOM   1036   SD MET B  36       0.466   0.210  16.548  1.00  1.00            
ATOM   1037   CE MET B  36      -0.319  -1.027  15.475  1.00  1.00            
ATOM   1038    C MET B  36      -0.188  -2.081  20.365  1.00  1.00            
ATOM   1039    O MET B  36       0.098  -3.047  19.660  1.00  1.00            
ATOM   1040    N ASN B  37      -1.364  -1.978  20.994  1.00  1.00            
ATOM   1041   CA ASN B  37      -2.274  -3.032  20.729  1.00  1.00            
ATOM   1042   CB ASN B  37      -3.569  -2.958  21.556  1.00  1.00            
ATOM   1043   CG ASN B  37      -4.322  -1.693  21.174  1.00  1.00            
ATOM   1044  OD1 ASN B  37      -3.767  -0.595  21.180  1.00  1.00            
ATOM   1045  ND2 ASN B  37      -5.624  -1.852  20.814  1.00  1.00            
ATOM   1046    C ASN B  37      -2.616  -2.875  19.284  1.00  1.00            
ATOM   1047    O ASN B  37      -2.928  -1.781  18.819  1.00  1.00            
ATOM   1048    N LEU B  38      -2.510  -3.972  18.516  1.00  1.00            
ATOM   1049   CA LEU B  38      -2.816  -3.878  17.124  1.00  1.00            
ATOM   1050   CB LEU B  38      -1.552  -3.969  16.242  1.00  1.00            
ATOM   1051   CG LEU B  38      -1.728  -3.671  14.735  1.00  1.00            
ATOM   1052  CD1 LEU B  38      -0.382  -3.804  14.002  1.00  1.00            
ATOM   1053  CD2 LEU B  38      -2.825  -4.524  14.076  1.00  1.00            
ATOM   1054    C LEU B  38      -3.698  -5.053  16.839  1.00  1.00            
ATOM   1055    O LEU B  38      -3.475  -6.166  17.311  1.00  1.00            
ATOM   1056    N PRO B  39      -4.724  -4.785  16.093  1.00  1.00            
ATOM   1057   CA PRO B  39      -5.685  -5.797  15.748  1.00  1.00            
ATOM   1058   CD PRO B  39      -5.331  -3.467  16.186  1.00  1.00            
ATOM   1059   CB PRO B  39      -6.914  -5.039  15.247  1.00  1.00            
ATOM   1060   CG PRO B  39      -6.835  -3.686  15.974  1.00  1.00            
ATOM   1061    C PRO B  39      -5.428  -7.022  14.938  1.00  1.00            
ATOM   1062    O PRO B  39      -5.891  -8.082  15.358  1.00  1.00            
ATOM   1063    N GLY B  40      -4.719  -6.948  13.801  1.00  1.00            
ATOM   1064   CA GLY B  40      -4.667  -8.148  13.017  1.00  1.00            
ATOM   1065    C GLY B  40      -3.916  -9.171  13.802  1.00  1.00            
ATOM   1066    O GLY B  40      -2.895  -8.869  14.419  1.00  1.00            
ATOM   1067    N LYS B  41      -4.421 -10.420  13.811  1.00  1.00            
ATOM   1068   CA LYS B  41      -3.711 -11.443  14.513  1.00  1.00            
ATOM   1069   CB LYS B  41      -4.603 -12.551  15.109  1.00  1.00            
ATOM   1070   CG LYS B  41      -5.760 -13.026  14.228  1.00  1.00            
ATOM   1071   CD LYS B  41      -5.376 -13.920  13.051  1.00  1.00            
ATOM   1072   CE LYS B  41      -6.599 -14.567  12.395  1.00  1.00            
ATOM   1073   NZ LYS B  41      -7.313 -15.404  13.386  1.00  1.00            
ATOM   1074    C LYS B  41      -2.690 -12.004  13.591  1.00  1.00            
ATOM   1075    O LYS B  41      -2.969 -12.238  12.416  1.00  1.00            
ATOM   1076    N TRP B  42      -1.456 -12.217  14.095  1.00  1.00            
ATOM   1077   CA TRP B  42      -0.474 -12.670  13.161  1.00  1.00            
ATOM   1078   CB TRP B  42       0.112 -11.508  12.345  1.00  1.00            
ATOM   1079   CG TRP B  42       0.928 -11.900  11.138  1.00  1.00            
ATOM   1080  CD2 TRP B  42       0.331 -12.356   9.915  1.00  1.00            
ATOM   1081  CD1 TRP B  42       2.276 -11.904  10.937  1.00  1.00            
ATOM   1082  NE1 TRP B  42       2.557 -12.312   9.653  1.00  1.00            
ATOM   1083  CE2 TRP B  42       1.367 -12.599   9.016  1.00  1.00            
ATOM   1084  CE3 TRP B  42      -0.975 -12.554   9.573  1.00  1.00            
ATOM   1085  CZ2 TRP B  42       1.110 -13.043   7.751  1.00  1.00            
ATOM   1086  CZ3 TRP B  42      -1.232 -13.006   8.299  1.00  1.00            
ATOM   1087  CH2 TRP B  42      -0.209 -13.244   7.405  1.00  1.00            
ATOM   1088    C TRP B  42       0.592 -13.455  13.852  1.00  1.00            
ATOM   1089    O TRP B  42       0.497 -13.746  15.043  1.00  1.00            
ATOM   1090    N LYS B  43       1.634 -13.844  13.087  4.00  1.00            
ATOM   1091   CA LYS B  43       2.636 -14.737  13.590  4.00  1.00            
ATOM   1092   CB LYS B  43       3.178 -15.716  12.530  4.00  1.00            
ATOM   1093   CG LYS B  43       2.133 -16.725  12.057  4.00  1.00            
ATOM   1094   CD LYS B  43       1.534 -17.547  13.197  4.00  1.00            
ATOM   1095   CE LYS B  43       0.543 -18.613  12.729  4.00  1.00            
ATOM   1096   NZ LYS B  43       1.263 -19.876  12.447  4.00  1.00            
ATOM   1097    C LYS B  43       3.819 -14.053  14.191  4.00  1.00            
ATOM   1098    O LYS B  43       4.141 -12.899  13.920  4.00  1.00            
ATOM   1099    N PRO B  44       4.449 -14.833  15.039  4.00  0.00            
ATOM   1100   CA PRO B  44       5.630 -14.417  15.757  4.00  0.00            
ATOM   1101   CD PRO B  44       3.659 -15.772  15.824  4.00  0.00            
ATOM   1102   CB PRO B  44       5.763 -15.360  16.946  4.00  0.00            
ATOM   1103   CG PRO B  44       4.320 -15.819  17.209  4.00  0.00            
ATOM   1104    C PRO B  44       6.877 -14.365  14.913  4.00  0.00            
ATOM   1105    O PRO B  44       6.932 -15.029  13.880  4.00  0.00            
ATOM   1106    N LYS B  45       7.880 -13.567  15.355  4.00  0.00            
ATOM   1107   CA LYS B  45       9.135 -13.376  14.670  4.00  0.00            
ATOM   1108   CB LYS B  45       9.101 -12.161  13.727  4.00  0.00            
ATOM   1109   CG LYS B  45      10.279 -12.040  12.757  4.00  0.00            
ATOM   1110   CD LYS B  45      10.229 -13.053  11.612  4.00  0.00            
ATOM   1111   CE LYS B  45      10.977 -12.597  10.361  4.00  0.00            
ATOM   1112   NZ LYS B  45      10.819 -13.604   9.290  4.00  0.00            
ATOM   1113    C LYS B  45      10.140 -13.049  15.720  4.00  0.00            
ATOM   1114    O LYS B  45       9.846 -13.107  16.913  4.00  0.00            
ATOM   1115    N MET B  46      11.371 -12.698  15.299  4.00  0.00            
ATOM   1116   CA MET B  46      12.362 -12.402  16.287  4.00  0.00            
ATOM   1117   CB MET B  46      13.451 -13.485  16.392  4.00  0.00            
ATOM   1118   CG MET B  46      12.927 -14.883  16.718  4.00  0.00            
ATOM   1119   SD MET B  46      14.222 -16.158  16.776  4.00  0.00            
ATOM   1120   CE MET B  46      13.113 -17.556  16.438  4.00  0.00            
ATOM   1121    C MET B  46      13.106 -11.147  15.902  4.00  0.00            
ATOM   1122    O MET B  46      13.271 -10.845  14.721  4.00  0.00            
ATOM   1123    N ILE B  47      13.554 -10.367  16.915  4.00  0.00            
ATOM   1124   CA ILE B  47      14.398  -9.216  16.708  4.00  0.00            
ATOM   1125   CB ILE B  47      13.788  -7.908  17.117  4.00  0.00            
ATOM   1126  CG1 ILE B  47      12.535  -7.606  16.280  4.00  0.00            
ATOM   1127  CG2 ILE B  47      14.884  -6.835  16.999  4.00  0.00            
ATOM   1128  CD1 ILE B  47      11.378  -8.560  16.563  4.00  0.00            
ATOM   1129    C ILE B  47      15.557  -9.423  17.599  4.00  0.00            
ATOM   1130    O ILE B  47      15.407  -9.720  18.783  4.00  0.00            
ATOM   1131    N GLY B  48      16.760  -9.290  17.036  4.00  0.00            
ATOM   1132   CA GLY B  48      17.915  -9.513  17.832  4.00  0.00            
ATOM   1133    C GLY B  48      18.012  -8.474  18.900  4.00  0.00            
ATOM   1134    O GLY B  48      18.385  -8.772  20.031  4.00  0.00            
ATOM   1135    N GLY B  49      17.690  -7.205  18.588  4.00  0.00            
ATOM   1136   CA GLY B  49      17.974  -6.207  19.579  4.00  0.00            
ATOM   1137    C GLY B  49      19.465  -6.115  19.466  4.00  0.00            
ATOM   1138    O GLY B  49      20.051  -6.687  18.547  4.00  0.00            
ATOM   1139    N ILE B  50      20.153  -5.394  20.362  3.00  0.00            
ATOM   1140   CA ILE B  50      21.576  -5.462  20.209  3.00  0.00            
ATOM   1141   CB ILE B  50      22.237  -4.108  20.158  3.00  0.00            
ATOM   1142  CG1 ILE B  50      23.759  -4.258  19.991  3.00  0.00            
ATOM   1143  CG2 ILE B  50      21.797  -3.280  21.379  3.00  0.00            
ATOM   1144  CD1 ILE B  50      24.172  -4.858  18.648  3.00  0.00            
ATOM   1145    C ILE B  50      22.078  -6.250  21.384  3.00  0.00            
ATOM   1146    O ILE B  50      22.218  -5.740  22.495  3.00  0.00            
ATOM   1147    N GLY B  51      22.332  -7.555  21.163  3.00  0.00            
ATOM   1148   CA GLY B  51      22.859  -8.403  22.193  3.00  0.00            
ATOM   1149    C GLY B  51      21.732  -8.973  23.007  3.00  0.00            
ATOM   1150    O GLY B  51      21.951  -9.870  23.820  3.00  0.00            
ATOM   1151    N GLY B  52      20.493  -8.476  22.821  4.00  0.00            
ATOM   1152   CA GLY B  52      19.392  -8.979  23.603  4.00  0.00            
ATOM   1153    C GLY B  52      18.625  -9.973  22.783  4.00  0.00            
ATOM   1154    O GLY B  52      19.109 -10.464  21.765  4.00  0.00            
ATOM   1155    N PHE B  53      17.407 -10.329  23.248  4.00  0.00            
ATOM   1156   CA PHE B  53      16.545 -11.206  22.503  4.00  0.00            
ATOM   1157   CB PHE B  53      16.523 -12.627  23.088  4.00  0.00            
ATOM   1158   CG PHE B  53      15.847 -13.547  22.134  4.00  0.00            
ATOM   1159  CD1 PHE B  53      14.483 -13.719  22.161  4.00  0.00            
ATOM   1160  CD2 PHE B  53      16.590 -14.241  21.206  4.00  0.00            
ATOM   1161  CE1 PHE B  53      13.871 -14.575  21.277  4.00  0.00            
ATOM   1162  CE2 PHE B  53      15.983 -15.099  20.320  4.00  0.00            
ATOM   1163   CZ PHE B  53      14.620 -15.266  20.355  4.00  0.00            
ATOM   1164    C PHE B  53      15.170 -10.646  22.673  4.00  0.00            
ATOM   1165    O PHE B  53      14.535 -10.842  23.708  4.00  0.00            
ATOM   1166    N ILE B  54      14.680  -9.912  21.660  4.00  0.00            
ATOM   1167   CA ILE B  54      13.414  -9.261  21.807  4.00  0.00            
ATOM   1168   CB ILE B  54      13.183  -8.206  20.766  4.00  0.00            
ATOM   1169  CG1 ILE B  54      14.219  -7.080  20.914  4.00  0.00            
ATOM   1170  CG2 ILE B  54      11.727  -7.728  20.888  4.00  0.00            
ATOM   1171  CD1 ILE B  54      14.189  -6.074  19.765  4.00  0.00            
ATOM   1172    C ILE B  54      12.215 -10.178  21.760  4.00  0.00            
ATOM   1173    O ILE B  54      11.397 -10.168  22.677  4.00  0.00            
ATOM   1174    N LYS B  55      12.096 -11.018  20.707  4.00  0.00            
ATOM   1175   CA LYS B  55      10.930 -11.844  20.482  4.00  0.00            
ATOM   1176   CB LYS B  55      10.608 -12.830  21.620  4.00  0.00            
ATOM   1177   CG LYS B  55       9.367 -13.677  21.325  4.00  0.00            
ATOM   1178   CD LYS B  55       9.199 -14.902  22.224  4.00  0.00            
ATOM   1179   CE LYS B  55       7.924 -15.696  21.927  4.00  0.00            
ATOM   1180   NZ LYS B  55       7.906 -16.950  22.714  4.00  0.00            
ATOM   1181    C LYS B  55       9.736 -10.977  20.247  4.00  0.00            
ATOM   1182    O LYS B  55       9.513 -10.017  20.983  4.00  0.00            
ATOM   1183    N VAL B  56       8.921 -11.300  19.213  4.00  0.00            
ATOM   1184   CA VAL B  56       7.827 -10.412  18.937  4.00  0.00            
ATOM   1185   CB VAL B  56       8.207  -9.227  18.088  4.00  0.00            
ATOM   1186  CG1 VAL B  56       9.243  -8.360  18.822  4.00  0.00            
ATOM   1187  CG2 VAL B  56       8.680  -9.742  16.719  4.00  0.00            
ATOM   1188    C VAL B  56       6.709 -11.051  18.200  4.00  0.00            
ATOM   1189    O VAL B  56       6.714 -12.237  17.871  4.00  0.00            
ATOM   1190    N ARG B  57       5.695 -10.196  17.954  4.00  0.00            
ATOM   1191   CA ARG B  57       4.506 -10.509  17.233  4.00  0.00            
ATOM   1192   CB ARG B  57       3.249  -9.994  17.949  4.00  0.00            
ATOM   1193   CG ARG B  57       3.212 -10.414  19.419  4.00  0.00            
ATOM   1194   CD ARG B  57       1.983  -9.922  20.184  4.00  0.00            
ATOM   1195   NE ARG B  57       2.336  -9.953  21.632  4.00  0.00            
ATOM   1196   CZ ARG B  57       1.366 -10.075  22.583  4.00  0.00            
ATOM   1197  NH1 ARG B  57       0.059 -10.216  22.215  4.00  0.00            
ATOM   1198  NH2 ARG B  57       1.708 -10.066  23.905  4.00  0.00            
ATOM   1199    C ARG B  57       4.627  -9.760  15.948  4.00  0.00            
ATOM   1200    O ARG B  57       4.820  -8.546  15.941  4.00  0.00            
ATOM   1201    N GLN B  58       4.525 -10.478  14.821  4.00  1.00            
ATOM   1202   CA GLN B  58       4.674  -9.884  13.527  4.00  1.00            
ATOM   1203   CB GLN B  58       5.393 -10.822  12.542  4.00  1.00            
ATOM   1204   CG GLN B  58       5.590 -10.264  11.134  4.00  1.00            
ATOM   1205   CD GLN B  58       6.228 -11.372  10.306  4.00  1.00            
ATOM   1206  OE1 GLN B  58       5.554 -12.048   9.530  4.00  1.00            
ATOM   1207  NE2 GLN B  58       7.560 -11.579  10.484  4.00  1.00            
ATOM   1208    C GLN B  58       3.328  -9.666  12.993  4.00  1.00            
ATOM   1209    O GLN B  58       2.402 -10.400  13.321  4.00  1.00            
ATOM   1210    N TYR B  59       3.177  -8.607  12.189  4.00  1.00            
ATOM   1211   CA TYR B  59       1.920  -8.464  11.552  4.00  1.00            
ATOM   1212   CB TYR B  59       1.122  -7.193  11.880  4.00  1.00            
ATOM   1213   CG TYR B  59      -0.188  -7.372  11.186  4.00  1.00            
ATOM   1214  CD1 TYR B  59      -1.155  -8.180  11.738  4.00  1.00            
ATOM   1215  CD2 TYR B  59      -0.457  -6.749   9.990  4.00  1.00            
ATOM   1216  CE1 TYR B  59      -2.367  -8.359  11.112  4.00  1.00            
ATOM   1217  CE2 TYR B  59      -1.666  -6.920   9.357  4.00  1.00            
ATOM   1218   CZ TYR B  59      -2.625  -7.727   9.919  4.00  1.00            
ATOM   1219   OH TYR B  59      -3.867  -7.908   9.276  4.00  1.00            
ATOM   1220    C TYR B  59       2.247  -8.422  10.114  4.00  1.00            
ATOM   1221    O TYR B  59       3.294  -7.906   9.725  4.00  1.00            
ATOM   1222    N ASP B  60       1.367  -8.995   9.287  4.00  1.00            
ATOM   1223   CA ASP B  60       1.663  -9.022   7.897  4.00  1.00            
ATOM   1224   CB ASP B  60       0.752  -9.973   7.102  4.00  1.00            
ATOM   1225   CG ASP B  60       1.393 -10.199   5.741  4.00  1.00            
ATOM   1226  OD1 ASP B  60       2.376  -9.476   5.429  4.00  1.00            
ATOM   1227  OD2 ASP B  60       0.904 -11.089   4.997  4.00  1.00            
ATOM   1228    C ASP B  60       1.466  -7.633   7.386  4.00  1.00            
ATOM   1229    O ASP B  60       1.920  -6.665   7.993  4.00  1.00            
ATOM   1230    N GLN B  61       0.764  -7.499   6.251  4.00  1.00            
ATOM   1231   CA GLN B  61       0.614  -6.224   5.624  4.00  1.00            
ATOM   1232   CB GLN B  61      -0.308  -6.289   4.397  4.00  1.00            
ATOM   1233   CG GLN B  61      -0.496  -4.945   3.699  4.00  1.00            
ATOM   1234   CD GLN B  61      -1.387  -5.150   2.483  4.00  1.00            
ATOM   1235  OE1 GLN B  61      -2.422  -4.502   2.344  4.00  1.00            
ATOM   1236  NE2 GLN B  61      -0.974  -6.071   1.571  4.00  1.00            
ATOM   1237    C GLN B  61       0.043  -5.233   6.579  4.00  1.00            
ATOM   1238    O GLN B  61      -1.075  -5.387   7.066  4.00  1.00            
ATOM   1239    N ILE B  62       0.829  -4.176   6.876  4.00  1.00            
ATOM   1240   CA ILE B  62       0.324  -3.117   7.695  4.00  1.00            
ATOM   1241   CB ILE B  62       1.046  -2.890   8.999  4.00  1.00            
ATOM   1242  CG1 ILE B  62       2.480  -2.387   8.783  4.00  1.00            
ATOM   1243  CG2 ILE B  62       0.991  -4.195   9.798  4.00  1.00            
ATOM   1244  CD1 ILE B  62       3.367  -3.373   8.037  4.00  1.00            
ATOM   1245    C ILE B  62       0.529  -1.862   6.906  4.00  1.00            
ATOM   1246    O ILE B  62       1.581  -1.677   6.296  4.00  1.00            
ATOM   1247    N PRO B  63      -0.449  -1.006   6.833  4.00  1.00            
ATOM   1248   CA PRO B  63      -0.208   0.195   6.088  4.00  1.00            
ATOM   1249   CD PRO B  63      -1.829  -1.454   6.711  4.00  1.00            
ATOM   1250   CB PRO B  63      -1.583   0.772   5.760  4.00  1.00            
ATOM   1251   CG PRO B  63      -2.494  -0.471   5.733  4.00  1.00            
ATOM   1252    C PRO B  63       0.640   1.053   6.966  4.00  1.00            
ATOM   1253    O PRO B  63       0.339   1.147   8.156  4.00  1.00            
ATOM   1254    N VAL B  64       1.702   1.677   6.430  4.00  1.00            
ATOM   1255   CA VAL B  64       2.483   2.547   7.255  4.00  1.00            
ATOM   1256   CB VAL B  64       3.739   1.913   7.781  4.00  1.00            
ATOM   1257  CG1 VAL B  64       4.596   1.428   6.605  4.00  1.00            
ATOM   1258  CG2 VAL B  64       4.451   2.932   8.680  4.00  1.00            
ATOM   1259    C VAL B  64       2.841   3.721   6.419  4.00  1.00            
ATOM   1260    O VAL B  64       3.403   3.565   5.337  4.00  1.00            
ATOM   1261    N GLU B  65       2.509   4.940   6.892  4.00  1.00            
ATOM   1262   CA GLU B  65       2.881   6.079   6.112  4.00  1.00            
ATOM   1263   CB GLU B  65       1.820   7.186   5.986  4.00  1.00            
ATOM   1264   CG GLU B  65       1.548   7.947   7.283  4.00  1.00            
ATOM   1265   CD GLU B  65       0.926   9.284   6.900  4.00  1.00            
ATOM   1266  OE1 GLU B  65       0.811   9.552   5.675  4.00  1.00            
ATOM   1267  OE2 GLU B  65       0.569  10.059   7.827  4.00  1.00            
ATOM   1268    C GLU B  65       4.059   6.687   6.816  4.00  1.00            
ATOM   1269    O GLU B  65       4.000   6.952   8.016  4.00  1.00            
ATOM   1270    N ILE B  66       5.178   6.894   6.090  4.00  1.00            
ATOM   1271   CA ILE B  66       6.338   7.520   6.669  4.00  1.00            
ATOM   1272   CB ILE B  66       7.629   6.864   6.262  4.00  1.00            
ATOM   1273  CG1 ILE B  66       7.652   5.382   6.679  4.00  1.00            
ATOM   1274  CG2 ILE B  66       8.785   7.698   6.838  4.00  1.00            
ATOM   1275  CD1 ILE B  66       7.496   5.157   8.182  4.00  1.00            
ATOM   1276    C ILE B  66       6.357   8.888   6.059  4.00  1.00            
ATOM   1277    O ILE B  66       6.694   9.050   4.887  4.00  1.00            
ATOM   1278    N CYS B  67       5.973   9.912   6.844  3.00  1.00            
ATOM   1279   CA CYS B  67       5.998  11.280   6.407  3.00  1.00            
ATOM   1280   CB CYS B  67       7.427  11.795   6.152  3.00  1.00            
ATOM   1281   SG CYS B  67       7.502  13.597   5.909  3.00  1.00            
ATOM   1282    C CYS B  67       5.188  11.481   5.160  3.00  1.00            
ATOM   1283    O CYS B  67       5.578  12.244   4.278  3.00  1.00            
ATOM   1284    N GLY B  68       4.033  10.806   5.042  3.00  1.00            
ATOM   1285   CA GLY B  68       3.184  11.039   3.908  3.00  1.00            
ATOM   1286    C GLY B  68       3.493  10.012   2.875  3.00  1.00            
ATOM   1287    O GLY B  68       2.626   9.630   2.090  3.00  1.00            
ATOM   1288    N HIS B  69       4.746   9.522   2.847  4.00  1.00            
ATOM   1289   CA HIS B  69       5.027   8.531   1.857  4.00  1.00            
ATOM   1290  ND1 HIS B  69       7.365  10.717   1.368  4.00  1.00            
ATOM   1291   CG HIS B  69       7.044   9.505   0.801  4.00  1.00            
ATOM   1292   CB HIS B  69       6.520   8.331   1.572  4.00  1.00            
ATOM   1293  NE2 HIS B  69       7.710  10.928  -0.819  4.00  1.00            
ATOM   1294  CD2 HIS B  69       7.262   9.650  -0.535  4.00  1.00            
ATOM   1295  CE1 HIS B  69       7.756  11.532   0.356  4.00  1.00            
ATOM   1296    C HIS B  69       4.380   7.263   2.322  4.00  1.00            
ATOM   1297    O HIS B  69       4.472   6.894   3.492  4.00  1.00            
ATOM   1298    N LYS B  70       3.683   6.575   1.399  4.00  1.00            
ATOM   1299   CA LYS B  70       2.934   5.391   1.716  4.00  1.00            
ATOM   1300   CB LYS B  70       1.940   5.015   0.603  4.00  1.00            
ATOM   1301   CG LYS B  70       1.093   3.775   0.894  4.00  1.00            
ATOM   1302   CD LYS B  70       0.010   4.000   1.949  4.00  1.00            
ATOM   1303   CE LYS B  70      -0.894   2.784   2.164  4.00  1.00            
ATOM   1304   NZ LYS B  70      -0.245   1.827   3.087  4.00  1.00            
ATOM   1305    C LYS B  70       3.881   4.249   1.863  4.00  1.00            
ATOM   1306    O LYS B  70       4.939   4.213   1.234  4.00  1.00            
ATOM   1307    N ALA B  71       3.527   3.289   2.737  4.00  1.00            
ATOM   1308   CA ALA B  71       4.357   2.136   2.892  4.00  1.00            
ATOM   1309   CB ALA B  71       5.469   2.311   3.936  4.00  1.00            
ATOM   1310    C ALA B  71       3.487   1.004   3.329  4.00  1.00            
ATOM   1311    O ALA B  71       2.455   1.203   3.965  4.00  1.00            
ATOM   1312    N ILE B  72       3.881  -0.227   2.959  4.00  1.00            
ATOM   1313   CA ILE B  72       3.114  -1.387   3.297  4.00  1.00            
ATOM   1314   CB ILE B  72       2.207  -1.762   2.149  4.00  1.00            
ATOM   1315  CG1 ILE B  72       1.314  -2.978   2.438  4.00  1.00            
ATOM   1316  CG2 ILE B  72       3.103  -1.956   0.914  4.00  1.00            
ATOM   1317  CD1 ILE B  72       2.059  -4.311   2.401  4.00  1.00            
ATOM   1318    C ILE B  72       4.093  -2.494   3.540  4.00  1.00            
ATOM   1319    O ILE B  72       5.162  -2.515   2.933  4.00  1.00            
ATOM   1320    N GLY B  73       3.778  -3.439   4.448  4.00  1.00            
ATOM   1321   CA GLY B  73       4.722  -4.504   4.620  4.00  1.00            
ATOM   1322    C GLY B  73       4.413  -5.236   5.882  4.00  1.00            
ATOM   1323    O GLY B  73       3.249  -5.421   6.227  4.00  1.00            
ATOM   1324    N THR B  74       5.470  -5.710   6.578  4.00  1.00            
ATOM   1325   CA THR B  74       5.298  -6.415   7.816  4.00  1.00            
ATOM   1326   CB THR B  74       5.996  -7.739   7.856  4.00  1.00            
ATOM   1327  OG1 THR B  74       7.400  -7.557   7.739  4.00  1.00            
ATOM   1328  CG2 THR B  74       5.472  -8.595   6.691  4.00  1.00            
ATOM   1329    C THR B  74       5.911  -5.578   8.882  4.00  1.00            
ATOM   1330    O THR B  74       6.976  -4.992   8.696  4.00  1.00            
ATOM   1331    N VAL B  75       5.224  -5.477  10.030  4.00  1.00            
ATOM   1332   CA VAL B  75       5.780  -4.736  11.115  4.00  1.00            
ATOM   1333   CB VAL B  75       4.965  -3.547  11.526  4.00  1.00            
ATOM   1334  CG1 VAL B  75       4.968  -2.532  10.370  4.00  1.00            
ATOM   1335  CG2 VAL B  75       3.562  -4.031  11.934  4.00  1.00            
ATOM   1336    C VAL B  75       5.824  -5.656  12.259  4.00  1.00            
ATOM   1337    O VAL B  75       4.951  -6.505  12.433  4.00  1.00            
ATOM   1338    N LEU B  76       6.879  -5.518  13.064  4.00  1.00            
ATOM   1339   CA LEU B  76       6.952  -6.375  14.186  4.00  1.00            
ATOM   1340   CB LEU B  76       8.362  -6.919  14.474  4.00  1.00            
ATOM   1341   CG LEU B  76       8.923  -7.830  13.369  4.00  1.00            
ATOM   1342  CD1 LEU B  76      10.329  -8.336  13.730  4.00  1.00            
ATOM   1343  CD2 LEU B  76       7.949  -8.967  13.027  4.00  1.00            
ATOM   1344    C LEU B  76       6.568  -5.555  15.380  4.00  1.00            
ATOM   1345    O LEU B  76       6.904  -4.375  15.465  4.00  1.00            
ATOM   1346    N VAL B  77       5.829  -6.160  16.331  4.00  1.00            
ATOM   1347   CA VAL B  77       5.446  -5.458  17.523  4.00  1.00            
ATOM   1348   CB VAL B  77       3.995  -5.631  17.867  4.00  1.00            
ATOM   1349  CG1 VAL B  77       3.710  -4.890  19.183  4.00  1.00            
ATOM   1350  CG2 VAL B  77       3.150  -5.144  16.678  4.00  1.00            
ATOM   1351    C VAL B  77       6.248  -6.060  18.627  4.00  1.00            
ATOM   1352    O VAL B  77       6.374  -7.280  18.701  4.00  1.00            
ATOM   1353    N GLY B  78       6.827  -5.235  19.524  1.00  1.00            
ATOM   1354   CA GLY B  78       7.618  -5.885  20.527  1.00  1.00            
ATOM   1355    C GLY B  78       8.071  -4.916  21.576  1.00  1.00            
ATOM   1356    O GLY B  78       7.606  -3.783  21.690  1.00  1.00            
ATOM   1357    N PRO B  79       8.999  -5.420  22.349  1.00  1.00            
ATOM   1358   CA PRO B  79       9.596  -4.726  23.462  1.00  1.00            
ATOM   1359   CD PRO B  79       9.154  -6.862  22.460  1.00  1.00            
ATOM   1360   CB PRO B  79      10.499  -5.750  24.148  1.00  1.00            
ATOM   1361   CG PRO B  79       9.844  -7.101  23.813  1.00  1.00            
ATOM   1362    C PRO B  79      10.266  -3.400  23.288  1.00  1.00            
ATOM   1363    O PRO B  79       9.971  -2.514  24.089  1.00  1.00            
ATOM   1364    N THR B  80      11.169  -3.228  22.303  1.00  1.00            
ATOM   1365   CA THR B  80      11.814  -1.954  22.137  1.00  1.00            
ATOM   1366   CB THR B  80      10.894  -0.941  21.502  1.00  1.00            
ATOM   1367  OG1 THR B  80       9.799  -0.630  22.350  1.00  1.00            
ATOM   1368  CG2 THR B  80      10.382  -1.543  20.183  1.00  1.00            
ATOM   1369    C THR B  80      12.463  -1.558  23.454  1.00  1.00            
ATOM   1370    O THR B  80      13.085  -2.462  24.010  1.00  1.00            
ATOM   1371    N PRO B  81      12.468  -0.376  24.075  1.00  1.00            
ATOM   1372   CA PRO B  81      11.842   0.851  23.637  1.00  1.00            
ATOM   1373   CD PRO B  81      12.593  -0.399  25.526  1.00  1.00            
ATOM   1374   CB PRO B  81      11.796   1.780  24.848  1.00  1.00            
ATOM   1375   CG PRO B  81      11.811   0.817  26.044  1.00  1.00            
ATOM   1376    C PRO B  81      12.479   1.488  22.455  1.00  1.00            
ATOM   1377    O PRO B  81      13.706   1.568  22.402  1.00  1.00            
ATOM   1378    N VAL B  82      11.629   1.932  21.511  1.00  1.00            
ATOM   1379   CA VAL B  82      11.968   2.693  20.353  1.00  1.00            
ATOM   1380   CB VAL B  82      13.391   2.619  19.904  1.00  1.00            
ATOM   1381  CG1 VAL B  82      13.649   1.239  19.284  1.00  1.00            
ATOM   1382  CG2 VAL B  82      13.636   3.800  18.960  1.00  1.00            
ATOM   1383    C VAL B  82      11.125   2.170  19.251  1.00  1.00            
ATOM   1384    O VAL B  82      10.815   0.982  19.211  1.00  1.00            
ATOM   1385    N ASN B  83      10.716   3.042  18.323  1.00  1.00            
ATOM   1386   CA ASN B  83       9.977   2.529  17.217  1.00  1.00            
ATOM   1387   CB ASN B  83       8.744   3.369  16.844  1.00  1.00            
ATOM   1388   CG ASN B  83       8.026   2.690  15.683  1.00  1.00            
ATOM   1389  OD1 ASN B  83       8.617   2.408  14.641  1.00  1.00            
ATOM   1390  ND2 ASN B  83       6.707   2.419  15.865  1.00  1.00            
ATOM   1391    C ASN B  83      10.939   2.621  16.081  1.00  1.00            
ATOM   1392    O ASN B  83      11.606   3.640  15.908  1.00  1.00            
ATOM   1393    N ILE B  84      11.050   1.546  15.283  4.00  1.00            
ATOM   1394   CA ILE B  84      12.007   1.536  14.216  4.00  1.00            
ATOM   1395   CB ILE B  84      12.980   0.404  14.330  4.00  1.00            
ATOM   1396  CG1 ILE B  84      13.966   0.616  15.487  4.00  1.00            
ATOM   1397  CG2 ILE B  84      13.620   0.204  12.958  4.00  1.00            
ATOM   1398  CD1 ILE B  84      14.791  -0.633  15.801  4.00  1.00            
ATOM   1399    C ILE B  84      11.295   1.319  12.924  4.00  1.00            
ATOM   1400    O ILE B  84      10.386   0.498  12.820  4.00  1.00            
ATOM   1401    N ILE B  85      11.692   2.099  11.905  4.00  1.00            
ATOM   1402   CA ILE B  85      11.237   1.906  10.563  4.00  1.00            
ATOM   1403   CB ILE B  85      10.850   3.186   9.881  4.00  1.00            
ATOM   1404  CG1 ILE B  85       9.584   3.774  10.517  4.00  1.00            
ATOM   1405  CG2 ILE B  85      10.735   2.908   8.375  4.00  1.00            
ATOM   1406  CD1 ILE B  85       8.374   2.857  10.361  4.00  1.00            
ATOM   1407    C ILE B  85      12.450   1.439   9.895  4.00  1.00            
ATOM   1408    O ILE B  85      13.468   2.129   9.879  4.00  1.00            
ATOM   1409    N GLY B  86      12.393   0.237   9.329  1.00  1.00            
ATOM   1410   CA GLY B  86      13.663  -0.189   8.896  1.00  1.00            
ATOM   1411    C GLY B  86      13.746  -0.350   7.444  1.00  1.00            
ATOM   1412    O GLY B  86      12.966   0.195   6.666  1.00  1.00            
ATOM   1413    N ARG B  87      14.757  -1.145   7.062  2.00  1.00            
ATOM   1414   CA ARG B  87      14.850  -1.537   5.708  2.00  1.00            
ATOM   1415   CB ARG B  87      16.074  -2.416   5.380  2.00  1.00            
ATOM   1416   CG ARG B  87      17.390  -1.635   5.354  2.00  1.00            
ATOM   1417   CD ARG B  87      18.631  -2.477   5.039  2.00  1.00            
ATOM   1418   NE ARG B  87      19.009  -3.226   6.272  2.00  1.00            
ATOM   1419   CZ ARG B  87      18.592  -4.510   6.473  2.00  1.00            
ATOM   1420  NH1 ARG B  87      17.814  -5.134   5.542  2.00  1.00            
ATOM   1421  NH2 ARG B  87      18.975  -5.178   7.601  2.00  1.00            
ATOM   1422    C ARG B  87      13.620  -2.363   5.556  2.00  1.00            
ATOM   1423    O ARG B  87      13.043  -2.815   6.545  2.00  1.00            
ATOM   1424    N ASN B  88      13.182  -2.586   4.314  2.00  1.00            
ATOM   1425   CA ASN B  88      11.932  -3.247   4.110  2.00  1.00            
ATOM   1426   CB ASN B  88      11.756  -4.561   4.899  2.00  1.00            
ATOM   1427   CG ASN B  88      12.714  -5.599   4.327  2.00  1.00            
ATOM   1428  OD1 ASN B  88      12.519  -6.099   3.221  2.00  1.00            
ATOM   1429  ND2 ASN B  88      13.783  -5.935   5.098  2.00  1.00            
ATOM   1430    C ASN B  88      10.833  -2.294   4.472  2.00  1.00            
ATOM   1431    O ASN B  88       9.697  -2.696   4.722  2.00  1.00            
ATOM   1432    N LEU B  89      11.168  -0.988   4.496  2.00  1.00            
ATOM   1433   CA LEU B  89      10.252   0.107   4.683  2.00  1.00            
ATOM   1434   CB LEU B  89      10.189   0.616   6.134  2.00  1.00            
ATOM   1435   CG LEU B  89       9.554  -0.371   7.133  2.00  1.00            
ATOM   1436  CD1 LEU B  89       9.531   0.218   8.552  2.00  1.00            
ATOM   1437  CD2 LEU B  89       8.163  -0.825   6.664  2.00  1.00            
ATOM   1438    C LEU B  89      10.864   1.189   3.880  2.00  1.00            
ATOM   1439    O LEU B  89      10.220   1.852   3.069  2.00  1.00            
ATOM   1440    N LEU B  90      12.177   1.349   4.103  2.00  1.00            
ATOM   1441   CA LEU B  90      12.954   2.340   3.444  2.00  1.00            
ATOM   1442   CB LEU B  90      14.388   2.436   3.990  2.00  1.00            
ATOM   1443   CG LEU B  90      14.425   2.891   5.464  2.00  1.00            
ATOM   1444  CD1 LEU B  90      15.861   3.152   5.946  2.00  1.00            
ATOM   1445  CD2 LEU B  90      13.491   4.089   5.702  2.00  1.00            
ATOM   1446    C LEU B  90      12.979   2.030   1.975  2.00  1.00            
ATOM   1447    O LEU B  90      12.924   2.936   1.145  2.00  1.00            
ATOM   1448    N THR B  91      13.044   0.733   1.616  3.00  1.00            
ATOM   1449   CA THR B  91      13.118   0.332   0.236  3.00  1.00            
ATOM   1450   CB THR B  91      13.156  -1.165   0.091  3.00  1.00            
ATOM   1451  OG1 THR B  91      11.921  -1.738   0.495  3.00  1.00            
ATOM   1452  CG2 THR B  91      14.277  -1.708   0.992  3.00  1.00            
ATOM   1453    C THR B  91      11.883   0.806  -0.461  3.00  1.00            
ATOM   1454    O THR B  91      11.959   1.384  -1.544  3.00  1.00            
ATOM   1455    N GLN B  92      10.706   0.599   0.163  3.00  1.00            
ATOM   1456   CA GLN B  92       9.487   1.005  -0.468  3.00  1.00            
ATOM   1457   CB GLN B  92       8.214   0.683   0.337  3.00  1.00            
ATOM   1458   CG GLN B  92       7.726  -0.759   0.183  3.00  1.00            
ATOM   1459   CD GLN B  92       7.253  -0.916  -1.258  3.00  1.00            
ATOM   1460  OE1 GLN B  92       8.060  -0.929  -2.187  3.00  1.00            
ATOM   1461  NE2 GLN B  92       5.912  -1.026  -1.458  3.00  1.00            
ATOM   1462    C GLN B  92       9.556   2.480  -0.653  3.00  1.00            
ATOM   1463    O GLN B  92       9.159   3.005  -1.693  3.00  1.00            
ATOM   1464    N ILE B  93      10.097   3.188   0.353  3.00  1.00            
ATOM   1465   CA ILE B  93      10.209   4.611   0.270  3.00  1.00            
ATOM   1466   CB ILE B  93      10.820   5.225   1.498  3.00  1.00            
ATOM   1467  CG1 ILE B  93       9.963   4.901   2.733  3.00  1.00            
ATOM   1468  CG2 ILE B  93      10.964   6.737   1.252  3.00  1.00            
ATOM   1469  CD1 ILE B  93       8.529   5.418   2.629  3.00  1.00            
ATOM   1470    C ILE B  93      11.098   4.900  -0.897  3.00  1.00            
ATOM   1471    O ILE B  93      10.854   5.840  -1.653  3.00  1.00            
ATOM   1472    N GLY B  94      12.145   4.074  -1.093  3.00  1.00            
ATOM   1473   CA GLY B  94      13.069   4.317  -2.162  3.00  1.00            
ATOM   1474    C GLY B  94      14.174   5.110  -1.560  3.00  1.00            
ATOM   1475    O GLY B  94      15.004   5.688  -2.260  3.00  1.00            
ATOM   1476    N CYS B  95      14.200   5.147  -0.216  1.00  1.00            
ATOM   1477   CA CYS B  95      15.188   5.910   0.475  1.00  1.00            
ATOM   1478   CB CYS B  95      14.921   6.060   1.984  1.00  1.00            
ATOM   1479   SG CYS B  95      16.204   7.041   2.818  1.00  1.00            
ATOM   1480    C CYS B  95      16.512   5.271   0.307  1.00  1.00            
ATOM   1481    O CYS B  95      16.638   4.049   0.264  1.00  1.00            
ATOM   1482    N THR B  96      17.544   6.121   0.173  4.00  1.00            
ATOM   1483   CA THR B  96      18.866   5.610   0.035  4.00  1.00            
ATOM   1484   CB THR B  96      19.353   5.582  -1.383  4.00  1.00            
ATOM   1485  OG1 THR B  96      19.448   6.905  -1.887  4.00  1.00            
ATOM   1486  CG2 THR B  96      18.367   4.763  -2.234  4.00  1.00            
ATOM   1487    C THR B  96      19.775   6.511   0.772  4.00  1.00            
ATOM   1488    O THR B  96      19.454   7.665   1.050  4.00  1.00            
ATOM   1489    N LEU B  97      20.950   5.976   1.123  4.00  1.00            
ATOM   1490   CA LEU B  97      21.911   6.797   1.769  4.00  1.00            
ATOM   1491   CB LEU B  97      22.796   6.056   2.793  4.00  1.00            
ATOM   1492   CG LEU B  97      22.096   5.653   4.108  4.00  1.00            
ATOM   1493  CD1 LEU B  97      20.977   4.624   3.889  4.00  1.00            
ATOM   1494  CD2 LEU B  97      23.128   5.195   5.151  4.00  1.00            
ATOM   1495    C LEU B  97      22.825   7.309   0.698  4.00  1.00            
ATOM   1496    O LEU B  97      23.048   6.634  -0.306  4.00  1.00            
ATOM   1497    N ASN B  98      23.362   8.536   0.870  4.00  1.00            
ATOM   1498   CA ASN B  98      24.235   9.076  -0.137  4.00  1.00            
ATOM   1499   CB ASN B  98      23.597  10.238  -0.925  4.00  1.00            
ATOM   1500   CG ASN B  98      24.496  10.607  -2.098  4.00  1.00            
ATOM   1501  OD1 ASN B  98      25.605  11.108  -1.920  4.00  1.00            
ATOM   1502  ND2 ASN B  98      24.004  10.356  -3.341  4.00  1.00            
ATOM   1503    C ASN B  98      25.474   9.588   0.505  4.00  1.00            
ATOM   1504    O ASN B  98      25.451  10.116   1.617  4.00  1.00            
ATOM   1505    N PHE B  99      26.607   9.414  -0.197  1.00  1.00            
ATOM   1506   CA PHE B  99      27.847   9.920   0.293  1.00  1.00            
ATOM   1507   CB PHE B  99      29.052   9.012  -0.013  1.00  1.00            
ATOM   1508   CG PHE B  99      28.879   7.771   0.795  1.00  1.00            
ATOM   1509  CD1 PHE B  99      28.174   6.705   0.291  1.00  1.00            
ATOM   1510  CD2 PHE B  99      29.414   7.676   2.060  1.00  1.00            
ATOM   1511  CE1 PHE B  99      28.006   5.559   1.030  1.00  1.00            
ATOM   1512  CE2 PHE B  99      29.249   6.532   2.805  1.00  1.00            
ATOM   1513   CZ PHE B  99      28.544   5.471   2.290  1.00  1.00            
ATOM   1514    C PHE B  99      28.085  11.259  -0.395  1.00  1.00            
ATOM   1515    O PHE B  99      29.089  11.377  -1.149  1.00  1.00            
ATOM   1516  OXT PHE B  99      27.260  12.183  -0.172  1.00  1.00            
ATOM   1517    N GLY C   1      14.895 -13.149  10.872  1.00  0.00            
ATOM   1518   CA GLY C   1      14.599 -12.116  11.890  1.00  0.00            
ATOM   1519    C GLY C   1      15.302 -10.858  11.542  1.00  0.00            
ATOM   1520    O GLY C   1      15.636 -10.640  10.380  1.00  0.00            
ATOM   1521    N ALA C   2      15.546  -9.993  12.545  1.00  0.00            
ATOM   1522   CA ALA C   2      16.193  -8.761  12.223  1.00  0.00            
ATOM   1523   CB ALA C   2      15.242  -7.552  12.205  1.00  0.00            
ATOM   1524    C ALA C   2      17.212  -8.445  13.249  1.00  0.00            
ATOM   1525    O ALA C   2      17.114  -8.848  14.408  1.00  0.00            
ATOM   1526    N GLU C   3      18.243  -7.706  12.815  1.00  0.00            
ATOM   1527   CA GLU C   3      19.237  -7.276  13.737  1.00  0.00            
ATOM   1528   CB GLU C   3      20.672  -7.592  13.282  1.00  0.00            
ATOM   1529   CG GLU C   3      20.966  -9.088  13.134  1.00  0.00            
ATOM   1530   CD GLU C   3      21.060  -9.728  14.513  1.00  0.00            
ATOM   1531  OE1 GLU C   3      20.489  -9.155  15.479  1.00  0.00            
ATOM   1532  OE2 GLU C   3      21.705 -10.806  14.611  1.00  0.00            
ATOM   1533    C GLU C   3      19.110  -5.795  13.789  1.00  0.00            
ATOM   1534    O GLU C   3      19.343  -5.111  12.793  1.00  0.00            
ATOM   1535    N THR C   4      18.732  -5.253  14.961  1.00  0.00            
ATOM   1536   CA THR C   4      18.596  -3.833  15.052  1.00  0.00            
ATOM   1537   CB THR C   4      17.446  -3.376  15.902  1.00  0.00            
ATOM   1538  OG1 THR C   4      17.611  -3.823  17.240  1.00  0.00            
ATOM   1539  CG2 THR C   4      16.141  -3.931  15.309  1.00  0.00            
ATOM   1540    C THR C   4      19.842  -3.339  15.680  1.00  0.00            
ATOM   1541    O THR C   4      20.428  -4.007  16.530  1.00  0.00            
ATOM   1542    N PHE C   5      20.310  -2.158  15.246  1.00  0.00            
ATOM   1543   CA PHE C   5      21.517  -1.701  15.844  1.00  0.00            
ATOM   1544   CB PHE C   5      22.681  -1.584  14.846  1.00  0.00            
ATOM   1545   CG PHE C   5      23.914  -1.274  15.623  1.00  0.00            
ATOM   1546  CD1 PHE C   5      24.588  -2.275  16.285  1.00  0.00            
ATOM   1547  CD2 PHE C   5      24.402   0.011  15.684  1.00  0.00            
ATOM   1548  CE1 PHE C   5      25.729  -1.997  17.001  1.00  0.00            
ATOM   1549  CE2 PHE C   5      25.543   0.292  16.399  1.00  0.00            
ATOM   1550   CZ PHE C   5      26.209  -0.712  17.060  1.00  0.00            
ATOM   1551    C PHE C   5      21.271  -0.347  16.422  1.00  0.00            
ATOM   1552    O PHE C   5      20.774   0.554  15.749  1.00  0.00            
ATOM   1553    N TYR C   6      21.573  -0.198  17.724  1.00  0.00            
ATOM   1554   CA TYR C   6      21.525   1.089  18.346  1.00  0.00            
ATOM   1555   CB TYR C   6      20.122   1.527  18.805  1.00  0.00            
ATOM   1556   CG TYR C   6      20.246   2.936  19.279  1.00  0.00            
ATOM   1557  CD1 TYR C   6      20.391   3.957  18.368  1.00  0.00            
ATOM   1558  CD2 TYR C   6      20.208   3.241  20.620  1.00  0.00            
ATOM   1559  CE1 TYR C   6      20.506   5.263  18.786  1.00  0.00            
ATOM   1560  CE2 TYR C   6      20.321   4.545  21.045  1.00  0.00            
ATOM   1561   CZ TYR C   6      20.471   5.557  20.127  1.00  0.00            
ATOM   1562   OH TYR C   6      20.589   6.897  20.555  1.00  0.00            
ATOM   1563    C TYR C   6      22.383   0.964  19.542  1.00  0.00            
ATOM   1564    O TYR C   6      22.087   0.203  20.460  1.00  0.00            
ATOM   1565    N VAL C   7      23.496   1.707  19.551  1.00  0.00            
ATOM   1566   CA VAL C   7      24.328   1.607  20.696  1.00  0.00            
ATOM   1567   CB VAL C   7      25.648   0.941  20.432  1.00  0.00            
ATOM   1568  CG1 VAL C   7      26.495   0.984  21.717  1.00  0.00            
ATOM   1569  CG2 VAL C   7      25.375  -0.481  19.915  1.00  0.00            
ATOM   1570    C VAL C   7      24.614   2.991  21.124  1.00  0.00            
ATOM   1571    O VAL C   7      24.857   3.877  20.306  1.00  0.00            
ATOM   1572    N ASP C   8      24.567   3.212  22.442  1.00  0.00            
ATOM   1573   CA ASP C   8      24.823   4.522  22.923  1.00  0.00            
ATOM   1574   CB ASP C   8      23.690   5.086  23.797  1.00  0.00            
ATOM   1575   CG ASP C   8      23.562   4.182  25.013  1.00  0.00            
ATOM   1576  OD1 ASP C   8      23.445   2.946  24.803  1.00  0.00            
ATOM   1577  OD2 ASP C   8      23.569   4.706  26.159  1.00  0.00            
ATOM   1578    C ASP C   8      26.038   4.450  23.783  1.00  0.00            
ATOM   1579    O ASP C   8      26.492   3.370  24.158  1.00  0.00            
ATOM   1580    N GLY C   9      26.627   5.617  24.085  1.00  0.00            
ATOM   1581   CA GLY C   9      27.753   5.644  24.961  1.00  0.00            
ATOM   1582    C GLY C   9      28.986   5.718  24.128  1.00  0.00            
ATOM   1583    O GLY C   9      29.463   4.708  23.614  1.00  0.00            
ATOM   1584    N ALA C  10      29.546   6.934  23.995  1.00  0.00            
ATOM   1585   CA ALA C  10      30.746   7.089  23.231  1.00  0.00            
ATOM   1586   CB ALA C  10      30.538   6.899  21.723  1.00  0.00            
ATOM   1587    C ALA C  10      31.202   8.489  23.417  1.00  0.00            
ATOM   1588    O ALA C  10      30.432   9.371  23.792  1.00  0.00            
ATOM   1589    N ALA C  11      32.503   8.710  23.182  1.00  0.00            
ATOM   1590   CA ALA C  11      33.044  10.026  23.243  1.00  0.00            
ATOM   1591   CB ALA C  11      34.554  10.051  23.533  1.00  0.00            
ATOM   1592    C ALA C  11      32.835  10.613  21.891  1.00  0.00            
ATOM   1593    O ALA C  11      32.501   9.897  20.947  1.00  0.00            
ATOM   1594    N ASN C  12      33.021  11.940  21.761  1.00  0.00            
ATOM   1595   CA ASN C  12      32.798  12.551  20.486  1.00  0.00            
ATOM   1596   CB ASN C  12      33.653  11.926  19.368  1.00  0.00            
ATOM   1597   CG ASN C  12      35.116  12.208  19.675  1.00  0.00            
ATOM   1598  OD1 ASN C  12      35.454  13.260  20.214  1.00  0.00            
ATOM   1599  ND2 ASN C  12      36.010  11.244  19.328  1.00  0.00            
ATOM   1600    C ASN C  12      31.369  12.263  20.166  1.00  0.00            
ATOM   1601    O ASN C  12      30.980  12.147  19.004  1.00  0.00            
ATOM   1602    N ARG C  13      30.548  12.150  21.225  1.00  0.00            
ATOM   1603   CA ARG C  13      29.178  11.765  21.076  1.00  0.00            
ATOM   1604   CB ARG C  13      28.643  11.010  22.313  1.00  0.00            
ATOM   1605   CG ARG C  13      27.193  10.519  22.213  1.00  0.00            
ATOM   1606   CD ARG C  13      26.674   9.900  23.519  1.00  0.00            
ATOM   1607   NE ARG C  13      25.270   9.441  23.303  1.00  0.00            
ATOM   1608   CZ ARG C  13      24.214  10.267  23.567  1.00  0.00            
ATOM   1609  NH1 ARG C  13      24.432  11.542  24.003  1.00  0.00            
ATOM   1610  NH2 ARG C  13      22.937   9.816  23.392  1.00  0.00            
ATOM   1611    C ARG C  13      28.337  12.970  20.912  1.00  0.00            
ATOM   1612    O ARG C  13      28.550  14.001  21.547  1.00  0.00            
ATOM   1613    N GLU C  14      27.345  12.850  20.018  1.00  0.00            
ATOM   1614   CA GLU C  14      26.418  13.912  19.835  1.00  0.00            
ATOM   1615   CB GLU C  14      25.960  14.103  18.379  1.00  0.00            
ATOM   1616   CG GLU C  14      27.083  14.486  17.414  1.00  0.00            
ATOM   1617   CD GLU C  14      27.771  13.202  16.978  1.00  0.00            
ATOM   1618  OE1 GLU C  14      27.065  12.322  16.417  1.00  0.00            
ATOM   1619  OE2 GLU C  14      29.006  13.080  17.201  1.00  0.00            
ATOM   1620    C GLU C  14      25.214  13.510  20.602  1.00  0.00            
ATOM   1621    O GLU C  14      25.035  12.338  20.929  1.00  0.00            
ATOM   1622    N THR C  15      24.360  14.486  20.940  1.00  0.00            
ATOM   1623   CA THR C  15      23.184  14.131  21.664  1.00  0.00            
ATOM   1624   CB THR C  15      22.728  15.220  22.591  1.00  0.00            
ATOM   1625  OG1 THR C  15      22.356  16.373  21.848  1.00  0.00            
ATOM   1626  CG2 THR C  15      23.886  15.561  23.543  1.00  0.00            
ATOM   1627    C THR C  15      22.085  13.920  20.636  1.00  0.00            
ATOM   1628    O THR C  15      22.242  14.419  19.490  1.00  0.00            
ATOM   1629  OXT THR C  15      21.073  13.258  20.987  1.00  0.00            
END
