# Supplementary material for: Integrative modeling of diverse protein-peptide systems using CABS-dock
Source: PLoS Comput Biol. 2023 Jul 5;19(7):e1011275. doi: 10.1371/journal.pcbi.1011275 (PMC10351741; doi:10.1371/journal.pcbi.1011275)
Supplement: S1 File — Files in pdb format containing atomic coordinates of the structures obtained in this study: the highest-scored amyloid models and 10 examples of the docked peptide for each enzyme-substrate complex. (ZIP) [file pcbi.1011275.s006.zip › 12_HIV1_GAETFYVDGAANRET/3219.pdb]

CRYST1    0.000    0.000    0.000   0.00   0.00   0.00 P 1           1
ATOM      1    N PRO A   1      27.450   6.687  -5.248  1.00  1.00            
ATOM      2   CA PRO A   1      27.720   6.886  -3.796  1.00  1.00            
ATOM      3   CD PRO A   1      27.315   8.027  -5.919  1.00  1.00            
ATOM      4   CB PRO A   1      28.026   8.373  -3.631  1.00  1.00            
ATOM      5   CG PRO A   1      27.266   9.051  -4.777  1.00  1.00            
ATOM      6    C PRO A   1      26.440   6.504  -3.127  1.00  1.00            
ATOM      7    O PRO A   1      26.395   6.471  -1.898  1.00  1.00            
ATOM      8    N GLN A   2      25.396   6.199  -3.919  4.00  1.00            
ATOM      9   CA GLN A   2      24.099   5.914  -3.381  4.00  1.00            
ATOM     10   CB GLN A   2      22.987   6.099  -4.429  4.00  1.00            
ATOM     11   CG GLN A   2      21.568   5.932  -3.888  4.00  1.00            
ATOM     12   CD GLN A   2      20.619   6.112  -5.064  4.00  1.00            
ATOM     13  OE1 GLN A   2      20.400   5.184  -5.842  4.00  1.00            
ATOM     14  NE2 GLN A   2      20.048   7.337  -5.207  4.00  1.00            
ATOM     15    C GLN A   2      24.031   4.494  -2.914  4.00  1.00            
ATOM     16    O GLN A   2      24.482   3.576  -3.599  4.00  1.00            
ATOM     17    N ILE A   3      23.472   4.287  -1.702  4.00  1.00            
ATOM     18   CA ILE A   3      23.242   2.956  -1.214  4.00  1.00            
ATOM     19   CB ILE A   3      23.787   2.687   0.159  4.00  1.00            
ATOM     20  CG1 ILE A   3      25.320   2.789   0.174  4.00  1.00            
ATOM     21  CG2 ILE A   3      23.267   1.308   0.598  4.00  1.00            
ATOM     22  CD1 ILE A   3      25.843   4.209  -0.032  4.00  1.00            
ATOM     23    C ILE A   3      21.751   2.826  -1.105  4.00  1.00            
ATOM     24    O ILE A   3      21.130   3.455  -0.249  4.00  1.00            
ATOM     25    N THR A   4      21.126   2.024  -1.991  1.00  1.00            
ATOM     26   CA THR A   4      19.717   1.787  -1.860  1.00  1.00            
ATOM     27   CB THR A   4      19.049   1.358  -3.133  1.00  1.00            
ATOM     28  OG1 THR A   4      19.589   0.123  -3.580  1.00  1.00            
ATOM     29  CG2 THR A   4      19.268   2.450  -4.195  1.00  1.00            
ATOM     30    C THR A   4      19.655   0.640  -0.899  1.00  1.00            
ATOM     31    O THR A   4      20.638  -0.085  -0.751  1.00  1.00            
ATOM     32    N LEU A   5      18.517   0.426  -0.211  1.00  1.00            
ATOM     33   CA LEU A   5      18.549  -0.587   0.807  1.00  1.00            
ATOM     34   CB LEU A   5      17.947  -0.026   2.112  1.00  1.00            
ATOM     35   CG LEU A   5      18.024  -0.915   3.364  1.00  1.00            
ATOM     36  CD1 LEU A   5      19.476  -1.260   3.731  1.00  1.00            
ATOM     37  CD2 LEU A   5      17.293  -0.229   4.531  1.00  1.00            
ATOM     38    C LEU A   5      17.789  -1.801   0.363  1.00  1.00            
ATOM     39    O LEU A   5      16.969  -2.328   1.112  1.00  1.00            
ATOM     40    N TRP A   6      18.063  -2.304  -0.862  1.00  1.00            
ATOM     41   CA TRP A   6      17.440  -3.528  -1.297  1.00  1.00            
ATOM     42   CB TRP A   6      17.823  -3.928  -2.726  1.00  1.00            
ATOM     43   CG TRP A   6      17.287  -5.288  -3.082  1.00  1.00            
ATOM     44  CD2 TRP A   6      15.940  -5.534  -3.505  1.00  1.00            
ATOM     45  CD1 TRP A   6      17.908  -6.501  -3.034  1.00  1.00            
ATOM     46  NE1 TRP A   6      17.029  -7.491  -3.399  1.00  1.00            
ATOM     47  CE2 TRP A   6      15.813  -6.910  -3.691  1.00  1.00            
ATOM     48  CE3 TRP A   6      14.893  -4.684  -3.714  1.00  1.00            
ATOM     49  CZ2 TRP A   6      14.630  -7.460  -4.091  1.00  1.00            
ATOM     50  CZ3 TRP A   6      13.703  -5.240  -4.123  1.00  1.00            
ATOM     51  CH2 TRP A   6      13.575  -6.602  -4.308  1.00  1.00            
ATOM     52    C TRP A   6      17.964  -4.575  -0.397  1.00  1.00            
ATOM     53    O TRP A   6      17.223  -5.377   0.169  1.00  1.00            
ATOM     54    N LYS A   7      19.294  -4.555  -0.242  1.00  1.00            
ATOM     55   CA LYS A   7      19.964  -5.478   0.602  1.00  1.00            
ATOM     56   CB LYS A   7      21.011  -6.326  -0.131  1.00  1.00            
ATOM     57   CG LYS A   7      20.371  -7.264  -1.156  1.00  1.00            
ATOM     58   CD LYS A   7      21.371  -7.912  -2.113  1.00  1.00            
ATOM     59   CE LYS A   7      22.086  -9.119  -1.508  1.00  1.00            
ATOM     60   NZ LYS A   7      22.971  -9.741  -2.517  1.00  1.00            
ATOM     61    C LYS A   7      20.657  -4.642   1.618  1.00  1.00            
ATOM     62    O LYS A   7      20.687  -3.414   1.519  1.00  1.00            
ATOM     63    N ARG A   8      21.223  -5.299   2.635  1.00  1.00            
ATOM     64   CA ARG A   8      21.817  -4.582   3.701  1.00  1.00            
ATOM     65   CB ARG A   8      22.201  -5.531   4.859  1.00  1.00            
ATOM     66   CG ARG A   8      20.954  -6.182   5.472  1.00  1.00            
ATOM     67   CD ARG A   8      21.229  -7.379   6.388  1.00  1.00            
ATOM     68   NE ARG A   8      21.641  -8.520   5.523  1.00  1.00            
ATOM     69   CZ ARG A   8      22.783  -9.204   5.819  1.00  1.00            
ATOM     70  NH1 ARG A   8      23.524  -8.840   6.905  1.00  1.00            
ATOM     71  NH2 ARG A   8      23.192 -10.234   5.022  1.00  1.00            
ATOM     72    C ARG A   8      23.021  -3.850   3.212  1.00  1.00            
ATOM     73    O ARG A   8      23.859  -4.372   2.478  1.00  1.00            
ATOM     74    N PRO A   9      23.076  -2.606   3.613  1.00  1.00            
ATOM     75   CA PRO A   9      24.159  -1.739   3.248  1.00  1.00            
ATOM     76   CD PRO A   9      22.399  -2.166   4.817  1.00  1.00            
ATOM     77   CB PRO A   9      23.898  -0.441   4.002  1.00  1.00            
ATOM     78   CG PRO A   9      23.180  -0.920   5.279  1.00  1.00            
ATOM     79    C PRO A   9      25.392  -2.422   3.766  1.00  1.00            
ATOM     80    O PRO A   9      25.313  -3.057   4.818  1.00  1.00            
ATOM     81    N LEU A  10      26.519  -2.342   3.041  4.00  1.00            
ATOM     82   CA LEU A  10      27.725  -2.971   3.500  4.00  1.00            
ATOM     83   CB LEU A  10      27.965  -4.331   2.813  4.00  1.00            
ATOM     84   CG LEU A  10      29.235  -5.086   3.244  4.00  1.00            
ATOM     85  CD1 LEU A  10      29.194  -5.470   4.733  4.00  1.00            
ATOM     86  CD2 LEU A  10      29.476  -6.303   2.333  4.00  1.00            
ATOM     87    C LEU A  10      28.837  -2.053   3.130  4.00  1.00            
ATOM     88    O LEU A  10      28.889  -1.557   2.007  4.00  1.00            
ATOM     89    N VAL A  11      29.760  -1.780   4.068  4.00  1.00            
ATOM     90   CA VAL A  11      30.811  -0.887   3.696  4.00  1.00            
ATOM     91   CB VAL A  11      30.773   0.453   4.373  4.00  1.00            
ATOM     92  CG1 VAL A  11      31.241   0.285   5.829  4.00  1.00            
ATOM     93  CG2 VAL A  11      31.624   1.435   3.549  4.00  1.00            
ATOM     94    C VAL A  11      32.107  -1.518   4.057  4.00  1.00            
ATOM     95    O VAL A  11      32.169  -2.419   4.891  4.00  1.00            
ATOM     96    N THR A  12      33.188  -1.058   3.400  4.00  1.00            
ATOM     97   CA THR A  12      34.486  -1.578   3.690  4.00  1.00            
ATOM     98   CB THR A  12      35.356  -1.700   2.474  4.00  1.00            
ATOM     99  OG1 THR A  12      34.747  -2.555   1.518  4.00  1.00            
ATOM    100  CG2 THR A  12      36.724  -2.262   2.893  4.00  1.00            
ATOM    101    C THR A  12      35.127  -0.593   4.606  4.00  1.00            
ATOM    102    O THR A  12      35.430   0.533   4.213  4.00  1.00            
ATOM    103    N ILE A  13      35.348  -0.997   5.870  4.00  1.00            
ATOM    104   CA ILE A  13      35.937  -0.095   6.807  4.00  1.00            
ATOM    105   CB ILE A  13      35.249  -0.056   8.143  4.00  1.00            
ATOM    106  CG1 ILE A  13      35.774   1.128   8.971  4.00  1.00            
ATOM    107  CG2 ILE A  13      35.398  -1.426   8.824  4.00  1.00            
ATOM    108  CD1 ILE A  13      34.906   1.441  10.188  4.00  1.00            
ATOM    109    C ILE A  13      37.353  -0.507   7.001  4.00  1.00            
ATOM    110    O ILE A  13      37.653  -1.665   7.286  4.00  1.00            
ATOM    111    N ARG A  14      38.275   0.450   6.798  4.00  1.00            
ATOM    112   CA ARG A  14      39.661   0.115   6.860  4.00  1.00            
ATOM    113   CB ARG A  14      40.603   1.241   6.413  4.00  1.00            
ATOM    114   CG ARG A  14      42.064   0.783   6.442  4.00  1.00            
ATOM    115   CD ARG A  14      43.070   1.842   6.001  4.00  1.00            
ATOM    116   NE ARG A  14      44.421   1.220   6.092  4.00  1.00            
ATOM    117   CZ ARG A  14      45.447   1.708   5.336  4.00  1.00            
ATOM    118  NH1 ARG A  14      45.233   2.768   4.504  4.00  1.00            
ATOM    119  NH2 ARG A  14      46.683   1.133   5.409  4.00  1.00            
ATOM    120    C ARG A  14      40.100  -0.279   8.228  4.00  1.00            
ATOM    121    O ARG A  14      40.785  -1.286   8.363  4.00  1.00            
ATOM    122    N ILE A  15      39.752   0.481   9.289  4.00  1.00            
ATOM    123   CA ILE A  15      40.235   0.075  10.585  4.00  1.00            
ATOM    124   CB ILE A  15      39.754  -1.304  10.973  4.00  1.00            
ATOM    125  CG1 ILE A  15      38.222  -1.275  11.137  4.00  1.00            
ATOM    126  CG2 ILE A  15      40.484  -1.789  12.235  4.00  1.00            
ATOM    127  CD1 ILE A  15      37.592  -2.648  11.376  4.00  1.00            
ATOM    128    C ILE A  15      41.719   0.185  10.639  4.00  1.00            
ATOM    129    O ILE A  15      42.382   0.243   9.605  4.00  1.00            
ATOM    130    N GLY A  16      42.261   0.352  11.866  3.00  1.00            
ATOM    131   CA GLY A  16      43.679   0.375  12.022  3.00  1.00            
ATOM    132    C GLY A  16      44.145  -0.864  11.347  3.00  1.00            
ATOM    133    O GLY A  16      43.963  -1.974  11.845  3.00  1.00            
ATOM    134    N GLY A  17      44.756  -0.676  10.166  3.00  1.00            
ATOM    135   CA GLY A  17      45.212  -1.772   9.382  3.00  1.00            
ATOM    136    C GLY A  17      44.075  -2.604   8.875  3.00  1.00            
ATOM    137    O GLY A  17      43.407  -2.243   7.909  3.00  1.00            
ATOM    138    N GLN A  18      43.844  -3.751   9.543  4.00  1.00            
ATOM    139   CA GLN A  18      42.948  -4.791   9.114  4.00  1.00            
ATOM    140   CB GLN A  18      42.575  -5.778  10.234  4.00  1.00            
ATOM    141   CG GLN A  18      43.759  -6.556  10.813  4.00  1.00            
ATOM    142   CD GLN A  18      44.177  -7.628   9.816  4.00  1.00            
ATOM    143  OE1 GLN A  18      43.648  -7.711   8.709  4.00  1.00            
ATOM    144  NE2 GLN A  18      45.158  -8.477  10.223  4.00  1.00            
ATOM    145    C GLN A  18      41.680  -4.263   8.578  4.00  1.00            
ATOM    146    O GLN A  18      40.900  -3.629   9.285  4.00  1.00            
ATOM    147    N LEU A  19      41.445  -4.585   7.293  4.00  1.00            
ATOM    148   CA LEU A  19      40.276  -4.143   6.610  4.00  1.00            
ATOM    149   CB LEU A  19      40.353  -4.340   5.084  4.00  1.00            
ATOM    150   CG LEU A  19      41.586  -3.692   4.419  4.00  1.00            
ATOM    151  CD1 LEU A  19      41.639  -2.178   4.671  4.00  1.00            
ATOM    152  CD2 LEU A  19      42.884  -4.426   4.796  4.00  1.00            
ATOM    153    C LEU A  19      39.137  -4.960   7.110  4.00  1.00            
ATOM    154    O LEU A  19      39.226  -6.185   7.177  4.00  1.00            
ATOM    155    N LYS A  20      38.028  -4.300   7.494  4.00  1.00            
ATOM    156   CA LYS A  20      36.912  -5.075   7.937  4.00  1.00            
ATOM    157   CB LYS A  20      36.732  -5.167   9.460  4.00  1.00            
ATOM    158   CG LYS A  20      35.728  -6.261   9.833  4.00  1.00            
ATOM    159   CD LYS A  20      36.186  -7.652   9.379  4.00  1.00            
ATOM    160   CE LYS A  20      35.204  -8.781   9.696  4.00  1.00            
ATOM    161   NZ LYS A  20      35.735 -10.062   9.175  4.00  1.00            
ATOM    162    C LYS A  20      35.675  -4.523   7.343  4.00  1.00            
ATOM    163    O LYS A  20      35.657  -3.398   6.853  4.00  1.00            
ATOM    164    N GLU A  21      34.595  -5.323   7.355  4.00  1.00            
ATOM    165   CA GLU A  21      33.396  -4.848   6.745  4.00  1.00            
ATOM    166   CB GLU A  21      32.649  -5.936   5.961  4.00  1.00            
ATOM    167   CG GLU A  21      33.423  -6.362   4.711  4.00  1.00            
ATOM    168   CD GLU A  21      32.758  -7.594   4.123  4.00  1.00            
ATOM    169  OE1 GLU A  21      31.772  -8.080   4.737  4.00  1.00            
ATOM    170  OE2 GLU A  21      33.229  -8.066   3.054  4.00  1.00            
ATOM    171    C GLU A  21      32.511  -4.280   7.800  4.00  1.00            
ATOM    172    O GLU A  21      32.309  -4.881   8.855  4.00  1.00            
ATOM    173    N ALA A  22      31.973  -3.073   7.539  4.00  1.00            
ATOM    174   CA ALA A  22      31.128  -2.443   8.506  4.00  1.00            
ATOM    175   CB ALA A  22      31.693  -1.129   9.069  4.00  1.00            
ATOM    176    C ALA A  22      29.829  -2.142   7.873  4.00  1.00            
ATOM    177    O ALA A  22      29.750  -1.854   6.681  4.00  1.00            
ATOM    178    N LEU A  23      28.757  -2.221   8.672  4.00  1.00            
ATOM    179   CA LEU A  23      27.488  -1.939   8.101  4.00  1.00            
ATOM    180   CB LEU A  23      26.374  -2.906   8.542  4.00  1.00            
ATOM    181   CG LEU A  23      26.675  -4.385   8.224  4.00  1.00            
ATOM    182  CD1 LEU A  23      25.442  -5.274   8.455  4.00  1.00            
ATOM    183  CD2 LEU A  23      27.292  -4.551   6.827  4.00  1.00            
ATOM    184    C LEU A  23      27.094  -0.571   8.555  4.00  1.00            
ATOM    185    O LEU A  23      27.263  -0.235   9.723  4.00  1.00            
ATOM    186    N LEU A  24      26.565   0.268   7.640  4.00  1.00            
ATOM    187   CA LEU A  24      26.199   1.603   8.025  4.00  1.00            
ATOM    188   CB LEU A  24      26.091   2.580   6.844  4.00  1.00            
ATOM    189   CG LEU A  24      27.426   2.759   6.094  4.00  1.00            
ATOM    190  CD1 LEU A  24      27.292   3.778   4.952  4.00  1.00            
ATOM    191  CD2 LEU A  24      28.579   3.082   7.060  4.00  1.00            
ATOM    192    C LEU A  24      24.885   1.552   8.729  4.00  1.00            
ATOM    193    O LEU A  24      24.014   0.759   8.377  4.00  1.00            
ATOM    194    N ASP A  25      24.714   2.395   9.771  1.00  1.00            
ATOM    195   CA ASP A  25      23.480   2.333  10.491  1.00  1.00            
ATOM    196   CB ASP A  25      23.531   1.330  11.661  1.00  1.00            
ATOM    197   CG ASP A  25      22.159   1.227  12.314  1.00  1.00            
ATOM    198  OD1 ASP A  25      21.778   2.174  13.049  1.00  1.00            
ATOM    199  OD2 ASP A  25      21.475   0.194  12.082  1.00  1.00            
ATOM    200    C ASP A  25      23.117   3.672  11.033  1.00  1.00            
ATOM    201    O ASP A  25      23.749   4.178  11.959  1.00  1.00            
ATOM    202    N THR A  26      22.094   4.299  10.429  3.00  1.00            
ATOM    203   CA THR A  26      21.540   5.468  11.032  3.00  1.00            
ATOM    204   CB THR A  26      20.721   6.293  10.084  3.00  1.00            
ATOM    205  OG1 THR A  26      19.616   5.536   9.613  3.00  1.00            
ATOM    206  CG2 THR A  26      21.610   6.715   8.900  3.00  1.00            
ATOM    207    C THR A  26      20.618   4.847  12.000  3.00  1.00            
ATOM    208    O THR A  26      20.186   3.711  11.804  3.00  1.00            
ATOM    209    N GLY A  27      20.269   5.549  13.074  3.00  1.00            
ATOM    210   CA GLY A  27      19.478   4.823  14.001  3.00  1.00            
ATOM    211    C GLY A  27      20.416   4.440  15.108  3.00  1.00            
ATOM    212    O GLY A  27      19.974   4.061  16.189  3.00  1.00            
ATOM    213    N ALA A  28      21.746   4.532  14.879  1.00  1.00            
ATOM    214   CA ALA A  28      22.678   4.196  15.924  1.00  1.00            
ATOM    215   CB ALA A  28      23.623   3.038  15.560  1.00  1.00            
ATOM    216    C ALA A  28      23.529   5.391  16.197  1.00  1.00            
ATOM    217    O ALA A  28      24.040   6.027  15.279  1.00  1.00            
ATOM    218    N ASP A  29      23.665   5.749  17.487  1.00  1.00            
ATOM    219   CA ASP A  29      24.416   6.908  17.873  1.00  1.00            
ATOM    220   CB ASP A  29      24.181   7.314  19.337  1.00  1.00            
ATOM    221   CG ASP A  29      22.773   7.864  19.477  1.00  1.00            
ATOM    222  OD1 ASP A  29      21.939   7.613  18.568  1.00  1.00            
ATOM    223  OD2 ASP A  29      22.516   8.556  20.499  1.00  1.00            
ATOM    224    C ASP A  29      25.887   6.760  17.749  1.00  1.00            
ATOM    225    O ASP A  29      26.560   7.615  17.180  1.00  1.00            
ATOM    226    N ASP A  30      26.430   5.666  18.297  1.00  1.00            
ATOM    227   CA ASP A  30      27.851   5.560  18.351  1.00  1.00            
ATOM    228   CB ASP A  30      28.342   5.377  19.799  1.00  1.00            
ATOM    229   CG ASP A  30      29.795   5.802  19.925  1.00  1.00            
ATOM    230  OD1 ASP A  30      30.520   5.778  18.898  1.00  1.00            
ATOM    231  OD2 ASP A  30      30.201   6.161  21.063  1.00  1.00            
ATOM    232    C ASP A  30      28.200   4.340  17.567  1.00  1.00            
ATOM    233    O ASP A  30      27.361   3.464  17.368  1.00  1.00            
ATOM    234    N THR A  31      29.447   4.266  17.070  1.00  1.00            
ATOM    235   CA THR A  31      29.836   3.127  16.306  1.00  1.00            
ATOM    236   CB THR A  31      31.022   3.373  15.416  1.00  1.00            
ATOM    237  OG1 THR A  31      31.231   2.260  14.559  1.00  1.00            
ATOM    238  CG2 THR A  31      32.266   3.625  16.281  1.00  1.00            
ATOM    239    C THR A  31      30.146   2.007  17.237  1.00  1.00            
ATOM    240    O THR A  31      30.741   2.204  18.295  1.00  1.00            
ATOM    241    N VAL A  32      29.705   0.789  16.865  4.00  1.00            
ATOM    242   CA VAL A  32      30.013  -0.348  17.669  4.00  1.00            
ATOM    243   CB VAL A  32      28.835  -1.170  18.103  4.00  1.00            
ATOM    244  CG1 VAL A  32      28.225  -1.839  16.863  4.00  1.00            
ATOM    245  CG2 VAL A  32      29.314  -2.181  19.161  4.00  1.00            
ATOM    246    C VAL A  32      30.866  -1.245  16.823  4.00  1.00            
ATOM    247    O VAL A  32      30.626  -1.385  15.624  4.00  1.00            
ATOM    248    N LEU A  33      31.921  -1.853  17.404  4.00  1.00            
ATOM    249   CA LEU A  33      32.718  -2.727  16.594  4.00  1.00            
ATOM    250   CB LEU A  33      34.043  -2.086  16.139  4.00  1.00            
ATOM    251   CG LEU A  33      34.690  -2.785  14.930  4.00  1.00            
ATOM    252  CD1 LEU A  33      33.763  -2.696  13.704  4.00  1.00            
ATOM    253  CD2 LEU A  33      36.082  -2.205  14.629  4.00  1.00            
ATOM    254    C LEU A  33      32.976  -3.966  17.424  4.00  1.00            
ATOM    255    O LEU A  33      33.141  -3.868  18.639  4.00  1.00            
ATOM    256    N GLU A  34      33.005  -5.171  16.801  1.00  1.00            
ATOM    257   CA GLU A  34      33.202  -6.408  17.527  1.00  1.00            
ATOM    258   CB GLU A  34      33.144  -7.662  16.641  1.00  1.00            
ATOM    259   CG GLU A  34      31.751  -7.928  16.066  1.00  1.00            
ATOM    260   CD GLU A  34      31.851  -9.125  15.135  1.00  1.00            
ATOM    261  OE1 GLU A  34      32.351  -8.941  13.992  1.00  1.00            
ATOM    262  OE2 GLU A  34      31.438 -10.240  15.552  1.00  1.00            
ATOM    263    C GLU A  34      34.574  -6.333  18.139  1.00  1.00            
ATOM    264    O GLU A  34      35.416  -5.558  17.688  1.00  1.00            
ATOM    265    N GLU A  35      34.828  -7.132  19.201  1.00  1.00            
ATOM    266   CA GLU A  35      36.070  -7.045  19.924  1.00  1.00            
ATOM    267   CB GLU A  35      36.230  -8.070  21.067  1.00  1.00            
ATOM    268   CG GLU A  35      35.209  -7.942  22.199  1.00  1.00            
ATOM    269   CD GLU A  35      34.064  -8.899  21.900  1.00  1.00            
ATOM    270  OE1 GLU A  35      34.227 -10.118  22.177  1.00  1.00            
ATOM    271  OE2 GLU A  35      33.013  -8.429  21.390  1.00  1.00            
ATOM    272    C GLU A  35      37.220  -7.283  19.005  1.00  1.00            
ATOM    273    O GLU A  35      37.236  -8.225  18.215  1.00  1.00            
ATOM    274    N MET A  36      38.213  -6.379  19.099  1.00  1.00            
ATOM    275   CA MET A  36      39.450  -6.463  18.388  1.00  1.00            
ATOM    276   CB MET A  36      39.353  -6.055  16.912  1.00  1.00            
ATOM    277   CG MET A  36      39.127  -4.557  16.714  1.00  1.00            
ATOM    278   SD MET A  36      38.682  -4.103  15.015  1.00  1.00            
ATOM    279   CE MET A  36      37.072  -4.938  15.111  1.00  1.00            
ATOM    280    C MET A  36      40.332  -5.460  19.071  1.00  1.00            
ATOM    281    O MET A  36      39.832  -4.497  19.650  1.00  1.00            
ATOM    282    N ASN A  37      41.666  -5.648  19.037  1.00  1.00            
ATOM    283   CA ASN A  37      42.525  -4.710  19.709  1.00  1.00            
ATOM    284   CB ASN A  37      43.869  -5.320  20.149  1.00  1.00            
ATOM    285   CG ASN A  37      44.581  -4.333  21.064  1.00  1.00            
ATOM    286  OD1 ASN A  37      44.940  -3.231  20.656  1.00  1.00            
ATOM    287  ND2 ASN A  37      44.786  -4.741  22.346  1.00  1.00            
ATOM    288    C ASN A  37      42.814  -3.590  18.746  1.00  1.00            
ATOM    289    O ASN A  37      43.097  -3.832  17.575  1.00  1.00            
ATOM    290    N LEU A  38      42.732  -2.324  19.211  1.00  1.00            
ATOM    291   CA LEU A  38      42.850  -1.222  18.294  1.00  1.00            
ATOM    292   CB LEU A  38      42.527   0.136  18.942  1.00  1.00            
ATOM    293   CG LEU A  38      41.037   0.305  19.286  1.00  1.00            
ATOM    294  CD1 LEU A  38      40.178   0.345  18.012  1.00  1.00            
ATOM    295  CD2 LEU A  38      40.567  -0.765  20.285  1.00  1.00            
ATOM    296    C LEU A  38      44.182  -1.069  17.622  1.00  1.00            
ATOM    297    O LEU A  38      44.206  -1.230  16.403  1.00  1.00            
ATOM    298    N PRO A  39      45.312  -0.787  18.240  1.00  1.00            
ATOM    299   CA PRO A  39      45.478  -0.464  19.640  1.00  1.00            
ATOM    300   CD PRO A  39      46.539  -1.318  17.669  1.00  1.00            
ATOM    301   CB PRO A  39      46.886  -0.926  20.018  1.00  1.00            
ATOM    302   CG PRO A  39      47.638  -0.976  18.681  1.00  1.00            
ATOM    303    C PRO A  39      45.236   0.958  20.032  1.00  1.00            
ATOM    304    O PRO A  39      45.081   1.813  19.162  1.00  1.00            
ATOM    305    N GLY A  40      45.197   1.210  21.361  1.00  1.00            
ATOM    306   CA GLY A  40      45.039   2.528  21.910  1.00  1.00            
ATOM    307    C GLY A  40      44.637   2.384  23.341  1.00  1.00            
ATOM    308    O GLY A  40      44.386   1.276  23.813  1.00  1.00            
ATOM    309    N LYS A  41      44.562   3.519  24.069  1.00  1.00            
ATOM    310   CA LYS A  41      44.206   3.466  25.458  1.00  1.00            
ATOM    311   CB LYS A  41      45.271   4.107  26.371  1.00  1.00            
ATOM    312   CG LYS A  41      46.675   3.493  26.253  1.00  1.00            
ATOM    313   CD LYS A  41      46.791   2.026  26.678  1.00  1.00            
ATOM    314   CE LYS A  41      48.212   1.469  26.534  1.00  1.00            
ATOM    315   NZ LYS A  41      48.301   0.120  27.137  1.00  1.00            
ATOM    316    C LYS A  41      42.933   4.234  25.649  1.00  1.00            
ATOM    317    O LYS A  41      42.889   5.431  25.368  1.00  1.00            
ATOM    318    N TRP A  42      41.848   3.577  26.131  1.00  1.00            
ATOM    319   CA TRP A  42      40.651   4.349  26.329  1.00  1.00            
ATOM    320   CB TRP A  42      39.834   4.602  25.044  1.00  1.00            
ATOM    321   CG TRP A  42      38.787   5.691  25.173  1.00  1.00            
ATOM    322  CD2 TRP A  42      39.098   7.093  25.194  1.00  1.00            
ATOM    323  CD1 TRP A  42      37.436   5.597  25.345  1.00  1.00            
ATOM    324  NE1 TRP A  42      36.887   6.850  25.463  1.00  1.00            
ATOM    325  CE2 TRP A  42      37.899   7.781  25.375  1.00  1.00            
ATOM    326  CE3 TRP A  42      40.289   7.752  25.078  1.00  1.00            
ATOM    327  CZ2 TRP A  42      37.871   9.144  25.443  1.00  1.00            
ATOM    328  CZ3 TRP A  42      40.256   9.127  25.142  1.00  1.00            
ATOM    329  CH2 TRP A  42      39.071   9.809  25.321  1.00  1.00            
ATOM    330    C TRP A  42      39.819   3.762  27.428  1.00  1.00            
ATOM    331    O TRP A  42      40.316   2.974  28.233  1.00  1.00            
ATOM    332    N LYS A  43      38.527   4.149  27.508  4.00  1.00            
ATOM    333   CA LYS A  43      37.760   3.780  28.657  4.00  1.00            
ATOM    334   CB LYS A  43      37.268   5.002  29.464  4.00  1.00            
ATOM    335   CG LYS A  43      36.338   5.927  28.679  4.00  1.00            
ATOM    336   CD LYS A  43      35.635   6.958  29.558  4.00  1.00            
ATOM    337   CE LYS A  43      34.701   7.891  28.783  4.00  1.00            
ATOM    338   NZ LYS A  43      35.475   8.657  27.780  4.00  1.00            
ATOM    339    C LYS A  43      36.564   2.926  28.377  4.00  1.00            
ATOM    340    O LYS A  43      36.073   2.793  27.256  4.00  1.00            
ATOM    341    N PRO A  44      36.154   2.309  29.467  4.00  0.00            
ATOM    342   CA PRO A  44      35.020   1.412  29.516  4.00  0.00            
ATOM    343   CD PRO A  44      37.116   2.007  30.515  4.00  0.00            
ATOM    344   CB PRO A  44      35.213   0.542  30.756  4.00  0.00            
ATOM    345   CG PRO A  44      36.298   1.256  31.577  4.00  0.00            
ATOM    346    C PRO A  44      33.723   2.175  29.524  4.00  0.00            
ATOM    347    O PRO A  44      33.728   3.341  29.920  4.00  0.00            
ATOM    348    N LYS A  45      32.606   1.547  29.075  4.00  0.00            
ATOM    349   CA LYS A  45      31.363   2.268  29.071  4.00  0.00            
ATOM    350   CB LYS A  45      31.188   3.161  27.826  4.00  0.00            
ATOM    351   CG LYS A  45      29.947   4.060  27.856  4.00  0.00            
ATOM    352   CD LYS A  45      29.972   5.122  28.958  4.00  0.00            
ATOM    353   CE LYS A  45      29.666   4.565  30.349  4.00  0.00            
ATOM    354   NZ LYS A  45      29.598   5.667  31.334  4.00  0.00            
ATOM    355    C LYS A  45      30.202   1.320  29.131  4.00  0.00            
ATOM    356    O LYS A  45      30.359   0.109  28.982  4.00  0.00            
ATOM    357    N MET A  46      28.994   1.878  29.371  4.00  0.00            
ATOM    358   CA MET A  46      27.773   1.124  29.451  4.00  0.00            
ATOM    359   CB MET A  46      26.965   1.420  30.728  4.00  0.00            
ATOM    360   CG MET A  46      27.739   1.184  32.031  4.00  0.00            
ATOM    361   SD MET A  46      28.153  -0.546  32.410  4.00  0.00            
ATOM    362   CE MET A  46      28.954  -0.177  33.999  4.00  0.00            
ATOM    363    C MET A  46      26.924   1.566  28.289  4.00  0.00            
ATOM    364    O MET A  46      27.079   2.685  27.803  4.00  0.00            
ATOM    365    N ILE A  47      26.011   0.697  27.794  4.00  0.00            
ATOM    366   CA ILE A  47      25.251   1.073  26.629  4.00  0.00            
ATOM    367   CB ILE A  47      25.834   0.455  25.380  4.00  0.00            
ATOM    368  CG1 ILE A  47      27.323   0.818  25.242  4.00  0.00            
ATOM    369  CG2 ILE A  47      25.015   0.909  24.160  4.00  0.00            
ATOM    370  CD1 ILE A  47      27.580   2.313  25.063  4.00  0.00            
ATOM    371    C ILE A  47      23.839   0.585  26.748  4.00  0.00            
ATOM    372    O ILE A  47      23.550  -0.346  27.498  4.00  0.00            
ATOM    373    N GLY A  48      22.920   1.249  26.010  4.00  0.00            
ATOM    374   CA GLY A  48      21.533   0.880  25.954  4.00  0.00            
ATOM    375    C GLY A  48      21.293   0.094  24.701  4.00  0.00            
ATOM    376    O GLY A  48      22.232  -0.350  24.042  4.00  0.00            
ATOM    377    N GLY A  49      20.003  -0.084  24.335  4.00  0.00            
ATOM    378   CA GLY A  49      19.659  -0.832  23.155  4.00  0.00            
ATOM    379    C GLY A  49      18.207  -1.131  23.210  4.00  0.00            
ATOM    380    O GLY A  49      17.435  -0.420  23.852  4.00  0.00            
ATOM    381    N ILE A  50      17.792  -2.203  22.512  3.00  0.00            
ATOM    382   CA ILE A  50      16.398  -2.503  22.501  3.00  0.00            
ATOM    383   CB ILE A  50      15.855  -2.675  21.108  3.00  0.00            
ATOM    384  CG1 ILE A  50      16.056  -1.392  20.279  3.00  0.00            
ATOM    385  CG2 ILE A  50      14.382  -3.097  21.225  3.00  0.00            
ATOM    386  CD1 ILE A  50      17.515  -1.097  19.928  3.00  0.00            
ATOM    387    C ILE A  50      16.179  -3.775  23.217  3.00  0.00            
ATOM    388    O ILE A  50      16.534  -4.851  22.738  3.00  0.00            
ATOM    389    N GLY A  51      15.590  -3.668  24.417  3.00  0.00            
ATOM    390   CA GLY A  51      15.317  -4.835  25.186  3.00  0.00            
ATOM    391    C GLY A  51      16.626  -5.308  25.724  3.00  0.00            
ATOM    392    O GLY A  51      16.687  -6.311  26.432  3.00  0.00            
ATOM    393    N GLY A  52      17.716  -4.571  25.425  4.00  0.00            
ATOM    394   CA GLY A  52      19.001  -5.044  25.829  4.00  0.00            
ATOM    395    C GLY A  52      19.879  -3.902  26.172  4.00  0.00            
ATOM    396    O GLY A  52      19.694  -2.775  25.716  4.00  0.00            
ATOM    397    N PHE A  53      20.874  -4.204  27.022  4.00  0.00            
ATOM    398   CA PHE A  53      21.870  -3.256  27.388  4.00  0.00            
ATOM    399   CB PHE A  53      21.943  -2.978  28.901  4.00  0.00            
ATOM    400   CG PHE A  53      20.635  -2.408  29.335  4.00  0.00            
ATOM    401  CD1 PHE A  53      19.576  -3.243  29.602  4.00  0.00            
ATOM    402  CD2 PHE A  53      20.466  -1.049  29.481  4.00  0.00            
ATOM    403  CE1 PHE A  53      18.364  -2.735  30.007  4.00  0.00            
ATOM    404  CE2 PHE A  53      19.255  -0.537  29.886  4.00  0.00            
ATOM    405   CZ PHE A  53      18.201  -1.378  30.149  4.00  0.00            
ATOM    406    C PHE A  53      23.142  -3.920  27.017  4.00  0.00            
ATOM    407    O PHE A  53      23.242  -5.146  27.068  4.00  0.00            
ATOM    408    N ILE A  54      24.146  -3.142  26.592  4.00  0.00            
ATOM    409   CA ILE A  54      25.351  -3.815  26.237  4.00  0.00            
ATOM    410   CB ILE A  54      25.616  -3.810  24.764  4.00  0.00            
ATOM    411  CG1 ILE A  54      25.721  -2.367  24.245  4.00  0.00            
ATOM    412  CG2 ILE A  54      24.527  -4.658  24.088  4.00  0.00            
ATOM    413  CD1 ILE A  54      26.229  -2.272  22.807  4.00  0.00            
ATOM    414    C ILE A  54      26.511  -3.149  26.933  4.00  0.00            
ATOM    415    O ILE A  54      26.591  -1.922  26.978  4.00  0.00            
ATOM    416    N LYS A  55      27.432  -3.954  27.521  4.00  0.00            
ATOM    417   CA LYS A  55      28.621  -3.420  28.142  4.00  0.00            
ATOM    418   CB LYS A  55      29.392  -4.420  29.024  4.00  0.00            
ATOM    419   CG LYS A  55      28.729  -4.753  30.364  4.00  0.00            
ATOM    420   CD LYS A  55      27.469  -5.614  30.257  4.00  0.00            
ATOM    421   CE LYS A  55      26.962  -6.116  31.613  4.00  0.00            
ATOM    422   NZ LYS A  55      26.402  -4.993  32.398  4.00  0.00            
ATOM    423    C LYS A  55      29.526  -3.047  27.000  4.00  0.00            
ATOM    424    O LYS A  55      29.520  -3.718  25.968  4.00  0.00            
ATOM    425    N VAL A  56      30.329  -1.965  27.129  4.00  0.00            
ATOM    426   CA VAL A  56      31.118  -1.575  25.989  4.00  0.00            
ATOM    427   CB VAL A  56      30.440  -0.509  25.176  4.00  0.00            
ATOM    428  CG1 VAL A  56      30.360   0.764  26.035  4.00  0.00            
ATOM    429  CG2 VAL A  56      31.184  -0.324  23.843  4.00  0.00            
ATOM    430    C VAL A  56      32.440  -1.030  26.414  4.00  0.00            
ATOM    431    O VAL A  56      32.633  -0.622  27.558  4.00  0.00            
ATOM    432    N ARG A  57      33.392  -1.040  25.458  4.00  0.00            
ATOM    433   CA ARG A  57      34.710  -0.504  25.615  4.00  0.00            
ATOM    434   CB ARG A  57      35.806  -1.552  25.348  4.00  0.00            
ATOM    435   CG ARG A  57      35.874  -2.592  26.475  4.00  0.00            
ATOM    436   CD ARG A  57      36.654  -3.869  26.149  4.00  0.00            
ATOM    437   NE ARG A  57      35.790  -4.707  25.270  4.00  0.00            
ATOM    438   CZ ARG A  57      34.816  -5.493  25.817  4.00  0.00            
ATOM    439  NH1 ARG A  57      34.619  -5.504  27.168  4.00  0.00            
ATOM    440  NH2 ARG A  57      34.023  -6.258  25.011  4.00  0.00            
ATOM    441    C ARG A  57      34.786   0.615  24.616  4.00  0.00            
ATOM    442    O ARG A  57      34.192   0.530  23.543  4.00  0.00            
ATOM    443    N GLN A  58      35.489   1.720  24.947  4.00  1.00            
ATOM    444   CA GLN A  58      35.490   2.856  24.063  4.00  1.00            
ATOM    445   CB GLN A  58      34.837   4.099  24.694  4.00  1.00            
ATOM    446   CG GLN A  58      33.340   3.917  24.955  4.00  1.00            
ATOM    447   CD GLN A  58      32.838   5.100  25.770  4.00  1.00            
ATOM    448  OE1 GLN A  58      31.645   5.404  25.776  4.00  1.00            
ATOM    449  NE2 GLN A  58      33.770   5.781  26.488  4.00  1.00            
ATOM    450    C GLN A  58      36.881   3.219  23.703  4.00  1.00            
ATOM    451    O GLN A  58      37.830   2.862  24.397  4.00  1.00            
ATOM    452    N TYR A  59      37.016   3.895  22.546  4.00  1.00            
ATOM    453   CA TYR A  59      38.265   4.421  22.090  4.00  1.00            
ATOM    454   CB TYR A  59      38.921   3.555  21.007  4.00  1.00            
ATOM    455   CG TYR A  59      40.142   4.282  20.595  4.00  1.00            
ATOM    456  CD1 TYR A  59      41.262   4.286  21.392  4.00  1.00            
ATOM    457  CD2 TYR A  59      40.158   4.956  19.400  4.00  1.00            
ATOM    458  CE1 TYR A  59      42.387   4.970  21.001  4.00  1.00            
ATOM    459  CE2 TYR A  59      41.281   5.637  19.008  4.00  1.00            
ATOM    460   CZ TYR A  59      42.398   5.647  19.806  4.00  1.00            
ATOM    461   OH TYR A  59      43.550   6.350  19.397  4.00  1.00            
ATOM    462    C TYR A  59      37.957   5.764  21.491  4.00  1.00            
ATOM    463    O TYR A  59      36.962   5.906  20.790  4.00  1.00            
ATOM    464    N ASP A  60      38.806   6.787  21.721  4.00  1.00            
ATOM    465   CA ASP A  60      38.498   8.105  21.224  4.00  1.00            
ATOM    466   CB ASP A  60      39.196   9.228  22.010  4.00  1.00            
ATOM    467   CG ASP A  60      38.402  10.514  21.812  4.00  1.00            
ATOM    468  OD1 ASP A  60      37.307  10.442  21.194  4.00  1.00            
ATOM    469  OD2 ASP A  60      38.867  11.580  22.297  4.00  1.00            
ATOM    470    C ASP A  60      38.953   8.172  19.798  4.00  1.00            
ATOM    471    O ASP A  60      38.581   7.330  18.981  4.00  1.00            
ATOM    472    N GLN A  61      39.783   9.183  19.465  4.00  1.00            
ATOM    473   CA GLN A  61      40.186   9.407  18.102  4.00  1.00            
ATOM    474   CB GLN A  61      41.189  10.563  17.937  4.00  1.00            
ATOM    475   CG GLN A  61      40.666  11.930  18.364  4.00  1.00            
ATOM    476   CD GLN A  61      41.771  12.931  18.061  4.00  1.00            
ATOM    477  OE1 GLN A  61      42.572  13.280  18.927  4.00  1.00            
ATOM    478  NE2 GLN A  61      41.827  13.392  16.783  4.00  1.00            
ATOM    479    C GLN A  61      40.867   8.212  17.547  4.00  1.00            
ATOM    480    O GLN A  61      42.045   7.973  17.811  4.00  1.00            
ATOM    481    N ILE A  62      40.129   7.448  16.718  4.00  1.00            
ATOM    482   CA ILE A  62      40.691   6.322  16.033  4.00  1.00            
ATOM    483   CB ILE A  62      40.051   5.006  16.404  4.00  1.00            
ATOM    484  CG1 ILE A  62      40.891   3.810  15.905  4.00  1.00            
ATOM    485  CG2 ILE A  62      38.593   4.996  15.906  4.00  1.00            
ATOM    486  CD1 ILE A  62      41.033   3.717  14.386  4.00  1.00            
ATOM    487    C ILE A  62      40.435   6.594  14.578  4.00  1.00            
ATOM    488    O ILE A  62      39.335   6.997  14.199  4.00  1.00            
ATOM    489    N PRO A  63      41.427   6.448  13.743  4.00  1.00            
ATOM    490   CA PRO A  63      41.164   6.715  12.358  4.00  1.00            
ATOM    491   CD PRO A  63      42.778   6.835  14.117  4.00  1.00            
ATOM    492   CB PRO A  63      42.525   6.898  11.696  4.00  1.00            
ATOM    493   CG PRO A  63      43.400   7.438  12.843  4.00  1.00            
ATOM    494    C PRO A  63      40.311   5.649  11.751  4.00  1.00            
ATOM    495    O PRO A  63      40.702   4.482  11.779  4.00  1.00            
ATOM    496    N VAL A  64      39.162   6.029  11.170  4.00  1.00            
ATOM    497   CA VAL A  64      38.331   5.062  10.518  4.00  1.00            
ATOM    498   CB VAL A  64      36.935   5.023  11.047  4.00  1.00            
ATOM    499  CG1 VAL A  64      36.101   4.137  10.111  4.00  1.00            
ATOM    500  CG2 VAL A  64      36.974   4.528  12.502  4.00  1.00            
ATOM    501    C VAL A  64      38.232   5.528   9.104  4.00  1.00            
ATOM    502    O VAL A  64      37.692   6.598   8.829  4.00  1.00            
ATOM    503    N GLU A  65      38.773   4.734   8.165  4.00  1.00            
ATOM    504   CA GLU A  65      38.648   5.086   6.785  4.00  1.00            
ATOM    505   CB GLU A  65      39.863   4.659   5.940  4.00  1.00            
ATOM    506   CG GLU A  65      41.141   5.407   6.336  4.00  1.00            
ATOM    507   CD GLU A  65      42.300   4.890   5.494  4.00  1.00            
ATOM    508  OE1 GLU A  65      42.042   4.111   4.539  4.00  1.00            
ATOM    509  OE2 GLU A  65      43.463   5.267   5.803  4.00  1.00            
ATOM    510    C GLU A  65      37.433   4.336   6.333  4.00  1.00            
ATOM    511    O GLU A  65      37.173   3.228   6.799  4.00  1.00            
ATOM    512    N ILE A  66      36.643   4.936   5.426  4.00  1.00            
ATOM    513   CA ILE A  66      35.425   4.340   4.951  4.00  1.00            
ATOM    514   CB ILE A  66      34.217   5.183   5.225  4.00  1.00            
ATOM    515  CG1 ILE A  66      32.932   4.364   5.040  4.00  1.00            
ATOM    516  CG2 ILE A  66      34.310   6.425   4.336  4.00  1.00            
ATOM    517  CD1 ILE A  66      32.765   3.264   6.087  4.00  1.00            
ATOM    518    C ILE A  66      35.620   4.257   3.486  4.00  1.00            
ATOM    519    O ILE A  66      36.697   4.593   3.000  4.00  1.00            
ATOM    520    N CYS A  67      34.623   3.753   2.739  3.00  1.00            
ATOM    521   CA CYS A  67      34.863   3.648   1.336  3.00  1.00            
ATOM    522   CB CYS A  67      33.719   2.985   0.554  3.00  1.00            
ATOM    523   SG CYS A  67      33.516   1.235   1.005  3.00  1.00            
ATOM    524    C CYS A  67      35.091   5.015   0.786  3.00  1.00            
ATOM    525    O CYS A  67      34.164   5.805   0.617  3.00  1.00            
ATOM    526    N GLY A  68      36.374   5.317   0.518  3.00  1.00            
ATOM    527   CA GLY A  68      36.792   6.533  -0.102  3.00  1.00            
ATOM    528    C GLY A  68      36.527   7.714   0.770  3.00  1.00            
ATOM    529    O GLY A  68      36.412   8.831   0.270  3.00  1.00            
ATOM    530    N HIS A  69      36.404   7.528   2.091  4.00  1.00            
ATOM    531   CA HIS A  69      36.226   8.714   2.869  4.00  1.00            
ATOM    532  ND1 HIS A  69      33.434   8.419   1.053  4.00  1.00            
ATOM    533   CG HIS A  69      34.049   9.371   1.838  4.00  1.00            
ATOM    534   CB HIS A  69      34.753   9.070   3.129  4.00  1.00            
ATOM    535  NE2 HIS A  69      33.210  10.360  -0.009  4.00  1.00            
ATOM    536  CD2 HIS A  69      33.901  10.550   1.175  4.00  1.00            
ATOM    537  CE1 HIS A  69      32.951   9.065  -0.038  4.00  1.00            
ATOM    538    C HIS A  69      36.975   8.518   4.153  4.00  1.00            
ATOM    539    O HIS A  69      37.198   7.386   4.581  4.00  1.00            
ATOM    540    N LYS A  70      37.422   9.624   4.789  4.00  1.00            
ATOM    541   CA LYS A  70      38.204   9.503   5.991  4.00  1.00            
ATOM    542   CB LYS A  70      39.483  10.354   6.003  4.00  1.00            
ATOM    543   CG LYS A  70      40.573   9.890   5.038  4.00  1.00            
ATOM    544   CD LYS A  70      41.690  10.924   4.875  4.00  1.00            
ATOM    545   CE LYS A  70      42.833  10.475   3.965  4.00  1.00            
ATOM    546   NZ LYS A  70      43.746   9.575   4.703  4.00  1.00            
ATOM    547    C LYS A  70      37.398   9.971   7.152  4.00  1.00            
ATOM    548    O LYS A  70      36.566  10.870   7.028  4.00  1.00            
ATOM    549    N ALA A  71      37.624   9.342   8.322  4.00  1.00            
ATOM    550   CA ALA A  71      36.943   9.751   9.512  4.00  1.00            
ATOM    551   CB ALA A  71      35.666   8.945   9.796  4.00  1.00            
ATOM    552    C ALA A  71      37.860   9.530  10.656  4.00  1.00            
ATOM    553    O ALA A  71      38.660   8.596  10.670  4.00  1.00            
ATOM    554    N ILE A  72      37.777  10.439  11.638  4.00  1.00            
ATOM    555   CA ILE A  72      38.493  10.279  12.858  4.00  1.00            
ATOM    556   CB ILE A  72      39.419  11.415  13.197  4.00  1.00            
ATOM    557  CG1 ILE A  72      38.637  12.724  13.404  4.00  1.00            
ATOM    558  CG2 ILE A  72      40.487  11.495  12.096  4.00  1.00            
ATOM    559  CD1 ILE A  72      39.443  13.814  14.108  4.00  1.00            
ATOM    560    C ILE A  72      37.403  10.287  13.874  4.00  1.00            
ATOM    561    O ILE A  72      36.473  11.087  13.780  4.00  1.00            
ATOM    562    N GLY A  73      37.439   9.378  14.858  4.00  1.00            
ATOM    563   CA GLY A  73      36.338   9.446  15.764  4.00  1.00            
ATOM    564    C GLY A  73      36.398   8.301  16.694  4.00  1.00            
ATOM    565    O GLY A  73      37.384   7.568  16.757  4.00  1.00            
ATOM    566    N THR A  74      35.293   8.122  17.433  4.00  1.00            
ATOM    567   CA THR A  74      35.265   7.142  18.460  4.00  1.00            
ATOM    568   CB THR A  74      34.284   7.454  19.556  4.00  1.00            
ATOM    569  OG1 THR A  74      34.513   6.655  20.706  4.00  1.00            
ATOM    570  CG2 THR A  74      32.887   7.140  19.028  4.00  1.00            
ATOM    571    C THR A  74      34.899   5.801  17.930  4.00  1.00            
ATOM    572    O THR A  74      34.255   5.675  16.889  4.00  1.00            
ATOM    573    N VAL A  75      35.349   4.755  18.655  4.00  1.00            
ATOM    574   CA VAL A  75      34.990   3.407  18.340  4.00  1.00            
ATOM    575   CB VAL A  75      36.096   2.605  17.709  4.00  1.00            
ATOM    576  CG1 VAL A  75      37.211   2.387  18.743  4.00  1.00            
ATOM    577  CG2 VAL A  75      35.501   1.305  17.138  4.00  1.00            
ATOM    578    C VAL A  75      34.599   2.760  19.604  4.00  1.00            
ATOM    579    O VAL A  75      35.277   2.886  20.622  4.00  1.00            
ATOM    580    N LEU A  76      33.457   2.061  19.575  4.00  1.00            
ATOM    581   CA LEU A  76      33.056   1.421  20.776  4.00  1.00            
ATOM    582   CB LEU A  76      31.682   1.875  21.287  4.00  1.00            
ATOM    583   CG LEU A  76      31.721   3.320  21.823  4.00  1.00            
ATOM    584  CD1 LEU A  76      32.197   4.304  20.744  4.00  1.00            
ATOM    585  CD2 LEU A  76      30.378   3.725  22.449  4.00  1.00            
ATOM    586    C LEU A  76      33.046  -0.047  20.518  4.00  1.00            
ATOM    587    O LEU A  76      32.361  -0.529  19.619  4.00  1.00            
ATOM    588    N VAL A  77      33.833  -0.793  21.317  4.00  1.00            
ATOM    589   CA VAL A  77      33.983  -2.207  21.151  4.00  1.00            
ATOM    590   CB VAL A  77      35.356  -2.697  21.513  4.00  1.00            
ATOM    591  CG1 VAL A  77      35.371  -4.232  21.424  4.00  1.00            
ATOM    592  CG2 VAL A  77      36.385  -2.000  20.607  4.00  1.00            
ATOM    593    C VAL A  77      33.036  -2.903  22.047  4.00  1.00            
ATOM    594    O VAL A  77      32.758  -2.466  23.163  4.00  1.00            
ATOM    595    N GLY A  78      32.514  -4.029  21.542  1.00  1.00            
ATOM    596   CA GLY A  78      31.607  -4.821  22.296  1.00  1.00            
ATOM    597    C GLY A  78      31.250  -5.988  21.421  1.00  1.00            
ATOM    598    O GLY A  78      31.689  -6.110  20.281  1.00  1.00            
ATOM    599    N PRO A  79      30.454  -6.843  21.978  1.00  1.00            
ATOM    600   CA PRO A  79      29.994  -8.027  21.299  1.00  1.00            
ATOM    601   CD PRO A  79      30.595  -7.074  23.413  1.00  1.00            
ATOM    602   CB PRO A  79      29.540  -8.991  22.389  1.00  1.00            
ATOM    603   CG PRO A  79      30.351  -8.575  23.622  1.00  1.00            
ATOM    604    C PRO A  79      28.955  -7.884  20.224  1.00  1.00            
ATOM    605    O PRO A  79      28.599  -8.923  19.671  1.00  1.00            
ATOM    606    N THR A  80      28.458  -6.665  19.938  1.00  1.00            
ATOM    607   CA THR A  80      27.370  -6.442  19.002  1.00  1.00            
ATOM    608   CB THR A  80      27.248  -5.008  18.604  1.00  1.00            
ATOM    609  OG1 THR A  80      28.427  -4.578  17.937  1.00  1.00            
ATOM    610  CG2 THR A  80      27.016  -4.163  19.868  1.00  1.00            
ATOM    611    C THR A  80      27.578  -7.265  17.788  1.00  1.00            
ATOM    612    O THR A  80      28.638  -7.275  17.156  1.00  1.00            
ATOM    613    N PRO A  81      26.546  -7.995  17.494  1.00  1.00            
ATOM    614   CA PRO A  81      26.583  -8.829  16.338  1.00  1.00            
ATOM    615   CD PRO A  81      25.672  -8.518  18.525  1.00  1.00            
ATOM    616   CB PRO A  81      25.327  -9.694  16.421  1.00  1.00            
ATOM    617   CG PRO A  81      25.089  -9.817  17.938  1.00  1.00            
ATOM    618    C PRO A  81      26.667  -7.931  15.169  1.00  1.00            
ATOM    619    O PRO A  81      26.005  -6.897  15.150  1.00  1.00            
ATOM    620    N VAL A  82      27.497  -8.307  14.186  1.00  1.00            
ATOM    621   CA VAL A  82      27.638  -7.477  13.040  1.00  1.00            
ATOM    622   CB VAL A  82      26.329  -7.071  12.431  1.00  1.00            
ATOM    623  CG1 VAL A  82      26.602  -6.112  11.259  1.00  1.00            
ATOM    624  CG2 VAL A  82      25.552  -8.344  12.049  1.00  1.00            
ATOM    625    C VAL A  82      28.371  -6.248  13.441  1.00  1.00            
ATOM    626    O VAL A  82      28.262  -5.776  14.572  1.00  1.00            
ATOM    627    N ASN A  83      29.158  -5.710  12.496  1.00  1.00            
ATOM    628   CA ASN A  83      29.882  -4.506  12.748  1.00  1.00            
ATOM    629   CB ASN A  83      31.170  -4.392  11.912  1.00  1.00            
ATOM    630   CG ASN A  83      32.132  -5.498  12.331  1.00  1.00            
ATOM    631  OD1 ASN A  83      33.044  -5.279  13.126  1.00  1.00            
ATOM    632  ND2 ASN A  83      31.917  -6.727  11.791  1.00  1.00            
ATOM    633    C ASN A  83      28.989  -3.426  12.278  1.00  1.00            
ATOM    634    O ASN A  83      28.404  -3.521  11.199  1.00  1.00            
ATOM    635    N ILE A  84      28.832  -2.367  13.083  4.00  1.00            
ATOM    636   CA ILE A  84      27.958  -1.363  12.586  4.00  1.00            
ATOM    637   CB ILE A  84      26.656  -1.268  13.312  4.00  1.00            
ATOM    638  CG1 ILE A  84      25.603  -0.637  12.391  4.00  1.00            
ATOM    639  CG2 ILE A  84      26.903  -0.462  14.597  4.00  1.00            
ATOM    640  CD1 ILE A  84      25.272  -1.521  11.187  4.00  1.00            
ATOM    641    C ILE A  84      28.640  -0.046  12.735  4.00  1.00            
ATOM    642    O ILE A  84      29.504   0.136  13.591  4.00  1.00            
ATOM    643    N ILE A  85      28.260   0.892  11.855  4.00  1.00            
ATOM    644   CA ILE A  85      28.724   2.242  11.832  4.00  1.00            
ATOM    645   CB ILE A  85      29.264   2.653  10.498  4.00  1.00            
ATOM    646  CG1 ILE A  85      30.583   1.919  10.198  4.00  1.00            
ATOM    647  CG2 ILE A  85      29.353   4.182  10.474  4.00  1.00            
ATOM    648  CD1 ILE A  85      31.054   2.078   8.754  4.00  1.00            
ATOM    649    C ILE A  85      27.512   3.026  12.090  4.00  1.00            
ATOM    650    O ILE A  85      26.411   2.603  11.748  4.00  1.00            
ATOM    651    N GLY A  86      27.659   4.184  12.736  1.00  1.00            
ATOM    652   CA GLY A  86      26.426   4.814  13.026  1.00  1.00            
ATOM    653    C GLY A  86      26.534   6.263  12.802  1.00  1.00            
ATOM    654    O GLY A  86      27.431   6.750  12.115  1.00  1.00            
ATOM    655    N ARG A  87      25.579   6.998  13.401  2.00  1.00            
ATOM    656   CA ARG A  87      25.677   8.412  13.344  2.00  1.00            
ATOM    657   CB ARG A  87      24.597   9.192  14.125  2.00  1.00            
ATOM    658   CG ARG A  87      24.542  10.678  13.741  2.00  1.00            
ATOM    659   CD ARG A  87      23.948  11.614  14.803  2.00  1.00            
ATOM    660   NE ARG A  87      22.649  11.048  15.258  2.00  1.00            
ATOM    661   CZ ARG A  87      22.626  10.233  16.353  2.00  1.00            
ATOM    662  NH1 ARG A  87      23.780   9.995  17.041  2.00  1.00            
ATOM    663  NH2 ARG A  87      21.456   9.660  16.761  2.00  1.00            
ATOM    664    C ARG A  87      26.980   8.668  14.059  2.00  1.00            
ATOM    665    O ARG A  87      27.452   7.827  14.822  2.00  1.00            
ATOM    666    N ASN A  88      27.611   9.833  13.842  2.00  1.00            
ATOM    667   CA ASN A  88      28.871  10.114  14.476  2.00  1.00            
ATOM    668   CB ASN A  88      28.827   9.879  15.988  2.00  1.00            
ATOM    669   CG ASN A  88      27.735  10.811  16.499  2.00  1.00            
ATOM    670  OD1 ASN A  88      26.971  10.472  17.401  2.00  1.00            
ATOM    671  ND2 ASN A  88      27.640  12.018  15.882  2.00  1.00            
ATOM    672    C ASN A  88      29.962   9.334  13.812  2.00  1.00            
ATOM    673    O ASN A  88      31.065   9.193  14.338  2.00  1.00            
ATOM    674    N LEU A  89      29.655   8.831  12.603  2.00  1.00            
ATOM    675   CA LEU A  89      30.576   8.198  11.701  2.00  1.00            
ATOM    676   CB LEU A  89      30.496   6.664  11.759  2.00  1.00            
ATOM    677   CG LEU A  89      31.636   5.954  11.005  2.00  1.00            
ATOM    678  CD1 LEU A  89      31.645   6.326   9.514  2.00  1.00            
ATOM    679  CD2 LEU A  89      32.986   6.141  11.716  2.00  1.00            
ATOM    680    C LEU A  89      29.999   8.637  10.396  2.00  1.00            
ATOM    681    O LEU A  89      30.698   9.077   9.485  2.00  1.00            
ATOM    682    N LEU A  90      28.653   8.542  10.329  2.00  1.00            
ATOM    683   CA LEU A  90      27.849   8.943   9.212  2.00  1.00            
ATOM    684   CB LEU A  90      26.353   8.656   9.417  2.00  1.00            
ATOM    685   CG LEU A  90      26.025   7.156   9.463  2.00  1.00            
ATOM    686  CD1 LEU A  90      24.510   6.915   9.561  2.00  1.00            
ATOM    687  CD2 LEU A  90      26.671   6.425   8.276  2.00  1.00            
ATOM    688    C LEU A  90      27.976  10.414   9.065  2.00  1.00            
ATOM    689    O LEU A  90      28.030  10.927   7.953  2.00  1.00            
ATOM    690    N THR A  91      28.006  11.129  10.201  3.00  1.00            
ATOM    691   CA THR A  91      28.060  12.557  10.179  3.00  1.00            
ATOM    692   CB THR A  91      28.006  13.139  11.562  3.00  1.00            
ATOM    693  OG1 THR A  91      26.824  12.711  12.224  3.00  1.00            
ATOM    694  CG2 THR A  91      28.023  14.674  11.461  3.00  1.00            
ATOM    695    C THR A  91      29.352  13.021   9.554  3.00  1.00            
ATOM    696    O THR A  91      29.339  13.883   8.676  3.00  1.00            
ATOM    697    N GLN A  92      30.510  12.459   9.970  3.00  1.00            
ATOM    698   CA GLN A  92      31.764  12.950   9.451  3.00  1.00            
ATOM    699   CB GLN A  92      32.988  12.286  10.099  3.00  1.00            
ATOM    700   CG GLN A  92      33.269  12.835  11.495  3.00  1.00            
ATOM    701   CD GLN A  92      33.703  14.279  11.298  3.00  1.00            
ATOM    702  OE1 GLN A  92      33.445  15.143  12.133  3.00  1.00            
ATOM    703  NE2 GLN A  92      34.379  14.551  10.148  3.00  1.00            
ATOM    704    C GLN A  92      31.837  12.704   7.984  3.00  1.00            
ATOM    705    O GLN A  92      32.160  13.614   7.222  3.00  1.00            
ATOM    706    N ILE A  93      31.525  11.472   7.541  3.00  1.00            
ATOM    707   CA ILE A  93      31.505  11.271   6.127  3.00  1.00            
ATOM    708   CB ILE A  93      31.199   9.866   5.693  3.00  1.00            
ATOM    709  CG1 ILE A  93      31.570   9.684   4.211  3.00  1.00            
ATOM    710  CG2 ILE A  93      29.723   9.569   6.014  3.00  1.00            
ATOM    711  CD1 ILE A  93      31.720   8.224   3.787  3.00  1.00            
ATOM    712    C ILE A  93      30.383  12.163   5.729  3.00  1.00            
ATOM    713    O ILE A  93      29.494  12.407   6.537  3.00  1.00            
ATOM    714    N GLY A  94      30.417  12.794   4.547  3.00  1.00            
ATOM    715   CA GLY A  94      29.247  13.584   4.315  3.00  1.00            
ATOM    716    C GLY A  94      28.229  12.618   3.821  3.00  1.00            
ATOM    717    O GLY A  94      27.904  12.586   2.637  3.00  1.00            
ATOM    718    N CYS A  95      27.689  11.811   4.752  1.00  1.00            
ATOM    719   CA CYS A  95      26.716  10.822   4.423  1.00  1.00            
ATOM    720   CB CYS A  95      26.845   9.525   5.238  1.00  1.00            
ATOM    721   SG CYS A  95      25.575   8.302   4.799  1.00  1.00            
ATOM    722    C CYS A  95      25.380  11.411   4.736  1.00  1.00            
ATOM    723    O CYS A  95      25.243  12.220   5.653  1.00  1.00            
ATOM    724    N THR A  96      24.360  11.039   3.943  4.00  1.00            
ATOM    725   CA THR A  96      23.042  11.552   4.147  4.00  1.00            
ATOM    726   CB THR A  96      22.752  12.751   3.306  4.00  1.00            
ATOM    727  OG1 THR A  96      21.530  13.340   3.714  4.00  1.00            
ATOM    728  CG2 THR A  96      22.670  12.309   1.835  4.00  1.00            
ATOM    729    C THR A  96      22.078  10.496   3.746  4.00  1.00            
ATOM    730    O THR A  96      22.448   9.485   3.153  4.00  1.00            
ATOM    731    N LEU A  97      20.797  10.704   4.092  4.00  1.00            
ATOM    732   CA LEU A  97      19.794   9.768   3.696  4.00  1.00            
ATOM    733   CB LEU A  97      18.840   9.391   4.838  4.00  1.00            
ATOM    734   CG LEU A  97      19.576   8.951   6.116  4.00  1.00            
ATOM    735  CD1 LEU A  97      18.620   8.302   7.127  4.00  1.00            
ATOM    736  CD2 LEU A  97      20.808   8.102   5.790  4.00  1.00            
ATOM    737    C LEU A  97      18.964  10.520   2.684  4.00  1.00            
ATOM    738    O LEU A  97      18.601  11.670   2.919  4.00  1.00            
ATOM    739    N ASN A  98      18.651   9.907   1.520  4.00  1.00            
ATOM    740   CA ASN A  98      17.862  10.553   0.498  4.00  1.00            
ATOM    741   CB ASN A  98      18.457  10.386  -0.913  4.00  1.00            
ATOM    742   CG ASN A  98      17.587  11.136  -1.913  4.00  1.00            
ATOM    743  OD1 ASN A  98      16.786  11.993  -1.541  4.00  1.00            
ATOM    744  ND2 ASN A  98      17.741  10.799  -3.221  4.00  1.00            
ATOM    745    C ASN A  98      16.536   9.858   0.496  4.00  1.00            
ATOM    746    O ASN A  98      16.475   8.643   0.677  4.00  1.00            
ATOM    747    N PHE A  99      15.429  10.607   0.308  1.00  1.00            
ATOM    748   CA PHE A  99      14.143   9.968   0.347  1.00  1.00            
ATOM    749   CB PHE A  99      13.308  10.429   1.553  1.00  1.00            
ATOM    750   CG PHE A  99      14.059   9.956   2.755  1.00  1.00            
ATOM    751  CD1 PHE A  99      15.213  10.600   3.143  1.00  1.00            
ATOM    752  CD2 PHE A  99      13.623   8.882   3.497  1.00  1.00            
ATOM    753  CE1 PHE A  99      15.921  10.182   4.246  1.00  1.00            
ATOM    754  CE2 PHE A  99      14.326   8.458   4.602  1.00  1.00            
ATOM    755   CZ PHE A  99      15.478   9.106   4.978  1.00  1.00            
ATOM    756    C PHE A  99      13.381  10.225  -0.943  1.00  1.00            
ATOM    757    O PHE A  99      13.046  11.406  -1.225  1.00  1.00            
ATOM    758  OXT PHE A  99      13.125   9.227  -1.667  1.00  1.00            
ATOM    759    N PRO B   1      12.718  13.937   1.739  1.00  1.00            
ATOM    760   CA PRO B   1      13.689  15.062   1.822  1.00  1.00            
ATOM    761   CD PRO B   1      11.568  14.200   2.671  1.00  1.00            
ATOM    762   CB PRO B   1      13.049  16.113   2.729  1.00  1.00            
ATOM    763   CG PRO B   1      12.043  15.336   3.586  1.00  1.00            
ATOM    764    C PRO B   1      14.962  14.507   2.360  1.00  1.00            
ATOM    765    O PRO B   1      14.953  13.402   2.900  1.00  1.00            
ATOM    766    N GLN B   2      16.064  15.266   2.222  4.00  1.00            
ATOM    767   CA GLN B   2      17.343  14.807   2.668  4.00  1.00            
ATOM    768   CB GLN B   2      18.489  15.649   2.081  4.00  1.00            
ATOM    769   CG GLN B   2      19.882  15.066   2.289  4.00  1.00            
ATOM    770   CD GLN B   2      20.841  15.934   1.492  4.00  1.00            
ATOM    771  OE1 GLN B   2      21.823  15.451   0.930  4.00  1.00            
ATOM    772  NE2 GLN B   2      20.541  17.259   1.433  4.00  1.00            
ATOM    773    C GLN B   2      17.376  14.922   4.166  4.00  1.00            
ATOM    774    O GLN B   2      17.056  15.972   4.718  4.00  1.00            
ATOM    775    N ILE B   3      17.742  13.823   4.866  4.00  1.00            
ATOM    776   CA ILE B   3      17.899  13.870   6.297  4.00  1.00            
ATOM    777   CB ILE B   3      17.461  12.632   7.023  4.00  1.00            
ATOM    778  CG1 ILE B   3      15.952  12.389   6.848  4.00  1.00            
ATOM    779  CG2 ILE B   3      17.892  12.790   8.491  4.00  1.00            
ATOM    780  CD1 ILE B   3      15.507  10.992   7.281  4.00  1.00            
ATOM    781    C ILE B   3      19.394  13.973   6.463  4.00  1.00            
ATOM    782    O ILE B   3      20.138  13.078   6.063  4.00  1.00            
ATOM    783    N THR B   4      19.856  15.092   7.053  1.00  1.00            
ATOM    784   CA THR B   4      21.237  15.487   7.174  1.00  1.00            
ATOM    785   CB THR B   4      21.379  16.912   7.617  1.00  1.00            
ATOM    786  OG1 THR B   4      20.792  17.089   8.898  1.00  1.00            
ATOM    787  CG2 THR B   4      20.688  17.817   6.583  1.00  1.00            
ATOM    788    C THR B   4      22.062  14.639   8.110  1.00  1.00            
ATOM    789    O THR B   4      23.272  14.542   7.919  1.00  1.00            
ATOM    790    N LEU B   5      21.443  14.032   9.145  1.00  1.00            
ATOM    791   CA LEU B   5      22.036  13.182  10.162  1.00  1.00            
ATOM    792   CB LEU B   5      22.721  11.891   9.649  1.00  1.00            
ATOM    793   CG LEU B   5      23.963  12.041   8.750  1.00  1.00            
ATOM    794  CD1 LEU B   5      25.127  12.736   9.473  1.00  1.00            
ATOM    795  CD2 LEU B   5      24.365  10.685   8.150  1.00  1.00            
ATOM    796    C LEU B   5      22.894  13.819  11.226  1.00  1.00            
ATOM    797    O LEU B   5      23.742  13.140  11.804  1.00  1.00            
ATOM    798    N TRP B   6      22.706  15.111  11.564  1.00  1.00            
ATOM    799   CA TRP B   6      23.445  15.628  12.695  1.00  1.00            
ATOM    800   CB TRP B   6      23.291  17.150  12.882  1.00  1.00            
ATOM    801   CG TRP B   6      24.003  17.961  11.826  1.00  1.00            
ATOM    802  CD2 TRP B   6      25.397  18.304  11.886  1.00  1.00            
ATOM    803  CD1 TRP B   6      23.524  18.492  10.663  1.00  1.00            
ATOM    804  NE1 TRP B   6      24.533  19.144   9.994  1.00  1.00            
ATOM    805  CE2 TRP B   6      25.692  19.035  10.736  1.00  1.00            
ATOM    806  CE3 TRP B   6      26.353  18.030  12.821  1.00  1.00            
ATOM    807  CZ2 TRP B   6      26.952  19.508  10.504  1.00  1.00            
ATOM    808  CZ3 TRP B   6      27.624  18.507  12.584  1.00  1.00            
ATOM    809  CH2 TRP B   6      27.918  19.232  11.448  1.00  1.00            
ATOM    810    C TRP B   6      22.962  14.945  13.938  1.00  1.00            
ATOM    811    O TRP B   6      23.756  14.497  14.764  1.00  1.00            
ATOM    812    N LYS B   7      21.627  14.840  14.086  1.00  1.00            
ATOM    813   CA LYS B   7      20.995  14.212  15.216  1.00  1.00            
ATOM    814   CB LYS B   7      19.747  14.964  15.713  1.00  1.00            
ATOM    815   CG LYS B   7      20.009  16.275  16.450  1.00  1.00            
ATOM    816   CD LYS B   7      20.755  16.078  17.766  1.00  1.00            
ATOM    817   CE LYS B   7      20.974  17.372  18.551  1.00  1.00            
ATOM    818   NZ LYS B   7      21.841  17.103  19.718  1.00  1.00            
ATOM    819    C LYS B   7      20.447  12.929  14.692  1.00  1.00            
ATOM    820    O LYS B   7      20.868  12.431  13.648  1.00  1.00            
ATOM    821    N ARG B   8      19.493  12.343  15.443  1.00  1.00            
ATOM    822   CA ARG B   8      18.838  11.157  15.004  1.00  1.00            
ATOM    823   CB ARG B   8      17.908  10.533  16.072  1.00  1.00            
ATOM    824   CG ARG B   8      18.618   9.971  17.306  1.00  1.00            
ATOM    825   CD ARG B   8      17.668   9.324  18.322  1.00  1.00            
ATOM    826   NE ARG B   8      17.018  10.399  19.126  1.00  1.00            
ATOM    827   CZ ARG B   8      15.947  10.104  19.923  1.00  1.00            
ATOM    828  NH1 ARG B   8      15.401   8.853  19.903  1.00  1.00            
ATOM    829  NH2 ARG B   8      15.426  11.056  20.752  1.00  1.00            
ATOM    830    C ARG B   8      17.922  11.579  13.883  1.00  1.00            
ATOM    831    O ARG B   8      17.469  12.720  13.817  1.00  1.00            
ATOM    832    N PRO B   9      17.678  10.657  13.000  1.00  1.00            
ATOM    833   CA PRO B   9      16.834  10.875  11.849  1.00  1.00            
ATOM    834   CD PRO B   9      18.754   9.723  12.679  1.00  1.00            
ATOM    835   CB PRO B   9      17.180   9.789  10.841  1.00  1.00            
ATOM    836   CG PRO B   9      18.639   9.444  11.173  1.00  1.00            
ATOM    837    C PRO B   9      15.369  10.932  12.125  1.00  1.00            
ATOM    838    O PRO B   9      14.623  10.938  11.149  1.00  1.00            
ATOM    839    N LEU B  10      14.973  10.981  13.402  4.00  1.00            
ATOM    840   CA LEU B  10      13.610  10.864  13.836  4.00  1.00            
ATOM    841   CB LEU B  10      13.372  11.407  15.260  4.00  1.00            
ATOM    842   CG LEU B  10      14.045  10.544  16.348  4.00  1.00            
ATOM    843  CD1 LEU B  10      13.798  11.098  17.761  4.00  1.00            
ATOM    844  CD2 LEU B  10      13.624   9.072  16.209  4.00  1.00            
ATOM    845    C LEU B  10      12.615  11.488  12.893  4.00  1.00            
ATOM    846    O LEU B  10      12.777  12.623  12.446  4.00  1.00            
ATOM    847    N VAL B  11      11.571  10.695  12.539  4.00  1.00            
ATOM    848   CA VAL B  11      10.513  11.082  11.638  4.00  1.00            
ATOM    849   CB VAL B  11      10.528  10.421  10.292  4.00  1.00            
ATOM    850  CG1 VAL B  11      11.806  10.849   9.553  4.00  1.00            
ATOM    851  CG2 VAL B  11      10.347   8.905  10.471  4.00  1.00            
ATOM    852    C VAL B  11       9.214  10.728  12.255  4.00  1.00            
ATOM    853    O VAL B  11       9.136  10.289  13.402  4.00  1.00            
ATOM    854    N THR B  12       8.145  10.967  11.480  4.00  1.00            
ATOM    855   CA THR B  12       6.827  10.696  11.944  4.00  1.00            
ATOM    856   CB THR B  12       5.884  11.845  11.736  4.00  1.00            
ATOM    857  OG1 THR B  12       5.719  12.093  10.347  4.00  1.00            
ATOM    858  CG2 THR B  12       6.465  13.090  12.427  4.00  1.00            
ATOM    859    C THR B  12       6.300   9.567  11.131  4.00  1.00            
ATOM    860    O THR B  12       6.778   9.308  10.028  4.00  1.00            
ATOM    861    N ILE B  13       5.305   8.839  11.671  4.00  1.00            
ATOM    862   CA ILE B  13       4.841   7.719  10.919  4.00  1.00            
ATOM    863   CB ILE B  13       5.526   6.469  11.367  4.00  1.00            
ATOM    864  CG1 ILE B  13       5.625   5.476  10.212  4.00  1.00            
ATOM    865  CG2 ILE B  13       4.768   5.926  12.591  4.00  1.00            
ATOM    866  CD1 ILE B  13       6.653   4.373  10.462  4.00  1.00            
ATOM    867    C ILE B  13       3.372   7.582  11.147  4.00  1.00            
ATOM    868    O ILE B  13       2.844   8.049  12.155  4.00  1.00            
ATOM    869    N ARG B  14       2.666   6.961  10.183  4.00  1.00            
ATOM    870   CA ARG B  14       1.259   6.750  10.348  4.00  1.00            
ATOM    871   CB ARG B  14       0.418   7.383   9.220  4.00  1.00            
ATOM    872   CG ARG B  14       0.492   8.916   9.138  4.00  1.00            
ATOM    873   CD ARG B  14      -0.383   9.504   8.022  4.00  1.00            
ATOM    874   NE ARG B  14      -0.323  10.993   8.109  4.00  1.00            
ATOM    875   CZ ARG B  14       0.391  11.718   7.197  4.00  1.00            
ATOM    876  NH1 ARG B  14       1.039  11.086   6.175  4.00  1.00            
ATOM    877  NH2 ARG B  14       0.446  13.078   7.302  4.00  1.00            
ATOM    878    C ARG B  14       1.031   5.272  10.285  4.00  1.00            
ATOM    879    O ARG B  14       1.186   4.659   9.230  4.00  1.00            
ATOM    880    N ILE B  15       0.662   4.664  11.430  4.00  1.00            
ATOM    881   CA ILE B  15       0.390   3.255  11.484  4.00  1.00            
ATOM    882   CB ILE B  15       1.292   2.522  12.432  4.00  1.00            
ATOM    883  CG1 ILE B  15       2.765   2.720  12.045  4.00  1.00            
ATOM    884  CG2 ILE B  15       0.856   1.047  12.463  4.00  1.00            
ATOM    885  CD1 ILE B  15       3.732   2.331  13.162  4.00  1.00            
ATOM    886    C ILE B  15      -0.964   3.142  12.067  4.00  1.00            
ATOM    887    O ILE B  15      -1.240   3.736  13.108  4.00  1.00            
ATOM    888    N GLY B  16      -1.846   2.375  11.409  3.00  1.00            
ATOM    889   CA GLY B  16      -3.164   2.288  11.940  3.00  1.00            
ATOM    890    C GLY B  16      -3.682   3.681  11.875  3.00  1.00            
ATOM    891    O GLY B  16      -3.280   4.469  11.020  3.00  1.00            
ATOM    892    N GLY B  17      -4.602   4.013  12.788  3.00  1.00            
ATOM    893   CA GLY B  17      -5.123   5.341  12.856  3.00  1.00            
ATOM    894    C GLY B  17      -4.057   6.275  13.343  3.00  1.00            
ATOM    895    O GLY B  17      -3.996   7.430  12.925  3.00  1.00            
ATOM    896    N GLN B  18      -3.187   5.791  14.250  4.00  1.00            
ATOM    897   CA GLN B  18      -2.294   6.666  14.955  4.00  1.00            
ATOM    898   CB GLN B  18      -1.905   6.151  16.350  4.00  1.00            
ATOM    899   CG GLN B  18      -3.114   6.049  17.281  4.00  1.00            
ATOM    900   CD GLN B  18      -3.815   7.402  17.276  4.00  1.00            
ATOM    901  OE1 GLN B  18      -3.285   8.397  17.768  4.00  1.00            
ATOM    902  NE2 GLN B  18      -5.045   7.443  16.695  4.00  1.00            
ATOM    903    C GLN B  18      -1.048   7.052  14.242  4.00  1.00            
ATOM    904    O GLN B  18      -0.610   6.427  13.277  4.00  1.00            
ATOM    905    N LEU B  19      -0.473   8.163  14.752  4.00  1.00            
ATOM    906   CA LEU B  19       0.745   8.762  14.301  4.00  1.00            
ATOM    907   CB LEU B  19       0.665  10.304  14.300  4.00  1.00            
ATOM    908   CG LEU B  19       1.861  11.064  13.686  4.00  1.00            
ATOM    909  CD1 LEU B  19       1.601  12.578  13.727  4.00  1.00            
ATOM    910  CD2 LEU B  19       3.205  10.710  14.342  4.00  1.00            
ATOM    911    C LEU B  19       1.788   8.314  15.280  4.00  1.00            
ATOM    912    O LEU B  19       1.549   8.318  16.487  4.00  1.00            
ATOM    913    N LYS B  20       2.973   7.878  14.797  4.00  1.00            
ATOM    914   CA LYS B  20       3.953   7.438  15.753  4.00  1.00            
ATOM    915   CB LYS B  20       4.040   5.899  15.881  4.00  1.00            
ATOM    916   CG LYS B  20       4.684   5.415  17.188  4.00  1.00            
ATOM    917   CD LYS B  20       4.428   3.936  17.516  4.00  1.00            
ATOM    918   CE LYS B  20       4.953   3.508  18.893  4.00  1.00            
ATOM    919   NZ LYS B  20       4.750   2.056  19.103  4.00  1.00            
ATOM    920    C LYS B  20       5.297   7.985  15.369  4.00  1.00            
ATOM    921    O LYS B  20       5.587   8.179  14.190  4.00  1.00            
ATOM    922    N GLU B  21       6.149   8.271  16.377  4.00  1.00            
ATOM    923   CA GLU B  21       7.474   8.787  16.146  4.00  1.00            
ATOM    924   CB GLU B  21       8.195   9.204  17.440  4.00  1.00            
ATOM    925   CG GLU B  21       7.490  10.327  18.205  4.00  1.00            
ATOM    926   CD GLU B  21       7.540  11.585  17.353  4.00  1.00            
ATOM    927  OE1 GLU B  21       6.645  11.739  16.480  4.00  1.00            
ATOM    928  OE2 GLU B  21       8.472  12.406  17.560  4.00  1.00            
ATOM    929    C GLU B  21       8.245   7.655  15.558  4.00  1.00            
ATOM    930    O GLU B  21       7.989   6.497  15.880  4.00  1.00            
ATOM    931    N ALA B  22       9.202   7.949  14.659  4.00  1.00            
ATOM    932   CA ALA B  22       9.910   6.852  14.077  4.00  1.00            
ATOM    933   CB ALA B  22       9.333   6.401  12.723  4.00  1.00            
ATOM    934    C ALA B  22      11.316   7.245  13.846  4.00  1.00            
ATOM    935    O ALA B  22      11.663   8.425  13.845  4.00  1.00            
ATOM    936    N LEU B  23      12.178   6.229  13.687  4.00  1.00            
ATOM    937   CA LEU B  23      13.545   6.493  13.392  4.00  1.00            
ATOM    938   CB LEU B  23      14.511   5.924  14.453  4.00  1.00            
ATOM    939   CG LEU B  23      15.959   6.459  14.399  4.00  1.00            
ATOM    940  CD1 LEU B  23      16.677   6.124  13.086  4.00  1.00            
ATOM    941  CD2 LEU B  23      16.006   7.957  14.736  4.00  1.00            
ATOM    942    C LEU B  23      13.775   5.776  12.109  4.00  1.00            
ATOM    943    O LEU B  23      13.197   4.715  11.885  4.00  1.00            
ATOM    944    N LEU B  24      14.587   6.340  11.203  4.00  1.00            
ATOM    945   CA LEU B  24      14.750   5.611   9.989  4.00  1.00            
ATOM    946   CB LEU B  24      14.640   6.469   8.719  4.00  1.00            
ATOM    947   CG LEU B  24      13.251   7.124   8.617  4.00  1.00            
ATOM    948  CD1 LEU B  24      13.104   8.210   9.691  4.00  1.00            
ATOM    949  CD2 LEU B  24      12.925   7.608   7.196  4.00  1.00            
ATOM    950    C LEU B  24      16.074   4.944  10.025  4.00  1.00            
ATOM    951    O LEU B  24      17.102   5.596  10.203  4.00  1.00            
ATOM    952    N ASP B  25      16.076   3.608   9.854  1.00  1.00            
ATOM    953   CA ASP B  25      17.322   2.936  10.021  1.00  1.00            
ATOM    954   CB ASP B  25      17.360   2.012  11.251  1.00  1.00            
ATOM    955   CG ASP B  25      17.048   2.821  12.499  1.00  1.00            
ATOM    956  OD1 ASP B  25      16.017   3.541  12.476  1.00  1.00            
ATOM    957  OD2 ASP B  25      17.804   2.702  13.501  1.00  1.00            
ATOM    958    C ASP B  25      17.599   2.025   8.881  1.00  1.00            
ATOM    959    O ASP B  25      16.764   1.218   8.478  1.00  1.00            
ATOM    960    N THR B  26      18.807   2.184   8.323  3.00  1.00            
ATOM    961   CA THR B  26      19.369   1.198   7.461  3.00  1.00            
ATOM    962   CB THR B  26      20.304   1.774   6.434  3.00  1.00            
ATOM    963  OG1 THR B  26      20.747   0.761   5.544  3.00  1.00            
ATOM    964  CG2 THR B  26      21.504   2.418   7.153  3.00  1.00            
ATOM    965    C THR B  26      20.168   0.499   8.488  3.00  1.00            
ATOM    966    O THR B  26      20.650   1.136   9.424  3.00  1.00            
ATOM    967    N GLY B  27      20.332  -0.818   8.402  3.00  1.00            
ATOM    968   CA GLY B  27      21.038  -1.344   9.520  3.00  1.00            
ATOM    969    C GLY B  27      20.103  -2.196  10.298  3.00  1.00            
ATOM    970    O GLY B  27      20.527  -3.015  11.112  3.00  1.00            
ATOM    971    N ALA B  28      18.790  -2.019  10.085  1.00  1.00            
ATOM    972   CA ALA B  28      17.885  -2.900  10.752  1.00  1.00            
ATOM    973   CB ALA B  28      16.904  -2.183  11.696  1.00  1.00            
ATOM    974    C ALA B  28      17.068  -3.542   9.681  1.00  1.00            
ATOM    975    O ALA B  28      16.514  -2.871   8.812  1.00  1.00            
ATOM    976    N ASP B  29      17.013  -4.883   9.712  1.00  1.00            
ATOM    977   CA ASP B  29      16.328  -5.659   8.723  1.00  1.00            
ATOM    978   CB ASP B  29      16.694  -7.150   8.879  1.00  1.00            
ATOM    979   CG ASP B  29      16.035  -7.989   7.795  1.00  1.00            
ATOM    980  OD1 ASP B  29      14.778  -8.065   7.777  1.00  1.00            
ATOM    981  OD2 ASP B  29      16.788  -8.575   6.972  1.00  1.00            
ATOM    982    C ASP B  29      14.851  -5.519   8.783  1.00  1.00            
ATOM    983    O ASP B  29      14.204  -5.169   7.796  1.00  1.00            
ATOM    984    N ASP B  30      14.282  -5.779   9.967  1.00  1.00            
ATOM    985   CA ASP B  30      12.864  -5.774  10.120  1.00  1.00            
ATOM    986   CB ASP B  30      12.394  -6.792  11.177  1.00  1.00            
ATOM    987   CG ASP B  30      13.077  -6.489  12.510  1.00  1.00            
ATOM    988  OD1 ASP B  30      12.850  -5.390  13.084  1.00  1.00            
ATOM    989  OD2 ASP B  30      13.839  -7.377  12.980  1.00  1.00            
ATOM    990    C ASP B  30      12.454  -4.428  10.552  1.00  1.00            
ATOM    991    O ASP B  30      13.243  -3.483  10.567  1.00  1.00            
ATOM    992    N THR B  31      11.167  -4.311  10.897  1.00  1.00            
ATOM    993   CA THR B  31      10.726  -3.061  11.394  1.00  1.00            
ATOM    994   CB THR B  31       9.427  -2.601  10.811  1.00  1.00            
ATOM    995  OG1 THR B  31       9.538  -2.485   9.401  1.00  1.00            
ATOM    996  CG2 THR B  31       9.075  -1.238  11.431  1.00  1.00            
ATOM    997    C THR B  31      10.507  -3.266  12.858  1.00  1.00            
ATOM    998    O THR B  31       9.943  -4.276  13.271  1.00  1.00            
ATOM    999    N VAL B  32      10.974  -2.326  13.698  4.00  1.00            
ATOM   1000   CA VAL B  32      10.787  -2.502  15.109  4.00  1.00            
ATOM   1001   CB VAL B  32      12.051  -2.308  15.894  4.00  1.00            
ATOM   1002  CG1 VAL B  32      11.731  -2.409  17.396  4.00  1.00            
ATOM   1003  CG2 VAL B  32      13.083  -3.337  15.404  4.00  1.00            
ATOM   1004    C VAL B  32       9.825  -1.455  15.555  4.00  1.00            
ATOM   1005    O VAL B  32      10.009  -0.269  15.287  4.00  1.00            
ATOM   1006    N LEU B  33       8.749  -1.878  16.239  4.00  1.00            
ATOM   1007   CA LEU B  33       7.806  -0.921  16.727  4.00  1.00            
ATOM   1008   CB LEU B  33       6.438  -0.970  16.022  4.00  1.00            
ATOM   1009   CG LEU B  33       6.537  -0.584  14.535  4.00  1.00            
ATOM   1010  CD1 LEU B  33       5.149  -0.382  13.906  4.00  1.00            
ATOM   1011  CD2 LEU B  33       7.472   0.621  14.337  4.00  1.00            
ATOM   1012    C LEU B  33       7.612  -1.194  18.184  4.00  1.00            
ATOM   1013    O LEU B  33       8.021  -2.238  18.692  4.00  1.00            
ATOM   1014    N GLU B  34       7.006  -0.231  18.904  1.00  1.00            
ATOM   1015   CA GLU B  34       6.801  -0.347  20.319  1.00  1.00            
ATOM   1016   CB GLU B  34       6.684   1.014  21.022  1.00  1.00            
ATOM   1017   CG GLU B  34       6.661   0.917  22.547  1.00  1.00            
ATOM   1018   CD GLU B  34       6.529   2.326  23.098  1.00  1.00            
ATOM   1019  OE1 GLU B  34       7.291   3.218  22.638  1.00  1.00            
ATOM   1020  OE2 GLU B  34       5.656   2.530  23.985  1.00  1.00            
ATOM   1021    C GLU B  34       5.535  -1.104  20.560  1.00  1.00            
ATOM   1022    O GLU B  34       4.790  -1.414  19.632  1.00  1.00            
ATOM   1023    N GLU B  35       5.282  -1.443  21.840  1.00  1.00            
ATOM   1024   CA GLU B  35       4.117  -2.190  22.211  1.00  1.00            
ATOM   1025   CB GLU B  35       3.959  -2.319  23.733  1.00  1.00            
ATOM   1026   CG GLU B  35       2.793  -3.213  24.142  1.00  1.00            
ATOM   1027   CD GLU B  35       3.213  -4.638  23.833  1.00  1.00            
ATOM   1028  OE1 GLU B  35       4.090  -5.165  24.572  1.00  1.00            
ATOM   1029  OE2 GLU B  35       2.680  -5.214  22.849  1.00  1.00            
ATOM   1030    C GLU B  35       2.928  -1.466  21.704  1.00  1.00            
ATOM   1031    O GLU B  35       2.659  -0.329  22.086  1.00  1.00            
ATOM   1032    N MET B  36       2.188  -2.127  20.802  1.00  1.00            
ATOM   1033   CA MET B  36       0.983  -1.559  20.300  1.00  1.00            
ATOM   1034   CB MET B  36       1.122  -0.862  18.935  1.00  1.00            
ATOM   1035   CG MET B  36       1.710   0.542  19.039  1.00  1.00            
ATOM   1036   SD MET B  36       0.565   1.761  19.754  1.00  1.00            
ATOM   1037   CE MET B  36       1.746   3.134  19.654  1.00  1.00            
ATOM   1038    C MET B  36       0.016  -2.682  20.128  1.00  1.00            
ATOM   1039    O MET B  36       0.408  -3.807  19.816  1.00  1.00            
ATOM   1040    N ASN B  37      -1.283  -2.409  20.353  1.00  1.00            
ATOM   1041   CA ASN B  37      -2.258  -3.442  20.185  1.00  1.00            
ATOM   1042   CB ASN B  37      -3.318  -3.429  21.295  1.00  1.00            
ATOM   1043   CG ASN B  37      -2.564  -3.610  22.607  1.00  1.00            
ATOM   1044  OD1 ASN B  37      -2.008  -2.655  23.148  1.00  1.00            
ATOM   1045  ND2 ASN B  37      -2.534  -4.863  23.135  1.00  1.00            
ATOM   1046    C ASN B  37      -2.930  -3.169  18.872  1.00  1.00            
ATOM   1047    O ASN B  37      -4.097  -2.786  18.836  1.00  1.00            
ATOM   1048    N LEU B  38      -2.200  -3.375  17.759  1.00  1.00            
ATOM   1049   CA LEU B  38      -2.764  -3.148  16.455  1.00  1.00            
ATOM   1050   CB LEU B  38      -1.734  -3.015  15.324  1.00  1.00            
ATOM   1051   CG LEU B  38      -1.098  -4.355  14.905  1.00  1.00            
ATOM   1052  CD1 LEU B  38      -0.075  -4.161  13.773  1.00  1.00            
ATOM   1053  CD2 LEU B  38      -0.522  -5.112  16.112  1.00  1.00            
ATOM   1054    C LEU B  38      -3.570  -4.378  16.162  1.00  1.00            
ATOM   1055    O LEU B  38      -3.301  -5.451  16.696  1.00  1.00            
ATOM   1056    N PRO B  39      -4.583  -4.240  15.348  1.00  1.00            
ATOM   1057   CA PRO B  39      -5.384  -5.396  15.017  1.00  1.00            
ATOM   1058   CD PRO B  39      -5.364  -3.019  15.389  1.00  1.00            
ATOM   1059   CB PRO B  39      -6.726  -4.837  14.539  1.00  1.00            
ATOM   1060   CG PRO B  39      -6.826  -3.462  15.224  1.00  1.00            
ATOM   1061    C PRO B  39      -4.723  -6.260  13.998  1.00  1.00            
ATOM   1062    O PRO B  39      -3.881  -5.756  13.252  1.00  1.00            
ATOM   1063    N GLY B  40      -5.060  -7.572  13.934  1.00  1.00            
ATOM   1064   CA GLY B  40      -4.487  -8.355  12.880  1.00  1.00            
ATOM   1065    C GLY B  40      -4.141  -9.734  13.335  1.00  1.00            
ATOM   1066    O GLY B  40      -4.488 -10.154  14.437  1.00  1.00            
ATOM   1067    N LYS B  41      -3.446 -10.481  12.445  1.00  1.00            
ATOM   1068   CA LYS B  41      -3.004 -11.812  12.744  1.00  1.00            
ATOM   1069   CB LYS B  41      -2.739 -12.712  11.522  1.00  1.00            
ATOM   1070   CG LYS B  41      -2.457 -14.172  11.903  1.00  1.00            
ATOM   1071   CD LYS B  41      -3.652 -14.917  12.513  1.00  1.00            
ATOM   1072   CE LYS B  41      -4.300 -15.942  11.576  1.00  1.00            
ATOM   1073   NZ LYS B  41      -5.247 -16.796  12.329  1.00  1.00            
ATOM   1074    C LYS B  41      -1.744 -11.687  13.526  1.00  1.00            
ATOM   1075    O LYS B  41      -1.126 -10.625  13.568  1.00  1.00            
ATOM   1076    N TRP B  42      -1.343 -12.785  14.183  1.00  1.00            
ATOM   1077   CA TRP B  42      -0.243 -12.705  15.089  1.00  1.00            
ATOM   1078   CB TRP B  42      -0.790 -12.729  16.529  1.00  1.00            
ATOM   1079   CG TRP B  42      -1.920 -13.736  16.696  1.00  1.00            
ATOM   1080  CD2 TRP B  42      -2.964 -13.647  17.685  1.00  1.00            
ATOM   1081  CD1 TRP B  42      -2.215 -14.827  15.931  1.00  1.00            
ATOM   1082  NE1 TRP B  42      -3.379 -15.416  16.373  1.00  1.00            
ATOM   1083  CE2 TRP B  42      -3.850 -14.701  17.452  1.00  1.00            
ATOM   1084  CE3 TRP B  42      -3.175 -12.753  18.696  1.00  1.00            
ATOM   1085  CZ2 TRP B  42      -4.962 -14.876  18.228  1.00  1.00            
ATOM   1086  CZ3 TRP B  42      -4.291 -12.942  19.483  1.00  1.00            
ATOM   1087  CH2 TRP B  42      -5.168 -13.982  19.254  1.00  1.00            
ATOM   1088    C TRP B  42       0.688 -13.854  14.923  1.00  1.00            
ATOM   1089    O TRP B  42       0.286 -14.976  14.619  1.00  1.00            
ATOM   1090    N LYS B  43       1.989 -13.556  15.106  4.00  1.00            
ATOM   1091   CA LYS B  43       2.995 -14.568  15.107  4.00  1.00            
ATOM   1092   CB LYS B  43       3.679 -14.801  13.752  4.00  1.00            
ATOM   1093   CG LYS B  43       2.776 -15.559  12.779  4.00  1.00            
ATOM   1094   CD LYS B  43       3.371 -15.750  11.384  4.00  1.00            
ATOM   1095   CE LYS B  43       2.541 -16.696  10.514  4.00  1.00            
ATOM   1096   NZ LYS B  43       2.337 -17.979  11.225  4.00  1.00            
ATOM   1097    C LYS B  43       4.032 -14.193  16.101  4.00  1.00            
ATOM   1098    O LYS B  43       4.587 -13.094  16.092  4.00  1.00            
ATOM   1099    N PRO B  44       4.251 -15.115  16.989  4.00  0.00            
ATOM   1100   CA PRO B  44       5.216 -14.938  18.032  4.00  0.00            
ATOM   1101   CD PRO B  44       3.239 -16.099  17.330  4.00  0.00            
ATOM   1102   CB PRO B  44       4.898 -16.009  19.084  4.00  0.00            
ATOM   1103   CG PRO B  44       3.934 -16.982  18.375  4.00  0.00            
ATOM   1104    C PRO B  44       6.527 -15.112  17.363  4.00  0.00            
ATOM   1105    O PRO B  44       6.588 -15.830  16.367  4.00  0.00            
ATOM   1106    N LYS B  45       7.592 -14.465  17.859  4.00  0.00            
ATOM   1107   CA LYS B  45       8.831 -14.667  17.184  4.00  0.00            
ATOM   1108   CB LYS B  45       8.904 -13.946  15.826  4.00  0.00            
ATOM   1109   CG LYS B  45      10.119 -14.313  14.968  4.00  0.00            
ATOM   1110   CD LYS B  45      10.059 -15.719  14.361  4.00  0.00            
ATOM   1111   CE LYS B  45      11.155 -15.983  13.324  4.00  0.00            
ATOM   1112   NZ LYS B  45      10.997 -17.336  12.742  4.00  0.00            
ATOM   1113    C LYS B  45       9.932 -14.120  18.020  4.00  0.00            
ATOM   1114    O LYS B  45       9.718 -13.252  18.866  4.00  0.00            
ATOM   1115    N MET B  46      11.151 -14.644  17.811  4.00  0.00            
ATOM   1116   CA MET B  46      12.275 -14.106  18.507  4.00  0.00            
ATOM   1117   CB MET B  46      13.243 -15.174  19.047  4.00  0.00            
ATOM   1118   CG MET B  46      14.272 -14.632  20.042  4.00  0.00            
ATOM   1119   SD MET B  46      15.439 -15.887  20.655  4.00  0.00            
ATOM   1120   CE MET B  46      15.790 -15.051  22.228  4.00  0.00            
ATOM   1121    C MET B  46      13.033 -13.342  17.460  4.00  0.00            
ATOM   1122    O MET B  46      13.482 -13.931  16.478  4.00  0.00            
ATOM   1123    N ILE B  47      13.186 -12.008  17.613  4.00  0.00            
ATOM   1124   CA ILE B  47      13.895 -11.296  16.585  4.00  0.00            
ATOM   1125   CB ILE B  47      12.991 -10.529  15.652  4.00  0.00            
ATOM   1126  CG1 ILE B  47      12.277  -9.345  16.331  4.00  0.00            
ATOM   1127  CG2 ILE B  47      11.997 -11.557  15.084  4.00  0.00            
ATOM   1128  CD1 ILE B  47      13.129  -8.086  16.518  4.00  0.00            
ATOM   1129    C ILE B  47      14.861 -10.352  17.225  4.00  0.00            
ATOM   1130    O ILE B  47      14.621  -9.869  18.330  4.00  0.00            
ATOM   1131    N GLY B  48      16.010 -10.084  16.564  4.00  0.00            
ATOM   1132   CA GLY B  48      16.867  -9.089  17.139  4.00  0.00            
ATOM   1133    C GLY B  48      18.321  -9.401  16.936  4.00  0.00            
ATOM   1134    O GLY B  48      18.685 -10.203  16.075  4.00  0.00            
ATOM   1135    N GLY B  49      19.194  -8.753  17.751  4.00  0.00            
ATOM   1136   CA GLY B  49      20.619  -8.903  17.602  4.00  0.00            
ATOM   1137    C GLY B  49      21.349  -8.244  18.752  4.00  0.00            
ATOM   1138    O GLY B  49      21.741  -8.917  19.704  4.00  0.00            
ATOM   1139    N ILE B  50      21.580  -6.909  18.681  3.00  0.00            
ATOM   1140   CA ILE B  50      22.363  -6.177  19.656  3.00  0.00            
ATOM   1141   CB ILE B  50      22.288  -4.683  19.420  3.00  0.00            
ATOM   1142  CG1 ILE B  50      23.263  -3.891  20.309  3.00  0.00            
ATOM   1143  CG2 ILE B  50      20.819  -4.250  19.562  3.00  0.00            
ATOM   1144  CD1 ILE B  50      22.876  -3.853  21.786  3.00  0.00            
ATOM   1145    C ILE B  50      21.896  -6.526  21.043  3.00  0.00            
ATOM   1146    O ILE B  50      20.751  -6.271  21.413  3.00  0.00            
ATOM   1147    N GLY B  51      22.813  -7.114  21.853  3.00  0.00            
ATOM   1148   CA GLY B  51      22.558  -7.473  23.226  3.00  0.00            
ATOM   1149    C GLY B  51      21.522  -8.531  23.278  3.00  0.00            
ATOM   1150    O GLY B  51      20.634  -8.494  24.128  3.00  0.00            
ATOM   1151    N GLY B  52      21.607  -9.526  22.382  4.00  0.00            
ATOM   1152   CA GLY B  52      20.513 -10.435  22.388  4.00  0.00            
ATOM   1153    C GLY B  52      19.442  -9.555  21.886  4.00  0.00            
ATOM   1154    O GLY B  52      19.727  -8.576  21.202  4.00  0.00            
ATOM   1155    N PHE B  53      18.172  -9.822  22.190  4.00  0.00            
ATOM   1156   CA PHE B  53      17.334  -8.815  21.642  4.00  0.00            
ATOM   1157   CB PHE B  53      17.232  -8.867  20.106  4.00  0.00            
ATOM   1158   CG PHE B  53      16.858  -7.504  19.622  4.00  0.00            
ATOM   1159  CD1 PHE B  53      17.785  -6.488  19.680  4.00  0.00            
ATOM   1160  CD2 PHE B  53      15.623  -7.239  19.076  4.00  0.00            
ATOM   1161  CE1 PHE B  53      17.475  -5.224  19.236  4.00  0.00            
ATOM   1162  CE2 PHE B  53      15.306  -5.978  18.630  4.00  0.00            
ATOM   1163   CZ PHE B  53      16.233  -4.967  18.709  4.00  0.00            
ATOM   1164    C PHE B  53      15.984  -9.005  22.208  4.00  0.00            
ATOM   1165    O PHE B  53      15.823  -9.421  23.354  4.00  0.00            
ATOM   1166    N ILE B  54      14.967  -8.694  21.396  4.00  0.00            
ATOM   1167   CA ILE B  54      13.665  -8.708  21.949  4.00  0.00            
ATOM   1168   CB ILE B  54      12.962  -7.391  21.823  4.00  0.00            
ATOM   1169  CG1 ILE B  54      12.758  -7.043  20.340  4.00  0.00            
ATOM   1170  CG2 ILE B  54      13.774  -6.341  22.600  4.00  0.00            
ATOM   1171  CD1 ILE B  54      11.833  -5.847  20.116  4.00  0.00            
ATOM   1172    C ILE B  54      12.792  -9.719  21.318  4.00  0.00            
ATOM   1173    O ILE B  54      12.813  -9.945  20.110  4.00  0.00            
ATOM   1174    N LYS B  55      11.993 -10.366  22.179  4.00  0.00            
ATOM   1175   CA LYS B  55      11.027 -11.294  21.712  4.00  0.00            
ATOM   1176   CB LYS B  55      10.409 -12.142  22.836  4.00  0.00            
ATOM   1177   CG LYS B  55       9.628 -13.361  22.340  4.00  0.00            
ATOM   1178   CD LYS B  55       9.345 -14.387  23.441  4.00  0.00            
ATOM   1179   CE LYS B  55       8.498 -15.572  22.975  4.00  0.00            
ATOM   1180   NZ LYS B  55       8.152 -16.427  24.134  4.00  0.00            
ATOM   1181    C LYS B  55       9.973 -10.451  21.084  4.00  0.00            
ATOM   1182    O LYS B  55       9.782  -9.303  21.483  4.00  0.00            
ATOM   1183    N VAL B  56       9.259 -10.976  20.071  4.00  0.00            
ATOM   1184   CA VAL B  56       8.438 -10.045  19.368  4.00  0.00            
ATOM   1185   CB VAL B  56       9.160  -9.554  18.137  4.00  0.00            
ATOM   1186  CG1 VAL B  56       8.300  -8.584  17.312  4.00  0.00            
ATOM   1187  CG2 VAL B  56      10.474  -8.919  18.617  4.00  0.00            
ATOM   1188    C VAL B  56       7.124 -10.606  18.980  4.00  0.00            
ATOM   1189    O VAL B  56       6.920 -11.814  18.881  4.00  0.00            
ATOM   1190    N ARG B  57       6.185  -9.664  18.799  4.00  0.00            
ATOM   1191   CA ARG B  57       4.885  -9.924  18.298  4.00  0.00            
ATOM   1192   CB ARG B  57       3.801  -9.111  19.016  4.00  0.00            
ATOM   1193   CG ARG B  57       3.702  -9.418  20.509  4.00  0.00            
ATOM   1194   CD ARG B  57       2.796  -8.442  21.259  4.00  0.00            
ATOM   1195   NE ARG B  57       2.707  -8.904  22.672  4.00  0.00            
ATOM   1196   CZ ARG B  57       1.716  -9.771  23.029  4.00  0.00            
ATOM   1197  NH1 ARG B  57       0.830 -10.207  22.086  4.00  0.00            
ATOM   1198  NH2 ARG B  57       1.610 -10.199  24.320  4.00  0.00            
ATOM   1199    C ARG B  57       4.953  -9.406  16.900  4.00  0.00            
ATOM   1200    O ARG B  57       5.416  -8.289  16.672  4.00  0.00            
ATOM   1201    N GLN B  58       4.512 -10.200  15.910  4.00  1.00            
ATOM   1202   CA GLN B  58       4.676  -9.703  14.580  4.00  1.00            
ATOM   1203   CB GLN B  58       5.666 -10.539  13.752  4.00  1.00            
ATOM   1204   CG GLN B  58       5.245 -11.994  13.557  4.00  1.00            
ATOM   1205   CD GLN B  58       6.409 -12.684  12.864  4.00  1.00            
ATOM   1206  OE1 GLN B  58       6.299 -13.824  12.414  4.00  1.00            
ATOM   1207  NE2 GLN B  58       7.562 -11.969  12.776  4.00  1.00            
ATOM   1208    C GLN B  58       3.376  -9.649  13.885  4.00  1.00            
ATOM   1209    O GLN B  58       2.529 -10.532  14.007  4.00  1.00            
ATOM   1210    N TYR B  59       3.205  -8.550  13.139  4.00  1.00            
ATOM   1211   CA TYR B  59       2.040  -8.376  12.351  4.00  1.00            
ATOM   1212   CB TYR B  59       1.202  -7.133  12.690  4.00  1.00            
ATOM   1213   CG TYR B  59       0.084  -7.113  11.713  4.00  1.00            
ATOM   1214  CD1 TYR B  59      -1.009  -7.928  11.884  4.00  1.00            
ATOM   1215  CD2 TYR B  59       0.138  -6.276  10.622  4.00  1.00            
ATOM   1216  CE1 TYR B  59      -2.039  -7.909  10.975  4.00  1.00            
ATOM   1217  CE2 TYR B  59      -0.890  -6.257   9.712  4.00  1.00            
ATOM   1218   CZ TYR B  59      -1.979  -7.072   9.889  4.00  1.00            
ATOM   1219   OH TYR B  59      -3.034  -7.049   8.954  4.00  1.00            
ATOM   1220    C TYR B  59       2.539  -8.257  10.952  4.00  1.00            
ATOM   1221    O TYR B  59       3.674  -7.838  10.723  4.00  1.00            
ATOM   1222    N ASP B  60       1.703  -8.645   9.975  4.00  1.00            
ATOM   1223   CA ASP B  60       2.171  -8.744   8.628  4.00  1.00            
ATOM   1224   CB ASP B  60       1.451  -9.855   7.848  4.00  1.00            
ATOM   1225   CG ASP B  60       1.856 -11.187   8.476  4.00  1.00            
ATOM   1226  OD1 ASP B  60       2.911 -11.223   9.166  4.00  1.00            
ATOM   1227  OD2 ASP B  60       1.109 -12.182   8.284  4.00  1.00            
ATOM   1228    C ASP B  60       2.045  -7.442   7.860  4.00  1.00            
ATOM   1229    O ASP B  60       2.914  -6.575   7.929  4.00  1.00            
ATOM   1230    N GLN B  61       0.920  -7.285   7.132  4.00  1.00            
ATOM   1231   CA GLN B  61       0.619  -6.319   6.094  4.00  1.00            
ATOM   1232   CB GLN B  61      -0.787  -6.564   5.524  4.00  1.00            
ATOM   1233   CG GLN B  61      -1.130  -5.718   4.301  4.00  1.00            
ATOM   1234   CD GLN B  61      -0.493  -6.405   3.105  4.00  1.00            
ATOM   1235  OE1 GLN B  61       0.395  -7.241   3.259  4.00  1.00            
ATOM   1236  NE2 GLN B  61      -0.966  -6.053   1.880  4.00  1.00            
ATOM   1237    C GLN B  61       0.644  -4.855   6.457  4.00  1.00            
ATOM   1238    O GLN B  61       1.106  -4.079   5.620  4.00  1.00            
ATOM   1239    N ILE B  62       0.161  -4.446   7.660  4.00  1.00            
ATOM   1240   CA ILE B  62      -0.085  -3.072   8.067  4.00  1.00            
ATOM   1241   CB ILE B  62       0.091  -2.792   9.533  4.00  1.00            
ATOM   1242  CG1 ILE B  62      -1.071  -3.387  10.343  4.00  1.00            
ATOM   1243  CG2 ILE B  62       0.246  -1.273   9.699  4.00  1.00            
ATOM   1244  CD1 ILE B  62      -2.432  -2.787   9.985  4.00  1.00            
ATOM   1245    C ILE B  62       0.672  -2.025   7.322  4.00  1.00            
ATOM   1246    O ILE B  62       1.895  -2.036   7.197  4.00  1.00            
ATOM   1247    N PRO B  63      -0.128  -1.131   6.795  4.00  1.00            
ATOM   1248   CA PRO B  63       0.351  -0.006   6.050  4.00  1.00            
ATOM   1249   CD PRO B  63      -1.518  -1.434   6.497  4.00  1.00            
ATOM   1250   CB PRO B  63      -0.839   0.529   5.253  4.00  1.00            
ATOM   1251   CG PRO B  63      -2.068  -0.121   5.920  4.00  1.00            
ATOM   1252    C PRO B  63       0.932   0.947   7.006  4.00  1.00            
ATOM   1253    O PRO B  63       0.366   1.149   8.078  4.00  1.00            
ATOM   1254    N VAL B  64       2.068   1.535   6.642  4.00  1.00            
ATOM   1255   CA VAL B  64       2.644   2.495   7.508  4.00  1.00            
ATOM   1256   CB VAL B  64       3.812   1.942   8.256  4.00  1.00            
ATOM   1257  CG1 VAL B  64       4.383   3.049   9.135  4.00  1.00            
ATOM   1258  CG2 VAL B  64       3.336   0.714   9.050  4.00  1.00            
ATOM   1259    C VAL B  64       3.115   3.558   6.589  4.00  1.00            
ATOM   1260    O VAL B  64       3.730   3.270   5.563  4.00  1.00            
ATOM   1261    N GLU B  65       2.809   4.822   6.902  4.00  1.00            
ATOM   1262   CA GLU B  65       3.289   5.812   6.001  4.00  1.00            
ATOM   1263   CB GLU B  65       2.262   6.881   5.598  4.00  1.00            
ATOM   1264   CG GLU B  65       1.125   6.422   4.691  4.00  1.00            
ATOM   1265   CD GLU B  65       0.202   7.626   4.554  4.00  1.00            
ATOM   1266  OE1 GLU B  65      -0.225   8.148   5.618  4.00  1.00            
ATOM   1267  OE2 GLU B  65      -0.074   8.050   3.401  4.00  1.00            
ATOM   1268    C GLU B  65       4.344   6.562   6.730  4.00  1.00            
ATOM   1269    O GLU B  65       4.191   6.882   7.908  4.00  1.00            
ATOM   1270    N ILE B  66       5.468   6.845   6.053  4.00  1.00            
ATOM   1271   CA ILE B  66       6.451   7.647   6.703  4.00  1.00            
ATOM   1272   CB ILE B  66       7.811   7.013   6.791  4.00  1.00            
ATOM   1273  CG1 ILE B  66       8.383   6.734   5.393  4.00  1.00            
ATOM   1274  CG2 ILE B  66       7.696   5.767   7.684  4.00  1.00            
ATOM   1275  CD1 ILE B  66       9.867   6.372   5.406  4.00  1.00            
ATOM   1276    C ILE B  66       6.566   8.912   5.887  4.00  1.00            
ATOM   1277    O ILE B  66       6.825   8.876   4.685  4.00  1.00            
ATOM   1278    N CYS B  67       6.332  10.074   6.534  3.00  1.00            
ATOM   1279   CA CYS B  67       6.471  11.386   5.948  3.00  1.00            
ATOM   1280   CB CYS B  67       7.930  11.729   5.590  3.00  1.00            
ATOM   1281   SG CYS B  67       8.162  13.490   5.196  3.00  1.00            
ATOM   1282    C CYS B  67       5.618  11.563   4.719  3.00  1.00            
ATOM   1283    O CYS B  67       6.023  12.228   3.766  3.00  1.00            
ATOM   1284    N GLY B  68       4.408  10.977   4.693  3.00  1.00            
ATOM   1285   CA GLY B  68       3.516  11.248   3.595  3.00  1.00            
ATOM   1286    C GLY B  68       3.626  10.182   2.552  3.00  1.00            
ATOM   1287    O GLY B  68       2.695   9.978   1.774  3.00  1.00            
ATOM   1288    N HIS B  69       4.760   9.461   2.494  4.00  1.00            
ATOM   1289   CA HIS B  69       4.846   8.472   1.463  4.00  1.00            
ATOM   1290  ND1 HIS B  69       6.599   6.032  -0.288  4.00  1.00            
ATOM   1291   CG HIS B  69       6.269   7.370  -0.308  4.00  1.00            
ATOM   1292   CB HIS B  69       6.262   8.257   0.901  4.00  1.00            
ATOM   1293  NE2 HIS B  69       6.088   6.529  -2.394  4.00  1.00            
ATOM   1294  CD2 HIS B  69       5.960   7.655  -1.602  4.00  1.00            
ATOM   1295  CE1 HIS B  69       6.474   5.580  -1.561  4.00  1.00            
ATOM   1296    C HIS B  69       4.339   7.163   2.005  4.00  1.00            
ATOM   1297    O HIS B  69       4.489   6.872   3.191  4.00  1.00            
ATOM   1298    N LYS B  70       3.713   6.346   1.128  4.00  1.00            
ATOM   1299   CA LYS B  70       3.111   5.084   1.485  4.00  1.00            
ATOM   1300   CB LYS B  70       2.097   4.591   0.434  4.00  1.00            
ATOM   1301   CG LYS B  70       0.948   5.557   0.138  4.00  1.00            
ATOM   1302   CD LYS B  70       0.013   5.808   1.321  4.00  1.00            
ATOM   1303   CE LYS B  70      -0.996   4.682   1.551  4.00  1.00            
ATOM   1304   NZ LYS B  70      -0.354   3.563   2.277  4.00  1.00            
ATOM   1305    C LYS B  70       4.174   4.025   1.512  4.00  1.00            
ATOM   1306    O LYS B  70       5.129   4.065   0.739  4.00  1.00            
ATOM   1307    N ALA B  71       4.029   3.054   2.437  4.00  1.00            
ATOM   1308   CA ALA B  71       4.888   1.902   2.507  4.00  1.00            
ATOM   1309   CB ALA B  71       6.185   2.137   3.303  4.00  1.00            
ATOM   1310    C ALA B  71       4.084   0.884   3.256  4.00  1.00            
ATOM   1311    O ALA B  71       3.244   1.238   4.083  4.00  1.00            
ATOM   1312    N ILE B  72       4.296  -0.414   2.974  4.00  1.00            
ATOM   1313   CA ILE B  72       3.551  -1.434   3.658  4.00  1.00            
ATOM   1314   CB ILE B  72       2.557  -2.126   2.776  4.00  1.00            
ATOM   1315  CG1 ILE B  72       3.297  -2.856   1.643  4.00  1.00            
ATOM   1316  CG2 ILE B  72       1.539  -1.084   2.280  4.00  1.00            
ATOM   1317  CD1 ILE B  72       2.431  -3.863   0.891  4.00  1.00            
ATOM   1318    C ILE B  72       4.542  -2.469   4.060  4.00  1.00            
ATOM   1319    O ILE B  72       5.571  -2.627   3.405  4.00  1.00            
ATOM   1320    N GLY B  73       4.283  -3.199   5.162  4.00  1.00            
ATOM   1321   CA GLY B  73       5.246  -4.209   5.472  4.00  1.00            
ATOM   1322    C GLY B  73       5.044  -4.724   6.845  4.00  1.00            
ATOM   1323    O GLY B  73       4.095  -4.365   7.540  4.00  1.00            
ATOM   1324    N THR B  74       5.986  -5.583   7.268  4.00  1.00            
ATOM   1325   CA THR B  74       5.851  -6.239   8.523  4.00  1.00            
ATOM   1326   CB THR B  74       6.689  -7.479   8.654  4.00  1.00            
ATOM   1327  OG1 THR B  74       6.344  -8.182   9.840  4.00  1.00            
ATOM   1328  CG2 THR B  74       8.172  -7.081   8.682  4.00  1.00            
ATOM   1329    C THR B  74       6.197  -5.319   9.666  4.00  1.00            
ATOM   1330    O THR B  74       7.227  -4.646   9.654  4.00  1.00            
ATOM   1331    N VAL B  75       5.300  -5.267  10.681  4.00  1.00            
ATOM   1332   CA VAL B  75       5.408  -4.410  11.839  4.00  1.00            
ATOM   1333   CB VAL B  75       4.126  -4.324  12.617  4.00  1.00            
ATOM   1334  CG1 VAL B  75       3.748  -5.726  13.117  4.00  1.00            
ATOM   1335  CG2 VAL B  75       4.331  -3.313  13.759  4.00  1.00            
ATOM   1336    C VAL B  75       6.491  -4.770  12.823  4.00  1.00            
ATOM   1337    O VAL B  75       7.305  -3.921  13.184  4.00  1.00            
ATOM   1338    N LEU B  76       6.542  -6.042  13.267  4.00  1.00            
ATOM   1339   CA LEU B  76       7.476  -6.539  14.246  4.00  1.00            
ATOM   1340   CB LEU B  76       8.875  -6.765  13.632  4.00  1.00            
ATOM   1341   CG LEU B  76       9.852  -7.660  14.426  4.00  1.00            
ATOM   1342  CD1 LEU B  76      10.285  -7.048  15.767  4.00  1.00            
ATOM   1343  CD2 LEU B  76       9.290  -9.085  14.558  4.00  1.00            
ATOM   1344    C LEU B  76       7.530  -5.662  15.459  4.00  1.00            
ATOM   1345    O LEU B  76       8.515  -4.964  15.696  4.00  1.00            
ATOM   1346    N VAL B  77       6.434  -5.652  16.249  4.00  1.00            
ATOM   1347   CA VAL B  77       6.421  -4.886  17.464  4.00  1.00            
ATOM   1348   CB VAL B  77       5.073  -4.343  17.839  4.00  1.00            
ATOM   1349  CG1 VAL B  77       4.647  -3.331  16.763  4.00  1.00            
ATOM   1350  CG2 VAL B  77       4.095  -5.514  18.023  4.00  1.00            
ATOM   1351    C VAL B  77       6.931  -5.723  18.578  4.00  1.00            
ATOM   1352    O VAL B  77       6.624  -6.908  18.690  4.00  1.00            
ATOM   1353    N GLY B  78       7.754  -5.092  19.432  1.00  1.00            
ATOM   1354   CA GLY B  78       8.324  -5.762  20.556  1.00  1.00            
ATOM   1355    C GLY B  78       8.655  -4.712  21.522  1.00  1.00            
ATOM   1356    O GLY B  78       8.418  -3.533  21.262  1.00  1.00            
ATOM   1357    N PRO B  79       9.171  -5.100  22.644  1.00  1.00            
ATOM   1358   CA PRO B  79       9.516  -4.070  23.557  1.00  1.00            
ATOM   1359   CD PRO B  79       8.781  -6.329  23.311  1.00  1.00            
ATOM   1360   CB PRO B  79       9.835  -4.773  24.873  1.00  1.00            
ATOM   1361   CG PRO B  79       8.946  -6.032  24.814  1.00  1.00            
ATOM   1362    C PRO B  79      10.611  -3.351  22.898  1.00  1.00            
ATOM   1363    O PRO B  79      11.720  -3.875  22.826  1.00  1.00            
ATOM   1364    N THR B  80      10.323  -2.142  22.402  1.00  1.00            
ATOM   1365   CA THR B  80      11.378  -1.449  21.780  1.00  1.00            
ATOM   1366   CB THR B  80      11.258  -1.343  20.278  1.00  1.00            
ATOM   1367  OG1 THR B  80      12.490  -0.907  19.728  1.00  1.00            
ATOM   1368  CG2 THR B  80      10.119  -0.381  19.908  1.00  1.00            
ATOM   1369    C THR B  80      11.359  -0.105  22.391  1.00  1.00            
ATOM   1370    O THR B  80      10.337   0.567  22.466  1.00  1.00            
ATOM   1371    N PRO B  81      12.487   0.258  22.890  1.00  1.00            
ATOM   1372   CA PRO B  81      12.580   1.529  23.512  1.00  1.00            
ATOM   1373   CD PRO B  81      13.424  -0.690  23.467  1.00  1.00            
ATOM   1374   CB PRO B  81      13.912   1.541  24.268  1.00  1.00            
ATOM   1375   CG PRO B  81      14.593   0.209  23.891  1.00  1.00            
ATOM   1376    C PRO B  81      12.452   2.527  22.418  1.00  1.00            
ATOM   1377    O PRO B  81      12.213   3.699  22.703  1.00  1.00            
ATOM   1378    N VAL B  82      12.635   2.086  21.167  1.00  1.00            
ATOM   1379   CA VAL B  82      12.537   3.039  20.114  1.00  1.00            
ATOM   1380   CB VAL B  82      13.890   3.491  19.656  1.00  1.00            
ATOM   1381  CG1 VAL B  82      14.562   4.257  20.808  1.00  1.00            
ATOM   1382  CG2 VAL B  82      14.684   2.246  19.220  1.00  1.00            
ATOM   1383    C VAL B  82      11.827   2.456  18.933  1.00  1.00            
ATOM   1384    O VAL B  82      12.097   1.330  18.522  1.00  1.00            
ATOM   1385    N ASN B  83      10.887   3.225  18.343  1.00  1.00            
ATOM   1386   CA ASN B  83      10.253   2.762  17.144  1.00  1.00            
ATOM   1387   CB ASN B  83       9.060   3.620  16.680  1.00  1.00            
ATOM   1388   CG ASN B  83       7.892   3.452  17.636  1.00  1.00            
ATOM   1389  OD1 ASN B  83       7.477   4.404  18.296  1.00  1.00            
ATOM   1390  ND2 ASN B  83       7.337   2.213  17.704  1.00  1.00            
ATOM   1391    C ASN B  83      11.297   2.958  16.093  1.00  1.00            
ATOM   1392    O ASN B  83      11.939   4.004  16.040  1.00  1.00            
ATOM   1393    N ILE B  84      11.514   1.948  15.235  4.00  1.00            
ATOM   1394   CA ILE B  84      12.505   2.108  14.213  4.00  1.00            
ATOM   1395   CB ILE B  84      13.777   1.364  14.509  4.00  1.00            
ATOM   1396  CG1 ILE B  84      14.483   2.018  15.710  4.00  1.00            
ATOM   1397  CG2 ILE B  84      14.637   1.292  13.238  4.00  1.00            
ATOM   1398  CD1 ILE B  84      15.650   1.204  16.264  4.00  1.00            
ATOM   1399    C ILE B  84      11.934   1.607  12.941  4.00  1.00            
ATOM   1400    O ILE B  84      11.088   0.714  12.924  4.00  1.00            
ATOM   1401    N ILE B  85      12.374   2.218  11.832  4.00  1.00            
ATOM   1402   CA ILE B  85      11.927   1.786  10.555  4.00  1.00            
ATOM   1403   CB ILE B  85      11.625   2.907   9.610  4.00  1.00            
ATOM   1404  CG1 ILE B  85      10.493   3.784  10.165  4.00  1.00            
ATOM   1405  CG2 ILE B  85      11.318   2.293   8.233  4.00  1.00            
ATOM   1406  CD1 ILE B  85      10.364   5.121   9.441  4.00  1.00            
ATOM   1407    C ILE B  85      13.043   1.028   9.988  4.00  1.00            
ATOM   1408    O ILE B  85      14.199   1.449  10.041  4.00  1.00            
ATOM   1409    N GLY B  86      12.715  -0.148   9.457  1.00  1.00            
ATOM   1410   CA GLY B  86      13.783  -0.933   8.976  1.00  1.00            
ATOM   1411    C GLY B  86      13.925  -0.796   7.519  1.00  1.00            
ATOM   1412    O GLY B  86      13.407   0.128   6.893  1.00  1.00            
ATOM   1413    N ARG B  87      14.666  -1.765   6.963  2.00  1.00            
ATOM   1414   CA ARG B  87      14.946  -1.784   5.574  2.00  1.00            
ATOM   1415   CB ARG B  87      16.011  -2.806   5.125  2.00  1.00            
ATOM   1416   CG ARG B  87      15.691  -4.290   5.285  2.00  1.00            
ATOM   1417   CD ARG B  87      16.810  -5.151   4.687  2.00  1.00            
ATOM   1418   NE ARG B  87      16.398  -6.580   4.735  2.00  1.00            
ATOM   1419   CZ ARG B  87      16.730  -7.422   3.711  2.00  1.00            
ATOM   1420  NH1 ARG B  87      17.421  -6.954   2.629  2.00  1.00            
ATOM   1421  NH2 ARG B  87      16.367  -8.736   3.766  2.00  1.00            
ATOM   1422    C ARG B  87      13.707  -2.047   4.830  2.00  1.00            
ATOM   1423    O ARG B  87      13.536  -1.568   3.710  2.00  1.00            
ATOM   1424    N ASN B  88      12.809  -2.814   5.462  2.00  1.00            
ATOM   1425   CA ASN B  88      11.621  -3.231   4.805  2.00  1.00            
ATOM   1426   CB ASN B  88      10.645  -3.920   5.778  2.00  1.00            
ATOM   1427   CG ASN B  88      11.360  -5.060   6.497  2.00  1.00            
ATOM   1428  OD1 ASN B  88      12.330  -5.627   5.997  2.00  1.00            
ATOM   1429  ND2 ASN B  88      10.866  -5.402   7.717  2.00  1.00            
ATOM   1430    C ASN B  88      10.915  -2.004   4.316  2.00  1.00            
ATOM   1431    O ASN B  88      10.594  -1.887   3.134  2.00  1.00            
ATOM   1432    N LEU B  89      10.673  -1.045   5.224  2.00  1.00            
ATOM   1433   CA LEU B  89       9.990   0.166   4.879  2.00  1.00            
ATOM   1434   CB LEU B  89       9.606   1.007   6.115  2.00  1.00            
ATOM   1435   CG LEU B  89       8.457   0.429   6.960  2.00  1.00            
ATOM   1436  CD1 LEU B  89       8.171   1.315   8.184  2.00  1.00            
ATOM   1437  CD2 LEU B  89       7.197   0.218   6.104  2.00  1.00            
ATOM   1438    C LEU B  89      10.813   1.077   4.011  2.00  1.00            
ATOM   1439    O LEU B  89      10.307   1.611   3.025  2.00  1.00            
ATOM   1440    N LEU B  90      12.110   1.269   4.337  2.00  1.00            
ATOM   1441   CA LEU B  90      12.909   2.236   3.626  2.00  1.00            
ATOM   1442   CB LEU B  90      14.369   2.330   4.103  2.00  1.00            
ATOM   1443   CG LEU B  90      14.525   2.977   5.490  2.00  1.00            
ATOM   1444  CD1 LEU B  90      16.007   3.193   5.839  2.00  1.00            
ATOM   1445  CD2 LEU B  90      13.697   4.267   5.597  2.00  1.00            
ATOM   1446    C LEU B  90      12.929   1.841   2.196  2.00  1.00            
ATOM   1447    O LEU B  90      12.903   2.690   1.307  2.00  1.00            
ATOM   1448    N THR B  91      12.963   0.527   1.931  3.00  1.00            
ATOM   1449   CA THR B  91      13.062   0.127   0.567  3.00  1.00            
ATOM   1450   CB THR B  91      13.058  -1.360   0.363  3.00  1.00            
ATOM   1451  OG1 THR B  91      11.838  -1.915   0.830  3.00  1.00            
ATOM   1452  CG2 THR B  91      14.253  -1.978   1.099  3.00  1.00            
ATOM   1453    C THR B  91      11.903   0.639  -0.222  3.00  1.00            
ATOM   1454    O THR B  91      12.087   1.268  -1.263  3.00  1.00            
ATOM   1455    N GLN B  92      10.670   0.414   0.260  3.00  1.00            
ATOM   1456   CA GLN B  92       9.554   0.801  -0.547  3.00  1.00            
ATOM   1457   CB GLN B  92       8.196   0.389   0.045  3.00  1.00            
ATOM   1458   CG GLN B  92       7.040   0.624  -0.928  3.00  1.00            
ATOM   1459   CD GLN B  92       7.301  -0.239  -2.156  3.00  1.00            
ATOM   1460  OE1 GLN B  92       7.024   0.162  -3.286  3.00  1.00            
ATOM   1461  NE2 GLN B  92       7.855  -1.461  -1.933  3.00  1.00            
ATOM   1462    C GLN B  92       9.567   2.288  -0.704  3.00  1.00            
ATOM   1463    O GLN B  92       9.314   2.796  -1.796  3.00  1.00            
ATOM   1464    N ILE B  93       9.885   3.042   0.368  3.00  1.00            
ATOM   1465   CA ILE B  93       9.858   4.465   0.190  3.00  1.00            
ATOM   1466   CB ILE B  93       9.549   5.220   1.458  3.00  1.00            
ATOM   1467  CG1 ILE B  93       9.469   6.728   1.171  3.00  1.00            
ATOM   1468  CG2 ILE B  93      10.558   4.820   2.549  3.00  1.00            
ATOM   1469  CD1 ILE B  93       8.868   7.540   2.318  3.00  1.00            
ATOM   1470    C ILE B  93      11.185   4.889  -0.313  3.00  1.00            
ATOM   1471    O ILE B  93      11.876   5.691   0.314  3.00  1.00            
ATOM   1472    N GLY B  94      11.529   4.377  -1.512  3.00  1.00            
ATOM   1473   CA GLY B  94      12.756   4.710  -2.164  3.00  1.00            
ATOM   1474    C GLY B  94      13.859   4.560  -1.172  3.00  1.00            
ATOM   1475    O GLY B  94      14.244   3.455  -0.791  3.00  1.00            
ATOM   1476    N CYS B  95      14.391   5.715  -0.738  1.00  1.00            
ATOM   1477   CA CYS B  95      15.413   5.796   0.256  1.00  1.00            
ATOM   1478   CB CYS B  95      15.113   5.023   1.555  1.00  1.00            
ATOM   1479   SG CYS B  95      13.771   5.779   2.522  1.00  1.00            
ATOM   1480    C CYS B  95      16.706   5.345  -0.277  1.00  1.00            
ATOM   1481    O CYS B  95      16.828   4.305  -0.922  1.00  1.00            
ATOM   1482    N THR B  96      17.705   6.196  -0.026  4.00  1.00            
ATOM   1483   CA THR B  96      19.040   5.886  -0.374  4.00  1.00            
ATOM   1484   CB THR B  96      19.482   6.452  -1.690  4.00  1.00            
ATOM   1485  OG1 THR B  96      19.442   7.871  -1.655  4.00  1.00            
ATOM   1486  CG2 THR B  96      18.547   5.921  -2.790  4.00  1.00            
ATOM   1487    C THR B  96      19.875   6.505   0.680  4.00  1.00            
ATOM   1488    O THR B  96      19.446   7.420   1.380  4.00  1.00            
ATOM   1489    N LEU B  97      21.089   5.978   0.851  4.00  1.00            
ATOM   1490   CA LEU B  97      21.992   6.578   1.771  4.00  1.00            
ATOM   1491   CB LEU B  97      22.756   5.536   2.614  4.00  1.00            
ATOM   1492   CG LEU B  97      21.901   4.644   3.543  4.00  1.00            
ATOM   1493  CD1 LEU B  97      21.400   5.407   4.774  4.00  1.00            
ATOM   1494  CD2 LEU B  97      20.756   3.953   2.785  4.00  1.00            
ATOM   1495    C LEU B  97      23.007   7.187   0.844  4.00  1.00            
ATOM   1496    O LEU B  97      23.705   6.463   0.135  4.00  1.00            
ATOM   1497    N ASN B  98      23.119   8.531   0.805  4.00  1.00            
ATOM   1498   CA ASN B  98      24.040   9.128  -0.122  4.00  1.00            
ATOM   1499   CB ASN B  98      23.528  10.442  -0.736  4.00  1.00            
ATOM   1500   CG ASN B  98      24.334  10.718  -1.997  4.00  1.00            
ATOM   1501  OD1 ASN B  98      25.220   9.949  -2.366  4.00  1.00            
ATOM   1502  ND2 ASN B  98      24.016  11.849  -2.681  4.00  1.00            
ATOM   1503    C ASN B  98      25.280   9.440   0.632  4.00  1.00            
ATOM   1504    O ASN B  98      25.222   9.857   1.785  4.00  1.00            
ATOM   1505    N PHE B  99      26.436   9.220  -0.017  1.00  1.00            
ATOM   1506   CA PHE B  99      27.720   9.500   0.544  1.00  1.00            
ATOM   1507   CB PHE B  99      28.098  10.986   0.424  1.00  1.00            
ATOM   1508   CG PHE B  99      28.122  11.330  -1.031  1.00  1.00            
ATOM   1509  CD1 PHE B  99      29.240  11.088  -1.797  1.00  1.00            
ATOM   1510  CD2 PHE B  99      27.021  11.898  -1.631  1.00  1.00            
ATOM   1511  CE1 PHE B  99      29.258  11.407  -3.136  1.00  1.00            
ATOM   1512  CE2 PHE B  99      27.032  12.220  -2.968  1.00  1.00            
ATOM   1513   CZ PHE B  99      28.153  11.975  -3.722  1.00  1.00            
ATOM   1514    C PHE B  99      27.824   9.053   1.999  1.00  1.00            
ATOM   1515    O PHE B  99      27.153   8.050   2.365  1.00  1.00            
ATOM   1516  OXT PHE B  99      28.589   9.702   2.760  1.00  1.00            
ATOM   1517    N GLY C   1      16.880 -14.089  14.164  1.00  0.00            
ATOM   1518   CA GLY C   1      16.213 -13.952  12.848  1.00  0.00            
ATOM   1519    C GLY C   1      16.633 -12.684  12.198  1.00  0.00            
ATOM   1520    O GLY C   1      17.748 -12.563  11.694  1.00  0.00            
ATOM   1521    N ALA C   2      15.727 -11.695  12.202  1.00  0.00            
ATOM   1522   CA ALA C   2      16.019 -10.440  11.593  1.00  0.00            
ATOM   1523   CB ALA C   2      14.787  -9.534  11.416  1.00  0.00            
ATOM   1524    C ALA C   2      16.979  -9.730  12.458  1.00  0.00            
ATOM   1525    O ALA C   2      17.213 -10.091  13.612  1.00  0.00            
ATOM   1526    N GLU C   3      17.575  -8.689  11.871  1.00  0.00            
ATOM   1527   CA GLU C   3      18.604  -7.955  12.513  1.00  0.00            
ATOM   1528   CB GLU C   3      19.763  -7.701  11.534  1.00  0.00            
ATOM   1529   CG GLU C   3      20.833  -6.716  11.998  1.00  0.00            
ATOM   1530   CD GLU C   3      21.750  -6.483  10.803  1.00  0.00            
ATOM   1531  OE1 GLU C   3      21.223  -6.120   9.717  1.00  0.00            
ATOM   1532  OE2 GLU C   3      22.986  -6.672  10.955  1.00  0.00            
ATOM   1533    C GLU C   3      18.097  -6.618  12.909  1.00  0.00            
ATOM   1534    O GLU C   3      17.311  -5.987  12.202  1.00  0.00            
ATOM   1535    N THR C   4      18.527  -6.179  14.101  1.00  0.00            
ATOM   1536   CA THR C   4      18.225  -4.862  14.555  1.00  0.00            
ATOM   1537   CB THR C   4      17.162  -4.861  15.612  1.00  0.00            
ATOM   1538  OG1 THR C   4      15.980  -5.466  15.108  1.00  0.00            
ATOM   1539  CG2 THR C   4      16.876  -3.414  16.041  1.00  0.00            
ATOM   1540    C THR C   4      19.510  -4.376  15.191  1.00  0.00            
ATOM   1541    O THR C   4      19.896  -4.902  16.234  1.00  0.00            
ATOM   1542    N PHE C   5      20.228  -3.377  14.610  1.00  0.00            
ATOM   1543   CA PHE C   5      21.446  -2.975  15.282  1.00  0.00            
ATOM   1544   CB PHE C   5      22.760  -3.119  14.508  1.00  0.00            
ATOM   1545   CG PHE C   5      23.729  -2.917  15.617  1.00  0.00            
ATOM   1546  CD1 PHE C   5      23.908  -3.921  16.539  1.00  0.00            
ATOM   1547  CD2 PHE C   5      24.427  -1.743  15.757  1.00  0.00            
ATOM   1548  CE1 PHE C   5      24.782  -3.762  17.585  1.00  0.00            
ATOM   1549  CE2 PHE C   5      25.301  -1.584  16.803  1.00  0.00            
ATOM   1550   CZ PHE C   5      25.486  -2.591  17.720  1.00  0.00            
ATOM   1551    C PHE C   5      21.339  -1.564  15.733  1.00  0.00            
ATOM   1552    O PHE C   5      20.945  -0.676  14.979  1.00  0.00            
ATOM   1553    N TYR C   6      21.683  -1.340  17.015  1.00  0.00            
ATOM   1554   CA TYR C   6      21.552  -0.040  17.596  1.00  0.00            
ATOM   1555   CB TYR C   6      20.203   0.015  18.335  1.00  0.00            
ATOM   1556   CG TYR C   6      19.713   1.384  18.652  1.00  0.00            
ATOM   1557  CD1 TYR C   6      20.187   2.091  19.732  1.00  0.00            
ATOM   1558  CD2 TYR C   6      18.744   1.952  17.856  1.00  0.00            
ATOM   1559  CE1 TYR C   6      19.703   3.349  20.006  1.00  0.00            
ATOM   1560  CE2 TYR C   6      18.255   3.207  18.127  1.00  0.00            
ATOM   1561   CZ TYR C   6      18.738   3.909  19.203  1.00  0.00            
ATOM   1562   OH TYR C   6      18.239   5.198  19.482  1.00  0.00            
ATOM   1563    C TYR C   6      22.622   0.058  18.649  1.00  0.00            
ATOM   1564    O TYR C   6      22.951  -0.931  19.302  1.00  0.00            
ATOM   1565    N VAL C   7      23.216   1.254  18.806  1.00  0.00            
ATOM   1566   CA VAL C   7      24.091   1.572  19.903  1.00  0.00            
ATOM   1567   CB VAL C   7      25.469   1.978  19.461  1.00  0.00            
ATOM   1568  CG1 VAL C   7      26.252   2.500  20.679  1.00  0.00            
ATOM   1569  CG2 VAL C   7      26.134   0.781  18.762  1.00  0.00            
ATOM   1570    C VAL C   7      23.415   2.803  20.424  1.00  0.00            
ATOM   1571    O VAL C   7      23.274   3.783  19.695  1.00  0.00            
ATOM   1572    N ASP C   8      22.944   2.788  21.682  1.00  0.00            
ATOM   1573   CA ASP C   8      22.199   3.910  22.184  1.00  0.00            
ATOM   1574   CB ASP C   8      20.831   3.463  22.750  1.00  0.00            
ATOM   1575   CG ASP C   8      19.963   4.629  23.225  1.00  0.00            
ATOM   1576  OD1 ASP C   8      20.353   5.815  23.060  1.00  0.00            
ATOM   1577  OD2 ASP C   8      18.868   4.326  23.769  1.00  0.00            
ATOM   1578    C ASP C   8      22.987   4.470  23.325  1.00  0.00            
ATOM   1579    O ASP C   8      23.675   3.737  24.032  1.00  0.00            
ATOM   1580    N GLY C   9      22.919   5.801  23.521  1.00  0.00            
ATOM   1581   CA GLY C   9      23.599   6.412  24.623  1.00  0.00            
ATOM   1582    C GLY C   9      25.052   6.280  24.372  1.00  0.00            
ATOM   1583    O GLY C   9      25.540   6.702  23.324  1.00  0.00            
ATOM   1584    N ALA C  10      25.776   5.722  25.359  1.00  0.00            
ATOM   1585   CA ALA C  10      27.187   5.546  25.216  1.00  0.00            
ATOM   1586   CB ALA C  10      27.654   5.048  23.833  1.00  0.00            
ATOM   1587    C ALA C  10      27.796   6.867  25.501  1.00  0.00            
ATOM   1588    O ALA C  10      27.120   7.785  25.962  1.00  0.00            
ATOM   1589    N ALA C  11      29.106   6.996  25.259  1.00  0.00            
ATOM   1590   CA ALA C  11      29.713   8.247  25.567  1.00  0.00            
ATOM   1591   CB ALA C  11      30.912   8.131  26.521  1.00  0.00            
ATOM   1592    C ALA C  11      30.216   8.854  24.312  1.00  0.00            
ATOM   1593    O ALA C  11      30.315   8.212  23.267  1.00  0.00            
ATOM   1594    N ASN C  12      30.520  10.154  24.409  1.00  0.00            
ATOM   1595   CA ASN C  12      31.053  10.886  23.315  1.00  0.00            
ATOM   1596   CB ASN C  12      32.487  10.470  22.947  1.00  0.00            
ATOM   1597   CG ASN C  12      33.112  11.620  22.168  1.00  0.00            
ATOM   1598  OD1 ASN C  12      32.460  12.626  21.894  1.00  0.00            
ATOM   1599  ND2 ASN C  12      34.415  11.471  21.806  1.00  0.00            
ATOM   1600    C ASN C  12      30.179  10.738  22.130  1.00  0.00            
ATOM   1601    O ASN C  12      30.645  10.356  21.058  1.00  0.00            
ATOM   1602    N ARG C  13      28.875  11.038  22.279  1.00  0.00            
ATOM   1603   CA ARG C  13      28.114  10.845  21.094  1.00  0.00            
ATOM   1604   CB ARG C  13      27.605   9.405  20.922  1.00  0.00            
ATOM   1605   CG ARG C  13      28.666   8.536  20.243  1.00  0.00            
ATOM   1606   CD ARG C  13      28.740   8.876  18.755  1.00  0.00            
ATOM   1607   NE ARG C  13      29.934   8.259  18.109  1.00  0.00            
ATOM   1608   CZ ARG C  13      31.007   9.038  17.778  1.00  0.00            
ATOM   1609  NH1 ARG C  13      31.161  10.274  18.340  1.00  0.00            
ATOM   1610  NH2 ARG C  13      31.878   8.622  16.814  1.00  0.00            
ATOM   1611    C ARG C  13      26.991  11.796  20.907  1.00  0.00            
ATOM   1612    O ARG C  13      26.583  12.512  21.821  1.00  0.00            
ATOM   1613    N GLU C  14      26.489  11.822  19.650  1.00  0.00            
ATOM   1614   CA GLU C  14      25.409  12.684  19.291  1.00  0.00            
ATOM   1615   CB GLU C  14      25.152  12.814  17.780  1.00  0.00            
ATOM   1616   CG GLU C  14      24.135  13.911  17.447  1.00  0.00            
ATOM   1617   CD GLU C  14      24.724  15.273  17.814  1.00  0.00            
ATOM   1618  OE1 GLU C  14      25.337  15.395  18.908  1.00  0.00            
ATOM   1619  OE2 GLU C  14      24.563  16.219  16.997  1.00  0.00            
ATOM   1620    C GLU C  14      24.183  12.168  19.964  1.00  0.00            
ATOM   1621    O GLU C  14      23.863  10.983  19.884  1.00  0.00            
ATOM   1622    N THR C  15      23.465  13.066  20.664  1.00  0.00            
ATOM   1623   CA THR C  15      22.285  12.683  21.382  1.00  0.00            
ATOM   1624   CB THR C  15      21.881  13.702  22.419  1.00  0.00            
ATOM   1625  OG1 THR C  15      21.683  14.977  21.825  1.00  0.00            
ATOM   1626  CG2 THR C  15      22.978  13.783  23.493  1.00  0.00            
ATOM   1627    C THR C  15      21.145  12.526  20.381  1.00  0.00            
ATOM   1628    O THR C  15      20.322  13.470  20.243  1.00  0.00            
ATOM   1629  OXT THR C  15      21.083  11.443  19.740  1.00  0.00            
END
