# Supplementary material for: Integrative modeling of diverse protein-peptide systems using CABS-dock
Source: PLoS Comput Biol. 2023 Jul 5;19(7):e1011275. doi: 10.1371/journal.pcbi.1011275 (PMC10351741; doi:10.1371/journal.pcbi.1011275)
Supplement: S1 File — Files in pdb format containing atomic coordinates of the structures obtained in this study: the highest-scored amyloid models and 10 examples of the docked peptide for each enzyme-substrate complex. (ZIP) [file pcbi.1011275.s006.zip › 12_HIV1_GAETFYVDGAANRET/3946.pdb]

CRYST1    0.000    0.000    0.000   0.00   0.00   0.00 P 1           1
ATOM      1    N PRO A   1      27.499   5.619  -5.799  1.00  1.00            
ATOM      2   CA PRO A   1      27.894   6.130  -4.459  1.00  1.00            
ATOM      3   CD PRO A   1      27.568   6.740  -6.799  1.00  1.00            
ATOM      4   CB PRO A   1      28.429   7.540  -4.684  1.00  1.00            
ATOM      5   CG PRO A   1      27.736   8.017  -5.965  1.00  1.00            
ATOM      6    C PRO A   1      26.645   6.103  -3.642  1.00  1.00            
ATOM      7    O PRO A   1      26.733   6.001  -2.420  1.00  1.00            
ATOM      8    N GLN A   2      25.474   6.197  -4.297  4.00  1.00            
ATOM      9   CA GLN A   2      24.244   6.141  -3.568  4.00  1.00            
ATOM     10   CB GLN A   2      22.984   6.382  -4.422  4.00  1.00            
ATOM     11   CG GLN A   2      22.854   7.767  -5.056  4.00  1.00            
ATOM     12   CD GLN A   2      21.561   7.762  -5.864  4.00  1.00            
ATOM     13  OE1 GLN A   2      20.486   7.470  -5.340  4.00  1.00            
ATOM     14  NE2 GLN A   2      21.666   8.073  -7.185  4.00  1.00            
ATOM     15    C GLN A   2      24.111   4.729  -3.108  4.00  1.00            
ATOM     16    O GLN A   2      24.620   3.815  -3.755  4.00  1.00            
ATOM     17    N ILE A   3      23.446   4.508  -1.958  4.00  1.00            
ATOM     18   CA ILE A   3      23.238   3.151  -1.558  4.00  1.00            
ATOM     19   CB ILE A   3      23.758   2.801  -0.191  4.00  1.00            
ATOM     20  CG1 ILE A   3      23.773   1.271  -0.021  4.00  1.00            
ATOM     21  CG2 ILE A   3      22.929   3.549   0.864  4.00  1.00            
ATOM     22  CD1 ILE A   3      24.623   0.788   1.152  4.00  1.00            
ATOM     23    C ILE A   3      21.753   2.914  -1.601  4.00  1.00            
ATOM     24    O ILE A   3      20.966   3.679  -1.047  4.00  1.00            
ATOM     25    N THR A   4      21.347   1.837  -2.302  1.00  1.00            
ATOM     26   CA THR A   4      19.983   1.495  -2.615  1.00  1.00            
ATOM     27   CB THR A   4      19.909   0.380  -3.619  1.00  1.00            
ATOM     28  OG1 THR A   4      20.396  -0.829  -3.054  1.00  1.00            
ATOM     29  CG2 THR A   4      20.778   0.768  -4.828  1.00  1.00            
ATOM     30    C THR A   4      19.145   1.067  -1.433  1.00  1.00            
ATOM     31    O THR A   4      17.963   1.407  -1.382  1.00  1.00            
ATOM     32    N LEU A   5      19.720   0.333  -0.451  1.00  1.00            
ATOM     33   CA LEU A   5      19.006  -0.196   0.696  1.00  1.00            
ATOM     34   CB LEU A   5      17.983   0.802   1.284  1.00  1.00            
ATOM     35   CG LEU A   5      17.308   0.327   2.583  1.00  1.00            
ATOM     36  CD1 LEU A   5      18.333   0.174   3.715  1.00  1.00            
ATOM     37  CD2 LEU A   5      16.129   1.227   2.965  1.00  1.00            
ATOM     38    C LEU A   5      18.290  -1.495   0.391  1.00  1.00            
ATOM     39    O LEU A   5      17.619  -2.044   1.264  1.00  1.00            
ATOM     40    N TRP A   6      18.416  -2.067  -0.825  1.00  1.00            
ATOM     41   CA TRP A   6      17.721  -3.313  -1.062  1.00  1.00            
ATOM     42   CB TRP A   6      17.777  -3.762  -2.527  1.00  1.00            
ATOM     43   CG TRP A   6      16.782  -4.846  -2.854  1.00  1.00            
ATOM     44  CD2 TRP A   6      15.427  -4.550  -3.217  1.00  1.00            
ATOM     45  CD1 TRP A   6      16.904  -6.205  -2.882  1.00  1.00            
ATOM     46  NE1 TRP A   6      15.706  -6.774  -3.250  1.00  1.00            
ATOM     47  CE2 TRP A   6      14.789  -5.764  -3.457  1.00  1.00            
ATOM     48  CE3 TRP A   6      14.772  -3.358  -3.339  1.00  1.00            
ATOM     49  CZ2 TRP A   6      13.474  -5.805  -3.829  1.00  1.00            
ATOM     50  CZ3 TRP A   6      13.449  -3.401  -3.712  1.00  1.00            
ATOM     51  CH2 TRP A   6      12.814  -4.601  -3.953  1.00  1.00            
ATOM     52    C TRP A   6      18.317  -4.406  -0.214  1.00  1.00            
ATOM     53    O TRP A   6      17.599  -5.088   0.511  1.00  1.00            
ATOM     54    N LYS A   7      19.646  -4.634  -0.257  1.00  1.00            
ATOM     55   CA LYS A   7      20.120  -5.634   0.660  1.00  1.00            
ATOM     56   CB LYS A   7      21.157  -6.665   0.170  1.00  1.00            
ATOM     57   CG LYS A   7      22.520  -6.120  -0.252  1.00  1.00            
ATOM     58   CD LYS A   7      22.544  -5.554  -1.668  1.00  1.00            
ATOM     59   CE LYS A   7      22.544  -6.666  -2.721  1.00  1.00            
ATOM     60   NZ LYS A   7      23.510  -7.724  -2.337  1.00  1.00            
ATOM     61    C LYS A   7      20.734  -4.879   1.777  1.00  1.00            
ATOM     62    O LYS A   7      20.745  -3.649   1.773  1.00  1.00            
ATOM     63    N ARG A   8      21.234  -5.608   2.787  1.00  1.00            
ATOM     64   CA ARG A   8      21.815  -4.934   3.901  1.00  1.00            
ATOM     65   CB ARG A   8      22.276  -5.888   5.021  1.00  1.00            
ATOM     66   CG ARG A   8      22.899  -5.144   6.204  1.00  1.00            
ATOM     67   CD ARG A   8      23.232  -6.014   7.420  1.00  1.00            
ATOM     68   NE ARG A   8      24.508  -6.736   7.154  1.00  1.00            
ATOM     69   CZ ARG A   8      24.460  -8.038   6.756  1.00  1.00            
ATOM     70  NH1 ARG A   8      23.246  -8.638   6.588  1.00  1.00            
ATOM     71  NH2 ARG A   8      25.612  -8.740   6.541  1.00  1.00            
ATOM     72    C ARG A   8      22.998  -4.175   3.403  1.00  1.00            
ATOM     73    O ARG A   8      23.806  -4.678   2.620  1.00  1.00            
ATOM     74    N PRO A   9      23.088  -2.938   3.817  1.00  1.00            
ATOM     75   CA PRO A   9      24.200  -2.144   3.379  1.00  1.00            
ATOM     76   CD PRO A   9      21.888  -2.133   3.988  1.00  1.00            
ATOM     77   CB PRO A   9      23.824  -0.694   3.665  1.00  1.00            
ATOM     78   CG PRO A   9      22.287  -0.706   3.563  1.00  1.00            
ATOM     79    C PRO A   9      25.469  -2.600   4.021  1.00  1.00            
ATOM     80    O PRO A   9      25.490  -2.810   5.228  1.00  1.00            
ATOM     81    N LEU A  10      26.558  -2.762   3.250  4.00  1.00            
ATOM     82   CA LEU A  10      27.772  -3.155   3.894  4.00  1.00            
ATOM     83   CB LEU A  10      28.064  -4.669   3.843  4.00  1.00            
ATOM     84   CG LEU A  10      28.016  -5.298   2.439  4.00  1.00            
ATOM     85  CD1 LEU A  10      29.144  -4.782   1.532  4.00  1.00            
ATOM     86  CD2 LEU A  10      27.985  -6.833   2.530  4.00  1.00            
ATOM     87    C LEU A  10      28.896  -2.409   3.256  4.00  1.00            
ATOM     88    O LEU A  10      28.845  -2.091   2.069  4.00  1.00            
ATOM     89    N VAL A  11      29.938  -2.080   4.042  4.00  1.00            
ATOM     90   CA VAL A  11      31.048  -1.378   3.471  4.00  1.00            
ATOM     91   CB VAL A  11      31.228   0.025   3.971  4.00  1.00            
ATOM     92  CG1 VAL A  11      30.008   0.859   3.566  4.00  1.00            
ATOM     93  CG2 VAL A  11      31.501  -0.023   5.484  4.00  1.00            
ATOM     94    C VAL A  11      32.290  -2.110   3.833  4.00  1.00            
ATOM     95    O VAL A  11      32.322  -2.886   4.785  4.00  1.00            
ATOM     96    N THR A  12      33.353  -1.891   3.037  4.00  1.00            
ATOM     97   CA THR A  12      34.613  -2.480   3.352  4.00  1.00            
ATOM     98   CB THR A  12      35.443  -2.790   2.141  4.00  1.00            
ATOM     99  OG1 THR A  12      34.749  -3.688   1.287  4.00  1.00            
ATOM    100  CG2 THR A  12      36.771  -3.415   2.600  4.00  1.00            
ATOM    101    C THR A  12      35.317  -1.424   4.128  4.00  1.00            
ATOM    102    O THR A  12      35.590  -0.339   3.614  4.00  1.00            
ATOM    103    N ILE A  13      35.613  -1.704   5.408  4.00  1.00            
ATOM    104   CA ILE A  13      36.205  -0.675   6.203  4.00  1.00            
ATOM    105   CB ILE A  13      35.405  -0.324   7.418  4.00  1.00            
ATOM    106  CG1 ILE A  13      35.317  -1.538   8.357  4.00  1.00            
ATOM    107  CG2 ILE A  13      34.042   0.215   6.961  4.00  1.00            
ATOM    108  CD1 ILE A  13      34.810  -1.188   9.755  4.00  1.00            
ATOM    109    C ILE A  13      37.498  -1.166   6.715  4.00  1.00            
ATOM    110    O ILE A  13      37.634  -2.328   7.085  4.00  1.00            
ATOM    111    N ARG A  14      38.501  -0.278   6.735  4.00  1.00            
ATOM    112   CA ARG A  14      39.733  -0.735   7.271  4.00  1.00            
ATOM    113   CB ARG A  14      40.883  -0.721   6.257  4.00  1.00            
ATOM    114   CG ARG A  14      40.673  -1.790   5.181  4.00  1.00            
ATOM    115   CD ARG A  14      41.787  -1.887   4.141  4.00  1.00            
ATOM    116   NE ARG A  14      41.536  -3.120   3.342  4.00  1.00            
ATOM    117   CZ ARG A  14      42.005  -3.205   2.063  4.00  1.00            
ATOM    118  NH1 ARG A  14      42.638  -2.133   1.506  4.00  1.00            
ATOM    119  NH2 ARG A  14      41.845  -4.356   1.347  4.00  1.00            
ATOM    120    C ARG A  14      40.086   0.106   8.448  4.00  1.00            
ATOM    121    O ARG A  14      40.196   1.327   8.347  4.00  1.00            
ATOM    122    N ILE A  15      40.204  -0.540   9.629  4.00  1.00            
ATOM    123   CA ILE A  15      40.523   0.187  10.820  4.00  1.00            
ATOM    124   CB ILE A  15      39.349   0.393  11.738  4.00  1.00            
ATOM    125  CG1 ILE A  15      38.259   1.230  11.044  4.00  1.00            
ATOM    126  CG2 ILE A  15      39.872   1.039  13.033  4.00  1.00            
ATOM    127  CD1 ILE A  15      37.570   0.521   9.880  4.00  1.00            
ATOM    128    C ILE A  15      41.554  -0.571  11.597  4.00  1.00            
ATOM    129    O ILE A  15      41.506  -1.797  11.686  4.00  1.00            
ATOM    130    N GLY A  16      42.533   0.158  12.171  3.00  1.00            
ATOM    131   CA GLY A  16      43.530  -0.443  13.010  3.00  1.00            
ATOM    132    C GLY A  16      44.450  -1.259  12.164  3.00  1.00            
ATOM    133    O GLY A  16      45.120  -2.162  12.662  3.00  1.00            
ATOM    134    N GLY A  17      44.516  -0.959  10.856  3.00  1.00            
ATOM    135   CA GLY A  17      45.366  -1.750  10.022  3.00  1.00            
ATOM    136    C GLY A  17      44.650  -3.042   9.818  3.00  1.00            
ATOM    137    O GLY A  17      45.258  -4.057   9.485  3.00  1.00            
ATOM    138    N GLN A  18      43.321  -3.037  10.027  4.00  1.00            
ATOM    139   CA GLN A  18      42.587  -4.255   9.863  4.00  1.00            
ATOM    140   CB GLN A  18      41.829  -4.705  11.132  4.00  1.00            
ATOM    141   CG GLN A  18      42.707  -5.027  12.347  4.00  1.00            
ATOM    142   CD GLN A  18      41.788  -5.453  13.489  4.00  1.00            
ATOM    143  OE1 GLN A  18      40.566  -5.474  13.347  4.00  1.00            
ATOM    144  NE2 GLN A  18      42.390  -5.812  14.656  4.00  1.00            
ATOM    145    C GLN A  18      41.529  -4.020   8.838  4.00  1.00            
ATOM    146    O GLN A  18      41.156  -2.882   8.557  4.00  1.00            
ATOM    147    N LEU A  19      41.033  -5.117   8.233  4.00  1.00            
ATOM    148   CA LEU A  19      39.971  -5.011   7.278  4.00  1.00            
ATOM    149   CB LEU A  19      40.247  -5.827   5.990  4.00  1.00            
ATOM    150   CG LEU A  19      39.192  -5.770   4.855  4.00  1.00            
ATOM    151  CD1 LEU A  19      39.681  -6.572   3.638  4.00  1.00            
ATOM    152  CD2 LEU A  19      37.795  -6.244   5.294  4.00  1.00            
ATOM    153    C LEU A  19      38.764  -5.558   7.976  4.00  1.00            
ATOM    154    O LEU A  19      38.782  -6.687   8.463  4.00  1.00            
ATOM    155    N LYS A  20      37.681  -4.757   8.048  4.00  1.00            
ATOM    156   CA LYS A  20      36.492  -5.177   8.733  4.00  1.00            
ATOM    157   CB LYS A  20      36.269  -4.434  10.062  4.00  1.00            
ATOM    158   CG LYS A  20      37.277  -4.803  11.157  4.00  1.00            
ATOM    159   CD LYS A  20      37.146  -6.232  11.697  4.00  1.00            
ATOM    160   CE LYS A  20      37.231  -7.327  10.633  4.00  1.00            
ATOM    161   NZ LYS A  20      37.457  -8.636  11.286  4.00  1.00            
ATOM    162    C LYS A  20      35.314  -4.913   7.854  4.00  1.00            
ATOM    163    O LYS A  20      35.317  -3.981   7.051  4.00  1.00            
ATOM    164    N GLU A  21      34.275  -5.764   7.980  4.00  1.00            
ATOM    165   CA GLU A  21      33.061  -5.597   7.238  4.00  1.00            
ATOM    166   CB GLU A  21      32.402  -6.937   6.865  4.00  1.00            
ATOM    167   CG GLU A  21      32.105  -7.817   8.080  4.00  1.00            
ATOM    168   CD GLU A  21      31.658  -9.184   7.582  4.00  1.00            
ATOM    169  OE1 GLU A  21      31.028  -9.243   6.492  4.00  1.00            
ATOM    170  OE2 GLU A  21      31.949 -10.188   8.284  4.00  1.00            
ATOM    171    C GLU A  21      32.132  -4.841   8.145  4.00  1.00            
ATOM    172    O GLU A  21      31.997  -5.182   9.319  4.00  1.00            
ATOM    173    N ALA A  22      31.474  -3.776   7.633  4.00  1.00            
ATOM    174   CA ALA A  22      30.632  -2.973   8.480  4.00  1.00            
ATOM    175   CB ALA A  22      31.236  -1.595   8.803  4.00  1.00            
ATOM    176    C ALA A  22      29.320  -2.744   7.798  4.00  1.00            
ATOM    177    O ALA A  22      29.202  -2.852   6.580  4.00  1.00            
ATOM    178    N LEU A  23      28.286  -2.456   8.613  4.00  1.00            
ATOM    179   CA LEU A  23      26.954  -2.159   8.169  4.00  1.00            
ATOM    180   CB LEU A  23      25.901  -2.949   8.968  4.00  1.00            
ATOM    181   CG LEU A  23      24.441  -2.475   8.820  4.00  1.00            
ATOM    182  CD1 LEU A  23      23.860  -2.647   7.413  4.00  1.00            
ATOM    183  CD2 LEU A  23      23.560  -3.105   9.909  4.00  1.00            
ATOM    184    C LEU A  23      26.737  -0.697   8.442  4.00  1.00            
ATOM    185    O LEU A  23      26.895  -0.238   9.573  4.00  1.00            
ATOM    186    N LEU A  24      26.381   0.083   7.402  4.00  1.00            
ATOM    187   CA LEU A  24      26.172   1.487   7.608  4.00  1.00            
ATOM    188   CB LEU A  24      26.015   2.299   6.313  4.00  1.00            
ATOM    189   CG LEU A  24      27.212   2.190   5.356  4.00  1.00            
ATOM    190  CD1 LEU A  24      28.484   2.784   5.979  4.00  1.00            
ATOM    191  CD2 LEU A  24      27.388   0.748   4.862  4.00  1.00            
ATOM    192    C LEU A  24      24.858   1.576   8.307  4.00  1.00            
ATOM    193    O LEU A  24      23.915   0.908   7.891  4.00  1.00            
ATOM    194    N ASP A  25      24.763   2.379   9.392  1.00  1.00            
ATOM    195   CA ASP A  25      23.512   2.482  10.095  1.00  1.00            
ATOM    196   CB ASP A  25      23.420   1.676  11.411  1.00  1.00            
ATOM    197   CG ASP A  25      23.058   0.220  11.155  1.00  1.00            
ATOM    198  OD1 ASP A  25      23.367  -0.286  10.049  1.00  1.00            
ATOM    199  OD2 ASP A  25      22.445  -0.406  12.062  1.00  1.00            
ATOM    200    C ASP A  25      23.245   3.876  10.516  1.00  1.00            
ATOM    201    O ASP A  25      24.067   4.523  11.163  1.00  1.00            
ATOM    202    N THR A  26      22.066   4.370  10.116  3.00  1.00            
ATOM    203   CA THR A  26      21.570   5.627  10.568  3.00  1.00            
ATOM    204   CB THR A  26      20.388   6.106   9.774  3.00  1.00            
ATOM    205  OG1 THR A  26      19.317   5.179   9.879  3.00  1.00            
ATOM    206  CG2 THR A  26      20.807   6.276   8.303  3.00  1.00            
ATOM    207    C THR A  26      21.123   5.450  11.964  3.00  1.00            
ATOM    208    O THR A  26      21.188   6.360  12.790  3.00  1.00            
ATOM    209    N GLY A  27      20.675   4.224  12.247  3.00  1.00            
ATOM    210   CA GLY A  27      20.039   3.931  13.480  3.00  1.00            
ATOM    211    C GLY A  27      20.922   4.233  14.634  3.00  1.00            
ATOM    212    O GLY A  27      20.455   4.740  15.654  3.00  1.00            
ATOM    213    N ALA A  28      22.222   3.942  14.523  1.00  1.00            
ATOM    214   CA ALA A  28      22.985   4.109  15.712  1.00  1.00            
ATOM    215   CB ALA A  28      23.984   2.965  15.959  1.00  1.00            
ATOM    216    C ALA A  28      23.763   5.373  15.705  1.00  1.00            
ATOM    217    O ALA A  28      24.318   5.787  14.688  1.00  1.00            
ATOM    218    N ASP A  29      23.771   6.034  16.881  1.00  1.00            
ATOM    219   CA ASP A  29      24.527   7.225  17.094  1.00  1.00            
ATOM    220   CB ASP A  29      24.226   7.898  18.443  1.00  1.00            
ATOM    221   CG ASP A  29      22.811   8.460  18.376  1.00  1.00            
ATOM    222  OD1 ASP A  29      22.231   8.474  17.258  1.00  1.00            
ATOM    223  OD2 ASP A  29      22.292   8.885  19.443  1.00  1.00            
ATOM    224    C ASP A  29      25.959   6.873  17.070  1.00  1.00            
ATOM    225    O ASP A  29      26.777   7.542  16.439  1.00  1.00            
ATOM    226    N ASP A  30      26.287   5.770  17.751  1.00  1.00            
ATOM    227   CA ASP A  30      27.662   5.444  17.855  1.00  1.00            
ATOM    228   CB ASP A  30      28.114   5.148  19.293  1.00  1.00            
ATOM    229   CG ASP A  30      28.091   6.471  20.044  1.00  1.00            
ATOM    230  OD1 ASP A  30      27.837   7.515  19.388  1.00  1.00            
ATOM    231  OD2 ASP A  30      28.334   6.460  21.280  1.00  1.00            
ATOM    232    C ASP A  30      27.987   4.267  17.031  1.00  1.00            
ATOM    233    O ASP A  30      27.119   3.617  16.450  1.00  1.00            
ATOM    234    N THR A  31      29.298   3.980  16.964  1.00  1.00            
ATOM    235   CA THR A  31      29.715   2.877  16.179  1.00  1.00            
ATOM    236   CB THR A  31      30.870   3.172  15.262  1.00  1.00            
ATOM    237  OG1 THR A  31      32.024   3.516  16.015  1.00  1.00            
ATOM    238  CG2 THR A  31      30.480   4.325  14.322  1.00  1.00            
ATOM    239    C THR A  31      30.145   1.760  17.085  1.00  1.00            
ATOM    240    O THR A  31      31.106   1.899  17.836  1.00  1.00            
ATOM    241    N VAL A  32      29.434   0.613  17.011  4.00  1.00            
ATOM    242   CA VAL A  32      29.589  -0.496  17.918  4.00  1.00            
ATOM    243   CB VAL A  32      28.452  -1.463  17.855  4.00  1.00            
ATOM    244  CG1 VAL A  32      27.237  -0.764  18.475  4.00  1.00            
ATOM    245  CG2 VAL A  32      28.248  -1.903  16.394  4.00  1.00            
ATOM    246    C VAL A  32      30.845  -1.306  17.915  4.00  1.00            
ATOM    247    O VAL A  32      31.476  -1.444  18.958  4.00  1.00            
ATOM    248    N LEU A  33      31.246  -1.877  16.773  4.00  1.00            
ATOM    249   CA LEU A  33      32.393  -2.742  16.733  4.00  1.00            
ATOM    250   CB LEU A  33      33.737  -2.049  17.018  4.00  1.00            
ATOM    251   CG LEU A  33      34.127  -1.029  15.931  4.00  1.00            
ATOM    252  CD1 LEU A  33      35.502  -0.407  16.213  4.00  1.00            
ATOM    253  CD2 LEU A  33      34.036  -1.653  14.529  4.00  1.00            
ATOM    254    C LEU A  33      32.265  -3.967  17.580  4.00  1.00            
ATOM    255    O LEU A  33      31.902  -3.929  18.753  4.00  1.00            
ATOM    256    N GLU A  34      32.561  -5.119  16.945  1.00  1.00            
ATOM    257   CA GLU A  34      32.640  -6.383  17.611  1.00  1.00            
ATOM    258   CB GLU A  34      32.740  -7.570  16.632  1.00  1.00            
ATOM    259   CG GLU A  34      33.927  -7.462  15.665  1.00  1.00            
ATOM    260   CD GLU A  34      33.873  -8.626  14.679  1.00  1.00            
ATOM    261  OE1 GLU A  34      33.574  -9.766  15.122  1.00  1.00            
ATOM    262  OE2 GLU A  34      34.127  -8.386  13.469  1.00  1.00            
ATOM    263    C GLU A  34      33.943  -6.272  18.335  1.00  1.00            
ATOM    264    O GLU A  34      34.706  -5.338  18.092  1.00  1.00            
ATOM    265    N GLU A  35      34.232  -7.187  19.272  1.00  1.00            
ATOM    266   CA GLU A  35      35.454  -7.032  20.004  1.00  1.00            
ATOM    267   CB GLU A  35      35.688  -8.127  21.054  1.00  1.00            
ATOM    268   CG GLU A  35      35.857  -9.506  20.414  1.00  1.00            
ATOM    269   CD GLU A  35      36.182 -10.513  21.504  1.00  1.00            
ATOM    270  OE1 GLU A  35      35.357 -10.660  22.444  1.00  1.00            
ATOM    271  OE2 GLU A  35      37.266 -11.150  21.408  1.00  1.00            
ATOM    272    C GLU A  35      36.599  -7.102  19.056  1.00  1.00            
ATOM    273    O GLU A  35      36.639  -7.932  18.150  1.00  1.00            
ATOM    274    N MET A  36      37.560  -6.186  19.254  1.00  1.00            
ATOM    275   CA MET A  36      38.759  -6.141  18.477  1.00  1.00            
ATOM    276   CB MET A  36      38.629  -5.291  17.200  1.00  1.00            
ATOM    277   CG MET A  36      37.716  -5.918  16.143  1.00  1.00            
ATOM    278   SD MET A  36      37.405  -4.873  14.687  1.00  1.00            
ATOM    279   CE MET A  36      35.986  -3.993  15.403  1.00  1.00            
ATOM    280    C MET A  36      39.751  -5.469  19.370  1.00  1.00            
ATOM    281    O MET A  36      39.372  -4.885  20.385  1.00  1.00            
ATOM    282    N ASN A  37      41.054  -5.547  19.045  1.00  1.00            
ATOM    283   CA ASN A  37      42.003  -4.894  19.899  1.00  1.00            
ATOM    284   CB ASN A  37      43.232  -5.757  20.216  1.00  1.00            
ATOM    285   CG ASN A  37      42.716  -6.964  20.987  1.00  1.00            
ATOM    286  OD1 ASN A  37      41.512  -7.101  21.203  1.00  1.00            
ATOM    287  ND2 ASN A  37      43.642  -7.860  21.420  1.00  1.00            
ATOM    288    C ASN A  37      42.452  -3.658  19.184  1.00  1.00            
ATOM    289    O ASN A  37      42.968  -3.730  18.071  1.00  1.00            
ATOM    290    N LEU A  38      42.239  -2.480  19.804  1.00  1.00            
ATOM    291   CA LEU A  38      42.626  -1.252  19.177  1.00  1.00            
ATOM    292   CB LEU A  38      41.436  -0.389  18.705  1.00  1.00            
ATOM    293   CG LEU A  38      40.249  -0.346  19.681  1.00  1.00            
ATOM    294  CD1 LEU A  38      40.613   0.360  20.994  1.00  1.00            
ATOM    295  CD2 LEU A  38      39.001   0.243  18.999  1.00  1.00            
ATOM    296    C LEU A  38      43.510  -0.471  20.094  1.00  1.00            
ATOM    297    O LEU A  38      43.610  -0.734  21.292  1.00  1.00            
ATOM    298    N PRO A  39      44.183   0.480  19.513  1.00  1.00            
ATOM    299   CA PRO A  39      45.076   1.321  20.264  1.00  1.00            
ATOM    300   CD PRO A  39      44.634   0.303  18.140  1.00  1.00            
ATOM    301   CB PRO A  39      45.976   1.998  19.238  1.00  1.00            
ATOM    302   CG PRO A  39      45.996   1.006  18.061  1.00  1.00            
ATOM    303    C PRO A  39      44.406   2.274  21.196  1.00  1.00            
ATOM    304    O PRO A  39      43.249   2.623  20.975  1.00  1.00            
ATOM    305    N GLY A  40      45.135   2.683  22.257  1.00  1.00            
ATOM    306   CA GLY A  40      44.660   3.639  23.212  1.00  1.00            
ATOM    307    C GLY A  40      43.946   2.916  24.308  1.00  1.00            
ATOM    308    O GLY A  40      43.732   1.707  24.238  1.00  1.00            
ATOM    309    N LYS A  41      43.576   3.662  25.370  1.00  1.00            
ATOM    310   CA LYS A  41      42.853   3.084  26.463  1.00  1.00            
ATOM    311   CB LYS A  41      43.662   3.032  27.773  1.00  1.00            
ATOM    312   CG LYS A  41      43.149   2.007  28.790  1.00  1.00            
ATOM    313   CD LYS A  41      43.410   0.563  28.352  1.00  1.00            
ATOM    314   CE LYS A  41      43.138  -0.486  29.433  1.00  1.00            
ATOM    315   NZ LYS A  41      41.722  -0.909  29.391  1.00  1.00            
ATOM    316    C LYS A  41      41.684   3.971  26.705  1.00  1.00            
ATOM    317    O LYS A  41      41.826   5.193  26.690  1.00  1.00            
ATOM    318    N TRP A  42      40.477   3.402  26.905  1.00  1.00            
ATOM    319   CA TRP A  42      39.442   4.348  27.166  1.00  1.00            
ATOM    320   CB TRP A  42      38.990   5.136  25.914  1.00  1.00            
ATOM    321   CG TRP A  42      38.103   6.323  26.216  1.00  1.00            
ATOM    322  CD2 TRP A  42      38.586   7.578  26.720  1.00  1.00            
ATOM    323  CD1 TRP A  42      36.743   6.425  26.168  1.00  1.00            
ATOM    324  NE1 TRP A  42      36.349   7.661  26.622  1.00  1.00            
ATOM    325  CE2 TRP A  42      37.473   8.381  26.965  1.00  1.00            
ATOM    326  CE3 TRP A  42      39.854   8.017  26.973  1.00  1.00            
ATOM    327  CZ2 TRP A  42      37.613   9.642  27.469  1.00  1.00            
ATOM    328  CZ3 TRP A  42      39.991   9.294  27.468  1.00  1.00            
ATOM    329  CH2 TRP A  42      38.892  10.091  27.712  1.00  1.00            
ATOM    330    C TRP A  42      38.336   3.749  27.963  1.00  1.00            
ATOM    331    O TRP A  42      38.345   2.569  28.308  1.00  1.00            
ATOM    332    N LYS A  43      37.354   4.606  28.288  4.00  1.00            
ATOM    333   CA LYS A  43      36.336   4.329  29.234  4.00  1.00            
ATOM    334   CB LYS A  43      35.592   5.573  29.744  4.00  1.00            
ATOM    335   CG LYS A  43      36.445   6.412  30.699  4.00  1.00            
ATOM    336   CD LYS A  43      35.816   7.752  31.080  4.00  1.00            
ATOM    337   CE LYS A  43      34.648   7.622  32.062  4.00  1.00            
ATOM    338   NZ LYS A  43      33.510   6.938  31.407  4.00  1.00            
ATOM    339    C LYS A  43      35.339   3.323  28.849  4.00  1.00            
ATOM    340    O LYS A  43      35.014   3.026  27.701  4.00  1.00            
ATOM    341    N PRO A  44      34.926   2.785  29.962  4.00  0.00            
ATOM    342   CA PRO A  44      33.853   1.856  29.990  4.00  0.00            
ATOM    343   CD PRO A  44      35.859   2.569  31.059  4.00  0.00            
ATOM    344   CB PRO A  44      33.874   1.215  31.376  4.00  0.00            
ATOM    345   CG PRO A  44      35.351   1.316  31.793  4.00  0.00            
ATOM    346    C PRO A  44      32.615   2.640  29.698  4.00  0.00            
ATOM    347    O PRO A  44      32.527   3.787  30.132  4.00  0.00            
ATOM    348    N LYS A  45      31.652   2.061  28.960  4.00  0.00            
ATOM    349   CA LYS A  45      30.466   2.801  28.658  4.00  0.00            
ATOM    350   CB LYS A  45      30.511   3.533  27.307  4.00  0.00            
ATOM    351   CG LYS A  45      31.262   4.859  27.377  4.00  0.00            
ATOM    352   CD LYS A  45      30.593   5.842  28.337  4.00  0.00            
ATOM    353   CE LYS A  45      29.113   6.064  28.019  4.00  0.00            
ATOM    354   NZ LYS A  45      28.479   6.875  29.081  4.00  0.00            
ATOM    355    C LYS A  45      29.314   1.870  28.606  4.00  0.00            
ATOM    356    O LYS A  45      29.467   0.671  28.383  4.00  0.00            
ATOM    357    N MET A  46      28.115   2.421  28.848  4.00  0.00            
ATOM    358   CA MET A  46      26.926   1.645  28.728  4.00  0.00            
ATOM    359   CB MET A  46      25.923   1.853  29.871  4.00  0.00            
ATOM    360   CG MET A  46      25.423   3.294  29.966  4.00  0.00            
ATOM    361   SD MET A  46      26.669   4.461  30.587  4.00  0.00            
ATOM    362   CE MET A  46      26.526   3.897  32.308  4.00  0.00            
ATOM    363    C MET A  46      26.267   2.155  27.487  4.00  0.00            
ATOM    364    O MET A  46      26.310   3.349  27.199  4.00  0.00            
ATOM    365    N ILE A  47      25.654   1.249  26.707  4.00  0.00            
ATOM    366   CA ILE A  47      25.030   1.616  25.467  4.00  0.00            
ATOM    367   CB ILE A  47      25.658   0.911  24.311  4.00  0.00            
ATOM    368  CG1 ILE A  47      27.147   1.270  24.193  4.00  0.00            
ATOM    369  CG2 ILE A  47      24.814   1.183  23.060  4.00  0.00            
ATOM    370  CD1 ILE A  47      27.928   0.291  23.317  4.00  0.00            
ATOM    371    C ILE A  47      23.631   1.095  25.554  4.00  0.00            
ATOM    372    O ILE A  47      23.369   0.109  26.242  4.00  0.00            
ATOM    373    N GLY A  48      22.683   1.761  24.873  4.00  0.00            
ATOM    374   CA GLY A  48      21.337   1.272  24.888  4.00  0.00            
ATOM    375    C GLY A  48      21.287   0.219  23.840  4.00  0.00            
ATOM    376    O GLY A  48      22.310  -0.166  23.275  4.00  0.00            
ATOM    377    N GLY A  49      20.074  -0.282  23.566  4.00  0.00            
ATOM    378   CA GLY A  49      19.923  -1.303  22.581  4.00  0.00            
ATOM    379    C GLY A  49      18.475  -1.679  22.595  4.00  0.00            
ATOM    380    O GLY A  49      17.703  -1.138  23.381  4.00  0.00            
ATOM    381    N ILE A  50      18.076  -2.639  21.736  3.00  0.00            
ATOM    382   CA ILE A  50      16.713  -3.096  21.634  3.00  0.00            
ATOM    383   CB ILE A  50      16.400  -3.546  20.238  3.00  0.00            
ATOM    384  CG1 ILE A  50      15.062  -4.290  20.162  3.00  0.00            
ATOM    385  CG2 ILE A  50      17.596  -4.366  19.750  3.00  0.00            
ATOM    386  CD1 ILE A  50      13.862  -3.424  20.488  3.00  0.00            
ATOM    387    C ILE A  50      16.569  -4.271  22.523  3.00  0.00            
ATOM    388    O ILE A  50      17.119  -5.341  22.270  3.00  0.00            
ATOM    389    N GLY A  51      15.827  -4.077  23.625  3.00  0.00            
ATOM    390   CA GLY A  51      15.633  -5.161  24.525  3.00  0.00            
ATOM    391    C GLY A  51      16.989  -5.514  25.012  3.00  0.00            
ATOM    392    O GLY A  51      17.234  -6.648  25.418  3.00  0.00            
ATOM    393    N GLY A  52      17.919  -4.539  24.988  4.00  0.00            
ATOM    394   CA GLY A  52      19.225  -4.933  25.393  4.00  0.00            
ATOM    395    C GLY A  52      20.027  -3.771  25.886  4.00  0.00            
ATOM    396    O GLY A  52      19.818  -2.626  25.488  4.00  0.00            
ATOM    397    N PHE A  53      20.986  -4.076  26.787  4.00  0.00            
ATOM    398   CA PHE A  53      21.915  -3.119  27.316  4.00  0.00            
ATOM    399   CB PHE A  53      21.877  -2.985  28.851  4.00  0.00            
ATOM    400   CG PHE A  53      20.650  -2.233  29.247  4.00  0.00            
ATOM    401  CD1 PHE A  53      19.439  -2.867  29.402  4.00  0.00            
ATOM    402  CD2 PHE A  53      20.722  -0.877  29.472  4.00  0.00            
ATOM    403  CE1 PHE A  53      18.320  -2.157  29.770  4.00  0.00            
ATOM    404  CE2 PHE A  53      19.607  -0.162  29.841  4.00  0.00            
ATOM    405   CZ PHE A  53      18.401  -0.803  29.990  4.00  0.00            
ATOM    406    C PHE A  53      23.282  -3.624  26.952  4.00  0.00            
ATOM    407    O PHE A  53      23.548  -4.817  27.081  4.00  0.00            
ATOM    408    N ILE A  54      24.193  -2.753  26.463  4.00  0.00            
ATOM    409   CA ILE A  54      25.481  -3.295  26.128  4.00  0.00            
ATOM    410   CB ILE A  54      25.761  -3.383  24.652  4.00  0.00            
ATOM    411  CG1 ILE A  54      25.769  -2.003  23.994  4.00  0.00            
ATOM    412  CG2 ILE A  54      24.732  -4.342  24.036  4.00  0.00            
ATOM    413  CD1 ILE A  54      26.272  -2.025  22.551  4.00  0.00            
ATOM    414    C ILE A  54      26.580  -2.519  26.803  4.00  0.00            
ATOM    415    O ILE A  54      26.639  -1.292  26.741  4.00  0.00            
ATOM    416    N LYS A  55      27.476  -3.259  27.492  4.00  0.00            
ATOM    417   CA LYS A  55      28.642  -2.746  28.165  4.00  0.00            
ATOM    418   CB LYS A  55      29.230  -3.822  29.105  4.00  0.00            
ATOM    419   CG LYS A  55      30.455  -3.460  29.950  4.00  0.00            
ATOM    420   CD LYS A  55      30.709  -4.510  31.042  4.00  0.00            
ATOM    421   CE LYS A  55      32.054  -4.389  31.764  4.00  0.00            
ATOM    422   NZ LYS A  55      32.202  -5.493  32.741  4.00  0.00            
ATOM    423    C LYS A  55      29.603  -2.484  27.068  4.00  0.00            
ATOM    424    O LYS A  55      29.587  -3.174  26.050  4.00  0.00            
ATOM    425    N VAL A  56      30.447  -1.453  27.212  4.00  0.00            
ATOM    426   CA VAL A  56      31.303  -1.232  26.097  4.00  0.00            
ATOM    427   CB VAL A  56      30.699  -0.320  25.079  4.00  0.00            
ATOM    428  CG1 VAL A  56      30.409   1.026  25.758  4.00  0.00            
ATOM    429  CG2 VAL A  56      31.667  -0.192  23.901  4.00  0.00            
ATOM    430    C VAL A  56      32.572  -0.610  26.522  4.00  0.00            
ATOM    431    O VAL A  56      32.646   0.132  27.499  4.00  0.00            
ATOM    432    N ARG A  57      33.624  -0.946  25.768  4.00  0.00            
ATOM    433   CA ARG A  57      34.857  -0.276  25.928  4.00  0.00            
ATOM    434   CB ARG A  57      36.074  -1.191  25.732  4.00  0.00            
ATOM    435   CG ARG A  57      37.413  -0.478  25.899  4.00  0.00            
ATOM    436   CD ARG A  57      38.600  -1.330  25.451  4.00  0.00            
ATOM    437   NE ARG A  57      38.600  -2.560  26.289  4.00  0.00            
ATOM    438   CZ ARG A  57      39.787  -3.153  26.606  4.00  0.00            
ATOM    439  NH1 ARG A  57      40.956  -2.598  26.173  4.00  0.00            
ATOM    440  NH2 ARG A  57      39.805  -4.292  27.355  4.00  0.00            
ATOM    441    C ARG A  57      34.865   0.699  24.798  4.00  0.00            
ATOM    442    O ARG A  57      34.806   0.300  23.635  4.00  0.00            
ATOM    443    N GLN A  58      34.915   2.012  25.095  4.00  1.00            
ATOM    444   CA GLN A  58      34.871   2.939  24.005  4.00  1.00            
ATOM    445   CB GLN A  58      33.784   4.020  24.125  4.00  1.00            
ATOM    446   CG GLN A  58      32.365   3.458  24.013  4.00  1.00            
ATOM    447   CD GLN A  58      31.388   4.623  24.052  4.00  1.00            
ATOM    448  OE1 GLN A  58      31.717   5.742  23.660  4.00  1.00            
ATOM    449  NE2 GLN A  58      30.145   4.354  24.535  4.00  1.00            
ATOM    450    C GLN A  58      36.163   3.614  23.915  4.00  1.00            
ATOM    451    O GLN A  58      36.814   3.849  24.925  4.00  1.00            
ATOM    452    N TYR A  59      36.571   3.910  22.676  4.00  1.00            
ATOM    453   CA TYR A  59      37.787   4.613  22.491  4.00  1.00            
ATOM    454   CB TYR A  59      38.842   3.837  21.685  4.00  1.00            
ATOM    455   CG TYR A  59      40.104   4.626  21.757  4.00  1.00            
ATOM    456  CD1 TYR A  59      40.960   4.459  22.821  4.00  1.00            
ATOM    457  CD2 TYR A  59      40.428   5.535  20.780  4.00  1.00            
ATOM    458  CE1 TYR A  59      42.127   5.181  22.906  4.00  1.00            
ATOM    459  CE2 TYR A  59      41.597   6.259  20.855  4.00  1.00            
ATOM    460   CZ TYR A  59      42.447   6.082  21.920  4.00  1.00            
ATOM    461   OH TYR A  59      43.644   6.823  22.006  4.00  1.00            
ATOM    462    C TYR A  59      37.406   5.817  21.701  4.00  1.00            
ATOM    463    O TYR A  59      36.452   5.785  20.925  4.00  1.00            
ATOM    464    N ASP A  60      38.134   6.927  21.900  4.00  1.00            
ATOM    465   CA ASP A  60      37.797   8.150  21.240  4.00  1.00            
ATOM    466   CB ASP A  60      38.341   9.398  21.952  4.00  1.00            
ATOM    467   CG ASP A  60      37.552   9.580  23.238  4.00  1.00            
ATOM    468  OD1 ASP A  60      36.508   8.890  23.393  4.00  1.00            
ATOM    469  OD2 ASP A  60      37.982  10.409  24.083  4.00  1.00            
ATOM    470    C ASP A  60      38.396   8.129  19.873  4.00  1.00            
ATOM    471    O ASP A  60      38.225   7.176  19.115  4.00  1.00            
ATOM    472    N GLN A  61      39.125   9.210  19.534  4.00  1.00            
ATOM    473   CA GLN A  61      39.638   9.387  18.208  4.00  1.00            
ATOM    474   CB GLN A  61      40.564  10.614  18.078  4.00  1.00            
ATOM    475   CG GLN A  61      39.969  11.918  18.620  4.00  1.00            
ATOM    476   CD GLN A  61      38.675  12.233  17.886  4.00  1.00            
ATOM    477  OE1 GLN A  61      38.576  12.074  16.670  4.00  1.00            
ATOM    478  NE2 GLN A  61      37.645  12.687  18.652  4.00  1.00            
ATOM    479    C GLN A  61      40.432   8.202  17.809  4.00  1.00            
ATOM    480    O GLN A  61      41.455   7.870  18.404  4.00  1.00            
ATOM    481    N ILE A  62      39.919   7.518  16.776  4.00  1.00            
ATOM    482   CA ILE A  62      40.603   6.443  16.129  4.00  1.00            
ATOM    483   CB ILE A  62      40.034   5.088  16.399  4.00  1.00            
ATOM    484  CG1 ILE A  62      40.224   4.722  17.881  4.00  1.00            
ATOM    485  CG2 ILE A  62      40.703   4.093  15.434  4.00  1.00            
ATOM    486  CD1 ILE A  62      41.696   4.646  18.290  4.00  1.00            
ATOM    487    C ILE A  62      40.409   6.742  14.685  4.00  1.00            
ATOM    488    O ILE A  62      39.360   7.258  14.287  4.00  1.00            
ATOM    489    N PRO A  63      41.388   6.480  13.884  4.00  1.00            
ATOM    490   CA PRO A  63      41.191   6.768  12.494  4.00  1.00            
ATOM    491   CD PRO A  63      42.761   6.704  14.302  4.00  1.00            
ATOM    492   CB PRO A  63      42.589   6.797  11.880  4.00  1.00            
ATOM    493   CG PRO A  63      43.486   7.233  13.053  4.00  1.00            
ATOM    494    C PRO A  63      40.299   5.729  11.920  4.00  1.00            
ATOM    495    O PRO A  63      40.217   4.633  12.467  4.00  1.00            
ATOM    496    N VAL A  64      39.601   6.072  10.825  4.00  1.00            
ATOM    497   CA VAL A  64      38.707   5.143  10.221  4.00  1.00            
ATOM    498   CB VAL A  64      37.272   5.338  10.625  4.00  1.00            
ATOM    499  CG1 VAL A  64      36.401   4.300   9.894  4.00  1.00            
ATOM    500  CG2 VAL A  64      37.171   5.266  12.155  4.00  1.00            
ATOM    501    C VAL A  64      38.749   5.378   8.757  4.00  1.00            
ATOM    502    O VAL A  64      39.028   6.480   8.288  4.00  1.00            
ATOM    503    N GLU A  65      38.493   4.302   8.001  4.00  1.00            
ATOM    504   CA GLU A  65      38.367   4.407   6.589  4.00  1.00            
ATOM    505   CB GLU A  65      39.458   3.644   5.823  4.00  1.00            
ATOM    506   CG GLU A  65      39.518   3.967   4.332  4.00  1.00            
ATOM    507   CD GLU A  65      40.879   3.496   3.843  4.00  1.00            
ATOM    508  OE1 GLU A  65      41.897   3.936   4.443  4.00  1.00            
ATOM    509  OE2 GLU A  65      40.925   2.692   2.876  4.00  1.00            
ATOM    510    C GLU A  65      37.047   3.768   6.313  4.00  1.00            
ATOM    511    O GLU A  65      36.619   2.863   7.028  4.00  1.00            
ATOM    512    N ILE A  66      36.356   4.251   5.276  4.00  1.00            
ATOM    513   CA ILE A  66      35.067   3.750   4.928  4.00  1.00            
ATOM    514   CB ILE A  66      33.951   4.736   5.127  4.00  1.00            
ATOM    515  CG1 ILE A  66      32.596   4.009   5.085  4.00  1.00            
ATOM    516  CG2 ILE A  66      34.099   5.869   4.097  4.00  1.00            
ATOM    517  CD1 ILE A  66      31.427   4.859   5.575  4.00  1.00            
ATOM    518    C ILE A  66      35.187   3.447   3.485  4.00  1.00            
ATOM    519    O ILE A  66      36.300   3.211   3.021  4.00  1.00            
ATOM    520    N CYS A  67      34.057   3.381   2.753  3.00  1.00            
ATOM    521   CA CYS A  67      34.152   3.076   1.360  3.00  1.00            
ATOM    522   CB CYS A  67      32.795   2.833   0.682  3.00  1.00            
ATOM    523   SG CYS A  67      31.994   1.321   1.287  3.00  1.00            
ATOM    524    C CYS A  67      34.808   4.222   0.664  3.00  1.00            
ATOM    525    O CYS A  67      34.153   5.144   0.179  3.00  1.00            
ATOM    526    N GLY A  68      36.152   4.167   0.619  3.00  1.00            
ATOM    527   CA GLY A  68      36.999   5.095  -0.057  3.00  1.00            
ATOM    528    C GLY A  68      37.138   6.376   0.696  3.00  1.00            
ATOM    529    O GLY A  68      37.725   7.321   0.170  3.00  1.00            
ATOM    530    N HIS A  69      36.628   6.487   1.936  4.00  1.00            
ATOM    531   CA HIS A  69      36.848   7.780   2.510  4.00  1.00            
ATOM    532  ND1 HIS A  69      35.206  11.156   3.060  4.00  1.00            
ATOM    533   CG HIS A  69      36.038  10.111   2.731  4.00  1.00            
ATOM    534   CB HIS A  69      35.612   8.685   2.572  4.00  1.00            
ATOM    535  NE2 HIS A  69      37.230  12.026   2.748  4.00  1.00            
ATOM    536  CD2 HIS A  69      37.270  10.660   2.545  4.00  1.00            
ATOM    537  CE1 HIS A  69      35.969  12.278   3.056  4.00  1.00            
ATOM    538    C HIS A  69      37.348   7.641   3.920  4.00  1.00            
ATOM    539    O HIS A  69      37.014   6.689   4.617  4.00  1.00            
ATOM    540    N LYS A  70      38.174   8.610   4.371  4.00  1.00            
ATOM    541   CA LYS A  70      38.751   8.618   5.694  4.00  1.00            
ATOM    542   CB LYS A  70      39.998   9.507   5.781  4.00  1.00            
ATOM    543   CG LYS A  70      39.636  10.976   5.544  4.00  1.00            
ATOM    544   CD LYS A  70      40.747  11.976   5.863  4.00  1.00            
ATOM    545   CE LYS A  70      41.405  12.557   4.610  4.00  1.00            
ATOM    546   NZ LYS A  70      42.325  13.656   4.978  4.00  1.00            
ATOM    547    C LYS A  70      37.761   9.220   6.650  4.00  1.00            
ATOM    548    O LYS A  70      36.974  10.088   6.277  4.00  1.00            
ATOM    549    N ALA A  71      37.773   8.754   7.920  4.00  1.00            
ATOM    550   CA ALA A  71      36.939   9.311   8.954  4.00  1.00            
ATOM    551   CB ALA A  71      35.646   8.518   9.211  4.00  1.00            
ATOM    552    C ALA A  71      37.748   9.282  10.221  4.00  1.00            
ATOM    553    O ALA A  71      38.611   8.428  10.378  4.00  1.00            
ATOM    554    N ILE A  72      37.545  10.239  11.150  4.00  1.00            
ATOM    555   CA ILE A  72      38.260  10.183  12.402  4.00  1.00            
ATOM    556   CB ILE A  72      39.318  11.243  12.536  4.00  1.00            
ATOM    557  CG1 ILE A  72      38.709  12.652  12.453  4.00  1.00            
ATOM    558  CG2 ILE A  72      40.395  10.960  11.475  4.00  1.00            
ATOM    559  CD1 ILE A  72      39.703  13.762  12.803  4.00  1.00            
ATOM    560    C ILE A  72      37.232  10.375  13.471  4.00  1.00            
ATOM    561    O ILE A  72      36.416  11.290  13.383  4.00  1.00            
ATOM    562    N GLY A  73      37.216   9.521  14.516  4.00  1.00            
ATOM    563   CA GLY A  73      36.176   9.758  15.473  4.00  1.00            
ATOM    564    C GLY A  73      36.123   8.681  16.485  4.00  1.00            
ATOM    565    O GLY A  73      37.134   8.088  16.861  4.00  1.00            
ATOM    566    N THR A  74      34.891   8.422  16.956  4.00  1.00            
ATOM    567   CA THR A  74      34.704   7.510  18.031  4.00  1.00            
ATOM    568   CB THR A  74      33.463   7.753  18.841  4.00  1.00            
ATOM    569  OG1 THR A  74      33.478   6.943  20.009  4.00  1.00            
ATOM    570  CG2 THR A  74      32.230   7.423  17.984  4.00  1.00            
ATOM    571    C THR A  74      34.673   6.102  17.585  4.00  1.00            
ATOM    572    O THR A  74      34.411   5.778  16.428  4.00  1.00            
ATOM    573    N VAL A  75      34.986   5.235  18.560  4.00  1.00            
ATOM    574   CA VAL A  75      34.979   3.824  18.390  4.00  1.00            
ATOM    575   CB VAL A  75      36.357   3.237  18.269  4.00  1.00            
ATOM    576  CG1 VAL A  75      36.249   1.708  18.128  4.00  1.00            
ATOM    577  CG2 VAL A  75      37.080   3.920  17.097  4.00  1.00            
ATOM    578    C VAL A  75      34.407   3.297  19.629  4.00  1.00            
ATOM    579    O VAL A  75      34.460   3.912  20.693  4.00  1.00            
ATOM    580    N LEU A  76      33.807   2.126  19.477  4.00  1.00            
ATOM    581   CA LEU A  76      33.197   1.467  20.558  4.00  1.00            
ATOM    582   CB LEU A  76      31.689   1.787  20.502  4.00  1.00            
ATOM    583   CG LEU A  76      30.690   1.182  21.492  4.00  1.00            
ATOM    584  CD1 LEU A  76      29.364   1.952  21.371  4.00  1.00            
ATOM    585  CD2 LEU A  76      30.457  -0.315  21.232  4.00  1.00            
ATOM    586    C LEU A  76      33.523   0.048  20.289  4.00  1.00            
ATOM    587    O LEU A  76      33.723  -0.318  19.133  4.00  1.00            
ATOM    588    N VAL A  77      33.706  -0.767  21.337  4.00  1.00            
ATOM    589   CA VAL A  77      33.954  -2.154  21.089  4.00  1.00            
ATOM    590   CB VAL A  77      35.385  -2.561  21.290  4.00  1.00            
ATOM    591  CG1 VAL A  77      36.253  -1.830  20.250  4.00  1.00            
ATOM    592  CG2 VAL A  77      35.780  -2.270  22.747  4.00  1.00            
ATOM    593    C VAL A  77      33.125  -2.865  22.088  4.00  1.00            
ATOM    594    O VAL A  77      33.048  -2.459  23.245  4.00  1.00            
ATOM    595    N GLY A  78      32.460  -3.946  21.662  1.00  1.00            
ATOM    596   CA GLY A  78      31.652  -4.658  22.601  1.00  1.00            
ATOM    597    C GLY A  78      30.786  -5.588  21.811  1.00  1.00            
ATOM    598    O GLY A  78      30.426  -5.304  20.671  1.00  1.00            
ATOM    599    N PRO A  79      30.417  -6.687  22.414  1.00  1.00            
ATOM    600   CA PRO A  79      29.581  -7.661  21.761  1.00  1.00            
ATOM    601   CD PRO A  79      30.291  -6.755  23.864  1.00  1.00            
ATOM    602   CB PRO A  79      29.237  -8.685  22.837  1.00  1.00            
ATOM    603   CG PRO A  79      29.235  -7.843  24.127  1.00  1.00            
ATOM    604    C PRO A  79      28.352  -7.044  21.207  1.00  1.00            
ATOM    605    O PRO A  79      27.579  -6.423  21.938  1.00  1.00            
ATOM    606    N THR A  80      28.177  -7.209  19.888  1.00  1.00            
ATOM    607   CA THR A  80      26.997  -6.842  19.175  1.00  1.00            
ATOM    608   CB THR A  80      26.901  -5.390  18.844  1.00  1.00            
ATOM    609  OG1 THR A  80      25.636  -5.101  18.268  1.00  1.00            
ATOM    610  CG2 THR A  80      28.032  -5.031  17.863  1.00  1.00            
ATOM    611    C THR A  80      27.176  -7.595  17.909  1.00  1.00            
ATOM    612    O THR A  80      28.314  -7.776  17.468  1.00  1.00            
ATOM    613    N PRO A  81      26.145  -8.054  17.289  1.00  1.00            
ATOM    614   CA PRO A  81      26.397  -8.755  16.069  1.00  1.00            
ATOM    615   CD PRO A  81      24.994  -8.575  17.998  1.00  1.00            
ATOM    616   CB PRO A  81      25.215  -9.716  15.878  1.00  1.00            
ATOM    617   CG PRO A  81      24.160  -9.244  16.894  1.00  1.00            
ATOM    618    C PRO A  81      26.610  -7.769  14.965  1.00  1.00            
ATOM    619    O PRO A  81      26.126  -6.647  15.084  1.00  1.00            
ATOM    620    N VAL A  82      27.352  -8.144  13.898  1.00  1.00            
ATOM    621   CA VAL A  82      27.583  -7.238  12.796  1.00  1.00            
ATOM    622   CB VAL A  82      26.306  -6.643  12.277  1.00  1.00            
ATOM    623  CG1 VAL A  82      26.641  -5.641  11.162  1.00  1.00            
ATOM    624  CG2 VAL A  82      25.372  -7.789  11.848  1.00  1.00            
ATOM    625    C VAL A  82      28.448  -6.126  13.311  1.00  1.00            
ATOM    626    O VAL A  82      28.517  -5.870  14.512  1.00  1.00            
ATOM    627    N ASN A  83      29.173  -5.444  12.408  1.00  1.00            
ATOM    628   CA ASN A  83      29.951  -4.324  12.850  1.00  1.00            
ATOM    629   CB ASN A  83      31.343  -4.246  12.204  1.00  1.00            
ATOM    630   CG ASN A  83      32.159  -5.428  12.705  1.00  1.00            
ATOM    631  OD1 ASN A  83      31.766  -6.118  13.644  1.00  1.00            
ATOM    632  ND2 ASN A  83      33.334  -5.668  12.064  1.00  1.00            
ATOM    633    C ASN A  83      29.172  -3.131  12.389  1.00  1.00            
ATOM    634    O ASN A  83      28.750  -3.081  11.235  1.00  1.00            
ATOM    635    N ILE A  84      28.948  -2.132  13.270  4.00  1.00            
ATOM    636   CA ILE A  84      28.089  -1.053  12.863  4.00  1.00            
ATOM    637   CB ILE A  84      26.868  -0.900  13.724  4.00  1.00            
ATOM    638  CG1 ILE A  84      25.980  -2.152  13.621  4.00  1.00            
ATOM    639  CG2 ILE A  84      26.155   0.396  13.303  4.00  1.00            
ATOM    640  CD1 ILE A  84      26.610  -3.407  14.225  4.00  1.00            
ATOM    641    C ILE A  84      28.804   0.264  12.867  4.00  1.00            
ATOM    642    O ILE A  84      29.534   0.597  13.800  4.00  1.00            
ATOM    643    N ILE A  85      28.601   1.037  11.774  4.00  1.00            
ATOM    644   CA ILE A  85      29.091   2.381  11.621  4.00  1.00            
ATOM    645   CB ILE A  85      29.696   2.654  10.276  4.00  1.00            
ATOM    646  CG1 ILE A  85      30.938   1.771  10.068  4.00  1.00            
ATOM    647  CG2 ILE A  85      29.975   4.163  10.170  4.00  1.00            
ATOM    648  CD1 ILE A  85      31.409   1.715   8.615  4.00  1.00            
ATOM    649    C ILE A  85      27.853   3.213  11.724  4.00  1.00            
ATOM    650    O ILE A  85      26.953   3.102  10.892  4.00  1.00            
ATOM    651    N GLY A  86      27.760   4.059  12.765  1.00  1.00            
ATOM    652   CA GLY A  86      26.550   4.804  12.952  1.00  1.00            
ATOM    653    C GLY A  86      26.731   6.206  12.460  1.00  1.00            
ATOM    654    O GLY A  86      27.495   6.478  11.536  1.00  1.00            
ATOM    655    N ARG A  87      25.999   7.128  13.114  2.00  1.00            
ATOM    656   CA ARG A  87      25.888   8.526  12.806  2.00  1.00            
ATOM    657   CB ARG A  87      24.874   9.207  13.740  2.00  1.00            
ATOM    658   CG ARG A  87      24.694  10.708  13.534  2.00  1.00            
ATOM    659   CD ARG A  87      25.803  11.528  14.191  2.00  1.00            
ATOM    660   NE ARG A  87      26.092  10.894  15.509  2.00  1.00            
ATOM    661   CZ ARG A  87      25.166  10.933  16.512  2.00  1.00            
ATOM    662  NH1 ARG A  87      23.935  11.473  16.280  2.00  1.00            
ATOM    663  NH2 ARG A  87      25.462  10.413  17.738  2.00  1.00            
ATOM    664    C ARG A  87      27.202   9.248  12.935  2.00  1.00            
ATOM    665    O ARG A  87      27.534  10.075  12.089  2.00  1.00            
ATOM    666    N ASN A  88      28.000   8.946  13.977  2.00  1.00            
ATOM    667   CA ASN A  88      29.201   9.698  14.240  2.00  1.00            
ATOM    668   CB ASN A  88      29.959   9.138  15.456  2.00  1.00            
ATOM    669   CG ASN A  88      30.992  10.165  15.888  2.00  1.00            
ATOM    670  OD1 ASN A  88      32.161  10.087  15.517  2.00  1.00            
ATOM    671  ND2 ASN A  88      30.541  11.169  16.686  2.00  1.00            
ATOM    672    C ASN A  88      30.120   9.636  13.050  2.00  1.00            
ATOM    673    O ASN A  88      30.622  10.665  12.601  2.00  1.00            
ATOM    674    N LEU A  89      30.365   8.429  12.501  2.00  1.00            
ATOM    675   CA LEU A  89      31.257   8.254  11.381  2.00  1.00            
ATOM    676   CB LEU A  89      31.528   6.771  11.074  2.00  1.00            
ATOM    677   CG LEU A  89      32.269   6.062  12.220  2.00  1.00            
ATOM    678  CD1 LEU A  89      32.666   4.626  11.839  2.00  1.00            
ATOM    679  CD2 LEU A  89      33.457   6.905  12.708  2.00  1.00            
ATOM    680    C LEU A  89      30.671   8.875  10.162  2.00  1.00            
ATOM    681    O LEU A  89      31.373   9.495   9.364  2.00  1.00            
ATOM    682    N LEU A  90      29.346   8.737  10.014  2.00  1.00            
ATOM    683   CA LEU A  90      28.661   9.159   8.833  2.00  1.00            
ATOM    684   CB LEU A  90      27.150   8.859   8.870  2.00  1.00            
ATOM    685   CG LEU A  90      26.799   7.361   8.832  2.00  1.00            
ATOM    686  CD1 LEU A  90      25.277   7.146   8.871  2.00  1.00            
ATOM    687  CD2 LEU A  90      27.467   6.666   7.636  2.00  1.00            
ATOM    688    C LEU A  90      28.793  10.632   8.619  2.00  1.00            
ATOM    689    O LEU A  90      28.920  11.083   7.484  2.00  1.00            
ATOM    690    N THR A  91      28.757  11.439   9.688  3.00  1.00            
ATOM    691   CA THR A  91      28.787  12.854   9.465  3.00  1.00            
ATOM    692   CB THR A  91      28.708  13.645  10.734  3.00  1.00            
ATOM    693  OG1 THR A  91      27.544  13.278  11.460  3.00  1.00            
ATOM    694  CG2 THR A  91      28.638  15.139  10.370  3.00  1.00            
ATOM    695    C THR A  91      30.072  13.201   8.785  3.00  1.00            
ATOM    696    O THR A  91      30.093  14.016   7.864  3.00  1.00            
ATOM    697    N GLN A  92      31.184  12.575   9.211  3.00  1.00            
ATOM    698   CA GLN A  92      32.450  12.900   8.624  3.00  1.00            
ATOM    699   CB GLN A  92      33.616  12.101   9.237  3.00  1.00            
ATOM    700   CG GLN A  92      33.824  12.321  10.738  3.00  1.00            
ATOM    701   CD GLN A  92      34.433  13.699  10.955  3.00  1.00            
ATOM    702  OE1 GLN A  92      34.542  14.498  10.028  3.00  1.00            
ATOM    703  NE2 GLN A  92      34.841  13.987  12.221  3.00  1.00            
ATOM    704    C GLN A  92      32.401  12.544   7.174  3.00  1.00            
ATOM    705    O GLN A  92      32.823  13.327   6.323  3.00  1.00            
ATOM    706    N ILE A  93      31.863  11.353   6.851  3.00  1.00            
ATOM    707   CA ILE A  93      31.828  10.936   5.481  3.00  1.00            
ATOM    708   CB ILE A  93      31.377   9.517   5.258  3.00  1.00            
ATOM    709  CG1 ILE A  93      31.743   9.078   3.831  3.00  1.00            
ATOM    710  CG2 ILE A  93      29.877   9.400   5.556  3.00  1.00            
ATOM    711  CD1 ILE A  93      31.561   7.580   3.594  3.00  1.00            
ATOM    712    C ILE A  93      30.928  11.864   4.723  3.00  1.00            
ATOM    713    O ILE A  93      31.231  12.234   3.589  3.00  1.00            
ATOM    714    N GLY A  94      29.801  12.290   5.329  3.00  1.00            
ATOM    715   CA GLY A  94      28.944  13.199   4.622  3.00  1.00            
ATOM    716    C GLY A  94      27.731  12.499   4.080  3.00  1.00            
ATOM    717    O GLY A  94      27.024  13.053   3.241  3.00  1.00            
ATOM    718    N CYS A  95      27.445  11.265   4.535  1.00  1.00            
ATOM    719   CA CYS A  95      26.278  10.582   4.042  1.00  1.00            
ATOM    720   CB CYS A  95      26.224   9.101   4.454  1.00  1.00            
ATOM    721   SG CYS A  95      27.609   8.138   3.776  1.00  1.00            
ATOM    722    C CYS A  95      25.065  11.245   4.609  1.00  1.00            
ATOM    723    O CYS A  95      25.132  11.875   5.663  1.00  1.00            
ATOM    724    N THR A  96      23.933  11.171   3.873  4.00  1.00            
ATOM    725   CA THR A  96      22.677  11.660   4.370  4.00  1.00            
ATOM    726   CB THR A  96      22.373  13.092   4.029  4.00  1.00            
ATOM    727  OG1 THR A  96      22.246  13.260   2.626  4.00  1.00            
ATOM    728  CG2 THR A  96      23.511  13.973   4.569  4.00  1.00            
ATOM    729    C THR A  96      21.606  10.785   3.787  4.00  1.00            
ATOM    730    O THR A  96      21.825  10.119   2.775  4.00  1.00            
ATOM    731    N LEU A  97      20.420  10.741   4.428  4.00  1.00            
ATOM    732   CA LEU A  97      19.347   9.926   3.924  4.00  1.00            
ATOM    733   CB LEU A  97      18.442   9.346   5.025  4.00  1.00            
ATOM    734   CG LEU A  97      17.286   8.474   4.496  4.00  1.00            
ATOM    735  CD1 LEU A  97      17.800   7.198   3.808  4.00  1.00            
ATOM    736  CD2 LEU A  97      16.258   8.185   5.603  4.00  1.00            
ATOM    737    C LEU A  97      18.508  10.818   3.069  4.00  1.00            
ATOM    738    O LEU A  97      18.153  11.926   3.470  4.00  1.00            
ATOM    739    N ASN A  98      18.193  10.360   1.843  4.00  1.00            
ATOM    740   CA ASN A  98      17.366  11.133   0.967  4.00  1.00            
ATOM    741   CB ASN A  98      17.869  11.210  -0.490  4.00  1.00            
ATOM    742   CG ASN A  98      19.132  12.058  -0.578  4.00  1.00            
ATOM    743  OD1 ASN A  98      19.632  12.328  -1.669  4.00  1.00            
ATOM    744  ND2 ASN A  98      19.669  12.486   0.594  4.00  1.00            
ATOM    745    C ASN A  98      16.064  10.404   0.901  4.00  1.00            
ATOM    746    O ASN A  98      16.029   9.180   1.022  4.00  1.00            
ATOM    747    N PHE A  99      14.954  11.146   0.727  1.00  1.00            
ATOM    748   CA PHE A  99      13.655  10.546   0.610  1.00  1.00            
ATOM    749   CB PHE A  99      13.479   9.764  -0.705  1.00  1.00            
ATOM    750   CG PHE A  99      13.584  10.738  -1.828  1.00  1.00            
ATOM    751  CD1 PHE A  99      14.818  11.176  -2.251  1.00  1.00            
ATOM    752  CD2 PHE A  99      12.458  11.205  -2.468  1.00  1.00            
ATOM    753  CE1 PHE A  99      14.931  12.073  -3.286  1.00  1.00            
ATOM    754  CE2 PHE A  99      12.565  12.103  -3.505  1.00  1.00            
ATOM    755   CZ PHE A  99      13.802  12.539  -3.915  1.00  1.00            
ATOM    756    C PHE A  99      13.417   9.577   1.762  1.00  1.00            
ATOM    757    O PHE A  99      14.205   9.590   2.744  1.00  1.00            
ATOM    758  OXT PHE A  99      12.426   8.804   1.667  1.00  1.00            
ATOM    759    N PRO B   1      12.906  16.289   2.912  1.00  1.00            
ATOM    760   CA PRO B   1      13.189  15.440   1.724  1.00  1.00            
ATOM    761   CD PRO B   1      12.944  17.736   2.506  1.00  1.00            
ATOM    762   CB PRO B   1      13.170  16.371   0.516  1.00  1.00            
ATOM    763   CG PRO B   1      13.537  17.744   1.090  1.00  1.00            
ATOM    764    C PRO B   1      14.533  14.851   1.982  1.00  1.00            
ATOM    765    O PRO B   1      14.755  13.684   1.664  1.00  1.00            
ATOM    766    N GLN B   2      15.444  15.653   2.556  4.00  1.00            
ATOM    767   CA GLN B   2      16.767  15.203   2.856  4.00  1.00            
ATOM    768   CB GLN B   2      17.823  16.216   2.396  4.00  1.00            
ATOM    769   CG GLN B   2      19.252  15.882   2.812  4.00  1.00            
ATOM    770   CD GLN B   2      20.108  17.059   2.368  4.00  1.00            
ATOM    771  OE1 GLN B   2      21.181  17.308   2.914  4.00  1.00            
ATOM    772  NE2 GLN B   2      19.612  17.814   1.351  4.00  1.00            
ATOM    773    C GLN B   2      16.863  15.154   4.340  4.00  1.00            
ATOM    774    O GLN B   2      16.547  16.127   5.023  4.00  1.00            
ATOM    775    N ILE B   3      17.276  14.001   4.892  4.00  1.00            
ATOM    776   CA ILE B   3      17.486  13.987   6.304  4.00  1.00            
ATOM    777   CB ILE B   3      16.780  12.871   7.018  4.00  1.00            
ATOM    778  CG1 ILE B   3      15.255  13.032   6.871  4.00  1.00            
ATOM    779  CG2 ILE B   3      17.260  12.868   8.478  4.00  1.00            
ATOM    780  CD1 ILE B   3      14.463  11.804   7.316  4.00  1.00            
ATOM    781    C ILE B   3      18.946  13.816   6.465  4.00  1.00            
ATOM    782    O ILE B   3      19.511  12.794   6.079  4.00  1.00            
ATOM    783    N THR B   4      19.602  14.849   7.015  1.00  1.00            
ATOM    784   CA THR B   4      21.015  14.755   7.169  1.00  1.00            
ATOM    785   CB THR B   4      21.724  16.077   7.164  1.00  1.00            
ATOM    786  OG1 THR B   4      23.127  15.880   7.064  1.00  1.00            
ATOM    787  CG2 THR B   4      21.386  16.824   8.464  1.00  1.00            
ATOM    788    C THR B   4      21.266  14.115   8.468  1.00  1.00            
ATOM    789    O THR B   4      20.414  14.121   9.356  1.00  1.00            
ATOM    790    N LEU B   5      22.451  13.510   8.608  1.00  1.00            
ATOM    791   CA LEU B   5      22.666  12.940   9.885  1.00  1.00            
ATOM    792   CB LEU B   5      23.210  11.496   9.904  1.00  1.00            
ATOM    793   CG LEU B   5      24.129  11.119   8.733  1.00  1.00            
ATOM    794  CD1 LEU B   5      23.304  10.911   7.454  1.00  1.00            
ATOM    795  CD2 LEU B   5      25.278  12.123   8.557  1.00  1.00            
ATOM    796    C LEU B   5      23.565  13.809  10.678  1.00  1.00            
ATOM    797    O LEU B   5      24.676  14.155  10.285  1.00  1.00            
ATOM    798    N TRP B   6      23.028  14.196  11.841  1.00  1.00            
ATOM    799   CA TRP B   6      23.631  14.998  12.853  1.00  1.00            
ATOM    800   CB TRP B   6      23.264  16.486  12.739  1.00  1.00            
ATOM    801   CG TRP B   6      23.958  17.207  11.607  1.00  1.00            
ATOM    802  CD2 TRP B   6      23.457  18.401  10.988  1.00  1.00            
ATOM    803  CD1 TRP B   6      25.125  16.901  10.971  1.00  1.00            
ATOM    804  NE1 TRP B   6      25.390  17.839  10.000  1.00  1.00            
ATOM    805  CE2 TRP B   6      24.369  18.765   9.997  1.00  1.00            
ATOM    806  CE3 TRP B   6      22.329  19.132  11.223  1.00  1.00            
ATOM    807  CZ2 TRP B   6      24.166  19.874   9.226  1.00  1.00            
ATOM    808  CZ3 TRP B   6      22.125  20.248  10.444  1.00  1.00            
ATOM    809  CH2 TRP B   6      23.027  20.612   9.465  1.00  1.00            
ATOM    810    C TRP B   6      22.972  14.464  14.082  1.00  1.00            
ATOM    811    O TRP B   6      23.542  13.659  14.815  1.00  1.00            
ATOM    812    N LYS B   7      21.728  14.921  14.324  1.00  1.00            
ATOM    813   CA LYS B   7      20.907  14.437  15.395  1.00  1.00            
ATOM    814   CB LYS B   7      19.762  15.399  15.765  1.00  1.00            
ATOM    815   CG LYS B   7      18.894  14.944  16.943  1.00  1.00            
ATOM    816   CD LYS B   7      17.867  15.986  17.388  1.00  1.00            
ATOM    817   CE LYS B   7      16.862  15.458  18.414  1.00  1.00            
ATOM    818   NZ LYS B   7      15.806  16.468  18.651  1.00  1.00            
ATOM    819    C LYS B   7      20.295  13.160  14.900  1.00  1.00            
ATOM    820    O LYS B   7      20.504  12.768  13.754  1.00  1.00            
ATOM    821    N ARG B   8      19.536  12.460  15.768  1.00  1.00            
ATOM    822   CA ARG B   8      18.889  11.230  15.407  1.00  1.00            
ATOM    823   CB ARG B   8      17.990  10.685  16.514  1.00  1.00            
ATOM    824   CG ARG B   8      18.720  10.494  17.847  1.00  1.00            
ATOM    825   CD ARG B   8      17.895   9.759  18.904  1.00  1.00            
ATOM    826   NE ARG B   8      16.588  10.463  19.022  1.00  1.00            
ATOM    827   CZ ARG B   8      15.829  10.303  20.145  1.00  1.00            
ATOM    828  NH1 ARG B   8      16.321   9.590  21.201  1.00  1.00            
ATOM    829  NH2 ARG B   8      14.582  10.850  20.214  1.00  1.00            
ATOM    830    C ARG B   8      18.024  11.561  14.204  1.00  1.00            
ATOM    831    O ARG B   8      17.692  12.722  13.963  1.00  1.00            
ATOM    832    N PRO B   9      17.691  10.559  13.427  1.00  1.00            
ATOM    833   CA PRO B   9      16.890  10.656  12.215  1.00  1.00            
ATOM    834   CD PRO B   9      18.424   9.307  13.498  1.00  1.00            
ATOM    835   CB PRO B   9      17.180   9.373  11.429  1.00  1.00            
ATOM    836   CG PRO B   9      17.731   8.392  12.479  1.00  1.00            
ATOM    837    C PRO B   9      15.406  10.917  12.326  1.00  1.00            
ATOM    838    O PRO B   9      14.766  11.005  11.280  1.00  1.00            
ATOM    839    N LEU B  10      14.836  11.034  13.542  4.00  1.00            
ATOM    840   CA LEU B  10      13.416  11.119  13.826  4.00  1.00            
ATOM    841   CB LEU B  10      13.079  11.920  15.101  4.00  1.00            
ATOM    842   CG LEU B  10      13.343  11.172  16.420  4.00  1.00            
ATOM    843  CD1 LEU B  10      12.294  10.070  16.634  4.00  1.00            
ATOM    844  CD2 LEU B  10      14.788  10.652  16.509  4.00  1.00            
ATOM    845    C LEU B  10      12.517  11.615  12.735  4.00  1.00            
ATOM    846    O LEU B  10      12.847  12.514  11.964  4.00  1.00            
ATOM    847    N VAL B  11      11.323  10.966  12.676  4.00  1.00            
ATOM    848   CA VAL B  11      10.250  11.273  11.769  4.00  1.00            
ATOM    849   CB VAL B  11      10.425  10.668  10.406  4.00  1.00            
ATOM    850  CG1 VAL B  11      11.653  11.312   9.745  4.00  1.00            
ATOM    851  CG2 VAL B  11      10.570   9.148  10.559  4.00  1.00            
ATOM    852    C VAL B  11       8.944  10.800  12.348  4.00  1.00            
ATOM    853    O VAL B  11       8.924  10.071  13.340  4.00  1.00            
ATOM    854    N THR B  12       7.807  11.233  11.747  4.00  1.00            
ATOM    855   CA THR B  12       6.501  10.859  12.233  4.00  1.00            
ATOM    856   CB THR B  12       5.510  11.989  12.223  4.00  1.00            
ATOM    857  OG1 THR B  12       5.360  12.505  10.909  4.00  1.00            
ATOM    858  CG2 THR B  12       5.999  13.089  13.182  4.00  1.00            
ATOM    859    C THR B  12       5.966   9.749  11.361  4.00  1.00            
ATOM    860    O THR B  12       5.618   9.960  10.200  4.00  1.00            
ATOM    861    N ILE B  13       5.914   8.522  11.928  4.00  1.00            
ATOM    862   CA ILE B  13       5.550   7.283  11.279  4.00  1.00            
ATOM    863   CB ILE B  13       5.913   6.072  12.085  4.00  1.00            
ATOM    864  CG1 ILE B  13       5.673   4.790  11.266  4.00  1.00            
ATOM    865  CG2 ILE B  13       5.120   6.126  13.395  4.00  1.00            
ATOM    866  CD1 ILE B  13       6.207   3.528  11.941  4.00  1.00            
ATOM    867    C ILE B  13       4.124   7.087  10.909  4.00  1.00            
ATOM    868    O ILE B  13       3.842   6.591   9.821  4.00  1.00            
ATOM    869    N ARG B  14       3.177   7.418  11.795  4.00  1.00            
ATOM    870   CA ARG B  14       1.814   7.174  11.433  4.00  1.00            
ATOM    871   CB ARG B  14       1.362   8.003  10.220  4.00  1.00            
ATOM    872   CG ARG B  14       1.385   9.515  10.437  4.00  1.00            
ATOM    873   CD ARG B  14       1.010  10.300   9.177  4.00  1.00            
ATOM    874   NE ARG B  14       0.948  11.741   9.547  4.00  1.00            
ATOM    875   CZ ARG B  14      -0.231  12.271   9.980  4.00  1.00            
ATOM    876  NH1 ARG B  14      -1.331  11.472  10.101  4.00  1.00            
ATOM    877  NH2 ARG B  14      -0.314  13.601  10.285  4.00  1.00            
ATOM    878    C ARG B  14       1.551   5.746  11.065  4.00  1.00            
ATOM    879    O ARG B  14       1.398   5.423   9.888  4.00  1.00            
ATOM    880    N ILE B  15       1.509   4.850  12.068  4.00  1.00            
ATOM    881   CA ILE B  15       1.157   3.476  11.838  4.00  1.00            
ATOM    882   CB ILE B  15       2.167   2.517  12.403  4.00  1.00            
ATOM    883  CG1 ILE B  15       1.768   1.063  12.119  4.00  1.00            
ATOM    884  CG2 ILE B  15       2.331   2.828  13.896  4.00  1.00            
ATOM    885  CD1 ILE B  15       1.879   0.695  10.647  4.00  1.00            
ATOM    886    C ILE B  15      -0.114   3.251  12.568  4.00  1.00            
ATOM    887    O ILE B  15      -0.273   3.677  13.710  4.00  1.00            
ATOM    888    N GLY B  16      -1.072   2.589  11.901  3.00  1.00            
ATOM    889   CA GLY B  16      -2.326   2.383  12.547  3.00  1.00            
ATOM    890    C GLY B  16      -2.919   3.743  12.669  3.00  1.00            
ATOM    891    O GLY B  16      -2.624   4.639  11.879  3.00  1.00            
ATOM    892    N GLY B  17      -3.789   3.921  13.673  3.00  1.00            
ATOM    893   CA GLY B  17      -4.410   5.185  13.912  3.00  1.00            
ATOM    894    C GLY B  17      -3.390   6.173  14.379  3.00  1.00            
ATOM    895    O GLY B  17      -3.464   7.359  14.055  3.00  1.00            
ATOM    896    N GLN B  18      -2.406   5.695  15.160  4.00  1.00            
ATOM    897   CA GLN B  18      -1.510   6.568  15.858  4.00  1.00            
ATOM    898   CB GLN B  18      -0.805   5.916  17.059  4.00  1.00            
ATOM    899   CG GLN B  18      -1.731   5.629  18.240  4.00  1.00            
ATOM    900   CD GLN B  18      -0.844   5.258  19.420  4.00  1.00            
ATOM    901  OE1 GLN B  18       0.382   5.295  19.323  4.00  1.00            
ATOM    902  NE2 GLN B  18      -1.475   4.900  20.570  4.00  1.00            
ATOM    903    C GLN B  18      -0.448   7.204  15.045  4.00  1.00            
ATOM    904    O GLN B  18      -0.046   6.731  13.984  4.00  1.00            
ATOM    905    N LEU B  19       0.006   8.356  15.581  4.00  1.00            
ATOM    906   CA LEU B  19       1.121   9.077  15.061  4.00  1.00            
ATOM    907   CB LEU B  19       0.969  10.607  15.104  4.00  1.00            
ATOM    908   CG LEU B  19      -0.160  11.136  14.200  4.00  1.00            
ATOM    909  CD1 LEU B  19      -0.174  12.673  14.169  4.00  1.00            
ATOM    910  CD2 LEU B  19      -0.088  10.519  12.794  4.00  1.00            
ATOM    911    C LEU B  19       2.260   8.701  15.960  4.00  1.00            
ATOM    912    O LEU B  19       2.105   8.686  17.181  4.00  1.00            
ATOM    913    N LYS B  20       3.437   8.361  15.393  4.00  1.00            
ATOM    914   CA LYS B  20       4.484   7.917  16.268  4.00  1.00            
ATOM    915   CB LYS B  20       4.659   6.389  16.290  4.00  1.00            
ATOM    916   CG LYS B  20       3.494   5.651  16.945  4.00  1.00            
ATOM    917   CD LYS B  20       3.334   5.972  18.431  4.00  1.00            
ATOM    918   CE LYS B  20       4.173   5.072  19.340  4.00  1.00            
ATOM    919   NZ LYS B  20       3.955   5.446  20.754  4.00  1.00            
ATOM    920    C LYS B  20       5.805   8.489  15.862  4.00  1.00            
ATOM    921    O LYS B  20       5.926   9.170  14.845  4.00  1.00            
ATOM    922    N GLU B  21       6.832   8.220  16.701  4.00  1.00            
ATOM    923   CA GLU B  21       8.167   8.691  16.471  4.00  1.00            
ATOM    924   CB GLU B  21       8.855   9.222  17.741  4.00  1.00            
ATOM    925   CG GLU B  21       8.195  10.482  18.307  4.00  1.00            
ATOM    926   CD GLU B  21       8.990  10.932  19.525  4.00  1.00            
ATOM    927  OE1 GLU B  21      10.052  10.312  19.799  4.00  1.00            
ATOM    928  OE2 GLU B  21       8.552  11.905  20.193  4.00  1.00            
ATOM    929    C GLU B  21       9.005   7.535  15.962  4.00  1.00            
ATOM    930    O GLU B  21       9.231   6.551  16.664  4.00  1.00            
ATOM    931    N ALA B  22       9.454   7.646  14.693  4.00  1.00            
ATOM    932   CA ALA B  22      10.084   6.621  13.896  4.00  1.00            
ATOM    933   CB ALA B  22       9.957   6.934  12.398  4.00  1.00            
ATOM    934    C ALA B  22      11.485   6.096  14.055  4.00  1.00            
ATOM    935    O ALA B  22      11.658   4.882  14.141  4.00  1.00            
ATOM    936    N LEU B  23      12.528   6.943  14.111  4.00  1.00            
ATOM    937   CA LEU B  23      13.867   6.401  14.057  4.00  1.00            
ATOM    938   CB LEU B  23      14.317   5.720  15.364  4.00  1.00            
ATOM    939   CG LEU B  23      14.454   6.697  16.546  4.00  1.00            
ATOM    940  CD1 LEU B  23      13.085   7.251  16.960  4.00  1.00            
ATOM    941  CD2 LEU B  23      15.207   6.065  17.724  4.00  1.00            
ATOM    942    C LEU B  23      14.102   5.452  12.924  4.00  1.00            
ATOM    943    O LEU B  23      14.027   4.235  13.090  4.00  1.00            
ATOM    944    N LEU B  24      14.379   6.005  11.722  4.00  1.00            
ATOM    945   CA LEU B  24      14.683   5.198  10.572  4.00  1.00            
ATOM    946   CB LEU B  24      14.793   5.984   9.254  4.00  1.00            
ATOM    947   CG LEU B  24      13.461   6.604   8.804  4.00  1.00            
ATOM    948  CD1 LEU B  24      13.009   7.680   9.799  4.00  1.00            
ATOM    949  CD2 LEU B  24      13.528   7.108   7.353  4.00  1.00            
ATOM    950    C LEU B  24      16.000   4.511  10.787  4.00  1.00            
ATOM    951    O LEU B  24      16.931   5.088  11.346  4.00  1.00            
ATOM    952    N ASP B  25      16.089   3.229  10.362  1.00  1.00            
ATOM    953   CA ASP B  25      17.299   2.463  10.485  1.00  1.00            
ATOM    954   CB ASP B  25      17.217   1.315  11.508  1.00  1.00            
ATOM    955   CG ASP B  25      17.165   1.906  12.908  1.00  1.00            
ATOM    956  OD1 ASP B  25      16.594   3.018  13.060  1.00  1.00            
ATOM    957  OD2 ASP B  25      17.683   1.245  13.848  1.00  1.00            
ATOM    958    C ASP B  25      17.605   1.808   9.170  1.00  1.00            
ATOM    959    O ASP B  25      16.855   0.958   8.696  1.00  1.00            
ATOM    960    N THR B  26      18.722   2.206   8.536  3.00  1.00            
ATOM    961   CA THR B  26      19.202   1.551   7.349  3.00  1.00            
ATOM    962   CB THR B  26      20.374   2.264   6.747  3.00  1.00            
ATOM    963  OG1 THR B  26      20.748   1.651   5.522  3.00  1.00            
ATOM    964  CG2 THR B  26      21.531   2.239   7.757  3.00  1.00            
ATOM    965    C THR B  26      19.634   0.228   7.832  3.00  1.00            
ATOM    966    O THR B  26      19.598  -0.781   7.129  3.00  1.00            
ATOM    967    N GLY B  27      20.025   0.248   9.109  3.00  1.00            
ATOM    968   CA GLY B  27      20.594  -0.842   9.813  3.00  1.00            
ATOM    969    C GLY B  27      19.687  -2.036   9.890  3.00  1.00            
ATOM    970    O GLY B  27      20.170  -3.166   9.840  3.00  1.00            
ATOM    971    N ALA B  28      18.361  -1.854  10.021  1.00  1.00            
ATOM    972   CA ALA B  28      17.596  -3.040  10.282  1.00  1.00            
ATOM    973   CB ALA B  28      16.685  -2.907  11.515  1.00  1.00            
ATOM    974    C ALA B  28      16.743  -3.462   9.152  1.00  1.00            
ATOM    975    O ALA B  28      16.184  -2.660   8.406  1.00  1.00            
ATOM    976    N ASP B  29      16.672  -4.798   9.018  1.00  1.00            
ATOM    977   CA ASP B  29      15.886  -5.444   8.028  1.00  1.00            
ATOM    978   CB ASP B  29      16.206  -6.942   7.870  1.00  1.00            
ATOM    979   CG ASP B  29      17.487  -7.033   7.048  1.00  1.00            
ATOM    980  OD1 ASP B  29      17.935  -5.968   6.546  1.00  1.00            
ATOM    981  OD2 ASP B  29      18.026  -8.162   6.897  1.00  1.00            
ATOM    982    C ASP B  29      14.441  -5.287   8.301  1.00  1.00            
ATOM    983    O ASP B  29      13.652  -5.036   7.395  1.00  1.00            
ATOM    984    N ASP B  30      14.058  -5.418   9.574  1.00  1.00            
ATOM    985   CA ASP B  30      12.669  -5.409   9.887  1.00  1.00            
ATOM    986   CB ASP B  30      12.298  -6.504  10.890  1.00  1.00            
ATOM    987   CG ASP B  30      13.037  -6.238  12.201  1.00  1.00            
ATOM    988  OD1 ASP B  30      14.011  -5.441  12.189  1.00  1.00            
ATOM    989  OD2 ASP B  30      12.642  -6.832  13.240  1.00  1.00            
ATOM    990    C ASP B  30      12.277  -4.105  10.511  1.00  1.00            
ATOM    991    O ASP B  30      13.123  -3.369  11.016  1.00  1.00            
ATOM    992    N THR B  31      10.965  -3.774  10.461  1.00  1.00            
ATOM    993   CA THR B  31      10.506  -2.593  11.135  1.00  1.00            
ATOM    994   CB THR B  31       9.274  -1.941  10.583  1.00  1.00            
ATOM    995  OG1 THR B  31       9.013  -0.742  11.296  1.00  1.00            
ATOM    996  CG2 THR B  31       8.088  -2.893  10.746  1.00  1.00            
ATOM    997    C THR B  31      10.199  -2.999  12.525  1.00  1.00            
ATOM    998    O THR B  31       9.752  -4.115  12.777  1.00  1.00            
ATOM    999    N VAL B  32      10.464  -2.096  13.478  4.00  1.00            
ATOM   1000   CA VAL B  32      10.177  -2.445  14.828  4.00  1.00            
ATOM   1001   CB VAL B  32      11.396  -2.633  15.680  4.00  1.00            
ATOM   1002  CG1 VAL B  32      12.126  -1.285  15.781  4.00  1.00            
ATOM   1003  CG2 VAL B  32      10.961  -3.203  17.041  4.00  1.00            
ATOM   1004    C VAL B  32       9.426  -1.325  15.404  4.00  1.00            
ATOM   1005    O VAL B  32       9.567  -0.176  14.991  4.00  1.00            
ATOM   1006    N LEU B  33       8.573  -1.653  16.375  4.00  1.00            
ATOM   1007   CA LEU B  33       7.823  -0.597  16.941  4.00  1.00            
ATOM   1008   CB LEU B  33       6.368  -0.554  16.440  4.00  1.00            
ATOM   1009   CG LEU B  33       6.248  -0.348  14.918  4.00  1.00            
ATOM   1010  CD1 LEU B  33       4.778  -0.311  14.467  4.00  1.00            
ATOM   1011  CD2 LEU B  33       7.050   0.878  14.456  4.00  1.00            
ATOM   1012    C LEU B  33       7.761  -0.822  18.413  4.00  1.00            
ATOM   1013    O LEU B  33       8.133  -1.882  18.913  4.00  1.00            
ATOM   1014    N GLU B  34       7.302   0.209  19.146  1.00  1.00            
ATOM   1015   CA GLU B  34       7.114   0.105  20.561  1.00  1.00            
ATOM   1016   CB GLU B  34       6.802   1.461  21.218  1.00  1.00            
ATOM   1017   CG GLU B  34       6.791   1.446  22.746  1.00  1.00            
ATOM   1018   CD GLU B  34       6.596   2.886  23.201  1.00  1.00            
ATOM   1019  OE1 GLU B  34       5.873   3.636  22.492  1.00  1.00            
ATOM   1020  OE2 GLU B  34       7.168   3.256  24.260  1.00  1.00            
ATOM   1021    C GLU B  34       5.921  -0.795  20.713  1.00  1.00            
ATOM   1022    O GLU B  34       5.163  -0.964  19.761  1.00  1.00            
ATOM   1023    N GLU B  35       5.730  -1.430  21.891  1.00  1.00            
ATOM   1024   CA GLU B  35       4.616  -2.334  22.011  1.00  1.00            
ATOM   1025   CB GLU B  35       4.485  -3.025  23.382  1.00  1.00            
ATOM   1026   CG GLU B  35       5.570  -4.077  23.635  1.00  1.00            
ATOM   1027   CD GLU B  35       5.257  -4.795  24.942  1.00  1.00            
ATOM   1028  OE1 GLU B  35       4.396  -4.292  25.711  1.00  1.00            
ATOM   1029  OE2 GLU B  35       5.879  -5.863  25.186  1.00  1.00            
ATOM   1030    C GLU B  35       3.374  -1.571  21.748  1.00  1.00            
ATOM   1031    O GLU B  35       3.177  -0.474  22.268  1.00  1.00            
ATOM   1032    N MET B  36       2.506  -2.140  20.892  1.00  1.00            
ATOM   1033   CA MET B  36       1.310  -1.431  20.586  1.00  1.00            
ATOM   1034   CB MET B  36       1.469  -0.531  19.344  1.00  1.00            
ATOM   1035   CG MET B  36       0.401   0.556  19.198  1.00  1.00            
ATOM   1036   SD MET B  36      -1.196  -0.015  18.552  1.00  1.00            
ATOM   1037   CE MET B  36      -0.649   0.023  16.821  1.00  1.00            
ATOM   1038    C MET B  36       0.225  -2.416  20.358  1.00  1.00            
ATOM   1039    O MET B  36       0.466  -3.518  19.866  1.00  1.00            
ATOM   1040    N ASN B  37      -1.012  -2.042  20.735  1.00  1.00            
ATOM   1041   CA ASN B  37      -2.078  -2.963  20.518  1.00  1.00            
ATOM   1042   CB ASN B  37      -3.264  -2.787  21.483  1.00  1.00            
ATOM   1043   CG ASN B  37      -4.243  -3.923  21.211  1.00  1.00            
ATOM   1044  OD1 ASN B  37      -4.759  -4.066  20.104  1.00  1.00            
ATOM   1045  ND2 ASN B  37      -4.502  -4.764  22.248  1.00  1.00            
ATOM   1046    C ASN B  37      -2.583  -2.712  19.134  1.00  1.00            
ATOM   1047    O ASN B  37      -3.506  -1.925  18.929  1.00  1.00            
ATOM   1048    N LEU B  38      -1.968  -3.390  18.152  1.00  1.00            
ATOM   1049   CA LEU B  38      -2.409  -3.310  16.789  1.00  1.00            
ATOM   1050   CB LEU B  38      -1.258  -3.322  15.756  1.00  1.00            
ATOM   1051   CG LEU B  38      -0.378  -4.590  15.761  1.00  1.00            
ATOM   1052  CD1 LEU B  38       0.725  -4.489  14.698  1.00  1.00            
ATOM   1053  CD2 LEU B  38       0.195  -4.897  17.154  1.00  1.00            
ATOM   1054    C LEU B  38      -3.230  -4.544  16.612  1.00  1.00            
ATOM   1055    O LEU B  38      -3.017  -5.539  17.303  1.00  1.00            
ATOM   1056    N PRO B  39      -4.201  -4.502  15.746  1.00  1.00            
ATOM   1057   CA PRO B  39      -5.043  -5.653  15.561  1.00  1.00            
ATOM   1058   CD PRO B  39      -4.891  -3.263  15.436  1.00  1.00            
ATOM   1059   CB PRO B  39      -6.379  -5.119  15.036  1.00  1.00            
ATOM   1060   CG PRO B  39      -6.063  -3.699  14.541  1.00  1.00            
ATOM   1061    C PRO B  39      -4.471  -6.719  14.698  1.00  1.00            
ATOM   1062    O PRO B  39      -3.524  -6.469  13.951  1.00  1.00            
ATOM   1063    N GLY B  40      -5.058  -7.927  14.794  1.00  1.00            
ATOM   1064   CA GLY B  40      -4.643  -9.050  14.017  1.00  1.00            
ATOM   1065    C GLY B  40      -3.707  -9.841  14.867  1.00  1.00            
ATOM   1066    O GLY B  40      -3.092  -9.311  15.791  1.00  1.00            
ATOM   1067    N LYS B  41      -3.582 -11.152  14.577  1.00  1.00            
ATOM   1068   CA LYS B  41      -2.670 -11.947  15.341  1.00  1.00            
ATOM   1069   CB LYS B  41      -3.326 -13.128  16.086  1.00  1.00            
ATOM   1070   CG LYS B  41      -3.918 -14.222  15.194  1.00  1.00            
ATOM   1071   CD LYS B  41      -5.036 -13.746  14.267  1.00  1.00            
ATOM   1072   CE LYS B  41      -4.579 -13.557  12.820  1.00  1.00            
ATOM   1073   NZ LYS B  41      -5.727 -13.166  11.972  1.00  1.00            
ATOM   1074    C LYS B  41      -1.654 -12.484  14.391  1.00  1.00            
ATOM   1075    O LYS B  41      -1.978 -12.769  13.240  1.00  1.00            
ATOM   1076    N TRP B  42      -0.381 -12.622  14.825  1.00  1.00            
ATOM   1077   CA TRP B  42       0.535 -13.091  13.830  1.00  1.00            
ATOM   1078   CB TRP B  42       1.108 -11.953  12.959  1.00  1.00            
ATOM   1079   CG TRP B  42       1.796 -12.415  11.696  1.00  1.00            
ATOM   1080  CD2 TRP B  42       1.079 -12.858  10.535  1.00  1.00            
ATOM   1081  CD1 TRP B  42       3.122 -12.561  11.412  1.00  1.00            
ATOM   1082  NE1 TRP B  42       3.275 -13.068  10.142  1.00  1.00            
ATOM   1083  CE2 TRP B  42       2.024 -13.256   9.592  1.00  1.00            
ATOM   1084  CE3 TRP B  42      -0.261 -12.932  10.281  1.00  1.00            
ATOM   1085  CZ2 TRP B  42       1.642 -13.740   8.373  1.00  1.00            
ATOM   1086  CZ3 TRP B  42      -0.644 -13.412   9.049  1.00  1.00            
ATOM   1087  CH2 TRP B  42       0.289 -13.808   8.115  1.00  1.00            
ATOM   1088    C TRP B  42       1.636 -13.918  14.429  1.00  1.00            
ATOM   1089    O TRP B  42       1.700 -14.139  15.638  1.00  1.00            
ATOM   1090    N LYS B  43       2.523 -14.410  13.535  4.00  1.00            
ATOM   1091   CA LYS B  43       3.577 -15.346  13.771  4.00  1.00            
ATOM   1092   CB LYS B  43       4.173 -15.890  12.452  4.00  1.00            
ATOM   1093   CG LYS B  43       5.177 -17.036  12.611  4.00  1.00            
ATOM   1094   CD LYS B  43       4.550 -18.379  12.996  4.00  1.00            
ATOM   1095   CE LYS B  43       5.553 -19.536  12.980  4.00  1.00            
ATOM   1096   NZ LYS B  43       4.862 -20.814  13.263  4.00  1.00            
ATOM   1097    C LYS B  43       4.713 -14.788  14.561  4.00  1.00            
ATOM   1098    O LYS B  43       5.163 -13.670  14.351  4.00  1.00            
ATOM   1099    N PRO B  44       5.194 -15.601  15.464  4.00  0.00            
ATOM   1100   CA PRO B  44       6.286 -15.204  16.310  4.00  0.00            
ATOM   1101   CD PRO B  44       4.306 -16.538  16.138  4.00  0.00            
ATOM   1102   CB PRO B  44       6.313 -16.206  17.461  4.00  0.00            
ATOM   1103   CG PRO B  44       4.850 -16.666  17.569  4.00  0.00            
ATOM   1104    C PRO B  44       7.575 -15.151  15.538  4.00  0.00            
ATOM   1105    O PRO B  44       7.707 -15.870  14.547  4.00  0.00            
ATOM   1106    N LYS B  45       8.523 -14.283  15.951  4.00  0.00            
ATOM   1107   CA LYS B  45       9.807 -14.229  15.305  4.00  0.00            
ATOM   1108   CB LYS B  45       9.951 -13.134  14.235  4.00  0.00            
ATOM   1109   CG LYS B  45      11.252 -13.282  13.444  4.00  0.00            
ATOM   1110   CD LYS B  45      11.292 -12.503  12.130  4.00  0.00            
ATOM   1111   CE LYS B  45      12.564 -12.769  11.323  4.00  0.00            
ATOM   1112   NZ LYS B  45      12.625 -14.201  10.948  4.00  0.00            
ATOM   1113    C LYS B  45      10.827 -13.961  16.364  4.00  0.00            
ATOM   1114    O LYS B  45      10.536 -13.308  17.364  4.00  0.00            
ATOM   1115    N MET B  46      12.055 -14.490  16.180  4.00  0.00            
ATOM   1116   CA MET B  46      13.092 -14.232  17.135  4.00  0.00            
ATOM   1117   CB MET B  46      13.795 -15.490  17.659  4.00  0.00            
ATOM   1118   CG MET B  46      12.849 -16.374  18.474  4.00  0.00            
ATOM   1119   SD MET B  46      12.116 -15.549  19.919  4.00  0.00            
ATOM   1120   CE MET B  46      13.657 -15.502  20.878  4.00  0.00            
ATOM   1121    C MET B  46      14.101 -13.370  16.438  4.00  0.00            
ATOM   1122    O MET B  46      14.539 -13.685  15.332  4.00  0.00            
ATOM   1123    N ILE B  47      14.487 -12.236  17.064  4.00  0.00            
ATOM   1124   CA ILE B  47      15.427 -11.356  16.428  4.00  0.00            
ATOM   1125   CB ILE B  47      14.872 -10.021  16.023  4.00  0.00            
ATOM   1126  CG1 ILE B  47      14.475  -9.184  17.247  4.00  0.00            
ATOM   1127  CG2 ILE B  47      13.710 -10.279  15.049  4.00  0.00            
ATOM   1128  CD1 ILE B  47      14.297  -7.701  16.914  4.00  0.00            
ATOM   1129    C ILE B  47      16.531 -11.088  17.392  4.00  0.00            
ATOM   1130    O ILE B  47      16.413 -11.361  18.586  4.00  0.00            
ATOM   1131    N GLY B  48      17.660 -10.575  16.872  4.00  0.00            
ATOM   1132   CA GLY B  48      18.766 -10.274  17.727  4.00  0.00            
ATOM   1133    C GLY B  48      18.851  -8.781  17.833  4.00  0.00            
ATOM   1134    O GLY B  48      18.780  -8.073  16.831  4.00  0.00            
ATOM   1135    N GLY B  49      19.013  -8.263  19.069  4.00  0.00            
ATOM   1136   CA GLY B  49      19.103  -6.844  19.287  4.00  0.00            
ATOM   1137    C GLY B  49      20.569  -6.484  19.353  4.00  0.00            
ATOM   1138    O GLY B  49      21.418  -7.241  18.886  4.00  0.00            
ATOM   1139    N ILE B  50      20.912  -5.311  19.942  3.00  0.00            
ATOM   1140   CA ILE B  50      22.293  -4.888  19.999  3.00  0.00            
ATOM   1141   CB ILE B  50      22.481  -3.490  20.525  3.00  0.00            
ATOM   1142  CG1 ILE B  50      23.937  -3.043  20.311  3.00  0.00            
ATOM   1143  CG2 ILE B  50      21.997  -3.418  21.983  3.00  0.00            
ATOM   1144  CD1 ILE B  50      24.147  -1.542  20.503  3.00  0.00            
ATOM   1145    C ILE B  50      23.084  -5.845  20.827  3.00  0.00            
ATOM   1146    O ILE B  50      24.137  -6.317  20.403  3.00  0.00            
ATOM   1147    N GLY B  51      22.581  -6.178  22.027  3.00  0.00            
ATOM   1148   CA GLY B  51      23.227  -7.131  22.880  3.00  0.00            
ATOM   1149    C GLY B  51      22.106  -7.671  23.682  3.00  0.00            
ATOM   1150    O GLY B  51      22.058  -7.525  24.901  3.00  0.00            
ATOM   1151    N GLY B  52      21.160  -8.319  22.984  4.00  0.00            
ATOM   1152   CA GLY B  52      20.027  -8.838  23.670  4.00  0.00            
ATOM   1153    C GLY B  52      19.236  -9.652  22.704  4.00  0.00            
ATOM   1154    O GLY B  52      19.378  -9.515  21.490  4.00  0.00            
ATOM   1155    N PHE B  53      18.371 -10.534  23.241  4.00  0.00            
ATOM   1156   CA PHE B  53      17.534 -11.320  22.391  4.00  0.00            
ATOM   1157   CB PHE B  53      17.362 -12.772  22.864  4.00  0.00            
ATOM   1158   CG PHE B  53      18.731 -13.347  22.905  4.00  0.00            
ATOM   1159  CD1 PHE B  53      19.507 -13.173  24.027  4.00  0.00            
ATOM   1160  CD2 PHE B  53      19.245 -14.039  21.832  4.00  0.00            
ATOM   1161  CE1 PHE B  53      20.778 -13.691  24.088  4.00  0.00            
ATOM   1162  CE2 PHE B  53      20.516 -14.559  21.888  4.00  0.00            
ATOM   1163   CZ PHE B  53      21.282 -14.386  23.016  4.00  0.00            
ATOM   1164    C PHE B  53      16.196 -10.668  22.481  4.00  0.00            
ATOM   1165    O PHE B  53      15.735 -10.348  23.575  4.00  0.00            
ATOM   1166    N ILE B  54      15.534 -10.428  21.333  4.00  0.00            
ATOM   1167   CA ILE B  54      14.284  -9.733  21.428  4.00  0.00            
ATOM   1168   CB ILE B  54      14.303  -8.413  20.733  4.00  0.00            
ATOM   1169  CG1 ILE B  54      15.415  -7.575  21.367  4.00  0.00            
ATOM   1170  CG2 ILE B  54      12.906  -7.785  20.839  4.00  0.00            
ATOM   1171  CD1 ILE B  54      15.299  -7.570  22.887  4.00  0.00            
ATOM   1172    C ILE B  54      13.206 -10.558  20.811  4.00  0.00            
ATOM   1173    O ILE B  54      13.346 -11.064  19.698  4.00  0.00            
ATOM   1174    N LYS B  55      12.096 -10.721  21.556  4.00  0.00            
ATOM   1175   CA LYS B  55      10.944 -11.404  21.053  4.00  0.00            
ATOM   1176   CB LYS B  55       9.970 -11.824  22.162  4.00  0.00            
ATOM   1177   CG LYS B  55       8.727 -12.557  21.661  4.00  0.00            
ATOM   1178   CD LYS B  55       7.938 -13.234  22.781  4.00  0.00            
ATOM   1179   CE LYS B  55       7.296 -12.253  23.765  4.00  0.00            
ATOM   1180   NZ LYS B  55       6.258 -11.450  23.080  4.00  0.00            
ATOM   1181    C LYS B  55      10.235 -10.392  20.224  4.00  0.00            
ATOM   1182    O LYS B  55       9.713  -9.411  20.750  4.00  0.00            
ATOM   1183    N VAL B  56      10.214 -10.591  18.894  4.00  0.00            
ATOM   1184   CA VAL B  56       9.503  -9.656  18.078  4.00  0.00            
ATOM   1185   CB VAL B  56      10.221  -9.272  16.821  4.00  0.00            
ATOM   1186  CG1 VAL B  56      11.502  -8.535  17.219  4.00  0.00            
ATOM   1187  CG2 VAL B  56      10.468 -10.534  15.980  4.00  0.00            
ATOM   1188    C VAL B  56       8.223 -10.350  17.694  4.00  0.00            
ATOM   1189    O VAL B  56       8.236 -11.500  17.256  4.00  0.00            
ATOM   1190    N ARG B  57       7.074  -9.667  17.880  4.00  0.00            
ATOM   1191   CA ARG B  57       5.778 -10.246  17.650  4.00  0.00            
ATOM   1192   CB ARG B  57       4.612  -9.365  18.129  4.00  0.00            
ATOM   1193   CG ARG B  57       4.184  -9.701  19.557  4.00  0.00            
ATOM   1194   CD ARG B  57       3.082 -10.766  19.568  4.00  0.00            
ATOM   1195   NE ARG B  57       2.976 -11.333  20.939  4.00  0.00            
ATOM   1196   CZ ARG B  57       2.571 -12.629  21.081  4.00  0.00            
ATOM   1197  NH1 ARG B  57       2.262 -13.366  19.974  4.00  0.00            
ATOM   1198  NH2 ARG B  57       2.487 -13.197  22.320  4.00  0.00            
ATOM   1199    C ARG B  57       5.511 -10.623  16.216  4.00  0.00            
ATOM   1200    O ARG B  57       5.066 -11.739  15.968  4.00  0.00            
ATOM   1201    N GLN B  58       5.771  -9.733  15.238  4.00  1.00            
ATOM   1202   CA GLN B  58       5.518  -9.986  13.834  4.00  1.00            
ATOM   1203   CB GLN B  58       6.067 -11.317  13.293  4.00  1.00            
ATOM   1204   CG GLN B  58       5.889 -11.461  11.778  4.00  1.00            
ATOM   1205   CD GLN B  58       6.457 -12.805  11.339  4.00  1.00            
ATOM   1206  OE1 GLN B  58       5.949 -13.860  11.712  4.00  1.00            
ATOM   1207  NE2 GLN B  58       7.540 -12.765  10.516  4.00  1.00            
ATOM   1208    C GLN B  58       4.069  -9.880  13.516  4.00  1.00            
ATOM   1209    O GLN B  58       3.256 -10.646  14.028  4.00  1.00            
ATOM   1210    N TYR B  59       3.718  -8.874  12.681  4.00  1.00            
ATOM   1211   CA TYR B  59       2.386  -8.742  12.167  4.00  1.00            
ATOM   1212   CB TYR B  59       1.503  -7.702  12.879  4.00  1.00            
ATOM   1213   CG TYR B  59       0.123  -7.949  12.369  4.00  1.00            
ATOM   1214  CD1 TYR B  59      -0.577  -9.055  12.796  4.00  1.00            
ATOM   1215  CD2 TYR B  59      -0.475  -7.087  11.481  4.00  1.00            
ATOM   1216  CE1 TYR B  59      -1.849  -9.299  12.334  4.00  1.00            
ATOM   1217  CE2 TYR B  59      -1.747  -7.325  11.015  4.00  1.00            
ATOM   1218   CZ TYR B  59      -2.436  -8.435  11.441  4.00  1.00            
ATOM   1219   OH TYR B  59      -3.741  -8.681  10.963  4.00  1.00            
ATOM   1220    C TYR B  59       2.539  -8.344  10.736  4.00  1.00            
ATOM   1221    O TYR B  59       3.421  -7.556  10.395  4.00  1.00            
ATOM   1222    N ASP B  60       1.695  -8.901   9.849  4.00  1.00            
ATOM   1223   CA ASP B  60       1.842  -8.601   8.457  4.00  1.00            
ATOM   1224   CB ASP B  60       1.497  -9.780   7.529  4.00  1.00            
ATOM   1225   CG ASP B  60       0.008 -10.069   7.684  4.00  1.00            
ATOM   1226  OD1 ASP B  60      -0.553  -9.714   8.754  4.00  1.00            
ATOM   1227  OD2 ASP B  60      -0.590 -10.643   6.733  4.00  1.00            
ATOM   1228    C ASP B  60       0.915  -7.488   8.059  4.00  1.00            
ATOM   1229    O ASP B  60      -0.010  -7.119   8.780  4.00  1.00            
ATOM   1230    N GLN B  61       1.189  -6.925   6.864  4.00  1.00            
ATOM   1231   CA GLN B  61       0.405  -5.951   6.155  4.00  1.00            
ATOM   1232   CB GLN B  61      -0.753  -6.547   5.347  4.00  1.00            
ATOM   1233   CG GLN B  61      -0.286  -7.432   4.195  4.00  1.00            
ATOM   1234   CD GLN B  61      -1.525  -7.915   3.464  4.00  1.00            
ATOM   1235  OE1 GLN B  61      -1.468  -8.857   2.676  4.00  1.00            
ATOM   1236  NE2 GLN B  61      -2.680  -7.249   3.731  4.00  1.00            
ATOM   1237    C GLN B  61      -0.158  -4.849   6.998  4.00  1.00            
ATOM   1238    O GLN B  61      -1.373  -4.767   7.173  4.00  1.00            
ATOM   1239    N ILE B  62       0.694  -3.966   7.549  4.00  1.00            
ATOM   1240   CA ILE B  62       0.128  -2.843   8.249  4.00  1.00            
ATOM   1241   CB ILE B  62       0.510  -2.805   9.688  4.00  1.00            
ATOM   1242  CG1 ILE B  62      -0.032  -4.075  10.360  4.00  1.00            
ATOM   1243  CG2 ILE B  62      -0.043  -1.513  10.310  4.00  1.00            
ATOM   1244  CD1 ILE B  62       0.487  -4.314  11.770  4.00  1.00            
ATOM   1245    C ILE B  62       0.618  -1.606   7.550  4.00  1.00            
ATOM   1246    O ILE B  62       1.819  -1.400   7.384  4.00  1.00            
ATOM   1247    N PRO B  63      -0.315  -0.792   7.117  4.00  1.00            
ATOM   1248   CA PRO B  63      -0.061   0.447   6.419  4.00  1.00            
ATOM   1249   CD PRO B  63      -1.708  -0.941   7.498  4.00  1.00            
ATOM   1250   CB PRO B  63      -1.441   0.993   6.053  4.00  1.00            
ATOM   1251   CG PRO B  63      -2.359   0.407   7.145  4.00  1.00            
ATOM   1252    C PRO B  63       0.702   1.372   7.281  4.00  1.00            
ATOM   1253    O PRO B  63       0.408   1.476   8.470  4.00  1.00            
ATOM   1254    N VAL B  64       1.688   2.062   6.688  4.00  1.00            
ATOM   1255   CA VAL B  64       2.454   2.981   7.454  4.00  1.00            
ATOM   1256   CB VAL B  64       3.858   2.518   7.723  4.00  1.00            
ATOM   1257  CG1 VAL B  64       3.822   1.194   8.497  4.00  1.00            
ATOM   1258  CG2 VAL B  64       4.601   2.425   6.384  4.00  1.00            
ATOM   1259    C VAL B  64       2.599   4.203   6.621  4.00  1.00            
ATOM   1260    O VAL B  64       2.514   4.137   5.396  4.00  1.00            
ATOM   1261    N GLU B  65       2.791   5.370   7.261  4.00  1.00            
ATOM   1262   CA GLU B  65       2.985   6.525   6.444  4.00  1.00            
ATOM   1263   CB GLU B  65       1.802   7.507   6.469  4.00  1.00            
ATOM   1264   CG GLU B  65       0.594   7.013   5.670  4.00  1.00            
ATOM   1265   CD GLU B  65      -0.084   5.884   6.435  4.00  1.00            
ATOM   1266  OE1 GLU B  65       0.221   5.706   7.643  4.00  1.00            
ATOM   1267  OE2 GLU B  65      -0.923   5.181   5.810  4.00  1.00            
ATOM   1268    C GLU B  65       4.201   7.258   6.923  4.00  1.00            
ATOM   1269    O GLU B  65       4.119   8.096   7.818  4.00  1.00            
ATOM   1270    N ILE B  66       5.369   7.009   6.293  4.00  1.00            
ATOM   1271   CA ILE B  66       6.549   7.703   6.725  4.00  1.00            
ATOM   1272   CB ILE B  66       7.821   6.924   6.556  4.00  1.00            
ATOM   1273  CG1 ILE B  66       7.850   5.732   7.531  4.00  1.00            
ATOM   1274  CG2 ILE B  66       8.998   7.897   6.741  4.00  1.00            
ATOM   1275  CD1 ILE B  66       6.778   4.680   7.254  4.00  1.00            
ATOM   1276    C ILE B  66       6.643   8.950   5.904  4.00  1.00            
ATOM   1277    O ILE B  66       6.678   8.909   4.675  4.00  1.00            
ATOM   1278    N CYS B  67       6.644  10.102   6.603  3.00  1.00            
ATOM   1279   CA CYS B  67       6.812  11.409   6.037  3.00  1.00            
ATOM   1280   CB CYS B  67       8.198  11.613   5.399  3.00  1.00            
ATOM   1281   SG CYS B  67       9.548  11.517   6.613  3.00  1.00            
ATOM   1282    C CYS B  67       5.778  11.736   5.005  3.00  1.00            
ATOM   1283    O CYS B  67       6.062  12.464   4.056  3.00  1.00            
ATOM   1284    N GLY B  68       4.543  11.232   5.159  3.00  1.00            
ATOM   1285   CA GLY B  68       3.525  11.589   4.213  3.00  1.00            
ATOM   1286    C GLY B  68       3.562  10.569   3.134  3.00  1.00            
ATOM   1287    O GLY B  68       2.589  10.371   2.409  3.00  1.00            
ATOM   1288    N HIS B  69       4.709   9.883   3.006  4.00  1.00            
ATOM   1289   CA HIS B  69       4.823   8.871   2.007  4.00  1.00            
ATOM   1290  ND1 HIS B  69       6.957  10.168  -0.296  4.00  1.00            
ATOM   1291   CG HIS B  69       6.924   9.849   1.044  4.00  1.00            
ATOM   1292   CB HIS B  69       6.284   8.612   1.605  4.00  1.00            
ATOM   1293  NE2 HIS B  69       7.973  11.832   0.774  4.00  1.00            
ATOM   1294  CD2 HIS B  69       7.549  10.878   1.682  4.00  1.00            
ATOM   1295  CE1 HIS B  69       7.596  11.361  -0.401  4.00  1.00            
ATOM   1296    C HIS B  69       4.229   7.631   2.596  4.00  1.00            
ATOM   1297    O HIS B  69       4.278   7.419   3.808  4.00  1.00            
ATOM   1298    N LYS B  70       3.624   6.796   1.735  4.00  1.00            
ATOM   1299   CA LYS B  70       2.951   5.594   2.133  4.00  1.00            
ATOM   1300   CB LYS B  70       1.839   5.218   1.137  4.00  1.00            
ATOM   1301   CG LYS B  70       1.066   3.945   1.475  4.00  1.00            
ATOM   1302   CD LYS B  70      -0.171   3.753   0.596  4.00  1.00            
ATOM   1303   CE LYS B  70      -0.836   2.386   0.762  4.00  1.00            
ATOM   1304   NZ LYS B  70       0.067   1.325   0.261  4.00  1.00            
ATOM   1305    C LYS B  70       3.916   4.457   2.130  4.00  1.00            
ATOM   1306    O LYS B  70       4.940   4.490   1.449  4.00  1.00            
ATOM   1307    N ALA B  71       3.613   3.421   2.935  4.00  1.00            
ATOM   1308   CA ALA B  71       4.403   2.229   2.917  4.00  1.00            
ATOM   1309   CB ALA B  71       5.739   2.342   3.672  4.00  1.00            
ATOM   1310    C ALA B  71       3.593   1.155   3.572  4.00  1.00            
ATOM   1311    O ALA B  71       2.658   1.436   4.321  4.00  1.00            
ATOM   1312    N ILE B  72       3.911  -0.117   3.262  4.00  1.00            
ATOM   1313   CA ILE B  72       3.209  -1.220   3.850  4.00  1.00            
ATOM   1314   CB ILE B  72       2.125  -1.799   2.987  4.00  1.00            
ATOM   1315  CG1 ILE B  72       2.711  -2.444   1.717  4.00  1.00            
ATOM   1316  CG2 ILE B  72       1.094  -0.689   2.724  4.00  1.00            
ATOM   1317  CD1 ILE B  72       3.527  -1.499   0.835  4.00  1.00            
ATOM   1318    C ILE B  72       4.218  -2.305   4.054  4.00  1.00            
ATOM   1319    O ILE B  72       5.293  -2.275   3.457  4.00  1.00            
ATOM   1320    N GLY B  73       3.911  -3.290   4.926  4.00  1.00            
ATOM   1321   CA GLY B  73       4.856  -4.352   5.120  4.00  1.00            
ATOM   1322    C GLY B  73       4.625  -4.998   6.452  4.00  1.00            
ATOM   1323    O GLY B  73       3.522  -4.940   6.995  4.00  1.00            
ATOM   1324    N THR B  74       5.685  -5.627   7.015  4.00  1.00            
ATOM   1325   CA THR B  74       5.550  -6.363   8.243  4.00  1.00            
ATOM   1326   CB THR B  74       6.272  -7.685   8.242  4.00  1.00            
ATOM   1327  OG1 THR B  74       5.948  -8.413   9.416  4.00  1.00            
ATOM   1328  CG2 THR B  74       7.792  -7.452   8.159  4.00  1.00            
ATOM   1329    C THR B  74       6.057  -5.558   9.406  4.00  1.00            
ATOM   1330    O THR B  74       7.183  -5.071   9.377  4.00  1.00            
ATOM   1331    N VAL B  75       5.209  -5.405  10.455  4.00  1.00            
ATOM   1332   CA VAL B  75       5.424  -4.556  11.608  4.00  1.00            
ATOM   1333   CB VAL B  75       4.162  -4.250  12.352  4.00  1.00            
ATOM   1334  CG1 VAL B  75       3.268  -3.424  11.414  4.00  1.00            
ATOM   1335  CG2 VAL B  75       3.534  -5.566  12.837  4.00  1.00            
ATOM   1336    C VAL B  75       6.448  -4.930  12.625  4.00  1.00            
ATOM   1337    O VAL B  75       7.227  -4.084  13.058  4.00  1.00            
ATOM   1338    N LEU B  76       6.498  -6.193  13.047  4.00  1.00            
ATOM   1339   CA LEU B  76       7.427  -6.546  14.079  4.00  1.00            
ATOM   1340   CB LEU B  76       8.879  -6.703  13.592  4.00  1.00            
ATOM   1341   CG LEU B  76       9.021  -7.875  12.597  4.00  1.00            
ATOM   1342  CD1 LEU B  76      10.480  -8.269  12.367  4.00  1.00            
ATOM   1343  CD2 LEU B  76       8.196  -9.087  13.034  4.00  1.00            
ATOM   1344    C LEU B  76       7.372  -5.695  15.333  4.00  1.00            
ATOM   1345    O LEU B  76       8.284  -4.914  15.599  4.00  1.00            
ATOM   1346    N VAL B  77       6.281  -5.831  16.137  4.00  1.00            
ATOM   1347   CA VAL B  77       6.128  -5.180  17.426  4.00  1.00            
ATOM   1348   CB VAL B  77       4.731  -5.250  17.980  4.00  1.00            
ATOM   1349  CG1 VAL B  77       4.732  -4.639  19.393  4.00  1.00            
ATOM   1350  CG2 VAL B  77       3.768  -4.555  17.003  4.00  1.00            
ATOM   1351    C VAL B  77       7.017  -5.892  18.396  4.00  1.00            
ATOM   1352    O VAL B  77       7.244  -7.092  18.268  4.00  1.00            
ATOM   1353    N GLY B  78       7.577  -5.167  19.384  1.00  1.00            
ATOM   1354   CA GLY B  78       8.415  -5.813  20.357  1.00  1.00            
ATOM   1355    C GLY B  78       8.837  -4.780  21.315  1.00  1.00            
ATOM   1356    O GLY B  78       8.769  -3.591  21.009  1.00  1.00            
ATOM   1357    N PRO B  79       9.214  -5.205  22.491  1.00  1.00            
ATOM   1358   CA PRO B  79       9.728  -4.296  23.455  1.00  1.00            
ATOM   1359   CD PRO B  79       9.355  -6.598  22.875  1.00  1.00            
ATOM   1360   CB PRO B  79      10.104  -5.147  24.672  1.00  1.00            
ATOM   1361   CG PRO B  79      10.304  -6.559  24.087  1.00  1.00            
ATOM   1362    C PRO B  79      10.880  -3.666  22.747  1.00  1.00            
ATOM   1363    O PRO B  79      11.917  -4.308  22.590  1.00  1.00            
ATOM   1364    N THR B  80      10.705  -2.411  22.305  1.00  1.00            
ATOM   1365   CA THR B  80      11.756  -1.731  21.619  1.00  1.00            
ATOM   1366   CB THR B  80      11.487  -1.505  20.158  1.00  1.00            
ATOM   1367  OG1 THR B  80      12.680  -1.111  19.500  1.00  1.00            
ATOM   1368  CG2 THR B  80      10.405  -0.424  19.991  1.00  1.00            
ATOM   1369    C THR B  80      11.828  -0.417  22.308  1.00  1.00            
ATOM   1370    O THR B  80      10.805   0.185  22.629  1.00  1.00            
ATOM   1371    N PRO B  81      13.006   0.023  22.612  1.00  1.00            
ATOM   1372   CA PRO B  81      13.163   1.277  23.271  1.00  1.00            
ATOM   1373   CD PRO B  81      14.204  -0.786  22.634  1.00  1.00            
ATOM   1374   CB PRO B  81      14.635   1.362  23.675  1.00  1.00            
ATOM   1375   CG PRO B  81      15.315   0.256  22.849  1.00  1.00            
ATOM   1376    C PRO B  81      12.714   2.369  22.387  1.00  1.00            
ATOM   1377    O PRO B  81      12.169   3.360  22.874  1.00  1.00            
ATOM   1378    N VAL B  82      12.946   2.205  21.076  1.00  1.00            
ATOM   1379   CA VAL B  82      12.506   3.192  20.155  1.00  1.00            
ATOM   1380   CB VAL B  82      13.535   4.217  19.776  1.00  1.00            
ATOM   1381  CG1 VAL B  82      13.834   5.081  21.013  1.00  1.00            
ATOM   1382  CG2 VAL B  82      14.768   3.504  19.195  1.00  1.00            
ATOM   1383    C VAL B  82      12.070   2.486  18.943  1.00  1.00            
ATOM   1384    O VAL B  82      12.398   1.322  18.727  1.00  1.00            
ATOM   1385    N ASN B  83      11.282   3.174  18.116  1.00  1.00            
ATOM   1386   CA ASN B  83      10.791   2.482  16.980  1.00  1.00            
ATOM   1387   CB ASN B  83       9.545   3.131  16.347  1.00  1.00            
ATOM   1388   CG ASN B  83       8.382   3.097  17.332  1.00  1.00            
ATOM   1389  OD1 ASN B  83       8.547   2.767  18.505  1.00  1.00            
ATOM   1390  ND2 ASN B  83       7.166   3.448  16.835  1.00  1.00            
ATOM   1391    C ASN B  83      11.831   2.486  15.928  1.00  1.00            
ATOM   1392    O ASN B  83      12.714   3.341  15.905  1.00  1.00            
ATOM   1393    N ILE B  84      11.760   1.488  15.031  4.00  1.00            
ATOM   1394   CA ILE B  84      12.706   1.483  13.969  4.00  1.00            
ATOM   1395   CB ILE B  84      13.822   0.476  14.131  4.00  1.00            
ATOM   1396  CG1 ILE B  84      14.744   0.854  15.301  4.00  1.00            
ATOM   1397  CG2 ILE B  84      14.588   0.378  12.803  4.00  1.00            
ATOM   1398  CD1 ILE B  84      14.097   0.719  16.671  4.00  1.00            
ATOM   1399    C ILE B  84      12.032   1.183  12.685  4.00  1.00            
ATOM   1400    O ILE B  84      11.094   0.390  12.618  4.00  1.00            
ATOM   1401    N ILE B  85      12.499   1.866  11.626  4.00  1.00            
ATOM   1402   CA ILE B  85      12.026   1.605  10.308  4.00  1.00            
ATOM   1403   CB ILE B  85      11.519   2.836   9.610  4.00  1.00            
ATOM   1404  CG1 ILE B  85      10.307   3.442  10.332  4.00  1.00            
ATOM   1405  CG2 ILE B  85      11.256   2.477   8.142  4.00  1.00            
ATOM   1406  CD1 ILE B  85       9.920   4.823   9.801  4.00  1.00            
ATOM   1407    C ILE B  85      13.207   1.218   9.539  4.00  1.00            
ATOM   1408    O ILE B  85      14.055   2.048   9.221  4.00  1.00            
ATOM   1409    N GLY B  86      13.295  -0.060   9.192  1.00  1.00            
ATOM   1410   CA GLY B  86      14.471  -0.366   8.479  1.00  1.00            
ATOM   1411    C GLY B  86      14.126  -0.543   7.076  1.00  1.00            
ATOM   1412    O GLY B  86      13.245   0.111   6.520  1.00  1.00            
ATOM   1413    N ARG B  87      14.862  -1.463   6.458  2.00  1.00            
ATOM   1414   CA ARG B  87      14.470  -1.770   5.148  2.00  1.00            
ATOM   1415   CB ARG B  87      15.429  -2.695   4.382  2.00  1.00            
ATOM   1416   CG ARG B  87      14.984  -2.938   2.936  2.00  1.00            
ATOM   1417   CD ARG B  87      15.744  -4.050   2.221  2.00  1.00            
ATOM   1418   NE ARG B  87      15.211  -5.353   2.706  2.00  1.00            
ATOM   1419   CZ ARG B  87      14.158  -5.948   2.072  2.00  1.00            
ATOM   1420  NH1 ARG B  87      13.621  -5.377   0.954  2.00  1.00            
ATOM   1421  NH2 ARG B  87      13.648  -7.121   2.548  2.00  1.00            
ATOM   1422    C ARG B  87      13.192  -2.491   5.331  2.00  1.00            
ATOM   1423    O ARG B  87      12.820  -2.852   6.445  2.00  1.00            
ATOM   1424    N ASN B  88      12.491  -2.722   4.221  2.00  1.00            
ATOM   1425   CA ASN B  88      11.202  -3.312   4.244  2.00  1.00            
ATOM   1426   CB ASN B  88      11.037  -4.508   5.205  2.00  1.00            
ATOM   1427   CG ASN B  88      11.646  -5.736   4.552  2.00  1.00            
ATOM   1428  OD1 ASN B  88      12.507  -6.404   5.123  2.00  1.00            
ATOM   1429  ND2 ASN B  88      11.177  -6.051   3.315  2.00  1.00            
ATOM   1430    C ASN B  88      10.202  -2.273   4.633  2.00  1.00            
ATOM   1431    O ASN B  88       9.029  -2.571   4.854  2.00  1.00            
ATOM   1432    N LEU B  89      10.656  -1.011   4.704  2.00  1.00            
ATOM   1433   CA LEU B  89       9.796   0.115   4.921  2.00  1.00            
ATOM   1434   CB LEU B  89       9.797   0.644   6.356  2.00  1.00            
ATOM   1435   CG LEU B  89       9.181  -0.328   7.373  2.00  1.00            
ATOM   1436  CD1 LEU B  89       9.032   0.351   8.740  2.00  1.00            
ATOM   1437  CD2 LEU B  89       7.866  -0.934   6.856  2.00  1.00            
ATOM   1438    C LEU B  89      10.371   1.182   4.062  2.00  1.00            
ATOM   1439    O LEU B  89       9.690   1.790   3.238  2.00  1.00            
ATOM   1440    N LEU B  90      11.684   1.404   4.246  2.00  1.00            
ATOM   1441   CA LEU B  90      12.410   2.409   3.543  2.00  1.00            
ATOM   1442   CB LEU B  90      13.819   2.654   4.096  2.00  1.00            
ATOM   1443   CG LEU B  90      13.813   3.390   5.447  2.00  1.00            
ATOM   1444  CD1 LEU B  90      15.240   3.670   5.943  2.00  1.00            
ATOM   1445  CD2 LEU B  90      12.952   4.663   5.375  2.00  1.00            
ATOM   1446    C LEU B  90      12.475   2.109   2.085  2.00  1.00            
ATOM   1447    O LEU B  90      12.448   3.017   1.257  2.00  1.00            
ATOM   1448    N THR B  91      12.568   0.830   1.709  3.00  1.00            
ATOM   1449   CA THR B  91      12.673   0.588   0.306  3.00  1.00            
ATOM   1450   CB THR B  91      12.882  -0.861  -0.027  3.00  1.00            
ATOM   1451  OG1 THR B  91      14.054  -1.340   0.618  3.00  1.00            
ATOM   1452  CG2 THR B  91      13.040  -1.005  -1.551  3.00  1.00            
ATOM   1453    C THR B  91      11.432   1.072  -0.385  3.00  1.00            
ATOM   1454    O THR B  91      11.510   1.700  -1.440  3.00  1.00            
ATOM   1455    N GLN B  92      10.246   0.821   0.202  3.00  1.00            
ATOM   1456   CA GLN B  92       9.024   1.258  -0.414  3.00  1.00            
ATOM   1457   CB GLN B  92       7.765   0.768   0.323  3.00  1.00            
ATOM   1458   CG GLN B  92       7.528  -0.741   0.180  3.00  1.00            
ATOM   1459   CD GLN B  92       8.588  -1.486   0.982  3.00  1.00            
ATOM   1460  OE1 GLN B  92       9.063  -1.002   2.009  3.00  1.00            
ATOM   1461  NE2 GLN B  92       8.972  -2.699   0.503  3.00  1.00            
ATOM   1462    C GLN B  92       9.024   2.754  -0.455  3.00  1.00            
ATOM   1463    O GLN B  92       8.547   3.350  -1.420  3.00  1.00            
ATOM   1464    N ILE B  93       9.565   3.416   0.586  3.00  1.00            
ATOM   1465   CA ILE B  93       9.576   4.851   0.543  3.00  1.00            
ATOM   1466   CB ILE B  93      10.073   5.528   1.799  3.00  1.00            
ATOM   1467  CG1 ILE B  93       9.475   6.941   1.911  3.00  1.00            
ATOM   1468  CG2 ILE B  93      11.608   5.554   1.792  3.00  1.00            
ATOM   1469  CD1 ILE B  93       9.886   7.893   0.789  3.00  1.00            
ATOM   1470    C ILE B  93      10.433   5.214  -0.628  3.00  1.00            
ATOM   1471    O ILE B  93      10.160   6.182  -1.333  3.00  1.00            
ATOM   1472    N GLY B  94      11.489   4.417  -0.891  3.00  1.00            
ATOM   1473   CA GLY B  94      12.339   4.730  -2.004  3.00  1.00            
ATOM   1474    C GLY B  94      13.436   5.573  -1.478  3.00  1.00            
ATOM   1475    O GLY B  94      14.039   6.362  -2.204  3.00  1.00            
ATOM   1476    N CYS B  95      13.706   5.427  -0.171  1.00  1.00            
ATOM   1477   CA CYS B  95      14.734   6.218   0.413  1.00  1.00            
ATOM   1478   CB CYS B  95      14.701   6.298   1.947  1.00  1.00            
ATOM   1479   SG CYS B  95      15.466   4.845   2.721  1.00  1.00            
ATOM   1480    C CYS B  95      16.057   5.638   0.068  1.00  1.00            
ATOM   1481    O CYS B  95      16.173   4.458  -0.259  1.00  1.00            
ATOM   1482    N THR B  96      17.101   6.486   0.120  4.00  1.00            
ATOM   1483   CA THR B  96      18.413   6.012  -0.180  4.00  1.00            
ATOM   1484   CB THR B  96      18.794   6.240  -1.611  4.00  1.00            
ATOM   1485  OG1 THR B  96      18.814   7.631  -1.895  4.00  1.00            
ATOM   1486  CG2 THR B  96      17.760   5.535  -2.506  4.00  1.00            
ATOM   1487    C THR B  96      19.396   6.755   0.666  4.00  1.00            
ATOM   1488    O THR B  96      19.080   7.790   1.249  4.00  1.00            
ATOM   1489    N LEU B  97      20.624   6.210   0.765  4.00  1.00            
ATOM   1490   CA LEU B  97      21.680   6.849   1.492  4.00  1.00            
ATOM   1491   CB LEU B  97      22.404   5.939   2.497  4.00  1.00            
ATOM   1492   CG LEU B  97      21.539   5.607   3.724  4.00  1.00            
ATOM   1493  CD1 LEU B  97      21.255   6.872   4.550  4.00  1.00            
ATOM   1494  CD2 LEU B  97      20.257   4.858   3.326  4.00  1.00            
ATOM   1495    C LEU B  97      22.668   7.315   0.485  4.00  1.00            
ATOM   1496    O LEU B  97      22.696   6.822  -0.642  4.00  1.00            
ATOM   1497    N ASN B  98      23.496   8.310   0.854  4.00  1.00            
ATOM   1498   CA ASN B  98      24.390   8.816  -0.138  4.00  1.00            
ATOM   1499   CB ASN B  98      23.927  10.145  -0.761  4.00  1.00            
ATOM   1500   CG ASN B  98      23.785  11.208   0.324  4.00  1.00            
ATOM   1501  OD1 ASN B  98      24.681  11.436   1.135  4.00  1.00            
ATOM   1502  ND2 ASN B  98      22.610  11.892   0.326  4.00  1.00            
ATOM   1503    C ASN B  98      25.759   9.027   0.403  4.00  1.00            
ATOM   1504    O ASN B  98      25.979   9.070   1.611  4.00  1.00            
ATOM   1505    N PHE B  99      26.715   9.160  -0.539  1.00  1.00            
ATOM   1506   CA PHE B  99      28.101   9.405  -0.276  1.00  1.00            
ATOM   1507   CB PHE B  99      28.927   9.375  -1.574  1.00  1.00            
ATOM   1508   CG PHE B  99      28.325  10.378  -2.503  1.00  1.00            
ATOM   1509  CD1 PHE B  99      27.301  10.016  -3.351  1.00  1.00            
ATOM   1510  CD2 PHE B  99      28.764  11.682  -2.523  1.00  1.00            
ATOM   1511  CE1 PHE B  99      26.734  10.927  -4.211  1.00  1.00            
ATOM   1512  CE2 PHE B  99      28.202  12.599  -3.380  1.00  1.00            
ATOM   1513   CZ PHE B  99      27.186  12.225  -4.227  1.00  1.00            
ATOM   1514    C PHE B  99      28.233  10.790   0.350  1.00  1.00            
ATOM   1515    O PHE B  99      29.322  11.078   0.915  1.00  1.00            
ATOM   1516  OXT PHE B  99      27.252  11.577   0.275  1.00  1.00            
ATOM   1517    N GLY C   1      17.387 -14.452  10.047  1.00  0.00            
ATOM   1518   CA GLY C   1      16.659 -13.835  11.180  1.00  0.00            
ATOM   1519    C GLY C   1      16.839 -12.361  11.145  1.00  0.00            
ATOM   1520    O GLY C   1      17.895 -11.862  10.759  1.00  0.00            
ATOM   1521    N ALA C   2      15.799 -11.619  11.561  1.00  0.00            
ATOM   1522   CA ALA C   2      15.909 -10.197  11.506  1.00  0.00            
ATOM   1523   CB ALA C   2      14.590  -9.465  11.804  1.00  0.00            
ATOM   1524    C ALA C   2      16.915  -9.762  12.518  1.00  0.00            
ATOM   1525    O ALA C   2      16.972 -10.290  13.628  1.00  0.00            
ATOM   1526    N GLU C   3      17.760  -8.787  12.134  1.00  0.00            
ATOM   1527   CA GLU C   3      18.716  -8.242  13.051  1.00  0.00            
ATOM   1528   CB GLU C   3      20.169  -8.381  12.558  1.00  0.00            
ATOM   1529   CG GLU C   3      20.628  -9.836  12.414  1.00  0.00            
ATOM   1530   CD GLU C   3      22.020  -9.851  11.793  1.00  0.00            
ATOM   1531  OE1 GLU C   3      22.954  -9.278  12.414  1.00  0.00            
ATOM   1532  OE2 GLU C   3      22.168 -10.437  10.686  1.00  0.00            
ATOM   1533    C GLU C   3      18.395  -6.786  13.111  1.00  0.00            
ATOM   1534    O GLU C   3      18.537  -6.070  12.120  1.00  0.00            
ATOM   1535    N THR C   4      17.930  -6.304  14.278  1.00  0.00            
ATOM   1536   CA THR C   4      17.647  -4.904  14.381  1.00  0.00            
ATOM   1537   CB THR C   4      16.364  -4.584  15.092  1.00  0.00            
ATOM   1538  OG1 THR C   4      16.071  -3.201  14.960  1.00  0.00            
ATOM   1539  CG2 THR C   4      16.492  -4.967  16.576  1.00  0.00            
ATOM   1540    C THR C   4      18.788  -4.347  15.163  1.00  0.00            
ATOM   1541    O THR C   4      19.204  -4.915  16.173  1.00  0.00            
ATOM   1542    N PHE C   5      19.355  -3.224  14.698  1.00  0.00            
ATOM   1543   CA PHE C   5      20.529  -2.746  15.357  1.00  0.00            
ATOM   1544   CB PHE C   5      21.709  -2.638  14.379  1.00  0.00            
ATOM   1545   CG PHE C   5      22.924  -2.251  15.137  1.00  0.00            
ATOM   1546  CD1 PHE C   5      23.664  -3.215  15.779  1.00  0.00            
ATOM   1547  CD2 PHE C   5      23.322  -0.936  15.197  1.00  0.00            
ATOM   1548  CE1 PHE C   5      24.791  -2.872  16.481  1.00  0.00            
ATOM   1549  CE2 PHE C   5      24.449  -0.587  15.898  1.00  0.00            
ATOM   1550   CZ PHE C   5      25.179  -1.558  16.536  1.00  0.00            
ATOM   1551    C PHE C   5      20.252  -1.377  15.886  1.00  0.00            
ATOM   1552    O PHE C   5      19.572  -0.583  15.238  1.00  0.00            
ATOM   1553    N TYR C   6      20.756  -1.066  17.100  1.00  0.00            
ATOM   1554   CA TYR C   6      20.497   0.247  17.613  1.00  0.00            
ATOM   1555   CB TYR C   6      19.023   0.413  18.015  1.00  0.00            
ATOM   1556   CG TYR C   6      18.760   1.812  18.444  1.00  0.00            
ATOM   1557  CD1 TYR C   6      18.651   2.818  17.510  1.00  0.00            
ATOM   1558  CD2 TYR C   6      18.598   2.114  19.776  1.00  0.00            
ATOM   1559  CE1 TYR C   6      18.395   4.111  17.902  1.00  0.00            
ATOM   1560  CE2 TYR C   6      18.341   3.404  20.174  1.00  0.00            
ATOM   1561   CZ TYR C   6      18.240   4.403  19.236  1.00  0.00            
ATOM   1562   OH TYR C   6      17.975   5.728  19.642  1.00  0.00            
ATOM   1563    C TYR C   6      21.347   0.471  18.814  1.00  0.00            
ATOM   1564    O TYR C   6      21.349  -0.320  19.756  1.00  0.00            
ATOM   1565    N VAL C   7      22.114   1.572  18.784  1.00  0.00            
ATOM   1566   CA VAL C   7      22.923   1.971  19.890  1.00  0.00            
ATOM   1567   CB VAL C   7      24.327   2.298  19.470  1.00  0.00            
ATOM   1568  CG1 VAL C   7      25.110   2.868  20.664  1.00  0.00            
ATOM   1569  CG2 VAL C   7      24.941   1.040  18.842  1.00  0.00            
ATOM   1570    C VAL C   7      22.314   3.250  20.317  1.00  0.00            
ATOM   1571    O VAL C   7      21.958   4.075  19.477  1.00  0.00            
ATOM   1572    N ASP C   8      22.146   3.461  21.629  1.00  0.00            
ATOM   1573   CA ASP C   8      21.486   4.685  21.926  1.00  0.00            
ATOM   1574   CB ASP C   8      20.027   4.505  22.378  1.00  0.00            
ATOM   1575   CG ASP C   8      19.458   5.896  22.630  1.00  0.00            
ATOM   1576  OD1 ASP C   8      20.050   6.878  22.110  1.00  0.00            
ATOM   1577  OD2 ASP C   8      18.419   5.995  23.337  1.00  0.00            
ATOM   1578    C ASP C   8      22.156   5.393  23.049  1.00  0.00            
ATOM   1579    O ASP C   8      22.294   4.871  24.154  1.00  0.00            
ATOM   1580    N GLY C   9      22.607   6.622  22.760  1.00  0.00            
ATOM   1581   CA GLY C   9      23.026   7.502  23.799  1.00  0.00            
ATOM   1582    C GLY C   9      24.343   7.186  24.404  1.00  0.00            
ATOM   1583    O GLY C   9      24.580   7.519  25.564  1.00  0.00            
ATOM   1584    N ALA C  10      25.254   6.543  23.672  1.00  0.00            
ATOM   1585   CA ALA C  10      26.507   6.367  24.328  1.00  0.00            
ATOM   1586   CB ALA C  10      27.437   5.363  23.627  1.00  0.00            
ATOM   1587    C ALA C  10      27.179   7.703  24.332  1.00  0.00            
ATOM   1588    O ALA C  10      26.854   8.577  23.530  1.00  0.00            
ATOM   1589    N ALA C  11      28.137   7.891  25.259  1.00  0.00            
ATOM   1590   CA ALA C  11      28.860   9.123  25.400  1.00  0.00            
ATOM   1591   CB ALA C  11      29.751   9.178  26.654  1.00  0.00            
ATOM   1592    C ALA C  11      29.749   9.259  24.203  1.00  0.00            
ATOM   1593    O ALA C  11      29.717   8.428  23.297  1.00  0.00            
ATOM   1594    N ASN C  12      30.560  10.336  24.159  1.00  0.00            
ATOM   1595   CA ASN C  12      31.387  10.566  23.011  1.00  0.00            
ATOM   1596   CB ASN C  12      32.293   9.369  22.672  1.00  0.00            
ATOM   1597   CG ASN C  12      33.247   9.139  23.835  1.00  0.00            
ATOM   1598  OD1 ASN C  12      33.435  10.009  24.683  1.00  0.00            
ATOM   1599  ND2 ASN C  12      33.871   7.932  23.875  1.00  0.00            
ATOM   1600    C ASN C  12      30.468  10.755  21.864  1.00  0.00            
ATOM   1601    O ASN C  12      30.667  10.187  20.790  1.00  0.00            
ATOM   1602    N ARG C  13      29.426  11.582  22.067  1.00  0.00            
ATOM   1603   CA ARG C  13      28.463  11.688  21.024  1.00  0.00            
ATOM   1604   CB ARG C  13      27.179  10.905  21.339  1.00  0.00            
ATOM   1605   CG ARG C  13      26.527  11.426  22.621  1.00  0.00            
ATOM   1606   CD ARG C  13      25.222  10.741  23.023  1.00  0.00            
ATOM   1607   NE ARG C  13      24.808  11.371  24.308  1.00  0.00            
ATOM   1608   CZ ARG C  13      23.523  11.792  24.500  1.00  0.00            
ATOM   1609  NH1 ARG C  13      22.590  11.604  23.521  1.00  0.00            
ATOM   1610  NH2 ARG C  13      23.177  12.407  25.668  1.00  0.00            
ATOM   1611    C ARG C  13      28.009  13.087  20.819  1.00  0.00            
ATOM   1612    O ARG C  13      28.343  13.998  21.574  1.00  0.00            
ATOM   1613    N GLU C  14      27.227  13.268  19.733  1.00  0.00            
ATOM   1614   CA GLU C  14      26.641  14.541  19.467  1.00  0.00            
ATOM   1615   CB GLU C  14      26.884  15.107  18.052  1.00  0.00            
ATOM   1616   CG GLU C  14      26.315  14.291  16.891  1.00  0.00            
ATOM   1617   CD GLU C  14      26.414  15.174  15.650  1.00  0.00            
ATOM   1618  OE1 GLU C  14      25.603  16.133  15.542  1.00  0.00            
ATOM   1619  OE2 GLU C  14      27.305  14.910  14.799  1.00  0.00            
ATOM   1620    C GLU C  14      25.180  14.417  19.701  1.00  0.00            
ATOM   1621    O GLU C  14      24.559  13.421  19.333  1.00  0.00            
ATOM   1622    N THR C  15      24.608  15.438  20.366  1.00  0.00            
ATOM   1623   CA THR C  15      23.207  15.451  20.641  1.00  0.00            
ATOM   1624   CB THR C  15      22.808  16.541  21.600  1.00  0.00            
ATOM   1625  OG1 THR C  15      23.108  17.818  21.056  1.00  0.00            
ATOM   1626  CG2 THR C  15      23.576  16.346  22.922  1.00  0.00            
ATOM   1627    C THR C  15      22.496  15.688  19.310  1.00  0.00            
ATOM   1628    O THR C  15      22.735  14.897  18.358  1.00  0.00            
ATOM   1629  OXT THR C  15      21.704  16.665  19.224  1.00  0.00            
END
