# Supplementary material for: Integrative modeling of diverse protein-peptide systems using CABS-dock
Source: PLoS Comput Biol. 2023 Jul 5;19(7):e1011275. doi: 10.1371/journal.pcbi.1011275 (PMC10351741; doi:10.1371/journal.pcbi.1011275)
Supplement: S1 File — Files in pdb format containing atomic coordinates of the structures obtained in this study: the highest-scored amyloid models and 10 examples of the docked peptide for each enzyme-substrate complex. (ZIP) [file pcbi.1011275.s006.zip › 12_HIV1_GAETFYVDGAANRET/4612.pdb]

CRYST1    0.000    0.000    0.000   0.00   0.00   0.00 P 1           1
ATOM      1    N PRO A   1      28.060   8.316  -4.070  1.00  1.00            
ATOM      2   CA PRO A   1      27.718   6.869  -4.104  1.00  1.00            
ATOM      3   CD PRO A   1      29.271   8.517  -3.201  1.00  1.00            
ATOM      4   CB PRO A   1      28.853   6.138  -3.393  1.00  1.00            
ATOM      5   CG PRO A   1      29.456   7.189  -2.454  1.00  1.00            
ATOM      6    C PRO A   1      26.405   6.732  -3.409  1.00  1.00            
ATOM      7    O PRO A   1      26.269   7.245  -2.300  1.00  1.00            
ATOM      8    N GLN A   2      25.424   6.062  -4.043  4.00  1.00            
ATOM      9   CA GLN A   2      24.154   5.895  -3.406  4.00  1.00            
ATOM     10   CB GLN A   2      22.959   6.373  -4.243  4.00  1.00            
ATOM     11   CG GLN A   2      22.753   5.558  -5.520  4.00  1.00            
ATOM     12   CD GLN A   2      23.923   5.843  -6.451  4.00  1.00            
ATOM     13  OE1 GLN A   2      24.929   5.134  -6.443  4.00  1.00            
ATOM     14  NE2 GLN A   2      23.791   6.915  -7.276  4.00  1.00            
ATOM     15    C GLN A   2      23.971   4.444  -3.164  4.00  1.00            
ATOM     16    O GLN A   2      24.151   3.629  -4.067  4.00  1.00            
ATOM     17    N ILE A   3      23.628   4.074  -1.918  4.00  1.00            
ATOM     18   CA ILE A   3      23.413   2.680  -1.720  4.00  1.00            
ATOM     19   CB ILE A   3      24.220   2.063  -0.608  4.00  1.00            
ATOM     20  CG1 ILE A   3      24.097   0.531  -0.669  4.00  1.00            
ATOM     21  CG2 ILE A   3      23.811   2.687   0.735  4.00  1.00            
ATOM     22  CD1 ILE A   3      25.118  -0.202   0.199  4.00  1.00            
ATOM     23    C ILE A   3      21.947   2.481  -1.479  4.00  1.00            
ATOM     24    O ILE A   3      21.385   2.970  -0.500  4.00  1.00            
ATOM     25    N THR A   4      21.272   1.773  -2.410  1.00  1.00            
ATOM     26   CA THR A   4      19.872   1.500  -2.243  1.00  1.00            
ATOM     27   CB THR A   4      19.188   1.042  -3.500  1.00  1.00            
ATOM     28  OG1 THR A   4      19.784  -0.154  -3.977  1.00  1.00            
ATOM     29  CG2 THR A   4      19.305   2.155  -4.558  1.00  1.00            
ATOM     30    C THR A   4      19.826   0.407  -1.236  1.00  1.00            
ATOM     31    O THR A   4      20.821  -0.285  -1.024  1.00  1.00            
ATOM     32    N LEU A   5      18.678   0.223  -0.562  1.00  1.00            
ATOM     33   CA LEU A   5      18.731  -0.744   0.486  1.00  1.00            
ATOM     34   CB LEU A   5      18.122  -0.203   1.791  1.00  1.00            
ATOM     35   CG LEU A   5      18.798   1.089   2.292  1.00  1.00            
ATOM     36  CD1 LEU A   5      18.195   1.556   3.626  1.00  1.00            
ATOM     37  CD2 LEU A   5      20.326   0.945   2.344  1.00  1.00            
ATOM     38    C LEU A   5      17.945  -1.968   0.114  1.00  1.00            
ATOM     39    O LEU A   5      17.062  -2.385   0.863  1.00  1.00            
ATOM     40    N TRP A   6      18.235  -2.582  -1.051  1.00  1.00            
ATOM     41   CA TRP A   6      17.615  -3.836  -1.389  1.00  1.00            
ATOM     42   CB TRP A   6      17.981  -4.307  -2.806  1.00  1.00            
ATOM     43   CG TRP A   6      17.562  -5.724  -3.123  1.00  1.00            
ATOM     44  CD2 TRP A   6      18.454  -6.849  -3.064  1.00  1.00            
ATOM     45  CD1 TRP A   6      16.350  -6.211  -3.516  1.00  1.00            
ATOM     46  NE1 TRP A   6      16.431  -7.572  -3.705  1.00  1.00            
ATOM     47  CE2 TRP A   6      17.721  -7.977  -3.431  1.00  1.00            
ATOM     48  CE3 TRP A   6      19.776  -6.933  -2.733  1.00  1.00            
ATOM     49  CZ2 TRP A   6      18.301  -9.212  -3.471  1.00  1.00            
ATOM     50  CZ3 TRP A   6      20.359  -8.181  -2.775  1.00  1.00            
ATOM     51  CH2 TRP A   6      19.636  -9.298  -3.137  1.00  1.00            
ATOM     52    C TRP A   6      18.171  -4.834  -0.449  1.00  1.00            
ATOM     53    O TRP A   6      17.454  -5.602   0.192  1.00  1.00            
ATOM     54    N LYS A   7      19.505  -4.814  -0.355  1.00  1.00            
ATOM     55   CA LYS A   7      20.206  -5.664   0.540  1.00  1.00            
ATOM     56   CB LYS A   7      21.348  -6.464  -0.112  1.00  1.00            
ATOM     57   CG LYS A   7      22.478  -5.592  -0.668  1.00  1.00            
ATOM     58   CD LYS A   7      23.758  -6.374  -0.976  1.00  1.00            
ATOM     59   CE LYS A   7      24.875  -5.535  -1.604  1.00  1.00            
ATOM     60   NZ LYS A   7      26.064  -6.381  -1.851  1.00  1.00            
ATOM     61    C LYS A   7      20.831  -4.720   1.489  1.00  1.00            
ATOM     62    O LYS A   7      20.605  -3.514   1.416  1.00  1.00            
ATOM     63    N ARG A   8      21.638  -5.240   2.415  1.00  1.00            
ATOM     64   CA ARG A   8      22.112  -4.329   3.397  1.00  1.00            
ATOM     65   CB ARG A   8      22.336  -4.982   4.767  1.00  1.00            
ATOM     66   CG ARG A   8      21.023  -5.439   5.406  1.00  1.00            
ATOM     67   CD ARG A   8      21.208  -6.233   6.697  1.00  1.00            
ATOM     68   NE ARG A   8      22.008  -7.440   6.352  1.00  1.00            
ATOM     69   CZ ARG A   8      21.397  -8.528   5.798  1.00  1.00            
ATOM     70  NH1 ARG A   8      20.059  -8.494   5.527  1.00  1.00            
ATOM     71  NH2 ARG A   8      22.122  -9.648   5.512  1.00  1.00            
ATOM     72    C ARG A   8      23.366  -3.628   2.992  1.00  1.00            
ATOM     73    O ARG A   8      24.267  -4.180   2.364  1.00  1.00            
ATOM     74    N PRO A   9      23.388  -2.373   3.374  1.00  1.00            
ATOM     75   CA PRO A   9      24.496  -1.501   3.098  1.00  1.00            
ATOM     76   CD PRO A   9      22.611  -1.914   4.510  1.00  1.00            
ATOM     77   CB PRO A   9      24.172  -0.193   3.812  1.00  1.00            
ATOM     78   CG PRO A   9      23.351  -0.665   5.024  1.00  1.00            
ATOM     79    C PRO A   9      25.683  -2.164   3.720  1.00  1.00            
ATOM     80    O PRO A   9      25.591  -2.592   4.867  1.00  1.00            
ATOM     81    N LEU A  10      26.804  -2.268   2.980  4.00  1.00            
ATOM     82   CA LEU A  10      27.987  -2.867   3.520  4.00  1.00            
ATOM     83   CB LEU A  10      28.142  -4.347   3.100  4.00  1.00            
ATOM     84   CG LEU A  10      29.378  -5.123   3.619  4.00  1.00            
ATOM     85  CD1 LEU A  10      29.272  -6.598   3.200  4.00  1.00            
ATOM     86  CD2 LEU A  10      30.722  -4.519   3.173  4.00  1.00            
ATOM     87    C LEU A  10      29.114  -2.075   2.943  4.00  1.00            
ATOM     88    O LEU A  10      29.066  -1.669   1.782  4.00  1.00            
ATOM     89    N VAL A  11      30.154  -1.810   3.749  4.00  1.00            
ATOM     90   CA VAL A  11      31.267  -1.081   3.222  4.00  1.00            
ATOM     91   CB VAL A  11      31.302   0.358   3.648  4.00  1.00            
ATOM     92  CG1 VAL A  11      30.038   1.055   3.115  4.00  1.00            
ATOM     93  CG2 VAL A  11      31.449   0.418   5.178  4.00  1.00            
ATOM     94    C VAL A  11      32.487  -1.731   3.765  4.00  1.00            
ATOM     95    O VAL A  11      32.444  -2.401   4.796  4.00  1.00            
ATOM     96    N THR A  12      33.615  -1.566   3.058  4.00  1.00            
ATOM     97   CA THR A  12      34.841  -2.106   3.548  4.00  1.00            
ATOM     98   CB THR A  12      35.814  -2.434   2.457  4.00  1.00            
ATOM     99  OG1 THR A  12      36.156  -1.254   1.744  4.00  1.00            
ATOM    100  CG2 THR A  12      35.167  -3.454   1.504  4.00  1.00            
ATOM    101    C THR A  12      35.432  -1.011   4.360  4.00  1.00            
ATOM    102    O THR A  12      35.475   0.139   3.926  4.00  1.00            
ATOM    103    N ILE A  13      35.886  -1.327   5.582  4.00  1.00            
ATOM    104   CA ILE A  13      36.408  -0.274   6.390  4.00  1.00            
ATOM    105   CB ILE A  13      35.640  -0.039   7.659  4.00  1.00            
ATOM    106  CG1 ILE A  13      35.698  -1.273   8.571  4.00  1.00            
ATOM    107  CG2 ILE A  13      34.214   0.384   7.273  4.00  1.00            
ATOM    108  CD1 ILE A  13      35.227  -1.005  10.001  4.00  1.00            
ATOM    109    C ILE A  13      37.786  -0.639   6.769  4.00  1.00            
ATOM    110    O ILE A  13      38.141  -1.812   6.855  4.00  1.00            
ATOM    111    N ARG A  14      38.623   0.384   6.970  4.00  1.00            
ATOM    112   CA ARG A  14      39.959   0.097   7.362  4.00  1.00            
ATOM    113   CB ARG A  14      41.011   0.764   6.457  4.00  1.00            
ATOM    114   CG ARG A  14      40.879   0.383   4.975  4.00  1.00            
ATOM    115   CD ARG A  14      41.898   1.078   4.067  4.00  1.00            
ATOM    116   NE ARG A  14      41.396   0.997   2.662  4.00  1.00            
ATOM    117   CZ ARG A  14      42.272   0.958   1.614  4.00  1.00            
ATOM    118  NH1 ARG A  14      43.614   0.893   1.848  4.00  1.00            
ATOM    119  NH2 ARG A  14      41.805   0.981   0.330  4.00  1.00            
ATOM    120    C ARG A  14      40.082   0.655   8.741  4.00  1.00            
ATOM    121    O ARG A  14      39.260   1.468   9.162  4.00  1.00            
ATOM    122    N ILE A  15      41.109   0.231   9.498  4.00  1.00            
ATOM    123   CA ILE A  15      41.153   0.647  10.866  4.00  1.00            
ATOM    124   CB ILE A  15      40.648  -0.430  11.792  4.00  1.00            
ATOM    125  CG1 ILE A  15      39.307  -0.942  11.238  4.00  1.00            
ATOM    126  CG2 ILE A  15      40.440   0.148  13.208  4.00  1.00            
ATOM    127  CD1 ILE A  15      38.834  -2.236  11.893  4.00  1.00            
ATOM    128    C ILE A  15      42.563   1.034  11.184  4.00  1.00            
ATOM    129    O ILE A  15      43.207   1.714  10.387  4.00  1.00            
ATOM    130    N GLY A  16      43.067   0.633  12.368  3.00  1.00            
ATOM    131   CA GLY A  16      44.376   1.021  12.792  3.00  1.00            
ATOM    132    C GLY A  16      45.313   0.581  11.721  3.00  1.00            
ATOM    133    O GLY A  16      46.251   1.293  11.361  3.00  1.00            
ATOM    134    N GLY A  17      45.066  -0.625  11.188  3.00  1.00            
ATOM    135   CA GLY A  17      45.824  -1.155  10.098  3.00  1.00            
ATOM    136    C GLY A  17      45.147  -2.438   9.779  3.00  1.00            
ATOM    137    O GLY A  17      45.763  -3.385   9.293  3.00  1.00            
ATOM    138    N GLN A  18      43.827  -2.477  10.039  4.00  1.00            
ATOM    139   CA GLN A  18      43.105  -3.695   9.860  4.00  1.00            
ATOM    140   CB GLN A  18      42.646  -4.305  11.195  4.00  1.00            
ATOM    141   CG GLN A  18      43.818  -4.682  12.108  4.00  1.00            
ATOM    142   CD GLN A  18      43.263  -5.198  13.429  4.00  1.00            
ATOM    143  OE1 GLN A  18      43.748  -6.187  13.977  4.00  1.00            
ATOM    144  NE2 GLN A  18      42.227  -4.500  13.966  4.00  1.00            
ATOM    145    C GLN A  18      41.899  -3.434   9.026  4.00  1.00            
ATOM    146    O GLN A  18      41.388  -2.318   8.976  4.00  1.00            
ATOM    147    N LEU A  19      41.425  -4.487   8.335  4.00  1.00            
ATOM    148   CA LEU A  19      40.285  -4.384   7.476  4.00  1.00            
ATOM    149   CB LEU A  19      40.322  -5.362   6.287  4.00  1.00            
ATOM    150   CG LEU A  19      41.559  -5.223   5.376  4.00  1.00            
ATOM    151  CD1 LEU A  19      41.616  -3.846   4.697  4.00  1.00            
ATOM    152  CD2 LEU A  19      42.850  -5.587   6.127  4.00  1.00            
ATOM    153    C LEU A  19      39.082  -4.757   8.276  4.00  1.00            
ATOM    154    O LEU A  19      39.178  -5.535   9.224  4.00  1.00            
ATOM    155    N LYS A  20      37.908  -4.184   7.936  4.00  1.00            
ATOM    156   CA LYS A  20      36.746  -4.583   8.668  4.00  1.00            
ATOM    157   CB LYS A  20      36.502  -3.758   9.940  4.00  1.00            
ATOM    158   CG LYS A  20      35.758  -4.538  11.024  4.00  1.00            
ATOM    159   CD LYS A  20      36.627  -5.658  11.606  4.00  1.00            
ATOM    160   CE LYS A  20      36.031  -6.363  12.827  4.00  1.00            
ATOM    161   NZ LYS A  20      36.951  -7.429  13.290  4.00  1.00            
ATOM    162    C LYS A  20      35.553  -4.430   7.785  4.00  1.00            
ATOM    163    O LYS A  20      35.480  -3.507   6.976  4.00  1.00            
ATOM    164    N GLU A  21      34.585  -5.359   7.907  4.00  1.00            
ATOM    165   CA GLU A  21      33.384  -5.230   7.140  4.00  1.00            
ATOM    166   CB GLU A  21      32.700  -6.559   6.779  4.00  1.00            
ATOM    167   CG GLU A  21      32.171  -7.324   7.995  4.00  1.00            
ATOM    168   CD GLU A  21      31.166  -8.356   7.497  4.00  1.00            
ATOM    169  OE1 GLU A  21      30.711  -8.219   6.330  4.00  1.00            
ATOM    170  OE2 GLU A  21      30.832  -9.287   8.278  4.00  1.00            
ATOM    171    C GLU A  21      32.434  -4.512   8.035  4.00  1.00            
ATOM    172    O GLU A  21      32.410  -4.757   9.239  4.00  1.00            
ATOM    173    N ALA A  22      31.636  -3.581   7.484  4.00  1.00            
ATOM    174   CA ALA A  22      30.740  -2.905   8.370  4.00  1.00            
ATOM    175   CB ALA A  22      31.248  -1.529   8.833  4.00  1.00            
ATOM    176    C ALA A  22      29.443  -2.687   7.678  4.00  1.00            
ATOM    177    O ALA A  22      29.371  -2.632   6.451  4.00  1.00            
ATOM    178    N LEU A  23      28.369  -2.586   8.482  4.00  1.00            
ATOM    179   CA LEU A  23      27.065  -2.332   7.958  4.00  1.00            
ATOM    180   CB LEU A  23      26.030  -3.339   8.503  4.00  1.00            
ATOM    181   CG LEU A  23      24.624  -3.284   7.873  4.00  1.00            
ATOM    182  CD1 LEU A  23      23.718  -4.374   8.467  4.00  1.00            
ATOM    183  CD2 LEU A  23      23.990  -1.892   7.988  4.00  1.00            
ATOM    184    C LEU A  23      26.741  -0.935   8.410  4.00  1.00            
ATOM    185    O LEU A  23      26.683  -0.659   9.607  4.00  1.00            
ATOM    186    N LEU A  24      26.516  -0.016   7.445  4.00  1.00            
ATOM    187   CA LEU A  24      26.305   1.378   7.734  4.00  1.00            
ATOM    188   CB LEU A  24      26.218   2.244   6.466  4.00  1.00            
ATOM    189   CG LEU A  24      27.514   2.249   5.635  4.00  1.00            
ATOM    190  CD1 LEU A  24      27.856   0.843   5.111  4.00  1.00            
ATOM    191  CD2 LEU A  24      27.445   3.296   4.513  4.00  1.00            
ATOM    192    C LEU A  24      25.005   1.521   8.467  4.00  1.00            
ATOM    193    O LEU A  24      24.032   0.844   8.144  4.00  1.00            
ATOM    194    N ASP A  25      24.947   2.414   9.482  1.00  1.00            
ATOM    195   CA ASP A  25      23.742   2.470  10.264  1.00  1.00            
ATOM    196   CB ASP A  25      23.891   1.652  11.562  1.00  1.00            
ATOM    197   CG ASP A  25      22.550   1.515  12.260  1.00  1.00            
ATOM    198  OD1 ASP A  25      21.513   1.876  11.646  1.00  1.00            
ATOM    199  OD2 ASP A  25      22.550   1.040  13.428  1.00  1.00            
ATOM    200    C ASP A  25      23.408   3.863  10.657  1.00  1.00            
ATOM    201    O ASP A  25      24.157   4.528  11.371  1.00  1.00            
ATOM    202    N THR A  26      22.253   4.333  10.165  3.00  1.00            
ATOM    203   CA THR A  26      21.724   5.606  10.533  3.00  1.00            
ATOM    204   CB THR A  26      20.567   6.018   9.670  3.00  1.00            
ATOM    205  OG1 THR A  26      19.503   5.087   9.798  3.00  1.00            
ATOM    206  CG2 THR A  26      21.042   6.074   8.209  3.00  1.00            
ATOM    207    C THR A  26      21.243   5.507  11.923  3.00  1.00            
ATOM    208    O THR A  26      21.310   6.455  12.706  3.00  1.00            
ATOM    209    N GLY A  27      20.757   4.308  12.253  3.00  1.00            
ATOM    210   CA GLY A  27      20.133   4.078  13.504  3.00  1.00            
ATOM    211    C GLY A  27      21.065   4.359  14.610  3.00  1.00            
ATOM    212    O GLY A  27      20.671   4.905  15.639  3.00  1.00            
ATOM    213    N ALA A  28      22.342   4.011  14.441  1.00  1.00            
ATOM    214   CA ALA A  28      23.127   4.137  15.614  1.00  1.00            
ATOM    215   CB ALA A  28      24.136   2.990  15.788  1.00  1.00            
ATOM    216    C ALA A  28      23.895   5.380  15.644  1.00  1.00            
ATOM    217    O ALA A  28      24.526   5.798  14.675  1.00  1.00            
ATOM    218    N ASP A  29      23.816   5.998  16.825  1.00  1.00            
ATOM    219   CA ASP A  29      24.561   7.163  17.102  1.00  1.00            
ATOM    220   CB ASP A  29      24.243   7.717  18.494  1.00  1.00            
ATOM    221   CG ASP A  29      25.092   8.954  18.708  1.00  1.00            
ATOM    222  OD1 ASP A  29      25.464   9.615  17.702  1.00  1.00            
ATOM    223  OD2 ASP A  29      25.399   9.237  19.896  1.00  1.00            
ATOM    224    C ASP A  29      25.978   6.797  17.103  1.00  1.00            
ATOM    225    O ASP A  29      26.821   7.430  16.469  1.00  1.00            
ATOM    226    N ASP A  30      26.256   5.710  17.819  1.00  1.00            
ATOM    227   CA ASP A  30      27.607   5.346  17.974  1.00  1.00            
ATOM    228   CB ASP A  30      27.897   4.698  19.338  1.00  1.00            
ATOM    229   CG ASP A  30      27.736   5.776  20.398  1.00  1.00            
ATOM    230  OD1 ASP A  30      28.147   6.933  20.120  1.00  1.00            
ATOM    231  OD2 ASP A  30      27.193   5.463  21.491  1.00  1.00            
ATOM    232    C ASP A  30      27.988   4.383  16.956  1.00  1.00            
ATOM    233    O ASP A  30      27.230   4.014  16.061  1.00  1.00            
ATOM    234    N THR A  31      29.247   3.981  17.098  1.00  1.00            
ATOM    235   CA THR A  31      29.756   2.996  16.244  1.00  1.00            
ATOM    236   CB THR A  31      30.955   3.448  15.464  1.00  1.00            
ATOM    237  OG1 THR A  31      31.401   2.416  14.597  1.00  1.00            
ATOM    238  CG2 THR A  31      32.062   3.840  16.454  1.00  1.00            
ATOM    239    C THR A  31      30.154   1.895  17.107  1.00  1.00            
ATOM    240    O THR A  31      30.560   2.087  18.252  1.00  1.00            
ATOM    241    N VAL A  32      30.009   0.685  16.577  4.00  1.00            
ATOM    242   CA VAL A  32      30.348  -0.365  17.445  4.00  1.00            
ATOM    243   CB VAL A  32      29.137  -1.041  18.032  4.00  1.00            
ATOM    244  CG1 VAL A  32      29.577  -2.217  18.920  4.00  1.00            
ATOM    245  CG2 VAL A  32      28.301   0.019  18.770  4.00  1.00            
ATOM    246    C VAL A  32      31.071  -1.375  16.655  4.00  1.00            
ATOM    247    O VAL A  32      30.926  -1.455  15.435  4.00  1.00            
ATOM    248    N LEU A  33      31.910  -2.164  17.335  4.00  1.00            
ATOM    249   CA LEU A  33      32.571  -3.136  16.554  4.00  1.00            
ATOM    250   CB LEU A  33      33.927  -2.662  15.989  4.00  1.00            
ATOM    251   CG LEU A  33      34.876  -2.040  17.026  4.00  1.00            
ATOM    252  CD1 LEU A  33      35.326  -3.082  18.050  4.00  1.00            
ATOM    253  CD2 LEU A  33      36.055  -1.322  16.347  4.00  1.00            
ATOM    254    C LEU A  33      32.730  -4.412  17.304  4.00  1.00            
ATOM    255    O LEU A  33      32.619  -4.452  18.527  4.00  1.00            
ATOM    256    N GLU A  34      32.981  -5.511  16.560  1.00  1.00            
ATOM    257   CA GLU A  34      33.129  -6.778  17.206  1.00  1.00            
ATOM    258   CB GLU A  34      33.253  -7.999  16.281  1.00  1.00            
ATOM    259   CG GLU A  34      33.238  -9.315  17.068  1.00  1.00            
ATOM    260   CD GLU A  34      33.257 -10.476  16.087  1.00  1.00            
ATOM    261  OE1 GLU A  34      32.506 -10.414  15.077  1.00  1.00            
ATOM    262  OE2 GLU A  34      34.016 -11.448  16.342  1.00  1.00            
ATOM    263    C GLU A  34      34.360  -6.690  18.042  1.00  1.00            
ATOM    264    O GLU A  34      35.199  -5.813  17.849  1.00  1.00            
ATOM    265    N GLU A  35      34.480  -7.598  19.023  1.00  1.00            
ATOM    266   CA GLU A  35      35.554  -7.536  19.966  1.00  1.00            
ATOM    267   CB GLU A  35      35.516  -8.733  20.935  1.00  1.00            
ATOM    268   CG GLU A  35      36.043  -8.450  22.342  1.00  1.00            
ATOM    269   CD GLU A  35      34.897  -7.812  23.123  1.00  1.00            
ATOM    270  OE1 GLU A  35      34.028  -7.170  22.473  1.00  1.00            
ATOM    271  OE2 GLU A  35      34.870  -7.960  24.374  1.00  1.00            
ATOM    272    C GLU A  35      36.847  -7.562  19.213  1.00  1.00            
ATOM    273    O GLU A  35      37.246  -8.587  18.663  1.00  1.00            
ATOM    274    N MET A  36      37.521  -6.395  19.162  1.00  1.00            
ATOM    275   CA MET A  36      38.817  -6.243  18.564  1.00  1.00            
ATOM    276   CB MET A  36      38.807  -5.646  17.148  1.00  1.00            
ATOM    277   CG MET A  36      38.293  -6.605  16.077  1.00  1.00            
ATOM    278   SD MET A  36      39.352  -8.061  15.820  1.00  1.00            
ATOM    279   CE MET A  36      40.850  -7.119  15.407  1.00  1.00            
ATOM    280    C MET A  36      39.517  -5.258  19.441  1.00  1.00            
ATOM    281    O MET A  36      38.870  -4.434  20.085  1.00  1.00            
ATOM    282    N ASN A  37      40.860  -5.320  19.516  1.00  1.00            
ATOM    283   CA ASN A  37      41.511  -4.370  20.369  1.00  1.00            
ATOM    284   CB ASN A  37      42.487  -5.008  21.372  1.00  1.00            
ATOM    285   CG ASN A  37      42.657  -4.026  22.521  1.00  1.00            
ATOM    286  OD1 ASN A  37      41.712  -3.758  23.262  1.00  1.00            
ATOM    287  ND2 ASN A  37      43.890  -3.474  22.681  1.00  1.00            
ATOM    288    C ASN A  37      42.283  -3.446  19.501  1.00  1.00            
ATOM    289    O ASN A  37      43.095  -3.866  18.678  1.00  1.00            
ATOM    290    N LEU A  38      42.007  -2.145  19.661  1.00  1.00            
ATOM    291   CA LEU A  38      42.724  -1.144  18.943  1.00  1.00            
ATOM    292   CB LEU A  38      41.818  -0.049  18.341  1.00  1.00            
ATOM    293   CG LEU A  38      40.806  -0.584  17.311  1.00  1.00            
ATOM    294  CD1 LEU A  38      40.007   0.562  16.675  1.00  1.00            
ATOM    295  CD2 LEU A  38      41.478  -1.498  16.274  1.00  1.00            
ATOM    296    C LEU A  38      43.564  -0.497  19.986  1.00  1.00            
ATOM    297    O LEU A  38      43.405  -0.762  21.177  1.00  1.00            
ATOM    298    N PRO A  39      44.482   0.317  19.582  1.00  1.00            
ATOM    299   CA PRO A  39      45.312   0.941  20.568  1.00  1.00            
ATOM    300   CD PRO A  39      45.207   0.060  18.348  1.00  1.00            
ATOM    301   CB PRO A  39      46.525   1.477  19.814  1.00  1.00            
ATOM    302   CG PRO A  39      46.649   0.521  18.615  1.00  1.00            
ATOM    303    C PRO A  39      44.569   1.985  21.311  1.00  1.00            
ATOM    304    O PRO A  39      43.500   2.398  20.867  1.00  1.00            
ATOM    305    N GLY A  40      45.123   2.401  22.463  1.00  1.00            
ATOM    306   CA GLY A  40      44.495   3.398  23.260  1.00  1.00            
ATOM    307    C GLY A  40      43.724   2.670  24.297  1.00  1.00            
ATOM    308    O GLY A  40      43.322   1.524  24.100  1.00  1.00            
ATOM    309    N LYS A  41      43.511   3.322  25.450  1.00  1.00            
ATOM    310   CA LYS A  41      42.731   2.704  26.474  1.00  1.00            
ATOM    311   CB LYS A  41      43.429   2.625  27.841  1.00  1.00            
ATOM    312   CG LYS A  41      42.559   1.957  28.910  1.00  1.00            
ATOM    313   CD LYS A  41      43.296   1.643  30.213  1.00  1.00            
ATOM    314   CE LYS A  41      42.404   1.022  31.291  1.00  1.00            
ATOM    315   NZ LYS A  41      43.214   0.699  32.486  1.00  1.00            
ATOM    316    C LYS A  41      41.537   3.562  26.659  1.00  1.00            
ATOM    317    O LYS A  41      41.645   4.787  26.626  1.00  1.00            
ATOM    318    N TRP A  42      40.346   2.961  26.835  1.00  1.00            
ATOM    319   CA TRP A  42      39.286   3.891  27.028  1.00  1.00            
ATOM    320   CB TRP A  42      38.745   4.512  25.720  1.00  1.00            
ATOM    321   CG TRP A  42      37.863   5.725  25.920  1.00  1.00            
ATOM    322  CD2 TRP A  42      38.356   7.053  26.162  1.00  1.00            
ATOM    323  CD1 TRP A  42      36.503   5.805  25.968  1.00  1.00            
ATOM    324  NE1 TRP A  42      36.116   7.097  26.229  1.00  1.00            
ATOM    325  CE2 TRP A  42      37.247   7.877  26.351  1.00  1.00            
ATOM    326  CE3 TRP A  42      39.629   7.543  26.233  1.00  1.00            
ATOM    327  CZ2 TRP A  42      37.393   9.209  26.613  1.00  1.00            
ATOM    328  CZ3 TRP A  42      39.772   8.890  26.487  1.00  1.00            
ATOM    329  CH2 TRP A  42      38.675   9.707  26.673  1.00  1.00            
ATOM    330    C TRP A  42      38.215   3.308  27.873  1.00  1.00            
ATOM    331    O TRP A  42      38.263   2.150  28.285  1.00  1.00            
ATOM    332    N LYS A  43      37.219   4.156  28.151  4.00  1.00            
ATOM    333   CA LYS A  43      36.174   3.911  29.076  4.00  1.00            
ATOM    334   CB LYS A  43      35.291   5.145  29.314  4.00  1.00            
ATOM    335   CG LYS A  43      36.076   6.320  29.897  4.00  1.00            
ATOM    336   CD LYS A  43      35.358   7.665  29.769  4.00  1.00            
ATOM    337   CE LYS A  43      36.193   8.843  30.275  4.00  1.00            
ATOM    338   NZ LYS A  43      35.539  10.120  29.913  4.00  1.00            
ATOM    339    C LYS A  43      35.287   2.796  28.686  4.00  1.00            
ATOM    340    O LYS A  43      34.966   2.537  27.528  4.00  1.00            
ATOM    341    N PRO A  44      34.942   2.121  29.743  4.00  0.00            
ATOM    342   CA PRO A  44      33.915   1.136  29.666  4.00  0.00            
ATOM    343   CD PRO A  44      35.929   1.798  30.762  4.00  0.00            
ATOM    344   CB PRO A  44      34.039   0.287  30.927  4.00  0.00            
ATOM    345   CG PRO A  44      35.527   0.414  31.297  4.00  0.00            
ATOM    346    C PRO A  44      32.652   1.929  29.575  4.00  0.00            
ATOM    347    O PRO A  44      32.606   3.025  30.132  4.00  0.00            
ATOM    348    N LYS A  45      31.624   1.413  28.882  4.00  0.00            
ATOM    349   CA LYS A  45      30.410   2.156  28.716  4.00  0.00            
ATOM    350   CB LYS A  45      30.276   2.794  27.322  4.00  0.00            
ATOM    351   CG LYS A  45      31.176   4.003  27.066  4.00  0.00            
ATOM    352   CD LYS A  45      30.843   5.200  27.957  4.00  0.00            
ATOM    353   CE LYS A  45      31.912   5.508  29.004  4.00  0.00            
ATOM    354   NZ LYS A  45      32.814   6.569  28.500  4.00  0.00            
ATOM    355    C LYS A  45      29.282   1.184  28.803  4.00  0.00            
ATOM    356    O LYS A  45      29.480  -0.025  28.687  4.00  0.00            
ATOM    357    N MET A  46      28.058   1.695  29.039  4.00  0.00            
ATOM    358   CA MET A  46      26.929   0.815  29.034  4.00  0.00            
ATOM    359   CB MET A  46      26.207   0.759  30.386  4.00  0.00            
ATOM    360   CG MET A  46      27.128   0.185  31.465  4.00  0.00            
ATOM    361   SD MET A  46      26.422   0.096  33.133  4.00  0.00            
ATOM    362   CE MET A  46      27.960  -0.537  33.860  4.00  0.00            
ATOM    363    C MET A  46      25.996   1.314  27.959  4.00  0.00            
ATOM    364    O MET A  46      25.329   2.336  28.116  4.00  0.00            
ATOM    365    N ILE A  47      25.968   0.588  26.818  4.00  0.00            
ATOM    366   CA ILE A  47      25.279   0.966  25.608  4.00  0.00            
ATOM    367   CB ILE A  47      25.740   0.162  24.431  4.00  0.00            
ATOM    368  CG1 ILE A  47      27.236   0.399  24.182  4.00  0.00            
ATOM    369  CG2 ILE A  47      24.870   0.565  23.231  4.00  0.00            
ATOM    370  CD1 ILE A  47      27.549   1.853  23.834  4.00  0.00            
ATOM    371    C ILE A  47      23.800   0.906  25.593  4.00  0.00            
ATOM    372    O ILE A  47      23.144   1.896  25.280  4.00  0.00            
ATOM    373    N GLY A  48      23.201  -0.230  25.952  4.00  0.00            
ATOM    374   CA GLY A  48      21.810  -0.247  25.636  4.00  0.00            
ATOM    375    C GLY A  48      21.649  -1.433  24.747  4.00  0.00            
ATOM    376    O GLY A  48      21.758  -2.575  25.183  4.00  0.00            
ATOM    377    N GLY A  49      21.434  -1.202  23.446  4.00  0.00            
ATOM    378   CA GLY A  49      21.157  -2.322  22.601  4.00  0.00            
ATOM    379    C GLY A  49      19.693  -2.252  22.476  4.00  0.00            
ATOM    380    O GLY A  49      19.048  -1.442  23.139  4.00  0.00            
ATOM    381    N ILE A  50      19.105  -3.089  21.622  3.00  0.00            
ATOM    382   CA ILE A  50      17.703  -2.908  21.561  3.00  0.00            
ATOM    383   CB ILE A  50      17.127  -3.000  20.173  3.00  0.00            
ATOM    384  CG1 ILE A  50      15.622  -2.687  20.206  3.00  0.00            
ATOM    385  CG2 ILE A  50      17.465  -4.379  19.579  3.00  0.00            
ATOM    386  CD1 ILE A  50      15.306  -1.245  20.598  3.00  0.00            
ATOM    387    C ILE A  50      17.065  -3.972  22.397  3.00  0.00            
ATOM    388    O ILE A  50      17.300  -5.164  22.200  3.00  0.00            
ATOM    389    N GLY A  51      16.260  -3.548  23.391  3.00  0.00            
ATOM    390   CA GLY A  51      15.576  -4.477  24.243  3.00  0.00            
ATOM    391    C GLY A  51      16.619  -5.148  25.080  3.00  0.00            
ATOM    392    O GLY A  51      16.383  -6.224  25.626  3.00  0.00            
ATOM    393    N GLY A  52      17.808  -4.523  25.217  4.00  0.00            
ATOM    394   CA GLY A  52      18.835  -5.190  25.963  4.00  0.00            
ATOM    395    C GLY A  52      19.809  -4.203  26.485  4.00  0.00            
ATOM    396    O GLY A  52      19.593  -2.994  26.419  4.00  0.00            
ATOM    397    N PHE A  53      20.900  -4.733  27.075  4.00  0.00            
ATOM    398   CA PHE A  53      21.948  -3.897  27.564  4.00  0.00            
ATOM    399   CB PHE A  53      21.976  -3.771  29.096  4.00  0.00            
ATOM    400   CG PHE A  53      20.758  -3.016  29.514  4.00  0.00            
ATOM    401  CD1 PHE A  53      19.559  -3.665  29.699  4.00  0.00            
ATOM    402  CD2 PHE A  53      20.816  -1.658  29.723  4.00  0.00            
ATOM    403  CE1 PHE A  53      18.437  -2.971  30.086  4.00  0.00            
ATOM    404  CE2 PHE A  53      19.697  -0.957  30.110  4.00  0.00            
ATOM    405   CZ PHE A  53      18.504  -1.613  30.292  4.00  0.00            
ATOM    406    C PHE A  53      23.256  -4.494  27.126  4.00  0.00            
ATOM    407    O PHE A  53      23.452  -5.705  27.216  4.00  0.00            
ATOM    408    N ILE A  54      24.190  -3.655  26.619  4.00  0.00            
ATOM    409   CA ILE A  54      25.466  -4.175  26.202  4.00  0.00            
ATOM    410   CB ILE A  54      25.633  -4.215  24.712  4.00  0.00            
ATOM    411  CG1 ILE A  54      24.517  -5.075  24.101  4.00  0.00            
ATOM    412  CG2 ILE A  54      27.043  -4.744  24.399  4.00  0.00            
ATOM    413  CD1 ILE A  54      24.492  -6.495  24.661  4.00  0.00            
ATOM    414    C ILE A  54      26.556  -3.299  26.768  4.00  0.00            
ATOM    415    O ILE A  54      26.483  -2.074  26.678  4.00  0.00            
ATOM    416    N LYS A  55      27.594  -3.910  27.392  4.00  0.00            
ATOM    417   CA LYS A  55      28.720  -3.161  27.897  4.00  0.00            
ATOM    418   CB LYS A  55      29.629  -3.949  28.857  4.00  0.00            
ATOM    419   CG LYS A  55      30.403  -5.073  28.161  4.00  0.00            
ATOM    420   CD LYS A  55      31.575  -5.628  28.976  4.00  0.00            
ATOM    421   CE LYS A  55      32.346  -6.739  28.258  4.00  0.00            
ATOM    422   NZ LYS A  55      33.598  -7.041  28.987  4.00  0.00            
ATOM    423    C LYS A  55      29.550  -2.866  26.686  4.00  0.00            
ATOM    424    O LYS A  55      29.715  -3.733  25.829  4.00  0.00            
ATOM    425    N VAL A  56      30.083  -1.635  26.553  4.00  0.00            
ATOM    426   CA VAL A  56      30.889  -1.394  25.390  4.00  0.00            
ATOM    427   CB VAL A  56      30.242  -0.508  24.372  4.00  0.00            
ATOM    428  CG1 VAL A  56      30.120   0.915  24.942  4.00  0.00            
ATOM    429  CG2 VAL A  56      31.073  -0.614  23.087  4.00  0.00            
ATOM    430    C VAL A  56      32.173  -0.748  25.812  4.00  0.00            
ATOM    431    O VAL A  56      32.184   0.107  26.693  4.00  0.00            
ATOM    432    N ARG A  57      33.306  -1.146  25.194  4.00  0.00            
ATOM    433   CA ARG A  57      34.564  -0.532  25.530  4.00  0.00            
ATOM    434   CB ARG A  57      35.768  -1.477  25.403  4.00  0.00            
ATOM    435   CG ARG A  57      35.732  -2.644  26.387  4.00  0.00            
ATOM    436   CD ARG A  57      36.731  -3.755  26.061  4.00  0.00            
ATOM    437   NE ARG A  57      36.638  -4.754  27.160  4.00  0.00            
ATOM    438   CZ ARG A  57      37.416  -4.598  28.270  4.00  0.00            
ATOM    439  NH1 ARG A  57      38.312  -3.570  28.326  4.00  0.00            
ATOM    440  NH2 ARG A  57      37.299  -5.461  29.320  4.00  0.00            
ATOM    441    C ARG A  57      34.743   0.546  24.523  4.00  0.00            
ATOM    442    O ARG A  57      34.837   0.290  23.323  4.00  0.00            
ATOM    443    N GLN A  58      34.782   1.797  25.000  4.00  1.00            
ATOM    444   CA GLN A  58      34.900   2.905  24.112  4.00  1.00            
ATOM    445   CB GLN A  58      34.362   4.216  24.713  4.00  1.00            
ATOM    446   CG GLN A  58      34.491   5.440  23.800  4.00  1.00            
ATOM    447   CD GLN A  58      33.336   5.456  22.811  4.00  1.00            
ATOM    448  OE1 GLN A  58      32.168   5.391  23.195  4.00  1.00            
ATOM    449  NE2 GLN A  58      33.668   5.551  21.498  4.00  1.00            
ATOM    450    C GLN A  58      36.318   3.113  23.808  4.00  1.00            
ATOM    451    O GLN A  58      37.208   2.618  24.495  4.00  1.00            
ATOM    452    N TYR A  59      36.533   3.795  22.682  4.00  1.00            
ATOM    453   CA TYR A  59      37.827   4.238  22.328  4.00  1.00            
ATOM    454   CB TYR A  59      38.510   3.385  21.251  4.00  1.00            
ATOM    455   CG TYR A  59      39.837   3.999  20.965  4.00  1.00            
ATOM    456  CD1 TYR A  59      40.830   4.027  21.915  4.00  1.00            
ATOM    457  CD2 TYR A  59      40.092   4.524  19.726  4.00  1.00            
ATOM    458  CE1 TYR A  59      42.054   4.591  21.641  4.00  1.00            
ATOM    459  CE2 TYR A  59      41.313   5.083  19.448  4.00  1.00            
ATOM    460   CZ TYR A  59      42.296   5.122  20.399  4.00  1.00            
ATOM    461   OH TYR A  59      43.545   5.702  20.095  4.00  1.00            
ATOM    462    C TYR A  59      37.596   5.605  21.796  4.00  1.00            
ATOM    463    O TYR A  59      36.526   5.892  21.259  4.00  1.00            
ATOM    464    N ASP A  60      38.578   6.503  21.944  4.00  1.00            
ATOM    465   CA ASP A  60      38.324   7.824  21.472  4.00  1.00            
ATOM    466   CB ASP A  60      39.032   8.937  22.278  4.00  1.00            
ATOM    467   CG ASP A  60      40.544   8.788  22.211  4.00  1.00            
ATOM    468  OD1 ASP A  60      41.028   7.817  21.570  4.00  1.00            
ATOM    469  OD2 ASP A  60      41.237   9.659  22.803  4.00  1.00            
ATOM    470    C ASP A  60      38.691   7.894  20.026  4.00  1.00            
ATOM    471    O ASP A  60      38.306   7.024  19.245  4.00  1.00            
ATOM    472    N GLN A  61      39.443   8.938  19.623  4.00  1.00            
ATOM    473   CA GLN A  61      39.691   9.141  18.229  4.00  1.00            
ATOM    474   CB GLN A  61      40.533  10.385  17.884  4.00  1.00            
ATOM    475   CG GLN A  61      41.989  10.392  18.341  4.00  1.00            
ATOM    476   CD GLN A  61      42.561  11.709  17.829  4.00  1.00            
ATOM    477  OE1 GLN A  61      41.826  12.670  17.610  4.00  1.00            
ATOM    478  NE2 GLN A  61      43.904  11.754  17.616  4.00  1.00            
ATOM    479    C GLN A  61      40.291   7.942  17.589  4.00  1.00            
ATOM    480    O GLN A  61      41.316   7.411  18.012  4.00  1.00            
ATOM    481    N ILE A  62      39.597   7.495  16.523  4.00  1.00            
ATOM    482   CA ILE A  62      39.955   6.408  15.663  4.00  1.00            
ATOM    483   CB ILE A  62      38.901   5.345  15.571  4.00  1.00            
ATOM    484  CG1 ILE A  62      38.859   4.500  16.847  4.00  1.00            
ATOM    485  CG2 ILE A  62      39.195   4.494  14.323  4.00  1.00            
ATOM    486  CD1 ILE A  62      40.078   3.583  16.941  4.00  1.00            
ATOM    487    C ILE A  62      40.040   7.032  14.286  4.00  1.00            
ATOM    488    O ILE A  62      39.233   7.887  13.923  4.00  1.00            
ATOM    489    N PRO A  63      41.043   6.646  13.544  4.00  1.00            
ATOM    490   CA PRO A  63      41.303   7.134  12.199  4.00  1.00            
ATOM    491   CD PRO A  63      42.265   6.217  14.203  4.00  1.00            
ATOM    492   CB PRO A  63      42.812   6.992  11.990  4.00  1.00            
ATOM    493   CG PRO A  63      43.268   5.997  13.066  4.00  1.00            
ATOM    494    C PRO A  63      40.532   6.592  11.023  4.00  1.00            
ATOM    495    O PRO A  63      40.868   6.961   9.900  4.00  1.00            
ATOM    496    N VAL A  64      39.509   5.757  11.235  4.00  1.00            
ATOM    497   CA VAL A  64      38.840   5.002  10.203  4.00  1.00            
ATOM    498   CB VAL A  64      37.491   4.502  10.628  4.00  1.00            
ATOM    499  CG1 VAL A  64      36.534   5.701  10.743  4.00  1.00            
ATOM    500  CG2 VAL A  64      37.039   3.419   9.637  4.00  1.00            
ATOM    501    C VAL A  64      38.671   5.670   8.878  4.00  1.00            
ATOM    502    O VAL A  64      38.453   6.875   8.760  4.00  1.00            
ATOM    503    N GLU A  65      38.804   4.820   7.833  4.00  1.00            
ATOM    504   CA GLU A  65      38.625   5.138   6.445  4.00  1.00            
ATOM    505   CB GLU A  65      39.863   4.792   5.595  4.00  1.00            
ATOM    506   CG GLU A  65      39.765   5.176   4.117  4.00  1.00            
ATOM    507   CD GLU A  65      41.035   4.685   3.431  4.00  1.00            
ATOM    508  OE1 GLU A  65      42.128   4.818   4.043  4.00  1.00            
ATOM    509  OE2 GLU A  65      40.928   4.159   2.290  4.00  1.00            
ATOM    510    C GLU A  65      37.499   4.275   5.968  4.00  1.00            
ATOM    511    O GLU A  65      37.556   3.054   6.101  4.00  1.00            
ATOM    512    N ILE A  66      36.425   4.885   5.424  4.00  1.00            
ATOM    513   CA ILE A  66      35.339   4.090   4.932  4.00  1.00            
ATOM    514   CB ILE A  66      34.080   4.265   5.723  4.00  1.00            
ATOM    515  CG1 ILE A  66      34.315   3.825   7.176  4.00  1.00            
ATOM    516  CG2 ILE A  66      32.954   3.492   5.015  4.00  1.00            
ATOM    517  CD1 ILE A  66      33.164   4.184   8.112  4.00  1.00            
ATOM    518    C ILE A  66      35.041   4.485   3.522  4.00  1.00            
ATOM    519    O ILE A  66      34.668   5.623   3.246  4.00  1.00            
ATOM    520    N CYS A  67      35.178   3.521   2.593  3.00  1.00            
ATOM    521   CA CYS A  67      34.860   3.720   1.210  3.00  1.00            
ATOM    522   CB CYS A  67      33.352   3.954   0.979  3.00  1.00            
ATOM    523   SG CYS A  67      32.862   3.983  -0.776  3.00  1.00            
ATOM    524    C CYS A  67      35.619   4.876   0.646  3.00  1.00            
ATOM    525    O CYS A  67      35.082   5.666  -0.127  3.00  1.00            
ATOM    526    N GLY A  68      36.897   5.020   1.027  3.00  1.00            
ATOM    527   CA GLY A  68      37.680   6.074   0.459  3.00  1.00            
ATOM    528    C GLY A  68      37.399   7.299   1.262  3.00  1.00            
ATOM    529    O GLY A  68      38.144   8.276   1.215  3.00  1.00            
ATOM    530    N HIS A  69      36.293   7.266   2.028  4.00  1.00            
ATOM    531   CA HIS A  69      35.965   8.369   2.875  4.00  1.00            
ATOM    532  ND1 HIS A  69      33.216  10.327   2.242  4.00  1.00            
ATOM    533   CG HIS A  69      33.572   8.996   2.291  4.00  1.00            
ATOM    534   CB HIS A  69      34.493   8.418   3.328  4.00  1.00            
ATOM    535  NE2 HIS A  69      32.192   9.337   0.536  4.00  1.00            
ATOM    536  CD2 HIS A  69      32.937   8.406   1.240  4.00  1.00            
ATOM    537  CE1 HIS A  69      32.391  10.475   1.176  4.00  1.00            
ATOM    538    C HIS A  69      36.848   8.273   4.083  4.00  1.00            
ATOM    539    O HIS A  69      37.237   7.181   4.491  4.00  1.00            
ATOM    540    N LYS A  70      37.220   9.424   4.676  4.00  1.00            
ATOM    541   CA LYS A  70      38.083   9.404   5.825  4.00  1.00            
ATOM    542   CB LYS A  70      39.291  10.349   5.696  4.00  1.00            
ATOM    543   CG LYS A  70      38.865  11.807   5.494  4.00  1.00            
ATOM    544   CD LYS A  70      39.975  12.838   5.714  4.00  1.00            
ATOM    545   CE LYS A  70      39.544  14.265   5.361  4.00  1.00            
ATOM    546   NZ LYS A  70      40.685  15.198   5.494  4.00  1.00            
ATOM    547    C LYS A  70      37.306   9.900   6.982  4.00  1.00            
ATOM    548    O LYS A  70      36.464  10.786   6.845  4.00  1.00            
ATOM    549    N ALA A  71      37.565   9.321   8.166  4.00  1.00            
ATOM    550   CA ALA A  71      36.847   9.807   9.293  4.00  1.00            
ATOM    551   CB ALA A  71      35.476   9.136   9.483  4.00  1.00            
ATOM    552    C ALA A  71      37.634   9.541  10.525  4.00  1.00            
ATOM    553    O ALA A  71      38.460   8.633  10.586  4.00  1.00            
ATOM    554    N ILE A  72      37.397  10.378  11.543  4.00  1.00            
ATOM    555   CA ILE A  72      38.052  10.225  12.799  4.00  1.00            
ATOM    556   CB ILE A  72      39.163  11.230  12.957  4.00  1.00            
ATOM    557  CG1 ILE A  72      39.955  11.057  14.265  4.00  1.00            
ATOM    558  CG2 ILE A  72      38.535  12.623  12.791  4.00  1.00            
ATOM    559  CD1 ILE A  72      39.195  11.504  15.513  4.00  1.00            
ATOM    560    C ILE A  72      37.009  10.469  13.830  4.00  1.00            
ATOM    561    O ILE A  72      36.125  11.301  13.637  4.00  1.00            
ATOM    562    N GLY A  73      37.064   9.743  14.959  4.00  1.00            
ATOM    563   CA GLY A  73      36.035  10.004  15.911  4.00  1.00            
ATOM    564    C GLY A  73      36.052   8.947  16.954  4.00  1.00            
ATOM    565    O GLY A  73      37.099   8.605  17.499  4.00  1.00            
ATOM    566    N THR A  74      34.860   8.406  17.267  4.00  1.00            
ATOM    567   CA THR A  74      34.801   7.474  18.345  4.00  1.00            
ATOM    568   CB THR A  74      33.855   7.894  19.431  4.00  1.00            
ATOM    569  OG1 THR A  74      32.525   7.927  18.934  4.00  1.00            
ATOM    570  CG2 THR A  74      34.268   9.295  19.918  4.00  1.00            
ATOM    571    C THR A  74      34.344   6.148  17.875  4.00  1.00            
ATOM    572    O THR A  74      33.673   6.023  16.852  4.00  1.00            
ATOM    573    N VAL A  75      34.746   5.108  18.631  4.00  1.00            
ATOM    574   CA VAL A  75      34.349   3.776  18.316  4.00  1.00            
ATOM    575   CB VAL A  75      35.416   3.004  17.596  4.00  1.00            
ATOM    576  CG1 VAL A  75      34.940   1.554  17.411  4.00  1.00            
ATOM    577  CG2 VAL A  75      35.743   3.735  16.283  4.00  1.00            
ATOM    578    C VAL A  75      34.084   3.070  19.577  4.00  1.00            
ATOM    579    O VAL A  75      34.742   3.286  20.595  4.00  1.00            
ATOM    580    N LEU A  76      33.073   2.201  19.535  4.00  1.00            
ATOM    581   CA LEU A  76      32.820   1.457  20.708  4.00  1.00            
ATOM    582   CB LEU A  76      31.407   1.676  21.273  4.00  1.00            
ATOM    583   CG LEU A  76      31.177   3.107  21.795  4.00  1.00            
ATOM    584  CD1 LEU A  76      31.258   4.134  20.656  4.00  1.00            
ATOM    585  CD2 LEU A  76      29.875   3.212  22.607  4.00  1.00            
ATOM    586    C LEU A  76      32.977   0.011  20.332  4.00  1.00            
ATOM    587    O LEU A  76      32.428  -0.439  19.328  4.00  1.00            
ATOM    588    N VAL A  77      33.760  -0.753  21.125  4.00  1.00            
ATOM    589   CA VAL A  77      33.967  -2.149  20.852  4.00  1.00            
ATOM    590   CB VAL A  77      35.376  -2.604  21.111  4.00  1.00            
ATOM    591  CG1 VAL A  77      35.729  -2.265  22.565  4.00  1.00            
ATOM    592  CG2 VAL A  77      35.487  -4.107  20.806  4.00  1.00            
ATOM    593    C VAL A  77      33.060  -2.921  21.767  4.00  1.00            
ATOM    594    O VAL A  77      33.012  -2.655  22.966  4.00  1.00            
ATOM    595    N GLY A  78      32.295  -3.890  21.217  1.00  1.00            
ATOM    596   CA GLY A  78      31.419  -4.667  22.051  1.00  1.00            
ATOM    597    C GLY A  78      30.695  -5.644  21.199  1.00  1.00            
ATOM    598    O GLY A  78      30.573  -5.463  19.988  1.00  1.00            
ATOM    599    N PRO A  79      30.230  -6.688  21.838  1.00  1.00            
ATOM    600   CA PRO A  79      29.520  -7.729  21.154  1.00  1.00            
ATOM    601   CD PRO A  79      29.911  -6.648  23.255  1.00  1.00            
ATOM    602   CB PRO A  79      28.981  -8.649  22.247  1.00  1.00            
ATOM    603   CG PRO A  79      28.801  -7.697  23.443  1.00  1.00            
ATOM    604    C PRO A  79      28.422  -7.088  20.390  1.00  1.00            
ATOM    605    O PRO A  79      27.436  -6.644  20.986  1.00  1.00            
ATOM    606    N THR A  80      28.590  -7.038  19.063  1.00  1.00            
ATOM    607   CA THR A  80      27.580  -6.513  18.204  1.00  1.00            
ATOM    608   CB THR A  80      27.865  -5.128  17.706  1.00  1.00            
ATOM    609  OG1 THR A  80      26.759  -4.646  16.961  1.00  1.00            
ATOM    610  CG2 THR A  80      29.140  -5.126  16.840  1.00  1.00            
ATOM    611    C THR A  80      27.549  -7.463  17.073  1.00  1.00            
ATOM    612    O THR A  80      28.585  -7.786  16.493  1.00  1.00            
ATOM    613    N PRO A  81      26.407  -7.967  16.746  1.00  1.00            
ATOM    614   CA PRO A  81      26.369  -8.857  15.643  1.00  1.00            
ATOM    615   CD PRO A  81      25.247  -8.068  17.610  1.00  1.00            
ATOM    616   CB PRO A  81      24.978  -9.499  15.665  1.00  1.00            
ATOM    617   CG PRO A  81      24.173  -8.645  16.669  1.00  1.00            
ATOM    618    C PRO A  81      26.620  -7.891  14.537  1.00  1.00            
ATOM    619    O PRO A  81      26.032  -6.811  14.566  1.00  1.00            
ATOM    620    N VAL A  82      27.487  -8.227  13.567  1.00  1.00            
ATOM    621   CA VAL A  82      27.795  -7.292  12.526  1.00  1.00            
ATOM    622   CB VAL A  82      26.589  -6.793  11.787  1.00  1.00            
ATOM    623  CG1 VAL A  82      27.043  -5.720  10.785  1.00  1.00            
ATOM    624  CG2 VAL A  82      25.892  -7.996  11.128  1.00  1.00            
ATOM    625    C VAL A  82      28.525  -6.132  13.112  1.00  1.00            
ATOM    626    O VAL A  82      28.332  -5.769  14.271  1.00  1.00            
ATOM    627    N ASN A  83      29.430  -5.543  12.311  1.00  1.00            
ATOM    628   CA ASN A  83      30.180  -4.395  12.723  1.00  1.00            
ATOM    629   CB ASN A  83      31.529  -4.271  11.989  1.00  1.00            
ATOM    630   CG ASN A  83      32.399  -5.451  12.408  1.00  1.00            
ATOM    631  OD1 ASN A  83      32.762  -5.586  13.575  1.00  1.00            
ATOM    632  ND2 ASN A  83      32.734  -6.337  11.433  1.00  1.00            
ATOM    633    C ASN A  83      29.341  -3.230  12.346  1.00  1.00            
ATOM    634    O ASN A  83      28.491  -3.336  11.463  1.00  1.00            
ATOM    635    N ILE A  84      29.530  -2.085  13.020  4.00  1.00            
ATOM    636   CA ILE A  84      28.639  -1.025  12.682  4.00  1.00            
ATOM    637   CB ILE A  84      27.574  -0.811  13.729  4.00  1.00            
ATOM    638  CG1 ILE A  84      26.764  -2.097  13.964  4.00  1.00            
ATOM    639  CG2 ILE A  84      26.698   0.377  13.300  4.00  1.00            
ATOM    640  CD1 ILE A  84      27.546  -3.180  14.705  4.00  1.00            
ATOM    641    C ILE A  84      29.381   0.256  12.575  4.00  1.00            
ATOM    642    O ILE A  84      30.395   0.469  13.238  4.00  1.00            
ATOM    643    N ILE A  85      28.885   1.136  11.688  4.00  1.00            
ATOM    644   CA ILE A  85      29.398   2.463  11.568  4.00  1.00            
ATOM    645   CB ILE A  85      29.900   2.780  10.191  4.00  1.00            
ATOM    646  CG1 ILE A  85      30.987   1.776   9.776  4.00  1.00            
ATOM    647  CG2 ILE A  85      30.387   4.238  10.196  4.00  1.00            
ATOM    648  CD1 ILE A  85      31.298   1.797   8.280  4.00  1.00            
ATOM    649    C ILE A  85      28.218   3.317  11.801  4.00  1.00            
ATOM    650    O ILE A  85      27.183   3.153  11.156  4.00  1.00            
ATOM    651    N GLY A  86      28.326   4.252  12.749  1.00  1.00            
ATOM    652   CA GLY A  86      27.129   4.959  13.031  1.00  1.00            
ATOM    653    C GLY A  86      27.137   6.342  12.461  1.00  1.00            
ATOM    654    O GLY A  86      27.906   6.677  11.563  1.00  1.00            
ATOM    655    N ARG A  87      26.260   7.188  13.039  2.00  1.00            
ATOM    656   CA ARG A  87      26.020   8.547  12.643  2.00  1.00            
ATOM    657   CB ARG A  87      24.996   9.229  13.568  2.00  1.00            
ATOM    658   CG ARG A  87      23.650   8.503  13.659  2.00  1.00            
ATOM    659   CD ARG A  87      22.490   9.250  13.000  2.00  1.00            
ATOM    660   NE ARG A  87      22.463   8.875  11.561  2.00  1.00            
ATOM    661   CZ ARG A  87      21.552   9.458  10.729  2.00  1.00            
ATOM    662  NH1 ARG A  87      20.707  10.417  11.208  2.00  1.00            
ATOM    663  NH2 ARG A  87      21.483   9.080   9.419  2.00  1.00            
ATOM    664    C ARG A  87      27.300   9.288  12.806  2.00  1.00            
ATOM    665    O ARG A  87      27.651  10.119  11.971  2.00  1.00            
ATOM    666    N ASN A  88      28.043   8.988  13.888  2.00  1.00            
ATOM    667   CA ASN A  88      29.227   9.750  14.146  2.00  1.00            
ATOM    668   CB ASN A  88      29.989   9.295  15.401  2.00  1.00            
ATOM    669   CG ASN A  88      29.150   9.679  16.611  2.00  1.00            
ATOM    670  OD1 ASN A  88      27.950   9.920  16.500  2.00  1.00            
ATOM    671  ND2 ASN A  88      29.804   9.752  17.802  2.00  1.00            
ATOM    672    C ASN A  88      30.154   9.651  12.987  2.00  1.00            
ATOM    673    O ASN A  88      30.562  10.667  12.426  2.00  1.00            
ATOM    674    N LEU A  89      30.504   8.422  12.584  2.00  1.00            
ATOM    675   CA LEU A  89      31.403   8.288  11.482  2.00  1.00            
ATOM    676   CB LEU A  89      31.922   6.852  11.285  2.00  1.00            
ATOM    677   CG LEU A  89      32.915   6.393  12.369  2.00  1.00            
ATOM    678  CD1 LEU A  89      32.265   6.344  13.761  2.00  1.00            
ATOM    679  CD2 LEU A  89      33.588   5.070  11.972  2.00  1.00            
ATOM    680    C LEU A  89      30.736   8.715  10.205  2.00  1.00            
ATOM    681    O LEU A  89      31.334   9.423   9.397  2.00  1.00            
ATOM    682    N LEU A  90      29.464   8.317   9.998  2.00  1.00            
ATOM    683   CA LEU A  90      28.796   8.605   8.758  2.00  1.00            
ATOM    684   CB LEU A  90      27.379   8.001   8.634  2.00  1.00            
ATOM    685   CG LEU A  90      27.312   6.541   8.134  2.00  1.00            
ATOM    686  CD1 LEU A  90      27.991   5.541   9.077  2.00  1.00            
ATOM    687  CD2 LEU A  90      25.860   6.152   7.808  2.00  1.00            
ATOM    688    C LEU A  90      28.672  10.088   8.528  2.00  1.00            
ATOM    689    O LEU A  90      28.849  10.555   7.406  2.00  1.00            
ATOM    690    N THR A  91      28.356  10.900   9.548  3.00  1.00            
ATOM    691   CA THR A  91      28.206  12.296   9.231  3.00  1.00            
ATOM    692   CB THR A  91      27.727  13.126  10.390  3.00  1.00            
ATOM    693  OG1 THR A  91      27.479  14.458   9.964  3.00  1.00            
ATOM    694  CG2 THR A  91      28.791  13.108  11.498  3.00  1.00            
ATOM    695    C THR A  91      29.536  12.820   8.806  3.00  1.00            
ATOM    696    O THR A  91      29.633  13.629   7.885  3.00  1.00            
ATOM    697    N GLN A  92      30.604  12.342   9.466  3.00  1.00            
ATOM    698   CA GLN A  92      31.934  12.799   9.188  3.00  1.00            
ATOM    699   CB GLN A  92      32.967  11.982   9.982  3.00  1.00            
ATOM    700   CG GLN A  92      34.389  12.537   9.974  3.00  1.00            
ATOM    701   CD GLN A  92      34.586  13.255  11.300  3.00  1.00            
ATOM    702  OE1 GLN A  92      35.699  13.629  11.663  3.00  1.00            
ATOM    703  NE2 GLN A  92      33.469  13.438  12.055  3.00  1.00            
ATOM    704    C GLN A  92      32.189  12.503   7.743  3.00  1.00            
ATOM    705    O GLN A  92      32.689  13.356   7.011  3.00  1.00            
ATOM    706    N ILE A  93      31.823  11.287   7.282  3.00  1.00            
ATOM    707   CA ILE A  93      32.047  10.947   5.904  3.00  1.00            
ATOM    708   CB ILE A  93      31.801   9.504   5.530  3.00  1.00            
ATOM    709  CG1 ILE A  93      30.332   9.087   5.653  3.00  1.00            
ATOM    710  CG2 ILE A  93      32.753   8.651   6.387  3.00  1.00            
ATOM    711  CD1 ILE A  93      30.036   7.726   5.023  3.00  1.00            
ATOM    712    C ILE A  93      31.201  11.873   5.090  3.00  1.00            
ATOM    713    O ILE A  93      31.600  12.283   4.001  3.00  1.00            
ATOM    714    N GLY A  94      30.010  12.249   5.605  3.00  1.00            
ATOM    715   CA GLY A  94      29.211  13.195   4.876  3.00  1.00            
ATOM    716    C GLY A  94      27.981  12.568   4.305  3.00  1.00            
ATOM    717    O GLY A  94      27.352  13.144   3.418  3.00  1.00            
ATOM    718    N CYS A  95      27.584  11.376   4.782  1.00  1.00            
ATOM    719   CA CYS A  95      26.427  10.790   4.173  1.00  1.00            
ATOM    720   CB CYS A  95      26.312   9.264   4.350  1.00  1.00            
ATOM    721   SG CYS A  95      25.911   8.761   6.048  1.00  1.00            
ATOM    722    C CYS A  95      25.148  11.415   4.649  1.00  1.00            
ATOM    723    O CYS A  95      25.004  11.755   5.822  1.00  1.00            
ATOM    724    N THR A  96      24.180  11.596   3.716  4.00  1.00            
ATOM    725   CA THR A  96      22.900  12.142   4.076  4.00  1.00            
ATOM    726   CB THR A  96      22.710  13.575   3.672  4.00  1.00            
ATOM    727  OG1 THR A  96      21.485  14.074   4.189  4.00  1.00            
ATOM    728  CG2 THR A  96      22.728  13.671   2.138  4.00  1.00            
ATOM    729    C THR A  96      21.810  11.335   3.435  4.00  1.00            
ATOM    730    O THR A  96      21.832  11.081   2.231  4.00  1.00            
ATOM    731    N LEU A  97      20.797  10.950   4.242  4.00  1.00            
ATOM    732   CA LEU A  97      19.725  10.102   3.792  4.00  1.00            
ATOM    733   CB LEU A  97      18.865   9.563   4.946  4.00  1.00            
ATOM    734   CG LEU A  97      17.796   8.548   4.509  4.00  1.00            
ATOM    735  CD1 LEU A  97      18.443   7.267   3.956  4.00  1.00            
ATOM    736  CD2 LEU A  97      16.802   8.265   5.645  4.00  1.00            
ATOM    737    C LEU A  97      18.862  10.875   2.867  4.00  1.00            
ATOM    738    O LEU A  97      18.536  12.036   3.110  4.00  1.00            
ATOM    739    N ASN A  98      18.483  10.230   1.753  4.00  1.00            
ATOM    740   CA ASN A  98      17.651  10.896   0.811  4.00  1.00            
ATOM    741   CB ASN A  98      18.311  11.150  -0.553  4.00  1.00            
ATOM    742   CG ASN A  98      19.254  12.326  -0.373  4.00  1.00            
ATOM    743  OD1 ASN A  98      19.376  12.871   0.724  4.00  1.00            
ATOM    744  ND2 ASN A  98      19.923  12.748  -1.480  4.00  1.00            
ATOM    745    C ASN A  98      16.470  10.051   0.573  4.00  1.00            
ATOM    746    O ASN A  98      16.508   8.837   0.768  4.00  1.00            
ATOM    747    N PHE A  99      15.380  10.713   0.157  1.00  1.00            
ATOM    748   CA PHE A  99      14.176  10.029  -0.162  1.00  1.00            
ATOM    749   CB PHE A  99      14.334   9.202  -1.444  1.00  1.00            
ATOM    750   CG PHE A  99      14.687  10.153  -2.538  1.00  1.00            
ATOM    751  CD1 PHE A  99      15.968  10.650  -2.633  1.00  1.00            
ATOM    752  CD2 PHE A  99      13.754  10.542  -3.471  1.00  1.00            
ATOM    753  CE1 PHE A  99      16.312  11.526  -3.636  1.00  1.00            
ATOM    754  CE2 PHE A  99      14.092  11.419  -4.476  1.00  1.00            
ATOM    755   CZ PHE A  99      15.371  11.912  -4.560  1.00  1.00            
ATOM    756    C PHE A  99      13.805   9.124   1.010  1.00  1.00            
ATOM    757    O PHE A  99      13.711   7.886   0.800  1.00  1.00            
ATOM    758  OXT PHE A  99      13.624   9.660   2.137  1.00  1.00            
ATOM    759    N PRO B   1      12.279  14.359   2.169  1.00  1.00            
ATOM    760   CA PRO B   1      13.376  15.299   1.808  1.00  1.00            
ATOM    761   CD PRO B   1      11.150  15.122   2.807  1.00  1.00            
ATOM    762   CB PRO B   1      13.002  16.643   2.430  1.00  1.00            
ATOM    763   CG PRO B   1      11.478  16.602   2.581  1.00  1.00            
ATOM    764    C PRO B   1      14.597  14.703   2.423  1.00  1.00            
ATOM    765    O PRO B   1      14.491  13.668   3.077  1.00  1.00            
ATOM    766    N GLN B   2      15.759  15.356   2.241  4.00  1.00            
ATOM    767   CA GLN B   2      17.000  14.843   2.740  4.00  1.00            
ATOM    768   CB GLN B   2      18.205  15.679   2.285  4.00  1.00            
ATOM    769   CG GLN B   2      18.392  15.724   0.770  4.00  1.00            
ATOM    770   CD GLN B   2      19.411  16.816   0.477  4.00  1.00            
ATOM    771  OE1 GLN B   2      19.698  17.656   1.329  4.00  1.00            
ATOM    772  NE2 GLN B   2      19.969  16.810  -0.762  4.00  1.00            
ATOM    773    C GLN B   2      16.982  14.932   4.219  4.00  1.00            
ATOM    774    O GLN B   2      16.656  15.971   4.793  4.00  1.00            
ATOM    775    N ILE B   3      17.333  13.820   4.879  4.00  1.00            
ATOM    776   CA ILE B   3      17.457  13.889   6.294  4.00  1.00            
ATOM    777   CB ILE B   3      16.759  12.802   7.058  4.00  1.00            
ATOM    778  CG1 ILE B   3      16.917  13.055   8.568  4.00  1.00            
ATOM    779  CG2 ILE B   3      17.310  11.445   6.597  4.00  1.00            
ATOM    780  CD1 ILE B   3      16.232  14.332   9.052  4.00  1.00            
ATOM    781    C ILE B   3      18.932  13.761   6.558  4.00  1.00            
ATOM    782    O ILE B   3      19.587  12.865   6.029  4.00  1.00            
ATOM    783    N THR B   4      19.503  14.683   7.362  1.00  1.00            
ATOM    784   CA THR B   4      20.918  14.671   7.626  1.00  1.00            
ATOM    785   CB THR B   4      21.458  16.006   8.044  1.00  1.00            
ATOM    786  OG1 THR B   4      22.878  15.983   8.041  1.00  1.00            
ATOM    787  CG2 THR B   4      20.940  16.316   9.460  1.00  1.00            
ATOM    788    C THR B   4      21.168  13.742   8.764  1.00  1.00            
ATOM    789    O THR B   4      20.233  13.189   9.342  1.00  1.00            
ATOM    790    N LEU B   5      22.454  13.531   9.110  1.00  1.00            
ATOM    791   CA LEU B   5      22.702  12.606  10.170  1.00  1.00            
ATOM    792   CB LEU B   5      23.549  11.400   9.722  1.00  1.00            
ATOM    793   CG LEU B   5      25.002  11.720   9.321  1.00  1.00            
ATOM    794  CD1 LEU B   5      25.682  10.457   8.773  1.00  1.00            
ATOM    795  CD2 LEU B   5      25.102  12.912   8.354  1.00  1.00            
ATOM    796    C LEU B   5      23.415  13.262  11.316  1.00  1.00            
ATOM    797    O LEU B   5      24.123  12.586  12.061  1.00  1.00            
ATOM    798    N TRP B   6      23.251  14.587  11.516  1.00  1.00            
ATOM    799   CA TRP B   6      23.884  15.183  12.663  1.00  1.00            
ATOM    800   CB TRP B   6      23.782  16.718  12.703  1.00  1.00            
ATOM    801   CG TRP B   6      24.687  17.348  13.740  1.00  1.00            
ATOM    802  CD2 TRP B   6      24.560  18.693  14.228  1.00  1.00            
ATOM    803  CD1 TRP B   6      25.760  16.805  14.384  1.00  1.00            
ATOM    804  NE1 TRP B   6      26.317  17.729  15.236  1.00  1.00            
ATOM    805  CE2 TRP B   6      25.586  18.895  15.152  1.00  1.00            
ATOM    806  CE3 TRP B   6      23.663  19.679  13.931  1.00  1.00            
ATOM    807  CZ2 TRP B   6      25.730  20.092  15.794  1.00  1.00            
ATOM    808  CZ3 TRP B   6      23.811  20.884  14.582  1.00  1.00            
ATOM    809  CH2 TRP B   6      24.826  21.087  15.495  1.00  1.00            
ATOM    810    C TRP B   6      23.162  14.651  13.855  1.00  1.00            
ATOM    811    O TRP B   6      23.767  14.193  14.823  1.00  1.00            
ATOM    812    N LYS B   7      21.817  14.684  13.779  1.00  1.00            
ATOM    813   CA LYS B   7      20.956  14.237  14.834  1.00  1.00            
ATOM    814   CB LYS B   7      19.715  15.123  15.012  1.00  1.00            
ATOM    815   CG LYS B   7      20.047  16.595  15.251  1.00  1.00            
ATOM    816   CD LYS B   7      20.682  17.265  14.029  1.00  1.00            
ATOM    817   CE LYS B   7      20.861  18.778  14.172  1.00  1.00            
ATOM    818   NZ LYS B   7      19.541  19.447  14.147  1.00  1.00            
ATOM    819    C LYS B   7      20.449  12.913  14.400  1.00  1.00            
ATOM    820    O LYS B   7      20.785  12.426  13.322  1.00  1.00            
ATOM    821    N ARG B   8      19.646  12.271  15.260  1.00  1.00            
ATOM    822   CA ARG B   8      19.102  11.027  14.846  1.00  1.00            
ATOM    823   CB ARG B   8      18.543  10.183  16.010  1.00  1.00            
ATOM    824   CG ARG B   8      19.628   9.610  16.923  1.00  1.00            
ATOM    825   CD ARG B   8      19.082   8.776  18.086  1.00  1.00            
ATOM    826   NE ARG B   8      18.485   9.716  19.078  1.00  1.00            
ATOM    827   CZ ARG B   8      17.184  10.110  18.964  1.00  1.00            
ATOM    828  NH1 ARG B   8      16.407   9.623  17.954  1.00  1.00            
ATOM    829  NH2 ARG B   8      16.659  10.994  19.863  1.00  1.00            
ATOM    830    C ARG B   8      17.973  11.313  13.925  1.00  1.00            
ATOM    831    O ARG B   8      17.150  12.195  14.174  1.00  1.00            
ATOM    832    N PRO B   9      17.948  10.574  12.850  1.00  1.00            
ATOM    833   CA PRO B   9      16.918  10.741  11.870  1.00  1.00            
ATOM    834   CD PRO B   9      18.490   9.229  12.840  1.00  1.00            
ATOM    835   CB PRO B   9      17.127   9.610  10.869  1.00  1.00            
ATOM    836   CG PRO B   9      17.693   8.483  11.754  1.00  1.00            
ATOM    837    C PRO B   9      15.617  10.570  12.591  1.00  1.00            
ATOM    838    O PRO B   9      15.461   9.578  13.299  1.00  1.00            
ATOM    839    N LEU B  10      14.677  11.521  12.435  4.00  1.00            
ATOM    840   CA LEU B  10      13.404  11.386  13.081  4.00  1.00            
ATOM    841   CB LEU B  10      13.155  12.387  14.227  4.00  1.00            
ATOM    842   CG LEU B  10      13.127  13.869  13.803  4.00  1.00            
ATOM    843  CD1 LEU B  10      12.874  14.786  15.010  4.00  1.00            
ATOM    844  CD2 LEU B  10      14.398  14.266  13.035  4.00  1.00            
ATOM    845    C LEU B  10      12.365  11.608  12.022  4.00  1.00            
ATOM    846    O LEU B  10      12.582  12.376  11.087  4.00  1.00            
ATOM    847    N VAL B  11      11.216  10.908  12.125  4.00  1.00            
ATOM    848   CA VAL B  11      10.173  11.039  11.142  4.00  1.00            
ATOM    849   CB VAL B  11      10.217   9.966  10.093  4.00  1.00            
ATOM    850  CG1 VAL B  11      11.546  10.078   9.327  4.00  1.00            
ATOM    851  CG2 VAL B  11       9.996   8.606  10.781  4.00  1.00            
ATOM    852    C VAL B  11       8.866  10.843  11.849  4.00  1.00            
ATOM    853    O VAL B  11       8.836  10.421  13.004  4.00  1.00            
ATOM    854    N THR B  12       7.743  11.171  11.171  4.00  1.00            
ATOM    855   CA THR B  12       6.435  10.932  11.719  4.00  1.00            
ATOM    856   CB THR B  12       5.465  12.064  11.485  4.00  1.00            
ATOM    857  OG1 THR B  12       4.202  11.754  12.055  4.00  1.00            
ATOM    858  CG2 THR B  12       5.329  12.347   9.979  4.00  1.00            
ATOM    859    C THR B  12       5.933   9.688  11.022  4.00  1.00            
ATOM    860    O THR B  12       5.777   9.655   9.803  4.00  1.00            
ATOM    861    N ILE B  13       5.718   8.601  11.794  4.00  1.00            
ATOM    862   CA ILE B  13       5.404   7.293  11.268  4.00  1.00            
ATOM    863   CB ILE B  13       5.642   6.218  12.290  4.00  1.00            
ATOM    864  CG1 ILE B  13       5.701   4.838  11.615  4.00  1.00            
ATOM    865  CG2 ILE B  13       4.566   6.344  13.379  4.00  1.00            
ATOM    866  CD1 ILE B  13       6.359   3.768  12.484  4.00  1.00            
ATOM    867    C ILE B  13       4.032   7.093  10.681  4.00  1.00            
ATOM    868    O ILE B  13       3.917   6.549   9.586  4.00  1.00            
ATOM    869    N ARG B  14       2.954   7.512  11.374  4.00  1.00            
ATOM    870   CA ARG B  14       1.615   7.346  10.863  4.00  1.00            
ATOM    871   CB ARG B  14       1.368   8.250   9.644  4.00  1.00            
ATOM    872   CG ARG B  14       1.738   9.707   9.945  4.00  1.00            
ATOM    873   CD ARG B  14       0.554  10.643  10.182  4.00  1.00            
ATOM    874   NE ARG B  14       0.038  11.056   8.847  4.00  1.00            
ATOM    875   CZ ARG B  14      -0.935  12.008   8.762  4.00  1.00            
ATOM    876  NH1 ARG B  14      -1.462  12.545   9.901  4.00  1.00            
ATOM    877  NH2 ARG B  14      -1.380  12.424   7.540  4.00  1.00            
ATOM    878    C ARG B  14       1.313   5.907  10.481  4.00  1.00            
ATOM    879    O ARG B  14       1.167   5.598   9.299  4.00  1.00            
ATOM    880    N ILE B  15       1.222   4.981  11.473  4.00  1.00            
ATOM    881   CA ILE B  15       0.851   3.597  11.233  4.00  1.00            
ATOM    882   CB ILE B  15       1.822   2.583  11.757  4.00  1.00            
ATOM    883  CG1 ILE B  15       1.379   1.175  11.321  4.00  1.00            
ATOM    884  CG2 ILE B  15       1.941   2.758  13.280  4.00  1.00            
ATOM    885  CD1 ILE B  15       2.411   0.087  11.608  4.00  1.00            
ATOM    886    C ILE B  15      -0.445   3.363  11.949  4.00  1.00            
ATOM    887    O ILE B  15      -0.668   3.897  13.035  4.00  1.00            
ATOM    888    N GLY B  16      -1.358   2.579  11.337  3.00  1.00            
ATOM    889   CA GLY B  16      -2.627   2.341  11.966  3.00  1.00            
ATOM    890    C GLY B  16      -3.266   3.681  12.035  3.00  1.00            
ATOM    891    O GLY B  16      -3.039   4.529  11.174  3.00  1.00            
ATOM    892    N GLY B  17      -4.088   3.918  13.069  3.00  1.00            
ATOM    893   CA GLY B  17      -4.625   5.235  13.176  3.00  1.00            
ATOM    894    C GLY B  17      -3.822   5.883  14.249  3.00  1.00            
ATOM    895    O GLY B  17      -4.355   6.271  15.287  3.00  1.00            
ATOM    896    N GLN B  18      -2.500   6.024  14.020  4.00  1.00            
ATOM    897   CA GLN B  18      -1.724   6.606  15.069  4.00  1.00            
ATOM    898   CB GLN B  18      -1.364   5.602  16.179  4.00  1.00            
ATOM    899   CG GLN B  18      -0.518   4.415  15.725  4.00  1.00            
ATOM    900   CD GLN B  18      -0.667   3.343  16.794  4.00  1.00            
ATOM    901  OE1 GLN B  18      -1.664   3.306  17.514  4.00  1.00            
ATOM    902  NE2 GLN B  18       0.341   2.437  16.897  4.00  1.00            
ATOM    903    C GLN B  18      -0.507   7.278  14.548  4.00  1.00            
ATOM    904    O GLN B  18       0.068   6.885  13.535  4.00  1.00            
ATOM    905    N LEU B  19      -0.111   8.356  15.253  4.00  1.00            
ATOM    906   CA LEU B  19       1.060   9.085  14.888  4.00  1.00            
ATOM    907   CB LEU B  19       0.890  10.614  14.941  4.00  1.00            
ATOM    908   CG LEU B  19      -0.077  11.161  13.872  4.00  1.00            
ATOM    909  CD1 LEU B  19      -1.515  10.669  14.105  4.00  1.00            
ATOM    910  CD2 LEU B  19       0.020  12.691  13.759  4.00  1.00            
ATOM    911    C LEU B  19       2.135   8.690  15.850  4.00  1.00            
ATOM    912    O LEU B  19       1.985   8.852  17.060  4.00  1.00            
ATOM    913    N LYS B  20       3.251   8.134  15.331  4.00  1.00            
ATOM    914   CA LYS B  20       4.303   7.708  16.209  4.00  1.00            
ATOM    915   CB LYS B  20       4.427   6.182  16.323  4.00  1.00            
ATOM    916   CG LYS B  20       5.268   5.750  17.522  4.00  1.00            
ATOM    917   CD LYS B  20       4.641   6.155  18.856  4.00  1.00            
ATOM    918   CE LYS B  20       5.332   5.535  20.069  4.00  1.00            
ATOM    919   NZ LYS B  20       6.732   6.003  20.149  4.00  1.00            
ATOM    920    C LYS B  20       5.597   8.255  15.694  4.00  1.00            
ATOM    921    O LYS B  20       5.729   8.551  14.508  4.00  1.00            
ATOM    922    N GLU B  21       6.585   8.443  16.594  4.00  1.00            
ATOM    923   CA GLU B  21       7.852   8.952  16.158  4.00  1.00            
ATOM    924   CB GLU B  21       8.651   9.704  17.241  4.00  1.00            
ATOM    925   CG GLU B  21       8.966   8.886  18.492  4.00  1.00            
ATOM    926   CD GLU B  21       9.759   9.787  19.429  4.00  1.00            
ATOM    927  OE1 GLU B  21      10.913  10.143  19.066  4.00  1.00            
ATOM    928  OE2 GLU B  21       9.226  10.136  20.517  4.00  1.00            
ATOM    929    C GLU B  21       8.675   7.804  15.647  4.00  1.00            
ATOM    930    O GLU B  21       8.592   6.696  16.174  4.00  1.00            
ATOM    931    N ALA B  22       9.498   8.035  14.592  4.00  1.00            
ATOM    932   CA ALA B  22      10.237   6.933  14.035  4.00  1.00            
ATOM    933   CB ALA B  22       9.636   6.396  12.724  4.00  1.00            
ATOM    934    C ALA B  22      11.651   7.305  13.729  4.00  1.00            
ATOM    935    O ALA B  22      11.953   8.438  13.356  4.00  1.00            
ATOM    936    N LEU B  23      12.552   6.314  13.902  4.00  1.00            
ATOM    937   CA LEU B  23      13.933   6.451  13.542  4.00  1.00            
ATOM    938   CB LEU B  23      14.936   6.071  14.645  4.00  1.00            
ATOM    939   CG LEU B  23      14.942   7.035  15.845  4.00  1.00            
ATOM    940  CD1 LEU B  23      13.616   6.983  16.617  4.00  1.00            
ATOM    941  CD2 LEU B  23      16.173   6.801  16.736  4.00  1.00            
ATOM    942    C LEU B  23      14.156   5.514  12.398  4.00  1.00            
ATOM    943    O LEU B  23      13.916   4.313  12.514  4.00  1.00            
ATOM    944    N LEU B  24      14.607   6.052  11.247  4.00  1.00            
ATOM    945   CA LEU B  24      14.858   5.225  10.101  4.00  1.00            
ATOM    946   CB LEU B  24      15.072   6.047   8.819  4.00  1.00            
ATOM    947   CG LEU B  24      13.925   7.033   8.523  4.00  1.00            
ATOM    948  CD1 LEU B  24      14.117   7.720   7.161  4.00  1.00            
ATOM    949  CD2 LEU B  24      12.547   6.373   8.687  4.00  1.00            
ATOM    950    C LEU B  24      16.152   4.536  10.408  4.00  1.00            
ATOM    951    O LEU B  24      17.120   5.192  10.786  4.00  1.00            
ATOM    952    N ASP B  25      16.214   3.194  10.278  1.00  1.00            
ATOM    953   CA ASP B  25      17.455   2.549  10.608  1.00  1.00            
ATOM    954   CB ASP B  25      17.342   1.533  11.754  1.00  1.00            
ATOM    955   CG ASP B  25      17.142   2.340  13.030  1.00  1.00            
ATOM    956  OD1 ASP B  25      17.013   3.589  12.922  1.00  1.00            
ATOM    957  OD2 ASP B  25      17.125   1.721  14.126  1.00  1.00            
ATOM    958    C ASP B  25      17.990   1.850   9.400  1.00  1.00            
ATOM    959    O ASP B  25      17.563   0.742   9.079  1.00  1.00            
ATOM    960    N THR B  26      18.940   2.493   8.686  3.00  1.00            
ATOM    961   CA THR B  26      19.571   1.796   7.605  3.00  1.00            
ATOM    962   CB THR B  26      20.443   2.666   6.741  3.00  1.00            
ATOM    963  OG1 THR B  26      19.671   3.708   6.163  3.00  1.00            
ATOM    964  CG2 THR B  26      21.074   1.801   5.636  3.00  1.00            
ATOM    965    C THR B  26      20.438   0.836   8.329  3.00  1.00            
ATOM    966    O THR B  26      21.571   1.141   8.695  3.00  1.00            
ATOM    967    N GLY B  27      19.895  -0.369   8.563  3.00  1.00            
ATOM    968   CA GLY B  27      20.579  -1.324   9.370  3.00  1.00            
ATOM    969    C GLY B  27      19.634  -2.459   9.538  3.00  1.00            
ATOM    970    O GLY B  27      19.787  -3.517   8.930  3.00  1.00            
ATOM    971    N ALA B  28      18.616  -2.243  10.386  1.00  1.00            
ATOM    972   CA ALA B  28      17.698  -3.284  10.709  1.00  1.00            
ATOM    973   CB ALA B  28      16.712  -2.903  11.826  1.00  1.00            
ATOM    974    C ALA B  28      16.888  -3.700   9.531  1.00  1.00            
ATOM    975    O ALA B  28      16.402  -2.877   8.757  1.00  1.00            
ATOM    976    N ASP B  29      16.749  -5.031   9.369  1.00  1.00            
ATOM    977   CA ASP B  29      15.979  -5.575   8.295  1.00  1.00            
ATOM    978   CB ASP B  29      16.171  -7.093   8.132  1.00  1.00            
ATOM    979   CG ASP B  29      17.561  -7.306   7.551  1.00  1.00            
ATOM    980  OD1 ASP B  29      18.265  -6.286   7.326  1.00  1.00            
ATOM    981  OD2 ASP B  29      17.934  -8.486   7.313  1.00  1.00            
ATOM    982    C ASP B  29      14.511  -5.314   8.482  1.00  1.00            
ATOM    983    O ASP B  29      13.864  -4.740   7.609  1.00  1.00            
ATOM    984    N ASP B  30      13.956  -5.700   9.648  1.00  1.00            
ATOM    985   CA ASP B  30      12.538  -5.597   9.889  1.00  1.00            
ATOM    986   CB ASP B  30      11.979  -6.791  10.689  1.00  1.00            
ATOM    987   CG ASP B  30      12.725  -6.887  12.015  1.00  1.00            
ATOM    988  OD1 ASP B  30      13.662  -6.072  12.225  1.00  1.00            
ATOM    989  OD2 ASP B  30      12.381  -7.786  12.830  1.00  1.00            
ATOM    990    C ASP B  30      12.224  -4.338  10.616  1.00  1.00            
ATOM    991    O ASP B  30      13.082  -3.486  10.837  1.00  1.00            
ATOM    992    N THR B  31      10.942  -4.199  10.999  1.00  1.00            
ATOM    993   CA THR B  31      10.511  -3.023  11.683  1.00  1.00            
ATOM    994   CB THR B  31       9.281  -2.407  11.086  1.00  1.00            
ATOM    995  OG1 THR B  31       8.224  -3.352  11.063  1.00  1.00            
ATOM    996  CG2 THR B  31       9.606  -1.942   9.657  1.00  1.00            
ATOM    997    C THR B  31      10.243  -3.375  13.098  1.00  1.00            
ATOM    998    O THR B  31       9.965  -4.526  13.414  1.00  1.00            
ATOM    999    N VAL B  32      10.389  -2.398  14.009  4.00  1.00            
ATOM   1000   CA VAL B  32      10.100  -2.683  15.379  4.00  1.00            
ATOM   1001   CB VAL B  32      11.310  -2.703  16.268  4.00  1.00            
ATOM   1002  CG1 VAL B  32      12.234  -3.841  15.805  4.00  1.00            
ATOM   1003  CG2 VAL B  32      11.970  -1.312  16.243  4.00  1.00            
ATOM   1004    C VAL B  32       9.231  -1.575  15.863  4.00  1.00            
ATOM   1005    O VAL B  32       9.392  -0.426  15.457  4.00  1.00            
ATOM   1006    N LEU B  33       8.254  -1.898  16.726  4.00  1.00            
ATOM   1007   CA LEU B  33       7.426  -0.863  17.261  4.00  1.00            
ATOM   1008   CB LEU B  33       5.940  -0.965  16.872  4.00  1.00            
ATOM   1009   CG LEU B  33       5.645  -0.616  15.403  4.00  1.00            
ATOM   1010  CD1 LEU B  33       5.806   0.887  15.137  4.00  1.00            
ATOM   1011  CD2 LEU B  33       6.499  -1.460  14.454  4.00  1.00            
ATOM   1012    C LEU B  33       7.479  -0.974  18.740  4.00  1.00            
ATOM   1013    O LEU B  33       7.700  -2.054  19.286  4.00  1.00            
ATOM   1014    N GLU B  34       7.300   0.164  19.431  1.00  1.00            
ATOM   1015   CA GLU B  34       7.217   0.074  20.850  1.00  1.00            
ATOM   1016   CB GLU B  34       7.196   1.418  21.596  1.00  1.00            
ATOM   1017   CG GLU B  34       8.569   2.094  21.642  1.00  1.00            
ATOM   1018   CD GLU B  34       8.492   3.248  22.629  1.00  1.00            
ATOM   1019  OE1 GLU B  34       8.764   3.009  23.836  1.00  1.00            
ATOM   1020  OE2 GLU B  34       8.159   4.382  22.192  1.00  1.00            
ATOM   1021    C GLU B  34       5.934  -0.632  21.080  1.00  1.00            
ATOM   1022    O GLU B  34       5.123  -0.745  20.160  1.00  1.00            
ATOM   1023    N GLU B  35       5.741  -1.160  22.301  1.00  1.00            
ATOM   1024   CA GLU B  35       4.582  -1.947  22.590  1.00  1.00            
ATOM   1025   CB GLU B  35       4.445  -2.290  24.082  1.00  1.00            
ATOM   1026   CG GLU B  35       5.564  -3.193  24.602  1.00  1.00            
ATOM   1027   CD GLU B  35       5.388  -3.337  26.105  1.00  1.00            
ATOM   1028  OE1 GLU B  35       5.253  -2.287  26.789  1.00  1.00            
ATOM   1029  OE2 GLU B  35       5.390  -4.500  26.590  1.00  1.00            
ATOM   1030    C GLU B  35       3.368  -1.191  22.201  1.00  1.00            
ATOM   1031    O GLU B  35       3.132  -0.071  22.648  1.00  1.00            
ATOM   1032    N MET B  36       2.571  -1.810  21.316  1.00  1.00            
ATOM   1033   CA MET B  36       1.382  -1.167  20.876  1.00  1.00            
ATOM   1034   CB MET B  36       1.533  -0.512  19.492  1.00  1.00            
ATOM   1035   CG MET B  36       2.548   0.636  19.498  1.00  1.00            
ATOM   1036   SD MET B  36       2.947   1.342  17.870  1.00  1.00            
ATOM   1037   CE MET B  36       4.161   2.539  18.497  1.00  1.00            
ATOM   1038    C MET B  36       0.337  -2.210  20.799  1.00  1.00            
ATOM   1039    O MET B  36       0.597  -3.324  20.351  1.00  1.00            
ATOM   1040    N ASN B  37      -0.881  -1.877  21.255  1.00  1.00            
ATOM   1041   CA ASN B  37      -1.901  -2.867  21.181  1.00  1.00            
ATOM   1042   CB ASN B  37      -2.906  -2.794  22.341  1.00  1.00            
ATOM   1043   CG ASN B  37      -3.589  -4.149  22.473  1.00  1.00            
ATOM   1044  OD1 ASN B  37      -4.095  -4.707  21.500  1.00  1.00            
ATOM   1045  ND2 ASN B  37      -3.593  -4.700  23.716  1.00  1.00            
ATOM   1046    C ASN B  37      -2.618  -2.601  19.905  1.00  1.00            
ATOM   1047    O ASN B  37      -3.498  -1.745  19.826  1.00  1.00            
ATOM   1048    N LEU B  38      -2.221  -3.340  18.851  1.00  1.00            
ATOM   1049   CA LEU B  38      -2.809  -3.191  17.562  1.00  1.00            
ATOM   1050   CB LEU B  38      -1.764  -3.033  16.442  1.00  1.00            
ATOM   1051   CG LEU B  38      -0.850  -1.809  16.612  1.00  1.00            
ATOM   1052  CD1 LEU B  38       0.142  -1.683  15.444  1.00  1.00            
ATOM   1053  CD2 LEU B  38      -1.673  -0.534  16.842  1.00  1.00            
ATOM   1054    C LEU B  38      -3.483  -4.497  17.289  1.00  1.00            
ATOM   1055    O LEU B  38      -2.924  -5.558  17.562  1.00  1.00            
ATOM   1056    N PRO B  39      -4.677  -4.454  16.785  1.00  1.00            
ATOM   1057   CA PRO B  39      -5.347  -5.696  16.524  1.00  1.00            
ATOM   1058   CD PRO B  39      -5.611  -3.439  17.260  1.00  1.00            
ATOM   1059   CB PRO B  39      -6.837  -5.378  16.477  1.00  1.00            
ATOM   1060   CG PRO B  39      -6.968  -4.146  17.390  1.00  1.00            
ATOM   1061    C PRO B  39      -4.848  -6.380  15.297  1.00  1.00            
ATOM   1062    O PRO B  39      -4.246  -5.732  14.443  1.00  1.00            
ATOM   1063    N GLY B  40      -5.087  -7.699  15.216  1.00  1.00            
ATOM   1064   CA GLY B  40      -4.701  -8.462  14.072  1.00  1.00            
ATOM   1065    C GLY B  40      -4.127  -9.733  14.581  1.00  1.00            
ATOM   1066    O GLY B  40      -3.742  -9.834  15.744  1.00  1.00            
ATOM   1067    N LYS B  41      -4.053 -10.754  13.711  1.00  1.00            
ATOM   1068   CA LYS B  41      -3.472 -11.968  14.177  1.00  1.00            
ATOM   1069   CB LYS B  41      -3.884 -13.208  13.365  1.00  1.00            
ATOM   1070   CG LYS B  41      -3.583 -14.520  14.091  1.00  1.00            
ATOM   1071   CD LYS B  41      -4.356 -15.723  13.548  1.00  1.00            
ATOM   1072   CE LYS B  41      -4.144 -16.994  14.373  1.00  1.00            
ATOM   1073   NZ LYS B  41      -5.013 -18.082  13.873  1.00  1.00            
ATOM   1074    C LYS B  41      -2.005 -11.782  14.076  1.00  1.00            
ATOM   1075    O LYS B  41      -1.505 -11.231  13.096  1.00  1.00            
ATOM   1076    N TRP B  42      -1.268 -12.219  15.109  1.00  1.00            
ATOM   1077   CA TRP B  42       0.137 -12.006  15.027  1.00  1.00            
ATOM   1078   CB TRP B  42       0.664 -10.964  16.020  1.00  1.00            
ATOM   1079   CG TRP B  42       0.557 -11.358  17.470  1.00  1.00            
ATOM   1080  CD2 TRP B  42      -0.361 -10.760  18.394  1.00  1.00            
ATOM   1081  CD1 TRP B  42       1.293 -12.260  18.181  1.00  1.00            
ATOM   1082  NE1 TRP B  42       0.888 -12.263  19.495  1.00  1.00            
ATOM   1083  CE2 TRP B  42      -0.130 -11.343  19.640  1.00  1.00            
ATOM   1084  CE3 TRP B  42      -1.314  -9.799  18.220  1.00  1.00            
ATOM   1085  CZ2 TRP B  42      -0.852 -10.971  20.736  1.00  1.00            
ATOM   1086  CZ3 TRP B  42      -2.046  -9.432  19.326  1.00  1.00            
ATOM   1087  CH2 TRP B  42      -1.819 -10.006  20.559  1.00  1.00            
ATOM   1088    C TRP B  42       0.819 -13.307  15.325  1.00  1.00            
ATOM   1089    O TRP B  42       0.242 -14.200  15.945  1.00  1.00            
ATOM   1090    N LYS B  43       2.080 -13.451  14.860  4.00  1.00            
ATOM   1091   CA LYS B  43       2.849 -14.648  15.048  4.00  1.00            
ATOM   1092   CB LYS B  43       3.125 -15.360  13.720  4.00  1.00            
ATOM   1093   CG LYS B  43       1.830 -15.745  12.999  4.00  1.00            
ATOM   1094   CD LYS B  43       1.994 -16.031  11.504  4.00  1.00            
ATOM   1095   CE LYS B  43       0.661 -16.184  10.763  4.00  1.00            
ATOM   1096   NZ LYS B  43       0.886 -16.158   9.300  4.00  1.00            
ATOM   1097    C LYS B  43       4.168 -14.205  15.641  4.00  1.00            
ATOM   1098    O LYS B  43       4.512 -13.037  15.527  4.00  1.00            
ATOM   1099    N PRO B  44       4.939 -15.039  16.291  4.00  0.00            
ATOM   1100   CA PRO B  44       6.194 -14.544  16.832  4.00  0.00            
ATOM   1101   CD PRO B  44       4.321 -16.010  17.180  4.00  0.00            
ATOM   1102   CB PRO B  44       6.553 -15.494  17.974  4.00  0.00            
ATOM   1103   CG PRO B  44       5.194 -16.039  18.444  4.00  0.00            
ATOM   1104    C PRO B  44       7.321 -14.358  15.859  4.00  0.00            
ATOM   1105    O PRO B  44       7.315 -14.994  14.807  4.00  0.00            
ATOM   1106    N LYS B  45       8.284 -13.476  16.210  4.00  0.00            
ATOM   1107   CA LYS B  45       9.456 -13.217  15.410  4.00  0.00            
ATOM   1108   CB LYS B  45       9.208 -12.149  14.327  4.00  0.00            
ATOM   1109   CG LYS B  45      10.361 -11.946  13.341  4.00  0.00            
ATOM   1110   CD LYS B  45       9.958 -11.124  12.112  4.00  0.00            
ATOM   1111   CE LYS B  45      11.112 -10.815  11.156  4.00  0.00            
ATOM   1112   NZ LYS B  45      10.615 -10.038   9.999  4.00  0.00            
ATOM   1113    C LYS B  45      10.505 -12.700  16.329  4.00  0.00            
ATOM   1114    O LYS B  45      10.198 -12.165  17.394  4.00  0.00            
ATOM   1115    N MET B  46      11.788 -12.857  15.959  4.00  0.00            
ATOM   1116   CA MET B  46      12.782 -12.348  16.851  4.00  0.00            
ATOM   1117   CB MET B  46      13.505 -13.431  17.671  4.00  0.00            
ATOM   1118   CG MET B  46      12.588 -14.097  18.703  4.00  0.00            
ATOM   1119   SD MET B  46      13.375 -15.389  19.713  4.00  0.00            
ATOM   1120   CE MET B  46      11.867 -15.862  20.611  4.00  0.00            
ATOM   1121    C MET B  46      13.790 -11.566  16.091  4.00  0.00            
ATOM   1122    O MET B  46      14.139 -11.899  14.960  4.00  0.00            
ATOM   1123    N ILE B  47      14.263 -10.469  16.714  4.00  0.00            
ATOM   1124   CA ILE B  47      15.309  -9.700  16.123  4.00  0.00            
ATOM   1125   CB ILE B  47      15.085  -8.213  16.064  4.00  0.00            
ATOM   1126  CG1 ILE B  47      15.015  -7.616  17.476  4.00  0.00            
ATOM   1127  CG2 ILE B  47      13.841  -7.948  15.200  4.00  0.00            
ATOM   1128  CD1 ILE B  47      15.102  -6.090  17.518  4.00  0.00            
ATOM   1129    C ILE B  47      16.478  -9.933  17.020  4.00  0.00            
ATOM   1130    O ILE B  47      16.341  -9.904  18.242  4.00  0.00            
ATOM   1131    N GLY B  48      17.662 -10.195  16.438  4.00  0.00            
ATOM   1132   CA GLY B  48      18.791 -10.532  17.253  4.00  0.00            
ATOM   1133    C GLY B  48      19.097  -9.395  18.177  4.00  0.00            
ATOM   1134    O GLY B  48      19.314  -9.607  19.365  4.00  0.00            
ATOM   1135    N GLY B  49      19.124  -8.145  17.682  4.00  0.00            
ATOM   1136   CA GLY B  49      19.436  -7.074  18.588  4.00  0.00            
ATOM   1137    C GLY B  49      20.902  -7.124  18.798  4.00  0.00            
ATOM   1138    O GLY B  49      21.585  -8.008  18.282  4.00  0.00            
ATOM   1139    N ILE B  50      21.431  -6.170  19.575  3.00  0.00            
ATOM   1140   CA ILE B  50      22.830  -6.233  19.824  3.00  0.00            
ATOM   1141   CB ILE B  50      23.525  -4.902  19.692  3.00  0.00            
ATOM   1142  CG1 ILE B  50      25.031  -5.049  19.968  3.00  0.00            
ATOM   1143  CG2 ILE B  50      22.804  -3.865  20.570  3.00  0.00            
ATOM   1144  CD1 ILE B  50      25.847  -3.819  19.570  3.00  0.00            
ATOM   1145    C ILE B  50      22.988  -6.734  21.230  3.00  0.00            
ATOM   1146    O ILE B  50      22.629  -6.061  22.195  3.00  0.00            
ATOM   1147    N GLY B  51      23.500  -7.972  21.371  3.00  0.00            
ATOM   1148   CA GLY B  51      23.740  -8.531  22.671  3.00  0.00            
ATOM   1149    C GLY B  51      22.434  -8.707  23.380  3.00  0.00            
ATOM   1150    O GLY B  51      22.362  -8.522  24.594  3.00  0.00            
ATOM   1151    N GLY B  52      21.359  -9.076  22.656  4.00  0.00            
ATOM   1152   CA GLY B  52      20.108  -9.214  23.346  4.00  0.00            
ATOM   1153    C GLY B  52      19.207 -10.129  22.581  4.00  0.00            
ATOM   1154    O GLY B  52      19.609 -10.744  21.597  4.00  0.00            
ATOM   1155    N PHE B  53      17.963 -10.287  23.073  4.00  0.00            
ATOM   1156   CA PHE B  53      16.976 -11.040  22.355  4.00  0.00            
ATOM   1157   CB PHE B  53      16.605 -12.383  23.008  4.00  0.00            
ATOM   1158   CG PHE B  53      17.793 -13.277  22.929  4.00  0.00            
ATOM   1159  CD1 PHE B  53      18.794 -13.187  23.869  4.00  0.00            
ATOM   1160  CD2 PHE B  53      17.907 -14.207  21.921  4.00  0.00            
ATOM   1161  CE1 PHE B  53      19.892 -14.009  23.804  4.00  0.00            
ATOM   1162  CE2 PHE B  53      19.004 -15.032  21.851  4.00  0.00            
ATOM   1163   CZ PHE B  53      19.999 -14.934  22.793  4.00  0.00            
ATOM   1164    C PHE B  53      15.740 -10.188  22.377  4.00  0.00            
ATOM   1165    O PHE B  53      15.326  -9.725  23.438  4.00  0.00            
ATOM   1166    N ILE B  54      15.122  -9.943  21.205  4.00  0.00            
ATOM   1167   CA ILE B  54      13.918  -9.154  21.167  4.00  0.00            
ATOM   1168   CB ILE B  54      13.979  -8.012  20.199  4.00  0.00            
ATOM   1169  CG1 ILE B  54      15.071  -7.010  20.606  4.00  0.00            
ATOM   1170  CG2 ILE B  54      12.575  -7.395  20.104  4.00  0.00            
ATOM   1171  CD1 ILE B  54      14.812  -6.347  21.956  4.00  0.00            
ATOM   1172    C ILE B  54      12.850 -10.069  20.687  4.00  0.00            
ATOM   1173    O ILE B  54      12.958 -10.661  19.615  4.00  0.00            
ATOM   1174    N LYS B  55      11.795 -10.225  21.501  4.00  0.00            
ATOM   1175   CA LYS B  55      10.699 -11.061  21.125  4.00  0.00            
ATOM   1176   CB LYS B  55       9.825 -11.503  22.308  4.00  0.00            
ATOM   1177   CG LYS B  55      10.567 -12.283  23.390  4.00  0.00            
ATOM   1178   CD LYS B  55       9.771 -12.375  24.691  4.00  0.00            
ATOM   1179   CE LYS B  55       9.236 -11.021  25.164  4.00  0.00            
ATOM   1180   NZ LYS B  55      10.358 -10.082  25.390  4.00  0.00            
ATOM   1181    C LYS B  55       9.819 -10.216  20.281  4.00  0.00            
ATOM   1182    O LYS B  55       9.932  -8.991  20.303  4.00  0.00            
ATOM   1183    N VAL B  56       8.920 -10.830  19.489  4.00  0.00            
ATOM   1184   CA VAL B  56       8.158  -9.929  18.690  4.00  0.00            
ATOM   1185   CB VAL B  56       8.795  -9.676  17.347  4.00  0.00            
ATOM   1186  CG1 VAL B  56       7.909  -8.726  16.526  4.00  0.00            
ATOM   1187  CG2 VAL B  56      10.223  -9.146  17.566  4.00  0.00            
ATOM   1188    C VAL B  56       6.786 -10.431  18.431  4.00  0.00            
ATOM   1189    O VAL B  56       6.528 -11.631  18.339  4.00  0.00            
ATOM   1190    N ARG B  57       5.867  -9.459  18.328  4.00  0.00            
ATOM   1191   CA ARG B  57       4.488  -9.687  18.071  4.00  0.00            
ATOM   1192   CB ARG B  57       3.619  -8.447  18.304  4.00  0.00            
ATOM   1193   CG ARG B  57       2.123  -8.735  18.195  4.00  0.00            
ATOM   1194   CD ARG B  57       1.261  -7.518  18.520  4.00  0.00            
ATOM   1195   NE ARG B  57       1.669  -7.059  19.876  4.00  0.00            
ATOM   1196   CZ ARG B  57       0.881  -6.191  20.572  4.00  0.00            
ATOM   1197  NH1 ARG B  57      -0.322  -5.803  20.055  4.00  0.00            
ATOM   1198  NH2 ARG B  57       1.294  -5.719  21.785  4.00  0.00            
ATOM   1199    C ARG B  57       4.228 -10.150  16.657  4.00  0.00            
ATOM   1200    O ARG B  57       3.363 -10.995  16.451  4.00  0.00            
ATOM   1201    N GLN B  58       4.950  -9.601  15.654  4.00  1.00            
ATOM   1202   CA GLN B  58       4.818  -9.864  14.231  4.00  1.00            
ATOM   1203   CB GLN B  58       5.437 -11.193  13.752  4.00  1.00            
ATOM   1204   CG GLN B  58       5.385 -11.423  12.237  4.00  1.00            
ATOM   1205   CD GLN B  58       5.945 -12.814  11.950  4.00  1.00            
ATOM   1206  OE1 GLN B  58       6.122 -13.624  12.857  4.00  1.00            
ATOM   1207  NE2 GLN B  58       6.222 -13.105  10.650  4.00  1.00            
ATOM   1208    C GLN B  58       3.424  -9.771  13.749  4.00  1.00            
ATOM   1209    O GLN B  58       2.562 -10.580  14.082  4.00  1.00            
ATOM   1210    N TYR B  59       3.186  -8.740  12.918  4.00  1.00            
ATOM   1211   CA TYR B  59       1.920  -8.620  12.281  4.00  1.00            
ATOM   1212   CB TYR B  59       1.074  -7.416  12.715  4.00  1.00            
ATOM   1213   CG TYR B  59      -0.282  -7.651  12.152  4.00  1.00            
ATOM   1214  CD1 TYR B  59      -1.137  -8.526  12.778  4.00  1.00            
ATOM   1215  CD2 TYR B  59      -0.704  -7.012  11.011  4.00  1.00            
ATOM   1216  CE1 TYR B  59      -2.392  -8.755  12.273  4.00  1.00            
ATOM   1217  CE2 TYR B  59      -1.961  -7.237  10.502  4.00  1.00            
ATOM   1218   CZ TYR B  59      -2.809  -8.110  11.135  4.00  1.00            
ATOM   1219   OH TYR B  59      -4.100  -8.345  10.618  4.00  1.00            
ATOM   1220    C TYR B  59       2.248  -8.458  10.843  4.00  1.00            
ATOM   1221    O TYR B  59       3.301  -7.928  10.494  4.00  1.00            
ATOM   1222    N ASP B  60       1.359  -8.933   9.961  4.00  1.00            
ATOM   1223   CA ASP B  60       1.687  -8.873   8.574  4.00  1.00            
ATOM   1224   CB ASP B  60       1.045  -9.999   7.740  4.00  1.00            
ATOM   1225   CG ASP B  60      -0.468  -9.964   7.874  4.00  1.00            
ATOM   1226  OD1 ASP B  60      -0.992  -9.076   8.597  4.00  1.00            
ATOM   1227  OD2 ASP B  60      -1.122 -10.843   7.251  4.00  1.00            
ATOM   1228    C ASP B  60       1.341  -7.528   8.019  4.00  1.00            
ATOM   1229    O ASP B  60       1.790  -6.503   8.529  4.00  1.00            
ATOM   1230    N GLN B  61       0.546  -7.504   6.935  4.00  1.00            
ATOM   1231   CA GLN B  61       0.245  -6.297   6.225  4.00  1.00            
ATOM   1232   CB GLN B  61      -0.601  -6.576   4.973  4.00  1.00            
ATOM   1233   CG GLN B  61       0.145  -7.459   3.967  4.00  1.00            
ATOM   1234   CD GLN B  61      -0.841  -7.959   2.923  4.00  1.00            
ATOM   1235  OE1 GLN B  61      -2.053  -7.823   3.081  4.00  1.00            
ATOM   1236  NE2 GLN B  61      -0.310  -8.567   1.829  4.00  1.00            
ATOM   1237    C GLN B  61      -0.481  -5.320   7.110  4.00  1.00            
ATOM   1238    O GLN B  61      -1.603  -5.569   7.548  4.00  1.00            
ATOM   1239    N ILE B  62       0.186  -4.181   7.403  4.00  1.00            
ATOM   1240   CA ILE B  62      -0.374  -3.072   8.153  4.00  1.00            
ATOM   1241   CB ILE B  62       0.093  -2.967   9.564  4.00  1.00            
ATOM   1242  CG1 ILE B  62      -0.422  -4.150  10.396  4.00  1.00            
ATOM   1243  CG2 ILE B  62      -0.354  -1.598  10.106  4.00  1.00            
ATOM   1244  CD1 ILE B  62      -1.947  -4.234  10.460  4.00  1.00            
ATOM   1245    C ILE B  62       0.074  -1.831   7.445  4.00  1.00            
ATOM   1246    O ILE B  62       1.224  -1.740   7.013  4.00  1.00            
ATOM   1247    N PRO B  63      -0.792  -0.860   7.313  4.00  1.00            
ATOM   1248   CA PRO B  63      -0.470   0.385   6.667  4.00  1.00            
ATOM   1249   CD PRO B  63      -2.208  -1.010   7.583  4.00  1.00            
ATOM   1250   CB PRO B  63      -1.815   1.076   6.413  4.00  1.00            
ATOM   1251   CG PRO B  63      -2.773   0.413   7.422  4.00  1.00            
ATOM   1252    C PRO B  63       0.467   1.210   7.462  4.00  1.00            
ATOM   1253    O PRO B  63       0.302   1.301   8.677  4.00  1.00            
ATOM   1254    N VAL B  64       1.472   1.814   6.796  4.00  1.00            
ATOM   1255   CA VAL B  64       2.353   2.725   7.456  4.00  1.00            
ATOM   1256   CB VAL B  64       3.674   2.120   7.840  4.00  1.00            
ATOM   1257  CG1 VAL B  64       4.374   1.583   6.580  4.00  1.00            
ATOM   1258  CG2 VAL B  64       4.490   3.184   8.593  4.00  1.00            
ATOM   1259    C VAL B  64       2.594   3.834   6.480  4.00  1.00            
ATOM   1260    O VAL B  64       2.967   3.581   5.334  4.00  1.00            
ATOM   1261    N GLU B  65       2.357   5.100   6.882  4.00  1.00            
ATOM   1262   CA GLU B  65       2.641   6.164   5.960  4.00  1.00            
ATOM   1263   CB GLU B  65       1.431   7.050   5.609  4.00  1.00            
ATOM   1264   CG GLU B  65       0.775   7.755   6.791  4.00  1.00            
ATOM   1265   CD GLU B  65      -0.382   8.560   6.219  4.00  1.00            
ATOM   1266  OE1 GLU B  65      -0.391   8.765   4.975  4.00  1.00            
ATOM   1267  OE2 GLU B  65      -1.270   8.978   7.008  4.00  1.00            
ATOM   1268    C GLU B  65       3.717   7.010   6.578  4.00  1.00            
ATOM   1269    O GLU B  65       3.450   7.830   7.453  4.00  1.00            
ATOM   1270    N ILE B  66       4.972   6.844   6.098  4.00  1.00            
ATOM   1271   CA ILE B  66       6.119   7.527   6.638  4.00  1.00            
ATOM   1272   CB ILE B  66       7.374   6.693   6.630  4.00  1.00            
ATOM   1273  CG1 ILE B  66       8.546   7.480   7.240  4.00  1.00            
ATOM   1274  CG2 ILE B  66       7.643   6.203   5.195  4.00  1.00            
ATOM   1275  CD1 ILE B  66       9.823   6.653   7.373  4.00  1.00            
ATOM   1276    C ILE B  66       6.389   8.718   5.777  4.00  1.00            
ATOM   1277    O ILE B  66       6.511   8.617   4.559  4.00  1.00            
ATOM   1278    N CYS B  67       6.451   9.900   6.408  3.00  1.00            
ATOM   1279   CA CYS B  67       6.804  11.100   5.714  3.00  1.00            
ATOM   1280   CB CYS B  67       8.254  11.065   5.195  3.00  1.00            
ATOM   1281   SG CYS B  67       8.827  12.662   4.541  3.00  1.00            
ATOM   1282    C CYS B  67       5.877  11.328   4.555  3.00  1.00            
ATOM   1283    O CYS B  67       6.292  11.824   3.509  3.00  1.00            
ATOM   1284    N GLY B  68       4.588  10.969   4.696  3.00  1.00            
ATOM   1285   CA GLY B  68       3.664  11.252   3.634  3.00  1.00            
ATOM   1286    C GLY B  68       3.917  10.299   2.515  3.00  1.00            
ATOM   1287    O GLY B  68       3.441  10.497   1.398  3.00  1.00            
ATOM   1288    N HIS B  69       4.686   9.233   2.788  4.00  1.00            
ATOM   1289   CA HIS B  69       4.952   8.289   1.750  4.00  1.00            
ATOM   1290  ND1 HIS B  69       6.877   8.145  -0.974  4.00  1.00            
ATOM   1291   CG HIS B  69       6.799   7.432   0.201  4.00  1.00            
ATOM   1292   CB HIS B  69       6.456   8.054   1.524  4.00  1.00            
ATOM   1293  NE2 HIS B  69       7.374   6.037  -1.477  4.00  1.00            
ATOM   1294  CD2 HIS B  69       7.107   6.146  -0.124  4.00  1.00            
ATOM   1295  CE1 HIS B  69       7.224   7.263  -1.945  4.00  1.00            
ATOM   1296    C HIS B  69       4.328   7.004   2.196  4.00  1.00            
ATOM   1297    O HIS B  69       4.372   6.660   3.376  4.00  1.00            
ATOM   1298    N LYS B  70       3.696   6.269   1.259  4.00  1.00            
ATOM   1299   CA LYS B  70       3.013   5.064   1.633  4.00  1.00            
ATOM   1300   CB LYS B  70       1.827   4.712   0.710  4.00  1.00            
ATOM   1301   CG LYS B  70       0.675   5.722   0.769  4.00  1.00            
ATOM   1302   CD LYS B  70      -0.359   5.565  -0.352  4.00  1.00            
ATOM   1303   CE LYS B  70      -1.508   6.578  -0.284  4.00  1.00            
ATOM   1304   NZ LYS B  70      -1.108   7.849  -0.929  4.00  1.00            
ATOM   1305    C LYS B  70       3.959   3.910   1.601  4.00  1.00            
ATOM   1306    O LYS B  70       4.913   3.883   0.824  4.00  1.00            
ATOM   1307    N ALA B  71       3.711   2.935   2.500  4.00  1.00            
ATOM   1308   CA ALA B  71       4.454   1.712   2.565  4.00  1.00            
ATOM   1309   CB ALA B  71       5.751   1.820   3.385  4.00  1.00            
ATOM   1310    C ALA B  71       3.562   0.723   3.261  4.00  1.00            
ATOM   1311    O ALA B  71       2.731   1.101   4.085  4.00  1.00            
ATOM   1312    N ILE B  72       3.701  -0.577   2.930  4.00  1.00            
ATOM   1313   CA ILE B  72       2.899  -1.608   3.537  4.00  1.00            
ATOM   1314   CB ILE B  72       1.901  -2.231   2.598  4.00  1.00            
ATOM   1315  CG1 ILE B  72       2.616  -2.968   1.449  4.00  1.00            
ATOM   1316  CG2 ILE B  72       0.930  -1.135   2.121  4.00  1.00            
ATOM   1317  CD1 ILE B  72       3.471  -2.074   0.550  4.00  1.00            
ATOM   1318    C ILE B  72       3.850  -2.702   3.915  4.00  1.00            
ATOM   1319    O ILE B  72       4.920  -2.820   3.320  4.00  1.00            
ATOM   1320    N GLY B  73       3.517  -3.524   4.935  4.00  1.00            
ATOM   1321   CA GLY B  73       4.433  -4.589   5.235  4.00  1.00            
ATOM   1322    C GLY B  73       4.288  -5.018   6.666  4.00  1.00            
ATOM   1323    O GLY B  73       3.287  -4.729   7.320  4.00  1.00            
ATOM   1324    N THR B  74       5.325  -5.712   7.186  4.00  1.00            
ATOM   1325   CA THR B  74       5.269  -6.322   8.486  4.00  1.00            
ATOM   1326   CB THR B  74       6.146  -7.531   8.606  4.00  1.00            
ATOM   1327  OG1 THR B  74       5.769  -8.492   7.633  4.00  1.00            
ATOM   1328  CG2 THR B  74       5.998  -8.123  10.019  4.00  1.00            
ATOM   1329    C THR B  74       5.683  -5.374   9.588  4.00  1.00            
ATOM   1330    O THR B  74       6.688  -4.674   9.472  4.00  1.00            
ATOM   1331    N VAL B  75       4.866  -5.318  10.676  4.00  1.00            
ATOM   1332   CA VAL B  75       5.014  -4.443  11.821  4.00  1.00            
ATOM   1333   CB VAL B  75       3.738  -4.241  12.587  4.00  1.00            
ATOM   1334  CG1 VAL B  75       2.693  -3.596  11.662  4.00  1.00            
ATOM   1335  CG2 VAL B  75       3.318  -5.580  13.208  4.00  1.00            
ATOM   1336    C VAL B  75       6.066  -4.728  12.874  4.00  1.00            
ATOM   1337    O VAL B  75       6.874  -3.859  13.190  4.00  1.00            
ATOM   1338    N LEU B  76       6.105  -5.944  13.447  4.00  1.00            
ATOM   1339   CA LEU B  76       7.006  -6.310  14.518  4.00  1.00            
ATOM   1340   CB LEU B  76       8.399  -6.677  13.996  4.00  1.00            
ATOM   1341   CG LEU B  76       8.320  -7.728  12.871  4.00  1.00            
ATOM   1342  CD1 LEU B  76       9.706  -8.132  12.364  4.00  1.00            
ATOM   1343  CD2 LEU B  76       7.464  -8.934  13.284  4.00  1.00            
ATOM   1344    C LEU B  76       7.097  -5.370  15.693  4.00  1.00            
ATOM   1345    O LEU B  76       7.966  -4.500  15.745  4.00  1.00            
ATOM   1346    N VAL B  77       6.158  -5.522  16.664  4.00  1.00            
ATOM   1347   CA VAL B  77       6.174  -4.787  17.908  4.00  1.00            
ATOM   1348   CB VAL B  77       4.826  -4.319  18.373  4.00  1.00            
ATOM   1349  CG1 VAL B  77       4.259  -3.348  17.326  4.00  1.00            
ATOM   1350  CG2 VAL B  77       3.936  -5.539  18.645  4.00  1.00            
ATOM   1351    C VAL B  77       6.726  -5.671  18.968  4.00  1.00            
ATOM   1352    O VAL B  77       6.532  -6.886  18.967  4.00  1.00            
ATOM   1353    N GLY B  78       7.463  -5.038  19.893  1.00  1.00            
ATOM   1354   CA GLY B  78       8.073  -5.680  21.013  1.00  1.00            
ATOM   1355    C GLY B  78       8.742  -4.569  21.719  1.00  1.00            
ATOM   1356    O GLY B  78       8.819  -3.456  21.204  1.00  1.00            
ATOM   1357    N PRO B  79       9.226  -4.825  22.887  1.00  1.00            
ATOM   1358   CA PRO B  79       9.863  -3.732  23.534  1.00  1.00            
ATOM   1359   CD PRO B  79       8.513  -5.677  23.826  1.00  1.00            
ATOM   1360   CB PRO B  79       9.927  -4.098  25.016  1.00  1.00            
ATOM   1361   CG PRO B  79       8.705  -5.018  25.203  1.00  1.00            
ATOM   1362    C PRO B  79      11.155  -3.344  22.902  1.00  1.00            
ATOM   1363    O PRO B  79      12.031  -4.189  22.724  1.00  1.00            
ATOM   1364    N THR B  80      11.274  -2.049  22.570  1.00  1.00            
ATOM   1365   CA THR B  80      12.422  -1.387  22.045  1.00  1.00            
ATOM   1366   CB THR B  80      12.279  -1.105  20.579  1.00  1.00            
ATOM   1367  OG1 THR B  80      11.079  -0.382  20.362  1.00  1.00            
ATOM   1368  CG2 THR B  80      12.238  -2.440  19.818  1.00  1.00            
ATOM   1369    C THR B  80      12.357  -0.094  22.775  1.00  1.00            
ATOM   1370    O THR B  80      11.260   0.401  23.032  1.00  1.00            
ATOM   1371    N PRO B  81      13.451   0.466  23.173  1.00  1.00            
ATOM   1372   CA PRO B  81      13.345   1.719  23.856  1.00  1.00            
ATOM   1373   CD PRO B  81      14.581  -0.322  23.643  1.00  1.00            
ATOM   1374   CB PRO B  81      14.723   1.969  24.464  1.00  1.00            
ATOM   1375   CG PRO B  81      15.257   0.544  24.718  1.00  1.00            
ATOM   1376    C PRO B  81      12.902   2.696  22.827  1.00  1.00            
ATOM   1377    O PRO B  81      12.433   3.775  23.185  1.00  1.00            
ATOM   1378    N VAL B  82      13.045   2.332  21.539  1.00  1.00            
ATOM   1379   CA VAL B  82      12.671   3.280  20.549  1.00  1.00            
ATOM   1380   CB VAL B  82      13.859   4.070  20.063  1.00  1.00            
ATOM   1381  CG1 VAL B  82      13.432   5.064  18.969  1.00  1.00            
ATOM   1382  CG2 VAL B  82      14.520   4.734  21.281  1.00  1.00            
ATOM   1383    C VAL B  82      12.047   2.618  19.347  1.00  1.00            
ATOM   1384    O VAL B  82      12.309   1.456  19.050  1.00  1.00            
ATOM   1385    N ASN B  83      11.199   3.382  18.614  1.00  1.00            
ATOM   1386   CA ASN B  83      10.487   2.953  17.434  1.00  1.00            
ATOM   1387   CB ASN B  83       9.346   3.926  17.083  1.00  1.00            
ATOM   1388   CG ASN B  83       8.573   3.421  15.875  1.00  1.00            
ATOM   1389  OD1 ASN B  83       9.119   3.258  14.785  1.00  1.00            
ATOM   1390  ND2 ASN B  83       7.249   3.181  16.066  1.00  1.00            
ATOM   1391    C ASN B  83      11.434   2.906  16.282  1.00  1.00            
ATOM   1392    O ASN B  83      12.330   3.741  16.171  1.00  1.00            
ATOM   1393    N ILE B  84      11.274   1.903  15.392  4.00  1.00            
ATOM   1394   CA ILE B  84      12.194   1.838  14.299  4.00  1.00            
ATOM   1395   CB ILE B  84      13.329   0.891  14.579  4.00  1.00            
ATOM   1396  CG1 ILE B  84      14.127   1.395  15.792  4.00  1.00            
ATOM   1397  CG2 ILE B  84      14.209   0.752  13.326  4.00  1.00            
ATOM   1398  CD1 ILE B  84      14.808   2.741  15.543  4.00  1.00            
ATOM   1399    C ILE B  84      11.524   1.428  13.031  4.00  1.00            
ATOM   1400    O ILE B  84      10.529   0.704  13.024  4.00  1.00            
ATOM   1401    N ILE B  85      12.082   1.932  11.912  4.00  1.00            
ATOM   1402   CA ILE B  85      11.660   1.583  10.594  4.00  1.00            
ATOM   1403   CB ILE B  85      11.351   2.773   9.741  4.00  1.00            
ATOM   1404  CG1 ILE B  85      10.203   3.578  10.368  4.00  1.00            
ATOM   1405  CG2 ILE B  85      11.058   2.274   8.317  4.00  1.00            
ATOM   1406  CD1 ILE B  85      10.052   4.982   9.790  4.00  1.00            
ATOM   1407    C ILE B  85      12.821   0.895   9.992  4.00  1.00            
ATOM   1408    O ILE B  85      13.952   1.375  10.059  4.00  1.00            
ATOM   1409    N GLY B  86      12.573  -0.281   9.407  1.00  1.00            
ATOM   1410   CA GLY B  86      13.694  -0.995   8.907  1.00  1.00            
ATOM   1411    C GLY B  86      13.766  -0.909   7.439  1.00  1.00            
ATOM   1412    O GLY B  86      13.207  -0.029   6.786  1.00  1.00            
ATOM   1413    N ARG B  87      14.495  -1.896   6.914  2.00  1.00            
ATOM   1414   CA ARG B  87      14.820  -2.024   5.541  2.00  1.00            
ATOM   1415   CB ARG B  87      15.776  -3.203   5.286  2.00  1.00            
ATOM   1416   CG ARG B  87      16.057  -3.459   3.803  2.00  1.00            
ATOM   1417   CD ARG B  87      15.275  -4.644   3.227  2.00  1.00            
ATOM   1418   NE ARG B  87      15.830  -5.885   3.839  2.00  1.00            
ATOM   1419   CZ ARG B  87      15.034  -6.977   4.041  2.00  1.00            
ATOM   1420  NH1 ARG B  87      13.716  -6.942   3.688  2.00  1.00            
ATOM   1421  NH2 ARG B  87      15.557  -8.105   4.604  2.00  1.00            
ATOM   1422    C ARG B  87      13.636  -2.259   4.679  2.00  1.00            
ATOM   1423    O ARG B  87      13.533  -1.662   3.608  2.00  1.00            
ATOM   1424    N ASN B  88      12.713  -3.130   5.118  2.00  1.00            
ATOM   1425   CA ASN B  88      11.629  -3.481   4.256  2.00  1.00            
ATOM   1426   CB ASN B  88      10.612  -4.427   4.925  2.00  1.00            
ATOM   1427   CG ASN B  88      11.285  -5.758   5.240  2.00  1.00            
ATOM   1428  OD1 ASN B  88      12.105  -5.854   6.150  2.00  1.00            
ATOM   1429  ND2 ASN B  88      10.912  -6.820   4.477  2.00  1.00            
ATOM   1430    C ASN B  88      10.880  -2.229   3.922  2.00  1.00            
ATOM   1431    O ASN B  88      10.577  -1.964   2.761  2.00  1.00            
ATOM   1432    N LEU B  89      10.583  -1.410   4.946  2.00  1.00            
ATOM   1433   CA LEU B  89       9.837  -0.200   4.757  2.00  1.00            
ATOM   1434   CB LEU B  89       9.418   0.428   6.096  2.00  1.00            
ATOM   1435   CG LEU B  89       8.510  -0.517   6.910  2.00  1.00            
ATOM   1436  CD1 LEU B  89       7.992   0.146   8.196  2.00  1.00            
ATOM   1437  CD2 LEU B  89       7.384  -1.089   6.036  2.00  1.00            
ATOM   1438    C LEU B  89      10.632   0.786   3.975  2.00  1.00            
ATOM   1439    O LEU B  89      10.107   1.467   3.095  2.00  1.00            
ATOM   1440    N LEU B  90      11.939   0.864   4.262  2.00  1.00            
ATOM   1441   CA LEU B  90      12.752   1.848   3.623  2.00  1.00            
ATOM   1442   CB LEU B  90      14.225   1.776   4.066  2.00  1.00            
ATOM   1443   CG LEU B  90      14.465   2.170   5.537  2.00  1.00            
ATOM   1444  CD1 LEU B  90      15.954   2.075   5.904  2.00  1.00            
ATOM   1445  CD2 LEU B  90      13.879   3.558   5.844  2.00  1.00            
ATOM   1446    C LEU B  90      12.719   1.608   2.140  2.00  1.00            
ATOM   1447    O LEU B  90      12.628   2.549   1.359  2.00  1.00            
ATOM   1448    N THR B  91      12.777   0.348   1.683  3.00  1.00            
ATOM   1449   CA THR B  91      12.785   0.150   0.260  3.00  1.00            
ATOM   1450   CB THR B  91      12.939  -1.294  -0.141  3.00  1.00            
ATOM   1451  OG1 THR B  91      13.154  -1.394  -1.541  3.00  1.00            
ATOM   1452  CG2 THR B  91      11.677  -2.079   0.252  3.00  1.00            
ATOM   1453    C THR B  91      11.493   0.654  -0.303  3.00  1.00            
ATOM   1454    O THR B  91      11.472   1.271  -1.367  3.00  1.00            
ATOM   1455    N GLN B  92      10.372   0.421   0.406  3.00  1.00            
ATOM   1456   CA GLN B  92       9.108   0.838  -0.124  3.00  1.00            
ATOM   1457   CB GLN B  92       7.942   0.526   0.828  3.00  1.00            
ATOM   1458   CG GLN B  92       6.575   0.957   0.293  3.00  1.00            
ATOM   1459   CD GLN B  92       6.047  -0.126  -0.641  3.00  1.00            
ATOM   1460  OE1 GLN B  92       6.573  -1.237  -0.694  3.00  1.00            
ATOM   1461  NE2 GLN B  92       4.962   0.204  -1.390  3.00  1.00            
ATOM   1462    C GLN B  92       9.158   2.322  -0.297  3.00  1.00            
ATOM   1463    O GLN B  92       8.783   2.842  -1.347  3.00  1.00            
ATOM   1464    N ILE B  93       9.638   3.050   0.729  3.00  1.00            
ATOM   1465   CA ILE B  93       9.793   4.464   0.564  3.00  1.00            
ATOM   1466   CB ILE B  93       9.447   5.249   1.804  3.00  1.00            
ATOM   1467  CG1 ILE B  93       9.671   6.752   1.570  3.00  1.00            
ATOM   1468  CG2 ILE B  93      10.158   4.637   3.024  3.00  1.00            
ATOM   1469  CD1 ILE B  93       9.128   7.630   2.697  3.00  1.00            
ATOM   1470    C ILE B  93      11.229   4.641   0.218  3.00  1.00            
ATOM   1471    O ILE B  93      12.042   4.979   1.079  3.00  1.00            
ATOM   1472    N GLY B  94      11.518   4.495  -1.100  3.00  1.00            
ATOM   1473   CA GLY B  94      12.839   4.389  -1.663  3.00  1.00            
ATOM   1474    C GLY B  94      13.746   5.352  -0.990  3.00  1.00            
ATOM   1475    O GLY B  94      13.800   6.527  -1.342  3.00  1.00            
ATOM   1476    N CYS B  95      14.502   4.838   0.003  1.00  1.00            
ATOM   1477   CA CYS B  95      15.381   5.670   0.760  1.00  1.00            
ATOM   1478   CB CYS B  95      15.309   5.467   2.283  1.00  1.00            
ATOM   1479   SG CYS B  95      16.054   3.896   2.805  1.00  1.00            
ATOM   1480    C CYS B  95      16.764   5.351   0.350  1.00  1.00            
ATOM   1481    O CYS B  95      17.118   4.191   0.141  1.00  1.00            
ATOM   1482    N THR B  96      17.587   6.400   0.211  4.00  1.00            
ATOM   1483   CA THR B  96      18.925   6.151  -0.196  4.00  1.00            
ATOM   1484   CB THR B  96      19.227   6.689  -1.562  4.00  1.00            
ATOM   1485  OG1 THR B  96      18.981   8.086  -1.603  4.00  1.00            
ATOM   1486  CG2 THR B  96      18.329   5.961  -2.579  4.00  1.00            
ATOM   1487    C THR B  96      19.858   6.779   0.794  4.00  1.00            
ATOM   1488    O THR B  96      19.601   7.870   1.302  4.00  1.00            
ATOM   1489    N LEU B  97      20.965   6.072   1.112  4.00  1.00            
ATOM   1490   CA LEU B  97      21.920   6.541   2.079  4.00  1.00            
ATOM   1491   CB LEU B  97      23.005   5.505   2.434  4.00  1.00            
ATOM   1492   CG LEU B  97      22.469   4.274   3.188  4.00  1.00            
ATOM   1493  CD1 LEU B  97      23.609   3.332   3.603  4.00  1.00            
ATOM   1494  CD2 LEU B  97      21.585   4.685   4.375  4.00  1.00            
ATOM   1495    C LEU B  97      22.625   7.773   1.598  4.00  1.00            
ATOM   1496    O LEU B  97      22.750   8.732   2.353  4.00  1.00            
ATOM   1497    N ASN B  98      23.089   7.777   0.330  4.00  1.00            
ATOM   1498   CA ASN B  98      23.807   8.870  -0.279  4.00  1.00            
ATOM   1499   CB ASN B  98      22.971  10.136  -0.541  4.00  1.00            
ATOM   1500   CG ASN B  98      22.233   9.933  -1.861  4.00  1.00            
ATOM   1501  OD1 ASN B  98      21.051   9.597  -1.888  4.00  1.00            
ATOM   1502  ND2 ASN B  98      22.957  10.140  -2.995  4.00  1.00            
ATOM   1503    C ASN B  98      25.054   9.227   0.445  4.00  1.00            
ATOM   1504    O ASN B  98      25.128   9.248   1.673  4.00  1.00            
ATOM   1505    N PHE B  99      26.102   9.503  -0.348  1.00  1.00            
ATOM   1506   CA PHE B  99      27.349   9.880   0.221  1.00  1.00            
ATOM   1507   CB PHE B  99      28.354   8.718   0.266  1.00  1.00            
ATOM   1508   CG PHE B  99      27.793   7.715   1.218  1.00  1.00            
ATOM   1509  CD1 PHE B  99      26.816   6.835   0.813  1.00  1.00            
ATOM   1510  CD2 PHE B  99      28.242   7.653   2.516  1.00  1.00            
ATOM   1511  CE1 PHE B  99      26.294   5.909   1.688  1.00  1.00            
ATOM   1512  CE2 PHE B  99      27.725   6.730   3.395  1.00  1.00            
ATOM   1513   CZ PHE B  99      26.749   5.855   2.983  1.00  1.00            
ATOM   1514    C PHE B  99      27.922  10.982  -0.659  1.00  1.00            
ATOM   1515    O PHE B  99      27.309  11.263  -1.724  1.00  1.00            
ATOM   1516  OXT PHE B  99      28.976  11.559  -0.280  1.00  1.00            
ATOM   1517    N GLY C   1      15.367 -14.802  10.669  1.00  0.00            
ATOM   1518   CA GLY C   1      15.647 -13.958  11.853  1.00  0.00            
ATOM   1519    C GLY C   1      16.268 -12.675  11.421  1.00  0.00            
ATOM   1520    O GLY C   1      17.380 -12.655  10.895  1.00  0.00            
ATOM   1521    N ALA C   2      15.555 -11.558  11.647  1.00  0.00            
ATOM   1522   CA ALA C   2      16.065 -10.292  11.221  1.00  0.00            
ATOM   1523   CB ALA C   2      15.039  -9.148  11.314  1.00  0.00            
ATOM   1524    C ALA C   2      17.227  -9.932  12.086  1.00  0.00            
ATOM   1525    O ALA C   2      17.274 -10.275  13.267  1.00  0.00            
ATOM   1526    N GLU C   3      18.217  -9.242  11.491  1.00  0.00            
ATOM   1527   CA GLU C   3      19.352  -8.797  12.242  1.00  0.00            
ATOM   1528   CB GLU C   3      20.662  -8.827  11.440  1.00  0.00            
ATOM   1529   CG GLU C   3      21.126 -10.242  11.093  1.00  0.00            
ATOM   1530   CD GLU C   3      22.375 -10.122  10.232  1.00  0.00            
ATOM   1531  OE1 GLU C   3      22.874  -8.976  10.067  1.00  0.00            
ATOM   1532  OE2 GLU C   3      22.845 -11.175   9.727  1.00  0.00            
ATOM   1533    C GLU C   3      19.055  -7.369  12.565  1.00  0.00            
ATOM   1534    O GLU C   3      18.774  -6.577  11.666  1.00  0.00            
ATOM   1535    N THR C   4      19.082  -6.995  13.861  1.00  0.00            
ATOM   1536   CA THR C   4      18.731  -5.640  14.176  1.00  0.00            
ATOM   1537   CB THR C   4      17.366  -5.515  14.788  1.00  0.00            
ATOM   1538  OG1 THR C   4      16.380  -6.023  13.901  1.00  0.00            
ATOM   1539  CG2 THR C   4      17.095  -4.033  15.099  1.00  0.00            
ATOM   1540    C THR C   4      19.671  -5.081  15.151  1.00  0.00            
ATOM   1541    O THR C   4      20.178  -5.775  16.030  1.00  0.00            
ATOM   1542    N PHE C   5      19.946  -3.781  14.993  1.00  0.00            
ATOM   1543   CA PHE C   5      20.759  -3.226  16.003  1.00  0.00            
ATOM   1544   CB PHE C   5      22.227  -3.691  15.942  1.00  0.00            
ATOM   1545   CG PHE C   5      22.748  -3.468  14.566  1.00  0.00            
ATOM   1546  CD1 PHE C   5      22.515  -4.408  13.588  1.00  0.00            
ATOM   1547  CD2 PHE C   5      23.471  -2.341  14.249  1.00  0.00            
ATOM   1548  CE1 PHE C   5      22.987  -4.227  12.310  1.00  0.00            
ATOM   1549  CE2 PHE C   5      23.945  -2.156  12.972  1.00  0.00            
ATOM   1550   CZ PHE C   5      23.704  -3.097  11.999  1.00  0.00            
ATOM   1551    C PHE C   5      20.692  -1.752  16.011  1.00  0.00            
ATOM   1552    O PHE C   5      20.726  -1.083  14.981  1.00  0.00            
ATOM   1553    N TYR C   6      20.561  -1.233  17.238  1.00  0.00            
ATOM   1554   CA TYR C   6      20.560   0.160  17.510  1.00  0.00            
ATOM   1555   CB TYR C   6      19.181   0.643  17.995  1.00  0.00            
ATOM   1556   CG TYR C   6      19.241   2.087  18.348  1.00  0.00            
ATOM   1557  CD1 TYR C   6      19.587   2.471  19.623  1.00  0.00            
ATOM   1558  CD2 TYR C   6      18.950   3.055  17.415  1.00  0.00            
ATOM   1559  CE1 TYR C   6      19.642   3.801  19.965  1.00  0.00            
ATOM   1560  CE2 TYR C   6      19.003   4.387  17.753  1.00  0.00            
ATOM   1561   CZ TYR C   6      19.350   4.762  19.028  1.00  0.00            
ATOM   1562   OH TYR C   6      19.405   6.128  19.372  1.00  0.00            
ATOM   1563    C TYR C   6      21.500   0.292  18.656  1.00  0.00            
ATOM   1564    O TYR C   6      21.298  -0.324  19.701  1.00  0.00            
ATOM   1565    N VAL C   7      22.568   1.085  18.498  1.00  0.00            
ATOM   1566   CA VAL C   7      23.450   1.203  19.615  1.00  0.00            
ATOM   1567   CB VAL C   7      24.905   1.104  19.252  1.00  0.00            
ATOM   1568  CG1 VAL C   7      25.747   1.325  20.519  1.00  0.00            
ATOM   1569  CG2 VAL C   7      25.159  -0.243  18.556  1.00  0.00            
ATOM   1570    C VAL C   7      23.254   2.585  20.136  1.00  0.00            
ATOM   1571    O VAL C   7      23.318   3.551  19.378  1.00  0.00            
ATOM   1572    N ASP C   8      22.991   2.725  21.448  1.00  0.00            
ATOM   1573   CA ASP C   8      22.804   4.059  21.932  1.00  0.00            
ATOM   1574   CB ASP C   8      21.383   4.330  22.448  1.00  0.00            
ATOM   1575   CG ASP C   8      21.204   5.839  22.491  1.00  0.00            
ATOM   1576  OD1 ASP C   8      21.928   6.533  21.728  1.00  0.00            
ATOM   1577  OD2 ASP C   8      20.348   6.319  23.280  1.00  0.00            
ATOM   1578    C ASP C   8      23.734   4.271  23.096  1.00  0.00            
ATOM   1579    O ASP C   8      23.310   4.195  24.246  1.00  0.00            
ATOM   1580    N GLY C   9      25.021   4.584  22.835  1.00  0.00            
ATOM   1581   CA GLY C   9      25.984   4.714  23.900  1.00  0.00            
ATOM   1582    C GLY C   9      25.812   5.993  24.654  1.00  0.00            
ATOM   1583    O GLY C   9      25.466   7.031  24.092  1.00  0.00            
ATOM   1584    N ALA C  10      26.067   5.925  25.978  1.00  0.00            
ATOM   1585   CA ALA C  10      26.073   7.084  26.821  1.00  0.00            
ATOM   1586   CB ALA C  10      25.915   6.759  28.316  1.00  0.00            
ATOM   1587    C ALA C  10      27.429   7.685  26.639  1.00  0.00            
ATOM   1588    O ALA C  10      28.392   6.960  26.395  1.00  0.00            
ATOM   1589    N ALA C  11      27.541   9.027  26.740  1.00  0.00            
ATOM   1590   CA ALA C  11      28.801   9.697  26.549  1.00  0.00            
ATOM   1591   CB ALA C  11      29.941   9.147  27.430  1.00  0.00            
ATOM   1592    C ALA C  11      29.188   9.529  25.101  1.00  0.00            
ATOM   1593    O ALA C  11      28.823   8.545  24.459  1.00  0.00            
ATOM   1594    N ASN C  12      29.938  10.499  24.537  1.00  0.00            
ATOM   1595   CA ASN C  12      30.351  10.416  23.158  1.00  0.00            
ATOM   1596   CB ASN C  12      31.359   9.285  22.878  1.00  0.00            
ATOM   1597   CG ASN C  12      32.706   9.653  23.490  1.00  0.00            
ATOM   1598  OD1 ASN C  12      32.864  10.709  24.100  1.00  0.00            
ATOM   1599  ND2 ASN C  12      33.713   8.756  23.308  1.00  0.00            
ATOM   1600    C ASN C  12      29.141  10.178  22.295  1.00  0.00            
ATOM   1601    O ASN C  12      29.187   9.351  21.386  1.00  0.00            
ATOM   1602    N ARG C  13      28.021  10.896  22.544  1.00  0.00            
ATOM   1603   CA ARG C  13      26.838  10.649  21.756  1.00  0.00            
ATOM   1604   CB ARG C  13      25.641  10.077  22.547  1.00  0.00            
ATOM   1605   CG ARG C  13      25.070  11.002  23.632  1.00  0.00            
ATOM   1606   CD ARG C  13      25.369  10.552  25.066  1.00  0.00            
ATOM   1607   NE ARG C  13      24.754  11.543  25.997  1.00  0.00            
ATOM   1608   CZ ARG C  13      24.665  11.265  27.331  1.00  0.00            
ATOM   1609  NH1 ARG C  13      25.119  10.069  27.811  1.00  0.00            
ATOM   1610  NH2 ARG C  13      24.129  12.181  28.189  1.00  0.00            
ATOM   1611    C ARG C  13      26.359  11.934  21.173  1.00  0.00            
ATOM   1612    O ARG C  13      26.860  13.013  21.490  1.00  0.00            
ATOM   1613    N GLU C  14      25.366  11.822  20.270  1.00  0.00            
ATOM   1614   CA GLU C  14      24.808  12.952  19.600  1.00  0.00            
ATOM   1615   CB GLU C  14      24.924  12.850  18.070  1.00  0.00            
ATOM   1616   CG GLU C  14      26.366  12.913  17.564  1.00  0.00            
ATOM   1617   CD GLU C  14      26.754  14.378  17.452  1.00  0.00            
ATOM   1618  OE1 GLU C  14      26.102  15.096  16.649  1.00  0.00            
ATOM   1619  OE2 GLU C  14      27.702  14.801  18.167  1.00  0.00            
ATOM   1620    C GLU C  14      23.355  13.018  19.921  1.00  0.00            
ATOM   1621    O GLU C  14      22.683  11.995  20.053  1.00  0.00            
ATOM   1622    N THR C  15      22.839  14.252  20.078  1.00  0.00            
ATOM   1623   CA THR C  15      21.442  14.423  20.318  1.00  0.00            
ATOM   1624   CB THR C  15      21.125  15.526  21.284  1.00  0.00            
ATOM   1625  OG1 THR C  15      21.595  16.766  20.777  1.00  0.00            
ATOM   1626  CG2 THR C  15      21.788  15.213  22.636  1.00  0.00            
ATOM   1627    C THR C  15      20.845  14.818  18.972  1.00  0.00            
ATOM   1628    O THR C  15      19.605  14.677  18.794  1.00  0.00            
ATOM   1629  OXT THR C  15      21.633  15.269  18.098  1.00  0.00            
END
