# Supplementary material for: Integrative modeling of diverse protein-peptide systems using CABS-dock
Source: PLoS Comput Biol. 2023 Jul 5;19(7):e1011275. doi: 10.1371/journal.pcbi.1011275 (PMC10351741; doi:10.1371/journal.pcbi.1011275)
Supplement: S1 File — Files in pdb format containing atomic coordinates of the structures obtained in this study: the highest-scored amyloid models and 10 examples of the docked peptide for each enzyme-substrate complex. (ZIP) [file pcbi.1011275.s006.zip › 12_HIV1_GAETFYVDGAANRET/553.pdb]

CRYST1    0.000    0.000    0.000   0.00   0.00   0.00 P 1           1
ATOM      1    N PRO A   1      29.077   4.677  -3.934  1.00  1.00            
ATOM      2   CA PRO A   1      28.203   5.876  -4.058  1.00  1.00            
ATOM      3   CD PRO A   1      29.298   4.079  -5.297  1.00  1.00            
ATOM      4   CB PRO A   1      28.070   6.147  -5.556  1.00  1.00            
ATOM      5   CG PRO A   1      28.294   4.784  -6.219  1.00  1.00            
ATOM      6    C PRO A   1      26.910   5.493  -3.419  1.00  1.00            
ATOM      7    O PRO A   1      26.930   4.859  -2.365  1.00  1.00            
ATOM      8    N GLN A   2      25.776   5.839  -4.050  4.00  1.00            
ATOM      9   CA GLN A   2      24.504   5.571  -3.449  4.00  1.00            
ATOM     10   CB GLN A   2      23.316   6.104  -4.267  4.00  1.00            
ATOM     11   CG GLN A   2      23.237   7.629  -4.353  4.00  1.00            
ATOM     12   CD GLN A   2      22.023   7.956  -5.210  4.00  1.00            
ATOM     13  OE1 GLN A   2      21.563   7.122  -5.987  4.00  1.00            
ATOM     14  NE2 GLN A   2      21.491   9.201  -5.075  4.00  1.00            
ATOM     15    C GLN A   2      24.317   4.095  -3.320  4.00  1.00            
ATOM     16    O GLN A   2      24.729   3.315  -4.177  4.00  1.00            
ATOM     17    N ILE A   3      23.702   3.687  -2.192  4.00  1.00            
ATOM     18   CA ILE A   3      23.359   2.320  -1.943  4.00  1.00            
ATOM     19   CB ILE A   3      24.028   1.724  -0.739  4.00  1.00            
ATOM     20  CG1 ILE A   3      23.593   2.478   0.528  4.00  1.00            
ATOM     21  CG2 ILE A   3      25.548   1.709  -0.979  4.00  1.00            
ATOM     22  CD1 ILE A   3      23.912   1.738   1.827  4.00  1.00            
ATOM     23    C ILE A   3      21.892   2.337  -1.653  4.00  1.00            
ATOM     24    O ILE A   3      21.405   3.229  -0.961  4.00  1.00            
ATOM     25    N THR A   4      21.137   1.356  -2.181  1.00  1.00            
ATOM     26   CA THR A   4      19.723   1.361  -1.943  1.00  1.00            
ATOM     27   CB THR A   4      18.914   0.987  -3.149  1.00  1.00            
ATOM     28  OG1 THR A   4      19.213  -0.344  -3.544  1.00  1.00            
ATOM     29  CG2 THR A   4      19.249   1.963  -4.288  1.00  1.00            
ATOM     30    C THR A   4      19.451   0.329  -0.909  1.00  1.00            
ATOM     31    O THR A   4      20.151  -0.680  -0.828  1.00  1.00            
ATOM     32    N LEU A   5      18.430   0.561  -0.065  1.00  1.00            
ATOM     33   CA LEU A   5      18.186  -0.429   0.931  1.00  1.00            
ATOM     34   CB LEU A   5      17.403   0.052   2.164  1.00  1.00            
ATOM     35   CG LEU A   5      18.260   0.878   3.140  1.00  1.00            
ATOM     36  CD1 LEU A   5      18.806   2.156   2.484  1.00  1.00            
ATOM     37  CD2 LEU A   5      17.496   1.149   4.444  1.00  1.00            
ATOM     38    C LEU A   5      17.480  -1.597   0.327  1.00  1.00            
ATOM     39    O LEU A   5      16.440  -1.474  -0.319  1.00  1.00            
ATOM     40    N TRP A   6      18.095  -2.773   0.534  1.00  1.00            
ATOM     41   CA TRP A   6      17.633  -4.058   0.111  1.00  1.00            
ATOM     42   CB TRP A   6      18.028  -4.445  -1.322  1.00  1.00            
ATOM     43   CG TRP A   6      17.481  -5.798  -1.707  1.00  1.00            
ATOM     44  CD2 TRP A   6      17.909  -6.568  -2.840  1.00  1.00            
ATOM     45  CD1 TRP A   6      16.530  -6.540  -1.072  1.00  1.00            
ATOM     46  NE1 TRP A   6      16.335  -7.724  -1.739  1.00  1.00            
ATOM     47  CE2 TRP A   6      17.178  -7.756  -2.829  1.00  1.00            
ATOM     48  CE3 TRP A   6      18.839  -6.309  -3.804  1.00  1.00            
ATOM     49  CZ2 TRP A   6      17.363  -8.708  -3.791  1.00  1.00            
ATOM     50  CZ3 TRP A   6      19.021  -7.269  -4.774  1.00  1.00            
ATOM     51  CH2 TRP A   6      18.298  -8.444  -4.768  1.00  1.00            
ATOM     52    C TRP A   6      18.362  -4.971   1.032  1.00  1.00            
ATOM     53    O TRP A   6      18.124  -4.957   2.238  1.00  1.00            
ATOM     54    N LYS A   7      19.257  -5.811   0.480  1.00  1.00            
ATOM     55   CA LYS A   7      20.077  -6.589   1.347  1.00  1.00            
ATOM     56   CB LYS A   7      21.107  -7.440   0.589  1.00  1.00            
ATOM     57   CG LYS A   7      20.467  -8.272  -0.524  1.00  1.00            
ATOM     58   CD LYS A   7      19.359  -9.207  -0.039  1.00  1.00            
ATOM     59   CE LYS A   7      19.819 -10.653   0.149  1.00  1.00            
ATOM     60   NZ LYS A   7      20.091 -11.271  -1.168  1.00  1.00            
ATOM     61    C LYS A   7      20.799  -5.528   2.084  1.00  1.00            
ATOM     62    O LYS A   7      21.052  -4.447   1.554  1.00  1.00            
ATOM     63    N ARG A   8      21.136  -5.807   3.339  1.00  1.00            
ATOM     64   CA ARG A   8      21.646  -4.788   4.189  1.00  1.00            
ATOM     65   CB ARG A   8      21.825  -5.288   5.632  1.00  1.00            
ATOM     66   CG ARG A   8      22.601  -6.606   5.701  1.00  1.00            
ATOM     67   CD ARG A   8      21.667  -7.811   5.542  1.00  1.00            
ATOM     68   NE ARG A   8      22.482  -9.055   5.444  1.00  1.00            
ATOM     69   CZ ARG A   8      22.750  -9.598   4.221  1.00  1.00            
ATOM     70  NH1 ARG A   8      22.338  -8.964   3.083  1.00  1.00            
ATOM     71  NH2 ARG A   8      23.418 -10.785   4.133  1.00  1.00            
ATOM     72    C ARG A   8      22.905  -4.170   3.725  1.00  1.00            
ATOM     73    O ARG A   8      23.728  -4.722   2.992  1.00  1.00            
ATOM     74    N PRO A   9      22.961  -2.939   4.160  1.00  1.00            
ATOM     75   CA PRO A   9      24.074  -2.099   3.860  1.00  1.00            
ATOM     76   CD PRO A   9      21.737  -2.171   4.327  1.00  1.00            
ATOM     77   CB PRO A   9      23.657  -0.685   4.261  1.00  1.00            
ATOM     78   CG PRO A   9      22.130  -0.706   4.069  1.00  1.00            
ATOM     79    C PRO A   9      25.295  -2.616   4.535  1.00  1.00            
ATOM     80    O PRO A   9      25.283  -2.826   5.747  1.00  1.00            
ATOM     81    N LEU A  10      26.365  -2.829   3.753  4.00  1.00            
ATOM     82   CA LEU A  10      27.616  -3.257   4.287  4.00  1.00            
ATOM     83   CB LEU A  10      27.985  -4.711   3.938  4.00  1.00            
ATOM     84   CG LEU A  10      27.131  -5.762   4.663  4.00  1.00            
ATOM     85  CD1 LEU A  10      27.545  -7.191   4.275  4.00  1.00            
ATOM     86  CD2 LEU A  10      27.184  -5.545   6.181  4.00  1.00            
ATOM     87    C LEU A  10      28.637  -2.404   3.600  4.00  1.00            
ATOM     88    O LEU A  10      28.503  -2.099   2.416  4.00  1.00            
ATOM     89    N VAL A  11      29.678  -1.965   4.331  4.00  1.00            
ATOM     90   CA VAL A  11      30.712  -1.192   3.708  4.00  1.00            
ATOM     91   CB VAL A  11      30.685   0.266   4.059  4.00  1.00            
ATOM     92  CG1 VAL A  11      30.947   0.415   5.567  4.00  1.00            
ATOM     93  CG2 VAL A  11      31.714   0.993   3.178  4.00  1.00            
ATOM     94    C VAL A  11      32.002  -1.742   4.238  4.00  1.00            
ATOM     95    O VAL A  11      32.004  -2.447   5.246  4.00  1.00            
ATOM     96    N THR A  12      33.140  -1.465   3.567  4.00  1.00            
ATOM     97   CA THR A  12      34.369  -1.983   4.102  4.00  1.00            
ATOM     98   CB THR A  12      35.278  -2.619   3.086  4.00  1.00            
ATOM     99  OG1 THR A  12      36.371  -3.246   3.743  4.00  1.00            
ATOM    100  CG2 THR A  12      35.775  -1.565   2.083  4.00  1.00            
ATOM    101    C THR A  12      35.083  -0.855   4.804  4.00  1.00            
ATOM    102    O THR A  12      35.473   0.144   4.202  4.00  1.00            
ATOM    103    N ILE A  13      35.215  -1.002   6.140  4.00  1.00            
ATOM    104   CA ILE A  13      35.708  -0.013   7.060  4.00  1.00            
ATOM    105   CB ILE A  13      35.307  -0.256   8.488  4.00  1.00            
ATOM    106  CG1 ILE A  13      35.529   1.034   9.301  4.00  1.00            
ATOM    107  CG2 ILE A  13      36.096  -1.460   9.026  4.00  1.00            
ATOM    108  CD1 ILE A  13      34.851   1.031  10.670  4.00  1.00            
ATOM    109    C ILE A  13      37.165   0.315   7.089  4.00  1.00            
ATOM    110    O ILE A  13      37.509   1.490   7.176  4.00  1.00            
ATOM    111    N ARG A  14      38.072  -0.671   7.037  4.00  1.00            
ATOM    112   CA ARG A  14      39.453  -0.322   7.218  4.00  1.00            
ATOM    113   CB ARG A  14      40.059   0.513   6.073  4.00  1.00            
ATOM    114   CG ARG A  14      41.590   0.599   6.126  4.00  1.00            
ATOM    115   CD ARG A  14      42.133   1.457   7.274  4.00  1.00            
ATOM    116   NE ARG A  14      43.622   1.417   7.228  4.00  1.00            
ATOM    117   CZ ARG A  14      44.348   2.075   8.180  4.00  1.00            
ATOM    118  NH1 ARG A  14      43.714   2.755   9.179  4.00  1.00            
ATOM    119  NH2 ARG A  14      45.712   2.057   8.130  4.00  1.00            
ATOM    120    C ARG A  14      39.652   0.436   8.512  4.00  1.00            
ATOM    121    O ARG A  14      39.712   1.664   8.528  4.00  1.00            
ATOM    122    N ILE A  15      39.692  -0.298   9.649  4.00  1.00            
ATOM    123   CA ILE A  15      39.957   0.251  10.958  4.00  1.00            
ATOM    124   CB ILE A  15      38.921  -0.133  11.978  4.00  1.00            
ATOM    125  CG1 ILE A  15      39.234   0.512  13.338  4.00  1.00            
ATOM    126  CG2 ILE A  15      38.832  -1.669  12.022  4.00  1.00            
ATOM    127  CD1 ILE A  15      38.169   0.242  14.402  4.00  1.00            
ATOM    128    C ILE A  15      41.233  -0.378  11.393  4.00  1.00            
ATOM    129    O ILE A  15      41.444  -1.571  11.183  4.00  1.00            
ATOM    130    N GLY A  16      42.141   0.416  11.985  3.00  1.00            
ATOM    131   CA GLY A  16      43.399  -0.170  12.322  3.00  1.00            
ATOM    132    C GLY A  16      43.973  -0.499  10.987  3.00  1.00            
ATOM    133    O GLY A  16      43.537   0.026   9.964  3.00  1.00            
ATOM    134    N GLY A  17      44.980  -1.378  10.954  3.00  1.00            
ATOM    135   CA GLY A  17      45.495  -1.792   9.687  3.00  1.00            
ATOM    136    C GLY A  17      44.416  -2.580   9.015  3.00  1.00            
ATOM    137    O GLY A  17      44.287  -2.576   7.792  3.00  1.00            
ATOM    138    N GLN A  18      43.614  -3.288   9.836  4.00  1.00            
ATOM    139   CA GLN A  18      42.643  -4.237   9.370  4.00  1.00            
ATOM    140   CB GLN A  18      41.992  -5.086  10.476  4.00  1.00            
ATOM    141   CG GLN A  18      42.944  -6.048  11.185  4.00  1.00            
ATOM    142   CD GLN A  18      42.084  -7.026  11.973  4.00  1.00            
ATOM    143  OE1 GLN A  18      41.352  -7.827  11.393  4.00  1.00            
ATOM    144  NE2 GLN A  18      42.163  -6.961  13.329  4.00  1.00            
ATOM    145    C GLN A  18      41.521  -3.645   8.593  4.00  1.00            
ATOM    146    O GLN A  18      41.160  -2.478   8.744  4.00  1.00            
ATOM    147    N LEU A  19      40.959  -4.500   7.709  4.00  1.00            
ATOM    148   CA LEU A  19      39.818  -4.196   6.898  4.00  1.00            
ATOM    149   CB LEU A  19      39.969  -4.634   5.435  4.00  1.00            
ATOM    150   CG LEU A  19      41.104  -3.887   4.713  4.00  1.00            
ATOM    151  CD1 LEU A  19      40.822  -2.378   4.650  4.00  1.00            
ATOM    152  CD2 LEU A  19      42.473  -4.214   5.331  4.00  1.00            
ATOM    153    C LEU A  19      38.664  -4.946   7.494  4.00  1.00            
ATOM    154    O LEU A  19      38.738  -6.159   7.682  4.00  1.00            
ATOM    155    N LYS A  20      37.560  -4.239   7.828  4.00  1.00            
ATOM    156   CA LYS A  20      36.450  -4.917   8.440  4.00  1.00            
ATOM    157   CB LYS A  20      36.333  -4.637   9.949  4.00  1.00            
ATOM    158   CG LYS A  20      35.464  -5.655  10.691  4.00  1.00            
ATOM    159   CD LYS A  20      35.621  -5.613  12.214  4.00  1.00            
ATOM    160   CE LYS A  20      36.870  -6.328  12.735  4.00  1.00            
ATOM    161   NZ LYS A  20      36.712  -7.794  12.605  4.00  1.00            
ATOM    162    C LYS A  20      35.183  -4.474   7.772  4.00  1.00            
ATOM    163    O LYS A  20      35.137  -3.405   7.169  4.00  1.00            
ATOM    164    N GLU A  21      34.124  -5.314   7.838  4.00  1.00            
ATOM    165   CA GLU A  21      32.857  -4.976   7.246  4.00  1.00            
ATOM    166   CB GLU A  21      32.014  -6.187   6.813  4.00  1.00            
ATOM    167   CG GLU A  21      32.614  -6.913   5.610  4.00  1.00            
ATOM    168   CD GLU A  21      31.644  -7.989   5.139  4.00  1.00            
ATOM    169  OE1 GLU A  21      30.419  -7.700   5.061  4.00  1.00            
ATOM    170  OE2 GLU A  21      32.119  -9.115   4.842  4.00  1.00            
ATOM    171    C GLU A  21      32.073  -4.210   8.237  4.00  1.00            
ATOM    172    O GLU A  21      32.154  -4.453   9.440  4.00  1.00            
ATOM    173    N ALA A  22      31.291  -3.236   7.745  4.00  1.00            
ATOM    174   CA ALA A  22      30.555  -2.476   8.692  4.00  1.00            
ATOM    175   CB ALA A  22      31.214  -1.128   9.014  4.00  1.00            
ATOM    176    C ALA A  22      29.191  -2.217   8.183  4.00  1.00            
ATOM    177    O ALA A  22      28.971  -1.982   6.997  4.00  1.00            
ATOM    178    N LEU A  23      28.228  -2.274   9.115  4.00  1.00            
ATOM    179   CA LEU A  23      26.883  -1.970   8.776  4.00  1.00            
ATOM    180   CB LEU A  23      25.840  -2.664   9.670  4.00  1.00            
ATOM    181   CG LEU A  23      25.795  -4.195   9.536  4.00  1.00            
ATOM    182  CD1 LEU A  23      25.221  -4.622   8.175  4.00  1.00            
ATOM    183  CD2 LEU A  23      27.168  -4.816   9.841  4.00  1.00            
ATOM    184    C LEU A  23      26.744  -0.503   9.072  4.00  1.00            
ATOM    185    O LEU A  23      27.275  -0.007  10.065  4.00  1.00            
ATOM    186    N LEU A  24      26.032   0.227   8.200  4.00  1.00            
ATOM    187   CA LEU A  24      25.931   1.658   8.265  4.00  1.00            
ATOM    188   CB LEU A  24      25.258   2.194   6.996  4.00  1.00            
ATOM    189   CG LEU A  24      26.015   1.751   5.730  4.00  1.00            
ATOM    190  CD1 LEU A  24      25.335   2.256   4.452  4.00  1.00            
ATOM    191  CD2 LEU A  24      27.500   2.140   5.799  4.00  1.00            
ATOM    192    C LEU A  24      25.191   2.184   9.437  4.00  1.00            
ATOM    193    O LEU A  24      25.649   3.099  10.120  4.00  1.00            
ATOM    194    N ASP A  25      24.011   1.618   9.686  1.00  1.00            
ATOM    195   CA ASP A  25      23.219   1.974  10.813  1.00  1.00            
ATOM    196   CB ASP A  25      23.726   1.322  12.117  1.00  1.00            
ATOM    197   CG ASP A  25      22.651   1.395  13.200  1.00  1.00            
ATOM    198  OD1 ASP A  25      21.602   2.053  12.977  1.00  1.00            
ATOM    199  OD2 ASP A  25      22.871   0.772  14.274  1.00  1.00            
ATOM    200    C ASP A  25      23.006   3.424  11.069  1.00  1.00            
ATOM    201    O ASP A  25      23.507   3.950  12.061  1.00  1.00            
ATOM    202    N THR A  26      22.280   4.134  10.188  3.00  1.00            
ATOM    203   CA THR A  26      21.843   5.385  10.724  3.00  1.00            
ATOM    204   CB THR A  26      21.072   6.252   9.771  3.00  1.00            
ATOM    205  OG1 THR A  26      20.897   7.551  10.321  3.00  1.00            
ATOM    206  CG2 THR A  26      19.702   5.601   9.513  3.00  1.00            
ATOM    207    C THR A  26      20.900   4.885  11.759  3.00  1.00            
ATOM    208    O THR A  26      20.315   3.817  11.585  3.00  1.00            
ATOM    209    N GLY A  27      20.721   5.604  12.873  3.00  1.00            
ATOM    210   CA GLY A  27      19.883   5.016  13.871  3.00  1.00            
ATOM    211    C GLY A  27      20.757   4.671  15.039  3.00  1.00            
ATOM    212    O GLY A  27      20.268   4.513  16.156  3.00  1.00            
ATOM    213    N ALA A  28      22.083   4.551  14.812  1.00  1.00            
ATOM    214   CA ALA A  28      22.986   4.272  15.897  1.00  1.00            
ATOM    215   CB ALA A  28      24.091   3.264  15.538  1.00  1.00            
ATOM    216    C ALA A  28      23.658   5.580  16.213  1.00  1.00            
ATOM    217    O ALA A  28      24.181   6.246  15.321  1.00  1.00            
ATOM    218    N ASP A  29      23.645   6.007  17.494  1.00  1.00            
ATOM    219   CA ASP A  29      24.225   7.285  17.813  1.00  1.00            
ATOM    220   CB ASP A  29      24.059   7.669  19.294  1.00  1.00            
ATOM    221   CG ASP A  29      22.578   7.865  19.585  1.00  1.00            
ATOM    222  OD1 ASP A  29      21.754   7.129  18.978  1.00  1.00            
ATOM    223  OD2 ASP A  29      22.251   8.761  20.406  1.00  1.00            
ATOM    224    C ASP A  29      25.697   7.256  17.553  1.00  1.00            
ATOM    225    O ASP A  29      26.217   8.064  16.784  1.00  1.00            
ATOM    226    N ASP A  30      26.413   6.299  18.174  1.00  1.00            
ATOM    227   CA ASP A  30      27.838   6.283  18.015  1.00  1.00            
ATOM    228   CB ASP A  30      28.610   6.110  19.335  1.00  1.00            
ATOM    229   CG ASP A  30      30.015   6.658  19.111  1.00  1.00            
ATOM    230  OD1 ASP A  30      30.251   7.205  18.001  1.00  1.00            
ATOM    231  OD2 ASP A  30      30.865   6.539  20.032  1.00  1.00            
ATOM    232    C ASP A  30      28.202   5.152  17.096  1.00  1.00            
ATOM    233    O ASP A  30      27.355   4.621  16.378  1.00  1.00            
ATOM    234    N THR A  31      29.499   4.769  17.087  1.00  1.00            
ATOM    235   CA THR A  31      29.967   3.690  16.266  1.00  1.00            
ATOM    236   CB THR A  31      31.143   4.051  15.403  1.00  1.00            
ATOM    237  OG1 THR A  31      32.260   4.404  16.204  1.00  1.00            
ATOM    238  CG2 THR A  31      30.742   5.236  14.508  1.00  1.00            
ATOM    239    C THR A  31      30.353   2.572  17.164  1.00  1.00            
ATOM    240    O THR A  31      30.937   2.786  18.225  1.00  1.00            
ATOM    241    N VAL A  32      30.016   1.331  16.765  4.00  1.00            
ATOM    242   CA VAL A  32      30.303   0.251  17.653  4.00  1.00            
ATOM    243   CB VAL A  32      29.065  -0.328  18.281  4.00  1.00            
ATOM    244  CG1 VAL A  32      29.442  -1.527  19.169  4.00  1.00            
ATOM    245  CG2 VAL A  32      28.351   0.800  19.044  4.00  1.00            
ATOM    246    C VAL A  32      31.004  -0.826  16.923  4.00  1.00            
ATOM    247    O VAL A  32      30.846  -0.994  15.714  4.00  1.00            
ATOM    248    N LEU A  33      31.827  -1.583  17.668  4.00  1.00            
ATOM    249   CA LEU A  33      32.579  -2.612  17.039  4.00  1.00            
ATOM    250   CB LEU A  33      34.076  -2.269  16.923  4.00  1.00            
ATOM    251   CG LEU A  33      34.388  -0.936  16.214  4.00  1.00            
ATOM    252  CD1 LEU A  33      35.905  -0.731  16.088  4.00  1.00            
ATOM    253  CD2 LEU A  33      33.665  -0.809  14.865  4.00  1.00            
ATOM    254    C LEU A  33      32.527  -3.856  17.884  4.00  1.00            
ATOM    255    O LEU A  33      31.909  -3.884  18.948  4.00  1.00            
ATOM    256    N GLU A  34      33.167  -4.937  17.378  1.00  1.00            
ATOM    257   CA GLU A  34      33.317  -6.204  18.047  1.00  1.00            
ATOM    258   CB GLU A  34      33.383  -7.381  17.064  1.00  1.00            
ATOM    259   CG GLU A  34      32.045  -7.573  16.342  1.00  1.00            
ATOM    260   CD GLU A  34      32.236  -8.542  15.185  1.00  1.00            
ATOM    261  OE1 GLU A  34      33.385  -9.016  14.992  1.00  1.00            
ATOM    262  OE2 GLU A  34      31.230  -8.822  14.478  1.00  1.00            
ATOM    263    C GLU A  34      34.588  -6.106  18.848  1.00  1.00            
ATOM    264    O GLU A  34      35.340  -5.150  18.662  1.00  1.00            
ATOM    265    N GLU A  35      34.865  -7.069  19.768  1.00  1.00            
ATOM    266   CA GLU A  35      36.020  -6.940  20.630  1.00  1.00            
ATOM    267   CB GLU A  35      36.288  -8.100  21.610  1.00  1.00            
ATOM    268   CG GLU A  35      36.760  -9.409  20.976  1.00  1.00            
ATOM    269   CD GLU A  35      37.421 -10.211  22.089  1.00  1.00            
ATOM    270  OE1 GLU A  35      38.118  -9.578  22.926  1.00  1.00            
ATOM    271  OE2 GLU A  35      37.250 -11.460  22.118  1.00  1.00            
ATOM    272    C GLU A  35      37.233  -6.778  19.783  1.00  1.00            
ATOM    273    O GLU A  35      37.397  -7.459  18.773  1.00  1.00            
ATOM    274    N MET A  36      38.110  -5.828  20.164  1.00  1.00            
ATOM    275   CA MET A  36      39.267  -5.628  19.352  1.00  1.00            
ATOM    276   CB MET A  36      39.020  -4.715  18.135  1.00  1.00            
ATOM    277   CG MET A  36      38.272  -5.385  16.981  1.00  1.00            
ATOM    278   SD MET A  36      39.296  -6.516  15.989  1.00  1.00            
ATOM    279   CE MET A  36      40.127  -5.219  15.026  1.00  1.00            
ATOM    280    C MET A  36      40.374  -4.998  20.126  1.00  1.00            
ATOM    281    O MET A  36      40.179  -4.460  21.215  1.00  1.00            
ATOM    282    N ASN A  37      41.591  -5.093  19.554  1.00  1.00            
ATOM    283   CA ASN A  37      42.751  -4.456  20.098  1.00  1.00            
ATOM    284   CB ASN A  37      43.996  -5.356  20.137  1.00  1.00            
ATOM    285   CG ASN A  37      43.737  -6.472  21.135  1.00  1.00            
ATOM    286  OD1 ASN A  37      44.556  -7.374  21.301  1.00  1.00            
ATOM    287  ND2 ASN A  37      42.560  -6.415  21.811  1.00  1.00            
ATOM    288    C ASN A  37      43.066  -3.362  19.145  1.00  1.00            
ATOM    289    O ASN A  37      43.510  -3.605  18.023  1.00  1.00            
ATOM    290    N LEU A  38      42.818  -2.120  19.574  1.00  1.00            
ATOM    291   CA LEU A  38      43.098  -0.979  18.763  1.00  1.00            
ATOM    292   CB LEU A  38      41.865  -0.075  18.577  1.00  1.00            
ATOM    293   CG LEU A  38      40.753  -0.759  17.759  1.00  1.00            
ATOM    294  CD1 LEU A  38      39.583   0.199  17.487  1.00  1.00            
ATOM    295  CD2 LEU A  38      41.319  -1.390  16.477  1.00  1.00            
ATOM    296    C LEU A  38      44.157  -0.250  19.513  1.00  1.00            
ATOM    297    O LEU A  38      44.713  -0.768  20.480  1.00  1.00            
ATOM    298    N PRO A  39      44.470   0.928  19.077  1.00  1.00            
ATOM    299   CA PRO A  39      45.562   1.606  19.698  1.00  1.00            
ATOM    300   CD PRO A  39      44.436   1.199  17.645  1.00  1.00            
ATOM    301   CB PRO A  39      45.930   2.752  18.758  1.00  1.00            
ATOM    302   CG PRO A  39      45.583   2.185  17.372  1.00  1.00            
ATOM    303    C PRO A  39      45.680   1.966  21.139  1.00  1.00            
ATOM    304    O PRO A  39      46.764   1.749  21.677  1.00  1.00            
ATOM    305    N GLY A  40      44.656   2.493  21.822  1.00  1.00            
ATOM    306   CA GLY A  40      45.027   2.854  23.159  1.00  1.00            
ATOM    307    C GLY A  40      44.130   3.942  23.624  1.00  1.00            
ATOM    308    O GLY A  40      42.952   3.970  23.275  1.00  1.00            
ATOM    309    N LYS A  41      44.675   4.868  24.441  1.00  1.00            
ATOM    310   CA LYS A  41      43.838   5.883  25.006  1.00  1.00            
ATOM    311   CB LYS A  41      42.949   6.613  23.982  1.00  1.00            
ATOM    312   CG LYS A  41      42.194   7.807  24.566  1.00  1.00            
ATOM    313   CD LYS A  41      43.095   9.008  24.858  1.00  1.00            
ATOM    314   CE LYS A  41      42.354  10.210  25.442  1.00  1.00            
ATOM    315   NZ LYS A  41      43.311  11.315  25.667  1.00  1.00            
ATOM    316    C LYS A  41      42.961   5.115  25.936  1.00  1.00            
ATOM    317    O LYS A  41      43.231   3.947  26.209  1.00  1.00            
ATOM    318    N TRP A  42      41.907   5.730  26.500  1.00  1.00            
ATOM    319   CA TRP A  42      41.154   4.892  27.382  1.00  1.00            
ATOM    320   CB TRP A  42      41.951   4.615  28.677  1.00  1.00            
ATOM    321   CG TRP A  42      41.326   3.741  29.742  1.00  1.00            
ATOM    322  CD2 TRP A  42      40.818   4.243  30.987  1.00  1.00            
ATOM    323  CD1 TRP A  42      41.184   2.383  29.789  1.00  1.00            
ATOM    324  NE1 TRP A  42      40.616   2.012  30.986  1.00  1.00            
ATOM    325  CE2 TRP A  42      40.386   3.147  31.732  1.00  1.00            
ATOM    326  CE3 TRP A  42      40.732   5.516  31.475  1.00  1.00            
ATOM    327  CZ2 TRP A  42      39.855   3.309  32.981  1.00  1.00            
ATOM    328  CZ3 TRP A  42      40.183   5.678  32.728  1.00  1.00            
ATOM    329  CH2 TRP A  42      39.753   4.596  33.467  1.00  1.00            
ATOM    330    C TRP A  42      39.854   5.577  27.723  1.00  1.00            
ATOM    331    O TRP A  42      39.683   6.765  27.452  1.00  1.00            
ATOM    332    N LYS A  43      38.894   4.829  28.321  4.00  1.00            
ATOM    333   CA LYS A  43      37.601   5.360  28.688  4.00  1.00            
ATOM    334   CB LYS A  43      36.470   4.883  27.753  4.00  1.00            
ATOM    335   CG LYS A  43      35.154   5.638  27.962  4.00  1.00            
ATOM    336   CD LYS A  43      35.231   7.120  27.579  4.00  1.00            
ATOM    337   CE LYS A  43      33.997   7.930  27.984  4.00  1.00            
ATOM    338   NZ LYS A  43      34.231   9.376  27.755  4.00  1.00            
ATOM    339    C LYS A  43      37.339   4.965  30.134  4.00  1.00            
ATOM    340    O LYS A  43      38.043   5.562  30.944  4.00  1.00            
ATOM    341    N PRO A  44      36.473   4.094  30.671  4.00  0.00            
ATOM    342   CA PRO A  44      35.430   3.298  30.039  4.00  0.00            
ATOM    343   CD PRO A  44      36.970   3.413  31.858  4.00  0.00            
ATOM    344   CB PRO A  44      35.505   1.914  30.676  4.00  0.00            
ATOM    345   CG PRO A  44      36.052   2.202  32.079  4.00  0.00            
ATOM    346    C PRO A  44      34.060   3.868  30.263  4.00  0.00            
ATOM    347    O PRO A  44      33.943   4.886  30.941  4.00  0.00            
ATOM    348    N LYS A  45      33.013   3.199  29.716  4.00  0.00            
ATOM    349   CA LYS A  45      31.658   3.613  29.968  4.00  0.00            
ATOM    350   CB LYS A  45      31.077   4.559  28.906  4.00  0.00            
ATOM    351   CG LYS A  45      31.702   5.956  28.937  4.00  0.00            
ATOM    352   CD LYS A  45      31.238   6.853  27.791  4.00  0.00            
ATOM    353   CE LYS A  45      31.607   6.319  26.407  4.00  0.00            
ATOM    354   NZ LYS A  45      30.862   7.063  25.367  4.00  0.00            
ATOM    355    C LYS A  45      30.751   2.428  30.057  4.00  0.00            
ATOM    356    O LYS A  45      31.012   1.380  29.470  4.00  0.00            
ATOM    357    N MET A  46      29.659   2.585  30.837  4.00  0.00            
ATOM    358   CA MET A  46      28.655   1.571  30.978  4.00  0.00            
ATOM    359   CB MET A  46      28.520   1.033  32.410  4.00  0.00            
ATOM    360   CG MET A  46      28.016   2.080  33.403  4.00  0.00            
ATOM    361   SD MET A  46      29.127   3.504  33.607  4.00  0.00            
ATOM    362   CE MET A  46      30.464   2.546  34.376  4.00  0.00            
ATOM    363    C MET A  46      27.350   2.209  30.617  4.00  0.00            
ATOM    364    O MET A  46      27.027   3.284  31.119  4.00  0.00            
ATOM    365    N ILE A  47      26.569   1.577  29.716  4.00  0.00            
ATOM    366   CA ILE A  47      25.319   2.181  29.352  4.00  0.00            
ATOM    367   CB ILE A  47      25.345   2.917  28.036  4.00  0.00            
ATOM    368  CG1 ILE A  47      24.077   3.767  27.858  4.00  0.00            
ATOM    369  CG2 ILE A  47      25.567   1.909  26.906  4.00  0.00            
ATOM    370  CD1 ILE A  47      24.182   4.767  26.706  4.00  0.00            
ATOM    371    C ILE A  47      24.244   1.150  29.321  4.00  0.00            
ATOM    372    O ILE A  47      24.490  -0.038  29.112  4.00  0.00            
ATOM    373    N GLY A  48      23.008   1.614  29.571  4.00  0.00            
ATOM    374   CA GLY A  48      21.849   0.778  29.584  4.00  0.00            
ATOM    375    C GLY A  48      21.171   0.988  28.274  4.00  0.00            
ATOM    376    O GLY A  48      21.767   0.827  27.211  4.00  0.00            
ATOM    377    N GLY A  49      19.883   1.356  28.340  4.00  0.00            
ATOM    378   CA GLY A  49      19.071   1.534  27.177  4.00  0.00            
ATOM    379    C GLY A  49      17.739   1.069  27.636  4.00  0.00            
ATOM    380    O GLY A  49      17.219   1.563  28.636  4.00  0.00            
ATOM    381    N ILE A  50      17.140   0.096  26.929  3.00  0.00            
ATOM    382   CA ILE A  50      15.911  -0.389  27.469  3.00  0.00            
ATOM    383   CB ILE A  50      15.027  -1.024  26.427  3.00  0.00            
ATOM    384  CG1 ILE A  50      13.704  -1.497  27.053  3.00  0.00            
ATOM    385  CG2 ILE A  50      15.828  -2.117  25.698  3.00  0.00            
ATOM    386  CD1 ILE A  50      12.800  -0.357  27.522  3.00  0.00            
ATOM    387    C ILE A  50      16.317  -1.408  28.480  3.00  0.00            
ATOM    388    O ILE A  50      15.996  -2.592  28.389  3.00  0.00            
ATOM    389    N GLY A  51      17.036  -0.923  29.510  3.00  0.00            
ATOM    390   CA GLY A  51      17.511  -1.754  30.567  3.00  0.00            
ATOM    391    C GLY A  51      18.649  -2.554  30.049  3.00  0.00            
ATOM    392    O GLY A  51      19.095  -2.373  28.918  3.00  0.00            
ATOM    393    N GLY A  52      19.150  -3.470  30.894  4.00  0.00            
ATOM    394   CA GLY A  52      20.237  -4.304  30.496  4.00  0.00            
ATOM    395    C GLY A  52      21.435  -3.424  30.467  4.00  0.00            
ATOM    396    O GLY A  52      21.342  -2.221  30.702  4.00  0.00            
ATOM    397    N PHE A  53      22.606  -4.012  30.175  4.00  0.00            
ATOM    398   CA PHE A  53      23.770  -3.194  30.079  4.00  0.00            
ATOM    399   CB PHE A  53      24.723  -3.258  31.294  4.00  0.00            
ATOM    400   CG PHE A  53      24.238  -2.373  32.394  4.00  0.00            
ATOM    401  CD1 PHE A  53      23.249  -2.779  33.259  4.00  0.00            
ATOM    402  CD2 PHE A  53      24.799  -1.127  32.568  4.00  0.00            
ATOM    403  CE1 PHE A  53      22.820  -1.947  34.268  4.00  0.00            
ATOM    404  CE2 PHE A  53      24.375  -0.291  33.575  4.00  0.00            
ATOM    405   CZ PHE A  53      23.380  -0.702  34.429  4.00  0.00            
ATOM    406    C PHE A  53      24.583  -3.636  28.905  4.00  0.00            
ATOM    407    O PHE A  53      24.567  -4.808  28.530  4.00  0.00            
ATOM    408    N ILE A  54      25.300  -2.680  28.276  4.00  0.00            
ATOM    409   CA ILE A  54      26.234  -2.994  27.230  4.00  0.00            
ATOM    410   CB ILE A  54      25.989  -2.329  25.906  4.00  0.00            
ATOM    411  CG1 ILE A  54      26.880  -2.977  24.834  4.00  0.00            
ATOM    412  CG2 ILE A  54      26.224  -0.824  26.058  4.00  0.00            
ATOM    413  CD1 ILE A  54      26.496  -2.605  23.403  4.00  0.00            
ATOM    414    C ILE A  54      27.544  -2.511  27.757  4.00  0.00            
ATOM    415    O ILE A  54      27.620  -1.429  28.337  4.00  0.00            
ATOM    416    N LYS A  55      28.618  -3.312  27.630  4.00  0.00            
ATOM    417   CA LYS A  55      29.838  -2.800  28.175  4.00  0.00            
ATOM    418   CB LYS A  55      30.684  -3.820  28.960  4.00  0.00            
ATOM    419   CG LYS A  55      31.871  -3.162  29.673  4.00  0.00            
ATOM    420   CD LYS A  55      32.429  -3.960  30.855  4.00  0.00            
ATOM    421   CE LYS A  55      33.502  -3.195  31.639  4.00  0.00            
ATOM    422   NZ LYS A  55      33.694  -3.806  32.974  4.00  0.00            
ATOM    423    C LYS A  55      30.649  -2.243  27.069  4.00  0.00            
ATOM    424    O LYS A  55      30.753  -2.831  25.994  4.00  0.00            
ATOM    425    N VAL A  56      31.230  -1.052  27.308  4.00  0.00            
ATOM    426   CA VAL A  56      32.000  -0.457  26.269  4.00  0.00            
ATOM    427   CB VAL A  56      31.194   0.449  25.394  4.00  0.00            
ATOM    428  CG1 VAL A  56      30.133  -0.405  24.679  4.00  0.00            
ATOM    429  CG2 VAL A  56      30.607   1.579  26.258  4.00  0.00            
ATOM    430    C VAL A  56      33.099   0.347  26.856  4.00  0.00            
ATOM    431    O VAL A  56      33.037   0.815  27.992  4.00  0.00            
ATOM    432    N ARG A  57      34.166   0.478  26.056  4.00  0.00            
ATOM    433   CA ARG A  57      35.289   1.291  26.377  4.00  0.00            
ATOM    434   CB ARG A  57      36.573   0.463  26.513  4.00  0.00            
ATOM    435   CG ARG A  57      37.801   1.257  26.946  4.00  0.00            
ATOM    436   CD ARG A  57      38.981   0.365  27.332  4.00  0.00            
ATOM    437   NE ARG A  57      38.671  -0.255  28.653  4.00  0.00            
ATOM    438   CZ ARG A  57      37.966  -1.421  28.734  4.00  0.00            
ATOM    439  NH1 ARG A  57      37.490  -2.021  27.605  4.00  0.00            
ATOM    440  NH2 ARG A  57      37.745  -2.002  29.950  4.00  0.00            
ATOM    441    C ARG A  57      35.410   2.159  25.155  4.00  0.00            
ATOM    442    O ARG A  57      35.425   1.648  24.036  4.00  0.00            
ATOM    443    N GLN A  58      35.478   3.495  25.325  4.00  1.00            
ATOM    444   CA GLN A  58      35.491   4.376  24.185  4.00  1.00            
ATOM    445   CB GLN A  58      34.817   5.725  24.488  4.00  1.00            
ATOM    446   CG GLN A  58      34.707   6.668  23.291  4.00  1.00            
ATOM    447   CD GLN A  58      33.988   7.919  23.770  4.00  1.00            
ATOM    448  OE1 GLN A  58      32.764   8.016  23.691  4.00  1.00            
ATOM    449  NE2 GLN A  58      34.768   8.901  24.295  4.00  1.00            
ATOM    450    C GLN A  58      36.923   4.631  23.795  4.00  1.00            
ATOM    451    O GLN A  58      37.772   4.902  24.643  4.00  1.00            
ATOM    452    N TYR A  59      37.222   4.528  22.480  4.00  1.00            
ATOM    453   CA TYR A  59      38.536   4.763  21.936  4.00  1.00            
ATOM    454   CB TYR A  59      38.968   3.609  21.012  4.00  1.00            
ATOM    455   CG TYR A  59      40.274   3.917  20.365  4.00  1.00            
ATOM    456  CD1 TYR A  59      41.459   3.645  21.002  4.00  1.00            
ATOM    457  CD2 TYR A  59      40.311   4.467  19.107  4.00  1.00            
ATOM    458  CE1 TYR A  59      42.663   3.927  20.397  4.00  1.00            
ATOM    459  CE2 TYR A  59      41.509   4.750  18.496  4.00  1.00            
ATOM    460   CZ TYR A  59      42.689   4.482  19.141  4.00  1.00            
ATOM    461   OH TYR A  59      43.915   4.776  18.510  4.00  1.00            
ATOM    462    C TYR A  59      38.403   5.997  21.094  4.00  1.00            
ATOM    463    O TYR A  59      37.874   5.939  19.984  4.00  1.00            
ATOM    464    N ASP A  60      38.861   7.159  21.605  4.00  1.00            
ATOM    465   CA ASP A  60      38.820   8.345  20.798  4.00  1.00            
ATOM    466   CB ASP A  60      38.974   9.677  21.553  4.00  1.00            
ATOM    467   CG ASP A  60      37.616  10.098  22.095  4.00  1.00            
ATOM    468  OD1 ASP A  60      36.586   9.672  21.507  4.00  1.00            
ATOM    469  OD2 ASP A  60      37.590  10.868  23.091  4.00  1.00            
ATOM    470    C ASP A  60      39.977   8.227  19.859  4.00  1.00            
ATOM    471    O ASP A  60      40.818   7.342  20.002  4.00  1.00            
ATOM    472    N GLN A  61      40.029   9.118  18.852  4.00  1.00            
ATOM    473   CA GLN A  61      41.111   9.158  17.911  4.00  1.00            
ATOM    474   CB GLN A  61      42.423   9.653  18.550  4.00  1.00            
ATOM    475   CG GLN A  61      43.472  10.130  17.545  4.00  1.00            
ATOM    476   CD GLN A  61      43.156  11.586  17.224  4.00  1.00            
ATOM    477  OE1 GLN A  61      42.377  12.232  17.924  4.00  1.00            
ATOM    478  NE2 GLN A  61      43.778  12.123  16.140  4.00  1.00            
ATOM    479    C GLN A  61      41.365   7.814  17.303  4.00  1.00            
ATOM    480    O GLN A  61      42.465   7.276  17.411  4.00  1.00            
ATOM    481    N ILE A  62      40.345   7.232  16.649  4.00  1.00            
ATOM    482   CA ILE A  62      40.555   5.985  15.967  4.00  1.00            
ATOM    483   CB ILE A  62      39.551   4.923  16.299  4.00  1.00            
ATOM    484  CG1 ILE A  62      39.881   3.633  15.532  4.00  1.00            
ATOM    485  CG2 ILE A  62      38.147   5.480  16.008  4.00  1.00            
ATOM    486  CD1 ILE A  62      41.190   2.982  15.974  4.00  1.00            
ATOM    487    C ILE A  62      40.378   6.245  14.525  4.00  1.00            
ATOM    488    O ILE A  62      39.472   6.960  14.098  4.00  1.00            
ATOM    489    N PRO A  63      41.286   5.713  13.773  4.00  1.00            
ATOM    490   CA PRO A  63      41.192   5.906  12.362  4.00  1.00            
ATOM    491   CD PRO A  63      42.661   5.579  14.220  4.00  1.00            
ATOM    492   CB PRO A  63      42.622   5.815  11.821  4.00  1.00            
ATOM    493   CG PRO A  63      43.425   5.157  12.956  4.00  1.00            
ATOM    494    C PRO A  63      40.251   4.940  11.735  4.00  1.00            
ATOM    495    O PRO A  63      40.167   3.798  12.187  4.00  1.00            
ATOM    496    N VAL A  64      39.521   5.385  10.696  4.00  1.00            
ATOM    497   CA VAL A  64      38.684   4.496   9.954  4.00  1.00            
ATOM    498   CB VAL A  64      37.304   4.314  10.525  4.00  1.00            
ATOM    499  CG1 VAL A  64      37.431   3.685  11.922  4.00  1.00            
ATOM    500  CG2 VAL A  64      36.564   5.663  10.513  4.00  1.00            
ATOM    501    C VAL A  64      38.522   5.134   8.606  4.00  1.00            
ATOM    502    O VAL A  64      38.320   6.343   8.517  4.00  1.00            
ATOM    503    N GLU A  65      38.642   4.360   7.508  4.00  1.00            
ATOM    504   CA GLU A  65      38.363   4.958   6.231  4.00  1.00            
ATOM    505   CB GLU A  65      39.471   4.795   5.167  4.00  1.00            
ATOM    506   CG GLU A  65      40.655   5.752   5.362  4.00  1.00            
ATOM    507   CD GLU A  65      41.589   5.656   4.158  4.00  1.00            
ATOM    508  OE1 GLU A  65      41.404   4.720   3.334  4.00  1.00            
ATOM    509  OE2 GLU A  65      42.497   6.522   4.045  4.00  1.00            
ATOM    510    C GLU A  65      37.108   4.278   5.738  4.00  1.00            
ATOM    511    O GLU A  65      37.153   3.134   5.294  4.00  1.00            
ATOM    512    N ILE A  66      35.953   4.983   5.762  4.00  1.00            
ATOM    513   CA ILE A  66      34.694   4.311   5.554  4.00  1.00            
ATOM    514   CB ILE A  66      33.515   5.199   5.841  4.00  1.00            
ATOM    515  CG1 ILE A  66      32.217   4.375   5.853  4.00  1.00            
ATOM    516  CG2 ILE A  66      33.527   6.373   4.848  4.00  1.00            
ATOM    517  CD1 ILE A  66      32.135   3.377   7.008  4.00  1.00            
ATOM    518    C ILE A  66      34.524   3.683   4.199  4.00  1.00            
ATOM    519    O ILE A  66      34.312   2.476   4.111  4.00  1.00            
ATOM    520    N CYS A  67      34.631   4.450   3.100  3.00  1.00            
ATOM    521   CA CYS A  67      34.504   3.859   1.793  3.00  1.00            
ATOM    522   CB CYS A  67      33.143   4.140   1.125  3.00  1.00            
ATOM    523   SG CYS A  67      32.975   3.386  -0.523  3.00  1.00            
ATOM    524    C CYS A  67      35.557   4.568   1.006  3.00  1.00            
ATOM    525    O CYS A  67      35.403   4.861  -0.178  3.00  1.00            
ATOM    526    N GLY A  68      36.684   4.844   1.686  3.00  1.00            
ATOM    527   CA GLY A  68      37.777   5.557   1.103  3.00  1.00            
ATOM    528    C GLY A  68      37.805   6.926   1.712  3.00  1.00            
ATOM    529    O GLY A  68      38.875   7.511   1.874  3.00  1.00            
ATOM    530    N HIS A  69      36.629   7.479   2.076  4.00  1.00            
ATOM    531   CA HIS A  69      36.640   8.755   2.736  4.00  1.00            
ATOM    532  ND1 HIS A  69      34.746  10.095   0.429  4.00  1.00            
ATOM    533   CG HIS A  69      35.046  10.430   1.729  4.00  1.00            
ATOM    534   CB HIS A  69      35.282   9.462   2.847  4.00  1.00            
ATOM    535  NE2 HIS A  69      34.777  12.318   0.522  4.00  1.00            
ATOM    536  CD2 HIS A  69      35.061  11.790   1.768  4.00  1.00            
ATOM    537  CE1 HIS A  69      34.596  11.261  -0.250  4.00  1.00            
ATOM    538    C HIS A  69      37.173   8.540   4.111  4.00  1.00            
ATOM    539    O HIS A  69      36.991   7.479   4.702  4.00  1.00            
ATOM    540    N LYS A  70      37.867   9.560   4.647  4.00  1.00            
ATOM    541   CA LYS A  70      38.498   9.420   5.923  4.00  1.00            
ATOM    542   CB LYS A  70      39.906  10.034   5.952  4.00  1.00            
ATOM    543   CG LYS A  70      39.923  11.491   5.481  4.00  1.00            
ATOM    544   CD LYS A  70      41.230  12.229   5.775  4.00  1.00            
ATOM    545   CE LYS A  70      41.349  13.564   5.036  4.00  1.00            
ATOM    546   NZ LYS A  70      41.450  13.321   3.579  4.00  1.00            
ATOM    547    C LYS A  70      37.708  10.119   6.965  4.00  1.00            
ATOM    548    O LYS A  70      37.244  11.242   6.778  4.00  1.00            
ATOM    549    N ALA A  71      37.516   9.426   8.100  4.00  1.00            
ATOM    550   CA ALA A  71      36.886  10.046   9.216  4.00  1.00            
ATOM    551   CB ALA A  71      35.367   9.808   9.272  4.00  1.00            
ATOM    552    C ALA A  71      37.483   9.405  10.427  4.00  1.00            
ATOM    553    O ALA A  71      37.649   8.188  10.476  4.00  1.00            
ATOM    554    N ILE A  72      37.843  10.214  11.440  4.00  1.00            
ATOM    555   CA ILE A  72      38.365   9.640  12.646  4.00  1.00            
ATOM    556   CB ILE A  72      39.852   9.789  12.812  4.00  1.00            
ATOM    557  CG1 ILE A  72      40.269  11.263  12.927  4.00  1.00            
ATOM    558  CG2 ILE A  72      40.526   9.051  11.642  4.00  1.00            
ATOM    559  CD1 ILE A  72      41.734  11.431  13.329  4.00  1.00            
ATOM    560    C ILE A  72      37.675  10.327  13.757  4.00  1.00            
ATOM    561    O ILE A  72      37.256  11.476  13.631  4.00  1.00            
ATOM    562    N GLY A  73      37.521   9.620  14.883  4.00  1.00            
ATOM    563   CA GLY A  73      36.794  10.216  15.949  4.00  1.00            
ATOM    564    C GLY A  73      36.632   9.179  17.003  4.00  1.00            
ATOM    565    O GLY A  73      37.610   8.687  17.565  4.00  1.00            
ATOM    566    N THR A  74      35.371   8.822  17.295  4.00  1.00            
ATOM    567   CA THR A  74      35.124   7.913  18.367  4.00  1.00            
ATOM    568   CB THR A  74      34.000   8.365  19.254  4.00  1.00            
ATOM    569  OG1 THR A  74      33.827   7.458  20.332  4.00  1.00            
ATOM    570  CG2 THR A  74      32.712   8.460  18.415  4.00  1.00            
ATOM    571    C THR A  74      34.755   6.564  17.859  4.00  1.00            
ATOM    572    O THR A  74      33.901   6.417  16.987  4.00  1.00            
ATOM    573    N VAL A  75      35.432   5.535  18.406  4.00  1.00            
ATOM    574   CA VAL A  75      35.071   4.186  18.111  4.00  1.00            
ATOM    575   CB VAL A  75      36.178   3.366  17.506  4.00  1.00            
ATOM    576  CG1 VAL A  75      37.310   3.176  18.530  4.00  1.00            
ATOM    577  CG2 VAL A  75      35.558   2.056  16.995  4.00  1.00            
ATOM    578    C VAL A  75      34.671   3.594  19.418  4.00  1.00            
ATOM    579    O VAL A  75      35.388   3.704  20.413  4.00  1.00            
ATOM    580    N LEU A  76      33.476   2.982  19.461  4.00  1.00            
ATOM    581   CA LEU A  76      33.024   2.383  20.678  4.00  1.00            
ATOM    582   CB LEU A  76      31.511   2.510  20.908  4.00  1.00            
ATOM    583   CG LEU A  76      31.055   1.858  22.224  4.00  1.00            
ATOM    584  CD1 LEU A  76      31.638   2.606  23.433  4.00  1.00            
ATOM    585  CD2 LEU A  76      29.525   1.714  22.282  4.00  1.00            
ATOM    586    C LEU A  76      33.299   0.913  20.510  4.00  1.00            
ATOM    587    O LEU A  76      33.182   0.394  19.401  4.00  1.00            
ATOM    588    N VAL A  77      33.689   0.198  21.590  4.00  1.00            
ATOM    589   CA VAL A  77      34.000  -1.200  21.427  4.00  1.00            
ATOM    590   CB VAL A  77      35.463  -1.513  21.547  4.00  1.00            
ATOM    591  CG1 VAL A  77      36.191  -0.822  20.382  4.00  1.00            
ATOM    592  CG2 VAL A  77      35.963  -1.087  22.939  4.00  1.00            
ATOM    593    C VAL A  77      33.285  -2.012  22.453  4.00  1.00            
ATOM    594    O VAL A  77      32.931  -1.524  23.525  4.00  1.00            
ATOM    595    N GLY A  78      33.040  -3.296  22.121  1.00  1.00            
ATOM    596   CA GLY A  78      32.384  -4.159  23.054  1.00  1.00            
ATOM    597    C GLY A  78      31.616  -5.178  22.294  1.00  1.00            
ATOM    598    O GLY A  78      31.764  -5.340  21.083  1.00  1.00            
ATOM    599    N PRO A  79      30.794  -5.878  23.016  1.00  1.00            
ATOM    600   CA PRO A  79      30.002  -6.892  22.401  1.00  1.00            
ATOM    601   CD PRO A  79      31.063  -6.167  24.417  1.00  1.00            
ATOM    602   CB PRO A  79      29.342  -7.656  23.545  1.00  1.00            
ATOM    603   CG PRO A  79      30.359  -7.508  24.694  1.00  1.00            
ATOM    604    C PRO A  79      29.062  -6.291  21.402  1.00  1.00            
ATOM    605    O PRO A  79      28.251  -5.447  21.771  1.00  1.00            
ATOM    606    N THR A  80      29.153  -6.712  20.124  1.00  1.00            
ATOM    607   CA THR A  80      28.250  -6.225  19.121  1.00  1.00            
ATOM    608   CB THR A  80      28.781  -5.065  18.336  1.00  1.00            
ATOM    609  OG1 THR A  80      27.786  -4.577  17.450  1.00  1.00            
ATOM    610  CG2 THR A  80      30.018  -5.532  17.550  1.00  1.00            
ATOM    611    C THR A  80      28.059  -7.360  18.159  1.00  1.00            
ATOM    612    O THR A  80      29.007  -8.086  17.859  1.00  1.00            
ATOM    613    N PRO A  81      26.863  -7.571  17.687  1.00  1.00            
ATOM    614   CA PRO A  81      26.592  -8.633  16.759  1.00  1.00            
ATOM    615   CD PRO A  81      25.659  -7.046  18.306  1.00  1.00            
ATOM    616   CB PRO A  81      25.066  -8.756  16.693  1.00  1.00            
ATOM    617   CG PRO A  81      24.543  -7.452  17.331  1.00  1.00            
ATOM    618    C PRO A  81      27.241  -8.469  15.421  1.00  1.00            
ATOM    619    O PRO A  81      27.734  -9.453  14.872  1.00  1.00            
ATOM    620    N VAL A  82      27.243  -7.240  14.885  1.00  1.00            
ATOM    621   CA VAL A  82      27.838  -6.947  13.614  1.00  1.00            
ATOM    622   CB VAL A  82      26.833  -6.755  12.524  1.00  1.00            
ATOM    623  CG1 VAL A  82      26.082  -8.082  12.312  1.00  1.00            
ATOM    624  CG2 VAL A  82      25.919  -5.584  12.922  1.00  1.00            
ATOM    625    C VAL A  82      28.511  -5.635  13.854  1.00  1.00            
ATOM    626    O VAL A  82      28.133  -4.905  14.769  1.00  1.00            
ATOM    627    N ASN A  83      29.544  -5.301  13.063  1.00  1.00            
ATOM    628   CA ASN A  83      30.205  -4.046  13.268  1.00  1.00            
ATOM    629   CB ASN A  83      31.343  -3.843  12.258  1.00  1.00            
ATOM    630   CG ASN A  83      32.310  -2.800  12.784  1.00  1.00            
ATOM    631  OD1 ASN A  83      32.122  -1.598  12.608  1.00  1.00            
ATOM    632  ND2 ASN A  83      33.389  -3.286  13.452  1.00  1.00            
ATOM    633    C ASN A  83      29.154  -3.025  12.997  1.00  1.00            
ATOM    634    O ASN A  83      28.388  -3.151  12.042  1.00  1.00            
ATOM    635    N ILE A  84      29.078  -1.992  13.850  4.00  1.00            
ATOM    636   CA ILE A  84      28.057  -1.006  13.687  4.00  1.00            
ATOM    637   CB ILE A  84      27.273  -0.778  14.947  4.00  1.00            
ATOM    638  CG1 ILE A  84      26.605  -2.078  15.435  4.00  1.00            
ATOM    639  CG2 ILE A  84      26.295   0.379  14.692  4.00  1.00            
ATOM    640  CD1 ILE A  84      25.586  -2.672  14.464  4.00  1.00            
ATOM    641    C ILE A  84      28.770   0.273  13.407  4.00  1.00            
ATOM    642    O ILE A  84      29.748   0.615  14.070  4.00  1.00            
ATOM    643    N ILE A  85      28.297   0.996  12.384  4.00  1.00            
ATOM    644   CA ILE A  85      28.799   2.292  12.057  4.00  1.00            
ATOM    645   CB ILE A  85      29.083   2.502  10.592  4.00  1.00            
ATOM    646  CG1 ILE A  85      30.141   1.524  10.068  4.00  1.00            
ATOM    647  CG2 ILE A  85      29.479   3.970  10.375  4.00  1.00            
ATOM    648  CD1 ILE A  85      30.313   1.632   8.552  4.00  1.00            
ATOM    649    C ILE A  85      27.588   3.118  12.338  4.00  1.00            
ATOM    650    O ILE A  85      26.493   2.568  12.447  4.00  1.00            
ATOM    651    N GLY A  86      27.722   4.439  12.528  1.00  1.00            
ATOM    652   CA GLY A  86      26.516   5.162  12.779  1.00  1.00            
ATOM    653    C GLY A  86      26.816   6.588  12.632  1.00  1.00            
ATOM    654    O GLY A  86      27.755   6.998  11.952  1.00  1.00            
ATOM    655    N ARG A  87      25.990   7.375  13.319  2.00  1.00            
ATOM    656   CA ARG A  87      26.138   8.780  13.347  2.00  1.00            
ATOM    657   CB ARG A  87      25.122   9.414  14.316  2.00  1.00            
ATOM    658   CG ARG A  87      25.033  10.939  14.337  2.00  1.00            
ATOM    659   CD ARG A  87      24.329  11.453  15.600  2.00  1.00            
ATOM    660   NE ARG A  87      23.107  10.622  15.804  2.00  1.00            
ATOM    661   CZ ARG A  87      22.330  10.781  16.918  2.00  1.00            
ATOM    662  NH1 ARG A  87      22.668  11.692  17.876  2.00  1.00            
ATOM    663  NH2 ARG A  87      21.193  10.040  17.061  2.00  1.00            
ATOM    664    C ARG A  87      27.501   9.023  13.896  2.00  1.00            
ATOM    665    O ARG A  87      28.137   8.129  14.454  2.00  1.00            
ATOM    666    N ASN A  88      27.974  10.263  13.724  2.00  1.00            
ATOM    667   CA ASN A  88      29.267  10.714  14.133  2.00  1.00            
ATOM    668   CB ASN A  88      29.708  10.107  15.480  2.00  1.00            
ATOM    669   CG ASN A  88      31.117  10.568  15.801  2.00  1.00            
ATOM    670  OD1 ASN A  88      32.088   9.875  15.503  2.00  1.00            
ATOM    671  ND2 ASN A  88      31.233  11.771  16.424  2.00  1.00            
ATOM    672    C ASN A  88      30.256  10.344  13.093  2.00  1.00            
ATOM    673    O ASN A  88      31.059  11.179  12.676  2.00  1.00            
ATOM    674    N LEU A  89      30.227   9.097  12.612  2.00  1.00            
ATOM    675   CA LEU A  89      31.108   8.824  11.525  2.00  1.00            
ATOM    676   CB LEU A  89      31.356   7.321  11.304  2.00  1.00            
ATOM    677   CG LEU A  89      32.330   7.027  10.148  2.00  1.00            
ATOM    678  CD1 LEU A  89      33.739   7.559  10.462  2.00  1.00            
ATOM    679  CD2 LEU A  89      32.330   5.536   9.777  2.00  1.00            
ATOM    680    C LEU A  89      30.489   9.358  10.291  2.00  1.00            
ATOM    681    O LEU A  89      31.130  10.008   9.467  2.00  1.00            
ATOM    682    N LEU A  90      29.174   9.108  10.182  2.00  1.00            
ATOM    683   CA LEU A  90      28.433   9.438   9.012  2.00  1.00            
ATOM    684   CB LEU A  90      26.953   9.028   9.087  2.00  1.00            
ATOM    685   CG LEU A  90      26.747   7.507   9.187  2.00  1.00            
ATOM    686  CD1 LEU A  90      25.258   7.146   9.082  2.00  1.00            
ATOM    687  CD2 LEU A  90      27.626   6.751   8.178  2.00  1.00            
ATOM    688    C LEU A  90      28.475  10.923   8.841  2.00  1.00            
ATOM    689    O LEU A  90      28.524  11.427   7.724  2.00  1.00            
ATOM    690    N THR A  91      28.445  11.685   9.944  3.00  1.00            
ATOM    691   CA THR A  91      28.470  13.110   9.783  3.00  1.00            
ATOM    692   CB THR A  91      28.468  13.826  11.104  3.00  1.00            
ATOM    693  OG1 THR A  91      27.306  13.494  11.850  3.00  1.00            
ATOM    694  CG2 THR A  91      28.520  15.339  10.844  3.00  1.00            
ATOM    695    C THR A  91      29.743  13.474   9.086  3.00  1.00            
ATOM    696    O THR A  91      29.729  14.261   8.141  3.00  1.00            
ATOM    697    N GLN A  92      30.882  12.894   9.513  3.00  1.00            
ATOM    698   CA GLN A  92      32.129  13.272   8.910  3.00  1.00            
ATOM    699   CB GLN A  92      33.354  12.676   9.632  3.00  1.00            
ATOM    700   CG GLN A  92      33.523  13.230  11.054  3.00  1.00            
ATOM    701   CD GLN A  92      34.817  12.686  11.647  3.00  1.00            
ATOM    702  OE1 GLN A  92      35.541  11.929  11.004  3.00  1.00            
ATOM    703  NE2 GLN A  92      35.127  13.083  12.911  3.00  1.00            
ATOM    704    C GLN A  92      32.146  12.880   7.464  3.00  1.00            
ATOM    705    O GLN A  92      32.509  13.692   6.614  3.00  1.00            
ATOM    706    N ILE A  93      31.732  11.643   7.126  3.00  1.00            
ATOM    707   CA ILE A  93      31.652  11.330   5.727  3.00  1.00            
ATOM    708   CB ILE A  93      31.873   9.881   5.388  3.00  1.00            
ATOM    709  CG1 ILE A  93      31.528   9.651   3.908  3.00  1.00            
ATOM    710  CG2 ILE A  93      31.083   8.995   6.366  3.00  1.00            
ATOM    711  CD1 ILE A  93      32.329  10.522   2.948  3.00  1.00            
ATOM    712    C ILE A  93      30.267  11.704   5.346  3.00  1.00            
ATOM    713    O ILE A  93      29.351  10.884   5.409  3.00  1.00            
ATOM    714    N GLY A  94      30.121  12.965   4.880  3.00  1.00            
ATOM    715   CA GLY A  94      28.851  13.588   4.646  3.00  1.00            
ATOM    716    C GLY A  94      27.970  12.664   3.887  3.00  1.00            
ATOM    717    O GLY A  94      28.092  12.503   2.674  3.00  1.00            
ATOM    718    N CYS A  95      27.037  12.034   4.626  1.00  1.00            
ATOM    719   CA CYS A  95      26.104  11.145   4.020  1.00  1.00            
ATOM    720   CB CYS A  95      26.390   9.652   4.268  1.00  1.00            
ATOM    721   SG CYS A  95      27.842   9.053   3.351  1.00  1.00            
ATOM    722    C CYS A  95      24.757  11.442   4.581  1.00  1.00            
ATOM    723    O CYS A  95      24.600  11.644   5.784  1.00  1.00            
ATOM    724    N THR A  96      23.747  11.497   3.693  4.00  1.00            
ATOM    725   CA THR A  96      22.408  11.733   4.134  4.00  1.00            
ATOM    726   CB THR A  96      21.850  13.073   3.765  4.00  1.00            
ATOM    727  OG1 THR A  96      20.572  13.248   4.361  4.00  1.00            
ATOM    728  CG2 THR A  96      21.735  13.149   2.234  4.00  1.00            
ATOM    729    C THR A  96      21.547  10.739   3.470  4.00  1.00            
ATOM    730    O THR A  96      21.866  10.228   2.397  4.00  1.00            
ATOM    731    N LEU A  97      20.430  10.420   4.128  4.00  1.00            
ATOM    732   CA LEU A  97      19.510   9.538   3.511  4.00  1.00            
ATOM    733   CB LEU A  97      18.540   8.861   4.501  4.00  1.00            
ATOM    734   CG LEU A  97      19.189   7.846   5.460  4.00  1.00            
ATOM    735  CD1 LEU A  97      18.147   7.224   6.404  4.00  1.00            
ATOM    736  CD2 LEU A  97      19.967   6.778   4.678  4.00  1.00            
ATOM    737    C LEU A  97      18.664  10.376   2.631  4.00  1.00            
ATOM    738    O LEU A  97      18.370  11.527   2.950  4.00  1.00            
ATOM    739    N ASN A  98      18.258   9.816   1.481  4.00  1.00            
ATOM    740   CA ASN A  98      17.410  10.583   0.636  4.00  1.00            
ATOM    741   CB ASN A  98      18.046  11.009  -0.695  4.00  1.00            
ATOM    742   CG ASN A  98      17.285  12.241  -1.170  4.00  1.00            
ATOM    743  OD1 ASN A  98      16.420  12.760  -0.466  4.00  1.00            
ATOM    744  ND2 ASN A  98      17.621  12.734  -2.392  4.00  1.00            
ATOM    745    C ASN A  98      16.229   9.732   0.338  4.00  1.00            
ATOM    746    O ASN A  98      16.272   8.514   0.507  4.00  1.00            
ATOM    747    N PHE A  99      15.123  10.357  -0.098  1.00  1.00            
ATOM    748   CA PHE A  99      13.956   9.574  -0.352  1.00  1.00            
ATOM    749   CB PHE A  99      14.122   8.543  -1.495  1.00  1.00            
ATOM    750   CG PHE A  99      13.943   9.197  -2.828  1.00  1.00            
ATOM    751  CD1 PHE A  99      15.006   9.740  -3.513  1.00  1.00            
ATOM    752  CD2 PHE A  99      12.693   9.260  -3.403  1.00  1.00            
ATOM    753  CE1 PHE A  99      14.821  10.335  -4.741  1.00  1.00            
ATOM    754  CE2 PHE A  99      12.501   9.851  -4.629  1.00  1.00            
ATOM    755   CZ PHE A  99      13.568  10.393  -5.304  1.00  1.00            
ATOM    756    C PHE A  99      13.569   8.806   0.906  1.00  1.00            
ATOM    757    O PHE A  99      12.687   7.914   0.794  1.00  1.00            
ATOM    758  OXT PHE A  99      14.138   9.098   1.992  1.00  1.00            
ATOM    759    N PRO B   1      13.279  16.350   1.950  1.00  1.00            
ATOM    760   CA PRO B   1      13.458  14.916   2.295  1.00  1.00            
ATOM    761   CD PRO B   1      12.918  16.466   0.496  1.00  1.00            
ATOM    762   CB PRO B   1      13.038  14.123   1.061  1.00  1.00            
ATOM    763   CG PRO B   1      13.218  15.090  -0.110  1.00  1.00            
ATOM    764    C PRO B   1      14.904  14.743   2.651  1.00  1.00            
ATOM    765    O PRO B   1      15.324  13.605   2.852  1.00  1.00            
ATOM    766    N GLN B   2      15.682  15.841   2.750  4.00  1.00            
ATOM    767   CA GLN B   2      17.077  15.723   3.090  4.00  1.00            
ATOM    768   CB GLN B   2      17.835  17.063   2.964  4.00  1.00            
ATOM    769   CG GLN B   2      17.499  17.911   1.728  4.00  1.00            
ATOM    770   CD GLN B   2      18.222  17.438   0.474  4.00  1.00            
ATOM    771  OE1 GLN B   2      19.037  16.517   0.500  4.00  1.00            
ATOM    772  NE2 GLN B   2      17.915  18.110  -0.669  4.00  1.00            
ATOM    773    C GLN B   2      17.090  15.427   4.566  4.00  1.00            
ATOM    774    O GLN B   2      16.632  16.226   5.382  4.00  1.00            
ATOM    775    N ILE B   3      17.599  14.241   4.936  4.00  1.00            
ATOM    776   CA ILE B   3      17.622  13.759   6.288  4.00  1.00            
ATOM    777   CB ILE B   3      17.866  12.281   6.307  4.00  1.00            
ATOM    778  CG1 ILE B   3      16.756  11.557   5.518  4.00  1.00            
ATOM    779  CG2 ILE B   3      17.960  11.838   7.768  4.00  1.00            
ATOM    780  CD1 ILE B   3      15.344  11.798   6.054  4.00  1.00            
ATOM    781    C ILE B   3      18.620  14.465   7.182  4.00  1.00            
ATOM    782    O ILE B   3      18.272  14.779   8.316  4.00  1.00            
ATOM    783    N THR B   4      19.843  14.782   6.679  1.00  1.00            
ATOM    784   CA THR B   4      21.006  15.287   7.401  1.00  1.00            
ATOM    785   CB THR B   4      21.096  16.789   7.426  1.00  1.00            
ATOM    786  OG1 THR B   4      20.001  17.347   8.139  1.00  1.00            
ATOM    787  CG2 THR B   4      21.092  17.291   5.972  1.00  1.00            
ATOM    788    C THR B   4      21.058  14.780   8.819  1.00  1.00            
ATOM    789    O THR B   4      20.322  15.218   9.701  1.00  1.00            
ATOM    790    N LEU B   5      22.016  13.863   9.091  1.00  1.00            
ATOM    791   CA LEU B   5      22.010  13.199  10.366  1.00  1.00            
ATOM    792   CB LEU B   5      22.229  11.675  10.236  1.00  1.00            
ATOM    793   CG LEU B   5      23.276  11.234   9.181  1.00  1.00            
ATOM    794  CD1 LEU B   5      24.716  11.641   9.534  1.00  1.00            
ATOM    795  CD2 LEU B   5      23.156   9.730   8.886  1.00  1.00            
ATOM    796    C LEU B   5      22.998  13.725  11.378  1.00  1.00            
ATOM    797    O LEU B   5      23.944  13.035  11.750  1.00  1.00            
ATOM    798    N TRP B   6      22.794  14.953  11.893  1.00  1.00            
ATOM    799   CA TRP B   6      23.607  15.418  12.990  1.00  1.00            
ATOM    800   CB TRP B   6      23.361  16.906  13.318  1.00  1.00            
ATOM    801   CG TRP B   6      23.575  17.870  12.167  1.00  1.00            
ATOM    802  CD2 TRP B   6      24.849  18.301  11.657  1.00  1.00            
ATOM    803  CD1 TRP B   6      22.629  18.480  11.395  1.00  1.00            
ATOM    804  NE1 TRP B   6      23.229  19.261  10.438  1.00  1.00            
ATOM    805  CE2 TRP B   6      24.596  19.161  10.584  1.00  1.00            
ATOM    806  CE3 TRP B   6      26.124  18.009  12.045  1.00  1.00            
ATOM    807  CZ2 TRP B   6      25.615  19.739   9.882  1.00  1.00            
ATOM    808  CZ3 TRP B   6      27.149  18.594  11.332  1.00  1.00            
ATOM    809  CH2 TRP B   6      26.902  19.442  10.271  1.00  1.00            
ATOM    810    C TRP B   6      23.129  14.645  14.169  1.00  1.00            
ATOM    811    O TRP B   6      23.907  14.247  15.034  1.00  1.00            
ATOM    812    N LYS B   7      21.799  14.412  14.209  1.00  1.00            
ATOM    813   CA LYS B   7      21.200  13.836  15.372  1.00  1.00            
ATOM    814   CB LYS B   7      20.249  14.806  16.095  1.00  1.00            
ATOM    815   CG LYS B   7      19.821  14.328  17.483  1.00  1.00            
ATOM    816   CD LYS B   7      19.196  15.429  18.342  1.00  1.00            
ATOM    817   CE LYS B   7      18.865  14.977  19.765  1.00  1.00            
ATOM    818   NZ LYS B   7      18.374  16.124  20.561  1.00  1.00            
ATOM    819    C LYS B   7      20.422  12.601  15.043  1.00  1.00            
ATOM    820    O LYS B   7      20.973  11.611  14.567  1.00  1.00            
ATOM    821    N ARG B   8      19.096  12.639  15.297  1.00  1.00            
ATOM    822   CA ARG B   8      18.334  11.424  15.309  1.00  1.00            
ATOM    823   CB ARG B   8      16.861  11.682  15.671  1.00  1.00            
ATOM    824   CG ARG B   8      16.784  12.415  17.019  1.00  1.00            
ATOM    825   CD ARG B   8      15.416  12.421  17.701  1.00  1.00            
ATOM    826   NE ARG B   8      15.466  13.449  18.782  1.00  1.00            
ATOM    827   CZ ARG B   8      15.845  13.124  20.055  1.00  1.00            
ATOM    828  NH1 ARG B   8      16.169  11.835  20.363  1.00  1.00            
ATOM    829  NH2 ARG B   8      15.902  14.088  21.020  1.00  1.00            
ATOM    830    C ARG B   8      18.473  10.598  14.043  1.00  1.00            
ATOM    831    O ARG B   8      19.167   9.595  14.198  1.00  1.00            
ATOM    832    N PRO B   9      18.004  10.755  12.804  1.00  1.00            
ATOM    833   CA PRO B   9      16.987  11.673  12.320  1.00  1.00            
ATOM    834   CD PRO B   9      18.988  10.489  11.767  1.00  1.00            
ATOM    835   CB PRO B   9      17.241  11.856  10.827  1.00  1.00            
ATOM    836   CG PRO B   9      18.731  11.524  10.669  1.00  1.00            
ATOM    837    C PRO B   9      15.621  11.120  12.619  1.00  1.00            
ATOM    838    O PRO B   9      15.528   9.949  12.986  1.00  1.00            
ATOM    839    N LEU B  10      14.548  11.934  12.478  4.00  1.00            
ATOM    840   CA LEU B  10      13.223  11.456  12.781  4.00  1.00            
ATOM    841   CB LEU B  10      12.439  12.316  13.787  4.00  1.00            
ATOM    842   CG LEU B  10      13.096  12.451  15.169  4.00  1.00            
ATOM    843  CD1 LEU B  10      14.381  13.286  15.085  4.00  1.00            
ATOM    844  CD2 LEU B  10      12.102  12.994  16.209  4.00  1.00            
ATOM    845    C LEU B  10      12.374  11.458  11.548  4.00  1.00            
ATOM    846    O LEU B  10      12.775  11.962  10.500  4.00  1.00            
ATOM    847    N VAL B  11      11.173  10.842  11.656  4.00  1.00            
ATOM    848   CA VAL B  11      10.216  10.846  10.584  4.00  1.00            
ATOM    849   CB VAL B  11      10.215   9.613   9.733  4.00  1.00            
ATOM    850  CG1 VAL B  11       9.631   8.461  10.566  4.00  1.00            
ATOM    851  CG2 VAL B  11       9.427   9.908   8.442  4.00  1.00            
ATOM    852    C VAL B  11       8.849  10.902  11.192  4.00  1.00            
ATOM    853    O VAL B  11       8.671  10.560  12.359  4.00  1.00            
ATOM    854    N THR B  12       7.841  11.343  10.409  4.00  1.00            
ATOM    855   CA THR B  12       6.487  11.375  10.889  4.00  1.00            
ATOM    856   CB THR B  12       5.720  12.585  10.397  4.00  1.00            
ATOM    857  OG1 THR B  12       4.399  12.576  10.913  4.00  1.00            
ATOM    858  CG2 THR B  12       5.690  12.626   8.858  4.00  1.00            
ATOM    859    C THR B  12       5.863  10.109  10.363  4.00  1.00            
ATOM    860    O THR B  12       5.726   9.914   9.157  4.00  1.00            
ATOM    861    N ILE B  13       5.489   9.172  11.261  4.00  1.00            
ATOM    862   CA ILE B  13       4.960   7.930  10.764  4.00  1.00            
ATOM    863   CB ILE B  13       5.725   6.716  11.212  4.00  1.00            
ATOM    864  CG1 ILE B  13       5.186   5.466  10.498  4.00  1.00            
ATOM    865  CG2 ILE B  13       5.681   6.639  12.748  4.00  1.00            
ATOM    866  CD1 ILE B  13       6.088   4.242  10.650  4.00  1.00            
ATOM    867    C ILE B  13       3.548   7.766  11.212  4.00  1.00            
ATOM    868    O ILE B  13       3.243   7.859  12.400  4.00  1.00            
ATOM    869    N ARG B  14       2.631   7.531  10.252  4.00  1.00            
ATOM    870   CA ARG B  14       1.285   7.293  10.667  4.00  1.00            
ATOM    871   CB ARG B  14       0.184   8.124   9.980  4.00  1.00            
ATOM    872   CG ARG B  14      -1.203   7.633  10.422  4.00  1.00            
ATOM    873   CD ARG B  14      -2.413   8.277   9.738  4.00  1.00            
ATOM    874   NE ARG B  14      -2.725   9.554  10.441  4.00  1.00            
ATOM    875   CZ ARG B  14      -2.323  10.751   9.926  4.00  1.00            
ATOM    876  NH1 ARG B  14      -1.665  10.799   8.731  4.00  1.00            
ATOM    877  NH2 ARG B  14      -2.609  11.904  10.599  4.00  1.00            
ATOM    878    C ARG B  14       0.952   5.876  10.353  4.00  1.00            
ATOM    879    O ARG B  14       1.083   5.426   9.215  4.00  1.00            
ATOM    880    N ILE B  15       0.532   5.128  11.385  4.00  1.00            
ATOM    881   CA ILE B  15       0.120   3.774  11.184  4.00  1.00            
ATOM    882   CB ILE B  15       1.151   2.792  11.666  4.00  1.00            
ATOM    883  CG1 ILE B  15       0.699   1.346  11.430  4.00  1.00            
ATOM    884  CG2 ILE B  15       1.471   3.108  13.134  4.00  1.00            
ATOM    885  CD1 ILE B  15       1.795   0.325  11.738  4.00  1.00            
ATOM    886    C ILE B  15      -1.108   3.567  12.006  4.00  1.00            
ATOM    887    O ILE B  15      -1.149   3.914  13.186  4.00  1.00            
ATOM    888    N GLY B  16      -2.165   3.015  11.391  3.00  1.00            
ATOM    889   CA GLY B  16      -3.343   2.727  12.148  3.00  1.00            
ATOM    890    C GLY B  16      -4.013   4.029  12.467  3.00  1.00            
ATOM    891    O GLY B  16      -5.031   4.055  13.158  3.00  1.00            
ATOM    892    N GLY B  17      -3.469   5.149  11.954  3.00  1.00            
ATOM    893   CA GLY B  17      -4.066   6.427  12.223  3.00  1.00            
ATOM    894    C GLY B  17      -3.278   7.136  13.287  3.00  1.00            
ATOM    895    O GLY B  17      -3.438   8.341  13.475  3.00  1.00            
ATOM    896    N GLN B  18      -2.390   6.418  14.004  4.00  1.00            
ATOM    897   CA GLN B  18      -1.639   7.042  15.060  4.00  1.00            
ATOM    898   CB GLN B  18      -0.958   6.040  16.009  4.00  1.00            
ATOM    899   CG GLN B  18      -1.928   5.142  16.773  4.00  1.00            
ATOM    900   CD GLN B  18      -1.099   4.120  17.533  4.00  1.00            
ATOM    901  OE1 GLN B  18       0.115   4.028  17.350  4.00  1.00            
ATOM    902  NE2 GLN B  18      -1.770   3.323  18.407  4.00  1.00            
ATOM    903    C GLN B  18      -0.538   7.836  14.453  4.00  1.00            
ATOM    904    O GLN B  18      -0.029   7.506  13.382  4.00  1.00            
ATOM    905    N LEU B  19      -0.157   8.932  15.133  4.00  1.00            
ATOM    906   CA LEU B  19       0.935   9.710  14.644  4.00  1.00            
ATOM    907   CB LEU B  19       0.638  11.215  14.567  4.00  1.00            
ATOM    908   CG LEU B  19       1.807  12.045  14.010  4.00  1.00            
ATOM    909  CD1 LEU B  19       2.161  11.615  12.578  4.00  1.00            
ATOM    910  CD2 LEU B  19       1.512  13.549  14.118  4.00  1.00            
ATOM    911    C LEU B  19       2.062   9.490  15.593  4.00  1.00            
ATOM    912    O LEU B  19       1.908   9.670  16.800  4.00  1.00            
ATOM    913    N LYS B  20       3.234   9.073  15.077  4.00  1.00            
ATOM    914   CA LYS B  20       4.271   8.792  16.015  4.00  1.00            
ATOM    915   CB LYS B  20       4.221   7.340  16.529  4.00  1.00            
ATOM    916   CG LYS B  20       4.307   6.296  15.414  4.00  1.00            
ATOM    917   CD LYS B  20       4.324   4.851  15.916  4.00  1.00            
ATOM    918   CE LYS B  20       2.924   4.256  16.096  4.00  1.00            
ATOM    919   NZ LYS B  20       3.022   2.822  16.455  4.00  1.00            
ATOM    920    C LYS B  20       5.613   9.045  15.428  4.00  1.00            
ATOM    921    O LYS B  20       5.775   9.189  14.217  4.00  1.00            
ATOM    922    N GLU B  21       6.613   9.134  16.325  4.00  1.00            
ATOM    923   CA GLU B  21       7.967   9.355  15.932  4.00  1.00            
ATOM    924   CB GLU B  21       8.913   9.772  17.072  4.00  1.00            
ATOM    925   CG GLU B  21       8.700  11.181  17.622  4.00  1.00            
ATOM    926   CD GLU B  21       9.733  11.378  18.724  4.00  1.00            
ATOM    927  OE1 GLU B  21       9.443  10.987  19.886  4.00  1.00            
ATOM    928  OE2 GLU B  21      10.833  11.911  18.414  4.00  1.00            
ATOM    929    C GLU B  21       8.519   8.064  15.440  4.00  1.00            
ATOM    930    O GLU B  21       8.073   6.988  15.834  4.00  1.00            
ATOM    931    N ALA B  22       9.503   8.156  14.527  4.00  1.00            
ATOM    932   CA ALA B  22      10.162   6.974  14.068  4.00  1.00            
ATOM    933   CB ALA B  22       9.581   6.400  12.765  4.00  1.00            
ATOM    934    C ALA B  22      11.564   7.336  13.791  4.00  1.00            
ATOM    935    O ALA B  22      11.858   8.431  13.317  4.00  1.00            
ATOM    936    N LEU B  23      12.479   6.412  14.104  4.00  1.00            
ATOM    937   CA LEU B  23      13.824   6.705  13.770  4.00  1.00            
ATOM    938   CB LEU B  23      14.844   6.480  14.898  4.00  1.00            
ATOM    939   CG LEU B  23      14.800   7.620  15.936  4.00  1.00            
ATOM    940  CD1 LEU B  23      13.423   7.727  16.607  4.00  1.00            
ATOM    941  CD2 LEU B  23      15.956   7.509  16.940  4.00  1.00            
ATOM    942    C LEU B  23      14.169   5.883  12.576  4.00  1.00            
ATOM    943    O LEU B  23      13.852   4.697  12.499  4.00  1.00            
ATOM    944    N LEU B  24      14.819   6.528  11.592  4.00  1.00            
ATOM    945   CA LEU B  24      15.138   5.889  10.352  4.00  1.00            
ATOM    946   CB LEU B  24      15.687   6.867   9.295  4.00  1.00            
ATOM    947   CG LEU B  24      14.697   7.976   8.890  4.00  1.00            
ATOM    948  CD1 LEU B  24      14.336   8.873  10.086  4.00  1.00            
ATOM    949  CD2 LEU B  24      15.224   8.783   7.691  4.00  1.00            
ATOM    950    C LEU B  24      16.192   4.887  10.607  4.00  1.00            
ATOM    951    O LEU B  24      17.002   5.049  11.518  4.00  1.00            
ATOM    952    N ASP B  25      16.194   3.788   9.827  1.00  1.00            
ATOM    953   CA ASP B  25      17.229   2.874  10.161  1.00  1.00            
ATOM    954   CB ASP B  25      16.945   2.159  11.499  1.00  1.00            
ATOM    955   CG ASP B  25      18.222   1.540  12.052  1.00  1.00            
ATOM    956  OD1 ASP B  25      18.842   0.706  11.340  1.00  1.00            
ATOM    957  OD2 ASP B  25      18.586   1.880  13.210  1.00  1.00            
ATOM    958    C ASP B  25      17.450   1.834   9.088  1.00  1.00            
ATOM    959    O ASP B  25      16.587   0.996   8.831  1.00  1.00            
ATOM    960    N THR B  26      18.624   1.893   8.415  3.00  1.00            
ATOM    961   CA THR B  26      19.067   0.956   7.406  3.00  1.00            
ATOM    962   CB THR B  26      20.271   1.449   6.657  3.00  1.00            
ATOM    963  OG1 THR B  26      21.369   1.591   7.546  3.00  1.00            
ATOM    964  CG2 THR B  26      19.938   2.803   6.007  3.00  1.00            
ATOM    965    C THR B  26      19.477  -0.331   8.039  3.00  1.00            
ATOM    966    O THR B  26      19.256  -1.406   7.485  3.00  1.00            
ATOM    967    N GLY B  27      20.076  -0.241   9.240  3.00  1.00            
ATOM    968   CA GLY B  27      20.644  -1.390   9.880  3.00  1.00            
ATOM    969    C GLY B  27      19.567  -2.431  10.012  3.00  1.00            
ATOM    970    O GLY B  27      19.823  -3.619   9.822  3.00  1.00            
ATOM    971    N ALA B  28      18.322  -2.019  10.328  1.00  1.00            
ATOM    972   CA ALA B  28      17.279  -2.971  10.605  1.00  1.00            
ATOM    973   CB ALA B  28      16.134  -2.380  11.444  1.00  1.00            
ATOM    974    C ALA B  28      16.651  -3.597   9.388  1.00  1.00            
ATOM    975    O ALA B  28      16.480  -2.954   8.353  1.00  1.00            
ATOM    976    N ASP B  29      16.326  -4.913   9.504  1.00  1.00            
ATOM    977   CA ASP B  29      15.623  -5.693   8.510  1.00  1.00            
ATOM    978   CB ASP B  29      15.603  -7.192   8.845  1.00  1.00            
ATOM    979   CG ASP B  29      17.024  -7.714   8.724  1.00  1.00            
ATOM    980  OD1 ASP B  29      17.914  -6.913   8.337  1.00  1.00            
ATOM    981  OD2 ASP B  29      17.236  -8.924   9.007  1.00  1.00            
ATOM    982    C ASP B  29      14.185  -5.267   8.448  1.00  1.00            
ATOM    983    O ASP B  29      13.678  -4.890   7.393  1.00  1.00            
ATOM    984    N ASP B  30      13.495  -5.300   9.605  1.00  1.00            
ATOM    985   CA ASP B  30      12.088  -5.012   9.641  1.00  1.00            
ATOM    986   CB ASP B  30      11.278  -6.005  10.496  1.00  1.00            
ATOM    987   CG ASP B  30      11.321  -7.374   9.834  1.00  1.00            
ATOM    988  OD1 ASP B  30      11.866  -7.469   8.703  1.00  1.00            
ATOM    989  OD2 ASP B  30      10.812  -8.347  10.455  1.00  1.00            
ATOM    990    C ASP B  30      11.898  -3.681  10.272  1.00  1.00            
ATOM    991    O ASP B  30      12.792  -2.836  10.280  1.00  1.00            
ATOM    992    N THR B  31      10.681  -3.471  10.808  1.00  1.00            
ATOM    993   CA THR B  31      10.370  -2.246  11.472  1.00  1.00            
ATOM    994   CB THR B  31       9.211  -1.515  10.859  1.00  1.00            
ATOM    995  OG1 THR B  31       8.040  -2.316  10.915  1.00  1.00            
ATOM    996  CG2 THR B  31       9.558  -1.180   9.398  1.00  1.00            
ATOM    997    C THR B  31      10.025  -2.559  12.888  1.00  1.00            
ATOM    998    O THR B  31       9.392  -3.575  13.165  1.00  1.00            
ATOM    999    N VAL B  32      10.448  -1.694  13.831  4.00  1.00            
ATOM   1000   CA VAL B  32      10.154  -1.938  15.215  4.00  1.00            
ATOM   1001   CB VAL B  32      11.360  -1.848  16.101  4.00  1.00            
ATOM   1002  CG1 VAL B  32      10.915  -2.085  17.554  4.00  1.00            
ATOM   1003  CG2 VAL B  32      12.413  -2.850  15.596  4.00  1.00            
ATOM   1004    C VAL B  32       9.206  -0.898  15.650  4.00  1.00            
ATOM   1005    O VAL B  32       9.349   0.280  15.329  4.00  1.00            
ATOM   1006    N LEU B  33       8.181  -1.337  16.388  4.00  1.00            
ATOM   1007   CA LEU B  33       7.202  -0.421  16.849  4.00  1.00            
ATOM   1008   CB LEU B  33       5.783  -0.744  16.353  4.00  1.00            
ATOM   1009   CG LEU B  33       5.638  -0.827  14.821  4.00  1.00            
ATOM   1010  CD1 LEU B  33       4.160  -0.937  14.423  4.00  1.00            
ATOM   1011  CD2 LEU B  33       6.367   0.315  14.097  4.00  1.00            
ATOM   1012    C LEU B  33       7.161  -0.587  18.309  4.00  1.00            
ATOM   1013    O LEU B  33       7.622  -1.588  18.854  4.00  1.00            
ATOM   1014    N GLU B  34       6.625   0.426  18.992  1.00  1.00            
ATOM   1015   CA GLU B  34       6.527   0.251  20.390  1.00  1.00            
ATOM   1016   CB GLU B  34       6.455   1.552  21.204  1.00  1.00            
ATOM   1017   CG GLU B  34       5.197   2.383  20.950  1.00  1.00            
ATOM   1018   CD GLU B  34       5.173   3.490  21.994  1.00  1.00            
ATOM   1019  OE1 GLU B  34       5.277   3.157  23.205  1.00  1.00            
ATOM   1020  OE2 GLU B  34       5.058   4.682  21.599  1.00  1.00            
ATOM   1021    C GLU B  34       5.270  -0.478  20.638  1.00  1.00            
ATOM   1022    O GLU B  34       4.444  -0.638  19.740  1.00  1.00            
ATOM   1023    N GLU B  35       5.118  -0.965  21.878  1.00  1.00            
ATOM   1024   CA GLU B  35       3.927  -1.667  22.204  1.00  1.00            
ATOM   1025   CB GLU B  35       3.839  -2.038  23.695  1.00  1.00            
ATOM   1026   CG GLU B  35       2.453  -2.502  24.151  1.00  1.00            
ATOM   1027   CD GLU B  35       2.255  -3.955  23.755  1.00  1.00            
ATOM   1028  OE1 GLU B  35       3.178  -4.529  23.119  1.00  1.00            
ATOM   1029  OE2 GLU B  35       1.172  -4.511  24.084  1.00  1.00            
ATOM   1030    C GLU B  35       2.781  -0.776  21.906  1.00  1.00            
ATOM   1031    O GLU B  35       2.646   0.309  22.466  1.00  1.00            
ATOM   1032    N MET B  36       1.940  -1.232  20.967  1.00  1.00            
ATOM   1033   CA MET B  36       0.740  -0.539  20.642  1.00  1.00            
ATOM   1034   CB MET B  36       0.722   0.073  19.232  1.00  1.00            
ATOM   1035   CG MET B  36       1.695   1.249  19.091  1.00  1.00            
ATOM   1036   SD MET B  36       1.328   2.667  20.174  1.00  1.00            
ATOM   1037   CE MET B  36       2.751   3.684  19.683  1.00  1.00            
ATOM   1038    C MET B  36      -0.297  -1.595  20.728  1.00  1.00            
ATOM   1039    O MET B  36      -0.062  -2.734  20.327  1.00  1.00            
ATOM   1040    N ASN B  37      -1.459  -1.265  21.310  1.00  1.00            
ATOM   1041   CA ASN B  37      -2.471  -2.267  21.352  1.00  1.00            
ATOM   1042   CB ASN B  37      -3.595  -1.935  22.347  1.00  1.00            
ATOM   1043   CG ASN B  37      -4.537  -3.124  22.398  1.00  1.00            
ATOM   1044  OD1 ASN B  37      -4.342  -4.113  21.694  1.00  1.00            
ATOM   1045  ND2 ASN B  37      -5.592  -3.023  23.249  1.00  1.00            
ATOM   1046    C ASN B  37      -3.070  -2.211  19.999  1.00  1.00            
ATOM   1047    O ASN B  37      -4.180  -1.711  19.825  1.00  1.00            
ATOM   1048    N LEU B  38      -2.320  -2.718  19.007  1.00  1.00            
ATOM   1049   CA LEU B  38      -2.799  -2.712  17.665  1.00  1.00            
ATOM   1050   CB LEU B  38      -1.753  -2.259  16.630  1.00  1.00            
ATOM   1051   CG LEU B  38      -1.378  -0.768  16.766  1.00  1.00            
ATOM   1052  CD1 LEU B  38      -0.368  -0.337  15.690  1.00  1.00            
ATOM   1053  CD2 LEU B  38      -2.634   0.116  16.785  1.00  1.00            
ATOM   1054    C LEU B  38      -3.196  -4.102  17.361  1.00  1.00            
ATOM   1055    O LEU B  38      -2.410  -5.052  17.382  1.00  1.00            
ATOM   1056    N PRO B  39      -4.456  -4.196  17.109  1.00  1.00            
ATOM   1057   CA PRO B  39      -4.999  -5.479  16.791  1.00  1.00            
ATOM   1058   CD PRO B  39      -5.374  -3.407  17.912  1.00  1.00            
ATOM   1059   CB PRO B  39      -6.468  -5.439  17.220  1.00  1.00            
ATOM   1060   CG PRO B  39      -6.506  -4.362  18.312  1.00  1.00            
ATOM   1061    C PRO B  39      -4.828  -5.874  15.386  1.00  1.00            
ATOM   1062    O PRO B  39      -4.360  -5.089  14.564  1.00  1.00            
ATOM   1063    N GLY B  40      -5.218  -7.127  15.114  1.00  1.00            
ATOM   1064   CA GLY B  40      -5.095  -7.680  13.820  1.00  1.00            
ATOM   1065    C GLY B  40      -4.525  -9.016  14.064  1.00  1.00            
ATOM   1066    O GLY B  40      -4.771  -9.626  15.103  1.00  1.00            
ATOM   1067    N LYS B  41      -3.735  -9.508  13.105  1.00  1.00            
ATOM   1068   CA LYS B  41      -3.182 -10.792  13.339  1.00  1.00            
ATOM   1069   CB LYS B  41      -3.037 -11.625  12.054  1.00  1.00            
ATOM   1070   CG LYS B  41      -2.855 -13.121  12.311  1.00  1.00            
ATOM   1071   CD LYS B  41      -1.668 -13.456  13.215  1.00  1.00            
ATOM   1072   CE LYS B  41      -0.304 -13.247  12.556  1.00  1.00            
ATOM   1073   NZ LYS B  41      -0.077 -14.294  11.539  1.00  1.00            
ATOM   1074    C LYS B  41      -1.825 -10.599  13.910  1.00  1.00            
ATOM   1075    O LYS B  41      -0.961  -9.975  13.295  1.00  1.00            
ATOM   1076    N TRP B  42      -1.616 -11.133  15.126  1.00  1.00            
ATOM   1077   CA TRP B  42      -0.321 -11.041  15.711  1.00  1.00            
ATOM   1078   CB TRP B  42      -0.289 -10.366  17.101  1.00  1.00            
ATOM   1079   CG TRP B  42      -1.254 -10.900  18.137  1.00  1.00            
ATOM   1080  CD2 TRP B  42      -2.465 -10.219  18.500  1.00  1.00            
ATOM   1081  CD1 TRP B  42      -1.189 -12.016  18.920  1.00  1.00            
ATOM   1082  NE1 TRP B  42      -2.290 -12.075  19.745  1.00  1.00            
ATOM   1083  CE2 TRP B  42      -3.083 -10.973  19.498  1.00  1.00            
ATOM   1084  CE3 TRP B  42      -3.015  -9.055  18.042  1.00  1.00            
ATOM   1085  CZ2 TRP B  42      -4.265 -10.574  20.054  1.00  1.00            
ATOM   1086  CZ3 TRP B  42      -4.209  -8.658  18.602  1.00  1.00            
ATOM   1087  CH2 TRP B  42      -4.822  -9.403  19.587  1.00  1.00            
ATOM   1088    C TRP B  42       0.235 -12.423  15.827  1.00  1.00            
ATOM   1089    O TRP B  42      -0.309 -13.273  16.530  1.00  1.00            
ATOM   1090    N LYS B  43       1.350 -12.681  15.114  4.00  1.00            
ATOM   1091   CA LYS B  43       1.967 -13.979  15.151  4.00  1.00            
ATOM   1092   CB LYS B  43       1.948 -14.699  13.794  4.00  1.00            
ATOM   1093   CG LYS B  43       2.394 -16.165  13.842  4.00  1.00            
ATOM   1094   CD LYS B  43       2.024 -16.963  12.588  4.00  1.00            
ATOM   1095   CE LYS B  43       3.097 -16.947  11.498  4.00  1.00            
ATOM   1096   NZ LYS B  43       3.246 -15.578  10.958  4.00  1.00            
ATOM   1097    C LYS B  43       3.399 -13.743  15.527  4.00  1.00            
ATOM   1098    O LYS B  43       4.006 -12.751  15.121  4.00  1.00            
ATOM   1099    N PRO B  44       3.950 -14.619  16.318  4.00  0.00            
ATOM   1100   CA PRO B  44       5.322 -14.452  16.721  4.00  0.00            
ATOM   1101   CD PRO B  44       3.163 -15.306  17.326  4.00  0.00            
ATOM   1102   CB PRO B  44       5.464 -15.203  18.053  4.00  0.00            
ATOM   1103   CG PRO B  44       4.203 -16.082  18.148  4.00  0.00            
ATOM   1104    C PRO B  44       6.315 -14.872  15.680  4.00  0.00            
ATOM   1105    O PRO B  44       5.990 -15.707  14.840  4.00  0.00            
ATOM   1106    N LYS B  45       7.528 -14.270  15.717  4.00  0.00            
ATOM   1107   CA LYS B  45       8.634 -14.610  14.859  4.00  0.00            
ATOM   1108   CB LYS B  45       9.122 -13.434  13.997  4.00  0.00            
ATOM   1109   CG LYS B  45      10.294 -13.792  13.083  4.00  0.00            
ATOM   1110   CD LYS B  45      10.547 -12.767  11.977  4.00  0.00            
ATOM   1111   CE LYS B  45      11.770 -13.098  11.120  4.00  0.00            
ATOM   1112   NZ LYS B  45      11.553 -14.371  10.398  4.00  0.00            
ATOM   1113    C LYS B  45       9.741 -14.953  15.803  4.00  0.00            
ATOM   1114    O LYS B  45      10.228 -14.087  16.527  4.00  0.00            
ATOM   1115    N MET B  46      10.168 -16.231  15.842  4.00  0.00            
ATOM   1116   CA MET B  46      11.187 -16.538  16.800  4.00  0.00            
ATOM   1117   CB MET B  46      10.725 -17.477  17.919  4.00  0.00            
ATOM   1118   CG MET B  46      11.752 -17.579  19.045  4.00  0.00            
ATOM   1119   SD MET B  46      11.963 -16.038  19.989  4.00  0.00            
ATOM   1120   CE MET B  46      13.120 -16.744  21.196  4.00  0.00            
ATOM   1121    C MET B  46      12.336 -17.183  16.119  4.00  0.00            
ATOM   1122    O MET B  46      12.196 -18.202  15.444  4.00  0.00            
ATOM   1123    N ILE B  47      13.520 -16.571  16.281  4.00  0.00            
ATOM   1124   CA ILE B  47      14.691 -17.150  15.715  4.00  0.00            
ATOM   1125   CB ILE B  47      15.259 -16.360  14.575  4.00  0.00            
ATOM   1126  CG1 ILE B  47      14.301 -16.368  13.372  4.00  0.00            
ATOM   1127  CG2 ILE B  47      16.657 -16.921  14.271  4.00  0.00            
ATOM   1128  CD1 ILE B  47      14.042 -17.767  12.815  4.00  0.00            
ATOM   1129    C ILE B  47      15.746 -17.188  16.763  4.00  0.00            
ATOM   1130    O ILE B  47      16.050 -16.183  17.405  4.00  0.00            
ATOM   1131    N GLY B  48      16.315 -18.384  16.970  4.00  0.00            
ATOM   1132   CA GLY B  48      17.439 -18.538  17.836  4.00  0.00            
ATOM   1133    C GLY B  48      18.565 -18.725  16.886  4.00  0.00            
ATOM   1134    O GLY B  48      18.664 -18.016  15.885  4.00  0.00            
ATOM   1135    N GLY B  49      19.454 -19.685  17.171  4.00  0.00            
ATOM   1136   CA GLY B  49      20.479 -19.947  16.213  4.00  0.00            
ATOM   1137    C GLY B  49      21.534 -18.910  16.344  4.00  0.00            
ATOM   1138    O GLY B  49      21.646 -18.234  17.365  4.00  0.00            
ATOM   1139    N ILE B  50      22.345 -18.772  15.278  3.00  0.00            
ATOM   1140   CA ILE B  50      23.439 -17.857  15.314  3.00  0.00            
ATOM   1141   CB ILE B  50      24.762 -18.555  15.187  3.00  0.00            
ATOM   1142  CG1 ILE B  50      24.922 -19.550  16.353  3.00  0.00            
ATOM   1143  CG2 ILE B  50      25.875 -17.496  15.122  3.00  0.00            
ATOM   1144  CD1 ILE B  50      26.051 -20.560  16.165  3.00  0.00            
ATOM   1145    C ILE B  50      23.293 -16.900  14.183  3.00  0.00            
ATOM   1146    O ILE B  50      22.851 -17.256  13.093  3.00  0.00            
ATOM   1147    N GLY B  51      23.661 -15.632  14.447  3.00  0.00            
ATOM   1148   CA GLY B  51      23.569 -14.600  13.462  3.00  0.00            
ATOM   1149    C GLY B  51      22.355 -13.790  13.755  3.00  0.00            
ATOM   1150    O GLY B  51      22.238 -12.658  13.289  3.00  0.00            
ATOM   1151    N GLY B  52      21.409 -14.336  14.541  4.00  0.00            
ATOM   1152   CA GLY B  52      20.268 -13.518  14.821  4.00  0.00            
ATOM   1153    C GLY B  52      19.558 -14.052  16.013  4.00  0.00            
ATOM   1154    O GLY B  52      19.004 -15.150  15.992  4.00  0.00            
ATOM   1155    N PHE B  53      19.563 -13.264  17.100  4.00  0.00            
ATOM   1156   CA PHE B  53      18.762 -13.646  18.215  4.00  0.00            
ATOM   1157   CB PHE B  53      19.458 -13.517  19.580  4.00  0.00            
ATOM   1158   CG PHE B  53      20.609 -14.464  19.587  4.00  0.00            
ATOM   1159  CD1 PHE B  53      20.436 -15.781  19.947  4.00  0.00            
ATOM   1160  CD2 PHE B  53      21.862 -14.035  19.219  4.00  0.00            
ATOM   1161  CE1 PHE B  53      21.500 -16.651  19.948  4.00  0.00            
ATOM   1162  CE2 PHE B  53      22.930 -14.900  19.219  4.00  0.00            
ATOM   1163   CZ PHE B  53      22.750 -16.212  19.584  4.00  0.00            
ATOM   1164    C PHE B  53      17.652 -12.658  18.179  4.00  0.00            
ATOM   1165    O PHE B  53      17.846 -11.487  18.500  4.00  0.00            
ATOM   1166    N ILE B  54      16.454 -13.089  17.748  4.00  0.00            
ATOM   1167   CA ILE B  54      15.438 -12.092  17.686  4.00  0.00            
ATOM   1168   CB ILE B  54      15.108 -11.629  16.296  4.00  0.00            
ATOM   1169  CG1 ILE B  54      14.509 -12.777  15.467  4.00  0.00            
ATOM   1170  CG2 ILE B  54      16.380 -11.016  15.685  4.00  0.00            
ATOM   1171  CD1 ILE B  54      13.819 -12.304  14.189  4.00  0.00            
ATOM   1172    C ILE B  54      14.162 -12.626  18.264  4.00  0.00            
ATOM   1173    O ILE B  54      13.791 -13.776  18.031  4.00  0.00            
ATOM   1174    N LYS B  55      13.478 -11.788  19.071  4.00  0.00            
ATOM   1175   CA LYS B  55      12.159 -12.075  19.564  4.00  0.00            
ATOM   1176   CB LYS B  55      11.988 -11.963  21.094  4.00  0.00            
ATOM   1177   CG LYS B  55      12.454 -13.166  21.923  4.00  0.00            
ATOM   1178   CD LYS B  55      13.968 -13.336  22.061  4.00  0.00            
ATOM   1179   CE LYS B  55      14.340 -14.411  23.087  4.00  0.00            
ATOM   1180   NZ LYS B  55      15.808 -14.561  23.171  4.00  0.00            
ATOM   1181    C LYS B  55      11.326 -10.971  18.979  4.00  0.00            
ATOM   1182    O LYS B  55      11.717  -9.806  19.058  4.00  0.00            
ATOM   1183    N VAL B  56      10.173 -11.277  18.348  4.00  0.00            
ATOM   1184   CA VAL B  56       9.455 -10.171  17.775  4.00  0.00            
ATOM   1185   CB VAL B  56      10.024  -9.754  16.447  4.00  0.00            
ATOM   1186  CG1 VAL B  56       9.878 -10.926  15.460  4.00  0.00            
ATOM   1187  CG2 VAL B  56       9.333  -8.459  15.993  4.00  0.00            
ATOM   1188    C VAL B  56       8.017 -10.538  17.558  4.00  0.00            
ATOM   1189    O VAL B  56       7.666 -11.713  17.473  4.00  0.00            
ATOM   1190    N ARG B  57       7.139  -9.508  17.483  4.00  0.00            
ATOM   1191   CA ARG B  57       5.749  -9.708  17.177  4.00  0.00            
ATOM   1192   CB ARG B  57       4.770  -8.873  18.013  4.00  0.00            
ATOM   1193   CG ARG B  57       3.312  -9.136  17.629  4.00  0.00            
ATOM   1194   CD ARG B  57       2.306  -8.325  18.440  4.00  0.00            
ATOM   1195   NE ARG B  57       2.503  -8.704  19.866  4.00  0.00            
ATOM   1196   CZ ARG B  57       2.028  -7.894  20.854  4.00  0.00            
ATOM   1197  NH1 ARG B  57       1.325  -6.769  20.530  4.00  0.00            
ATOM   1198  NH2 ARG B  57       2.258  -8.205  22.162  4.00  0.00            
ATOM   1199    C ARG B  57       5.598  -9.250  15.757  4.00  0.00            
ATOM   1200    O ARG B  57       6.035  -8.153  15.412  4.00  0.00            
ATOM   1201    N GLN B  58       5.003 -10.081  14.871  4.00  1.00            
ATOM   1202   CA GLN B  58       4.871  -9.602  13.525  4.00  1.00            
ATOM   1203   CB GLN B  58       5.418 -10.513  12.410  4.00  1.00            
ATOM   1204   CG GLN B  58       5.276  -9.847  11.034  4.00  1.00            
ATOM   1205   CD GLN B  58       5.904 -10.723   9.960  4.00  1.00            
ATOM   1206  OE1 GLN B  58       5.411 -10.794   8.835  4.00  1.00            
ATOM   1207  NE2 GLN B  58       7.034 -11.396  10.305  4.00  1.00            
ATOM   1208    C GLN B  58       3.435  -9.381  13.230  4.00  1.00            
ATOM   1209    O GLN B  58       2.570 -10.171  13.606  4.00  1.00            
ATOM   1210    N TYR B  59       3.164  -8.251  12.559  4.00  1.00            
ATOM   1211   CA TYR B  59       1.834  -7.944  12.152  4.00  1.00            
ATOM   1212   CB TYR B  59       1.347  -6.609  12.727  4.00  1.00            
ATOM   1213   CG TYR B  59      -0.108  -6.552  12.447  4.00  1.00            
ATOM   1214  CD1 TYR B  59      -0.537  -6.230  11.190  4.00  1.00            
ATOM   1215  CD2 TYR B  59      -1.038  -6.859  13.412  4.00  1.00            
ATOM   1216  CE1 TYR B  59      -1.873  -6.170  10.887  4.00  1.00            
ATOM   1217  CE2 TYR B  59      -2.379  -6.802  13.118  4.00  1.00            
ATOM   1218   CZ TYR B  59      -2.799  -6.452  11.857  4.00  1.00            
ATOM   1219   OH TYR B  59      -4.172  -6.386  11.540  4.00  1.00            
ATOM   1220    C TYR B  59       1.933  -7.817  10.667  4.00  1.00            
ATOM   1221    O TYR B  59       2.708  -7.008  10.159  4.00  1.00            
ATOM   1222    N ASP B  60       1.174  -8.638   9.921  4.00  1.00            
ATOM   1223   CA ASP B  60       1.287  -8.580   8.495  4.00  1.00            
ATOM   1224   CB ASP B  60       0.866  -9.882   7.796  4.00  1.00            
ATOM   1225   CG ASP B  60       1.149  -9.716   6.311  4.00  1.00            
ATOM   1226  OD1 ASP B  60       2.320  -9.949   5.914  4.00  1.00            
ATOM   1227  OD2 ASP B  60       0.204  -9.365   5.555  4.00  1.00            
ATOM   1228    C ASP B  60       0.403  -7.490   7.984  4.00  1.00            
ATOM   1229    O ASP B  60      -0.590  -7.126   8.607  4.00  1.00            
ATOM   1230    N GLN B  61       0.764  -6.936   6.812  4.00  1.00            
ATOM   1231   CA GLN B  61      -0.063  -5.990   6.128  4.00  1.00            
ATOM   1232   CB GLN B  61      -1.275  -6.681   5.464  4.00  1.00            
ATOM   1233   CG GLN B  61      -2.239  -5.756   4.711  4.00  1.00            
ATOM   1234   CD GLN B  61      -1.608  -5.321   3.400  4.00  1.00            
ATOM   1235  OE1 GLN B  61      -0.988  -6.120   2.702  4.00  1.00            
ATOM   1236  NE2 GLN B  61      -1.775  -4.016   3.050  4.00  1.00            
ATOM   1237    C GLN B  61      -0.587  -4.867   6.981  4.00  1.00            
ATOM   1238    O GLN B  61      -1.789  -4.777   7.227  4.00  1.00            
ATOM   1239    N ILE B  62       0.296  -3.980   7.485  4.00  1.00            
ATOM   1240   CA ILE B  62      -0.203  -2.783   8.113  4.00  1.00            
ATOM   1241   CB ILE B  62       0.375  -2.460   9.452  4.00  1.00            
ATOM   1242  CG1 ILE B  62      -0.184  -3.391  10.530  4.00  1.00            
ATOM   1243  CG2 ILE B  62       0.091  -0.977   9.721  4.00  1.00            
ATOM   1244  CD1 ILE B  62      -1.691  -3.232  10.731  4.00  1.00            
ATOM   1245    C ILE B  62       0.215  -1.664   7.224  4.00  1.00            
ATOM   1246    O ILE B  62       1.391  -1.518   6.902  4.00  1.00            
ATOM   1247    N PRO B  63      -0.729  -0.876   6.802  4.00  1.00            
ATOM   1248   CA PRO B  63      -0.360   0.215   5.956  4.00  1.00            
ATOM   1249   CD PRO B  63      -2.056  -1.381   6.491  4.00  1.00            
ATOM   1250   CB PRO B  63      -1.658   0.723   5.335  4.00  1.00            
ATOM   1251   CG PRO B  63      -2.544  -0.537   5.300  4.00  1.00            
ATOM   1252    C PRO B  63       0.395   1.217   6.759  4.00  1.00            
ATOM   1253    O PRO B  63       0.001   1.481   7.897  4.00  1.00            
ATOM   1254    N VAL B  64       1.482   1.783   6.208  4.00  1.00            
ATOM   1255   CA VAL B  64       2.197   2.764   6.965  4.00  1.00            
ATOM   1256   CB VAL B  64       3.514   2.281   7.495  4.00  1.00            
ATOM   1257  CG1 VAL B  64       4.197   3.441   8.238  4.00  1.00            
ATOM   1258  CG2 VAL B  64       3.259   1.045   8.374  4.00  1.00            
ATOM   1259    C VAL B  64       2.474   3.894   6.053  4.00  1.00            
ATOM   1260    O VAL B  64       2.826   3.702   4.890  4.00  1.00            
ATOM   1261    N GLU B  65       2.299   5.120   6.564  4.00  1.00            
ATOM   1262   CA GLU B  65       2.592   6.230   5.723  4.00  1.00            
ATOM   1263   CB GLU B  65       1.443   7.243   5.567  4.00  1.00            
ATOM   1264   CG GLU B  65       0.271   6.718   4.733  4.00  1.00            
ATOM   1265   CD GLU B  65      -0.792   7.806   4.621  4.00  1.00            
ATOM   1266  OE1 GLU B  65      -0.597   8.909   5.199  4.00  1.00            
ATOM   1267  OE2 GLU B  65      -1.822   7.541   3.944  4.00  1.00            
ATOM   1268    C GLU B  65       3.739   6.965   6.326  4.00  1.00            
ATOM   1269    O GLU B  65       3.705   7.337   7.499  4.00  1.00            
ATOM   1270    N ILE B  66       4.810   7.179   5.537  4.00  1.00            
ATOM   1271   CA ILE B  66       5.882   7.948   6.084  4.00  1.00            
ATOM   1272   CB ILE B  66       7.213   7.249   6.180  4.00  1.00            
ATOM   1273  CG1 ILE B  66       7.736   6.815   4.800  4.00  1.00            
ATOM   1274  CG2 ILE B  66       7.072   6.107   7.200  4.00  1.00            
ATOM   1275  CD1 ILE B  66       6.852   5.779   4.110  4.00  1.00            
ATOM   1276    C ILE B  66       6.050   9.185   5.276  4.00  1.00            
ATOM   1277    O ILE B  66       6.319   9.146   4.077  4.00  1.00            
ATOM   1278    N CYS B  67       5.866  10.324   5.962  3.00  1.00            
ATOM   1279   CA CYS B  67       6.050  11.637   5.433  3.00  1.00            
ATOM   1280   CB CYS B  67       7.529  12.021   5.247  3.00  1.00            
ATOM   1281   SG CYS B  67       7.734  13.766   4.780  3.00  1.00            
ATOM   1282    C CYS B  67       5.341  11.825   4.126  3.00  1.00            
ATOM   1283    O CYS B  67       5.953  12.226   3.137  3.00  1.00            
ATOM   1284    N GLY B  68       4.027  11.534   4.076  3.00  1.00            
ATOM   1285   CA GLY B  68       3.272  11.820   2.888  3.00  1.00            
ATOM   1286    C GLY B  68       3.563  10.799   1.838  3.00  1.00            
ATOM   1287    O GLY B  68       3.252  11.004   0.665  3.00  1.00            
ATOM   1288    N HIS B  69       4.179   9.670   2.223  4.00  1.00            
ATOM   1289   CA HIS B  69       4.453   8.651   1.255  4.00  1.00            
ATOM   1290  ND1 HIS B  69       6.492   7.945  -1.313  4.00  1.00            
ATOM   1291   CG HIS B  69       6.321   7.470  -0.031  4.00  1.00            
ATOM   1292   CB HIS B  69       5.957   8.339   1.137  4.00  1.00            
ATOM   1293  NE2 HIS B  69       6.874   5.756  -1.389  4.00  1.00            
ATOM   1294  CD2 HIS B  69       6.558   6.131  -0.095  4.00  1.00            
ATOM   1295  CE1 HIS B  69       6.822   6.878  -2.083  4.00  1.00            
ATOM   1296    C HIS B  69       3.759   7.424   1.769  4.00  1.00            
ATOM   1297    O HIS B  69       3.669   7.225   2.979  4.00  1.00            
ATOM   1298    N LYS B  70       3.231   6.570   0.867  4.00  1.00            
ATOM   1299   CA LYS B  70       2.501   5.422   1.335  4.00  1.00            
ATOM   1300   CB LYS B  70       1.155   5.213   0.617  4.00  1.00            
ATOM   1301   CG LYS B  70       1.261   4.939  -0.887  4.00  1.00            
ATOM   1302   CD LYS B  70      -0.077   4.528  -1.511  4.00  1.00            
ATOM   1303   CE LYS B  70      -0.082   4.542  -3.041  4.00  1.00            
ATOM   1304   NZ LYS B  70      -1.436   4.221  -3.547  4.00  1.00            
ATOM   1305    C LYS B  70       3.331   4.185   1.155  4.00  1.00            
ATOM   1306    O LYS B  70       4.030   4.031   0.154  4.00  1.00            
ATOM   1307    N ALA B  71       3.281   3.275   2.156  4.00  1.00            
ATOM   1308   CA ALA B  71       4.013   2.035   2.122  4.00  1.00            
ATOM   1309   CB ALA B  71       5.341   2.089   2.900  4.00  1.00            
ATOM   1310    C ALA B  71       3.154   1.002   2.785  4.00  1.00            
ATOM   1311    O ALA B  71       2.278   1.332   3.583  4.00  1.00            
ATOM   1312    N ILE B  72       3.367  -0.285   2.441  4.00  1.00            
ATOM   1313   CA ILE B  72       2.619  -1.362   3.032  4.00  1.00            
ATOM   1314   CB ILE B  72       1.699  -2.048   2.065  4.00  1.00            
ATOM   1315  CG1 ILE B  72       0.627  -1.074   1.548  4.00  1.00            
ATOM   1316  CG2 ILE B  72       1.126  -3.294   2.760  4.00  1.00            
ATOM   1317  CD1 ILE B  72      -0.140  -1.597   0.333  4.00  1.00            
ATOM   1318    C ILE B  72       3.618  -2.388   3.460  4.00  1.00            
ATOM   1319    O ILE B  72       4.651  -2.548   2.812  4.00  1.00            
ATOM   1320    N GLY B  73       3.364  -3.116   4.568  4.00  1.00            
ATOM   1321   CA GLY B  73       4.368  -4.089   4.884  4.00  1.00            
ATOM   1322    C GLY B  73       4.152  -4.735   6.197  4.00  1.00            
ATOM   1323    O GLY B  73       3.050  -4.772   6.739  4.00  1.00            
ATOM   1324    N THR B  74       5.264  -5.288   6.715  4.00  1.00            
ATOM   1325   CA THR B  74       5.257  -5.990   7.953  4.00  1.00            
ATOM   1326   CB THR B  74       6.175  -7.175   7.990  4.00  1.00            
ATOM   1327  OG1 THR B  74       7.517  -6.756   7.793  4.00  1.00            
ATOM   1328  CG2 THR B  74       5.758  -8.166   6.892  4.00  1.00            
ATOM   1329    C THR B  74       5.724  -5.061   9.006  4.00  1.00            
ATOM   1330    O THR B  74       6.686  -4.315   8.822  4.00  1.00            
ATOM   1331    N VAL B  75       5.026  -5.075  10.150  4.00  1.00            
ATOM   1332   CA VAL B  75       5.449  -4.213  11.199  4.00  1.00            
ATOM   1333   CB VAL B  75       4.392  -3.252  11.660  4.00  1.00            
ATOM   1334  CG1 VAL B  75       4.039  -2.324  10.487  4.00  1.00            
ATOM   1335  CG2 VAL B  75       3.196  -4.051  12.205  4.00  1.00            
ATOM   1336    C VAL B  75       5.788  -5.061  12.351  4.00  1.00            
ATOM   1337    O VAL B  75       5.157  -6.087  12.600  4.00  1.00            
ATOM   1338    N LEU B  76       6.837  -4.661  13.075  4.00  1.00            
ATOM   1339   CA LEU B  76       7.112  -5.444  14.217  4.00  1.00            
ATOM   1340   CB LEU B  76       8.577  -5.888  14.376  4.00  1.00            
ATOM   1341   CG LEU B  76       9.087  -6.815  13.257  4.00  1.00            
ATOM   1342  CD1 LEU B  76      10.545  -7.228  13.513  4.00  1.00            
ATOM   1343  CD2 LEU B  76       8.154  -8.019  13.053  4.00  1.00            
ATOM   1344    C LEU B  76       6.764  -4.615  15.396  4.00  1.00            
ATOM   1345    O LEU B  76       6.908  -3.394  15.384  4.00  1.00            
ATOM   1346    N VAL B  77       6.259  -5.281  16.443  4.00  1.00            
ATOM   1347   CA VAL B  77       5.881  -4.594  17.631  4.00  1.00            
ATOM   1348   CB VAL B  77       4.440  -4.818  17.993  4.00  1.00            
ATOM   1349  CG1 VAL B  77       4.131  -4.092  19.313  4.00  1.00            
ATOM   1350  CG2 VAL B  77       3.561  -4.382  16.808  4.00  1.00            
ATOM   1351    C VAL B  77       6.683  -5.193  18.713  4.00  1.00            
ATOM   1352    O VAL B  77       7.134  -6.334  18.618  4.00  1.00            
ATOM   1353    N GLY B  78       6.900  -4.413  19.774  1.00  1.00            
ATOM   1354   CA GLY B  78       7.668  -4.929  20.849  1.00  1.00            
ATOM   1355    C GLY B  78       7.966  -3.781  21.719  1.00  1.00            
ATOM   1356    O GLY B  78       7.406  -2.692  21.608  1.00  1.00            
ATOM   1357    N PRO B  79       8.842  -4.059  22.613  1.00  1.00            
ATOM   1358   CA PRO B  79       9.263  -3.058  23.523  1.00  1.00            
ATOM   1359   CD PRO B  79       9.036  -5.402  23.125  1.00  1.00            
ATOM   1360   CB PRO B  79       9.922  -3.796  24.691  1.00  1.00            
ATOM   1361   CG PRO B  79      10.145  -5.229  24.172  1.00  1.00            
ATOM   1362    C PRO B  79      10.195  -2.211  22.752  1.00  1.00            
ATOM   1363    O PRO B  79      10.665  -2.626  21.693  1.00  1.00            
ATOM   1364    N THR B  80      10.461  -1.016  23.268  1.00  1.00            
ATOM   1365   CA THR B  80      11.317  -0.096  22.613  1.00  1.00            
ATOM   1366   CB THR B  80      10.817   1.290  22.904  1.00  1.00            
ATOM   1367  OG1 THR B  80      10.890   1.545  24.299  1.00  1.00            
ATOM   1368  CG2 THR B  80       9.362   1.402  22.419  1.00  1.00            
ATOM   1369    C THR B  80      12.702  -0.381  23.137  1.00  1.00            
ATOM   1370    O THR B  80      12.928  -1.553  23.438  1.00  1.00            
ATOM   1371    N PRO B  81      13.684   0.487  23.309  1.00  1.00            
ATOM   1372   CA PRO B  81      13.667   1.916  23.103  1.00  1.00            
ATOM   1373   CD PRO B  81      15.042  -0.018  23.430  1.00  1.00            
ATOM   1374   CB PRO B  81      15.067   2.397  23.469  1.00  1.00            
ATOM   1375   CG PRO B  81      15.952   1.184  23.136  1.00  1.00            
ATOM   1376    C PRO B  81      13.349   2.290  21.679  1.00  1.00            
ATOM   1377    O PRO B  81      13.929   1.698  20.770  1.00  1.00            
ATOM   1378    N VAL B  82      12.419   3.249  21.462  1.00  1.00            
ATOM   1379   CA VAL B  82      12.273   3.870  20.169  1.00  1.00            
ATOM   1380   CB VAL B  82      13.644   4.221  19.625  1.00  1.00            
ATOM   1381  CG1 VAL B  82      13.572   4.945  18.267  1.00  1.00            
ATOM   1382  CG2 VAL B  82      14.395   4.996  20.718  1.00  1.00            
ATOM   1383    C VAL B  82      11.545   3.003  19.191  1.00  1.00            
ATOM   1384    O VAL B  82      11.352   1.807  19.401  1.00  1.00            
ATOM   1385    N ASN B  83      11.101   3.643  18.088  1.00  1.00            
ATOM   1386   CA ASN B  83      10.424   3.032  16.986  1.00  1.00            
ATOM   1387   CB ASN B  83       9.090   3.734  16.670  1.00  1.00            
ATOM   1388   CG ASN B  83       8.362   3.019  15.542  1.00  1.00            
ATOM   1389  OD1 ASN B  83       8.789   3.037  14.389  1.00  1.00            
ATOM   1390  ND2 ASN B  83       7.210   2.384  15.887  1.00  1.00            
ATOM   1391    C ASN B  83      11.305   3.187  15.797  1.00  1.00            
ATOM   1392    O ASN B  83      12.077   4.141  15.704  1.00  1.00            
ATOM   1393    N ILE B  84      11.234   2.224  14.860  4.00  1.00            
ATOM   1394   CA ILE B  84      12.099   2.338  13.732  4.00  1.00            
ATOM   1395   CB ILE B  84      13.305   1.437  13.836  4.00  1.00            
ATOM   1396  CG1 ILE B  84      14.190   1.887  15.007  4.00  1.00            
ATOM   1397  CG2 ILE B  84      14.046   1.397  12.488  4.00  1.00            
ATOM   1398  CD1 ILE B  84      15.384   0.966  15.253  4.00  1.00            
ATOM   1399    C ILE B  84      11.384   1.976  12.453  4.00  1.00            
ATOM   1400    O ILE B  84      10.472   1.152  12.443  4.00  1.00            
ATOM   1401    N ILE B  85      11.793   2.632  11.338  4.00  1.00            
ATOM   1402   CA ILE B  85      11.370   2.338   9.990  4.00  1.00            
ATOM   1403   CB ILE B  85      11.086   3.592   9.202  4.00  1.00            
ATOM   1404  CG1 ILE B  85      10.635   3.278   7.771  4.00  1.00            
ATOM   1405  CG2 ILE B  85      12.289   4.543   9.303  4.00  1.00            
ATOM   1406  CD1 ILE B  85      10.098   4.518   7.059  4.00  1.00            
ATOM   1407    C ILE B  85      12.546   1.621   9.422  4.00  1.00            
ATOM   1408    O ILE B  85      13.641   2.169   9.314  4.00  1.00            
ATOM   1409    N GLY B  86      12.371   0.336   9.087  1.00  1.00            
ATOM   1410   CA GLY B  86      13.535  -0.375   8.670  1.00  1.00            
ATOM   1411    C GLY B  86      13.576  -0.516   7.197  1.00  1.00            
ATOM   1412    O GLY B  86      12.820   0.117   6.468  1.00  1.00            
ATOM   1413    N ARG B  87      14.448  -1.436   6.747  2.00  1.00            
ATOM   1414   CA ARG B  87      14.731  -1.660   5.365  2.00  1.00            
ATOM   1415   CB ARG B  87      15.664  -2.862   5.157  2.00  1.00            
ATOM   1416   CG ARG B  87      17.101  -2.662   5.634  2.00  1.00            
ATOM   1417   CD ARG B  87      17.861  -3.983   5.724  2.00  1.00            
ATOM   1418   NE ARG B  87      17.103  -4.974   4.909  2.00  1.00            
ATOM   1419   CZ ARG B  87      17.641  -6.198   4.640  2.00  1.00            
ATOM   1420  NH1 ARG B  87      18.908  -6.493   5.051  2.00  1.00            
ATOM   1421  NH2 ARG B  87      16.907  -7.130   3.963  2.00  1.00            
ATOM   1422    C ARG B  87      13.471  -2.014   4.654  2.00  1.00            
ATOM   1423    O ARG B  87      13.197  -1.480   3.582  2.00  1.00            
ATOM   1424    N ASN B  88      12.653  -2.914   5.225  2.00  1.00            
ATOM   1425   CA ASN B  88      11.506  -3.329   4.475  2.00  1.00            
ATOM   1426   CB ASN B  88      10.661  -4.404   5.177  2.00  1.00            
ATOM   1427   CG ASN B  88      11.420  -5.721   5.095  2.00  1.00            
ATOM   1428  OD1 ASN B  88      12.647  -5.754   5.170  2.00  1.00            
ATOM   1429  ND2 ASN B  88      10.667  -6.841   4.921  2.00  1.00            
ATOM   1430    C ASN B  88      10.612  -2.154   4.208  2.00  1.00            
ATOM   1431    O ASN B  88      10.211  -1.936   3.065  2.00  1.00            
ATOM   1432    N LEU B  89      10.286  -1.352   5.242  2.00  1.00            
ATOM   1433   CA LEU B  89       9.416  -0.225   5.033  2.00  1.00            
ATOM   1434   CB LEU B  89       9.079   0.538   6.327  2.00  1.00            
ATOM   1435   CG LEU B  89       8.000   1.634   6.165  2.00  1.00            
ATOM   1436  CD1 LEU B  89       8.465   2.813   5.293  2.00  1.00            
ATOM   1437  CD2 LEU B  89       6.677   1.028   5.672  2.00  1.00            
ATOM   1438    C LEU B  89      10.166   0.723   4.120  2.00  1.00            
ATOM   1439    O LEU B  89       9.587   1.293   3.196  2.00  1.00            
ATOM   1440    N LEU B  90      11.491   0.887   4.356  2.00  1.00            
ATOM   1441   CA LEU B  90      12.359   1.836   3.693  2.00  1.00            
ATOM   1442   CB LEU B  90      13.774   1.927   4.291  2.00  1.00            
ATOM   1443   CG LEU B  90      13.820   2.540   5.703  2.00  1.00            
ATOM   1444  CD1 LEU B  90      15.265   2.626   6.217  2.00  1.00            
ATOM   1445  CD2 LEU B  90      13.062   3.875   5.784  2.00  1.00            
ATOM   1446    C LEU B  90      12.514   1.577   2.209  2.00  1.00            
ATOM   1447    O LEU B  90      12.536   2.519   1.421  2.00  1.00            
ATOM   1448    N THR B  91      12.629   0.309   1.767  3.00  1.00            
ATOM   1449   CA THR B  91      12.895   0.010   0.377  3.00  1.00            
ATOM   1450   CB THR B  91      12.979  -1.462   0.119  3.00  1.00            
ATOM   1451  OG1 THR B  91      11.726  -2.071   0.391  3.00  1.00            
ATOM   1452  CG2 THR B  91      14.065  -2.053   1.033  3.00  1.00            
ATOM   1453    C THR B  91      11.775   0.526  -0.472  3.00  1.00            
ATOM   1454    O THR B  91      12.005   1.116  -1.526  3.00  1.00            
ATOM   1455    N GLN B  92      10.526   0.334  -0.013  3.00  1.00            
ATOM   1456   CA GLN B  92       9.362   0.669  -0.783  3.00  1.00            
ATOM   1457   CB GLN B  92       8.057   0.257  -0.073  3.00  1.00            
ATOM   1458   CG GLN B  92       6.780   0.585  -0.851  3.00  1.00            
ATOM   1459   CD GLN B  92       5.599   0.012  -0.076  3.00  1.00            
ATOM   1460  OE1 GLN B  92       5.773  -0.674   0.932  3.00  1.00            
ATOM   1461  NE2 GLN B  92       4.360   0.292  -0.559  3.00  1.00            
ATOM   1462    C GLN B  92       9.304   2.144  -1.065  3.00  1.00            
ATOM   1463    O GLN B  92       8.985   2.548  -2.182  3.00  1.00            
ATOM   1464    N ILE B  93       9.640   2.992  -0.074  3.00  1.00            
ATOM   1465   CA ILE B  93       9.561   4.419  -0.253  3.00  1.00            
ATOM   1466   CB ILE B  93       9.892   5.215   0.982  3.00  1.00            
ATOM   1467  CG1 ILE B  93      11.331   4.973   1.459  3.00  1.00            
ATOM   1468  CG2 ILE B  93       8.810   4.912   2.032  3.00  1.00            
ATOM   1469  CD1 ILE B  93      11.760   5.892   2.602  3.00  1.00            
ATOM   1470    C ILE B  93      10.487   4.795  -1.371  3.00  1.00            
ATOM   1471    O ILE B  93      10.201   5.725  -2.124  3.00  1.00            
ATOM   1472    N GLY B  94      11.619   4.076  -1.538  3.00  1.00            
ATOM   1473   CA GLY B  94      12.524   4.451  -2.591  3.00  1.00            
ATOM   1474    C GLY B  94      13.683   5.156  -1.975  3.00  1.00            
ATOM   1475    O GLY B  94      14.356   5.960  -2.619  3.00  1.00            
ATOM   1476    N CYS B  95      13.946   4.859  -0.692  1.00  1.00            
ATOM   1477   CA CYS B  95      14.990   5.534   0.015  1.00  1.00            
ATOM   1478   CB CYS B  95      14.939   5.355   1.540  1.00  1.00            
ATOM   1479   SG CYS B  95      15.508   3.707   2.056  1.00  1.00            
ATOM   1480    C CYS B  95      16.330   5.076  -0.406  1.00  1.00            
ATOM   1481    O CYS B  95      16.503   3.993  -0.962  1.00  1.00            
ATOM   1482    N THR B  96      17.323   5.951  -0.157  4.00  1.00            
ATOM   1483   CA THR B  96      18.664   5.594  -0.461  4.00  1.00            
ATOM   1484   CB THR B  96      19.086   5.999  -1.844  4.00  1.00            
ATOM   1485  OG1 THR B  96      19.081   7.414  -1.966  4.00  1.00            
ATOM   1486  CG2 THR B  96      18.102   5.384  -2.854  4.00  1.00            
ATOM   1487    C THR B  96      19.582   6.267   0.487  4.00  1.00            
ATOM   1488    O THR B  96      19.233   7.265   1.115  4.00  1.00            
ATOM   1489    N LEU B  97      20.796   5.704   0.611  4.00  1.00            
ATOM   1490   CA LEU B  97      21.772   6.308   1.453  4.00  1.00            
ATOM   1491   CB LEU B  97      22.482   5.297   2.372  4.00  1.00            
ATOM   1492   CG LEU B  97      23.223   5.935   3.565  4.00  1.00            
ATOM   1493  CD1 LEU B  97      24.043   4.896   4.335  4.00  1.00            
ATOM   1494  CD2 LEU B  97      24.040   7.165   3.165  4.00  1.00            
ATOM   1495    C LEU B  97      22.773   6.876   0.498  4.00  1.00            
ATOM   1496    O LEU B  97      23.297   6.165  -0.358  4.00  1.00            
ATOM   1497    N ASN B  98      23.050   8.187   0.605  4.00  1.00            
ATOM   1498   CA ASN B  98      23.929   8.825  -0.329  4.00  1.00            
ATOM   1499   CB ASN B  98      23.656  10.328  -0.513  4.00  1.00            
ATOM   1500   CG ASN B  98      22.376  10.471  -1.319  4.00  1.00            
ATOM   1501  OD1 ASN B  98      22.326  10.113  -2.495  4.00  1.00            
ATOM   1502  ND2 ASN B  98      21.306  11.003  -0.671  4.00  1.00            
ATOM   1503    C ASN B  98      25.333   8.695   0.138  4.00  1.00            
ATOM   1504    O ASN B  98      25.636   8.038   1.131  4.00  1.00            
ATOM   1505    N PHE B  99      26.254   9.297  -0.627  1.00  1.00            
ATOM   1506   CA PHE B  99      27.622   9.247  -0.238  1.00  1.00            
ATOM   1507   CB PHE B  99      28.490   8.555  -1.314  1.00  1.00            
ATOM   1508   CG PHE B  99      29.904   8.473  -0.848  1.00  1.00            
ATOM   1509  CD1 PHE B  99      30.251   7.676   0.216  1.00  1.00            
ATOM   1510  CD2 PHE B  99      30.884   9.183  -1.500  1.00  1.00            
ATOM   1511  CE1 PHE B  99      31.559   7.606   0.637  1.00  1.00            
ATOM   1512  CE2 PHE B  99      32.192   9.117  -1.085  1.00  1.00            
ATOM   1513   CZ PHE B  99      32.531   8.328  -0.012  1.00  1.00            
ATOM   1514    C PHE B  99      28.052  10.709  -0.048  1.00  1.00            
ATOM   1515    O PHE B  99      27.140  11.541   0.197  1.00  1.00            
ATOM   1516  OXT PHE B  99      29.270  11.026  -0.130  1.00  1.00            
ATOM   1517    N GLY C   1      17.186 -15.242   9.848  1.00  0.00            
ATOM   1518   CA GLY C   1      16.002 -14.585  10.447  1.00  0.00            
ATOM   1519    C GLY C   1      16.042 -13.123  10.181  1.00  0.00            
ATOM   1520    O GLY C   1      16.059 -12.685   9.032  1.00  0.00            
ATOM   1521    N ALA C   2      16.034 -12.329  11.264  1.00  0.00            
ATOM   1522   CA ALA C   2      16.121 -10.913  11.111  1.00  0.00            
ATOM   1523   CB ALA C   2      14.844 -10.171  11.542  1.00  0.00            
ATOM   1524    C ALA C   2      17.223 -10.459  12.007  1.00  0.00            
ATOM   1525    O ALA C   2      17.385 -10.963  13.117  1.00  0.00            
ATOM   1526    N GLU C   3      18.038  -9.509  11.519  1.00  0.00            
ATOM   1527   CA GLU C   3      19.089  -8.970  12.325  1.00  0.00            
ATOM   1528   CB GLU C   3      20.471  -9.198  11.696  1.00  0.00            
ATOM   1529   CG GLU C   3      21.648  -8.791  12.579  1.00  0.00            
ATOM   1530   CD GLU C   3      22.915  -9.150  11.816  1.00  0.00            
ATOM   1531  OE1 GLU C   3      22.952  -8.892  10.584  1.00  0.00            
ATOM   1532  OE2 GLU C   3      23.855  -9.698  12.452  1.00  0.00            
ATOM   1533    C GLU C   3      18.822  -7.501  12.351  1.00  0.00            
ATOM   1534    O GLU C   3      18.959  -6.821  11.335  1.00  0.00            
ATOM   1535    N THR C   4      18.401  -6.972  13.513  1.00  0.00            
ATOM   1536   CA THR C   4      18.127  -5.568  13.590  1.00  0.00            
ATOM   1537   CB THR C   4      16.673  -5.251  13.762  1.00  0.00            
ATOM   1538  OG1 THR C   4      16.482  -3.845  13.786  1.00  0.00            
ATOM   1539  CG2 THR C   4      16.186  -5.873  15.083  1.00  0.00            
ATOM   1540    C THR C   4      18.812  -5.050  14.819  1.00  0.00            
ATOM   1541    O THR C   4      18.829  -5.721  15.850  1.00  0.00            
ATOM   1542    N PHE C   5      19.410  -3.842  14.747  1.00  0.00            
ATOM   1543   CA PHE C   5      20.058  -3.305  15.912  1.00  0.00            
ATOM   1544   CB PHE C   5      21.561  -3.633  15.961  1.00  0.00            
ATOM   1545   CG PHE C   5      22.148  -3.315  14.629  1.00  0.00            
ATOM   1546  CD1 PHE C   5      22.595  -2.054  14.310  1.00  0.00            
ATOM   1547  CD2 PHE C   5      22.249  -4.311  13.683  1.00  0.00            
ATOM   1548  CE1 PHE C   5      23.134  -1.799  13.070  1.00  0.00            
ATOM   1549  CE2 PHE C   5      22.785  -4.062  12.443  1.00  0.00            
ATOM   1550   CZ PHE C   5      23.230  -2.799  12.133  1.00  0.00            
ATOM   1551    C PHE C   5      19.855  -1.818  15.993  1.00  0.00            
ATOM   1552    O PHE C   5      20.099  -1.086  15.035  1.00  0.00            
ATOM   1553    N TYR C   6      19.364  -1.357  17.167  1.00  0.00            
ATOM   1554   CA TYR C   6      19.210   0.031  17.528  1.00  0.00            
ATOM   1555   CB TYR C   6      17.796   0.355  18.039  1.00  0.00            
ATOM   1556   CG TYR C   6      17.759   1.796  18.404  1.00  0.00            
ATOM   1557  CD1 TYR C   6      17.590   2.758  17.436  1.00  0.00            
ATOM   1558  CD2 TYR C   6      17.890   2.180  19.718  1.00  0.00            
ATOM   1559  CE1 TYR C   6      17.555   4.089  17.776  1.00  0.00            
ATOM   1560  CE2 TYR C   6      17.856   3.510  20.063  1.00  0.00            
ATOM   1561   CZ TYR C   6      17.688   4.465  19.091  1.00  0.00            
ATOM   1562   OH TYR C   6      17.652   5.831  19.442  1.00  0.00            
ATOM   1563    C TYR C   6      20.162   0.157  18.698  1.00  0.00            
ATOM   1564    O TYR C   6      19.836  -0.255  19.810  1.00  0.00            
ATOM   1565    N VAL C   7      21.377   0.709  18.469  1.00  0.00            
ATOM   1566   CA VAL C   7      22.431   0.769  19.461  1.00  0.00            
ATOM   1567   CB VAL C   7      23.723   1.255  18.880  1.00  0.00            
ATOM   1568  CG1 VAL C   7      24.756   1.366  20.013  1.00  0.00            
ATOM   1569  CG2 VAL C   7      24.130   0.303  17.743  1.00  0.00            
ATOM   1570    C VAL C   7      22.108   1.658  20.613  1.00  0.00            
ATOM   1571    O VAL C   7      22.226   1.235  21.763  1.00  0.00            
ATOM   1572    N ASP C   8      21.637   2.893  20.353  1.00  0.00            
ATOM   1573   CA ASP C   8      21.521   3.800  21.457  1.00  0.00            
ATOM   1574   CB ASP C   8      20.553   3.304  22.548  1.00  0.00            
ATOM   1575   CG ASP C   8      20.262   4.451  23.508  1.00  0.00            
ATOM   1576  OD1 ASP C   8      20.006   5.583  23.017  1.00  0.00            
ATOM   1577  OD2 ASP C   8      20.307   4.216  24.746  1.00  0.00            
ATOM   1578    C ASP C   8      22.889   3.877  22.035  1.00  0.00            
ATOM   1579    O ASP C   8      23.089   3.819  23.248  1.00  0.00            
ATOM   1580    N GLY C   9      23.875   4.024  21.136  1.00  0.00            
ATOM   1581   CA GLY C   9      25.247   3.980  21.514  1.00  0.00            
ATOM   1582    C GLY C   9      25.596   5.124  22.382  1.00  0.00            
ATOM   1583    O GLY C   9      24.999   6.199  22.328  1.00  0.00            
ATOM   1584    N ALA C  10      26.601   4.879  23.233  1.00  0.00            
ATOM   1585   CA ALA C  10      27.100   5.898  24.084  1.00  0.00            
ATOM   1586   CB ALA C  10      27.892   5.369  25.291  1.00  0.00            
ATOM   1587    C ALA C  10      28.023   6.703  23.252  1.00  0.00            
ATOM   1588    O ALA C  10      28.436   6.269  22.178  1.00  0.00            
ATOM   1589    N ALA C  11      28.365   7.919  23.707  1.00  0.00            
ATOM   1590   CA ALA C  11      29.214   8.654  22.835  1.00  0.00            
ATOM   1591   CB ALA C  11      28.455   9.344  21.688  1.00  0.00            
ATOM   1592    C ALA C  11      29.938   9.711  23.565  1.00  0.00            
ATOM   1593    O ALA C  11      29.762   9.908  24.767  1.00  0.00            
ATOM   1594    N ASN C  12      30.823  10.404  22.822  1.00  0.00            
ATOM   1595   CA ASN C  12      31.396  11.572  23.397  1.00  0.00            
ATOM   1596   CB ASN C  12      32.305  12.384  22.455  1.00  0.00            
ATOM   1597   CG ASN C  12      33.551  11.570  22.140  1.00  0.00            
ATOM   1598  OD1 ASN C  12      33.609  10.369  22.399  1.00  0.00            
ATOM   1599  ND2 ASN C  12      34.582  12.245  21.564  1.00  0.00            
ATOM   1600    C ASN C  12      30.165  12.371  23.613  1.00  0.00            
ATOM   1601    O ASN C  12      29.210  12.235  22.847  1.00  0.00            
ATOM   1602    N ARG C  13      30.164  13.244  24.631  1.00  0.00            
ATOM   1603   CA ARG C  13      28.935  13.849  25.036  1.00  0.00            
ATOM   1604   CB ARG C  13      29.108  14.869  26.180  1.00  0.00            
ATOM   1605   CG ARG C  13      29.359  14.212  27.542  1.00  0.00            
ATOM   1606   CD ARG C  13      29.301  15.175  28.732  1.00  0.00            
ATOM   1607   NE ARG C  13      30.580  15.938  28.773  1.00  0.00            
ATOM   1608   CZ ARG C  13      31.638  15.447  29.484  1.00  0.00            
ATOM   1609  NH1 ARG C  13      31.535  14.238  30.111  1.00  0.00            
ATOM   1610  NH2 ARG C  13      32.796  16.162  29.567  1.00  0.00            
ATOM   1611    C ARG C  13      28.248  14.539  23.899  1.00  0.00            
ATOM   1612    O ARG C  13      27.049  14.340  23.711  1.00  0.00            
ATOM   1613    N GLU C  14      28.945  15.347  23.082  1.00  0.00            
ATOM   1614   CA GLU C  14      28.150  15.840  22.000  1.00  0.00            
ATOM   1615   CB GLU C  14      28.748  17.016  21.208  1.00  0.00            
ATOM   1616   CG GLU C  14      27.732  17.587  20.214  1.00  0.00            
ATOM   1617   CD GLU C  14      28.358  18.745  19.451  1.00  0.00            
ATOM   1618  OE1 GLU C  14      29.588  18.970  19.606  1.00  0.00            
ATOM   1619  OE2 GLU C  14      27.606  19.425  18.703  1.00  0.00            
ATOM   1620    C GLU C  14      27.989  14.702  21.054  1.00  0.00            
ATOM   1621    O GLU C  14      28.958  14.031  20.705  1.00  0.00            
ATOM   1622    N THR C  15      26.742  14.449  20.618  1.00  0.00            
ATOM   1623   CA THR C  15      26.502  13.361  19.722  1.00  0.00            
ATOM   1624   CB THR C  15      25.334  12.516  20.134  1.00  0.00            
ATOM   1625  OG1 THR C  15      24.142  13.287  20.139  1.00  0.00            
ATOM   1626  CG2 THR C  15      25.614  11.974  21.546  1.00  0.00            
ATOM   1627    C THR C  15      26.191  13.974  18.360  1.00  0.00            
ATOM   1628    O THR C  15      26.060  13.195  17.378  1.00  0.00            
ATOM   1629  OXT THR C  15      26.085  15.227  18.284  1.00  0.00            
END
