# Supplementary material for: Integrative modeling of diverse protein-peptide systems using CABS-dock
Source: PLoS Comput Biol. 2023 Jul 5;19(7):e1011275. doi: 10.1371/journal.pcbi.1011275 (PMC10351741; doi:10.1371/journal.pcbi.1011275)
Supplement: S1 File — Files in pdb format containing atomic coordinates of the structures obtained in this study: the highest-scored amyloid models and 10 examples of the docked peptide for each enzyme-substrate complex. (ZIP) [file pcbi.1011275.s006.zip › 12_HIV1_GAETFYVDGAANRET/679.pdb]

CRYST1    0.000    0.000    0.000   0.00   0.00   0.00 P 1           1
ATOM      1    N PRO A   1      28.941   5.090  -3.316  1.00  1.00            
ATOM      2   CA PRO A   1      27.951   5.931  -4.043  1.00  1.00            
ATOM      3   CD PRO A   1      29.290   3.893  -4.156  1.00  1.00            
ATOM      4   CB PRO A   1      27.871   5.357  -5.456  1.00  1.00            
ATOM      5   CG PRO A   1      28.265   3.886  -5.297  1.00  1.00            
ATOM      6    C PRO A   1      26.662   5.770  -3.307  1.00  1.00            
ATOM      7    O PRO A   1      26.686   5.314  -2.165  1.00  1.00            
ATOM      8    N GLN A   2      25.525   6.121  -3.944  4.00  1.00            
ATOM      9   CA GLN A   2      24.281   5.977  -3.252  4.00  1.00            
ATOM     10   CB GLN A   2      23.062   6.591  -3.965  4.00  1.00            
ATOM     11   CG GLN A   2      22.662   5.912  -5.274  4.00  1.00            
ATOM     12   CD GLN A   2      21.468   6.684  -5.821  4.00  1.00            
ATOM     13  OE1 GLN A   2      21.268   7.853  -5.490  4.00  1.00            
ATOM     14  NE2 GLN A   2      20.650   6.023  -6.682  4.00  1.00            
ATOM     15    C GLN A   2      24.059   4.524  -3.054  4.00  1.00            
ATOM     16    O GLN A   2      24.214   3.723  -3.975  4.00  1.00            
ATOM     17    N ILE A   3      23.704   4.149  -1.814  4.00  1.00            
ATOM     18   CA ILE A   3      23.511   2.770  -1.506  4.00  1.00            
ATOM     19   CB ILE A   3      24.151   2.363  -0.207  4.00  1.00            
ATOM     20  CG1 ILE A   3      25.678   2.545  -0.265  4.00  1.00            
ATOM     21  CG2 ILE A   3      23.698   0.930   0.118  4.00  1.00            
ATOM     22  CD1 ILE A   3      26.360   1.690  -1.333  4.00  1.00            
ATOM     23    C ILE A   3      22.039   2.568  -1.330  4.00  1.00            
ATOM     24    O ILE A   3      21.392   3.296  -0.579  4.00  1.00            
ATOM     25    N THR A   4      21.460   1.577  -2.038  1.00  1.00            
ATOM     26   CA THR A   4      20.054   1.329  -1.893  1.00  1.00            
ATOM     27   CB THR A   4      19.413   0.684  -3.086  1.00  1.00            
ATOM     28  OG1 THR A   4      19.988  -0.592  -3.328  1.00  1.00            
ATOM     29  CG2 THR A   4      19.608   1.601  -4.305  1.00  1.00            
ATOM     30    C THR A   4      19.878   0.420  -0.734  1.00  1.00            
ATOM     31    O THR A   4      20.841  -0.178  -0.254  1.00  1.00            
ATOM     32    N LEU A   5      18.635   0.292  -0.236  1.00  1.00            
ATOM     33   CA LEU A   5      18.526  -0.523   0.927  1.00  1.00            
ATOM     34   CB LEU A   5      17.744   0.138   2.079  1.00  1.00            
ATOM     35   CG LEU A   5      18.403   1.394   2.675  1.00  1.00            
ATOM     36  CD1 LEU A   5      18.436   2.547   1.661  1.00  1.00            
ATOM     37  CD2 LEU A   5      17.741   1.787   4.006  1.00  1.00            
ATOM     38    C LEU A   5      17.794  -1.805   0.647  1.00  1.00            
ATOM     39    O LEU A   5      17.011  -2.229   1.488  1.00  1.00            
ATOM     40    N TRP A   6      17.971  -2.482  -0.505  1.00  1.00            
ATOM     41   CA TRP A   6      17.255  -3.733  -0.582  1.00  1.00            
ATOM     42   CB TRP A   6      17.203  -4.340  -1.997  1.00  1.00            
ATOM     43   CG TRP A   6      16.257  -5.519  -2.125  1.00  1.00            
ATOM     44  CD2 TRP A   6      14.925  -5.435  -2.662  1.00  1.00            
ATOM     45  CD1 TRP A   6      16.461  -6.832  -1.810  1.00  1.00            
ATOM     46  NE1 TRP A   6      15.336  -7.566  -2.102  1.00  1.00            
ATOM     47  CE2 TRP A   6      14.383  -6.720  -2.630  1.00  1.00            
ATOM     48  CE3 TRP A   6      14.210  -4.375  -3.144  1.00  1.00            
ATOM     49  CZ2 TRP A   6      13.117  -6.966  -3.081  1.00  1.00            
ATOM     50  CZ3 TRP A   6      12.932  -4.626  -3.595  1.00  1.00            
ATOM     51  CH2 TRP A   6      12.395  -5.897  -3.565  1.00  1.00            
ATOM     52    C TRP A   6      17.940  -4.729   0.311  1.00  1.00            
ATOM     53    O TRP A   6      17.327  -5.313   1.203  1.00  1.00            
ATOM     54    N LYS A   7      19.262  -4.912   0.090  1.00  1.00            
ATOM     55   CA LYS A   7      20.098  -5.821   0.833  1.00  1.00            
ATOM     56   CB LYS A   7      21.153  -6.510  -0.045  1.00  1.00            
ATOM     57   CG LYS A   7      20.516  -7.426  -1.095  1.00  1.00            
ATOM     58   CD LYS A   7      21.455  -7.818  -2.234  1.00  1.00            
ATOM     59   CE LYS A   7      22.537  -8.817  -1.824  1.00  1.00            
ATOM     60   NZ LYS A   7      23.338  -9.203  -3.006  1.00  1.00            
ATOM     61    C LYS A   7      20.785  -4.942   1.822  1.00  1.00            
ATOM     62    O LYS A   7      20.668  -3.720   1.754  1.00  1.00            
ATOM     63    N ARG A   8      21.509  -5.530   2.787  1.00  1.00            
ATOM     64   CA ARG A   8      22.084  -4.692   3.796  1.00  1.00            
ATOM     65   CB ARG A   8      22.606  -5.474   5.017  1.00  1.00            
ATOM     66   CG ARG A   8      23.208  -4.580   6.103  1.00  1.00            
ATOM     67   CD ARG A   8      23.537  -5.323   7.400  1.00  1.00            
ATOM     68   NE ARG A   8      24.647  -6.275   7.115  1.00  1.00            
ATOM     69   CZ ARG A   8      24.369  -7.572   6.791  1.00  1.00            
ATOM     70  NH1 ARG A   8      23.073  -7.995   6.740  1.00  1.00            
ATOM     71  NH2 ARG A   8      25.385  -8.443   6.523  1.00  1.00            
ATOM     72    C ARG A   8      23.203  -3.896   3.233  1.00  1.00            
ATOM     73    O ARG A   8      23.970  -4.355   2.389  1.00  1.00            
ATOM     74    N PRO A   9      23.259  -2.662   3.658  1.00  1.00            
ATOM     75   CA PRO A   9      24.377  -1.859   3.277  1.00  1.00            
ATOM     76   CD PRO A   9      22.055  -1.870   3.846  1.00  1.00            
ATOM     77   CB PRO A   9      23.999  -0.420   3.611  1.00  1.00            
ATOM     78   CG PRO A   9      22.461  -0.426   3.494  1.00  1.00            
ATOM     79    C PRO A   9      25.531  -2.417   4.036  1.00  1.00            
ATOM     80    O PRO A   9      25.506  -2.376   5.266  1.00  1.00            
ATOM     81    N LEU A  10      26.550  -2.944   3.337  4.00  1.00            
ATOM     82   CA LEU A  10      27.709  -3.420   4.022  4.00  1.00            
ATOM     83   CB LEU A  10      27.993  -4.926   3.863  4.00  1.00            
ATOM     84   CG LEU A  10      27.030  -5.834   4.652  4.00  1.00            
ATOM     85  CD1 LEU A  10      25.584  -5.702   4.153  4.00  1.00            
ATOM     86  CD2 LEU A  10      27.514  -7.292   4.652  4.00  1.00            
ATOM     87    C LEU A  10      28.836  -2.683   3.407  4.00  1.00            
ATOM     88    O LEU A  10      28.953  -2.626   2.185  4.00  1.00            
ATOM     89    N VAL A  11      29.690  -2.068   4.236  4.00  1.00            
ATOM     90   CA VAL A  11      30.747  -1.337   3.623  4.00  1.00            
ATOM     91   CB VAL A  11      30.659   0.146   3.840  4.00  1.00            
ATOM     92  CG1 VAL A  11      29.383   0.668   3.157  4.00  1.00            
ATOM     93  CG2 VAL A  11      30.716   0.425   5.351  4.00  1.00            
ATOM     94    C VAL A  11      32.035  -1.787   4.204  4.00  1.00            
ATOM     95    O VAL A  11      32.131  -2.096   5.389  4.00  1.00            
ATOM     96    N THR A  12      33.075  -1.840   3.356  4.00  1.00            
ATOM     97   CA THR A  12      34.363  -2.239   3.821  4.00  1.00            
ATOM     98   CB THR A  12      35.299  -2.539   2.691  4.00  1.00            
ATOM     99  OG1 THR A  12      34.763  -3.568   1.872  4.00  1.00            
ATOM    100  CG2 THR A  12      36.647  -2.975   3.276  4.00  1.00            
ATOM    101    C THR A  12      34.911  -1.060   4.576  4.00  1.00            
ATOM    102    O THR A  12      34.960   0.049   4.045  4.00  1.00            
ATOM    103    N ILE A  13      35.314  -1.257   5.851  4.00  1.00            
ATOM    104   CA ILE A  13      35.858  -0.160   6.605  4.00  1.00            
ATOM    105   CB ILE A  13      35.051   0.275   7.794  4.00  1.00            
ATOM    106  CG1 ILE A  13      33.716   0.895   7.352  4.00  1.00            
ATOM    107  CG2 ILE A  13      35.926   1.232   8.619  4.00  1.00            
ATOM    108  CD1 ILE A  13      32.848   1.348   8.525  4.00  1.00            
ATOM    109    C ILE A  13      37.210  -0.524   7.115  4.00  1.00            
ATOM    110    O ILE A  13      37.403  -1.610   7.651  4.00  1.00            
ATOM    111    N ARG A  14      38.193   0.389   6.976  4.00  1.00            
ATOM    112   CA ARG A  14      39.509   0.058   7.437  4.00  1.00            
ATOM    113   CB ARG A  14      40.615   0.346   6.409  4.00  1.00            
ATOM    114   CG ARG A  14      40.570  -0.611   5.216  4.00  1.00            
ATOM    115   CD ARG A  14      41.658  -0.350   4.172  4.00  1.00            
ATOM    116   NE ARG A  14      41.389   0.993   3.586  4.00  1.00            
ATOM    117   CZ ARG A  14      40.456   1.125   2.599  4.00  1.00            
ATOM    118  NH1 ARG A  14      39.765   0.031   2.161  4.00  1.00            
ATOM    119  NH2 ARG A  14      40.205   2.352   2.057  4.00  1.00            
ATOM    120    C ARG A  14      39.817   0.844   8.680  4.00  1.00            
ATOM    121    O ARG A  14      39.793   2.073   8.671  4.00  1.00            
ATOM    122    N ILE A  15      40.090   0.138   9.803  4.00  1.00            
ATOM    123   CA ILE A  15      40.479   0.791  11.024  4.00  1.00            
ATOM    124   CB ILE A  15      39.449   0.734  12.115  4.00  1.00            
ATOM    125  CG1 ILE A  15      39.875   1.637  13.284  4.00  1.00            
ATOM    126  CG2 ILE A  15      39.222  -0.734  12.505  4.00  1.00            
ATOM    127  CD1 ILE A  15      38.779   1.854  14.326  4.00  1.00            
ATOM    128    C ILE A  15      41.706   0.101  11.524  4.00  1.00            
ATOM    129    O ILE A  15      41.768  -1.126  11.575  4.00  1.00            
ATOM    130    N GLY A  16      42.740   0.886  11.876  3.00  1.00            
ATOM    131   CA GLY A  16      43.928   0.319  12.441  3.00  1.00            
ATOM    132    C GLY A  16      44.733  -0.337  11.367  3.00  1.00            
ATOM    133    O GLY A  16      45.649  -1.104  11.656  3.00  1.00            
ATOM    134    N GLY A  17      44.422  -0.058  10.088  3.00  1.00            
ATOM    135   CA GLY A  17      45.183  -0.669   9.039  3.00  1.00            
ATOM    136    C GLY A  17      44.531  -1.972   8.730  3.00  1.00            
ATOM    137    O GLY A  17      44.912  -2.666   7.788  3.00  1.00            
ATOM    138    N GLN A  18      43.514  -2.335   9.531  4.00  1.00            
ATOM    139   CA GLN A  18      42.826  -3.572   9.326  4.00  1.00            
ATOM    140   CB GLN A  18      42.209  -4.161  10.605  4.00  1.00            
ATOM    141   CG GLN A  18      43.236  -4.750  11.570  4.00  1.00            
ATOM    142   CD GLN A  18      43.685  -6.086  10.993  4.00  1.00            
ATOM    143  OE1 GLN A  18      44.878  -6.371  10.907  4.00  1.00            
ATOM    144  NE2 GLN A  18      42.700  -6.932  10.589  4.00  1.00            
ATOM    145    C GLN A  18      41.705  -3.335   8.366  4.00  1.00            
ATOM    146    O GLN A  18      41.217  -2.214   8.220  4.00  1.00            
ATOM    147    N LEU A  19      41.291  -4.408   7.663  4.00  1.00            
ATOM    148   CA LEU A  19      40.195  -4.343   6.741  4.00  1.00            
ATOM    149   CB LEU A  19      40.446  -5.207   5.491  4.00  1.00            
ATOM    150   CG LEU A  19      39.417  -5.027   4.363  4.00  1.00            
ATOM    151  CD1 LEU A  19      38.009  -5.468   4.790  4.00  1.00            
ATOM    152  CD2 LEU A  19      39.475  -3.598   3.804  4.00  1.00            
ATOM    153    C LEU A  19      39.052  -4.937   7.496  4.00  1.00            
ATOM    154    O LEU A  19      39.108  -6.092   7.912  4.00  1.00            
ATOM    155    N LYS A  20      37.986  -4.148   7.714  4.00  1.00            
ATOM    156   CA LYS A  20      36.872  -4.632   8.471  4.00  1.00            
ATOM    157   CB LYS A  20      36.626  -3.873   9.789  4.00  1.00            
ATOM    158   CG LYS A  20      37.652  -4.176  10.886  4.00  1.00            
ATOM    159   CD LYS A  20      37.562  -3.230  12.088  4.00  1.00            
ATOM    160   CE LYS A  20      38.397  -3.676  13.292  4.00  1.00            
ATOM    161   NZ LYS A  20      39.840  -3.527  12.998  4.00  1.00            
ATOM    162    C LYS A  20      35.642  -4.495   7.650  4.00  1.00            
ATOM    163    O LYS A  20      35.592  -3.713   6.704  4.00  1.00            
ATOM    164    N GLU A  21      34.621  -5.307   7.974  4.00  1.00            
ATOM    165   CA GLU A  21      33.377  -5.183   7.286  4.00  1.00            
ATOM    166   CB GLU A  21      32.635  -6.515   7.095  4.00  1.00            
ATOM    167   CG GLU A  21      33.353  -7.467   6.134  4.00  1.00            
ATOM    168   CD GLU A  21      32.531  -8.743   6.032  4.00  1.00            
ATOM    169  OE1 GLU A  21      31.370  -8.738   6.520  4.00  1.00            
ATOM    170  OE2 GLU A  21      33.057  -9.742   5.472  4.00  1.00            
ATOM    171    C GLU A  21      32.532  -4.280   8.129  4.00  1.00            
ATOM    172    O GLU A  21      32.710  -4.217   9.344  4.00  1.00            
ATOM    173    N ALA A  22      31.598  -3.532   7.508  4.00  1.00            
ATOM    174   CA ALA A  22      30.834  -2.611   8.299  4.00  1.00            
ATOM    175   CB ALA A  22      31.349  -1.169   8.219  4.00  1.00            
ATOM    176    C ALA A  22      29.411  -2.576   7.830  4.00  1.00            
ATOM    177    O ALA A  22      29.111  -2.873   6.675  4.00  1.00            
ATOM    178    N LEU A  23      28.491  -2.235   8.761  4.00  1.00            
ATOM    179   CA LEU A  23      27.100  -2.047   8.451  4.00  1.00            
ATOM    180   CB LEU A  23      26.157  -2.874   9.346  4.00  1.00            
ATOM    181   CG LEU A  23      24.688  -2.940   8.876  4.00  1.00            
ATOM    182  CD1 LEU A  23      23.831  -3.733   9.877  4.00  1.00            
ATOM    183  CD2 LEU A  23      24.106  -1.556   8.556  4.00  1.00            
ATOM    184    C LEU A  23      26.880  -0.592   8.750  4.00  1.00            
ATOM    185    O LEU A  23      27.301  -0.105   9.799  4.00  1.00            
ATOM    186    N LEU A  24      26.238   0.156   7.832  4.00  1.00            
ATOM    187   CA LEU A  24      26.048   1.563   8.068  4.00  1.00            
ATOM    188   CB LEU A  24      25.900   2.384   6.772  4.00  1.00            
ATOM    189   CG LEU A  24      27.136   2.377   5.849  4.00  1.00            
ATOM    190  CD1 LEU A  24      28.313   3.143   6.468  4.00  1.00            
ATOM    191  CD2 LEU A  24      27.509   0.946   5.429  4.00  1.00            
ATOM    192    C LEU A  24      24.760   1.710   8.799  4.00  1.00            
ATOM    193    O LEU A  24      23.741   1.156   8.394  4.00  1.00            
ATOM    194    N ASP A  25      24.767   2.457   9.917  1.00  1.00            
ATOM    195   CA ASP A  25      23.534   2.556  10.631  1.00  1.00            
ATOM    196   CB ASP A  25      23.497   1.713  11.918  1.00  1.00            
ATOM    197   CG ASP A  25      23.524   0.240  11.533  1.00  1.00            
ATOM    198  OD1 ASP A  25      24.534  -0.195  10.917  1.00  1.00            
ATOM    199  OD2 ASP A  25      22.539  -0.473  11.862  1.00  1.00            
ATOM    200    C ASP A  25      23.299   3.958  11.055  1.00  1.00            
ATOM    201    O ASP A  25      24.108   4.569  11.751  1.00  1.00            
ATOM    202    N THR A  26      22.160   4.498  10.601  3.00  1.00            
ATOM    203   CA THR A  26      21.707   5.797  10.973  3.00  1.00            
ATOM    204   CB THR A  26      20.591   6.286  10.100  3.00  1.00            
ATOM    205  OG1 THR A  26      19.461   5.438  10.233  3.00  1.00            
ATOM    206  CG2 THR A  26      21.078   6.290   8.641  3.00  1.00            
ATOM    207    C THR A  26      21.210   5.752  12.371  3.00  1.00            
ATOM    208    O THR A  26      21.269   6.738  13.105  3.00  1.00            
ATOM    209    N GLY A  27      20.725   4.569  12.776  3.00  1.00            
ATOM    210   CA GLY A  27      20.062   4.426  14.030  3.00  1.00            
ATOM    211    C GLY A  27      20.938   4.892  15.125  3.00  1.00            
ATOM    212    O GLY A  27      20.464   5.521  16.068  3.00  1.00            
ATOM    213    N ALA A  28      22.247   4.635  15.054  1.00  1.00            
ATOM    214   CA ALA A  28      22.900   4.963  16.273  1.00  1.00            
ATOM    215   CB ALA A  28      23.654   3.773  16.892  1.00  1.00            
ATOM    216    C ALA A  28      23.875   6.078  16.167  1.00  1.00            
ATOM    217    O ALA A  28      24.526   6.259  15.146  1.00  1.00            
ATOM    218    N ASP A  29      23.981   6.857  17.267  1.00  1.00            
ATOM    219   CA ASP A  29      24.928   7.928  17.384  1.00  1.00            
ATOM    220   CB ASP A  29      24.878   8.645  18.749  1.00  1.00            
ATOM    221   CG ASP A  29      23.594   9.448  18.900  1.00  1.00            
ATOM    222  OD1 ASP A  29      23.195  10.128  17.918  1.00  1.00            
ATOM    223  OD2 ASP A  29      23.008   9.409  20.014  1.00  1.00            
ATOM    224    C ASP A  29      26.254   7.298  17.341  1.00  1.00            
ATOM    225    O ASP A  29      27.179   7.759  16.674  1.00  1.00            
ATOM    226    N ASP A  30      26.344   6.177  18.057  1.00  1.00            
ATOM    227   CA ASP A  30      27.617   5.596  18.246  1.00  1.00            
ATOM    228   CB ASP A  30      27.730   4.876  19.605  1.00  1.00            
ATOM    229   CG ASP A  30      29.194   4.747  20.014  1.00  1.00            
ATOM    230  OD1 ASP A  30      30.051   5.446  19.410  1.00  1.00            
ATOM    231  OD2 ASP A  30      29.471   3.945  20.946  1.00  1.00            
ATOM    232    C ASP A  30      27.960   4.629  17.190  1.00  1.00            
ATOM    233    O ASP A  30      27.151   4.253  16.344  1.00  1.00            
ATOM    234    N THR A  31      29.238   4.232  17.240  1.00  1.00            
ATOM    235   CA THR A  31      29.757   3.242  16.376  1.00  1.00            
ATOM    236   CB THR A  31      31.007   3.659  15.659  1.00  1.00            
ATOM    237  OG1 THR A  31      32.034   3.960  16.593  1.00  1.00            
ATOM    238  CG2 THR A  31      30.697   4.887  14.788  1.00  1.00            
ATOM    239    C THR A  31      30.109   2.075  17.253  1.00  1.00            
ATOM    240    O THR A  31      30.785   2.244  18.266  1.00  1.00            
ATOM    241    N VAL A  32      29.648   0.855  16.896  4.00  1.00            
ATOM    242   CA VAL A  32      29.930  -0.289  17.723  4.00  1.00            
ATOM    243   CB VAL A  32      28.709  -0.920  18.316  4.00  1.00            
ATOM    244  CG1 VAL A  32      29.123  -2.220  19.028  4.00  1.00            
ATOM    245  CG2 VAL A  32      28.056   0.111  19.253  4.00  1.00            
ATOM    246    C VAL A  32      30.627  -1.310  16.908  4.00  1.00            
ATOM    247    O VAL A  32      30.378  -1.448  15.712  4.00  1.00            
ATOM    248    N LEU A  33      31.542  -2.054  17.551  4.00  1.00            
ATOM    249   CA LEU A  33      32.275  -2.999  16.779  4.00  1.00            
ATOM    250   CB LEU A  33      33.693  -2.520  16.426  4.00  1.00            
ATOM    251   CG LEU A  33      33.730  -1.258  15.546  4.00  1.00            
ATOM    252  CD1 LEU A  33      35.177  -0.845  15.233  4.00  1.00            
ATOM    253  CD2 LEU A  33      32.871  -1.430  14.283  4.00  1.00            
ATOM    254    C LEU A  33      32.456  -4.271  17.535  4.00  1.00            
ATOM    255    O LEU A  33      32.376  -4.289  18.759  4.00  1.00            
ATOM    256    N GLU A  34      32.738  -5.369  16.798  1.00  1.00            
ATOM    257   CA GLU A  34      32.940  -6.662  17.389  1.00  1.00            
ATOM    258   CB GLU A  34      32.928  -7.841  16.400  1.00  1.00            
ATOM    259   CG GLU A  34      34.051  -7.810  15.364  1.00  1.00            
ATOM    260   CD GLU A  34      33.907  -9.061  14.508  1.00  1.00            
ATOM    261  OE1 GLU A  34      33.056  -9.922  14.857  1.00  1.00            
ATOM    262  OE2 GLU A  34      34.647  -9.172  13.493  1.00  1.00            
ATOM    263    C GLU A  34      34.259  -6.656  18.086  1.00  1.00            
ATOM    264    O GLU A  34      35.075  -5.758  17.879  1.00  1.00            
ATOM    265    N GLU A  35      34.479  -7.659  18.964  1.00  1.00            
ATOM    266   CA GLU A  35      35.691  -7.738  19.728  1.00  1.00            
ATOM    267   CB GLU A  35      35.832  -9.062  20.498  1.00  1.00            
ATOM    268   CG GLU A  35      34.784  -9.250  21.598  1.00  1.00            
ATOM    269   CD GLU A  35      34.933 -10.661  22.153  1.00  1.00            
ATOM    270  OE1 GLU A  35      35.555 -11.511  21.462  1.00  1.00            
ATOM    271  OE2 GLU A  35      34.420 -10.909  23.278  1.00  1.00            
ATOM    272    C GLU A  35      36.833  -7.665  18.763  1.00  1.00            
ATOM    273    O GLU A  35      37.049  -8.572  17.960  1.00  1.00            
ATOM    274    N MET A  36      37.578  -6.545  18.817  1.00  1.00            
ATOM    275   CA MET A  36      38.739  -6.338  18.002  1.00  1.00            
ATOM    276   CB MET A  36      38.459  -5.461  16.768  1.00  1.00            
ATOM    277   CG MET A  36      39.514  -5.575  15.665  1.00  1.00            
ATOM    278   SD MET A  36      39.458  -7.150  14.757  1.00  1.00            
ATOM    279   CE MET A  36      40.716  -6.693  13.529  1.00  1.00            
ATOM    280    C MET A  36      39.648  -5.567  18.903  1.00  1.00            
ATOM    281    O MET A  36      39.180  -4.752  19.698  1.00  1.00            
ATOM    282    N ASN A  37      40.969  -5.802  18.837  1.00  1.00            
ATOM    283   CA ASN A  37      41.810  -5.055  19.725  1.00  1.00            
ATOM    284   CB ASN A  37      43.023  -5.846  20.255  1.00  1.00            
ATOM    285   CG ASN A  37      43.903  -6.271  19.085  1.00  1.00            
ATOM    286  OD1 ASN A  37      43.446  -6.932  18.154  1.00  1.00            
ATOM    287  ND2 ASN A  37      45.202  -5.871  19.127  1.00  1.00            
ATOM    288    C ASN A  37      42.305  -3.872  18.965  1.00  1.00            
ATOM    289    O ASN A  37      42.931  -3.995  17.913  1.00  1.00            
ATOM    290    N LEU A  38      41.986  -2.672  19.474  1.00  1.00            
ATOM    291   CA LEU A  38      42.447  -1.470  18.851  1.00  1.00            
ATOM    292   CB LEU A  38      41.320  -0.511  18.447  1.00  1.00            
ATOM    293   CG LEU A  38      40.359  -1.095  17.396  1.00  1.00            
ATOM    294  CD1 LEU A  38      39.256  -0.087  17.028  1.00  1.00            
ATOM    295  CD2 LEU A  38      41.121  -1.620  16.168  1.00  1.00            
ATOM    296    C LEU A  38      43.246  -0.779  19.899  1.00  1.00            
ATOM    297    O LEU A  38      43.016  -0.935  21.097  1.00  1.00            
ATOM    298    N PRO A  39      44.216  -0.046  19.466  1.00  1.00            
ATOM    299   CA PRO A  39      45.016   0.634  20.443  1.00  1.00            
ATOM    300   CD PRO A  39      45.020  -0.554  18.366  1.00  1.00            
ATOM    301   CB PRO A  39      46.395   0.817  19.800  1.00  1.00            
ATOM    302   CG PRO A  39      46.482  -0.318  18.771  1.00  1.00            
ATOM    303    C PRO A  39      44.492   1.916  20.982  1.00  1.00            
ATOM    304    O PRO A  39      43.600   2.512  20.380  1.00  1.00            
ATOM    305    N GLY A  40      45.049   2.351  22.129  1.00  1.00            
ATOM    306   CA GLY A  40      44.728   3.640  22.658  1.00  1.00            
ATOM    307    C GLY A  40      44.060   3.522  23.980  1.00  1.00            
ATOM    308    O GLY A  40      43.877   2.431  24.517  1.00  1.00            
ATOM    309    N LYS A  41      43.677   4.689  24.535  1.00  1.00            
ATOM    310   CA LYS A  41      43.029   4.705  25.805  1.00  1.00            
ATOM    311   CB LYS A  41      42.793   6.118  26.364  1.00  1.00            
ATOM    312   CG LYS A  41      42.135   6.126  27.745  1.00  1.00            
ATOM    313   CD LYS A  41      42.212   7.482  28.454  1.00  1.00            
ATOM    314   CE LYS A  41      41.557   7.489  29.836  1.00  1.00            
ATOM    315   NZ LYS A  41      41.738   8.812  30.475  1.00  1.00            
ATOM    316    C LYS A  41      41.713   4.062  25.613  1.00  1.00            
ATOM    317    O LYS A  41      40.927   4.451  24.752  1.00  1.00            
ATOM    318    N TRP A  42      41.452   3.028  26.421  1.00  1.00            
ATOM    319   CA TRP A  42      40.185   2.395  26.323  1.00  1.00            
ATOM    320   CB TRP A  42      40.231   0.865  26.174  1.00  1.00            
ATOM    321   CG TRP A  42      40.645   0.353  24.818  1.00  1.00            
ATOM    322  CD2 TRP A  42      40.645  -1.040  24.471  1.00  1.00            
ATOM    323  CD1 TRP A  42      41.050   1.031  23.707  1.00  1.00            
ATOM    324  NE1 TRP A  42      41.296   0.146  22.684  1.00  1.00            
ATOM    325  CE2 TRP A  42      41.052  -1.133  23.143  1.00  1.00            
ATOM    326  CE3 TRP A  42      40.325  -2.150  25.201  1.00  1.00            
ATOM    327  CZ2 TRP A  42      41.144  -2.345  22.520  1.00  1.00            
ATOM    328  CZ3 TRP A  42      40.425  -3.370  24.571  1.00  1.00            
ATOM    329  CH2 TRP A  42      40.828  -3.466  23.256  1.00  1.00            
ATOM    330    C TRP A  42      39.506   2.637  27.618  1.00  1.00            
ATOM    331    O TRP A  42      40.137   2.643  28.674  1.00  1.00            
ATOM    332    N LYS A  43      38.189   2.872  27.565  4.00  1.00            
ATOM    333   CA LYS A  43      37.492   3.052  28.792  4.00  1.00            
ATOM    334   CB LYS A  43      36.674   4.352  28.870  4.00  1.00            
ATOM    335   CG LYS A  43      37.527   5.619  28.929  4.00  1.00            
ATOM    336   CD LYS A  43      38.293   5.906  27.637  4.00  1.00            
ATOM    337   CE LYS A  43      39.119   7.191  27.698  4.00  1.00            
ATOM    338   NZ LYS A  43      38.223   8.354  27.878  4.00  1.00            
ATOM    339    C LYS A  43      36.520   1.930  28.895  4.00  1.00            
ATOM    340    O LYS A  43      35.887   1.552  27.910  4.00  1.00            
ATOM    341    N PRO A  44      36.405   1.356  30.057  4.00  0.00            
ATOM    342   CA PRO A  44      35.444   0.305  30.196  4.00  0.00            
ATOM    343   CD PRO A  44      37.552   1.166  30.929  4.00  0.00            
ATOM    344   CB PRO A  44      35.765  -0.378  31.521  4.00  0.00            
ATOM    345   CG PRO A  44      37.282  -0.153  31.677  4.00  0.00            
ATOM    346    C PRO A  44      34.147   1.041  30.154  4.00  0.00            
ATOM    347    O PRO A  44      34.135   2.200  30.566  4.00  0.00            
ATOM    348    N LYS A  45      33.049   0.442  29.658  4.00  0.00            
ATOM    349   CA LYS A  45      31.903   1.295  29.585  4.00  0.00            
ATOM    350   CB LYS A  45      31.851   2.133  28.297  4.00  0.00            
ATOM    351   CG LYS A  45      32.803   3.330  28.297  4.00  0.00            
ATOM    352   CD LYS A  45      32.458   4.365  29.371  4.00  0.00            
ATOM    353   CE LYS A  45      33.395   5.573  29.391  4.00  0.00            
ATOM    354   NZ LYS A  45      32.920   6.561  30.386  4.00  0.00            
ATOM    355    C LYS A  45      30.627   0.539  29.648  4.00  0.00            
ATOM    356    O LYS A  45      30.592  -0.690  29.619  4.00  0.00            
ATOM    357    N MET A  46      29.532   1.317  29.762  4.00  0.00            
ATOM    358   CA MET A  46      28.210   0.781  29.808  4.00  0.00            
ATOM    359   CB MET A  46      27.435   1.187  31.072  4.00  0.00            
ATOM    360   CG MET A  46      27.194   2.694  31.177  4.00  0.00            
ATOM    361   SD MET A  46      26.280   3.211  32.660  4.00  0.00            
ATOM    362   CE MET A  46      27.631   2.837  33.817  4.00  0.00            
ATOM    363    C MET A  46      27.458   1.322  28.632  4.00  0.00            
ATOM    364    O MET A  46      27.409   2.534  28.437  4.00  0.00            
ATOM    365    N ILE A  47      26.830   0.441  27.818  4.00  0.00            
ATOM    366   CA ILE A  47      26.231   0.961  26.619  4.00  0.00            
ATOM    367   CB ILE A  47      27.173   0.801  25.446  4.00  0.00            
ATOM    368  CG1 ILE A  47      28.590   1.302  25.784  4.00  0.00            
ATOM    369  CG2 ILE A  47      26.579   1.520  24.224  4.00  0.00            
ATOM    370  CD1 ILE A  47      28.704   2.800  26.039  4.00  0.00            
ATOM    371    C ILE A  47      25.033   0.165  26.246  4.00  0.00            
ATOM    372    O ILE A  47      24.859  -0.970  26.686  4.00  0.00            
ATOM    373    N GLY A  48      24.149   0.771  25.429  4.00  0.00            
ATOM    374   CA GLY A  48      23.132  -0.038  24.849  4.00  0.00            
ATOM    375    C GLY A  48      21.763   0.393  25.241  4.00  0.00            
ATOM    376    O GLY A  48      21.451   1.579  25.325  4.00  0.00            
ATOM    377    N GLY A  49      20.898  -0.601  25.509  4.00  0.00            
ATOM    378   CA GLY A  49      19.548  -0.275  25.826  4.00  0.00            
ATOM    379    C GLY A  49      18.615  -0.856  24.797  4.00  0.00            
ATOM    380    O GLY A  49      17.400  -0.780  24.967  4.00  0.00            
ATOM    381    N ILE A  50      19.130  -1.448  23.698  3.00  0.00            
ATOM    382   CA ILE A  50      18.216  -2.025  22.744  3.00  0.00            
ATOM    383   CB ILE A  50      18.614  -1.793  21.318  3.00  0.00            
ATOM    384  CG1 ILE A  50      18.533  -0.294  20.978  3.00  0.00            
ATOM    385  CG2 ILE A  50      17.704  -2.661  20.434  3.00  0.00            
ATOM    386  CD1 ILE A  50      19.504   0.581  21.768  3.00  0.00            
ATOM    387    C ILE A  50      18.182  -3.492  22.988  3.00  0.00            
ATOM    388    O ILE A  50      19.041  -4.237  22.520  3.00  0.00            
ATOM    389    N GLY A  51      17.166  -3.940  23.749  3.00  0.00            
ATOM    390   CA GLY A  51      17.028  -5.335  24.032  3.00  0.00            
ATOM    391    C GLY A  51      18.236  -5.728  24.822  3.00  0.00            
ATOM    392    O GLY A  51      18.612  -6.899  24.858  3.00  0.00            
ATOM    393    N GLY A  52      18.875  -4.744  25.484  4.00  0.00            
ATOM    394   CA GLY A  52      20.071  -5.013  26.226  4.00  0.00            
ATOM    395    C GLY A  52      21.196  -4.802  25.275  4.00  0.00            
ATOM    396    O GLY A  52      20.996  -4.732  24.063  4.00  0.00            
ATOM    397    N PHE A  53      22.421  -4.699  25.807  4.00  0.00            
ATOM    398   CA PHE A  53      23.553  -4.441  24.972  4.00  0.00            
ATOM    399   CB PHE A  53      23.664  -2.927  24.640  4.00  0.00            
ATOM    400   CG PHE A  53      24.801  -2.593  23.722  4.00  0.00            
ATOM    401  CD1 PHE A  53      24.768  -2.914  22.384  4.00  0.00            
ATOM    402  CD2 PHE A  53      25.905  -1.930  24.214  4.00  0.00            
ATOM    403  CE1 PHE A  53      25.823  -2.596  21.558  4.00  0.00            
ATOM    404  CE2 PHE A  53      26.960  -1.609  23.394  4.00  0.00            
ATOM    405   CZ PHE A  53      26.923  -1.943  22.061  4.00  0.00            
ATOM    406    C PHE A  53      24.723  -4.913  25.773  4.00  0.00            
ATOM    407    O PHE A  53      24.554  -5.698  26.704  4.00  0.00            
ATOM    408    N ILE A  54      25.949  -4.468  25.445  4.00  0.00            
ATOM    409   CA ILE A  54      27.044  -5.079  26.111  4.00  0.00            
ATOM    410   CB ILE A  54      27.778  -6.040  25.191  4.00  0.00            
ATOM    411  CG1 ILE A  54      26.817  -7.118  24.652  4.00  0.00            
ATOM    412  CG2 ILE A  54      28.967  -6.683  25.928  4.00  0.00            
ATOM    413  CD1 ILE A  54      25.807  -6.618  23.621  4.00  0.00            
ATOM    414    C ILE A  54      28.037  -4.091  26.657  4.00  0.00            
ATOM    415    O ILE A  54      28.148  -2.962  26.182  4.00  0.00            
ATOM    416    N LYS A  55      28.779  -4.525  27.709  4.00  0.00            
ATOM    417   CA LYS A  55      29.855  -3.783  28.306  4.00  0.00            
ATOM    418   CB LYS A  55      30.572  -4.535  29.443  4.00  0.00            
ATOM    419   CG LYS A  55      31.718  -3.744  30.076  4.00  0.00            
ATOM    420   CD LYS A  55      32.214  -4.331  31.400  4.00  0.00            
ATOM    421   CE LYS A  55      32.842  -5.719  31.261  4.00  0.00            
ATOM    422   NZ LYS A  55      31.798  -6.716  30.929  4.00  0.00            
ATOM    423    C LYS A  55      30.832  -3.566  27.205  4.00  0.00            
ATOM    424    O LYS A  55      30.895  -4.361  26.270  4.00  0.00            
ATOM    425    N VAL A  56      31.620  -2.473  27.258  4.00  0.00            
ATOM    426   CA VAL A  56      32.402  -2.257  26.083  4.00  0.00            
ATOM    427   CB VAL A  56      31.673  -1.404  25.095  4.00  0.00            
ATOM    428  CG1 VAL A  56      30.402  -2.146  24.646  4.00  0.00            
ATOM    429  CG2 VAL A  56      31.394  -0.046  25.762  4.00  0.00            
ATOM    430    C VAL A  56      33.679  -1.563  26.358  4.00  0.00            
ATOM    431    O VAL A  56      33.936  -1.066  27.453  4.00  0.00            
ATOM    432    N ARG A  57      34.530  -1.559  25.314  4.00  0.00            
ATOM    433   CA ARG A  57      35.756  -0.840  25.359  4.00  0.00            
ATOM    434   CB ARG A  57      36.965  -1.631  24.833  4.00  0.00            
ATOM    435   CG ARG A  57      37.276  -2.869  25.679  4.00  0.00            
ATOM    436   CD ARG A  57      37.804  -2.540  27.078  4.00  0.00            
ATOM    437   NE ARG A  57      37.900  -3.821  27.834  4.00  0.00            
ATOM    438   CZ ARG A  57      38.263  -3.815  29.150  4.00  0.00            
ATOM    439  NH1 ARG A  57      38.563  -2.638  29.772  4.00  0.00            
ATOM    440  NH2 ARG A  57      38.322  -4.987  29.849  4.00  0.00            
ATOM    441    C ARG A  57      35.539   0.342  24.468  4.00  0.00            
ATOM    442    O ARG A  57      35.359   0.203  23.260  4.00  0.00            
ATOM    443    N GLN A  58      35.531   1.551  25.057  4.00  1.00            
ATOM    444   CA GLN A  58      35.282   2.749  24.307  4.00  1.00            
ATOM    445   CB GLN A  58      34.702   3.868  25.180  4.00  1.00            
ATOM    446   CG GLN A  58      34.470   5.185  24.445  4.00  1.00            
ATOM    447   CD GLN A  58      34.189   6.216  25.524  4.00  1.00            
ATOM    448  OE1 GLN A  58      35.057   7.010  25.882  4.00  1.00            
ATOM    449  NE2 GLN A  58      32.952   6.181  26.087  4.00  1.00            
ATOM    450    C GLN A  58      36.575   3.243  23.808  4.00  1.00            
ATOM    451    O GLN A  58      37.574   3.248  24.525  4.00  1.00            
ATOM    452    N TYR A  59      36.597   3.655  22.535  4.00  1.00            
ATOM    453   CA TYR A  59      37.820   4.241  22.133  4.00  1.00            
ATOM    454   CB TYR A  59      38.593   3.558  20.997  4.00  1.00            
ATOM    455   CG TYR A  59      39.887   4.302  21.020  4.00  1.00            
ATOM    456  CD1 TYR A  59      40.850   3.951  21.936  4.00  1.00            
ATOM    457  CD2 TYR A  59      40.140   5.353  20.166  4.00  1.00            
ATOM    458  CE1 TYR A  59      42.043   4.625  21.993  4.00  1.00            
ATOM    459  CE2 TYR A  59      41.334   6.034  20.223  4.00  1.00            
ATOM    460   CZ TYR A  59      42.291   5.669  21.136  4.00  1.00            
ATOM    461   OH TYR A  59      43.518   6.362  21.199  4.00  1.00            
ATOM    462    C TYR A  59      37.492   5.609  21.656  4.00  1.00            
ATOM    463    O TYR A  59      36.463   5.836  21.021  4.00  1.00            
ATOM    464    N ASP A  60      38.371   6.565  21.986  4.00  1.00            
ATOM    465   CA ASP A  60      38.187   7.914  21.565  4.00  1.00            
ATOM    466   CB ASP A  60      39.045   8.925  22.346  4.00  1.00            
ATOM    467   CG ASP A  60      38.573   8.935  23.793  4.00  1.00            
ATOM    468  OD1 ASP A  60      37.689   8.102  24.129  4.00  1.00            
ATOM    469  OD2 ASP A  60      39.082   9.778  24.579  4.00  1.00            
ATOM    470    C ASP A  60      38.631   7.987  20.144  4.00  1.00            
ATOM    471    O ASP A  60      38.252   7.159  19.318  4.00  1.00            
ATOM    472    N GLN A  61      39.470   8.994  19.841  4.00  1.00            
ATOM    473   CA GLN A  61      39.861   9.280  18.494  4.00  1.00            
ATOM    474   CB GLN A  61      40.631  10.608  18.383  4.00  1.00            
ATOM    475   CG GLN A  61      39.786  11.814  18.802  4.00  1.00            
ATOM    476   CD GLN A  61      40.663  13.058  18.792  4.00  1.00            
ATOM    477  OE1 GLN A  61      41.866  12.985  18.547  4.00  1.00            
ATOM    478  NE2 GLN A  61      40.047  14.237  19.077  4.00  1.00            
ATOM    479    C GLN A  61      40.700   8.201  17.905  4.00  1.00            
ATOM    480    O GLN A  61      41.829   7.955  18.324  4.00  1.00            
ATOM    481    N ILE A  62      40.113   7.524  16.907  4.00  1.00            
ATOM    482   CA ILE A  62      40.792   6.594  16.071  4.00  1.00            
ATOM    483   CB ILE A  62      40.565   5.130  16.382  4.00  1.00            
ATOM    484  CG1 ILE A  62      39.079   4.766  16.465  4.00  1.00            
ATOM    485  CG2 ILE A  62      41.426   4.747  17.586  4.00  1.00            
ATOM    486  CD1 ILE A  62      38.357   4.708  15.122  4.00  1.00            
ATOM    487    C ILE A  62      40.368   6.881  14.692  4.00  1.00            
ATOM    488    O ILE A  62      39.214   7.207  14.419  4.00  1.00            
ATOM    489    N PRO A  63      41.311   6.826  13.814  4.00  1.00            
ATOM    490   CA PRO A  63      40.949   7.083  12.466  4.00  1.00            
ATOM    491   CD PRO A  63      42.666   7.249  14.109  4.00  1.00            
ATOM    492   CB PRO A  63      42.224   7.518  11.741  4.00  1.00            
ATOM    493   CG PRO A  63      43.359   7.199  12.739  4.00  1.00            
ATOM    494    C PRO A  63      40.263   5.894  11.880  4.00  1.00            
ATOM    495    O PRO A  63      40.710   4.770  12.101  4.00  1.00            
ATOM    496    N VAL A  64      39.180   6.119  11.114  4.00  1.00            
ATOM    497   CA VAL A  64      38.488   5.069  10.429  4.00  1.00            
ATOM    498   CB VAL A  64      37.133   4.756  10.991  4.00  1.00            
ATOM    499  CG1 VAL A  64      36.436   3.766  10.042  4.00  1.00            
ATOM    500  CG2 VAL A  64      37.306   4.212  12.416  4.00  1.00            
ATOM    501    C VAL A  64      38.255   5.566   9.038  4.00  1.00            
ATOM    502    O VAL A  64      37.644   6.616   8.844  4.00  1.00            
ATOM    503    N GLU A  65      38.759   4.833   8.027  4.00  1.00            
ATOM    504   CA GLU A  65      38.450   5.195   6.675  4.00  1.00            
ATOM    505   CB GLU A  65      39.388   4.617   5.597  4.00  1.00            
ATOM    506   CG GLU A  65      40.754   5.296   5.476  4.00  1.00            
ATOM    507   CD GLU A  65      41.416   4.728   4.225  4.00  1.00            
ATOM    508  OE1 GLU A  65      41.157   5.277   3.120  4.00  1.00            
ATOM    509  OE2 GLU A  65      42.177   3.732   4.355  4.00  1.00            
ATOM    510    C GLU A  65      37.115   4.571   6.440  4.00  1.00            
ATOM    511    O GLU A  65      36.658   3.757   7.241  4.00  1.00            
ATOM    512    N ILE A  66      36.437   4.962   5.351  4.00  1.00            
ATOM    513   CA ILE A  66      35.158   4.393   5.051  4.00  1.00            
ATOM    514   CB ILE A  66      33.996   5.316   5.317  4.00  1.00            
ATOM    515  CG1 ILE A  66      32.677   4.527   5.243  4.00  1.00            
ATOM    516  CG2 ILE A  66      34.081   6.550   4.401  4.00  1.00            
ATOM    517  CD1 ILE A  66      31.487   5.272   5.843  4.00  1.00            
ATOM    518    C ILE A  66      35.225   3.993   3.622  4.00  1.00            
ATOM    519    O ILE A  66      36.228   3.412   3.210  4.00  1.00            
ATOM    520    N CYS A  67      34.143   4.199   2.849  3.00  1.00            
ATOM    521   CA CYS A  67      34.236   3.895   1.458  3.00  1.00            
ATOM    522   CB CYS A  67      32.868   3.850   0.756  3.00  1.00            
ATOM    523   SG CYS A  67      32.996   3.457  -1.014  3.00  1.00            
ATOM    524    C CYS A  67      35.030   4.999   0.832  3.00  1.00            
ATOM    525    O CYS A  67      34.532   5.748  -0.009  3.00  1.00            
ATOM    526    N GLY A  68      36.301   5.120   1.256  3.00  1.00            
ATOM    527   CA GLY A  68      37.250   6.037   0.711  3.00  1.00            
ATOM    528    C GLY A  68      37.215   7.345   1.430  3.00  1.00            
ATOM    529    O GLY A  68      38.123   8.159   1.268  3.00  1.00            
ATOM    530    N HIS A  69      36.174   7.607   2.239  4.00  1.00            
ATOM    531   CA HIS A  69      36.186   8.866   2.920  4.00  1.00            
ATOM    532  ND1 HIS A  69      35.579  11.588   4.385  4.00  1.00            
ATOM    533   CG HIS A  69      34.796  10.912   3.474  4.00  1.00            
ATOM    534   CB HIS A  69      34.794   9.423   3.270  4.00  1.00            
ATOM    535  NE2 HIS A  69      34.389  13.126   3.311  4.00  1.00            
ATOM    536  CD2 HIS A  69      34.075  11.869   2.829  4.00  1.00            
ATOM    537  CE1 HIS A  69      35.297  12.908   4.243  4.00  1.00            
ATOM    538    C HIS A  69      36.896   8.630   4.214  4.00  1.00            
ATOM    539    O HIS A  69      36.928   7.504   4.710  4.00  1.00            
ATOM    540    N LYS A  70      37.504   9.684   4.790  4.00  1.00            
ATOM    541   CA LYS A  70      38.210   9.523   6.025  4.00  1.00            
ATOM    542   CB LYS A  70      39.505  10.353   6.107  4.00  1.00            
ATOM    543   CG LYS A  70      40.257  10.181   7.429  4.00  1.00            
ATOM    544   CD LYS A  70      41.660  10.792   7.427  4.00  1.00            
ATOM    545   CE LYS A  70      42.357  10.729   8.789  4.00  1.00            
ATOM    546   NZ LYS A  70      43.685  11.378   8.711  4.00  1.00            
ATOM    547    C LYS A  70      37.347   9.943   7.158  4.00  1.00            
ATOM    548    O LYS A  70      36.484  10.806   7.007  4.00  1.00            
ATOM    549    N ALA A  71      37.551   9.312   8.332  4.00  1.00            
ATOM    550   CA ALA A  71      36.770   9.707   9.462  4.00  1.00            
ATOM    551   CB ALA A  71      35.425   8.973   9.564  4.00  1.00            
ATOM    552    C ALA A  71      37.530   9.446  10.714  4.00  1.00            
ATOM    553    O ALA A  71      38.411   8.591  10.751  4.00  1.00            
ATOM    554    N ILE A  72      37.229  10.227  11.770  4.00  1.00            
ATOM    555   CA ILE A  72      37.860   9.994  13.033  4.00  1.00            
ATOM    556   CB ILE A  72      39.093  10.817  13.267  4.00  1.00            
ATOM    557  CG1 ILE A  72      39.858  10.287  14.493  4.00  1.00            
ATOM    558  CG2 ILE A  72      38.675  12.294  13.376  4.00  1.00            
ATOM    559  CD1 ILE A  72      41.282  10.825  14.608  4.00  1.00            
ATOM    560    C ILE A  72      36.877  10.333  14.098  4.00  1.00            
ATOM    561    O ILE A  72      35.945  11.104  13.875  4.00  1.00            
ATOM    562    N GLY A  73      37.053   9.749  15.296  4.00  1.00            
ATOM    563   CA GLY A  73      36.136  10.058  16.347  4.00  1.00            
ATOM    564    C GLY A  73      36.026   8.862  17.222  4.00  1.00            
ATOM    565    O GLY A  73      36.960   8.071  17.335  4.00  1.00            
ATOM    566    N THR A  74      34.853   8.702  17.863  4.00  1.00            
ATOM    567   CA THR A  74      34.695   7.644  18.809  4.00  1.00            
ATOM    568   CB THR A  74      33.664   7.930  19.863  4.00  1.00            
ATOM    569  OG1 THR A  74      32.382   8.076  19.271  4.00  1.00            
ATOM    570  CG2 THR A  74      34.062   9.219  20.602  4.00  1.00            
ATOM    571    C THR A  74      34.329   6.374  18.162  4.00  1.00            
ATOM    572    O THR A  74      33.684   6.329  17.116  4.00  1.00            
ATOM    573    N VAL A  75      34.789   5.294  18.805  4.00  1.00            
ATOM    574   CA VAL A  75      34.447   3.994  18.361  4.00  1.00            
ATOM    575   CB VAL A  75      35.557   3.281  17.646  4.00  1.00            
ATOM    576  CG1 VAL A  75      36.728   3.085  18.624  4.00  1.00            
ATOM    577  CG2 VAL A  75      34.998   1.967  17.073  4.00  1.00            
ATOM    578    C VAL A  75      34.126   3.220  19.567  4.00  1.00            
ATOM    579    O VAL A  75      34.729   3.398  20.624  4.00  1.00            
ATOM    580    N LEU A  76      33.131   2.343  19.440  4.00  1.00            
ATOM    581   CA LEU A  76      32.813   1.592  20.593  4.00  1.00            
ATOM    582   CB LEU A  76      31.351   1.784  21.041  4.00  1.00            
ATOM    583   CG LEU A  76      31.008   1.163  22.409  4.00  1.00            
ATOM    584  CD1 LEU A  76      31.096  -0.371  22.391  4.00  1.00            
ATOM    585  CD2 LEU A  76      31.850   1.809  23.519  4.00  1.00            
ATOM    586    C LEU A  76      33.008   0.158  20.212  4.00  1.00            
ATOM    587    O LEU A  76      32.652  -0.245  19.105  4.00  1.00            
ATOM    588    N VAL A  77      33.601  -0.654  21.112  4.00  1.00            
ATOM    589   CA VAL A  77      33.804  -2.036  20.778  4.00  1.00            
ATOM    590   CB VAL A  77      35.243  -2.464  20.784  4.00  1.00            
ATOM    591  CG1 VAL A  77      35.997  -1.668  19.706  4.00  1.00            
ATOM    592  CG2 VAL A  77      35.804  -2.287  22.203  4.00  1.00            
ATOM    593    C VAL A  77      33.088  -2.872  21.791  4.00  1.00            
ATOM    594    O VAL A  77      32.992  -2.498  22.959  4.00  1.00            
ATOM    595    N GLY A  78      32.545  -4.030  21.361  1.00  1.00            
ATOM    596   CA GLY A  78      31.848  -4.897  22.270  1.00  1.00            
ATOM    597    C GLY A  78      30.965  -5.801  21.463  1.00  1.00            
ATOM    598    O GLY A  78      31.037  -5.835  20.237  1.00  1.00            
ATOM    599    N PRO A  79      30.124  -6.560  22.106  1.00  1.00            
ATOM    600   CA PRO A  79      29.276  -7.431  21.337  1.00  1.00            
ATOM    601   CD PRO A  79      30.508  -7.170  23.370  1.00  1.00            
ATOM    602   CB PRO A  79      28.737  -8.469  22.314  1.00  1.00            
ATOM    603   CG PRO A  79      29.855  -8.564  23.369  1.00  1.00            
ATOM    604    C PRO A  79      28.232  -6.736  20.520  1.00  1.00            
ATOM    605    O PRO A  79      27.489  -5.916  21.056  1.00  1.00            
ATOM    606    N THR A  80      28.182  -7.071  19.216  1.00  1.00            
ATOM    607   CA THR A  80      27.217  -6.596  18.267  1.00  1.00            
ATOM    608   CB THR A  80      27.626  -5.262  17.687  1.00  1.00            
ATOM    609  OG1 THR A  80      26.761  -4.862  16.634  1.00  1.00            
ATOM    610  CG2 THR A  80      29.087  -5.325  17.206  1.00  1.00            
ATOM    611    C THR A  80      27.210  -7.619  17.200  1.00  1.00            
ATOM    612    O THR A  80      28.233  -7.838  16.551  1.00  1.00            
ATOM    613    N PRO A  81      26.121  -8.318  17.048  1.00  1.00            
ATOM    614   CA PRO A  81      25.998  -9.176  15.916  1.00  1.00            
ATOM    615   CD PRO A  81      24.836  -7.943  17.613  1.00  1.00            
ATOM    616   CB PRO A  81      24.579  -9.732  15.986  1.00  1.00            
ATOM    617   CG PRO A  81      23.796  -8.600  16.683  1.00  1.00            
ATOM    618    C PRO A  81      26.151  -8.146  14.831  1.00  1.00            
ATOM    619    O PRO A  81      25.399  -7.172  14.850  1.00  1.00            
ATOM    620    N VAL A  82      27.116  -8.311  13.905  1.00  1.00            
ATOM    621   CA VAL A  82      27.341  -7.309  12.897  1.00  1.00            
ATOM    622   CB VAL A  82      26.081  -6.826  12.226  1.00  1.00            
ATOM    623  CG1 VAL A  82      26.428  -5.743  11.192  1.00  1.00            
ATOM    624  CG2 VAL A  82      25.364  -8.046  11.622  1.00  1.00            
ATOM    625    C VAL A  82      28.068  -6.158  13.536  1.00  1.00            
ATOM    626    O VAL A  82      28.071  -6.037  14.759  1.00  1.00            
ATOM    627    N ASN A  83      28.748  -5.304  12.733  1.00  1.00            
ATOM    628   CA ASN A  83      29.438  -4.146  13.253  1.00  1.00            
ATOM    629   CB ASN A  83      30.905  -4.039  12.802  1.00  1.00            
ATOM    630   CG ASN A  83      31.697  -5.122  13.522  1.00  1.00            
ATOM    631  OD1 ASN A  83      31.210  -5.737  14.469  1.00  1.00            
ATOM    632  ND2 ASN A  83      32.960  -5.354  13.072  1.00  1.00            
ATOM    633    C ASN A  83      28.703  -2.952  12.727  1.00  1.00            
ATOM    634    O ASN A  83      28.197  -2.982  11.605  1.00  1.00            
ATOM    635    N ILE A  84      28.603  -1.864  13.522  4.00  1.00            
ATOM    636   CA ILE A  84      27.812  -0.761  13.053  4.00  1.00            
ATOM    637   CB ILE A  84      26.557  -0.547  13.844  4.00  1.00            
ATOM    638  CG1 ILE A  84      25.627  -1.762  13.665  4.00  1.00            
ATOM    639  CG2 ILE A  84      25.929   0.781  13.383  4.00  1.00            
ATOM    640  CD1 ILE A  84      26.157  -3.055  14.288  4.00  1.00            
ATOM    641    C ILE A  84      28.592   0.508  13.046  4.00  1.00            
ATOM    642    O ILE A  84      29.306   0.832  13.993  4.00  1.00            
ATOM    643    N ILE A  85      28.475   1.249  11.925  4.00  1.00            
ATOM    644   CA ILE A  85      29.057   2.552  11.817  4.00  1.00            
ATOM    645   CB ILE A  85      29.767   2.801  10.511  4.00  1.00            
ATOM    646  CG1 ILE A  85      30.621   4.075  10.608  4.00  1.00            
ATOM    647  CG2 ILE A  85      28.748   2.797   9.362  4.00  1.00            
ATOM    648  CD1 ILE A  85      31.806   3.927  11.562  4.00  1.00            
ATOM    649    C ILE A  85      27.863   3.457  11.965  4.00  1.00            
ATOM    650    O ILE A  85      26.859   3.301  11.270  4.00  1.00            
ATOM    651    N GLY A  86      27.904   4.400  12.927  1.00  1.00            
ATOM    652   CA GLY A  86      26.706   5.146  13.207  1.00  1.00            
ATOM    653    C GLY A  86      26.710   6.492  12.604  1.00  1.00            
ATOM    654    O GLY A  86      27.495   6.826  11.719  1.00  1.00            
ATOM    655    N ARG A  87      25.792   7.308  13.139  2.00  1.00            
ATOM    656   CA ARG A  87      25.611   8.644  12.723  2.00  1.00            
ATOM    657   CB ARG A  87      24.365   9.356  13.286  2.00  1.00            
ATOM    658   CG ARG A  87      24.232   9.461  14.802  2.00  1.00            
ATOM    659   CD ARG A  87      23.048  10.351  15.194  2.00  1.00            
ATOM    660   NE ARG A  87      21.806   9.757  14.617  2.00  1.00            
ATOM    661   CZ ARG A  87      21.018   8.933  15.368  2.00  1.00            
ATOM    662  NH1 ARG A  87      21.327   8.689  16.675  2.00  1.00            
ATOM    663  NH2 ARG A  87      19.913   8.357  14.810  2.00  1.00            
ATOM    664    C ARG A  87      26.874   9.378  13.041  2.00  1.00            
ATOM    665    O ARG A  87      27.236  10.328  12.346  2.00  1.00            
ATOM    666    N ASN A  88      27.596   8.940  14.092  2.00  1.00            
ATOM    667   CA ASN A  88      28.811   9.605  14.469  2.00  1.00            
ATOM    668   CB ASN A  88      29.538   8.896  15.624  2.00  1.00            
ATOM    669   CG ASN A  88      30.811   9.674  15.918  2.00  1.00            
ATOM    670  OD1 ASN A  88      30.811  10.635  16.685  2.00  1.00            
ATOM    671  ND2 ASN A  88      31.935   9.244  15.283  2.00  1.00            
ATOM    672    C ASN A  88      29.765   9.655  13.308  2.00  1.00            
ATOM    673    O ASN A  88      30.146  10.736  12.862  2.00  1.00            
ATOM    674    N LEU A  89      30.149   8.484  12.765  2.00  1.00            
ATOM    675   CA LEU A  89      31.118   8.387  11.702  2.00  1.00            
ATOM    676   CB LEU A  89      31.490   6.919  11.419  2.00  1.00            
ATOM    677   CG LEU A  89      32.761   6.718  10.565  2.00  1.00            
ATOM    678  CD1 LEU A  89      32.661   7.387   9.181  2.00  1.00            
ATOM    679  CD2 LEU A  89      34.015   7.118  11.363  2.00  1.00            
ATOM    680    C LEU A  89      30.519   8.961  10.447  2.00  1.00            
ATOM    681    O LEU A  89      31.194   9.667   9.699  2.00  1.00            
ATOM    682    N LEU A  90      29.215   8.694  10.204  2.00  1.00            
ATOM    683   CA LEU A  90      28.590   9.034   8.953  2.00  1.00            
ATOM    684   CB LEU A  90      27.187   8.421   8.759  2.00  1.00            
ATOM    685   CG LEU A  90      27.249   6.961   8.243  2.00  1.00            
ATOM    686  CD1 LEU A  90      28.056   6.031   9.162  2.00  1.00            
ATOM    687  CD2 LEU A  90      25.846   6.415   7.940  2.00  1.00            
ATOM    688    C LEU A  90      28.598  10.510   8.644  2.00  1.00            
ATOM    689    O LEU A  90      28.869  10.890   7.507  2.00  1.00            
ATOM    690    N THR A  91      28.324  11.403   9.611  3.00  1.00            
ATOM    691   CA THR A  91      28.340  12.810   9.289  3.00  1.00            
ATOM    692   CB THR A  91      27.977  13.664  10.466  3.00  1.00            
ATOM    693  OG1 THR A  91      26.730  13.255  11.007  3.00  1.00            
ATOM    694  CG2 THR A  91      27.878  15.122   9.984  3.00  1.00            
ATOM    695    C THR A  91      29.748  13.144   8.927  3.00  1.00            
ATOM    696    O THR A  91      29.988  13.954   8.032  3.00  1.00            
ATOM    697    N GLN A  92      30.716  12.494   9.613  3.00  1.00            
ATOM    698   CA GLN A  92      32.110  12.769   9.403  3.00  1.00            
ATOM    699   CB GLN A  92      33.028  11.768  10.133  3.00  1.00            
ATOM    700   CG GLN A  92      32.676  11.478  11.599  3.00  1.00            
ATOM    701   CD GLN A  92      32.409  12.768  12.359  3.00  1.00            
ATOM    702  OE1 GLN A  92      31.283  13.262  12.382  3.00  1.00            
ATOM    703  NE2 GLN A  92      33.460  13.320  13.021  3.00  1.00            
ATOM    704    C GLN A  92      32.314  12.521   7.946  3.00  1.00            
ATOM    705    O GLN A  92      32.957  13.312   7.257  3.00  1.00            
ATOM    706    N ILE A  93      31.753  11.408   7.428  3.00  1.00            
ATOM    707   CA ILE A  93      31.934  11.147   6.031  3.00  1.00            
ATOM    708   CB ILE A  93      31.685   9.728   5.601  3.00  1.00            
ATOM    709  CG1 ILE A  93      30.231   9.282   5.751  3.00  1.00            
ATOM    710  CG2 ILE A  93      32.669   8.856   6.400  3.00  1.00            
ATOM    711  CD1 ILE A  93      30.032   7.886   5.168  3.00  1.00            
ATOM    712    C ILE A  93      31.172  12.117   5.184  3.00  1.00            
ATOM    713    O ILE A  93      31.716  12.684   4.238  3.00  1.00            
ATOM    714    N GLY A  94      29.902  12.373   5.541  3.00  1.00            
ATOM    715   CA GLY A  94      29.054  13.231   4.768  3.00  1.00            
ATOM    716    C GLY A  94      28.102  12.288   4.098  3.00  1.00            
ATOM    717    O GLY A  94      28.292  11.916   2.942  3.00  1.00            
ATOM    718    N CYS A  95      27.036  11.886   4.826  1.00  1.00            
ATOM    719   CA CYS A  95      26.055  10.960   4.327  1.00  1.00            
ATOM    720   CB CYS A  95      25.854   9.706   5.197  1.00  1.00            
ATOM    721   SG CYS A  95      27.023   8.366   4.844  1.00  1.00            
ATOM    722    C CYS A  95      24.743  11.632   4.321  1.00  1.00            
ATOM    723    O CYS A  95      24.527  12.638   4.994  1.00  1.00            
ATOM    724    N THR A  96      23.831  11.089   3.505  4.00  1.00            
ATOM    725   CA THR A  96      22.541  11.671   3.449  4.00  1.00            
ATOM    726   CB THR A  96      22.465  12.674   2.340  4.00  1.00            
ATOM    727  OG1 THR A  96      23.426  13.699   2.539  4.00  1.00            
ATOM    728  CG2 THR A  96      21.044  13.248   2.262  4.00  1.00            
ATOM    729    C THR A  96      21.581  10.598   3.075  4.00  1.00            
ATOM    730    O THR A  96      21.740   9.934   2.052  4.00  1.00            
ATOM    731    N LEU A  97      20.531  10.409   3.885  4.00  1.00            
ATOM    732   CA LEU A  97      19.562   9.439   3.478  4.00  1.00            
ATOM    733   CB LEU A  97      18.772   8.869   4.673  4.00  1.00            
ATOM    734   CG LEU A  97      19.676   8.293   5.782  4.00  1.00            
ATOM    735  CD1 LEU A  97      18.842   7.803   6.976  4.00  1.00            
ATOM    736  CD2 LEU A  97      20.616   7.207   5.232  4.00  1.00            
ATOM    737    C LEU A  97      18.632  10.244   2.617  4.00  1.00            
ATOM    738    O LEU A  97      18.371  11.403   2.930  4.00  1.00            
ATOM    739    N ASN A  98      18.104   9.721   1.495  4.00  1.00            
ATOM    740   CA ASN A  98      17.329  10.661   0.754  4.00  1.00            
ATOM    741   CB ASN A  98      18.005  11.106  -0.535  4.00  1.00            
ATOM    742   CG ASN A  98      18.083   9.885  -1.428  4.00  1.00            
ATOM    743  OD1 ASN A  98      18.523   8.820  -1.001  4.00  1.00            
ATOM    744  ND2 ASN A  98      17.550  10.014  -2.669  4.00  1.00            
ATOM    745    C ASN A  98      16.025  10.089   0.334  4.00  1.00            
ATOM    746    O ASN A  98      15.913   8.933  -0.068  4.00  1.00            
ATOM    747    N PHE A  99      14.964  10.907   0.420  1.00  1.00            
ATOM    748   CA PHE A  99      13.747  10.412  -0.143  1.00  1.00            
ATOM    749   CB PHE A  99      12.405  10.892   0.449  1.00  1.00            
ATOM    750   CG PHE A  99      12.139  10.284   1.790  1.00  1.00            
ATOM    751  CD1 PHE A  99      12.645   9.056   2.176  1.00  1.00            
ATOM    752  CD2 PHE A  99      11.248  10.905   2.649  1.00  1.00            
ATOM    753  CE1 PHE A  99      12.344   8.540   3.414  1.00  1.00            
ATOM    754  CE2 PHE A  99      10.947  10.379   3.886  1.00  1.00            
ATOM    755   CZ PHE A  99      11.512   9.193   4.270  1.00  1.00            
ATOM    756    C PHE A  99      13.699  10.928  -1.568  1.00  1.00            
ATOM    757    O PHE A  99      14.466  11.871  -1.898  1.00  1.00            
ATOM    758  OXT PHE A  99      12.868  10.399  -2.348  1.00  1.00            
ATOM    759    N PRO B   1      13.326  15.635   3.072  1.00  1.00            
ATOM    760   CA PRO B   1      13.589  15.260   1.656  1.00  1.00            
ATOM    761   CD PRO B   1      13.493  17.121   3.227  1.00  1.00            
ATOM    762   CB PRO B   1      13.619  16.573   0.869  1.00  1.00            
ATOM    763   CG PRO B   1      14.091  17.606   1.900  1.00  1.00            
ATOM    764    C PRO B   1      14.918  14.623   1.719  1.00  1.00            
ATOM    765    O PRO B   1      15.093  13.516   1.214  1.00  1.00            
ATOM    766    N GLN B   2      15.867  15.342   2.329  4.00  1.00            
ATOM    767   CA GLN B   2      17.187  14.855   2.529  4.00  1.00            
ATOM    768   CB GLN B   2      18.261  15.913   2.226  4.00  1.00            
ATOM    769   CG GLN B   2      18.238  16.501   0.811  4.00  1.00            
ATOM    770   CD GLN B   2      19.153  17.724   0.840  4.00  1.00            
ATOM    771  OE1 GLN B   2      19.643  18.116   1.899  4.00  1.00            
ATOM    772  NE2 GLN B   2      19.375  18.356  -0.343  4.00  1.00            
ATOM    773    C GLN B   2      17.254  14.666   3.991  4.00  1.00            
ATOM    774    O GLN B   2      16.677  15.443   4.751  4.00  1.00            
ATOM    775    N ILE B   3      17.946  13.609   4.425  4.00  1.00            
ATOM    776   CA ILE B   3      18.036  13.434   5.831  4.00  1.00            
ATOM    777   CB ILE B   3      17.722  12.024   6.237  4.00  1.00            
ATOM    778  CG1 ILE B   3      16.328  11.627   5.722  4.00  1.00            
ATOM    779  CG2 ILE B   3      17.891  11.902   7.761  4.00  1.00            
ATOM    780  CD1 ILE B   3      15.206  12.527   6.231  4.00  1.00            
ATOM    781    C ILE B   3      19.475  13.655   6.171  4.00  1.00            
ATOM    782    O ILE B   3      20.329  12.840   5.825  4.00  1.00            
ATOM    783    N THR B   4      19.781  14.777   6.849  1.00  1.00            
ATOM    784   CA THR B   4      21.122  15.046   7.285  1.00  1.00            
ATOM    785   CB THR B   4      21.312  16.473   7.691  1.00  1.00            
ATOM    786  OG1 THR B   4      20.468  16.770   8.796  1.00  1.00            
ATOM    787  CG2 THR B   4      20.960  17.376   6.496  1.00  1.00            
ATOM    788    C THR B   4      21.217  14.249   8.533  1.00  1.00            
ATOM    789    O THR B   4      20.198  13.919   9.137  1.00  1.00            
ATOM    790    N LEU B   5      22.431  13.880   8.962  1.00  1.00            
ATOM    791   CA LEU B   5      22.409  13.132  10.173  1.00  1.00            
ATOM    792   CB LEU B   5      23.099  11.752  10.084  1.00  1.00            
ATOM    793   CG LEU B   5      22.320  10.652   9.331  1.00  1.00            
ATOM    794  CD1 LEU B   5      22.018  11.037   7.873  1.00  1.00            
ATOM    795  CD2 LEU B   5      23.054   9.303   9.442  1.00  1.00            
ATOM    796    C LEU B   5      23.119  13.871  11.277  1.00  1.00            
ATOM    797    O LEU B   5      24.107  13.366  11.805  1.00  1.00            
ATOM    798    N TRP B   6      22.669  15.087  11.663  1.00  1.00            
ATOM    799   CA TRP B   6      23.313  15.724  12.788  1.00  1.00            
ATOM    800   CB TRP B   6      23.010  17.229  12.918  1.00  1.00            
ATOM    801   CG TRP B   6      21.579  17.610  13.210  1.00  1.00            
ATOM    802  CD2 TRP B   6      21.086  17.879  14.530  1.00  1.00            
ATOM    803  CD1 TRP B   6      20.541  17.835  12.354  1.00  1.00            
ATOM    804  NE1 TRP B   6      19.431  18.234  13.061  1.00  1.00            
ATOM    805  CE2 TRP B   6      19.754  18.267  14.401  1.00  1.00            
ATOM    806  CE3 TRP B   6      21.700  17.824  15.749  1.00  1.00            
ATOM    807  CZ2 TRP B   6      19.012  18.610  15.495  1.00  1.00            
ATOM    808  CZ3 TRP B   6      20.942  18.150  16.852  1.00  1.00            
ATOM    809  CH2 TRP B   6      19.623  18.537  16.728  1.00  1.00            
ATOM    810    C TRP B   6      22.897  15.020  14.043  1.00  1.00            
ATOM    811    O TRP B   6      23.732  14.630  14.858  1.00  1.00            
ATOM    812    N LYS B   7      21.572  14.831  14.212  1.00  1.00            
ATOM    813   CA LYS B   7      21.038  14.105  15.329  1.00  1.00            
ATOM    814   CB LYS B   7      19.999  14.853  16.190  1.00  1.00            
ATOM    815   CG LYS B   7      18.617  15.039  15.556  1.00  1.00            
ATOM    816   CD LYS B   7      17.522  15.296  16.595  1.00  1.00            
ATOM    817   CE LYS B   7      17.068  16.752  16.691  1.00  1.00            
ATOM    818   NZ LYS B   7      16.300  16.971  17.938  1.00  1.00            
ATOM    819    C LYS B   7      20.353  12.947  14.679  1.00  1.00            
ATOM    820    O LYS B   7      20.686  12.576  13.553  1.00  1.00            
ATOM    821    N ARG B   8      19.380  12.334  15.368  1.00  1.00            
ATOM    822   CA ARG B   8      18.735  11.174  14.835  1.00  1.00            
ATOM    823   CB ARG B   8      17.792  10.503  15.848  1.00  1.00            
ATOM    824   CG ARG B   8      18.441  10.168  17.191  1.00  1.00            
ATOM    825   CD ARG B   8      17.479   9.501  18.178  1.00  1.00            
ATOM    826   NE ARG B   8      16.289  10.389  18.319  1.00  1.00            
ATOM    827   CZ ARG B   8      15.350  10.120  19.274  1.00  1.00            
ATOM    828  NH1 ARG B   8      15.534   9.073  20.131  1.00  1.00            
ATOM    829  NH2 ARG B   8      14.229  10.894  19.369  1.00  1.00            
ATOM    830    C ARG B   8      17.864  11.555  13.682  1.00  1.00            
ATOM    831    O ARG B   8      17.271  12.633  13.656  1.00  1.00            
ATOM    832    N PRO B   9      17.798  10.691  12.699  1.00  1.00            
ATOM    833   CA PRO B   9      16.845  10.848  11.641  1.00  1.00            
ATOM    834   CD PRO B   9      18.887   9.805  12.338  1.00  1.00            
ATOM    835   CB PRO B   9      17.243   9.847  10.551  1.00  1.00            
ATOM    836   CG PRO B   9      18.273   8.924  11.235  1.00  1.00            
ATOM    837    C PRO B   9      15.557  10.583  12.307  1.00  1.00            
ATOM    838    O PRO B   9      15.384   9.495  12.853  1.00  1.00            
ATOM    839    N LEU B  10      14.629  11.538  12.281  4.00  1.00            
ATOM    840   CA LEU B  10      13.430  11.212  12.963  4.00  1.00            
ATOM    841   CB LEU B  10      13.231  12.021  14.258  4.00  1.00            
ATOM    842   CG LEU B  10      12.030  11.576  15.118  4.00  1.00            
ATOM    843  CD1 LEU B  10      10.688  11.868  14.433  4.00  1.00            
ATOM    844  CD2 LEU B  10      12.177  10.110  15.550  4.00  1.00            
ATOM    845    C LEU B  10      12.344  11.541  12.017  4.00  1.00            
ATOM    846    O LEU B  10      12.315  12.629  11.443  4.00  1.00            
ATOM    847    N VAL B  11      11.416  10.598  11.810  4.00  1.00            
ATOM    848   CA VAL B  11      10.403  10.928  10.872  4.00  1.00            
ATOM    849   CB VAL B  11      10.506  10.229   9.548  4.00  1.00            
ATOM    850  CG1 VAL B  11      11.791  10.707   8.852  4.00  1.00            
ATOM    851  CG2 VAL B  11      10.425   8.711   9.779  4.00  1.00            
ATOM    852    C VAL B  11       9.082  10.617  11.431  4.00  1.00            
ATOM    853    O VAL B  11       8.936   9.837  12.371  4.00  1.00            
ATOM    854    N THR B  12       8.073  11.269  10.841  4.00  1.00            
ATOM    855   CA THR B  12       6.749  11.048  11.285  4.00  1.00            
ATOM    856   CB THR B  12       5.792  12.123  10.858  4.00  1.00            
ATOM    857  OG1 THR B  12       5.678  12.144   9.443  4.00  1.00            
ATOM    858  CG2 THR B  12       6.321  13.476  11.364  4.00  1.00            
ATOM    859    C THR B  12       6.285   9.769  10.683  4.00  1.00            
ATOM    860    O THR B  12       6.658   9.419   9.564  4.00  1.00            
ATOM    861    N ILE B  13       5.464   9.025  11.442  4.00  1.00            
ATOM    862   CA ILE B  13       4.957   7.779  10.961  4.00  1.00            
ATOM    863   CB ILE B  13       5.564   6.582  11.640  4.00  1.00            
ATOM    864  CG1 ILE B  13       4.945   5.273  11.119  4.00  1.00            
ATOM    865  CG2 ILE B  13       5.402   6.766  13.154  4.00  1.00            
ATOM    866  CD1 ILE B  13       5.252   4.958   9.665  4.00  1.00            
ATOM    867    C ILE B  13       3.505   7.720  11.209  4.00  1.00            
ATOM    868    O ILE B  13       2.985   8.290  12.168  4.00  1.00            
ATOM    869    N ARG B  14       2.812   7.029  10.297  4.00  1.00            
ATOM    870   CA ARG B  14       1.415   6.841  10.455  4.00  1.00            
ATOM    871   CB ARG B  14       0.596   7.484   9.324  4.00  1.00            
ATOM    872   CG ARG B  14      -0.917   7.307   9.455  4.00  1.00            
ATOM    873   CD ARG B  14      -1.413   5.950   8.955  4.00  1.00            
ATOM    874   NE ARG B  14      -2.899   6.016   8.882  4.00  1.00            
ATOM    875   CZ ARG B  14      -3.574   5.120   8.104  4.00  1.00            
ATOM    876  NH1 ARG B  14      -2.886   4.146   7.439  4.00  1.00            
ATOM    877  NH2 ARG B  14      -4.931   5.200   7.988  4.00  1.00            
ATOM    878    C ARG B  14       1.203   5.356  10.410  4.00  1.00            
ATOM    879    O ARG B  14       1.801   4.658   9.593  4.00  1.00            
ATOM    880    N ILE B  15       0.355   4.841  11.320  4.00  1.00            
ATOM    881   CA ILE B  15       0.032   3.444  11.419  4.00  1.00            
ATOM    882   CB ILE B  15       0.623   2.768  12.621  4.00  1.00            
ATOM    883  CG1 ILE B  15       0.524   1.239  12.486  4.00  1.00            
ATOM    884  CG2 ILE B  15      -0.067   3.329  13.870  4.00  1.00            
ATOM    885  CD1 ILE B  15       1.373   0.484  13.509  4.00  1.00            
ATOM    886    C ILE B  15      -1.438   3.445  11.565  4.00  1.00            
ATOM    887    O ILE B  15      -2.060   4.467  11.284  4.00  1.00            
ATOM    888    N GLY B  16      -2.040   2.305  11.952  3.00  1.00            
ATOM    889   CA GLY B  16      -3.464   2.294  12.084  3.00  1.00            
ATOM    890    C GLY B  16      -3.858   3.349  13.070  3.00  1.00            
ATOM    891    O GLY B  16      -3.756   3.163  14.281  3.00  1.00            
ATOM    892    N GLY B  17      -4.327   4.498  12.547  3.00  1.00            
ATOM    893   CA GLY B  17      -4.826   5.584  13.331  3.00  1.00            
ATOM    894    C GLY B  17      -3.821   6.018  14.343  3.00  1.00            
ATOM    895    O GLY B  17      -4.197   6.518  15.402  3.00  1.00            
ATOM    896    N GLN B  18      -2.515   5.847  14.079  4.00  1.00            
ATOM    897   CA GLN B  18      -1.623   6.280  15.111  4.00  1.00            
ATOM    898   CB GLN B  18      -1.094   5.121  15.968  4.00  1.00            
ATOM    899   CG GLN B  18      -2.224   4.428  16.736  4.00  1.00            
ATOM    900   CD GLN B  18      -1.660   3.224  17.473  4.00  1.00            
ATOM    901  OE1 GLN B  18      -0.491   2.875  17.317  4.00  1.00            
ATOM    902  NE2 GLN B  18      -2.519   2.562  18.294  4.00  1.00            
ATOM    903    C GLN B  18      -0.481   7.012  14.493  4.00  1.00            
ATOM    904    O GLN B  18       0.061   6.602  13.468  4.00  1.00            
ATOM    905    N LEU B  19      -0.106   8.149  15.110  4.00  1.00            
ATOM    906   CA LEU B  19       0.997   8.930  14.639  4.00  1.00            
ATOM    907   CB LEU B  19       0.704  10.441  14.627  4.00  1.00            
ATOM    908   CG LEU B  19       1.872  11.310  14.125  4.00  1.00            
ATOM    909  CD1 LEU B  19       2.179  11.037  12.645  4.00  1.00            
ATOM    910  CD2 LEU B  19       1.625  12.799  14.416  4.00  1.00            
ATOM    911    C LEU B  19       2.097   8.684  15.611  4.00  1.00            
ATOM    912    O LEU B  19       1.922   8.856  16.816  4.00  1.00            
ATOM    913    N LYS B  20       3.267   8.254  15.110  4.00  1.00            
ATOM    914   CA LYS B  20       4.335   7.935  16.006  4.00  1.00            
ATOM    915   CB LYS B  20       4.611   6.425  16.084  4.00  1.00            
ATOM    916   CG LYS B  20       5.563   6.025  17.210  4.00  1.00            
ATOM    917   CD LYS B  20       4.945   6.184  18.600  4.00  1.00            
ATOM    918   CE LYS B  20       3.683   5.341  18.798  4.00  1.00            
ATOM    919   NZ LYS B  20       3.162   5.523  20.170  4.00  1.00            
ATOM    920    C LYS B  20       5.579   8.571  15.476  4.00  1.00            
ATOM    921    O LYS B  20       5.571   9.200  14.419  4.00  1.00            
ATOM    922    N GLU B  21       6.685   8.435  16.231  4.00  1.00            
ATOM    923   CA GLU B  21       7.948   8.958  15.801  4.00  1.00            
ATOM    924   CB GLU B  21       8.729   9.617  16.949  4.00  1.00            
ATOM    925   CG GLU B  21       8.007  10.837  17.524  4.00  1.00            
ATOM    926   CD GLU B  21       8.678  11.221  18.834  4.00  1.00            
ATOM    927  OE1 GLU B  21       9.742  10.623  19.149  4.00  1.00            
ATOM    928  OE2 GLU B  21       8.135  12.113  19.538  4.00  1.00            
ATOM    929    C GLU B  21       8.719   7.782  15.322  4.00  1.00            
ATOM    930    O GLU B  21       8.786   6.754  15.993  4.00  1.00            
ATOM    931    N ALA B  22       9.314   7.901  14.125  4.00  1.00            
ATOM    932   CA ALA B  22      10.018   6.778  13.595  4.00  1.00            
ATOM    933   CB ALA B  22       9.474   6.317  12.237  4.00  1.00            
ATOM    934    C ALA B  22      11.417   7.179  13.378  4.00  1.00            
ATOM    935    O ALA B  22      11.725   8.333  13.087  4.00  1.00            
ATOM    936    N LEU B  23      12.312   6.206  13.561  4.00  1.00            
ATOM    937   CA LEU B  23      13.684   6.456  13.307  4.00  1.00            
ATOM    938   CB LEU B  23      14.594   5.863  14.401  4.00  1.00            
ATOM    939   CG LEU B  23      16.108   6.031  14.164  4.00  1.00            
ATOM    940  CD1 LEU B  23      16.553   7.493  14.313  4.00  1.00            
ATOM    941  CD2 LEU B  23      16.916   5.071  15.050  4.00  1.00            
ATOM    942    C LEU B  23      13.995   5.687  12.053  4.00  1.00            
ATOM    943    O LEU B  23      13.892   4.462  12.048  4.00  1.00            
ATOM    944    N LEU B  24      14.364   6.364  10.941  4.00  1.00            
ATOM    945   CA LEU B  24      14.718   5.575   9.791  4.00  1.00            
ATOM    946   CB LEU B  24      14.967   6.382   8.507  4.00  1.00            
ATOM    947   CG LEU B  24      13.693   7.059   7.981  4.00  1.00            
ATOM    948  CD1 LEU B  24      13.202   8.123   8.969  4.00  1.00            
ATOM    949  CD2 LEU B  24      13.877   7.595   6.554  4.00  1.00            
ATOM    950    C LEU B  24      16.008   4.902  10.201  4.00  1.00            
ATOM    951    O LEU B  24      16.922   5.577  10.672  4.00  1.00            
ATOM    952    N ASP B  25      16.126   3.557  10.066  1.00  1.00            
ATOM    953   CA ASP B  25      17.318   2.889  10.544  1.00  1.00            
ATOM    954   CB ASP B  25      17.030   1.886  11.674  1.00  1.00            
ATOM    955   CG ASP B  25      18.358   1.365  12.202  1.00  1.00            
ATOM    956  OD1 ASP B  25      19.417   1.902  11.777  1.00  1.00            
ATOM    957  OD2 ASP B  25      18.331   0.424  13.039  1.00  1.00            
ATOM    958    C ASP B  25      17.956   2.110   9.432  1.00  1.00            
ATOM    959    O ASP B  25      17.577   0.967   9.184  1.00  1.00            
ATOM    960    N THR B  26      18.933   2.700   8.707  3.00  1.00            
ATOM    961   CA THR B  26      19.652   1.840   7.807  3.00  1.00            
ATOM    962   CB THR B  26      20.696   2.537   6.985  3.00  1.00            
ATOM    963  OG1 THR B  26      20.100   3.546   6.181  3.00  1.00            
ATOM    964  CG2 THR B  26      21.391   1.496   6.093  3.00  1.00            
ATOM    965    C THR B  26      20.335   0.977   8.774  3.00  1.00            
ATOM    966    O THR B  26      21.102   1.447   9.612  3.00  1.00            
ATOM    967    N GLY B  27      20.050  -0.321   8.715  3.00  1.00            
ATOM    968   CA GLY B  27      20.613  -1.070   9.771  3.00  1.00            
ATOM    969    C GLY B  27      19.754  -2.248   9.957  3.00  1.00            
ATOM    970    O GLY B  27      20.043  -3.344   9.479  3.00  1.00            
ATOM    971    N ALA B  28      18.658  -2.024  10.684  1.00  1.00            
ATOM    972   CA ALA B  28      17.823  -3.113  11.027  1.00  1.00            
ATOM    973   CB ALA B  28      16.774  -2.764  12.096  1.00  1.00            
ATOM    974    C ALA B  28      17.098  -3.671   9.856  1.00  1.00            
ATOM    975    O ALA B  28      16.646  -2.951   8.966  1.00  1.00            
ATOM    976    N ASP B  29      16.996  -5.014   9.847  1.00  1.00            
ATOM    977   CA ASP B  29      16.356  -5.713   8.780  1.00  1.00            
ATOM    978   CB ASP B  29      16.659  -7.227   8.744  1.00  1.00            
ATOM    979   CG ASP B  29      16.031  -7.913   9.945  1.00  1.00            
ATOM    980  OD1 ASP B  29      15.929  -7.269  11.022  1.00  1.00            
ATOM    981  OD2 ASP B  29      15.632  -9.099   9.796  1.00  1.00            
ATOM    982    C ASP B  29      14.856  -5.559   8.778  1.00  1.00            
ATOM    983    O ASP B  29      14.268  -5.367   7.718  1.00  1.00            
ATOM    984    N ASP B  30      14.171  -5.662   9.938  1.00  1.00            
ATOM    985   CA ASP B  30      12.730  -5.573   9.914  1.00  1.00            
ATOM    986   CB ASP B  30      12.013  -6.728  10.635  1.00  1.00            
ATOM    987   CG ASP B  30      12.343  -6.663  12.121  1.00  1.00            
ATOM    988  OD1 ASP B  30      13.425  -6.118  12.467  1.00  1.00            
ATOM    989  OD2 ASP B  30      11.511  -7.155  12.929  1.00  1.00            
ATOM    990    C ASP B  30      12.343  -4.315  10.604  1.00  1.00            
ATOM    991    O ASP B  30      13.188  -3.570  11.096  1.00  1.00            
ATOM    992    N THR B  31      11.027  -4.037  10.627  1.00  1.00            
ATOM    993   CA THR B  31      10.567  -2.858  11.285  1.00  1.00            
ATOM    994   CB THR B  31       9.304  -2.302  10.697  1.00  1.00            
ATOM    995  OG1 THR B  31       9.019  -1.029  11.258  1.00  1.00            
ATOM    996  CG2 THR B  31       8.156  -3.285  10.979  1.00  1.00            
ATOM    997    C THR B  31      10.299  -3.209  12.718  1.00  1.00            
ATOM    998    O THR B  31      10.024  -4.364  13.038  1.00  1.00            
ATOM    999    N VAL B  32      10.395  -2.219  13.632  4.00  1.00            
ATOM   1000   CA VAL B  32      10.141  -2.514  15.015  4.00  1.00            
ATOM   1001   CB VAL B  32      11.391  -2.644  15.841  4.00  1.00            
ATOM   1002  CG1 VAL B  32      10.996  -2.904  17.305  4.00  1.00            
ATOM   1003  CG2 VAL B  32      12.262  -3.755  15.231  4.00  1.00            
ATOM   1004    C VAL B  32       9.337  -1.408  15.595  4.00  1.00            
ATOM   1005    O VAL B  32       9.419  -0.264  15.154  4.00  1.00            
ATOM   1006    N LEU B  33       8.516  -1.743  16.608  4.00  1.00            
ATOM   1007   CA LEU B  33       7.709  -0.732  17.203  4.00  1.00            
ATOM   1008   CB LEU B  33       6.240  -0.779  16.744  4.00  1.00            
ATOM   1009   CG LEU B  33       6.008  -0.515  15.240  4.00  1.00            
ATOM   1010  CD1 LEU B  33       6.414   0.910  14.848  4.00  1.00            
ATOM   1011  CD2 LEU B  33       6.668  -1.584  14.356  4.00  1.00            
ATOM   1012    C LEU B  33       7.691  -0.925  18.681  4.00  1.00            
ATOM   1013    O LEU B  33       7.882  -2.033  19.181  4.00  1.00            
ATOM   1014    N GLU B  34       7.491   0.183  19.424  1.00  1.00            
ATOM   1015   CA GLU B  34       7.270   0.044  20.828  1.00  1.00            
ATOM   1016   CB GLU B  34       7.142   1.379  21.581  1.00  1.00            
ATOM   1017   CG GLU B  34       8.464   2.144  21.688  1.00  1.00            
ATOM   1018   CD GLU B  34       8.208   3.439  22.447  1.00  1.00            
ATOM   1019  OE1 GLU B  34       7.024   3.701  22.790  1.00  1.00            
ATOM   1020  OE2 GLU B  34       9.193   4.186  22.692  1.00  1.00            
ATOM   1021    C GLU B  34       5.938  -0.648  20.842  1.00  1.00            
ATOM   1022    O GLU B  34       5.190  -0.544  19.870  1.00  1.00            
ATOM   1023    N GLU B  35       5.609  -1.394  21.915  1.00  1.00            
ATOM   1024   CA GLU B  35       4.404  -2.185  21.933  1.00  1.00            
ATOM   1025   CB GLU B  35       4.164  -2.839  23.304  1.00  1.00            
ATOM   1026   CG GLU B  35       4.094  -1.816  24.441  1.00  1.00            
ATOM   1027   CD GLU B  35       4.171  -2.565  25.764  1.00  1.00            
ATOM   1028  OE1 GLU B  35       4.263  -3.821  25.731  1.00  1.00            
ATOM   1029  OE2 GLU B  35       4.145  -1.888  26.826  1.00  1.00            
ATOM   1030    C GLU B  35       3.218  -1.334  21.598  1.00  1.00            
ATOM   1031    O GLU B  35       3.025  -0.255  22.157  1.00  1.00            
ATOM   1032    N MET B  36       2.398  -1.818  20.637  1.00  1.00            
ATOM   1033   CA MET B  36       1.207  -1.137  20.216  1.00  1.00            
ATOM   1034   CB MET B  36       1.338  -0.423  18.861  1.00  1.00            
ATOM   1035   CG MET B  36       2.115   0.893  18.941  1.00  1.00            
ATOM   1036   SD MET B  36       1.183   2.276  19.672  1.00  1.00            
ATOM   1037   CE MET B  36       1.061   1.583  21.347  1.00  1.00            
ATOM   1038    C MET B  36       0.112  -2.135  20.100  1.00  1.00            
ATOM   1039    O MET B  36       0.340  -3.305  19.795  1.00  1.00            
ATOM   1040    N ASN B  37      -1.125  -1.683  20.367  1.00  1.00            
ATOM   1041   CA ASN B  37      -2.238  -2.569  20.246  1.00  1.00            
ATOM   1042   CB ASN B  37      -3.374  -2.288  21.247  1.00  1.00            
ATOM   1043   CG ASN B  37      -2.936  -2.763  22.624  1.00  1.00            
ATOM   1044  OD1 ASN B  37      -2.585  -3.927  22.810  1.00  1.00            
ATOM   1045  ND2 ASN B  37      -2.958  -1.839  23.620  1.00  1.00            
ATOM   1046    C ASN B  37      -2.800  -2.358  18.885  1.00  1.00            
ATOM   1047    O ASN B  37      -3.458  -1.354  18.616  1.00  1.00            
ATOM   1048    N LEU B  38      -2.530  -3.311  17.980  1.00  1.00            
ATOM   1049   CA LEU B  38      -3.057  -3.223  16.657  1.00  1.00            
ATOM   1050   CB LEU B  38      -1.987  -3.233  15.552  1.00  1.00            
ATOM   1051   CG LEU B  38      -1.069  -2.001  15.571  1.00  1.00            
ATOM   1052  CD1 LEU B  38      -0.038  -2.054  14.427  1.00  1.00            
ATOM   1053  CD2 LEU B  38      -1.879  -0.697  15.578  1.00  1.00            
ATOM   1054    C LEU B  38      -3.894  -4.445  16.472  1.00  1.00            
ATOM   1055    O LEU B  38      -3.682  -5.464  17.124  1.00  1.00            
ATOM   1056    N PRO B  39      -4.873  -4.348  15.618  1.00  1.00            
ATOM   1057   CA PRO B  39      -5.735  -5.469  15.365  1.00  1.00            
ATOM   1058   CD PRO B  39      -5.534  -3.082  15.361  1.00  1.00            
ATOM   1059   CB PRO B  39      -7.042  -4.888  14.821  1.00  1.00            
ATOM   1060   CG PRO B  39      -6.685  -3.446  14.415  1.00  1.00            
ATOM   1061    C PRO B  39      -5.050  -6.392  14.415  1.00  1.00            
ATOM   1062    O PRO B  39      -4.062  -5.996  13.797  1.00  1.00            
ATOM   1063    N GLY B  40      -5.553  -7.632  14.286  1.00  1.00            
ATOM   1064   CA GLY B  40      -4.949  -8.547  13.371  1.00  1.00            
ATOM   1065    C GLY B  40      -4.141  -9.516  14.142  1.00  1.00            
ATOM   1066    O GLY B  40      -3.772  -9.270  15.289  1.00  1.00            
ATOM   1067    N LYS B  41      -3.840 -10.664  13.511  1.00  1.00            
ATOM   1068   CA LYS B  41      -3.109 -11.623  14.263  1.00  1.00            
ATOM   1069   CB LYS B  41      -3.908 -12.891  14.613  1.00  1.00            
ATOM   1070   CG LYS B  41      -3.092 -13.898  15.429  1.00  1.00            
ATOM   1071   CD LYS B  41      -3.923 -15.031  16.037  1.00  1.00            
ATOM   1072   CE LYS B  41      -3.085 -16.038  16.830  1.00  1.00            
ATOM   1073   NZ LYS B  41      -3.954 -17.110  17.365  1.00  1.00            
ATOM   1074    C LYS B  41      -1.896 -12.078  13.526  1.00  1.00            
ATOM   1075    O LYS B  41      -1.921 -12.236  12.306  1.00  1.00            
ATOM   1076    N TRP B  42      -0.777 -12.282  14.260  1.00  1.00            
ATOM   1077   CA TRP B  42       0.351 -12.832  13.583  1.00  1.00            
ATOM   1078   CB TRP B  42       1.111 -11.852  12.666  1.00  1.00            
ATOM   1079   CG TRP B  42       2.136 -12.512  11.769  1.00  1.00            
ATOM   1080  CD2 TRP B  42       1.810 -13.386  10.675  1.00  1.00            
ATOM   1081  CD1 TRP B  42       3.496 -12.488  11.843  1.00  1.00            
ATOM   1082  NE1 TRP B  42       4.040 -13.275  10.858  1.00  1.00            
ATOM   1083  CE2 TRP B  42       3.013 -13.839  10.133  1.00  1.00            
ATOM   1084  CE3 TRP B  42       0.607 -13.784  10.168  1.00  1.00            
ATOM   1085  CZ2 TRP B  42       3.033 -14.698   9.072  1.00  1.00            
ATOM   1086  CZ3 TRP B  42       0.629 -14.648   9.094  1.00  1.00            
ATOM   1087  CH2 TRP B  42       1.819 -15.096   8.557  1.00  1.00            
ATOM   1088    C TRP B  42       1.255 -13.558  14.534  1.00  1.00            
ATOM   1089    O TRP B  42       1.080 -13.517  15.751  1.00  1.00            
ATOM   1090    N LYS B  43       2.254 -14.261  13.958  4.00  1.00            
ATOM   1091   CA LYS B  43       3.180 -15.133  14.614  4.00  1.00            
ATOM   1092   CB LYS B  43       4.177 -15.776  13.635  4.00  1.00            
ATOM   1093   CG LYS B  43       5.024 -16.890  14.243  4.00  1.00            
ATOM   1094   CD LYS B  43       5.723 -17.748  13.182  4.00  1.00            
ATOM   1095   CE LYS B  43       6.580 -18.872  13.761  4.00  1.00            
ATOM   1096   NZ LYS B  43       7.165 -19.677  12.664  4.00  1.00            
ATOM   1097    C LYS B  43       3.964 -14.379  15.654  4.00  1.00            
ATOM   1098    O LYS B  43       4.169 -13.168  15.575  4.00  1.00            
ATOM   1099    N PRO B  44       4.360 -15.122  16.663  4.00  0.00            
ATOM   1100   CA PRO B  44       5.120 -14.612  17.773  4.00  0.00            
ATOM   1101   CD PRO B  44       3.711 -16.383  16.977  4.00  0.00            
ATOM   1102   CB PRO B  44       5.280 -15.783  18.742  4.00  0.00            
ATOM   1103   CG PRO B  44       4.041 -16.653  18.454  4.00  0.00            
ATOM   1104    C PRO B  44       6.362 -13.810  17.562  4.00  0.00            
ATOM   1105    O PRO B  44       6.222 -12.586  17.588  4.00  0.00            
ATOM   1106    N LYS B  45       7.547 -14.429  17.298  4.00  0.00            
ATOM   1107   CA LYS B  45       8.719 -13.583  17.231  4.00  0.00            
ATOM   1108   CB LYS B  45       8.812 -12.557  18.365  4.00  0.00            
ATOM   1109   CG LYS B  45       8.738 -13.125  19.798  4.00  0.00            
ATOM   1110   CD LYS B  45      10.029 -13.749  20.340  4.00  0.00            
ATOM   1111   CE LYS B  45       9.904 -14.300  21.760  4.00  0.00            
ATOM   1112   NZ LYS B  45      11.193 -14.893  22.187  4.00  0.00            
ATOM   1113    C LYS B  45       9.996 -14.281  17.458  4.00  0.00            
ATOM   1114    O LYS B  45      10.116 -15.505  17.461  4.00  0.00            
ATOM   1115    N MET B  46      10.994 -13.387  17.633  4.00  0.00            
ATOM   1116   CA MET B  46      12.317 -13.641  18.092  4.00  0.00            
ATOM   1117   CB MET B  46      12.801 -15.075  17.827  4.00  0.00            
ATOM   1118   CG MET B  46      14.194 -15.372  18.391  4.00  0.00            
ATOM   1119   SD MET B  46      14.728 -17.097  18.190  4.00  0.00            
ATOM   1120   CE MET B  46      13.569 -17.754  19.425  4.00  0.00            
ATOM   1121    C MET B  46      13.268 -12.709  17.392  4.00  0.00            
ATOM   1122    O MET B  46      13.381 -12.766  16.168  4.00  0.00            
ATOM   1123    N ILE B  47      13.987 -11.825  18.139  4.00  0.00            
ATOM   1124   CA ILE B  47      14.934 -10.972  17.462  4.00  0.00            
ATOM   1125   CB ILE B  47      14.363  -9.679  16.932  4.00  0.00            
ATOM   1126  CG1 ILE B  47      13.881  -8.750  18.040  4.00  0.00            
ATOM   1127  CG2 ILE B  47      13.222 -10.042  15.976  4.00  0.00            
ATOM   1128  CD1 ILE B  47      13.590  -7.328  17.559  4.00  0.00            
ATOM   1129    C ILE B  47      16.124 -10.695  18.311  4.00  0.00            
ATOM   1130    O ILE B  47      16.075 -10.721  19.540  4.00  0.00            
ATOM   1131    N GLY B  48      17.246 -10.444  17.615  4.00  0.00            
ATOM   1132   CA GLY B  48      18.542 -10.250  18.182  4.00  0.00            
ATOM   1133    C GLY B  48      18.710  -8.997  18.994  4.00  0.00            
ATOM   1134    O GLY B  48      19.322  -9.042  20.058  4.00  0.00            
ATOM   1135    N GLY B  49      18.199  -7.834  18.548  4.00  0.00            
ATOM   1136   CA GLY B  49      18.588  -6.665  19.294  4.00  0.00            
ATOM   1137    C GLY B  49      20.080  -6.611  19.037  4.00  0.00            
ATOM   1138    O GLY B  49      20.522  -6.945  17.939  4.00  0.00            
ATOM   1139    N ILE B  50      20.905  -6.194  20.025  3.00  0.00            
ATOM   1140   CA ILE B  50      22.343  -6.178  19.855  3.00  0.00            
ATOM   1141   CB ILE B  50      22.881  -4.812  20.182  3.00  0.00            
ATOM   1142  CG1 ILE B  50      24.397  -4.782  20.006  3.00  0.00            
ATOM   1143  CG2 ILE B  50      22.338  -4.355  21.549  3.00  0.00            
ATOM   1144  CD1 ILE B  50      24.771  -4.974  18.549  3.00  0.00            
ATOM   1145    C ILE B  50      22.935  -7.191  20.804  3.00  0.00            
ATOM   1146    O ILE B  50      23.348  -6.866  21.915  3.00  0.00            
ATOM   1147    N GLY B  51      22.990  -8.468  20.380  3.00  0.00            
ATOM   1148   CA GLY B  51      23.595  -9.485  21.196  3.00  0.00            
ATOM   1149    C GLY B  51      22.654  -9.818  22.315  3.00  0.00            
ATOM   1150    O GLY B  51      22.904 -10.742  23.089  3.00  0.00            
ATOM   1151    N GLY B  52      21.541  -9.067  22.434  4.00  0.00            
ATOM   1152   CA GLY B  52      20.589  -9.329  23.477  4.00  0.00            
ATOM   1153    C GLY B  52      19.527 -10.196  22.872  4.00  0.00            
ATOM   1154    O GLY B  52      19.737 -10.803  21.825  4.00  0.00            
ATOM   1155    N PHE B  53      18.365 -10.320  23.547  4.00  0.00            
ATOM   1156   CA PHE B  53      17.276 -11.043  22.954  4.00  0.00            
ATOM   1157   CB PHE B  53      17.001 -12.400  23.620  4.00  0.00            
ATOM   1158   CG PHE B  53      18.201 -13.252  23.386  4.00  0.00            
ATOM   1159  CD1 PHE B  53      19.273 -13.197  24.247  4.00  0.00            
ATOM   1160  CD2 PHE B  53      18.259 -14.100  22.305  4.00  0.00            
ATOM   1161  CE1 PHE B  53      20.384 -13.979  24.035  4.00  0.00            
ATOM   1162  CE2 PHE B  53      19.368 -14.883  22.087  4.00  0.00            
ATOM   1163   CZ PHE B  53      20.433 -14.824  22.954  4.00  0.00            
ATOM   1164    C PHE B  53      16.063 -10.190  23.153  4.00  0.00            
ATOM   1165    O PHE B  53      15.645  -9.962  24.287  4.00  0.00            
ATOM   1166    N ILE B  54      15.468  -9.671  22.058  4.00  0.00            
ATOM   1167   CA ILE B  54      14.260  -8.924  22.246  4.00  0.00            
ATOM   1168   CB ILE B  54      14.316  -7.475  21.841  4.00  0.00            
ATOM   1169  CG1 ILE B  54      12.950  -6.822  22.104  4.00  0.00            
ATOM   1170  CG2 ILE B  54      14.857  -7.342  20.416  4.00  0.00            
ATOM   1171  CD1 ILE B  54      12.580  -6.811  23.589  4.00  0.00            
ATOM   1172    C ILE B  54      13.173  -9.676  21.563  4.00  0.00            
ATOM   1173    O ILE B  54      13.262 -10.009  20.384  4.00  0.00            
ATOM   1174    N LYS B  55      12.121 -10.021  22.328  4.00  0.00            
ATOM   1175   CA LYS B  55      11.041 -10.779  21.776  4.00  0.00            
ATOM   1176   CB LYS B  55      10.167 -11.480  22.838  4.00  0.00            
ATOM   1177   CG LYS B  55       9.467 -10.545  23.832  4.00  0.00            
ATOM   1178   CD LYS B  55       8.291  -9.757  23.248  4.00  0.00            
ATOM   1179   CE LYS B  55       7.108 -10.636  22.838  4.00  0.00            
ATOM   1180   NZ LYS B  55       6.019  -9.797  22.288  4.00  0.00            
ATOM   1181    C LYS B  55      10.193  -9.838  21.006  4.00  0.00            
ATOM   1182    O LYS B  55      10.193  -8.636  21.260  4.00  0.00            
ATOM   1183    N VAL B  56       9.452 -10.362  20.016  4.00  0.00            
ATOM   1184   CA VAL B  56       8.632  -9.461  19.279  4.00  0.00            
ATOM   1185   CB VAL B  56       9.234  -8.963  17.989  4.00  0.00            
ATOM   1186  CG1 VAL B  56      10.572  -8.288  18.336  4.00  0.00            
ATOM   1187  CG2 VAL B  56       9.335 -10.068  16.929  4.00  0.00            
ATOM   1188    C VAL B  56       7.319 -10.085  19.023  4.00  0.00            
ATOM   1189    O VAL B  56       6.924 -11.077  19.634  4.00  0.00            
ATOM   1190    N ARG B  57       6.547  -9.397  18.189  4.00  0.00            
ATOM   1191   CA ARG B  57       5.310  -9.915  17.743  4.00  0.00            
ATOM   1192   CB ARG B  57       4.072  -9.367  18.468  4.00  0.00            
ATOM   1193   CG ARG B  57       2.764  -9.819  17.815  4.00  0.00            
ATOM   1194   CD ARG B  57       1.508  -9.298  18.516  4.00  0.00            
ATOM   1195   NE ARG B  57       1.362 -10.065  19.783  4.00  0.00            
ATOM   1196   CZ ARG B  57       0.797  -9.482  20.880  4.00  0.00            
ATOM   1197  NH1 ARG B  57       0.374  -8.185  20.825  4.00  0.00            
ATOM   1198  NH2 ARG B  57       0.658 -10.198  22.034  4.00  0.00            
ATOM   1199    C ARG B  57       5.250  -9.437  16.347  4.00  0.00            
ATOM   1200    O ARG B  57       5.878  -8.436  16.003  4.00  0.00            
ATOM   1201    N GLN B  58       4.515 -10.139  15.480  4.00  1.00            
ATOM   1202   CA GLN B  58       4.574  -9.640  14.152  4.00  1.00            
ATOM   1203   CB GLN B  58       5.292 -10.593  13.183  4.00  1.00            
ATOM   1204   CG GLN B  58       5.614  -9.984  11.817  4.00  1.00            
ATOM   1205   CD GLN B  58       6.976  -9.311  11.914  4.00  1.00            
ATOM   1206  OE1 GLN B  58       7.827  -9.479  11.041  4.00  1.00            
ATOM   1207  NE2 GLN B  58       7.197  -8.531  13.004  4.00  1.00            
ATOM   1208    C GLN B  58       3.200  -9.408  13.674  4.00  1.00            
ATOM   1209    O GLN B  58       2.232  -9.916  14.238  4.00  1.00            
ATOM   1210    N TYR B  59       3.086  -8.556  12.646  4.00  1.00            
ATOM   1211   CA TYR B  59       1.813  -8.352  12.051  4.00  1.00            
ATOM   1212   CB TYR B  59       1.174  -6.981  12.333  4.00  1.00            
ATOM   1213   CG TYR B  59      -0.167  -6.987  11.677  4.00  1.00            
ATOM   1214  CD1 TYR B  59      -1.240  -7.589  12.295  4.00  1.00            
ATOM   1215  CD2 TYR B  59      -0.356  -6.393  10.451  4.00  1.00            
ATOM   1216  CE1 TYR B  59      -2.481  -7.602  11.700  4.00  1.00            
ATOM   1217  CE2 TYR B  59      -1.595  -6.402   9.851  4.00  1.00            
ATOM   1218   CZ TYR B  59      -2.659  -7.007  10.475  4.00  1.00            
ATOM   1219   OH TYR B  59      -3.930  -7.016   9.861  4.00  1.00            
ATOM   1220    C TYR B  59       2.055  -8.449  10.588  4.00  1.00            
ATOM   1221    O TYR B  59       3.163  -8.203  10.112  4.00  1.00            
ATOM   1222    N ASP B  60       1.015  -8.828   9.835  4.00  1.00            
ATOM   1223   CA ASP B  60       1.171  -8.991   8.426  4.00  1.00            
ATOM   1224   CB ASP B  60       0.098  -9.890   7.786  4.00  1.00            
ATOM   1225   CG ASP B  60       0.372 -11.328   8.192  4.00  1.00            
ATOM   1226  OD1 ASP B  60       1.528 -11.608   8.606  4.00  1.00            
ATOM   1227  OD2 ASP B  60      -0.564 -12.165   8.083  4.00  1.00            
ATOM   1228    C ASP B  60       1.021  -7.648   7.791  4.00  1.00            
ATOM   1229    O ASP B  60       1.520  -6.642   8.293  4.00  1.00            
ATOM   1230    N GLN B  61       0.326  -7.622   6.637  4.00  1.00            
ATOM   1231   CA GLN B  61       0.174  -6.431   5.856  4.00  1.00            
ATOM   1232   CB GLN B  61      -0.620  -6.655   4.560  4.00  1.00            
ATOM   1233   CG GLN B  61       0.061  -7.612   3.581  4.00  1.00            
ATOM   1234   CD GLN B  61      -0.841  -7.749   2.363  4.00  1.00            
ATOM   1235  OE1 GLN B  61      -0.487  -8.398   1.381  4.00  1.00            
ATOM   1236  NE2 GLN B  61      -2.047  -7.122   2.428  4.00  1.00            
ATOM   1237    C GLN B  61      -0.548  -5.383   6.628  4.00  1.00            
ATOM   1238    O GLN B  61      -1.697  -5.557   7.033  4.00  1.00            
ATOM   1239    N ILE B  62       0.151  -4.256   6.862  4.00  1.00            
ATOM   1240   CA ILE B  62      -0.465  -3.106   7.452  4.00  1.00            
ATOM   1241   CB ILE B  62      -0.101  -2.841   8.877  4.00  1.00            
ATOM   1242  CG1 ILE B  62      -0.962  -1.689   9.433  4.00  1.00            
ATOM   1243  CG2 ILE B  62       1.414  -2.567   8.952  4.00  1.00            
ATOM   1244  CD1 ILE B  62      -2.457  -2.013   9.483  4.00  1.00            
ATOM   1245    C ILE B  62       0.006  -1.954   6.647  4.00  1.00            
ATOM   1246    O ILE B  62       1.175  -1.873   6.273  4.00  1.00            
ATOM   1247    N PRO B  63      -0.890  -1.068   6.341  4.00  1.00            
ATOM   1248   CA PRO B  63      -0.455   0.050   5.565  4.00  1.00            
ATOM   1249   CD PRO B  63      -2.250  -1.462   6.016  4.00  1.00            
ATOM   1250   CB PRO B  63      -1.722   0.671   4.978  4.00  1.00            
ATOM   1251   CG PRO B  63      -2.685  -0.523   4.874  4.00  1.00            
ATOM   1252    C PRO B  63       0.341   0.979   6.420  4.00  1.00            
ATOM   1253    O PRO B  63      -0.018   1.167   7.585  4.00  1.00            
ATOM   1254    N VAL B  64       1.431   1.560   5.885  4.00  1.00            
ATOM   1255   CA VAL B  64       2.152   2.510   6.679  4.00  1.00            
ATOM   1256   CB VAL B  64       3.431   1.995   7.277  4.00  1.00            
ATOM   1257  CG1 VAL B  64       3.090   0.880   8.281  4.00  1.00            
ATOM   1258  CG2 VAL B  64       4.373   1.553   6.145  4.00  1.00            
ATOM   1259    C VAL B  64       2.499   3.663   5.801  4.00  1.00            
ATOM   1260    O VAL B  64       3.001   3.479   4.697  4.00  1.00            
ATOM   1261    N GLU B  65       2.242   4.897   6.274  4.00  1.00            
ATOM   1262   CA GLU B  65       2.563   6.056   5.493  4.00  1.00            
ATOM   1263   CB GLU B  65       1.395   7.053   5.383  4.00  1.00            
ATOM   1264   CG GLU B  65       1.677   8.282   4.514  4.00  1.00            
ATOM   1265   CD GLU B  65       0.457   9.189   4.617  4.00  1.00            
ATOM   1266  OE1 GLU B  65      -0.074   9.321   5.752  4.00  1.00            
ATOM   1267  OE2 GLU B  65       0.037   9.759   3.574  4.00  1.00            
ATOM   1268    C GLU B  65       3.663   6.754   6.239  4.00  1.00            
ATOM   1269    O GLU B  65       3.477   7.154   7.387  4.00  1.00            
ATOM   1270    N ILE B  66       4.859   6.905   5.627  4.00  1.00            
ATOM   1271   CA ILE B  66       5.875   7.611   6.349  4.00  1.00            
ATOM   1272   CB ILE B  66       7.180   6.889   6.577  4.00  1.00            
ATOM   1273  CG1 ILE B  66       7.975   6.668   5.288  4.00  1.00            
ATOM   1274  CG2 ILE B  66       6.864   5.573   7.292  4.00  1.00            
ATOM   1275  CD1 ILE B  66       9.427   6.329   5.586  4.00  1.00            
ATOM   1276    C ILE B  66       6.198   8.868   5.600  4.00  1.00            
ATOM   1277    O ILE B  66       6.564   8.841   4.426  4.00  1.00            
ATOM   1278    N CYS B  67       6.048  10.024   6.273  3.00  1.00            
ATOM   1279   CA CYS B  67       6.398  11.288   5.692  3.00  1.00            
ATOM   1280   CB CYS B  67       7.910  11.450   5.447  3.00  1.00            
ATOM   1281   SG CYS B  67       8.869  11.389   6.991  3.00  1.00            
ATOM   1282    C CYS B  67       5.689  11.473   4.394  3.00  1.00            
ATOM   1283    O CYS B  67       6.257  12.008   3.445  3.00  1.00            
ATOM   1284    N GLY B  68       4.422  11.028   4.316  3.00  1.00            
ATOM   1285   CA GLY B  68       3.662  11.252   3.124  3.00  1.00            
ATOM   1286    C GLY B  68       3.851  10.094   2.211  3.00  1.00            
ATOM   1287    O GLY B  68       3.091   9.908   1.262  3.00  1.00            
ATOM   1288    N HIS B  69       4.887   9.280   2.469  4.00  1.00            
ATOM   1289   CA HIS B  69       5.065   8.142   1.632  4.00  1.00            
ATOM   1290  ND1 HIS B  69       7.012   7.373  -1.081  4.00  1.00            
ATOM   1291   CG HIS B  69       6.945   8.191   0.026  4.00  1.00            
ATOM   1292   CB HIS B  69       6.515   7.703   1.375  4.00  1.00            
ATOM   1293  NE2 HIS B  69       7.508   9.425  -1.776  4.00  1.00            
ATOM   1294  CD2 HIS B  69       7.254   9.440  -0.415  4.00  1.00            
ATOM   1295  CE1 HIS B  69       7.351   8.161  -2.130  4.00  1.00            
ATOM   1296    C HIS B  69       4.251   7.007   2.104  4.00  1.00            
ATOM   1297    O HIS B  69       3.802   6.984   3.243  4.00  1.00            
ATOM   1298    N LYS B  70       3.982   6.048   1.203  4.00  1.00            
ATOM   1299   CA LYS B  70       3.169   4.952   1.610  4.00  1.00            
ATOM   1300   CB LYS B  70       1.846   4.897   0.838  4.00  1.00            
ATOM   1301   CG LYS B  70       1.060   6.199   0.992  4.00  1.00            
ATOM   1302   CD LYS B  70      -0.062   6.367  -0.027  4.00  1.00            
ATOM   1303   CE LYS B  70      -0.739   7.737   0.047  4.00  1.00            
ATOM   1304   NZ LYS B  70      -1.853   7.799  -0.923  4.00  1.00            
ATOM   1305    C LYS B  70       3.925   3.706   1.343  4.00  1.00            
ATOM   1306    O LYS B  70       4.464   3.500   0.257  4.00  1.00            
ATOM   1307    N ALA B  71       3.988   2.846   2.368  4.00  1.00            
ATOM   1308   CA ALA B  71       4.669   1.604   2.274  4.00  1.00            
ATOM   1309   CB ALA B  71       6.030   1.596   2.988  4.00  1.00            
ATOM   1310    C ALA B  71       3.809   0.601   2.952  4.00  1.00            
ATOM   1311    O ALA B  71       3.022   0.930   3.838  4.00  1.00            
ATOM   1312    N ILE B  72       3.912  -0.659   2.511  4.00  1.00            
ATOM   1313   CA ILE B  72       3.166  -1.687   3.160  4.00  1.00            
ATOM   1314   CB ILE B  72       2.080  -2.292   2.324  4.00  1.00            
ATOM   1315  CG1 ILE B  72       2.688  -3.007   1.106  4.00  1.00            
ATOM   1316  CG2 ILE B  72       1.075  -1.185   1.969  4.00  1.00            
ATOM   1317  CD1 ILE B  72       1.708  -3.938   0.395  4.00  1.00            
ATOM   1318    C ILE B  72       4.142  -2.778   3.408  4.00  1.00            
ATOM   1319    O ILE B  72       5.128  -2.914   2.686  4.00  1.00            
ATOM   1320    N GLY B  73       3.910  -3.581   4.458  4.00  1.00            
ATOM   1321   CA GLY B  73       4.846  -4.630   4.680  4.00  1.00            
ATOM   1322    C GLY B  73       4.664  -5.120   6.070  4.00  1.00            
ATOM   1323    O GLY B  73       3.639  -4.874   6.702  4.00  1.00            
ATOM   1324    N THR B  74       5.682  -5.832   6.582  4.00  1.00            
ATOM   1325   CA THR B  74       5.549  -6.409   7.879  4.00  1.00            
ATOM   1326   CB THR B  74       6.405  -7.624   8.084  4.00  1.00            
ATOM   1327  OG1 THR B  74       6.038  -8.288   9.284  4.00  1.00            
ATOM   1328  CG2 THR B  74       7.877  -7.186   8.144  4.00  1.00            
ATOM   1329    C THR B  74       5.891  -5.415   8.937  4.00  1.00            
ATOM   1330    O THR B  74       6.666  -4.485   8.716  4.00  1.00            
ATOM   1331    N VAL B  75       5.280  -5.596  10.128  4.00  1.00            
ATOM   1332   CA VAL B  75       5.531  -4.744  11.254  4.00  1.00            
ATOM   1333   CB VAL B  75       4.373  -3.864  11.620  4.00  1.00            
ATOM   1334  CG1 VAL B  75       4.093  -2.901  10.453  4.00  1.00            
ATOM   1335  CG2 VAL B  75       3.180  -4.763  11.991  4.00  1.00            
ATOM   1336    C VAL B  75       5.774  -5.631  12.420  4.00  1.00            
ATOM   1337    O VAL B  75       5.284  -6.759  12.475  4.00  1.00            
ATOM   1338    N LEU B  76       6.560  -5.131  13.385  4.00  1.00            
ATOM   1339   CA LEU B  76       6.885  -5.917  14.530  4.00  1.00            
ATOM   1340   CB LEU B  76       8.388  -6.278  14.546  4.00  1.00            
ATOM   1341   CG LEU B  76       8.930  -7.045  15.771  4.00  1.00            
ATOM   1342  CD1 LEU B  76      10.343  -7.572  15.481  4.00  1.00            
ATOM   1343  CD2 LEU B  76       8.947  -6.187  17.052  4.00  1.00            
ATOM   1344    C LEU B  76       6.552  -5.125  15.758  4.00  1.00            
ATOM   1345    O LEU B  76       6.750  -3.913  15.797  4.00  1.00            
ATOM   1346    N VAL B  77       6.024  -5.795  16.805  4.00  1.00            
ATOM   1347   CA VAL B  77       5.772  -5.096  18.032  4.00  1.00            
ATOM   1348   CB VAL B  77       4.319  -5.016  18.406  4.00  1.00            
ATOM   1349  CG1 VAL B  77       3.775  -6.437  18.617  4.00  1.00            
ATOM   1350  CG2 VAL B  77       4.184  -4.113  19.643  4.00  1.00            
ATOM   1351    C VAL B  77       6.495  -5.811  19.111  4.00  1.00            
ATOM   1352    O VAL B  77       6.377  -7.024  19.265  4.00  1.00            
ATOM   1353    N GLY B  78       7.286  -5.060  19.888  1.00  1.00            
ATOM   1354   CA GLY B  78       8.002  -5.680  20.954  1.00  1.00            
ATOM   1355    C GLY B  78       8.643  -4.576  21.689  1.00  1.00            
ATOM   1356    O GLY B  78       8.940  -3.523  21.126  1.00  1.00            
ATOM   1357    N PRO B  79       8.829  -4.818  22.951  1.00  1.00            
ATOM   1358   CA PRO B  79       9.436  -3.836  23.785  1.00  1.00            
ATOM   1359   CD PRO B  79       9.025  -6.164  23.463  1.00  1.00            
ATOM   1360   CB PRO B  79       9.647  -4.518  25.132  1.00  1.00            
ATOM   1361   CG PRO B  79       9.888  -5.985  24.725  1.00  1.00            
ATOM   1362    C PRO B  79      10.739  -3.451  23.166  1.00  1.00            
ATOM   1363    O PRO B  79      11.649  -4.274  23.128  1.00  1.00            
ATOM   1364    N THR B  80      10.847  -2.206  22.682  1.00  1.00            
ATOM   1365   CA THR B  80      12.057  -1.719  22.102  1.00  1.00            
ATOM   1366   CB THR B  80      12.047  -1.814  20.602  1.00  1.00            
ATOM   1367  OG1 THR B  80      13.298  -1.400  20.064  1.00  1.00            
ATOM   1368  CG2 THR B  80      10.895  -0.947  20.077  1.00  1.00            
ATOM   1369    C THR B  80      12.086  -0.295  22.506  1.00  1.00            
ATOM   1370    O THR B  80      11.061   0.383  22.493  1.00  1.00            
ATOM   1371    N PRO B  81      13.230   0.174  22.874  1.00  1.00            
ATOM   1372   CA PRO B  81      13.363   1.541  23.258  1.00  1.00            
ATOM   1373   CD PRO B  81      14.499  -0.411  22.464  1.00  1.00            
ATOM   1374   CB PRO B  81      14.854   1.739  23.527  1.00  1.00            
ATOM   1375   CG PRO B  81      15.513   0.747  22.547  1.00  1.00            
ATOM   1376    C PRO B  81      12.900   2.387  22.134  1.00  1.00            
ATOM   1377    O PRO B  81      12.534   3.535  22.378  1.00  1.00            
ATOM   1378    N VAL B  82      12.920   1.868  20.894  1.00  1.00            
ATOM   1379   CA VAL B  82      12.574   2.803  19.884  1.00  1.00            
ATOM   1380   CB VAL B  82      13.802   3.441  19.281  1.00  1.00            
ATOM   1381  CG1 VAL B  82      13.408   4.447  18.187  1.00  1.00            
ATOM   1382  CG2 VAL B  82      14.615   4.071  20.424  1.00  1.00            
ATOM   1383    C VAL B  82      11.767   2.215  18.760  1.00  1.00            
ATOM   1384    O VAL B  82      11.860   1.031  18.444  1.00  1.00            
ATOM   1385    N ASN B  83      10.945   3.089  18.131  1.00  1.00            
ATOM   1386   CA ASN B  83      10.134   2.817  16.974  1.00  1.00            
ATOM   1387   CB ASN B  83       9.068   3.916  16.770  1.00  1.00            
ATOM   1388   CG ASN B  83       8.178   3.631  15.566  1.00  1.00            
ATOM   1389  OD1 ASN B  83       6.971   3.444  15.715  1.00  1.00            
ATOM   1390  ND2 ASN B  83       8.767   3.646  14.339  1.00  1.00            
ATOM   1391    C ASN B  83      11.081   2.874  15.834  1.00  1.00            
ATOM   1392    O ASN B  83      11.822   3.844  15.687  1.00  1.00            
ATOM   1393    N ILE B  84      11.105   1.829  14.993  4.00  1.00            
ATOM   1394   CA ILE B  84      12.075   1.918  13.955  4.00  1.00            
ATOM   1395   CB ILE B  84      13.272   1.054  14.219  4.00  1.00            
ATOM   1396  CG1 ILE B  84      13.935   1.471  15.544  4.00  1.00            
ATOM   1397  CG2 ILE B  84      14.210   1.145  13.005  4.00  1.00            
ATOM   1398  CD1 ILE B  84      14.948   0.457  16.074  4.00  1.00            
ATOM   1399    C ILE B  84      11.484   1.487  12.657  4.00  1.00            
ATOM   1400    O ILE B  84      10.751   0.502  12.587  4.00  1.00            
ATOM   1401    N ILE B  85      11.778   2.255  11.592  4.00  1.00            
ATOM   1402   CA ILE B  85      11.399   1.833  10.282  4.00  1.00            
ATOM   1403   CB ILE B  85      10.682   2.873   9.474  4.00  1.00            
ATOM   1404  CG1 ILE B  85       9.258   3.053  10.024  4.00  1.00            
ATOM   1405  CG2 ILE B  85      10.715   2.433   8.001  4.00  1.00            
ATOM   1406  CD1 ILE B  85       9.210   3.484  11.485  4.00  1.00            
ATOM   1407    C ILE B  85      12.677   1.478   9.609  4.00  1.00            
ATOM   1408    O ILE B  85      13.452   2.345   9.206  4.00  1.00            
ATOM   1409    N GLY B  86      12.929   0.162   9.490  1.00  1.00            
ATOM   1410   CA GLY B  86      14.159  -0.288   8.918  1.00  1.00            
ATOM   1411    C GLY B  86      13.942  -0.538   7.488  1.00  1.00            
ATOM   1412    O GLY B  86      12.920  -0.175   6.909  1.00  1.00            
ATOM   1413    N ARG B  87      14.939  -1.185   6.884  2.00  1.00            
ATOM   1414   CA ARG B  87      14.799  -1.510   5.517  2.00  1.00            
ATOM   1415   CB ARG B  87      16.070  -2.134   4.941  2.00  1.00            
ATOM   1416   CG ARG B  87      15.781  -3.060   3.766  2.00  1.00            
ATOM   1417   CD ARG B  87      15.807  -4.542   4.140  2.00  1.00            
ATOM   1418   NE ARG B  87      17.123  -4.801   4.789  2.00  1.00            
ATOM   1419   CZ ARG B  87      17.734  -6.013   4.651  2.00  1.00            
ATOM   1420  NH1 ARG B  87      17.196  -6.962   3.831  2.00  1.00            
ATOM   1421  NH2 ARG B  87      18.885  -6.274   5.337  2.00  1.00            
ATOM   1422    C ARG B  87      13.753  -2.538   5.414  2.00  1.00            
ATOM   1423    O ARG B  87      13.874  -3.651   5.914  2.00  1.00            
ATOM   1424    N ASN B  88      12.688  -2.152   4.726  2.00  1.00            
ATOM   1425   CA ASN B  88      11.551  -2.968   4.525  2.00  1.00            
ATOM   1426   CB ASN B  88      10.957  -3.511   5.834  2.00  1.00            
ATOM   1427   CG ASN B  88      10.057  -4.687   5.480  2.00  1.00            
ATOM   1428  OD1 ASN B  88       9.513  -5.356   6.358  2.00  1.00            
ATOM   1429  ND2 ASN B  88       9.898  -4.959   4.157  2.00  1.00            
ATOM   1430    C ASN B  88      10.648  -1.934   3.983  2.00  1.00            
ATOM   1431    O ASN B  88      10.313  -1.903   2.801  2.00  1.00            
ATOM   1432    N LEU B  89      10.252  -1.047   4.906  2.00  1.00            
ATOM   1433   CA LEU B  89       9.480   0.117   4.639  2.00  1.00            
ATOM   1434   CB LEU B  89       8.993   0.777   5.933  2.00  1.00            
ATOM   1435   CG LEU B  89       8.176  -0.197   6.800  2.00  1.00            
ATOM   1436  CD1 LEU B  89       7.552   0.515   8.010  2.00  1.00            
ATOM   1437  CD2 LEU B  89       7.160  -0.977   5.950  2.00  1.00            
ATOM   1438    C LEU B  89      10.316   1.122   3.888  2.00  1.00            
ATOM   1439    O LEU B  89       9.825   1.799   2.986  2.00  1.00            
ATOM   1440    N LEU B  90      11.612   1.228   4.245  2.00  1.00            
ATOM   1441   CA LEU B  90      12.545   2.188   3.706  2.00  1.00            
ATOM   1442   CB LEU B  90      13.922   2.084   4.387  2.00  1.00            
ATOM   1443   CG LEU B  90      13.876   2.302   5.916  2.00  1.00            
ATOM   1444  CD1 LEU B  90      15.283   2.239   6.535  2.00  1.00            
ATOM   1445  CD2 LEU B  90      13.116   3.586   6.286  2.00  1.00            
ATOM   1446    C LEU B  90      12.707   1.916   2.246  2.00  1.00            
ATOM   1447    O LEU B  90      13.055   2.825   1.500  2.00  1.00            
ATOM   1448    N THR B  91      12.574   0.642   1.819  3.00  1.00            
ATOM   1449   CA THR B  91      12.675   0.282   0.425  3.00  1.00            
ATOM   1450   CB THR B  91      12.789  -1.196   0.196  3.00  1.00            
ATOM   1451  OG1 THR B  91      13.924  -1.711   0.875  3.00  1.00            
ATOM   1452  CG2 THR B  91      12.932  -1.436  -1.318  3.00  1.00            
ATOM   1453    C THR B  91      11.496   0.737  -0.355  3.00  1.00            
ATOM   1454    O THR B  91      11.652   1.299  -1.437  3.00  1.00            
ATOM   1455    N GLN B  92      10.283   0.514   0.183  3.00  1.00            
ATOM   1456   CA GLN B  92       9.122   0.818  -0.590  3.00  1.00            
ATOM   1457   CB GLN B  92       7.812   0.484   0.142  3.00  1.00            
ATOM   1458   CG GLN B  92       6.604   0.415  -0.794  3.00  1.00            
ATOM   1459   CD GLN B  92       6.810  -0.793  -1.698  3.00  1.00            
ATOM   1460  OE1 GLN B  92       7.913  -1.329  -1.802  3.00  1.00            
ATOM   1461  NE2 GLN B  92       5.714  -1.235  -2.373  3.00  1.00            
ATOM   1462    C GLN B  92       9.161   2.275  -0.840  3.00  1.00            
ATOM   1463    O GLN B  92       9.008   2.747  -1.966  3.00  1.00            
ATOM   1464    N ILE B  93       9.422   3.019   0.235  3.00  1.00            
ATOM   1465   CA ILE B  93       9.617   4.417   0.122  3.00  1.00            
ATOM   1466   CB ILE B  93       9.734   5.036   1.484  3.00  1.00            
ATOM   1467  CG1 ILE B  93      10.904   4.395   2.240  3.00  1.00            
ATOM   1468  CG2 ILE B  93       8.396   4.832   2.213  3.00  1.00            
ATOM   1469  CD1 ILE B  93      11.107   4.957   3.641  3.00  1.00            
ATOM   1470    C ILE B  93      10.890   4.508  -0.646  3.00  1.00            
ATOM   1471    O ILE B  93      11.764   3.666  -0.470  3.00  1.00            
ATOM   1472    N GLY B  94      11.016   5.436  -1.607  3.00  1.00            
ATOM   1473   CA GLY B  94      12.280   5.451  -2.280  3.00  1.00            
ATOM   1474    C GLY B  94      13.256   6.088  -1.345  3.00  1.00            
ATOM   1475    O GLY B  94      13.152   7.276  -1.041  3.00  1.00            
ATOM   1476    N CYS B  95      14.251   5.313  -0.870  1.00  1.00            
ATOM   1477   CA CYS B  95      15.214   5.869   0.038  1.00  1.00            
ATOM   1478   CB CYS B  95      15.024   5.455   1.488  1.00  1.00            
ATOM   1479   SG CYS B  95      13.461   6.078   2.053  1.00  1.00            
ATOM   1480    C CYS B  95      16.532   5.275  -0.254  1.00  1.00            
ATOM   1481    O CYS B  95      16.624   4.089  -0.561  1.00  1.00            
ATOM   1482    N THR B  96      17.597   6.088  -0.144  4.00  1.00            
ATOM   1483   CA THR B  96      18.911   5.557  -0.315  4.00  1.00            
ATOM   1484   CB THR B  96      19.367   5.518  -1.756  4.00  1.00            
ATOM   1485  OG1 THR B  96      19.425   6.819  -2.316  4.00  1.00            
ATOM   1486  CG2 THR B  96      18.411   4.633  -2.582  4.00  1.00            
ATOM   1487    C THR B  96      19.867   6.393   0.497  4.00  1.00            
ATOM   1488    O THR B  96      19.536   7.473   0.989  4.00  1.00            
ATOM   1489    N LEU B  97      21.084   5.858   0.698  4.00  1.00            
ATOM   1490   CA LEU B  97      22.131   6.525   1.411  4.00  1.00            
ATOM   1491   CB LEU B  97      23.100   5.514   2.071  4.00  1.00            
ATOM   1492   CG LEU B  97      24.432   6.045   2.651  4.00  1.00            
ATOM   1493  CD1 LEU B  97      25.461   6.411   1.563  4.00  1.00            
ATOM   1494  CD2 LEU B  97      24.202   7.175   3.659  4.00  1.00            
ATOM   1495    C LEU B  97      22.910   7.281   0.396  4.00  1.00            
ATOM   1496    O LEU B  97      22.969   6.883  -0.765  4.00  1.00            
ATOM   1497    N ASN B  98      23.543   8.397   0.811  4.00  1.00            
ATOM   1498   CA ASN B  98      24.302   9.134  -0.154  4.00  1.00            
ATOM   1499   CB ASN B  98      23.684  10.507  -0.480  4.00  1.00            
ATOM   1500   CG ASN B  98      23.884  10.788  -1.967  4.00  1.00            
ATOM   1501  OD1 ASN B  98      22.910  10.871  -2.713  4.00  1.00            
ATOM   1502  ND2 ASN B  98      25.158  10.924  -2.423  4.00  1.00            
ATOM   1503    C ASN B  98      25.675   9.320   0.432  4.00  1.00            
ATOM   1504    O ASN B  98      25.835   9.317   1.651  4.00  1.00            
ATOM   1505    N PHE B  99      26.709   9.443  -0.429  1.00  1.00            
ATOM   1506   CA PHE B  99      28.062   9.589   0.037  1.00  1.00            
ATOM   1507   CB PHE B  99      29.026   8.590  -0.633  1.00  1.00            
ATOM   1508   CG PHE B  99      30.412   8.861  -0.148  1.00  1.00            
ATOM   1509  CD1 PHE B  99      30.778   8.517   1.132  1.00  1.00            
ATOM   1510  CD2 PHE B  99      31.355   9.435  -0.972  1.00  1.00            
ATOM   1511  CE1 PHE B  99      32.055   8.756   1.589  1.00  1.00            
ATOM   1512  CE2 PHE B  99      32.634   9.675  -0.521  1.00  1.00            
ATOM   1513   CZ PHE B  99      32.987   9.338   0.763  1.00  1.00            
ATOM   1514    C PHE B  99      28.572  10.974  -0.343  1.00  1.00            
ATOM   1515    O PHE B  99      28.439  11.353  -1.538  1.00  1.00            
ATOM   1516  OXT PHE B  99      29.130  11.663   0.552  1.00  1.00            
ATOM   1517    N GLY C   1      15.259 -15.138  12.871  1.00  0.00            
ATOM   1518   CA GLY C   1      14.656 -14.057  13.683  1.00  0.00            
ATOM   1519    C GLY C   1      15.085 -12.732  13.158  1.00  0.00            
ATOM   1520    O GLY C   1      16.040 -12.635  12.388  1.00  0.00            
ATOM   1521    N ALA C   2      14.380 -11.664  13.567  1.00  0.00            
ATOM   1522   CA ALA C   2      14.718 -10.377  13.048  1.00  0.00            
ATOM   1523   CB ALA C   2      13.594  -9.330  13.147  1.00  0.00            
ATOM   1524    C ALA C   2      15.925  -9.833  13.732  1.00  0.00            
ATOM   1525    O ALA C   2      16.227 -10.183  14.872  1.00  0.00            
ATOM   1526    N GLU C   3      16.667  -8.966  13.013  1.00  0.00            
ATOM   1527   CA GLU C   3      17.829  -8.358  13.583  1.00  0.00            
ATOM   1528   CB GLU C   3      19.096  -8.537  12.723  1.00  0.00            
ATOM   1529   CG GLU C   3      20.381  -8.017  13.377  1.00  0.00            
ATOM   1530   CD GLU C   3      20.441  -6.503  13.218  1.00  0.00            
ATOM   1531  OE1 GLU C   3      20.100  -6.007  12.112  1.00  0.00            
ATOM   1532  OE2 GLU C   3      20.821  -5.823  14.208  1.00  0.00            
ATOM   1533    C GLU C   3      17.557  -6.888  13.688  1.00  0.00            
ATOM   1534    O GLU C   3      17.502  -6.182  12.683  1.00  0.00            
ATOM   1535    N THR C   4      17.385  -6.379  14.924  1.00  0.00            
ATOM   1536   CA THR C   4      17.169  -4.971  15.102  1.00  0.00            
ATOM   1537   CB THR C   4      16.019  -4.653  16.009  1.00  0.00            
ATOM   1538  OG1 THR C   4      14.818  -5.205  15.488  1.00  0.00            
ATOM   1539  CG2 THR C   4      15.894  -3.125  16.131  1.00  0.00            
ATOM   1540    C THR C   4      18.410  -4.467  15.769  1.00  0.00            
ATOM   1541    O THR C   4      18.797  -4.956  16.830  1.00  0.00            
ATOM   1542    N PHE C   5      19.082  -3.479  15.147  1.00  0.00            
ATOM   1543   CA PHE C   5      20.303  -2.962  15.697  1.00  0.00            
ATOM   1544   CB PHE C   5      21.494  -3.076  14.731  1.00  0.00            
ATOM   1545   CG PHE C   5      22.670  -2.422  15.367  1.00  0.00            
ATOM   1546  CD1 PHE C   5      23.528  -3.140  16.165  1.00  0.00            
ATOM   1547  CD2 PHE C   5      22.910  -1.082  15.161  1.00  0.00            
ATOM   1548  CE1 PHE C   5      24.611  -2.527  16.746  1.00  0.00            
ATOM   1549  CE2 PHE C   5      23.990  -0.463  15.740  1.00  0.00            
ATOM   1550   CZ PHE C   5      24.843  -1.191  16.530  1.00  0.00            
ATOM   1551    C PHE C   5      20.107  -1.527  15.950  1.00  0.00            
ATOM   1552    O PHE C   5      19.455  -0.813  15.188  1.00  0.00            
ATOM   1553    N TYR C   6      20.669  -1.086  17.076  1.00  0.00            
ATOM   1554   CA TYR C   6      20.596   0.283  17.430  1.00  0.00            
ATOM   1555   CB TYR C   6      19.164   0.659  17.849  1.00  0.00            
ATOM   1556   CG TYR C   6      19.058   2.096  18.227  1.00  0.00            
ATOM   1557  CD1 TYR C   6      19.336   2.502  19.512  1.00  0.00            
ATOM   1558  CD2 TYR C   6      18.666   3.033  17.302  1.00  0.00            
ATOM   1559  CE1 TYR C   6      19.232   3.826  19.868  1.00  0.00            
ATOM   1560  CE2 TYR C   6      18.561   4.358  17.651  1.00  0.00            
ATOM   1561   CZ TYR C   6      18.843   4.756  18.936  1.00  0.00            
ATOM   1562   OH TYR C   6      18.734   6.117  19.293  1.00  0.00            
ATOM   1563    C TYR C   6      21.441   0.353  18.651  1.00  0.00            
ATOM   1564    O TYR C   6      21.092  -0.228  19.677  1.00  0.00            
ATOM   1565    N VAL C   7      22.595   1.033  18.591  1.00  0.00            
ATOM   1566   CA VAL C   7      23.318   1.122  19.819  1.00  0.00            
ATOM   1567   CB VAL C   7      24.810   1.018  19.707  1.00  0.00            
ATOM   1568  CG1 VAL C   7      25.163  -0.432  19.351  1.00  0.00            
ATOM   1569  CG2 VAL C   7      25.307   2.054  18.686  1.00  0.00            
ATOM   1570    C VAL C   7      22.971   2.464  20.385  1.00  0.00            
ATOM   1571    O VAL C   7      23.121   3.486  19.717  1.00  0.00            
ATOM   1572    N ASP C   8      22.464   2.491  21.636  1.00  0.00            
ATOM   1573   CA ASP C   8      22.033   3.728  22.226  1.00  0.00            
ATOM   1574   CB ASP C   8      20.539   3.713  22.607  1.00  0.00            
ATOM   1575   CG ASP C   8      20.038   5.132  22.858  1.00  0.00            
ATOM   1576  OD1 ASP C   8      20.647   5.856  23.689  1.00  0.00            
ATOM   1577  OD2 ASP C   8      19.015   5.506  22.224  1.00  0.00            
ATOM   1578    C ASP C   8      22.832   3.958  23.494  1.00  0.00            
ATOM   1579    O ASP C   8      23.194   3.010  24.186  1.00  0.00            
ATOM   1580    N GLY C   9      23.186   5.230  23.797  1.00  0.00            
ATOM   1581   CA GLY C   9      23.721   5.609  25.088  1.00  0.00            
ATOM   1582    C GLY C   9      25.178   5.322  25.346  1.00  0.00            
ATOM   1583    O GLY C   9      25.546   5.101  26.498  1.00  0.00            
ATOM   1584    N ALA C  10      26.064   5.315  24.335  1.00  0.00            
ATOM   1585   CA ALA C  10      27.446   5.087  24.681  1.00  0.00            
ATOM   1586   CB ALA C  10      28.325   4.693  23.481  1.00  0.00            
ATOM   1587    C ALA C  10      28.006   6.340  25.258  1.00  0.00            
ATOM   1588    O ALA C  10      27.569   7.445  24.937  1.00  0.00            
ATOM   1589    N ALA C  11      28.997   6.181  26.155  1.00  0.00            
ATOM   1590   CA ALA C  11      29.653   7.300  26.757  1.00  0.00            
ATOM   1591   CB ALA C  11      30.464   6.934  28.013  1.00  0.00            
ATOM   1592    C ALA C  11      30.603   7.830  25.746  1.00  0.00            
ATOM   1593    O ALA C  11      30.879   7.172  24.744  1.00  0.00            
ATOM   1594    N ASN C  12      31.116   9.049  26.003  1.00  0.00            
ATOM   1595   CA ASN C  12      32.030   9.693  25.111  1.00  0.00            
ATOM   1596   CB ASN C  12      33.431   9.070  25.079  1.00  0.00            
ATOM   1597   CG ASN C  12      34.362  10.091  24.434  1.00  0.00            
ATOM   1598  OD1 ASN C  12      34.078  11.288  24.421  1.00  0.00            
ATOM   1599  ND2 ASN C  12      35.503   9.600  23.879  1.00  0.00            
ATOM   1600    C ASN C  12      31.455   9.642  23.738  1.00  0.00            
ATOM   1601    O ASN C  12      31.988   8.990  22.841  1.00  0.00            
ATOM   1602    N ARG C  13      30.327  10.345  23.563  1.00  0.00            
ATOM   1603   CA ARG C  13      29.573  10.325  22.350  1.00  0.00            
ATOM   1604   CB ARG C  13      28.082  10.617  22.575  1.00  0.00            
ATOM   1605   CG ARG C  13      27.837  11.967  23.250  1.00  0.00            
ATOM   1606   CD ARG C  13      26.360  12.253  23.521  1.00  0.00            
ATOM   1607   NE ARG C  13      26.286  13.531  24.283  1.00  0.00            
ATOM   1608   CZ ARG C  13      25.075  14.123  24.498  1.00  0.00            
ATOM   1609  NH1 ARG C  13      23.940  13.555  23.994  1.00  0.00            
ATOM   1610  NH2 ARG C  13      25.000  15.280  25.218  1.00  0.00            
ATOM   1611    C ARG C  13      30.097  11.352  21.406  1.00  0.00            
ATOM   1612    O ARG C  13      31.311  11.450  21.222  1.00  0.00            
ATOM   1613    N GLU C  14      29.164  12.096  20.755  1.00  0.00            
ATOM   1614   CA GLU C  14      29.486  13.097  19.771  1.00  0.00            
ATOM   1615   CB GLU C  14      28.327  14.056  19.451  1.00  0.00            
ATOM   1616   CG GLU C  14      28.694  15.110  18.403  1.00  0.00            
ATOM   1617   CD GLU C  14      27.589  16.156  18.356  1.00  0.00            
ATOM   1618  OE1 GLU C  14      26.608  16.020  19.136  1.00  0.00            
ATOM   1619  OE2 GLU C  14      27.716  17.111  17.545  1.00  0.00            
ATOM   1620    C GLU C  14      30.586  13.915  20.344  1.00  0.00            
ATOM   1621    O GLU C  14      30.417  14.618  21.339  1.00  0.00            
ATOM   1622    N THR C  15      31.766  13.811  19.716  1.00  0.00            
ATOM   1623   CA THR C  15      32.908  14.506  20.207  1.00  0.00            
ATOM   1624   CB THR C  15      34.146  14.245  19.399  1.00  0.00            
ATOM   1625  OG1 THR C  15      33.968  14.704  18.067  1.00  0.00            
ATOM   1626  CG2 THR C  15      34.426  12.732  19.407  1.00  0.00            
ATOM   1627    C THR C  15      32.590  15.991  20.093  1.00  0.00            
ATOM   1628    O THR C  15      32.261  16.437  18.962  1.00  0.00            
ATOM   1629  OXT THR C  15      32.668  16.695  21.134  1.00  0.00            
END
