# Supplementary material for: Integrative modeling of diverse protein-peptide systems using CABS-dock
Source: PLoS Comput Biol. 2023 Jul 5;19(7):e1011275. doi: 10.1371/journal.pcbi.1011275 (PMC10351741; doi:10.1371/journal.pcbi.1011275)
Supplement: S1 File — Files in pdb format containing atomic coordinates of the structures obtained in this study: the highest-scored amyloid models and 10 examples of the docked peptide for each enzyme-substrate complex. (ZIP) [file pcbi.1011275.s006.zip › 13_HIV1_AAGAVASYDYLVIGGG/146.pdb]

CRYST1    0.000    0.000    0.000   0.00   0.00   0.00 P 1           1
ATOM      1    N PRO A   1      13.508  13.095  27.899  1.00  1.00            
ATOM      2   CA PRO A   1      14.043  13.670  29.164  1.00  1.00            
ATOM      3   CD PRO A   1      13.399  11.601  28.035  1.00  1.00            
ATOM      4   CB PRO A   1      14.438  12.487  30.045  1.00  1.00            
ATOM      5   CG PRO A   1      13.596  11.314  29.530  1.00  1.00            
ATOM      6    C PRO A   1      15.200  14.520  28.781  1.00  1.00            
ATOM      7    O PRO A   1      15.187  15.715  29.071  1.00  1.00            
ATOM      8    N GLN A   2      16.225  13.925  28.148  4.00  1.00            
ATOM      9   CA GLN A   2      17.333  14.728  27.737  4.00  1.00            
ATOM     10   CB GLN A   2      18.692  14.279  28.298  4.00  1.00            
ATOM     11   CG GLN A   2      18.821  14.393  29.816  4.00  1.00            
ATOM     12   CD GLN A   2      20.222  13.929  30.191  4.00  1.00            
ATOM     13  OE1 GLN A   2      21.009  13.531  29.334  4.00  1.00            
ATOM     14  NE2 GLN A   2      20.545  13.985  31.511  4.00  1.00            
ATOM     15    C GLN A   2      17.443  14.576  26.264  4.00  1.00            
ATOM     16    O GLN A   2      17.286  13.480  25.731  4.00  1.00            
ATOM     17    N ILE A   3      17.700  15.686  25.552  4.00  1.00            
ATOM     18   CA ILE A   3      17.891  15.502  24.153  4.00  1.00            
ATOM     19   CB ILE A   3      17.118  16.445  23.279  4.00  1.00            
ATOM     20  CG1 ILE A   3      15.612  16.163  23.414  4.00  1.00            
ATOM     21  CG2 ILE A   3      17.647  16.311  21.841  4.00  1.00            
ATOM     22  CD1 ILE A   3      15.226  14.742  23.002  4.00  1.00            
ATOM     23    C ILE A   3      19.350  15.687  23.889  4.00  1.00            
ATOM     24    O ILE A   3      19.877  16.794  23.991  4.00  1.00            
ATOM     25    N THR A   4      20.046  14.582  23.554  1.00  1.00            
ATOM     26   CA THR A   4      21.441  14.669  23.242  1.00  1.00            
ATOM     27   CB THR A   4      22.120  13.333  23.134  1.00  1.00            
ATOM     28  OG1 THR A   4      23.513  13.506  22.926  1.00  1.00            
ATOM     29  CG2 THR A   4      21.497  12.550  21.964  1.00  1.00            
ATOM     30    C THR A   4      21.470  15.301  21.896  1.00  1.00            
ATOM     31    O THR A   4      20.441  15.361  21.225  1.00  1.00            
ATOM     32    N LEU A   5      22.625  15.827  21.450  1.00  1.00            
ATOM     33   CA LEU A   5      22.491  16.470  20.182  1.00  1.00            
ATOM     34   CB LEU A   5      22.948  17.940  20.167  1.00  1.00            
ATOM     35   CG LEU A   5      22.132  18.884  21.063  1.00  1.00            
ATOM     36  CD1 LEU A   5      22.281  18.508  22.544  1.00  1.00            
ATOM     37  CD2 LEU A   5      22.485  20.355  20.783  1.00  1.00            
ATOM     38    C LEU A   5      23.335  15.823  19.125  1.00  1.00            
ATOM     39    O LEU A   5      24.302  16.423  18.660  1.00  1.00            
ATOM     40    N TRP A   6      23.006  14.587  18.710  1.00  1.00            
ATOM     41   CA TRP A   6      23.700  13.994  17.599  1.00  1.00            
ATOM     42   CB TRP A   6      23.376  12.491  17.466  1.00  1.00            
ATOM     43   CG TRP A   6      24.088  11.763  16.349  1.00  1.00            
ATOM     44  CD2 TRP A   6      23.938  10.358  16.084  1.00  1.00            
ATOM     45  CD1 TRP A   6      24.973  12.238  15.426  1.00  1.00            
ATOM     46  NE1 TRP A   6      25.388  11.216  14.604  1.00  1.00            
ATOM     47  CE2 TRP A   6      24.759  10.054  14.999  1.00  1.00            
ATOM     48  CE3 TRP A   6      23.182   9.399  16.698  1.00  1.00            
ATOM     49  CZ2 TRP A   6      24.836   8.781  14.508  1.00  1.00            
ATOM     50  CZ3 TRP A   6      23.260   8.118  16.198  1.00  1.00            
ATOM     51  CH2 TRP A   6      24.073   7.814  15.124  1.00  1.00            
ATOM     52    C TRP A   6      23.223  14.687  16.353  1.00  1.00            
ATOM     53    O TRP A   6      24.019  15.127  15.525  1.00  1.00            
ATOM     54    N LYS A   7      21.886  14.818  16.210  1.00  1.00            
ATOM     55   CA LYS A   7      21.290  15.435  15.054  1.00  1.00            
ATOM     56   CB LYS A   7      20.262  14.556  14.322  1.00  1.00            
ATOM     57   CG LYS A   7      18.957  14.341  15.093  1.00  1.00            
ATOM     58   CD LYS A   7      19.123  13.622  16.432  1.00  1.00            
ATOM     59   CE LYS A   7      17.800  13.424  17.174  1.00  1.00            
ATOM     60   NZ LYS A   7      18.025  12.668  18.427  1.00  1.00            
ATOM     61    C LYS A   7      20.573  16.646  15.548  1.00  1.00            
ATOM     62    O LYS A   7      20.629  16.975  16.731  1.00  1.00            
ATOM     63    N ARG A   8      19.907  17.369  14.631  1.00  1.00            
ATOM     64   CA ARG A   8      19.252  18.582  15.035  1.00  1.00            
ATOM     65   CB ARG A   8      18.647  19.369  13.868  1.00  1.00            
ATOM     66   CG ARG A   8      17.572  18.586  13.106  1.00  1.00            
ATOM     67   CD ARG A   8      18.141  17.535  12.151  1.00  1.00            
ATOM     68   NE ARG A   8      18.825  18.263  11.047  1.00  1.00            
ATOM     69   CZ ARG A   8      20.073  17.883  10.646  1.00  1.00            
ATOM     70  NH1 ARG A   8      20.708  16.852  11.275  1.00  1.00            
ATOM     71  NH2 ARG A   8      20.688  18.539   9.620  1.00  1.00            
ATOM     72    C ARG A   8      18.138  18.225  15.968  1.00  1.00            
ATOM     73    O ARG A   8      17.303  17.376  15.662  1.00  1.00            
ATOM     74    N PRO A   9      18.121  18.864  17.112  1.00  1.00            
ATOM     75   CA PRO A   9      17.094  18.640  18.096  1.00  1.00            
ATOM     76   CD PRO A   9      18.773  20.153  17.284  1.00  1.00            
ATOM     77   CB PRO A   9      17.345  19.675  19.189  1.00  1.00            
ATOM     78   CG PRO A   9      18.000  20.841  18.421  1.00  1.00            
ATOM     79    C PRO A   9      15.800  18.872  17.394  1.00  1.00            
ATOM     80    O PRO A   9      15.587  19.966  16.883  1.00  1.00            
ATOM     81    N LEU A  10      14.917  17.854  17.358  4.00  1.00            
ATOM     82   CA LEU A  10      13.643  18.035  16.734  4.00  1.00            
ATOM     83   CB LEU A  10      13.380  17.042  15.581  4.00  1.00            
ATOM     84   CG LEU A  10      12.106  17.291  14.736  4.00  1.00            
ATOM     85  CD1 LEU A  10      11.982  16.228  13.635  4.00  1.00            
ATOM     86  CD2 LEU A  10      10.823  17.393  15.576  4.00  1.00            
ATOM     87    C LEU A  10      12.679  17.743  17.822  4.00  1.00            
ATOM     88    O LEU A  10      12.811  16.750  18.537  4.00  1.00            
ATOM     89    N VAL A  11      11.686  18.623  17.988  4.00  1.00            
ATOM     90   CA VAL A  11      10.736  18.402  19.022  4.00  1.00            
ATOM     91   CB VAL A  11      10.835  19.369  20.165  4.00  1.00            
ATOM     92  CG1 VAL A  11      10.397  20.760  19.671  4.00  1.00            
ATOM     93  CG2 VAL A  11       9.989  18.829  21.329  4.00  1.00            
ATOM     94    C VAL A  11       9.402  18.618  18.409  4.00  1.00            
ATOM     95    O VAL A  11       9.289  19.162  17.311  4.00  1.00            
ATOM     96    N THR A  12       8.345  18.171  19.103  4.00  1.00            
ATOM     97   CA THR A  12       7.045  18.379  18.556  4.00  1.00            
ATOM     98   CB THR A  12       6.165  17.166  18.646  4.00  1.00            
ATOM     99  OG1 THR A  12       4.935  17.408  17.981  4.00  1.00            
ATOM    100  CG2 THR A  12       5.918  16.815  20.124  4.00  1.00            
ATOM    101    C THR A  12       6.413  19.487  19.344  4.00  1.00            
ATOM    102    O THR A  12       6.420  19.473  20.574  4.00  1.00            
ATOM    103    N ILE A  13       5.873  20.508  18.643  4.00  1.00            
ATOM    104   CA ILE A  13       5.257  21.618  19.316  4.00  1.00            
ATOM    105   CB ILE A  13       5.938  22.929  19.018  4.00  1.00            
ATOM    106  CG1 ILE A  13       5.452  24.033  19.970  4.00  1.00            
ATOM    107  CG2 ILE A  13       5.765  23.254  17.525  4.00  1.00            
ATOM    108  CD1 ILE A  13       6.329  25.284  19.930  4.00  1.00            
ATOM    109    C ILE A  13       3.833  21.681  18.868  4.00  1.00            
ATOM    110    O ILE A  13       3.543  21.659  17.672  4.00  1.00            
ATOM    111    N ARG A  14       2.891  21.729  19.828  4.00  1.00            
ATOM    112   CA ARG A  14       1.515  21.798  19.436  4.00  1.00            
ATOM    113   CB ARG A  14       0.619  20.775  20.149  4.00  1.00            
ATOM    114   CG ARG A  14      -0.842  20.839  19.702  4.00  1.00            
ATOM    115   CD ARG A  14      -1.771  19.944  20.521  4.00  1.00            
ATOM    116   NE ARG A  14      -1.964  20.603  21.843  4.00  1.00            
ATOM    117   CZ ARG A  14      -2.612  19.944  22.847  4.00  1.00            
ATOM    118  NH1 ARG A  14      -3.083  18.680  22.641  4.00  1.00            
ATOM    119  NH2 ARG A  14      -2.784  20.547  24.059  4.00  1.00            
ATOM    120    C ARG A  14       1.016  23.156  19.806  4.00  1.00            
ATOM    121    O ARG A  14       0.852  23.470  20.985  4.00  1.00            
ATOM    122    N ILE A  15       0.777  24.005  18.790  4.00  1.00            
ATOM    123   CA ILE A  15       0.236  25.311  19.019  4.00  1.00            
ATOM    124   CB ILE A  15       1.187  26.422  18.671  4.00  1.00            
ATOM    125  CG1 ILE A  15       0.642  27.775  19.156  4.00  1.00            
ATOM    126  CG2 ILE A  15       1.477  26.355  17.162  4.00  1.00            
ATOM    127  CD1 ILE A  15       1.684  28.894  19.132  4.00  1.00            
ATOM    128    C ILE A  15      -0.937  25.407  18.110  4.00  1.00            
ATOM    129    O ILE A  15      -0.881  24.964  16.964  4.00  1.00            
ATOM    130    N GLY A  16      -2.054  25.965  18.603  3.00  1.00            
ATOM    131   CA GLY A  16      -3.200  25.983  17.750  3.00  1.00            
ATOM    132    C GLY A  16      -3.545  24.535  17.602  3.00  1.00            
ATOM    133    O GLY A  16      -3.068  23.693  18.361  3.00  1.00            
ATOM    134    N GLY A  17      -4.392  24.204  16.614  3.00  1.00            
ATOM    135   CA GLY A  17      -4.765  22.840  16.384  3.00  1.00            
ATOM    136    C GLY A  17      -3.582  22.062  15.884  3.00  1.00            
ATOM    137    O GLY A  17      -3.416  20.886  16.203  3.00  1.00            
ATOM    138    N GLN A  18      -2.727  22.719  15.080  4.00  1.00            
ATOM    139   CA GLN A  18      -1.675  22.075  14.345  4.00  1.00            
ATOM    140   CB GLN A  18      -1.089  22.974  13.242  4.00  1.00            
ATOM    141   CG GLN A  18      -2.110  23.333  12.159  4.00  1.00            
ATOM    142   CD GLN A  18      -1.425  24.219  11.130  4.00  1.00            
ATOM    143  OE1 GLN A  18      -2.026  24.614  10.133  4.00  1.00            
ATOM    144  NE2 GLN A  18      -0.129  24.549  11.381  4.00  1.00            
ATOM    145    C GLN A  18      -0.539  21.575  15.172  4.00  1.00            
ATOM    146    O GLN A  18      -0.293  22.022  16.292  4.00  1.00            
ATOM    147    N LEU A  19       0.165  20.576  14.588  4.00  1.00            
ATOM    148   CA LEU A  19       1.334  19.962  15.144  4.00  1.00            
ATOM    149   CB LEU A  19       1.323  18.427  15.018  4.00  1.00            
ATOM    150   CG LEU A  19       2.444  17.718  15.800  4.00  1.00            
ATOM    151  CD1 LEU A  19       3.843  18.048  15.254  4.00  1.00            
ATOM    152  CD2 LEU A  19       2.300  17.990  17.305  4.00  1.00            
ATOM    153    C LEU A  19       2.475  20.486  14.324  4.00  1.00            
ATOM    154    O LEU A  19       2.419  20.449  13.095  4.00  1.00            
ATOM    155    N LYS A  20       3.540  21.007  14.970  4.00  1.00            
ATOM    156   CA LYS A  20       4.616  21.553  14.189  4.00  1.00            
ATOM    157   CB LYS A  20       4.736  23.082  14.303  4.00  1.00            
ATOM    158   CG LYS A  20       5.590  23.706  13.199  4.00  1.00            
ATOM    159   CD LYS A  20       4.938  23.590  11.820  4.00  1.00            
ATOM    160   CE LYS A  20       5.758  24.199  10.682  4.00  1.00            
ATOM    161   NZ LYS A  20       5.060  23.981   9.395  4.00  1.00            
ATOM    162    C LYS A  20       5.916  20.964  14.666  4.00  1.00            
ATOM    163    O LYS A  20       6.077  20.679  15.851  4.00  1.00            
ATOM    164    N GLU A  21       6.874  20.745  13.734  4.00  1.00            
ATOM    165   CA GLU A  21       8.184  20.250  14.078  4.00  1.00            
ATOM    166   CB GLU A  21       8.998  19.787  12.858  4.00  1.00            
ATOM    167   CG GLU A  21       8.379  18.585  12.140  4.00  1.00            
ATOM    168   CD GLU A  21       9.224  18.267  10.914  4.00  1.00            
ATOM    169  OE1 GLU A  21      10.243  18.975  10.692  4.00  1.00            
ATOM    170  OE2 GLU A  21       8.858  17.310  10.180  4.00  1.00            
ATOM    171    C GLU A  21       8.896  21.429  14.686  4.00  1.00            
ATOM    172    O GLU A  21       8.687  22.559  14.247  4.00  1.00            
ATOM    173    N ALA A  22       9.746  21.219  15.720  4.00  1.00            
ATOM    174   CA ALA A  22      10.380  22.367  16.317  4.00  1.00            
ATOM    175   CB ALA A  22       9.723  22.809  17.637  4.00  1.00            
ATOM    176    C ALA A  22      11.823  22.083  16.618  4.00  1.00            
ATOM    177    O ALA A  22      12.202  20.966  16.956  4.00  1.00            
ATOM    178    N LEU A  23      12.670  23.121  16.463  4.00  1.00            
ATOM    179   CA LEU A  23      14.096  23.042  16.640  4.00  1.00            
ATOM    180   CB LEU A  23      14.838  24.242  16.034  4.00  1.00            
ATOM    181   CG LEU A  23      16.362  24.156  16.227  4.00  1.00            
ATOM    182  CD1 LEU A  23      16.942  22.921  15.517  4.00  1.00            
ATOM    183  CD2 LEU A  23      17.053  25.461  15.806  4.00  1.00            
ATOM    184    C LEU A  23      14.595  22.914  18.062  4.00  1.00            
ATOM    185    O LEU A  23      15.458  22.076  18.321  4.00  1.00            
ATOM    186    N LEU A  24      14.067  23.711  19.022  4.00  1.00            
ATOM    187   CA LEU A  24      14.657  23.816  20.346  4.00  1.00            
ATOM    188   CB LEU A  24      15.070  22.485  21.000  4.00  1.00            
ATOM    189   CG LEU A  24      13.911  21.502  21.240  4.00  1.00            
ATOM    190  CD1 LEU A  24      12.862  22.089  22.198  4.00  1.00            
ATOM    191  CD2 LEU A  24      13.325  21.000  19.912  4.00  1.00            
ATOM    192    C LEU A  24      15.897  24.594  20.117  4.00  1.00            
ATOM    193    O LEU A  24      16.806  24.133  19.429  4.00  1.00            
ATOM    194    N ASP A  25      15.977  25.813  20.673  1.00  1.00            
ATOM    195   CA ASP A  25      17.132  26.546  20.279  1.00  1.00            
ATOM    196   CB ASP A  25      16.856  27.379  19.015  1.00  1.00            
ATOM    197   CG ASP A  25      18.173  27.913  18.498  1.00  1.00            
ATOM    198  OD1 ASP A  25      19.220  27.497  19.056  1.00  1.00            
ATOM    199  OD2 ASP A  25      18.157  28.739  17.547  1.00  1.00            
ATOM    200    C ASP A  25      17.552  27.493  21.342  1.00  1.00            
ATOM    201    O ASP A  25      16.804  28.379  21.750  1.00  1.00            
ATOM    202    N THR A  26      18.782  27.290  21.829  3.00  1.00            
ATOM    203   CA THR A  26      19.375  28.165  22.785  3.00  1.00            
ATOM    204   CB THR A  26      20.617  27.594  23.404  3.00  1.00            
ATOM    205  OG1 THR A  26      21.047  28.416  24.478  3.00  1.00            
ATOM    206  CG2 THR A  26      21.714  27.504  22.329  3.00  1.00            
ATOM    207    C THR A  26      19.764  29.443  22.115  3.00  1.00            
ATOM    208    O THR A  26      19.690  30.519  22.705  3.00  1.00            
ATOM    209    N GLY A  27      20.166  29.339  20.835  3.00  1.00            
ATOM    210   CA GLY A  27      20.738  30.429  20.099  3.00  1.00            
ATOM    211    C GLY A  27      19.802  31.597  20.037  3.00  1.00            
ATOM    212    O GLY A  27      20.245  32.742  20.116  3.00  1.00            
ATOM    213    N ALA A  28      18.485  31.361  19.901  1.00  1.00            
ATOM    214   CA ALA A  28      17.617  32.481  19.668  1.00  1.00            
ATOM    215   CB ALA A  28      16.491  32.159  18.674  1.00  1.00            
ATOM    216    C ALA A  28      16.959  32.963  20.900  1.00  1.00            
ATOM    217    O ALA A  28      16.511  32.195  21.750  1.00  1.00            
ATOM    218    N ASP A  29      16.924  34.301  21.014  1.00  1.00            
ATOM    219   CA ASP A  29      16.298  34.933  22.121  1.00  1.00            
ATOM    220   CB ASP A  29      16.603  36.435  22.176  1.00  1.00            
ATOM    221   CG ASP A  29      18.070  36.608  22.539  1.00  1.00            
ATOM    222  OD1 ASP A  29      18.461  36.159  23.648  1.00  1.00            
ATOM    223  OD2 ASP A  29      18.814  37.201  21.713  1.00  1.00            
ATOM    224    C ASP A  29      14.821  34.751  22.083  1.00  1.00            
ATOM    225    O ASP A  29      14.222  34.246  23.031  1.00  1.00            
ATOM    226    N ASP A  30      14.193  35.138  20.960  1.00  1.00            
ATOM    227   CA ASP A  30      12.774  35.004  20.862  1.00  1.00            
ATOM    228   CB ASP A  30      12.088  36.038  19.949  1.00  1.00            
ATOM    229   CG ASP A  30      11.988  37.362  20.685  1.00  1.00            
ATOM    230  OD1 ASP A  30      11.685  37.337  21.907  1.00  1.00            
ATOM    231  OD2 ASP A  30      12.211  38.419  20.036  1.00  1.00            
ATOM    232    C ASP A  30      12.517  33.703  20.248  1.00  1.00            
ATOM    233    O ASP A  30      13.412  32.882  20.053  1.00  1.00            
ATOM    234    N THR A  31      11.239  33.487  19.943  1.00  1.00            
ATOM    235   CA THR A  31      10.925  32.277  19.297  1.00  1.00            
ATOM    236   CB THR A  31       9.895  31.461  20.021  1.00  1.00            
ATOM    237  OG1 THR A  31       8.676  32.182  20.107  1.00  1.00            
ATOM    238  CG2 THR A  31      10.419  31.135  21.431  1.00  1.00            
ATOM    239    C THR A  31      10.353  32.638  17.996  1.00  1.00            
ATOM    240    O THR A  31       9.667  33.650  17.853  1.00  1.00            
ATOM    241    N VAL A  32      10.648  31.815  16.990  4.00  1.00            
ATOM    242   CA VAL A  32      10.101  32.173  15.741  4.00  1.00            
ATOM    243   CB VAL A  32      11.133  32.421  14.680  4.00  1.00            
ATOM    244  CG1 VAL A  32      11.916  31.118  14.447  4.00  1.00            
ATOM    245  CG2 VAL A  32      10.423  32.945  13.421  4.00  1.00            
ATOM    246    C VAL A  32       9.254  31.044  15.264  4.00  1.00            
ATOM    247    O VAL A  32       9.604  29.877  15.431  4.00  1.00            
ATOM    248    N LEU A  33       8.090  31.370  14.669  4.00  1.00            
ATOM    249   CA LEU A  33       7.268  30.326  14.141  4.00  1.00            
ATOM    250   CB LEU A  33       5.860  30.187  14.765  4.00  1.00            
ATOM    251   CG LEU A  33       4.974  31.453  14.828  4.00  1.00            
ATOM    252  CD1 LEU A  33       4.725  32.092  13.453  4.00  1.00            
ATOM    253  CD2 LEU A  33       3.642  31.123  15.521  4.00  1.00            
ATOM    254    C LEU A  33       7.102  30.552  12.668  4.00  1.00            
ATOM    255    O LEU A  33       7.329  31.652  12.168  4.00  1.00            
ATOM    256    N GLU A  34       6.710  29.490  11.931  4.00  1.00            
ATOM    257   CA GLU A  34       6.487  29.595  10.515  4.00  1.00            
ATOM    258   CB GLU A  34       6.327  28.247   9.796  4.00  1.00            
ATOM    259   CG GLU A  34       7.601  27.401   9.787  4.00  1.00            
ATOM    260   CD GLU A  34       7.308  26.147   8.980  4.00  1.00            
ATOM    261  OE1 GLU A  34       6.258  26.133   8.282  4.00  1.00            
ATOM    262  OE2 GLU A  34       8.126  25.192   9.043  4.00  1.00            
ATOM    263    C GLU A  34       5.209  30.347  10.343  4.00  1.00            
ATOM    264    O GLU A  34       4.408  30.459  11.270  4.00  1.00            
ATOM    265    N GLU A  35       4.998  30.901   9.136  1.00  1.00            
ATOM    266   CA GLU A  35       3.853  31.719   8.878  1.00  1.00            
ATOM    267   CB GLU A  35       3.875  32.340   7.472  1.00  1.00            
ATOM    268   CG GLU A  35       3.941  31.289   6.362  1.00  1.00            
ATOM    269   CD GLU A  35       4.123  32.008   5.034  1.00  1.00            
ATOM    270  OE1 GLU A  35       4.245  33.262   5.050  1.00  1.00            
ATOM    271  OE2 GLU A  35       4.148  31.311   3.985  1.00  1.00            
ATOM    272    C GLU A  35       2.609  30.936   9.016  1.00  1.00            
ATOM    273    O GLU A  35       2.502  29.795   8.570  1.00  1.00            
ATOM    274    N MET A  36       1.634  31.565   9.689  1.00  1.00            
ATOM    275   CA MET A  36       0.353  30.971   9.840  1.00  1.00            
ATOM    276   CB MET A  36       0.273  29.969  11.002  1.00  1.00            
ATOM    277   CG MET A  36      -1.093  29.294  11.127  1.00  1.00            
ATOM    278   SD MET A  36      -1.155  27.947  12.347  1.00  1.00            
ATOM    279   CE MET A  36      -2.907  27.560  12.065  1.00  1.00            
ATOM    280    C MET A  36      -0.589  32.080  10.125  1.00  1.00            
ATOM    281    O MET A  36      -0.207  33.094  10.708  1.00  1.00            
ATOM    282    N ASN A  37      -1.855  31.932   9.700  1.00  1.00            
ATOM    283   CA ASN A  37      -2.763  32.987  10.009  1.00  1.00            
ATOM    284   CB ASN A  37      -3.843  33.215   8.927  1.00  1.00            
ATOM    285   CG ASN A  37      -4.612  31.926   8.675  1.00  1.00            
ATOM    286  OD1 ASN A  37      -5.812  31.842   8.935  1.00  1.00            
ATOM    287  ND2 ASN A  37      -3.905  30.890   8.150  1.00  1.00            
ATOM    288    C ASN A  37      -3.400  32.653  11.323  1.00  1.00            
ATOM    289    O ASN A  37      -4.540  32.193  11.395  1.00  1.00            
ATOM    290    N LEU A  38      -2.653  32.886  12.421  1.00  1.00            
ATOM    291   CA LEU A  38      -3.170  32.646  13.739  1.00  1.00            
ATOM    292   CB LEU A  38      -2.068  32.471  14.795  1.00  1.00            
ATOM    293   CG LEU A  38      -1.221  31.205  14.569  1.00  1.00            
ATOM    294  CD1 LEU A  38      -0.130  31.054  15.638  1.00  1.00            
ATOM    295  CD2 LEU A  38      -2.117  29.960  14.460  1.00  1.00            
ATOM    296    C LEU A  38      -3.959  33.871  14.075  1.00  1.00            
ATOM    297    O LEU A  38      -3.550  34.989  13.766  1.00  1.00            
ATOM    298    N PRO A  39      -5.100  33.690  14.676  1.00  1.00            
ATOM    299   CA PRO A  39      -5.908  34.825  15.030  1.00  1.00            
ATOM    300   CD PRO A  39      -5.907  32.518  14.393  1.00  1.00            
ATOM    301   CB PRO A  39      -7.354  34.320  15.083  1.00  1.00            
ATOM    302   CG PRO A  39      -7.232  32.788  15.121  1.00  1.00            
ATOM    303    C PRO A  39      -5.475  35.530  16.273  1.00  1.00            
ATOM    304    O PRO A  39      -4.865  34.894  17.128  1.00  1.00            
ATOM    305    N GLY A  40      -5.786  36.841  16.387  1.00  1.00            
ATOM    306   CA GLY A  40      -5.467  37.598  17.567  1.00  1.00            
ATOM    307    C GLY A  40      -4.978  38.951  17.141  1.00  1.00            
ATOM    308    O GLY A  40      -4.736  39.194  15.960  1.00  1.00            
ATOM    309    N LYS A  41      -4.823  39.872  18.118  1.00  1.00            
ATOM    310   CA LYS A  41      -4.317  41.193  17.860  1.00  1.00            
ATOM    311   CB LYS A  41      -4.542  42.179  19.019  1.00  1.00            
ATOM    312   CG LYS A  41      -4.052  43.598  18.725  1.00  1.00            
ATOM    313   CD LYS A  41      -4.868  44.313  17.646  1.00  1.00            
ATOM    314   CE LYS A  41      -4.397  45.741  17.365  1.00  1.00            
ATOM    315   NZ LYS A  41      -4.688  46.606  18.530  1.00  1.00            
ATOM    316    C LYS A  41      -2.837  41.025  17.685  1.00  1.00            
ATOM    317    O LYS A  41      -2.280  40.020  18.123  1.00  1.00            
ATOM    318    N TRP A  42      -2.144  41.982  17.026  1.00  1.00            
ATOM    319   CA TRP A  42      -0.747  41.725  16.811  1.00  1.00            
ATOM    320   CB TRP A  42      -0.412  41.312  15.367  1.00  1.00            
ATOM    321   CG TRP A  42      -0.734  42.363  14.334  1.00  1.00            
ATOM    322  CD2 TRP A  42      -2.003  42.482  13.676  1.00  1.00            
ATOM    323  CD1 TRP A  42       0.054  43.360  13.839  1.00  1.00            
ATOM    324  NE1 TRP A  42      -0.647  44.095  12.912  1.00  1.00            
ATOM    325  CE2 TRP A  42      -1.915  43.565  12.801  1.00  1.00            
ATOM    326  CE3 TRP A  42      -3.149  41.747  13.790  1.00  1.00            
ATOM    327  CZ2 TRP A  42      -2.976  43.932  12.026  1.00  1.00            
ATOM    328  CZ3 TRP A  42      -4.218  42.121  13.005  1.00  1.00            
ATOM    329  CH2 TRP A  42      -4.133  43.192  12.140  1.00  1.00            
ATOM    330    C TRP A  42       0.110  42.903  17.141  1.00  1.00            
ATOM    331    O TRP A  42      -0.371  44.022  17.308  1.00  1.00            
ATOM    332    N LYS A  43       1.435  42.644  17.265  4.00  1.00            
ATOM    333   CA LYS A  43       2.376  43.680  17.576  4.00  1.00            
ATOM    334   CB LYS A  43       2.712  43.746  19.073  4.00  1.00            
ATOM    335   CG LYS A  43       1.489  44.073  19.933  4.00  1.00            
ATOM    336   CD LYS A  43       1.665  43.767  21.422  4.00  1.00            
ATOM    337   CE LYS A  43       0.421  44.073  22.257  4.00  1.00            
ATOM    338   NZ LYS A  43       0.609  43.596  23.646  4.00  1.00            
ATOM    339    C LYS A  43       3.648  43.440  16.826  4.00  1.00            
ATOM    340    O LYS A  43       4.097  42.306  16.684  4.00  1.00            
ATOM    341    N PRO A  44       4.241  44.490  16.335  4.00  0.00            
ATOM    342   CA PRO A  44       5.476  44.327  15.611  4.00  0.00            
ATOM    343   CD PRO A  44       3.429  45.560  15.777  4.00  0.00            
ATOM    344   CB PRO A  44       5.615  45.569  14.733  4.00  0.00            
ATOM    345   CG PRO A  44       4.163  46.023  14.509  4.00  0.00            
ATOM    346    C PRO A  44       6.669  44.096  16.481  4.00  0.00            
ATOM    347    O PRO A  44       6.680  44.546  17.623  4.00  0.00            
ATOM    348    N LYS A  45       7.673  43.373  15.944  4.00  0.00            
ATOM    349   CA LYS A  45       8.926  43.151  16.607  4.00  0.00            
ATOM    350   CB LYS A  45       8.964  41.862  17.446  4.00  0.00            
ATOM    351   CG LYS A  45      10.236  41.714  18.285  4.00  0.00            
ATOM    352   CD LYS A  45      10.327  42.720  19.434  4.00  0.00            
ATOM    353   CE LYS A  45      11.596  42.578  20.278  4.00  0.00            
ATOM    354   NZ LYS A  45      11.597  43.588  21.362  4.00  0.00            
ATOM    355    C LYS A  45       9.909  42.990  15.509  4.00  0.00            
ATOM    356    O LYS A  45       9.663  42.269  14.542  4.00  0.00            
ATOM    357    N MET A  46      11.053  43.676  15.614  4.00  0.00            
ATOM    358   CA MET A  46      12.015  43.502  14.579  4.00  0.00            
ATOM    359   CB MET A  46      12.768  44.789  14.204  4.00  0.00            
ATOM    360   CG MET A  46      13.766  44.601  13.060  4.00  0.00            
ATOM    361   SD MET A  46      14.673  46.105  12.592  4.00  0.00            
ATOM    362   CE MET A  46      15.721  46.125  14.074  4.00  0.00            
ATOM    363    C MET A  46      13.016  42.551  15.136  4.00  0.00            
ATOM    364    O MET A  46      13.494  42.721  16.257  4.00  0.00            
ATOM    365    N ILE A  47      13.344  41.502  14.366  4.00  0.00            
ATOM    366   CA ILE A  47      14.278  40.532  14.842  4.00  0.00            
ATOM    367   CB ILE A  47      13.730  39.144  14.865  4.00  0.00            
ATOM    368  CG1 ILE A  47      12.524  39.010  15.802  4.00  0.00            
ATOM    369  CG2 ILE A  47      14.898  38.227  15.224  4.00  0.00            
ATOM    370  CD1 ILE A  47      11.802  37.675  15.620  4.00  0.00            
ATOM    371    C ILE A  47      15.375  40.484  13.838  4.00  0.00            
ATOM    372    O ILE A  47      15.143  40.664  12.643  4.00  0.00            
ATOM    373    N GLY A  48      16.615  40.261  14.303  4.00  0.00            
ATOM    374   CA GLY A  48      17.675  40.130  13.360  4.00  0.00            
ATOM    375    C GLY A  48      17.963  38.671  13.252  4.00  0.00            
ATOM    376    O GLY A  48      18.055  37.967  14.255  4.00  0.00            
ATOM    377    N GLY A  49      18.111  38.178  12.010  4.00  0.00            
ATOM    378   CA GLY A  49      18.421  36.798  11.792  4.00  0.00            
ATOM    379    C GLY A  49      19.896  36.716  11.847  4.00  0.00            
ATOM    380    O GLY A  49      20.570  37.658  12.257  4.00  0.00            
ATOM    381    N ILE A  50      20.443  35.570  11.424  3.00  0.00            
ATOM    382   CA ILE A  50      21.847  35.437  11.580  3.00  0.00            
ATOM    383   CB ILE A  50      22.333  34.032  11.323  3.00  0.00            
ATOM    384  CG1 ILE A  50      23.729  33.839  11.931  3.00  0.00            
ATOM    385  CG2 ILE A  50      22.249  33.711   9.824  3.00  0.00            
ATOM    386  CD1 ILE A  50      23.702  33.828  13.458  3.00  0.00            
ATOM    387    C ILE A  50      22.592  36.412  10.717  3.00  0.00            
ATOM    388    O ILE A  50      23.477  37.119  11.197  3.00  0.00            
ATOM    389    N GLY A  51      22.238  36.493   9.424  3.00  0.00            
ATOM    390   CA GLY A  51      22.852  37.422   8.523  3.00  0.00            
ATOM    391    C GLY A  51      21.706  37.850   7.689  3.00  0.00            
ATOM    392    O GLY A  51      21.722  37.747   6.463  3.00  0.00            
ATOM    393    N GLY A  52      20.664  38.346   8.374  4.00  0.00            
ATOM    394   CA GLY A  52      19.484  38.747   7.690  4.00  0.00            
ATOM    395    C GLY A  52      18.662  39.546   8.651  4.00  0.00            
ATOM    396    O GLY A  52      18.857  39.465   9.862  4.00  0.00            
ATOM    397    N PHE A  53      17.729  40.367   8.127  4.00  0.00            
ATOM    398   CA PHE A  53      16.824  41.088   8.977  4.00  0.00            
ATOM    399   CB PHE A  53      16.529  42.533   8.538  4.00  0.00            
ATOM    400   CG PHE A  53      17.661  43.423   8.913  4.00  0.00            
ATOM    401  CD1 PHE A  53      18.787  43.519   8.131  4.00  0.00            
ATOM    402  CD2 PHE A  53      17.574  44.179  10.059  4.00  0.00            
ATOM    403  CE1 PHE A  53      19.818  44.353   8.497  4.00  0.00            
ATOM    404  CE2 PHE A  53      18.600  45.014  10.430  4.00  0.00            
ATOM    405   CZ PHE A  53      19.726  45.102   9.646  4.00  0.00            
ATOM    406    C PHE A  53      15.526  40.371   8.852  4.00  0.00            
ATOM    407    O PHE A  53      15.039  40.149   7.744  4.00  0.00            
ATOM    408    N ILE A  54      14.934  39.967   9.987  4.00  0.00            
ATOM    409   CA ILE A  54      13.672  39.306   9.880  4.00  0.00            
ATOM    410   CB ILE A  54      13.641  37.957  10.548  4.00  0.00            
ATOM    411  CG1 ILE A  54      12.259  37.308  10.373  4.00  0.00            
ATOM    412  CG2 ILE A  54      14.095  38.107  12.009  4.00  0.00            
ATOM    413  CD1 ILE A  54      12.218  35.841  10.798  4.00  0.00            
ATOM    414    C ILE A  54      12.650  40.183  10.543  4.00  0.00            
ATOM    415    O ILE A  54      12.735  40.468  11.737  4.00  0.00            
ATOM    416    N LYS A  55      11.665  40.672   9.763  4.00  0.00            
ATOM    417   CA LYS A  55      10.609  41.458  10.335  4.00  0.00            
ATOM    418   CB LYS A  55       9.920  42.397   9.328  4.00  0.00            
ATOM    419   CG LYS A  55      10.843  43.504   8.815  4.00  0.00            
ATOM    420   CD LYS A  55      11.977  42.992   7.925  4.00  0.00            
ATOM    421   CE LYS A  55      12.985  44.075   7.533  4.00  0.00            
ATOM    422   NZ LYS A  55      12.313  45.136   6.749  4.00  0.00            
ATOM    423    C LYS A  55       9.607  40.464  10.798  4.00  0.00            
ATOM    424    O LYS A  55       9.460  39.405  10.190  4.00  0.00            
ATOM    425    N VAL A  56       8.894  40.749  11.899  4.00  0.00            
ATOM    426   CA VAL A  56       8.007  39.708  12.299  4.00  0.00            
ATOM    427   CB VAL A  56       8.613  38.769  13.301  4.00  0.00            
ATOM    428  CG1 VAL A  56       9.816  38.067  12.649  4.00  0.00            
ATOM    429  CG2 VAL A  56       8.968  39.569  14.566  4.00  0.00            
ATOM    430    C VAL A  56       6.795  40.260  12.928  4.00  0.00            
ATOM    431    O VAL A  56       6.766  41.403  13.379  4.00  0.00            
ATOM    432    N ARG A  57       5.733  39.437  12.947  4.00  0.00            
ATOM    433   CA ARG A  57       4.604  39.906  13.660  4.00  0.00            
ATOM    434   CB ARG A  57       3.241  39.861  12.934  4.00  0.00            
ATOM    435   CG ARG A  57       2.713  38.475  12.580  4.00  0.00            
ATOM    436   CD ARG A  57       1.370  38.506  11.850  4.00  0.00            
ATOM    437   NE ARG A  57       1.593  39.183  10.543  4.00  0.00            
ATOM    438   CZ ARG A  57       0.758  38.934   9.493  4.00  0.00            
ATOM    439  NH1 ARG A  57      -0.272  38.049   9.636  4.00  0.00            
ATOM    440  NH2 ARG A  57       0.953  39.567   8.300  4.00  0.00            
ATOM    441    C ARG A  57       4.522  39.104  14.926  4.00  0.00            
ATOM    442    O ARG A  57       4.547  37.874  14.897  4.00  0.00            
ATOM    443    N GLN A  58       4.442  39.798  16.082  4.00  1.00            
ATOM    444   CA GLN A  58       4.434  39.164  17.373  4.00  1.00            
ATOM    445   CB GLN A  58       5.187  39.945  18.463  4.00  1.00            
ATOM    446   CG GLN A  58       5.165  39.248  19.826  4.00  1.00            
ATOM    447   CD GLN A  58       5.938  40.108  20.816  4.00  1.00            
ATOM    448  OE1 GLN A  58       6.485  41.150  20.458  4.00  1.00            
ATOM    449  NE2 GLN A  58       5.985  39.661  22.099  4.00  1.00            
ATOM    450    C GLN A  58       3.032  38.993  17.830  4.00  1.00            
ATOM    451    O GLN A  58       2.246  39.938  17.885  4.00  1.00            
ATOM    452    N TYR A  59       2.694  37.734  18.146  4.00  1.00            
ATOM    453   CA TYR A  59       1.363  37.375  18.503  4.00  1.00            
ATOM    454   CB TYR A  59       1.164  35.851  18.499  4.00  1.00            
ATOM    455   CG TYR A  59      -0.232  35.591  18.940  4.00  1.00            
ATOM    456  CD1 TYR A  59      -1.278  35.772  18.068  4.00  1.00            
ATOM    457  CD2 TYR A  59      -0.494  35.161  20.221  4.00  1.00            
ATOM    458  CE1 TYR A  59      -2.567  35.530  18.476  4.00  1.00            
ATOM    459  CE2 TYR A  59      -1.783  34.917  20.634  4.00  1.00            
ATOM    460   CZ TYR A  59      -2.824  35.103  19.756  4.00  1.00            
ATOM    461   OH TYR A  59      -4.152  34.857  20.165  4.00  1.00            
ATOM    462    C TYR A  59       0.872  37.860  19.831  4.00  1.00            
ATOM    463    O TYR A  59      -0.157  38.531  19.874  4.00  1.00            
ATOM    464    N ASP A  60       1.616  37.549  20.919  4.00  1.00            
ATOM    465   CA ASP A  60       1.248  37.755  22.304  4.00  1.00            
ATOM    466   CB ASP A  60      -0.132  38.382  22.588  4.00  1.00            
ATOM    467   CG ASP A  60      -0.064  39.868  22.263  4.00  1.00            
ATOM    468  OD1 ASP A  60       1.071  40.381  22.077  4.00  1.00            
ATOM    469  OD2 ASP A  60      -1.147  40.507  22.198  4.00  1.00            
ATOM    470    C ASP A  60       1.223  36.381  22.904  4.00  1.00            
ATOM    471    O ASP A  60       2.085  35.557  22.604  4.00  1.00            
ATOM    472    N GLN A  61       0.232  36.093  23.776  4.00  1.00            
ATOM    473   CA GLN A  61       0.176  34.797  24.396  4.00  1.00            
ATOM    474   CB GLN A  61      -0.522  34.799  25.768  4.00  1.00            
ATOM    475   CG GLN A  61      -2.001  35.185  25.710  4.00  1.00            
ATOM    476   CD GLN A  61      -2.547  35.139  27.128  4.00  1.00            
ATOM    477  OE1 GLN A  61      -2.382  34.147  27.838  4.00  1.00            
ATOM    478  NE2 GLN A  61      -3.211  36.245  27.562  4.00  1.00            
ATOM    479    C GLN A  61      -0.556  33.852  23.508  4.00  1.00            
ATOM    480    O GLN A  61      -1.746  34.008  23.242  4.00  1.00            
ATOM    481    N ILE A  62       0.174  32.836  23.006  4.00  1.00            
ATOM    482   CA ILE A  62      -0.425  31.791  22.240  4.00  1.00            
ATOM    483   CB ILE A  62       0.091  31.666  20.834  4.00  1.00            
ATOM    484  CG1 ILE A  62      -0.789  30.684  20.044  4.00  1.00            
ATOM    485  CG2 ILE A  62       1.573  31.269  20.888  4.00  1.00            
ATOM    486  CD1 ILE A  62      -0.551  30.727  18.538  4.00  1.00            
ATOM    487    C ILE A  62      -0.069  30.551  22.965  4.00  1.00            
ATOM    488    O ILE A  62       1.058  30.397  23.437  4.00  1.00            
ATOM    489    N PRO A  63      -1.004  29.671  23.113  4.00  1.00            
ATOM    490   CA PRO A  63      -0.660  28.488  23.825  4.00  1.00            
ATOM    491   CD PRO A  63      -2.387  30.060  23.350  4.00  1.00            
ATOM    492   CB PRO A  63      -1.978  27.811  24.185  4.00  1.00            
ATOM    493   CG PRO A  63      -2.953  28.998  24.310  4.00  1.00            
ATOM    494    C PRO A  63       0.286  27.658  23.049  4.00  1.00            
ATOM    495    O PRO A  63       0.108  27.499  21.843  4.00  1.00            
ATOM    496    N VAL A  64       1.304  27.131  23.735  4.00  1.00            
ATOM    497   CA VAL A  64       2.221  26.303  23.037  4.00  1.00            
ATOM    498   CB VAL A  64       3.539  26.964  22.767  4.00  1.00            
ATOM    499  CG1 VAL A  64       4.479  25.925  22.137  4.00  1.00            
ATOM    500  CG2 VAL A  64       3.296  28.203  21.890  4.00  1.00            
ATOM    501    C VAL A  64       2.483  25.144  23.910  4.00  1.00            
ATOM    502    O VAL A  64       2.573  25.264  25.132  4.00  1.00            
ATOM    503    N GLU A  65       2.591  23.968  23.286  4.00  1.00            
ATOM    504   CA GLU A  65       2.874  22.808  24.051  4.00  1.00            
ATOM    505   CB GLU A  65       1.783  21.733  23.922  4.00  1.00            
ATOM    506   CG GLU A  65       2.096  20.438  24.673  4.00  1.00            
ATOM    507   CD GLU A  65       1.053  19.411  24.258  4.00  1.00            
ATOM    508  OE1 GLU A  65      -0.160  19.677  24.475  4.00  1.00            
ATOM    509  OE2 GLU A  65       1.456  18.352  23.708  4.00  1.00            
ATOM    510    C GLU A  65       4.119  22.207  23.471  4.00  1.00            
ATOM    511    O GLU A  65       4.181  21.937  22.273  4.00  1.00            
ATOM    512    N ILE A  66       5.158  22.000  24.306  4.00  1.00            
ATOM    513   CA ILE A  66       6.352  21.355  23.831  4.00  1.00            
ATOM    514   CB ILE A  66       7.603  22.178  24.011  4.00  1.00            
ATOM    515  CG1 ILE A  66       8.804  21.476  23.360  4.00  1.00            
ATOM    516  CG2 ILE A  66       7.794  22.504  25.501  4.00  1.00            
ATOM    517  CD1 ILE A  66      10.033  22.376  23.233  4.00  1.00            
ATOM    518    C ILE A  66       6.484  20.081  24.621  4.00  1.00            
ATOM    519    O ILE A  66       6.557  20.090  25.848  4.00  1.00            
ATOM    520    N CYS A  67       6.479  18.934  23.917  3.00  1.00            
ATOM    521   CA CYS A  67       6.661  17.646  24.528  3.00  1.00            
ATOM    522   CB CYS A  67       8.068  17.480  25.136  3.00  1.00            
ATOM    523   SG CYS A  67       8.438  15.781  25.672  3.00  1.00            
ATOM    524    C CYS A  67       5.640  17.409  25.599  3.00  1.00            
ATOM    525    O CYS A  67       5.934  16.792  26.621  3.00  1.00            
ATOM    526    N GLY A  68       4.401  17.890  25.400  3.00  1.00            
ATOM    527   CA GLY A  68       3.378  17.613  26.368  3.00  1.00            
ATOM    528    C GLY A  68       3.471  18.646  27.439  3.00  1.00            
ATOM    529    O GLY A  68       2.573  18.775  28.269  3.00  1.00            
ATOM    530    N HIS A  69       4.571  19.421  27.449  4.00  1.00            
ATOM    531   CA HIS A  69       4.692  20.416  28.469  4.00  1.00            
ATOM    532  ND1 HIS A  69       6.564  20.830  31.288  4.00  1.00            
ATOM    533   CG HIS A  69       6.266  21.499  30.119  4.00  1.00            
ATOM    534   CB HIS A  69       6.141  20.823  28.786  4.00  1.00            
ATOM    535  NE2 HIS A  69       6.317  22.971  31.829  4.00  1.00            
ATOM    536  CD2 HIS A  69       6.118  22.806  30.469  4.00  1.00            
ATOM    537  CE1 HIS A  69       6.582  21.757  32.278  4.00  1.00            
ATOM    538    C HIS A  69       3.950  21.621  27.981  4.00  1.00            
ATOM    539    O HIS A  69       3.788  21.810  26.777  4.00  1.00            
ATOM    540    N LYS A  70       3.457  22.469  28.906  4.00  1.00            
ATOM    541   CA LYS A  70       2.695  23.605  28.470  4.00  1.00            
ATOM    542   CB LYS A  70       1.398  23.802  29.272  4.00  1.00            
ATOM    543   CG LYS A  70       0.435  22.618  29.152  4.00  1.00            
ATOM    544   CD LYS A  70      -0.673  22.621  30.206  4.00  1.00            
ATOM    545   CE LYS A  70      -1.632  21.434  30.091  4.00  1.00            
ATOM    546   NZ LYS A  70      -2.397  21.522  28.827  4.00  1.00            
ATOM    547    C LYS A  70       3.515  24.827  28.646  4.00  1.00            
ATOM    548    O LYS A  70       4.190  25.005  29.659  4.00  1.00            
ATOM    549    N ALA A  71       3.486  25.702  27.627  4.00  1.00            
ATOM    550   CA ALA A  71       4.207  26.926  27.735  4.00  1.00            
ATOM    551   CB ALA A  71       5.539  26.930  26.967  4.00  1.00            
ATOM    552    C ALA A  71       3.359  27.985  27.147  4.00  1.00            
ATOM    553    O ALA A  71       2.621  27.757  26.191  4.00  1.00            
ATOM    554    N ILE A  72       3.438  29.182  27.741  4.00  1.00            
ATOM    555   CA ILE A  72       2.678  30.264  27.219  4.00  1.00            
ATOM    556   CB ILE A  72       1.567  30.707  28.124  4.00  1.00            
ATOM    557  CG1 ILE A  72       0.566  29.560  28.342  4.00  1.00            
ATOM    558  CG2 ILE A  72       0.938  31.973  27.518  4.00  1.00            
ATOM    559  CD1 ILE A  72      -0.086  29.061  27.053  4.00  1.00            
ATOM    560    C ILE A  72       3.619  31.411  27.091  4.00  1.00            
ATOM    561    O ILE A  72       4.525  31.567  27.909  4.00  1.00            
ATOM    562    N GLY A  73       3.450  32.248  26.050  4.00  1.00            
ATOM    563   CA GLY A  73       4.363  33.345  25.970  4.00  1.00            
ATOM    564    C GLY A  73       4.321  33.951  24.608  4.00  1.00            
ATOM    565    O GLY A  73       3.377  33.755  23.844  4.00  1.00            
ATOM    566    N THR A  74       5.385  34.714  24.286  4.00  1.00            
ATOM    567   CA THR A  74       5.460  35.442  23.057  4.00  1.00            
ATOM    568   CB THR A  74       6.479  36.543  23.073  4.00  1.00            
ATOM    569  OG1 THR A  74       7.780  36.004  23.260  4.00  1.00            
ATOM    570  CG2 THR A  74       6.137  37.514  24.217  4.00  1.00            
ATOM    571    C THR A  74       5.806  34.533  21.921  4.00  1.00            
ATOM    572    O THR A  74       6.562  33.576  22.079  4.00  1.00            
ATOM    573    N VAL A  75       5.224  34.816  20.734  4.00  1.00            
ATOM    574   CA VAL A  75       5.529  34.066  19.550  4.00  1.00            
ATOM    575   CB VAL A  75       4.481  33.079  19.157  4.00  1.00            
ATOM    576  CG1 VAL A  75       4.901  32.466  17.815  4.00  1.00            
ATOM    577  CG2 VAL A  75       4.352  32.045  20.287  4.00  1.00            
ATOM    578    C VAL A  75       5.690  35.035  18.435  4.00  1.00            
ATOM    579    O VAL A  75       5.014  36.062  18.387  4.00  1.00            
ATOM    580    N LEU A  76       6.621  34.739  17.509  4.00  1.00            
ATOM    581   CA LEU A  76       6.807  35.641  16.420  4.00  1.00            
ATOM    582   CB LEU A  76       8.189  36.315  16.406  4.00  1.00            
ATOM    583   CG LEU A  76       8.390  37.210  17.646  4.00  1.00            
ATOM    584  CD1 LEU A  76       8.457  36.370  18.931  4.00  1.00            
ATOM    585  CD2 LEU A  76       9.579  38.166  17.485  4.00  1.00            
ATOM    586    C LEU A  76       6.593  34.885  15.132  4.00  1.00            
ATOM    587    O LEU A  76       6.987  33.727  15.010  4.00  1.00            
ATOM    588    N VAL A  77       5.929  35.530  14.142  4.00  1.00            
ATOM    589   CA VAL A  77       5.645  34.946  12.851  4.00  1.00            
ATOM    590   CB VAL A  77       4.566  35.625  12.074  4.00  1.00            
ATOM    591  CG1 VAL A  77       3.271  35.602  12.902  4.00  1.00            
ATOM    592  CG2 VAL A  77       5.083  37.010  11.654  4.00  1.00            
ATOM    593    C VAL A  77       6.886  35.094  12.037  4.00  1.00            
ATOM    594    O VAL A  77       7.884  35.646  12.499  4.00  1.00            
ATOM    595    N GLY A  78       6.858  34.576  10.796  4.00  1.00            
ATOM    596   CA GLY A  78       8.051  34.551  10.007  4.00  1.00            
ATOM    597    C GLY A  78       8.147  35.619   8.987  4.00  1.00            
ATOM    598    O GLY A  78       7.760  36.766   9.205  4.00  1.00            
ATOM    599    N PRO A  79       8.697  35.239   7.851  1.00  1.00            
ATOM    600   CA PRO A  79       9.110  33.882   7.540  1.00  1.00            
ATOM    601   CD PRO A  79       8.576  36.059   6.659  1.00  1.00            
ATOM    602   CB PRO A  79       9.313  33.845   6.023  1.00  1.00            
ATOM    603   CG PRO A  79       9.416  35.322   5.605  1.00  1.00            
ATOM    604    C PRO A  79      10.294  33.357   8.300  1.00  1.00            
ATOM    605    O PRO A  79      11.067  34.149   8.837  1.00  1.00            
ATOM    606    N THR A  80      10.427  32.010   8.353  1.00  1.00            
ATOM    607   CA THR A  80      11.489  31.333   9.047  1.00  1.00            
ATOM    608   CB THR A  80      10.979  30.227   9.930  1.00  1.00            
ATOM    609  OG1 THR A  80      12.050  29.696  10.680  1.00  1.00            
ATOM    610  CG2 THR A  80      10.159  29.171   9.170  1.00  1.00            
ATOM    611    C THR A  80      12.617  31.044   8.065  1.00  1.00            
ATOM    612    O THR A  80      13.305  32.037   7.833  1.00  1.00            
ATOM    613    N PRO A  81      13.008  29.948   7.413  1.00  1.00            
ATOM    614   CA PRO A  81      12.473  28.606   7.417  1.00  1.00            
ATOM    615   CD PRO A  81      13.958  30.129   6.326  1.00  1.00            
ATOM    616   CB PRO A  81      13.059  27.899   6.195  1.00  1.00            
ATOM    617   CG PRO A  81      14.317  28.712   5.858  1.00  1.00            
ATOM    618    C PRO A  81      12.810  27.906   8.694  1.00  1.00            
ATOM    619    O PRO A  81      13.763  28.305   9.359  1.00  1.00            
ATOM    620    N VAL A  82      12.013  26.870   9.021  1.00  1.00            
ATOM    621   CA VAL A  82      12.059  25.983  10.154  1.00  1.00            
ATOM    622   CB VAL A  82      13.336  25.192  10.335  1.00  1.00            
ATOM    623  CG1 VAL A  82      13.594  24.390   9.051  1.00  1.00            
ATOM    624  CG2 VAL A  82      14.495  26.095  10.784  1.00  1.00            
ATOM    625    C VAL A  82      11.711  26.673  11.447  1.00  1.00            
ATOM    626    O VAL A  82      12.455  27.514  11.948  1.00  1.00            
ATOM    627    N ASN A  83      10.578  26.252  12.063  1.00  1.00            
ATOM    628   CA ASN A  83      10.054  26.814  13.286  1.00  1.00            
ATOM    629   CB ASN A  83       8.708  26.189  13.699  1.00  1.00            
ATOM    630   CG ASN A  83       8.057  27.049  14.773  1.00  1.00            
ATOM    631  OD1 ASN A  83       8.678  27.402  15.774  1.00  1.00            
ATOM    632  ND2 ASN A  83       6.762  27.401  14.557  1.00  1.00            
ATOM    633    C ASN A  83      11.042  26.533  14.353  1.00  1.00            
ATOM    634    O ASN A  83      11.655  25.466  14.388  1.00  1.00            
ATOM    635    N ILE A  84      11.243  27.512  15.249  4.00  1.00            
ATOM    636   CA ILE A  84      12.212  27.311  16.272  4.00  1.00            
ATOM    637   CB ILE A  84      13.451  28.137  16.069  4.00  1.00            
ATOM    638  CG1 ILE A  84      14.110  27.800  14.720  4.00  1.00            
ATOM    639  CG2 ILE A  84      14.381  27.916  17.275  4.00  1.00            
ATOM    640  CD1 ILE A  84      15.185  28.800  14.294  4.00  1.00            
ATOM    641    C ILE A  84      11.622  27.730  17.570  4.00  1.00            
ATOM    642    O ILE A  84      10.762  28.608  17.627  4.00  1.00            
ATOM    643    N ILE A  85      12.063  27.071  18.655  4.00  1.00            
ATOM    644   CA ILE A  85      11.637  27.480  19.953  4.00  1.00            
ATOM    645   CB ILE A  85      11.118  26.365  20.819  4.00  1.00            
ATOM    646  CG1 ILE A  85      10.489  26.948  22.093  4.00  1.00            
ATOM    647  CG2 ILE A  85      12.248  25.356  21.078  4.00  1.00            
ATOM    648  CD1 ILE A  85       9.255  27.801  21.809  4.00  1.00            
ATOM    649    C ILE A  85      12.841  28.073  20.583  4.00  1.00            
ATOM    650    O ILE A  85      13.916  27.476  20.602  4.00  1.00            
ATOM    651    N GLY A  86      12.693  29.303  21.087  1.00  1.00            
ATOM    652   CA GLY A  86      13.842  29.962  21.602  1.00  1.00            
ATOM    653    C GLY A  86      13.883  29.825  23.074  1.00  1.00            
ATOM    654    O GLY A  86      13.401  28.859  23.664  1.00  1.00            
ATOM    655    N ARG A  87      14.488  30.850  23.681  2.00  1.00            
ATOM    656   CA ARG A  87      14.757  30.927  25.074  2.00  1.00            
ATOM    657   CB ARG A  87      15.470  32.243  25.432  2.00  1.00            
ATOM    658   CG ARG A  87      15.730  32.423  26.928  2.00  1.00            
ATOM    659   CD ARG A  87      16.043  33.869  27.330  2.00  1.00            
ATOM    660   NE ARG A  87      14.763  34.514  27.746  2.00  1.00            
ATOM    661   CZ ARG A  87      14.048  35.293  26.882  2.00  1.00            
ATOM    662  NH1 ARG A  87      14.503  35.513  25.614  2.00  1.00            
ATOM    663  NH2 ARG A  87      12.877  35.864  27.291  2.00  1.00            
ATOM    664    C ARG A  87      13.515  30.919  25.902  2.00  1.00            
ATOM    665    O ARG A  87      13.442  30.205  26.897  2.00  1.00            
ATOM    666    N ASN A  88      12.496  31.701  25.518  2.00  1.00            
ATOM    667   CA ASN A  88      11.365  31.878  26.384  2.00  1.00            
ATOM    668   CB ASN A  88      10.332  32.825  25.746  2.00  1.00            
ATOM    669   CG ASN A  88       9.228  33.128  26.745  2.00  1.00            
ATOM    670  OD1 ASN A  88       9.413  33.011  27.955  2.00  1.00            
ATOM    671  ND2 ASN A  88       8.039  33.526  26.219  2.00  1.00            
ATOM    672    C ASN A  88      10.679  30.584  26.668  2.00  1.00            
ATOM    673    O ASN A  88      10.473  30.228  27.827  2.00  1.00            
ATOM    674    N LEU A  89      10.308  29.821  25.629  2.00  1.00            
ATOM    675   CA LEU A  89       9.633  28.603  25.953  2.00  1.00            
ATOM    676   CB LEU A  89       8.991  27.848  24.768  2.00  1.00            
ATOM    677   CG LEU A  89       7.665  28.470  24.276  2.00  1.00            
ATOM    678  CD1 LEU A  89       7.883  29.812  23.560  2.00  1.00            
ATOM    679  CD2 LEU A  89       6.835  27.464  23.461  2.00  1.00            
ATOM    680    C LEU A  89      10.577  27.692  26.648  2.00  1.00            
ATOM    681    O LEU A  89      10.190  26.953  27.552  2.00  1.00            
ATOM    682    N LEU A  90      11.857  27.726  26.252  2.00  1.00            
ATOM    683   CA LEU A  90      12.781  26.834  26.873  2.00  1.00            
ATOM    684   CB LEU A  90      14.213  26.978  26.339  2.00  1.00            
ATOM    685   CG LEU A  90      14.351  26.577  24.862  2.00  1.00            
ATOM    686  CD1 LEU A  90      15.801  26.729  24.377  2.00  1.00            
ATOM    687  CD2 LEU A  90      13.773  25.175  24.608  2.00  1.00            
ATOM    688    C LEU A  90      12.814  27.138  28.343  2.00  1.00            
ATOM    689    O LEU A  90      12.811  26.227  29.172  2.00  1.00            
ATOM    690    N THR A  91      12.840  28.433  28.708  2.00  1.00            
ATOM    691   CA THR A  91      12.906  28.818  30.086  2.00  1.00            
ATOM    692   CB THR A  91      13.068  30.300  30.286  2.00  1.00            
ATOM    693  OG1 THR A  91      11.936  31.004  29.800  2.00  1.00            
ATOM    694  CG2 THR A  91      14.335  30.758  29.539  2.00  1.00            
ATOM    695    C THR A  91      11.646  28.374  30.771  2.00  1.00            
ATOM    696    O THR A  91      11.693  27.797  31.855  2.00  1.00            
ATOM    697    N GLN A  92      10.478  28.611  30.139  2.00  1.00            
ATOM    698   CA GLN A  92       9.230  28.257  30.758  2.00  1.00            
ATOM    699   CB GLN A  92       8.008  28.701  29.935  2.00  1.00            
ATOM    700   CG GLN A  92       6.701  28.024  30.362  2.00  1.00            
ATOM    701   CD GLN A  92       6.570  28.113  31.874  2.00  1.00            
ATOM    702  OE1 GLN A  92       6.311  27.114  32.544  2.00  1.00            
ATOM    703  NE2 GLN A  92       6.751  29.341  32.430  2.00  1.00            
ATOM    704    C GLN A  92       9.138  26.782  30.934  2.00  1.00            
ATOM    705    O GLN A  92       8.779  26.305  32.009  2.00  1.00            
ATOM    706    N ILE A  93       9.481  26.008  29.892  2.00  1.00            
ATOM    707   CA ILE A  93       9.360  24.591  30.034  2.00  1.00            
ATOM    708   CB ILE A  93       9.606  23.830  28.763  2.00  1.00            
ATOM    709  CG1 ILE A  93      11.031  24.039  28.233  2.00  1.00            
ATOM    710  CG2 ILE A  93       8.505  24.248  27.774  2.00  1.00            
ATOM    711  CD1 ILE A  93      11.383  23.083  27.093  2.00  1.00            
ATOM    712    C ILE A  93      10.312  24.174  31.103  2.00  1.00            
ATOM    713    O ILE A  93       9.994  23.331  31.942  2.00  1.00            
ATOM    714    N GLY A  94      11.510  24.782  31.105  3.00  1.00            
ATOM    715   CA GLY A  94      12.517  24.481  32.078  3.00  1.00            
ATOM    716    C GLY A  94      13.479  23.612  31.376  3.00  1.00            
ATOM    717    O GLY A  94      13.253  22.415  31.207  3.00  1.00            
ATOM    718    N CYS A  95      14.599  24.213  30.957  1.00  1.00            
ATOM    719   CA CYS A  95      15.556  23.461  30.225  1.00  1.00            
ATOM    720   CB CYS A  95      15.514  23.737  28.709  1.00  1.00            
ATOM    721   SG CYS A  95      16.004  25.439  28.292  1.00  1.00            
ATOM    722    C CYS A  95      16.892  23.877  30.723  1.00  1.00            
ATOM    723    O CYS A  95      17.015  24.797  31.528  1.00  1.00            
ATOM    724    N THR A  96      17.943  23.175  30.288  4.00  1.00            
ATOM    725   CA THR A  96      19.223  23.607  30.735  4.00  1.00            
ATOM    726   CB THR A  96      19.688  22.918  31.983  4.00  1.00            
ATOM    727  OG1 THR A  96      19.849  21.528  31.742  4.00  1.00            
ATOM    728  CG2 THR A  96      18.647  23.151  33.091  4.00  1.00            
ATOM    729    C THR A  96      20.193  23.246  29.670  4.00  1.00            
ATOM    730    O THR A  96      19.830  22.834  28.570  4.00  1.00            
ATOM    731    N LEU A  97      21.476  23.467  29.980  4.00  1.00            
ATOM    732   CA LEU A  97      22.551  23.014  29.162  4.00  1.00            
ATOM    733   CB LEU A  97      23.667  24.065  28.952  4.00  1.00            
ATOM    734   CG LEU A  97      23.231  25.289  28.125  4.00  1.00            
ATOM    735  CD1 LEU A  97      22.974  24.911  26.659  4.00  1.00            
ATOM    736  CD2 LEU A  97      22.018  25.979  28.767  4.00  1.00            
ATOM    737    C LEU A  97      23.121  21.966  30.015  4.00  1.00            
ATOM    738    O LEU A  97      22.636  21.745  31.122  4.00  1.00            
ATOM    739    N ASN A  98      24.129  21.247  29.533  4.00  1.00            
ATOM    740   CA ASN A  98      24.582  20.262  30.442  4.00  1.00            
ATOM    741   CB ASN A  98      23.884  18.907  30.174  4.00  1.00            
ATOM    742   CG ASN A  98      24.031  17.926  31.335  4.00  1.00            
ATOM    743  OD1 ASN A  98      24.044  18.310  32.502  4.00  1.00            
ATOM    744  ND2 ASN A  98      24.105  16.607  31.009  4.00  1.00            
ATOM    745    C ASN A  98      26.006  20.091  30.157  4.00  1.00            
ATOM    746    O ASN A  98      26.413  20.058  28.998  4.00  1.00            
ATOM    747    N PHE A  99      26.816  19.986  31.209  1.00  1.00            
ATOM    748   CA PHE A  99      28.183  19.830  30.884  1.00  1.00            
ATOM    749   CB PHE A  99      28.986  21.136  31.048  1.00  1.00            
ATOM    750   CG PHE A  99      30.415  20.876  30.700  1.00  1.00            
ATOM    751  CD1 PHE A  99      30.884  21.010  29.414  1.00  1.00            
ATOM    752  CD2 PHE A  99      31.297  20.502  31.685  1.00  1.00            
ATOM    753  CE1 PHE A  99      32.207  20.761  29.120  1.00  1.00            
ATOM    754  CE2 PHE A  99      32.618  20.253  31.397  1.00  1.00            
ATOM    755   CZ PHE A  99      33.080  20.379  30.110  1.00  1.00            
ATOM    756    C PHE A  99      28.754  18.790  31.829  1.00  1.00            
ATOM    757    O PHE A  99      29.219  17.740  31.313  1.00  1.00            
ATOM    758  OXT PHE A  99      28.739  19.027  33.066  1.00  1.00            
ATOM    759    N PRO B   1      28.651  24.912  35.424  1.00  1.00            
ATOM    760   CA PRO B   1      28.263  23.472  35.465  1.00  1.00            
ATOM    761   CD PRO B   1      28.221  25.571  36.707  1.00  1.00            
ATOM    762   CB PRO B   1      27.673  23.210  36.855  1.00  1.00            
ATOM    763   CG PRO B   1      28.086  24.414  37.708  1.00  1.00            
ATOM    764    C PRO B   1      27.171  23.329  34.478  1.00  1.00            
ATOM    765    O PRO B   1      27.345  22.686  33.443  1.00  1.00            
ATOM    766    N GLN B   2      25.999  23.874  34.836  4.00  1.00            
ATOM    767   CA GLN B   2      24.911  23.883  33.927  4.00  1.00            
ATOM    768   CB GLN B   2      23.586  23.302  34.460  4.00  1.00            
ATOM    769   CG GLN B   2      23.539  21.771  34.521  4.00  1.00            
ATOM    770   CD GLN B   2      22.095  21.405  34.832  4.00  1.00            
ATOM    771  OE1 GLN B   2      21.607  20.334  34.474  4.00  1.00            
ATOM    772  NE2 GLN B   2      21.386  22.343  35.514  4.00  1.00            
ATOM    773    C GLN B   2      24.700  25.309  33.623  4.00  1.00            
ATOM    774    O GLN B   2      25.123  26.184  34.377  4.00  1.00            
ATOM    775    N ILE B   3      24.086  25.588  32.471  4.00  1.00            
ATOM    776   CA ILE B   3      23.870  26.961  32.192  4.00  1.00            
ATOM    777   CB ILE B   3      24.409  27.439  30.877  4.00  1.00            
ATOM    778  CG1 ILE B   3      25.945  27.419  30.870  4.00  1.00            
ATOM    779  CG2 ILE B   3      23.793  28.824  30.605  4.00  1.00            
ATOM    780  CD1 ILE B   3      26.536  26.013  30.926  4.00  1.00            
ATOM    781    C ILE B   3      22.409  27.178  32.123  4.00  1.00            
ATOM    782    O ILE B   3      21.679  26.369  31.552  4.00  1.00            
ATOM    783    N THR B   4      21.954  28.288  32.730  1.00  1.00            
ATOM    784   CA THR B   4      20.569  28.621  32.689  1.00  1.00            
ATOM    785   CB THR B   4      20.114  29.394  33.895  1.00  1.00            
ATOM    786  OG1 THR B   4      18.700  29.523  33.898  1.00  1.00            
ATOM    787  CG2 THR B   4      20.781  30.780  33.883  1.00  1.00            
ATOM    788    C THR B   4      20.389  29.484  31.470  1.00  1.00            
ATOM    789    O THR B   4      21.199  30.362  31.178  1.00  1.00            
ATOM    790    N LEU B   5      19.309  29.217  30.715  1.00  1.00            
ATOM    791   CA LEU B   5      19.015  29.816  29.443  1.00  1.00            
ATOM    792   CB LEU B   5      18.055  29.018  28.545  1.00  1.00            
ATOM    793   CG LEU B   5      18.786  27.874  27.823  1.00  1.00            
ATOM    794  CD1 LEU B   5      17.923  27.261  26.710  1.00  1.00            
ATOM    795  CD2 LEU B   5      20.151  28.352  27.302  1.00  1.00            
ATOM    796    C LEU B   5      18.589  31.252  29.394  1.00  1.00            
ATOM    797    O LEU B   5      18.737  31.841  28.324  1.00  1.00            
ATOM    798    N TRP B   6      18.040  31.843  30.484  1.00  1.00            
ATOM    799   CA TRP B   6      17.484  33.185  30.457  1.00  1.00            
ATOM    800   CB TRP B   6      17.296  33.766  31.869  1.00  1.00            
ATOM    801   CG TRP B   6      16.239  33.123  32.729  1.00  1.00            
ATOM    802  CD2 TRP B   6      15.240  33.863  33.448  1.00  1.00            
ATOM    803  CD1 TRP B   6      16.066  31.812  33.063  1.00  1.00            
ATOM    804  NE1 TRP B   6      15.011  31.686  33.935  1.00  1.00            
ATOM    805  CE2 TRP B   6      14.497  32.941  34.186  1.00  1.00            
ATOM    806  CE3 TRP B   6      14.971  35.202  33.501  1.00  1.00            
ATOM    807  CZ2 TRP B   6      13.470  33.345  34.989  1.00  1.00            
ATOM    808  CZ3 TRP B   6      13.927  35.604  34.304  1.00  1.00            
ATOM    809  CH2 TRP B   6      13.191  34.693  35.033  1.00  1.00            
ATOM    810    C TRP B   6      18.523  34.074  29.837  1.00  1.00            
ATOM    811    O TRP B   6      18.233  34.825  28.907  1.00  1.00            
ATOM    812    N LYS B   7      19.774  33.980  30.319  1.00  1.00            
ATOM    813   CA LYS B   7      20.867  34.739  29.781  1.00  1.00            
ATOM    814   CB LYS B   7      21.997  34.842  30.821  1.00  1.00            
ATOM    815   CG LYS B   7      23.249  35.620  30.429  1.00  1.00            
ATOM    816   CD LYS B   7      24.095  35.963  31.658  1.00  1.00            
ATOM    817   CE LYS B   7      25.553  36.305  31.354  1.00  1.00            
ATOM    818   NZ LYS B   7      26.349  35.061  31.258  1.00  1.00            
ATOM    819    C LYS B   7      21.362  34.008  28.557  1.00  1.00            
ATOM    820    O LYS B   7      21.280  32.784  28.495  1.00  1.00            
ATOM    821    N ARG B   8      21.877  34.741  27.541  1.00  1.00            
ATOM    822   CA ARG B   8      22.349  34.086  26.346  1.00  1.00            
ATOM    823   CB ARG B   8      22.900  35.035  25.271  1.00  1.00            
ATOM    824   CG ARG B   8      21.871  35.983  24.666  1.00  1.00            
ATOM    825   CD ARG B   8      22.486  36.844  23.566  1.00  1.00            
ATOM    826   NE ARG B   8      21.435  37.771  23.072  1.00  1.00            
ATOM    827   CZ ARG B   8      21.799  38.860  22.338  1.00  1.00            
ATOM    828  NH1 ARG B   8      23.115  39.061  22.028  1.00  1.00            
ATOM    829  NH2 ARG B   8      20.852  39.751  21.922  1.00  1.00            
ATOM    830    C ARG B   8      23.498  33.245  26.753  1.00  1.00            
ATOM    831    O ARG B   8      24.377  33.706  27.483  1.00  1.00            
ATOM    832    N PRO B   9      23.487  32.013  26.322  1.00  1.00            
ATOM    833   CA PRO B   9      24.547  31.114  26.660  1.00  1.00            
ATOM    834   CD PRO B   9      22.825  31.632  25.086  1.00  1.00            
ATOM    835   CB PRO B   9      24.272  29.844  25.865  1.00  1.00            
ATOM    836   CG PRO B   9      23.586  30.386  24.596  1.00  1.00            
ATOM    837    C PRO B   9      25.818  31.781  26.195  1.00  1.00            
ATOM    838    O PRO B   9      25.945  32.045  25.002  1.00  1.00            
ATOM    839    N LEU B  10      26.762  32.065  27.116  4.00  1.00            
ATOM    840   CA LEU B  10      28.006  32.686  26.754  4.00  1.00            
ATOM    841   CB LEU B  10      28.116  34.143  27.249  4.00  1.00            
ATOM    842   CG LEU B  10      29.430  34.874  26.895  4.00  1.00            
ATOM    843  CD1 LEU B  10      30.644  34.333  27.672  4.00  1.00            
ATOM    844  CD2 LEU B  10      29.654  34.884  25.377  4.00  1.00            
ATOM    845    C LEU B  10      29.044  31.876  27.459  4.00  1.00            
ATOM    846    O LEU B  10      28.926  31.623  28.657  4.00  1.00            
ATOM    847    N VAL B  11      30.083  31.422  26.733  4.00  1.00            
ATOM    848   CA VAL B  11      31.091  30.656  27.403  4.00  1.00            
ATOM    849   CB VAL B  11      31.107  29.209  27.012  4.00  1.00            
ATOM    850  CG1 VAL B  11      32.273  28.522  27.741  4.00  1.00            
ATOM    851  CG2 VAL B  11      29.726  28.602  27.320  4.00  1.00            
ATOM    852    C VAL B  11      32.415  31.229  27.018  4.00  1.00            
ATOM    853    O VAL B  11      32.597  31.683  25.889  4.00  1.00            
ATOM    854    N THR B  12      33.378  31.244  27.961  4.00  1.00            
ATOM    855   CA THR B  12      34.679  31.728  27.608  4.00  1.00            
ATOM    856   CB THR B  12      35.571  32.003  28.783  4.00  1.00            
ATOM    857  OG1 THR B  12      34.981  32.977  29.630  4.00  1.00            
ATOM    858  CG2 THR B  12      36.926  32.509  28.257  4.00  1.00            
ATOM    859    C THR B  12      35.299  30.624  26.800  4.00  1.00            
ATOM    860    O THR B  12      35.305  29.471  27.226  4.00  1.00            
ATOM    861    N ILE B  13      35.825  30.941  25.597  4.00  1.00            
ATOM    862   CA ILE B  13      36.377  29.909  24.759  4.00  1.00            
ATOM    863   CB ILE B  13      35.617  29.700  23.482  4.00  1.00            
ATOM    864  CG1 ILE B  13      35.670  30.971  22.618  4.00  1.00            
ATOM    865  CG2 ILE B  13      34.192  29.247  23.841  4.00  1.00            
ATOM    866  CD1 ILE B  13      35.185  30.755  21.184  4.00  1.00            
ATOM    867    C ILE B  13      37.768  30.303  24.365  4.00  1.00            
ATOM    868    O ILE B  13      38.063  31.486  24.208  4.00  1.00            
ATOM    869    N ARG B  14      38.671  29.306  24.219  4.00  1.00            
ATOM    870   CA ARG B  14      40.022  29.598  23.825  4.00  1.00            
ATOM    871   CB ARG B  14      41.053  29.235  24.908  4.00  1.00            
ATOM    872   CG ARG B  14      40.904  30.058  26.190  4.00  1.00            
ATOM    873   CD ARG B  14      41.856  29.631  27.309  4.00  1.00            
ATOM    874   NE ARG B  14      41.596  30.515  28.480  4.00  1.00            
ATOM    875   CZ ARG B  14      42.359  31.629  28.679  4.00  1.00            
ATOM    876  NH1 ARG B  14      43.390  31.911  27.830  4.00  1.00            
ATOM    877  NH2 ARG B  14      42.093  32.459  29.729  4.00  1.00            
ATOM    878    C ARG B  14      40.347  28.787  22.608  4.00  1.00            
ATOM    879    O ARG B  14      40.273  27.560  22.633  4.00  1.00            
ATOM    880    N ILE B  15      40.699  29.465  21.494  4.00  1.00            
ATOM    881   CA ILE B  15      41.082  28.773  20.295  4.00  1.00            
ATOM    882   CB ILE B  15      40.007  28.765  19.246  4.00  1.00            
ATOM    883  CG1 ILE B  15      40.413  27.881  18.056  4.00  1.00            
ATOM    884  CG2 ILE B  15      39.688  30.221  18.867  4.00  1.00            
ATOM    885  CD1 ILE B  15      39.257  27.611  17.094  4.00  1.00            
ATOM    886    C ILE B  15      42.263  29.476  19.713  4.00  1.00            
ATOM    887    O ILE B  15      42.285  30.702  19.608  4.00  1.00            
ATOM    888    N GLY B  16      43.300  28.704  19.348  3.00  1.00            
ATOM    889   CA GLY B  16      44.428  29.265  18.670  3.00  1.00            
ATOM    890    C GLY B  16      45.196  30.152  19.598  3.00  1.00            
ATOM    891    O GLY B  16      46.009  30.961  19.152  3.00  1.00            
ATOM    892    N GLY B  17      44.970  30.032  20.918  3.00  1.00            
ATOM    893   CA GLY B  17      45.725  30.849  21.823  3.00  1.00            
ATOM    894    C GLY B  17      45.055  32.180  21.958  3.00  1.00            
ATOM    895    O GLY B  17      45.633  33.115  22.509  3.00  1.00            
ATOM    896    N GLN B  18      43.814  32.309  21.455  4.00  1.00            
ATOM    897   CA GLN B  18      43.147  33.571  21.589  4.00  1.00            
ATOM    898   CB GLN B  18      42.547  34.104  20.277  4.00  1.00            
ATOM    899   CG GLN B  18      43.597  34.434  19.215  4.00  1.00            
ATOM    900   CD GLN B  18      42.866  34.954  17.985  4.00  1.00            
ATOM    901  OE1 GLN B  18      41.796  34.465  17.628  4.00  1.00            
ATOM    902  NE2 GLN B  18      43.454  35.986  17.324  4.00  1.00            
ATOM    903    C GLN B  18      42.010  33.379  22.548  4.00  1.00            
ATOM    904    O GLN B  18      41.542  32.262  22.757  4.00  1.00            
ATOM    905    N LEU B  19      41.556  34.482  23.180  4.00  1.00            
ATOM    906   CA LEU B  19      40.468  34.439  24.121  4.00  1.00            
ATOM    907   CB LEU B  19      40.675  35.437  25.285  4.00  1.00            
ATOM    908   CG LEU B  19      39.635  35.440  26.431  4.00  1.00            
ATOM    909  CD1 LEU B  19      40.019  36.494  27.483  4.00  1.00            
ATOM    910  CD2 LEU B  19      38.188  35.641  25.952  4.00  1.00            
ATOM    911    C LEU B  19      39.253  34.844  23.339  4.00  1.00            
ATOM    912    O LEU B  19      39.308  35.780  22.545  4.00  1.00            
ATOM    913    N LYS B  20      38.119  34.132  23.525  4.00  1.00            
ATOM    914   CA LYS B  20      36.961  34.498  22.762  4.00  1.00            
ATOM    915   CB LYS B  20      36.819  33.717  21.444  4.00  1.00            
ATOM    916   CG LYS B  20      37.904  34.070  20.425  4.00  1.00            
ATOM    917   CD LYS B  20      37.959  33.132  19.220  4.00  1.00            
ATOM    918   CE LYS B  20      39.018  33.533  18.192  4.00  1.00            
ATOM    919   NZ LYS B  20      39.034  32.564  17.073  4.00  1.00            
ATOM    920    C LYS B  20      35.713  34.275  23.559  4.00  1.00            
ATOM    921    O LYS B  20      35.704  33.539  24.544  4.00  1.00            
ATOM    922    N GLU B  21      34.621  34.951  23.134  4.00  1.00            
ATOM    923   CA GLU B  21      33.321  34.837  23.736  4.00  1.00            
ATOM    924   CB GLU B  21      32.544  36.165  23.763  4.00  1.00            
ATOM    925   CG GLU B  21      33.254  37.279  24.538  4.00  1.00            
ATOM    926   CD GLU B  21      33.383  36.848  25.991  4.00  1.00            
ATOM    927  OE1 GLU B  21      32.360  36.394  26.569  4.00  1.00            
ATOM    928  OE2 GLU B  21      34.511  36.965  26.541  4.00  1.00            
ATOM    929    C GLU B  21      32.565  33.916  22.849  4.00  1.00            
ATOM    930    O GLU B  21      32.821  33.862  21.648  4.00  1.00            
ATOM    931    N ALA B  22      31.622  33.140  23.409  4.00  1.00            
ATOM    932   CA ALA B  22      30.954  32.245  22.522  4.00  1.00            
ATOM    933   CB ALA B  22      31.558  30.830  22.513  4.00  1.00            
ATOM    934    C ALA B  22      29.527  32.098  22.911  4.00  1.00            
ATOM    935    O ALA B  22      29.142  32.312  24.060  4.00  1.00            
ATOM    936    N LEU B  23      28.705  31.742  21.907  4.00  1.00            
ATOM    937   CA LEU B  23      27.319  31.470  22.114  4.00  1.00            
ATOM    938   CB LEU B  23      26.410  32.124  21.061  4.00  1.00            
ATOM    939   CG LEU B  23      24.912  31.839  21.270  4.00  1.00            
ATOM    940  CD1 LEU B  23      24.389  32.497  22.559  4.00  1.00            
ATOM    941  CD2 LEU B  23      24.099  32.215  20.022  4.00  1.00            
ATOM    942    C LEU B  23      27.182  29.989  21.925  4.00  1.00            
ATOM    943    O LEU B  23      27.415  29.472  20.832  4.00  1.00            
ATOM    944    N LEU B  24      26.815  29.253  22.993  4.00  1.00            
ATOM    945   CA LEU B  24      26.636  27.833  22.855  4.00  1.00            
ATOM    946   CB LEU B  24      26.451  27.120  24.206  4.00  1.00            
ATOM    947   CG LEU B  24      27.617  27.340  25.187  4.00  1.00            
ATOM    948  CD1 LEU B  24      27.375  26.602  26.515  4.00  1.00            
ATOM    949  CD2 LEU B  24      28.970  26.994  24.545  4.00  1.00            
ATOM    950    C LEU B  24      25.346  27.701  22.106  4.00  1.00            
ATOM    951    O LEU B  24      24.453  28.527  22.283  4.00  1.00            
ATOM    952    N ASP B  25      25.190  26.684  21.230  1.00  1.00            
ATOM    953   CA ASP B  25      23.953  26.728  20.504  1.00  1.00            
ATOM    954   CB ASP B  25      24.061  27.623  19.256  1.00  1.00            
ATOM    955   CG ASP B  25      22.661  27.851  18.734  1.00  1.00            
ATOM    956  OD1 ASP B  25      21.720  27.352  19.402  1.00  1.00            
ATOM    957  OD2 ASP B  25      22.506  28.519  17.675  1.00  1.00            
ATOM    958    C ASP B  25      23.526  25.371  20.020  1.00  1.00            
ATOM    959    O ASP B  25      24.265  24.686  19.315  1.00  1.00            
ATOM    960    N THR B  26      22.310  24.945  20.426  3.00  1.00            
ATOM    961   CA THR B  26      21.683  23.736  19.960  3.00  1.00            
ATOM    962   CB THR B  26      20.488  23.355  20.783  3.00  1.00            
ATOM    963  OG1 THR B  26      20.028  22.062  20.416  3.00  1.00            
ATOM    964  CG2 THR B  26      19.381  24.401  20.568  3.00  1.00            
ATOM    965    C THR B  26      21.223  23.962  18.543  3.00  1.00            
ATOM    966    O THR B  26      21.279  23.063  17.706  3.00  1.00            
ATOM    967    N GLY B  27      20.777  25.202  18.241  3.00  1.00            
ATOM    968   CA GLY B  27      20.177  25.549  16.978  3.00  1.00            
ATOM    969    C GLY B  27      21.131  25.294  15.840  3.00  1.00            
ATOM    970    O GLY B  27      20.720  24.789  14.797  3.00  1.00            
ATOM    971    N ALA B  28      22.429  25.630  15.996  1.00  1.00            
ATOM    972   CA ALA B  28      23.350  25.534  14.890  1.00  1.00            
ATOM    973   CB ALA B  28      24.654  26.311  15.118  1.00  1.00            
ATOM    974    C ALA B  28      23.758  24.136  14.584  1.00  1.00            
ATOM    975    O ALA B  28      24.020  23.327  15.473  1.00  1.00            
ATOM    976    N ASP B  29      23.793  23.831  13.273  1.00  1.00            
ATOM    977   CA ASP B  29      24.310  22.587  12.792  1.00  1.00            
ATOM    978   CB ASP B  29      24.045  22.390  11.286  1.00  1.00            
ATOM    979   CG ASP B  29      24.492  20.997  10.850  1.00  1.00            
ATOM    980  OD1 ASP B  29      25.226  20.322  11.621  1.00  1.00            
ATOM    981  OD2 ASP B  29      24.102  20.590   9.723  1.00  1.00            
ATOM    982    C ASP B  29      25.795  22.625  12.992  1.00  1.00            
ATOM    983    O ASP B  29      26.387  21.692  13.531  1.00  1.00            
ATOM    984    N ASP B  30      26.428  23.744  12.574  1.00  1.00            
ATOM    985   CA ASP B  30      27.857  23.872  12.621  1.00  1.00            
ATOM    986   CB ASP B  30      28.465  24.367  11.296  1.00  1.00            
ATOM    987   CG ASP B  30      28.298  23.259  10.267  1.00  1.00            
ATOM    988  OD1 ASP B  30      27.905  22.133  10.674  1.00  1.00            
ATOM    989  OD2 ASP B  30      28.555  23.521   9.062  1.00  1.00            
ATOM    990    C ASP B  30      28.256  24.847  13.670  1.00  1.00            
ATOM    991    O ASP B  30      27.454  25.274  14.499  1.00  1.00            
ATOM    992    N THR B  31      29.556  25.198  13.641  1.00  1.00            
ATOM    993   CA THR B  31      30.135  26.138  14.547  1.00  1.00            
ATOM    994   CB THR B  31      31.372  25.612  15.219  1.00  1.00            
ATOM    995  OG1 THR B  31      31.063  24.454  15.980  1.00  1.00            
ATOM    996  CG2 THR B  31      31.974  26.704  16.117  1.00  1.00            
ATOM    997    C THR B  31      30.541  27.299  13.747  1.00  1.00            
ATOM    998    O THR B  31      31.067  27.158  12.646  1.00  1.00            
ATOM    999    N VAL B  32      30.296  28.497  14.288  4.00  1.00            
ATOM   1000   CA VAL B  32      30.644  29.610  13.488  4.00  1.00            
ATOM   1001   CB VAL B  32      29.459  30.405  13.022  4.00  1.00            
ATOM   1002  CG1 VAL B  32      28.740  30.983  14.253  4.00  1.00            
ATOM   1003  CG2 VAL B  32      29.946  31.478  12.034  4.00  1.00            
ATOM   1004    C VAL B  32      31.497  30.526  14.263  4.00  1.00            
ATOM   1005    O VAL B  32      31.394  30.633  15.484  4.00  1.00            
ATOM   1006    N LEU B  33      32.395  31.203  13.536  4.00  1.00            
ATOM   1007   CA LEU B  33      33.248  32.133  14.181  4.00  1.00            
ATOM   1008   CB LEU B  33      34.717  31.679  14.269  4.00  1.00            
ATOM   1009   CG LEU B  33      34.943  30.429  15.140  4.00  1.00            
ATOM   1010  CD1 LEU B  33      34.263  29.189  14.536  4.00  1.00            
ATOM   1011  CD2 LEU B  33      36.438  30.209  15.423  4.00  1.00            
ATOM   1012    C LEU B  33      33.236  33.395  13.383  4.00  1.00            
ATOM   1013    O LEU B  33      32.843  33.407  12.218  4.00  1.00            
ATOM   1014    N GLU B  34      33.647  34.508  14.019  1.00  1.00            
ATOM   1015   CA GLU B  34      33.752  35.752  13.317  1.00  1.00            
ATOM   1016   CB GLU B  34      34.049  36.962  14.218  1.00  1.00            
ATOM   1017   CG GLU B  34      32.927  37.314  15.193  1.00  1.00            
ATOM   1018   CD GLU B  34      33.390  38.522  15.993  1.00  1.00            
ATOM   1019  OE1 GLU B  34      34.522  39.007  15.724  1.00  1.00            
ATOM   1020  OE2 GLU B  34      32.622  38.979  16.880  1.00  1.00            
ATOM   1021    C GLU B  34      34.943  35.579  12.438  1.00  1.00            
ATOM   1022    O GLU B  34      35.745  34.673  12.660  1.00  1.00            
ATOM   1023    N GLU B  35      35.078  36.417  11.393  1.00  1.00            
ATOM   1024   CA GLU B  35      36.212  36.256  10.534  1.00  1.00            
ATOM   1025   CB GLU B  35      36.288  37.309   9.415  1.00  1.00            
ATOM   1026   CG GLU B  35      35.158  37.202   8.390  1.00  1.00            
ATOM   1027   CD GLU B  35      35.345  38.321   7.374  1.00  1.00            
ATOM   1028  OE1 GLU B  35      36.281  39.142   7.567  1.00  1.00            
ATOM   1029  OE2 GLU B  35      34.554  38.370   6.396  1.00  1.00            
ATOM   1030    C GLU B  35      37.422  36.418  11.374  1.00  1.00            
ATOM   1031    O GLU B  35      37.615  37.434  12.040  1.00  1.00            
ATOM   1032    N MET B  36      38.263  35.376  11.370  1.00  1.00            
ATOM   1033   CA MET B  36      39.479  35.412  12.108  1.00  1.00            
ATOM   1034   CB MET B  36      39.369  34.788  13.510  1.00  1.00            
ATOM   1035   CG MET B  36      40.659  34.880  14.327  1.00  1.00            
ATOM   1036   SD MET B  36      41.071  36.556  14.900  1.00  1.00            
ATOM   1037   CE MET B  36      41.631  37.151  13.278  1.00  1.00            
ATOM   1038    C MET B  36      40.423  34.572  11.322  1.00  1.00            
ATOM   1039    O MET B  36      39.997  33.723  10.540  1.00  1.00            
ATOM   1040    N ASN B  37      41.738  34.791  11.484  1.00  1.00            
ATOM   1041   CA ASN B  37      42.627  33.982  10.712  1.00  1.00            
ATOM   1042   CB ASN B  37      43.822  34.766  10.142  1.00  1.00            
ATOM   1043   CG ASN B  37      44.618  33.842   9.231  1.00  1.00            
ATOM   1044  OD1 ASN B  37      45.092  32.787   9.651  1.00  1.00            
ATOM   1045  ND2 ASN B  37      44.768  34.246   7.941  1.00  1.00            
ATOM   1046    C ASN B  37      43.169  32.915  11.606  1.00  1.00            
ATOM   1047    O ASN B  37      44.064  33.160  12.413  1.00  1.00            
ATOM   1048    N LEU B  38      42.617  31.694  11.487  1.00  1.00            
ATOM   1049   CA LEU B  38      43.134  30.571  12.211  1.00  1.00            
ATOM   1050   CB LEU B  38      42.104  29.457  12.461  1.00  1.00            
ATOM   1051   CG LEU B  38      40.950  29.888  13.386  1.00  1.00            
ATOM   1052  CD1 LEU B  38      40.116  31.013  12.753  1.00  1.00            
ATOM   1053  CD2 LEU B  38      40.101  28.682  13.816  1.00  1.00            
ATOM   1054    C LEU B  38      44.185  30.020  11.291  1.00  1.00            
ATOM   1055    O LEU B  38      44.271  30.415  10.129  1.00  1.00            
ATOM   1056    N PRO B  39      45.008  29.146  11.786  1.00  1.00            
ATOM   1057   CA PRO B  39      46.111  28.649  11.001  1.00  1.00            
ATOM   1058   CD PRO B  39      45.339  29.209  13.202  1.00  1.00            
ATOM   1059   CB PRO B  39      47.072  28.013  12.006  1.00  1.00            
ATOM   1060   CG PRO B  39      46.812  28.790  13.306  1.00  1.00            
ATOM   1061    C PRO B  39      46.014  27.829   9.742  1.00  1.00            
ATOM   1062    O PRO B  39      46.856  28.042   8.870  1.00  1.00            
ATOM   1063    N GLY B  40      45.053  26.902   9.577  1.00  1.00            
ATOM   1064   CA GLY B  40      45.181  26.035   8.430  1.00  1.00            
ATOM   1065    C GLY B  40      44.470  26.579   7.229  1.00  1.00            
ATOM   1066    O GLY B  40      43.878  27.657   7.261  1.00  1.00            
ATOM   1067    N LYS B  41      44.531  25.799   6.124  1.00  1.00            
ATOM   1068   CA LYS B  41      43.880  26.108   4.881  1.00  1.00            
ATOM   1069   CB LYS B  41      44.405  25.299   3.681  1.00  1.00            
ATOM   1070   CG LYS B  41      45.841  25.652   3.292  1.00  1.00            
ATOM   1071   CD LYS B  41      46.879  25.234   4.334  1.00  1.00            
ATOM   1072   CE LYS B  41      48.316  25.587   3.943  1.00  1.00            
ATOM   1073   NZ LYS B  41      48.732  24.790   2.768  1.00  1.00            
ATOM   1074    C LYS B  41      42.431  25.756   5.073  1.00  1.00            
ATOM   1075    O LYS B  41      42.097  24.979   5.967  1.00  1.00            
ATOM   1076    N TRP B  42      41.518  26.332   4.257  4.00  1.00            
ATOM   1077   CA TRP B  42      40.115  26.084   4.469  4.00  1.00            
ATOM   1078   CB TRP B  42      39.367  27.358   4.904  4.00  1.00            
ATOM   1079   CG TRP B  42      39.811  27.930   6.230  4.00  1.00            
ATOM   1080  CD2 TRP B  42      40.921  28.826   6.375  4.00  1.00            
ATOM   1081  CD1 TRP B  42      39.300  27.742   7.482  4.00  1.00            
ATOM   1082  NE1 TRP B  42      40.022  28.471   8.397  4.00  1.00            
ATOM   1083  CE2 TRP B  42      41.024  29.143   7.729  4.00  1.00            
ATOM   1084  CE3 TRP B  42      41.786  29.345   5.452  4.00  1.00            
ATOM   1085  CZ2 TRP B  42      41.997  29.987   8.183  4.00  1.00            
ATOM   1086  CZ3 TRP B  42      42.765  30.194   5.913  4.00  1.00            
ATOM   1087  CH2 TRP B  42      42.869  30.509   7.253  4.00  1.00            
ATOM   1088    C TRP B  42      39.472  25.670   3.186  4.00  1.00            
ATOM   1089    O TRP B  42      39.840  26.134   2.108  4.00  1.00            
ATOM   1090    N LYS B  43      38.494  24.747   3.286  4.00  1.00            
ATOM   1091   CA LYS B  43      37.682  24.386   2.161  4.00  1.00            
ATOM   1092   CB LYS B  43      37.190  22.933   2.177  4.00  1.00            
ATOM   1093   CG LYS B  43      36.494  22.518   0.879  4.00  1.00            
ATOM   1094   CD LYS B  43      36.331  21.006   0.725  4.00  1.00            
ATOM   1095   CE LYS B  43      35.688  20.594  -0.600  4.00  1.00            
ATOM   1096   NZ LYS B  43      35.627  19.118  -0.696  4.00  1.00            
ATOM   1097    C LYS B  43      36.495  25.289   2.298  4.00  1.00            
ATOM   1098    O LYS B  43      36.209  25.746   3.405  4.00  1.00            
ATOM   1099    N PRO B  44      35.794  25.595   1.247  4.00  0.00            
ATOM   1100   CA PRO B  44      34.659  26.461   1.424  4.00  0.00            
ATOM   1101   CD PRO B  44      36.452  25.819  -0.030  4.00  0.00            
ATOM   1102   CB PRO B  44      34.337  27.017   0.038  4.00  0.00            
ATOM   1103   CG PRO B  44      35.697  26.990  -0.683  4.00  0.00            
ATOM   1104    C PRO B  44      33.506  25.796   2.100  4.00  0.00            
ATOM   1105    O PRO B  44      33.328  24.589   1.937  4.00  0.00            
ATOM   1106    N LYS B  45      32.721  26.573   2.873  4.00  0.00            
ATOM   1107   CA LYS B  45      31.562  26.064   3.545  4.00  0.00            
ATOM   1108   CB LYS B  45      31.728  25.944   5.070  4.00  0.00            
ATOM   1109   CG LYS B  45      30.481  25.399   5.772  4.00  0.00            
ATOM   1110   CD LYS B  45      30.715  24.974   7.223  4.00  0.00            
ATOM   1111   CE LYS B  45      31.366  23.596   7.363  4.00  0.00            
ATOM   1112   NZ LYS B  45      31.540  23.259   8.794  4.00  0.00            
ATOM   1113    C LYS B  45      30.474  27.035   3.305  4.00  0.00            
ATOM   1114    O LYS B  45      30.718  28.211   3.036  4.00  0.00            
ATOM   1115    N MET B  46      29.227  26.554   3.376  4.00  0.00            
ATOM   1116   CA MET B  46      28.164  27.469   3.154  4.00  0.00            
ATOM   1117   CB MET B  46      27.421  27.235   1.829  4.00  0.00            
ATOM   1118   CG MET B  46      28.288  27.455   0.588  4.00  0.00            
ATOM   1119   SD MET B  46      28.830  29.171   0.333  4.00  0.00            
ATOM   1120   CE MET B  46      29.713  28.826  -1.215  4.00  0.00            
ATOM   1121    C MET B  46      27.168  27.276   4.242  4.00  0.00            
ATOM   1122    O MET B  46      27.008  26.173   4.762  4.00  0.00            
ATOM   1123    N ILE B  47      26.479  28.364   4.637  4.00  0.00            
ATOM   1124   CA ILE B  47      25.498  28.184   5.661  4.00  0.00            
ATOM   1125   CB ILE B  47      25.946  28.576   7.043  4.00  0.00            
ATOM   1126  CG1 ILE B  47      26.237  30.079   7.141  4.00  0.00            
ATOM   1127  CG2 ILE B  47      27.144  27.687   7.411  4.00  0.00            
ATOM   1128  CD1 ILE B  47      26.408  30.567   8.580  4.00  0.00            
ATOM   1129    C ILE B  47      24.277  28.976   5.331  4.00  0.00            
ATOM   1130    O ILE B  47      24.311  29.897   4.518  4.00  0.00            
ATOM   1131    N GLY B  48      23.139  28.595   5.942  4.00  0.00            
ATOM   1132   CA GLY B  48      21.926  29.323   5.726  4.00  0.00            
ATOM   1133    C GLY B  48      21.457  29.757   7.063  4.00  0.00            
ATOM   1134    O GLY B  48      21.264  28.946   7.967  4.00  0.00            
ATOM   1135    N GLY B  49      21.260  31.074   7.217  1.00  0.00            
ATOM   1136   CA GLY B  49      20.775  31.556   8.464  1.00  0.00            
ATOM   1137    C GLY B  49      19.290  31.521   8.346  1.00  0.00            
ATOM   1138    O GLY B  49      18.752  30.980   7.381  1.00  0.00            
ATOM   1139    N ILE B  50      18.580  32.101   9.328  1.00  0.00            
ATOM   1140   CA ILE B  50      17.155  32.124   9.216  1.00  0.00            
ATOM   1141   CB ILE B  50      16.455  32.166  10.543  1.00  0.00            
ATOM   1142  CG1 ILE B  50      16.768  30.905  11.365  1.00  0.00            
ATOM   1143  CG2 ILE B  50      14.955  32.380  10.279  1.00  0.00            
ATOM   1144  CD1 ILE B  50      16.305  29.609  10.702  1.00  0.00            
ATOM   1145    C ILE B  50      16.858  33.422   8.527  1.00  0.00            
ATOM   1146    O ILE B  50      17.161  34.492   9.054  1.00  0.00            
ATOM   1147    N GLY B  51      16.270  33.365   7.314  1.00  0.00            
ATOM   1148   CA GLY B  51      15.918  34.576   6.623  1.00  0.00            
ATOM   1149    C GLY B  51      16.969  34.986   5.647  1.00  0.00            
ATOM   1150    O GLY B  51      16.853  36.043   5.028  1.00  0.00            
ATOM   1151    N GLY B  52      18.030  34.183   5.462  1.00  0.00            
ATOM   1152   CA GLY B  52      18.999  34.618   4.500  1.00  0.00            
ATOM   1153    C GLY B  52      20.112  33.635   4.495  1.00  0.00            
ATOM   1154    O GLY B  52      20.001  32.548   5.062  1.00  0.00            
ATOM   1155    N PHE B  53      21.231  34.000   3.843  4.00  0.00            
ATOM   1156   CA PHE B  53      22.304  33.063   3.767  4.00  0.00            
ATOM   1157   CB PHE B  53      22.613  32.616   2.330  4.00  0.00            
ATOM   1158   CG PHE B  53      21.384  31.930   1.839  4.00  0.00            
ATOM   1159  CD1 PHE B  53      21.164  30.600   2.112  4.00  0.00            
ATOM   1160  CD2 PHE B  53      20.448  32.625   1.109  4.00  0.00            
ATOM   1161  CE1 PHE B  53      20.027  29.973   1.661  4.00  0.00            
ATOM   1162  CE2 PHE B  53      19.309  32.003   0.655  4.00  0.00            
ATOM   1163   CZ PHE B  53      19.097  30.674   0.930  4.00  0.00            
ATOM   1164    C PHE B  53      23.531  33.670   4.323  4.00  0.00            
ATOM   1165    O PHE B  53      23.761  34.875   4.227  4.00  0.00            
ATOM   1166    N ILE B  54      24.345  32.812   4.954  4.00  0.00            
ATOM   1167   CA ILE B  54      25.588  33.250   5.485  4.00  0.00            
ATOM   1168   CB ILE B  54      25.724  33.028   6.963  4.00  0.00            
ATOM   1169  CG1 ILE B  54      24.672  33.852   7.724  4.00  0.00            
ATOM   1170  CG2 ILE B  54      27.173  33.357   7.361  4.00  0.00            
ATOM   1171  CD1 ILE B  54      24.799  35.357   7.495  4.00  0.00            
ATOM   1172    C ILE B  54      26.632  32.420   4.813  4.00  0.00            
ATOM   1173    O ILE B  54      26.476  31.211   4.657  4.00  0.00            
ATOM   1174    N LYS B  55      27.724  33.054   4.359  4.00  0.00            
ATOM   1175   CA LYS B  55      28.745  32.294   3.703  4.00  0.00            
ATOM   1176   CB LYS B  55      29.311  32.988   2.454  4.00  0.00            
ATOM   1177   CG LYS B  55      29.943  34.346   2.765  4.00  0.00            
ATOM   1178   CD LYS B  55      30.773  34.917   1.615  4.00  0.00            
ATOM   1179   CE LYS B  55      31.398  36.276   1.934  4.00  0.00            
ATOM   1180   NZ LYS B  55      32.190  36.752   0.778  4.00  0.00            
ATOM   1181    C LYS B  55      29.864  32.131   4.667  4.00  0.00            
ATOM   1182    O LYS B  55      30.006  32.925   5.594  4.00  0.00            
ATOM   1183    N VAL B  56      30.691  31.082   4.483  4.00  0.00            
ATOM   1184   CA VAL B  56      31.714  30.925   5.465  4.00  0.00            
ATOM   1185   CB VAL B  56      31.281  30.110   6.650  4.00  0.00            
ATOM   1186  CG1 VAL B  56      30.144  30.846   7.378  4.00  0.00            
ATOM   1187  CG2 VAL B  56      30.898  28.704   6.158  4.00  0.00            
ATOM   1188    C VAL B  56      32.924  30.238   4.914  4.00  0.00            
ATOM   1189    O VAL B  56      32.937  29.745   3.787  4.00  0.00            
ATOM   1190    N ARG B  57      33.992  30.228   5.746  4.00  0.00            
ATOM   1191   CA ARG B  57      35.240  29.572   5.482  4.00  0.00            
ATOM   1192   CB ARG B  57      36.475  30.433   5.799  4.00  0.00            
ATOM   1193   CG ARG B  57      36.580  31.694   4.938  4.00  0.00            
ATOM   1194   CD ARG B  57      37.809  32.550   5.254  4.00  0.00            
ATOM   1195   NE ARG B  57      37.780  33.733   4.348  4.00  0.00            
ATOM   1196   CZ ARG B  57      38.772  34.668   4.418  4.00  0.00            
ATOM   1197  NH1 ARG B  57      39.807  34.498   5.292  4.00  0.00            
ATOM   1198  NH2 ARG B  57      38.729  35.773   3.617  4.00  0.00            
ATOM   1199    C ARG B  57      35.260  28.397   6.428  4.00  0.00            
ATOM   1200    O ARG B  57      34.676  28.479   7.502  4.00  0.00            
ATOM   1201    N GLN B  58      35.889  27.249   6.078  4.00  1.00            
ATOM   1202   CA GLN B  58      35.820  26.184   7.050  4.00  1.00            
ATOM   1203   CB GLN B  58      34.954  24.982   6.628  4.00  1.00            
ATOM   1204   CG GLN B  58      35.559  24.124   5.519  4.00  1.00            
ATOM   1205   CD GLN B  58      36.413  23.057   6.193  4.00  1.00            
ATOM   1206  OE1 GLN B  58      37.171  22.343   5.539  4.00  1.00            
ATOM   1207  NE2 GLN B  58      36.281  22.942   7.542  4.00  1.00            
ATOM   1208    C GLN B  58      37.187  25.662   7.341  4.00  1.00            
ATOM   1209    O GLN B  58      38.026  25.542   6.451  4.00  1.00            
ATOM   1210    N TYR B  59      37.430  25.318   8.621  4.00  1.00            
ATOM   1211   CA TYR B  59      38.697  24.792   9.039  4.00  1.00            
ATOM   1212   CB TYR B  59      39.330  25.603  10.184  4.00  1.00            
ATOM   1213   CG TYR B  59      40.660  25.018  10.509  4.00  1.00            
ATOM   1214  CD1 TYR B  59      41.725  25.195   9.654  4.00  1.00            
ATOM   1215  CD2 TYR B  59      40.853  24.320  11.677  4.00  1.00            
ATOM   1216  CE1 TYR B  59      42.959  24.664   9.949  4.00  1.00            
ATOM   1217  CE2 TYR B  59      42.084  23.789  11.976  4.00  1.00            
ATOM   1218   CZ TYR B  59      43.140  23.957  11.113  4.00  1.00            
ATOM   1219   OH TYR B  59      44.402  23.410  11.425  4.00  1.00            
ATOM   1220    C TYR B  59      38.409  23.408   9.521  4.00  1.00            
ATOM   1221    O TYR B  59      37.379  23.157  10.145  4.00  1.00            
ATOM   1222    N ASP B  60      39.312  22.461   9.215  4.00  1.00            
ATOM   1223   CA ASP B  60      39.093  21.091   9.574  4.00  1.00            
ATOM   1224   CB ASP B  60      40.072  20.121   8.889  4.00  1.00            
ATOM   1225   CG ASP B  60      39.517  18.709   9.018  4.00  1.00            
ATOM   1226  OD1 ASP B  60      38.475  18.542   9.705  4.00  1.00            
ATOM   1227  OD2 ASP B  60      40.126  17.778   8.426  4.00  1.00            
ATOM   1228    C ASP B  60      39.285  20.983  11.065  4.00  1.00            
ATOM   1229    O ASP B  60      38.819  21.840  11.813  4.00  1.00            
ATOM   1230    N GLN B  61      39.976  19.921  11.541  4.00  1.00            
ATOM   1231   CA GLN B  61      40.129  19.711  12.960  4.00  1.00            
ATOM   1232   CB GLN B  61      40.975  18.472  13.311  4.00  1.00            
ATOM   1233   CG GLN B  61      42.428  18.540  12.838  4.00  1.00            
ATOM   1234   CD GLN B  61      43.112  17.244  13.261  4.00  1.00            
ATOM   1235  OE1 GLN B  61      42.479  16.344  13.811  4.00  1.00            
ATOM   1236  NE2 GLN B  61      44.440  17.143  12.990  4.00  1.00            
ATOM   1237    C GLN B  61      40.739  20.931  13.577  4.00  1.00            
ATOM   1238    O GLN B  61      41.831  21.356  13.206  4.00  1.00            
ATOM   1239    N ILE B  62      40.014  21.518  14.555  4.00  1.00            
ATOM   1240   CA ILE B  62      40.417  22.704  15.258  4.00  1.00            
ATOM   1241   CB ILE B  62      39.409  23.812  15.178  4.00  1.00            
ATOM   1242  CG1 ILE B  62      40.009  25.115  15.724  4.00  1.00            
ATOM   1243  CG2 ILE B  62      38.137  23.349  15.908  4.00  1.00            
ATOM   1244  CD1 ILE B  62      41.138  25.674  14.859  4.00  1.00            
ATOM   1245    C ILE B  62      40.530  22.298  16.695  4.00  1.00            
ATOM   1246    O ILE B  62      39.857  21.395  17.189  4.00  1.00            
ATOM   1247    N PRO B  63      41.438  22.963  17.329  4.00  1.00            
ATOM   1248   CA PRO B  63      41.738  22.741  18.722  4.00  1.00            
ATOM   1249   CD PRO B  63      42.620  23.360  16.580  4.00  1.00            
ATOM   1250   CB PRO B  63      43.146  23.301  18.935  4.00  1.00            
ATOM   1251   CG PRO B  63      43.800  23.208  17.550  4.00  1.00            
ATOM   1252    C PRO B  63      40.814  23.199  19.832  4.00  1.00            
ATOM   1253    O PRO B  63      41.188  22.997  20.985  4.00  1.00            
ATOM   1254    N VAL B  64      39.638  23.789  19.548  4.00  1.00            
ATOM   1255   CA VAL B  64      38.789  24.447  20.522  4.00  1.00            
ATOM   1256   CB VAL B  64      37.372  24.601  20.051  4.00  1.00            
ATOM   1257  CG1 VAL B  64      36.761  23.200  19.878  4.00  1.00            
ATOM   1258  CG2 VAL B  64      36.615  25.485  21.057  4.00  1.00            
ATOM   1259    C VAL B  64      38.744  23.839  21.892  4.00  1.00            
ATOM   1260    O VAL B  64      38.680  22.624  22.066  4.00  1.00            
ATOM   1261    N GLU B  65      38.804  24.743  22.904  4.00  1.00            
ATOM   1262   CA GLU B  65      38.675  24.468  24.314  4.00  1.00            
ATOM   1263   CB GLU B  65      39.855  24.988  25.150  4.00  1.00            
ATOM   1264   CG GLU B  65      41.175  24.265  24.878  4.00  1.00            
ATOM   1265   CD GLU B  65      42.240  24.897  25.762  4.00  1.00            
ATOM   1266  OE1 GLU B  65      42.406  26.144  25.678  4.00  1.00            
ATOM   1267  OE2 GLU B  65      42.899  24.149  26.532  4.00  1.00            
ATOM   1268    C GLU B  65      37.465  25.257  24.750  4.00  1.00            
ATOM   1269    O GLU B  65      37.432  26.475  24.578  4.00  1.00            
ATOM   1270    N ILE B  66      36.422  24.599  25.310  4.00  1.00            
ATOM   1271   CA ILE B  66      35.248  25.331  25.715  4.00  1.00            
ATOM   1272   CB ILE B  66      34.028  24.980  24.894  4.00  1.00            
ATOM   1273  CG1 ILE B  66      32.853  25.945  25.152  4.00  1.00            
ATOM   1274  CG2 ILE B  66      33.695  23.496  25.128  4.00  1.00            
ATOM   1275  CD1 ILE B  66      32.213  25.829  26.536  4.00  1.00            
ATOM   1276    C ILE B  66      34.987  25.079  27.154  4.00  1.00            
ATOM   1277    O ILE B  66      34.806  23.943  27.591  4.00  1.00            
ATOM   1278    N CYS B  67      35.003  26.174  27.929  3.00  1.00            
ATOM   1279   CA CYS B  67      34.650  26.129  29.308  3.00  1.00            
ATOM   1280   CB CYS B  67      33.155  25.820  29.517  3.00  1.00            
ATOM   1281   SG CYS B  67      32.614  25.963  31.247  3.00  1.00            
ATOM   1282    C CYS B  67      35.468  25.074  29.998  3.00  1.00            
ATOM   1283    O CYS B  67      34.974  24.381  30.886  3.00  1.00            
ATOM   1284    N GLY B  68      36.749  24.919  29.610  3.00  1.00            
ATOM   1285   CA GLY B  68      37.596  23.985  30.302  3.00  1.00            
ATOM   1286    C GLY B  68      37.530  22.613  29.697  3.00  1.00            
ATOM   1287    O GLY B  68      38.118  21.679  30.243  3.00  1.00            
ATOM   1288    N HIS B  69      36.821  22.423  28.567  4.00  1.00            
ATOM   1289   CA HIS B  69      36.806  21.097  28.007  4.00  1.00            
ATOM   1290  ND1 HIS B  69      34.285  18.267  27.361  4.00  1.00            
ATOM   1291   CG HIS B  69      35.414  19.034  27.542  4.00  1.00            
ATOM   1292   CB HIS B  69      35.395  20.500  27.860  4.00  1.00            
ATOM   1293  NE2 HIS B  69      36.024  16.903  27.122  4.00  1.00            
ATOM   1294  CD2 HIS B  69      36.467  18.185  27.391  4.00  1.00            
ATOM   1295  CE1 HIS B  69      34.707  17.001  27.114  4.00  1.00            
ATOM   1296    C HIS B  69      37.394  21.192  26.627  4.00  1.00            
ATOM   1297    O HIS B  69      37.137  22.151  25.901  4.00  1.00            
ATOM   1298    N LYS B  70      38.225  20.203  26.234  4.00  1.00            
ATOM   1299   CA LYS B  70      38.847  20.202  24.935  4.00  1.00            
ATOM   1300   CB LYS B  70      40.090  19.304  24.883  4.00  1.00            
ATOM   1301   CG LYS B  70      40.882  19.399  23.583  4.00  1.00            
ATOM   1302   CD LYS B  70      42.263  18.756  23.699  4.00  1.00            
ATOM   1303   CE LYS B  70      43.091  18.829  22.419  4.00  1.00            
ATOM   1304   NZ LYS B  70      44.402  18.180  22.643  4.00  1.00            
ATOM   1305    C LYS B  70      37.854  19.664  23.962  4.00  1.00            
ATOM   1306    O LYS B  70      37.093  18.750  24.279  4.00  1.00            
ATOM   1307    N ALA B  71      37.824  20.241  22.746  4.00  1.00            
ATOM   1308   CA ALA B  71      36.925  19.770  21.736  4.00  1.00            
ATOM   1309   CB ALA B  71      35.658  20.629  21.585  4.00  1.00            
ATOM   1310    C ALA B  71      37.660  19.855  20.434  4.00  1.00            
ATOM   1311    O ALA B  71      38.545  20.691  20.262  4.00  1.00            
ATOM   1312    N ILE B  72      37.322  18.961  19.483  4.00  1.00            
ATOM   1313   CA ILE B  72      37.982  18.971  18.210  4.00  1.00            
ATOM   1314   CB ILE B  72      38.985  17.851  18.096  4.00  1.00            
ATOM   1315  CG1 ILE B  72      39.882  17.962  16.847  4.00  1.00            
ATOM   1316  CG2 ILE B  72      38.205  16.532  18.198  4.00  1.00            
ATOM   1317  CD1 ILE B  72      39.178  17.691  15.518  4.00  1.00            
ATOM   1318    C ILE B  72      36.937  18.810  17.148  4.00  1.00            
ATOM   1319    O ILE B  72      35.966  18.079  17.336  4.00  1.00            
ATOM   1320    N GLY B  73      37.082  19.506  16.000  4.00  1.00            
ATOM   1321   CA GLY B  73      36.088  19.298  14.987  4.00  1.00            
ATOM   1322    C GLY B  73      36.201  20.337  13.910  4.00  1.00            
ATOM   1323    O GLY B  73      37.266  20.912  13.688  4.00  1.00            
ATOM   1324    N THR B  74      35.071  20.593  13.210  4.00  1.00            
ATOM   1325   CA THR B  74      35.034  21.499  12.095  4.00  1.00            
ATOM   1326   CB THR B  74      34.185  21.009  10.960  4.00  1.00            
ATOM   1327  OG1 THR B  74      34.665  19.756  10.499  4.00  1.00            
ATOM   1328  CG2 THR B  74      34.238  22.046   9.824  4.00  1.00            
ATOM   1329    C THR B  74      34.465  22.819  12.541  4.00  1.00            
ATOM   1330    O THR B  74      33.496  22.863  13.297  4.00  1.00            
ATOM   1331    N VAL B  75      35.082  23.938  12.090  4.00  1.00            
ATOM   1332   CA VAL B  75      34.613  25.255  12.437  4.00  1.00            
ATOM   1333   CB VAL B  75      35.576  26.027  13.291  4.00  1.00            
ATOM   1334  CG1 VAL B  75      35.729  25.298  14.636  4.00  1.00            
ATOM   1335  CG2 VAL B  75      36.894  26.185  12.515  4.00  1.00            
ATOM   1336    C VAL B  75      34.419  26.024  11.180  4.00  1.00            
ATOM   1337    O VAL B  75      35.238  25.960  10.265  4.00  1.00            
ATOM   1338    N LEU B  76      33.297  26.762  11.095  4.00  1.00            
ATOM   1339   CA LEU B  76      33.103  27.579   9.942  4.00  1.00            
ATOM   1340   CB LEU B  76      31.763  27.359   9.202  4.00  1.00            
ATOM   1341   CG LEU B  76      30.480  27.622  10.011  4.00  1.00            
ATOM   1342  CD1 LEU B  76      30.278  29.117  10.298  4.00  1.00            
ATOM   1343  CD2 LEU B  76      29.260  26.974   9.338  4.00  1.00            
ATOM   1344    C LEU B  76      33.230  28.998  10.400  4.00  1.00            
ATOM   1345    O LEU B  76      32.744  29.364  11.470  4.00  1.00            
ATOM   1346    N VAL B  77      33.937  29.827   9.609  4.00  1.00            
ATOM   1347   CA VAL B  77      34.152  31.196   9.965  4.00  1.00            
ATOM   1348   CB VAL B  77      35.596  31.601   9.975  4.00  1.00            
ATOM   1349  CG1 VAL B  77      36.317  30.789  11.063  4.00  1.00            
ATOM   1350  CG2 VAL B  77      36.177  31.410   8.566  4.00  1.00            
ATOM   1351    C VAL B  77      33.454  32.037   8.965  4.00  1.00            
ATOM   1352    O VAL B  77      33.242  31.629   7.825  4.00  1.00            
ATOM   1353    N GLY B  78      33.048  33.244   9.387  1.00  1.00            
ATOM   1354   CA GLY B  78      32.368  34.101   8.472  1.00  1.00            
ATOM   1355    C GLY B  78      31.900  35.281   9.240  1.00  1.00            
ATOM   1356    O GLY B  78      32.355  35.621  10.329  1.00  1.00            
ATOM   1357    N PRO B  79      30.984  35.898   8.579  1.00  1.00            
ATOM   1358   CA PRO B  79      30.369  37.106   9.030  1.00  1.00            
ATOM   1359   CD PRO B  79      30.965  35.787   7.130  1.00  1.00            
ATOM   1360   CB PRO B  79      29.873  37.823   7.769  1.00  1.00            
ATOM   1361   CG PRO B  79      29.856  36.741   6.680  1.00  1.00            
ATOM   1362    C PRO B  79      29.349  37.167  10.113  1.00  1.00            
ATOM   1363    O PRO B  79      28.973  38.293  10.438  1.00  1.00            
ATOM   1364    N THR B  80      28.863  36.040  10.656  1.00  1.00            
ATOM   1365   CA THR B  80      27.813  36.113  11.634  1.00  1.00            
ATOM   1366   CB THR B  80      27.502  34.792  12.267  1.00  1.00            
ATOM   1367  OG1 THR B  80      27.086  33.854  11.288  1.00  1.00            
ATOM   1368  CG2 THR B  80      26.406  34.986  13.329  1.00  1.00            
ATOM   1369    C THR B  80      28.239  37.031  12.729  1.00  1.00            
ATOM   1370    O THR B  80      29.420  37.205  13.027  1.00  1.00            
ATOM   1371    N PRO B  81      27.242  37.644  13.294  1.00  1.00            
ATOM   1372   CA PRO B  81      27.438  38.572  14.364  1.00  1.00            
ATOM   1373   CD PRO B  81      26.028  37.916  12.545  1.00  1.00            
ATOM   1374   CB PRO B  81      26.090  39.262  14.564  1.00  1.00            
ATOM   1375   CG PRO B  81      25.438  39.191  13.173  1.00  1.00            
ATOM   1376    C PRO B  81      28.033  38.028  15.622  1.00  1.00            
ATOM   1377    O PRO B  81      28.691  38.790  16.327  1.00  1.00            
ATOM   1378    N VAL B  82      27.825  36.739  15.952  1.00  1.00            
ATOM   1379   CA VAL B  82      28.379  36.291  17.197  1.00  1.00            
ATOM   1380   CB VAL B  82      27.337  36.106  18.265  1.00  1.00            
ATOM   1381  CG1 VAL B  82      28.013  35.602  19.552  1.00  1.00            
ATOM   1382  CG2 VAL B  82      26.581  37.435  18.438  1.00  1.00            
ATOM   1383    C VAL B  82      29.031  34.958  16.969  1.00  1.00            
ATOM   1384    O VAL B  82      28.693  34.249  16.022  1.00  1.00            
ATOM   1385    N ASN B  83      30.010  34.595  17.829  1.00  1.00            
ATOM   1386   CA ASN B  83      30.662  33.319  17.718  1.00  1.00            
ATOM   1387   CB ASN B  83      31.921  33.185  18.593  1.00  1.00            
ATOM   1388   CG ASN B  83      32.995  34.096  18.017  1.00  1.00            
ATOM   1389  OD1 ASN B  83      33.177  34.171  16.802  1.00  1.00            
ATOM   1390  ND2 ASN B  83      33.727  34.815  18.910  1.00  1.00            
ATOM   1391    C ASN B  83      29.662  32.294  18.188  1.00  1.00            
ATOM   1392    O ASN B  83      28.937  32.536  19.151  1.00  1.00            
ATOM   1393    N ILE B  84      29.577  31.125  17.507  4.00  1.00            
ATOM   1394   CA ILE B  84      28.603  30.127  17.878  4.00  1.00            
ATOM   1395   CB ILE B  84      27.542  29.964  16.833  4.00  1.00            
ATOM   1396  CG1 ILE B  84      26.856  31.315  16.574  4.00  1.00            
ATOM   1397  CG2 ILE B  84      26.582  28.854  17.295  4.00  1.00            
ATOM   1398  CD1 ILE B  84      26.156  31.892  17.802  4.00  1.00            
ATOM   1399    C ILE B  84      29.308  28.786  17.998  4.00  1.00            
ATOM   1400    O ILE B  84      30.133  28.454  17.150  4.00  1.00            
ATOM   1401    N ILE B  85      29.020  27.986  19.063  4.00  1.00            
ATOM   1402   CA ILE B  85      29.556  26.642  19.192  4.00  1.00            
ATOM   1403   CB ILE B  85      30.158  26.315  20.524  4.00  1.00            
ATOM   1404  CG1 ILE B  85      31.407  27.183  20.750  4.00  1.00            
ATOM   1405  CG2 ILE B  85      30.468  24.812  20.546  4.00  1.00            
ATOM   1406  CD1 ILE B  85      32.003  27.052  22.150  4.00  1.00            
ATOM   1407    C ILE B  85      28.389  25.752  18.938  4.00  1.00            
ATOM   1408    O ILE B  85      27.367  25.841  19.617  4.00  1.00            
ATOM   1409    N GLY B  86      28.512  24.872  17.929  1.00  1.00            
ATOM   1410   CA GLY B  86      27.355  24.162  17.482  1.00  1.00            
ATOM   1411    C GLY B  86      27.218  22.793  18.021  1.00  1.00            
ATOM   1412    O GLY B  86      27.906  22.364  18.944  1.00  1.00            
ATOM   1413    N ARG B  87      26.308  22.063  17.355  2.00  1.00            
ATOM   1414   CA ARG B  87      25.925  20.745  17.729  2.00  1.00            
ATOM   1415   CB ARG B  87      24.902  20.115  16.761  2.00  1.00            
ATOM   1416   CG ARG B  87      23.520  20.777  16.788  2.00  1.00            
ATOM   1417   CD ARG B  87      22.440  19.979  16.048  2.00  1.00            
ATOM   1418   NE ARG B  87      22.685  20.113  14.584  2.00  1.00            
ATOM   1419   CZ ARG B  87      22.859  19.005  13.808  2.00  1.00            
ATOM   1420  NH1 ARG B  87      22.923  17.770  14.383  2.00  1.00            
ATOM   1421  NH2 ARG B  87      22.999  19.133  12.457  2.00  1.00            
ATOM   1422    C ARG B  87      27.169  19.885  17.706  2.00  1.00            
ATOM   1423    O ARG B  87      27.367  19.054  18.593  2.00  1.00            
ATOM   1424    N ASN B  88      28.056  20.074  16.703  2.00  1.00            
ATOM   1425   CA ASN B  88      29.212  19.224  16.516  2.00  1.00            
ATOM   1426   CB ASN B  88      30.018  19.606  15.259  2.00  1.00            
ATOM   1427   CG ASN B  88      29.147  19.377  14.028  2.00  1.00            
ATOM   1428  OD1 ASN B  88      28.535  18.323  13.864  2.00  1.00            
ATOM   1429  ND2 ASN B  88      29.082  20.402  13.136  2.00  1.00            
ATOM   1430    C ASN B  88      30.153  19.264  17.668  2.00  1.00            
ATOM   1431    O ASN B  88      30.474  18.228  18.249  2.00  1.00            
ATOM   1432    N LEU B  89      30.600  20.466  18.052  2.00  1.00            
ATOM   1433   CA LEU B  89      31.578  20.559  19.092  2.00  1.00            
ATOM   1434   CB LEU B  89      31.999  22.017  19.355  2.00  1.00            
ATOM   1435   CG LEU B  89      32.582  22.716  18.112  2.00  1.00            
ATOM   1436  CD1 LEU B  89      32.991  24.166  18.419  2.00  1.00            
ATOM   1437  CD2 LEU B  89      33.721  21.892  17.491  2.00  1.00            
ATOM   1438    C LEU B  89      30.943  20.048  20.350  2.00  1.00            
ATOM   1439    O LEU B  89      31.572  19.336  21.134  2.00  1.00            
ATOM   1440    N LEU B  90      29.655  20.386  20.552  2.00  1.00            
ATOM   1441   CA LEU B  90      28.929  20.043  21.741  2.00  1.00            
ATOM   1442   CB LEU B  90      27.506  20.627  21.787  2.00  1.00            
ATOM   1443   CG LEU B  90      27.435  22.072  22.316  2.00  1.00            
ATOM   1444  CD1 LEU B  90      28.371  23.015  21.558  2.00  1.00            
ATOM   1445  CD2 LEU B  90      25.983  22.575  22.334  2.00  1.00            
ATOM   1446    C LEU B  90      28.816  18.566  21.926  2.00  1.00            
ATOM   1447    O LEU B  90      28.889  18.081  23.054  2.00  1.00            
ATOM   1448    N THR B  91      28.619  17.796  20.846  3.00  1.00            
ATOM   1449   CA THR B  91      28.477  16.386  21.055  3.00  1.00            
ATOM   1450   CB THR B  91      28.246  15.621  19.782  3.00  1.00            
ATOM   1451  OG1 THR B  91      27.068  16.085  19.138  3.00  1.00            
ATOM   1452  CG2 THR B  91      28.102  14.127  20.124  3.00  1.00            
ATOM   1453    C THR B  91      29.743  15.885  21.660  3.00  1.00            
ATOM   1454    O THR B  91      29.717  15.087  22.595  3.00  1.00            
ATOM   1455    N GLN B  92      30.898  16.355  21.157  3.00  1.00            
ATOM   1456   CA GLN B  92      32.121  15.856  21.703  3.00  1.00            
ATOM   1457   CB GLN B  92      33.378  16.391  21.007  3.00  1.00            
ATOM   1458   CG GLN B  92      34.659  15.796  21.592  3.00  1.00            
ATOM   1459   CD GLN B  92      35.823  16.397  20.830  3.00  1.00            
ATOM   1460  OE1 GLN B  92      36.858  16.722  21.409  3.00  1.00            
ATOM   1461  NE2 GLN B  92      35.645  16.557  19.494  3.00  1.00            
ATOM   1462    C GLN B  92      32.197  16.277  23.137  3.00  1.00            
ATOM   1463    O GLN B  92      32.598  15.504  24.006  3.00  1.00            
ATOM   1464    N ILE B  93      31.789  17.526  23.424  3.00  1.00            
ATOM   1465   CA ILE B  93      31.879  18.046  24.754  3.00  1.00            
ATOM   1466   CB ILE B  93      31.693  19.536  24.854  3.00  1.00            
ATOM   1467  CG1 ILE B  93      30.313  19.997  24.389  3.00  1.00            
ATOM   1468  CG2 ILE B  93      32.842  20.184  24.064  3.00  1.00            
ATOM   1469  CD1 ILE B  93      30.075  21.472  24.697  3.00  1.00            
ATOM   1470    C ILE B  93      30.994  17.290  25.683  3.00  1.00            
ATOM   1471    O ILE B  93      31.348  17.085  26.842  3.00  1.00            
ATOM   1472    N GLY B  94      29.827  16.819  25.213  3.00  1.00            
ATOM   1473   CA GLY B  94      28.999  16.121  26.149  3.00  1.00            
ATOM   1474    C GLY B  94      27.990  17.089  26.667  3.00  1.00            
ATOM   1475    O GLY B  94      27.551  17.006  27.814  3.00  1.00            
ATOM   1476    N CYS B  95      27.619  18.067  25.821  1.00  1.00            
ATOM   1477   CA CYS B  95      26.621  19.014  26.212  1.00  1.00            
ATOM   1478   CB CYS B  95      26.795  20.392  25.553  1.00  1.00            
ATOM   1479   SG CYS B  95      25.522  21.590  26.058  1.00  1.00            
ATOM   1480    C CYS B  95      25.285  18.480  25.810  1.00  1.00            
ATOM   1481    O CYS B  95      25.118  17.929  24.722  1.00  1.00            
ATOM   1482    N THR B  96      24.287  18.623  26.700  4.00  1.00            
ATOM   1483   CA THR B  96      22.994  18.114  26.364  4.00  1.00            
ATOM   1484   CB THR B  96      22.716  16.792  27.019  4.00  1.00            
ATOM   1485  OG1 THR B  96      23.715  15.852  26.646  4.00  1.00            
ATOM   1486  CG2 THR B  96      21.336  16.287  26.569  4.00  1.00            
ATOM   1487    C THR B  96      21.982  19.093  26.850  4.00  1.00            
ATOM   1488    O THR B  96      22.257  19.920  27.719  4.00  1.00            
ATOM   1489    N LEU B  97      20.777  19.041  26.256  4.00  1.00            
ATOM   1490   CA LEU B  97      19.742  19.904  26.715  4.00  1.00            
ATOM   1491   CB LEU B  97      19.004  20.675  25.597  4.00  1.00            
ATOM   1492   CG LEU B  97      18.499  19.842  24.406  4.00  1.00            
ATOM   1493  CD1 LEU B  97      17.316  18.951  24.812  4.00  1.00            
ATOM   1494  CD2 LEU B  97      18.218  20.744  23.188  4.00  1.00            
ATOM   1495    C LEU B  97      18.820  19.043  27.498  4.00  1.00            
ATOM   1496    O LEU B  97      18.554  17.901  27.129  4.00  1.00            
ATOM   1497    N ASN B  98      18.344  19.572  28.638  4.00  1.00            
ATOM   1498   CA ASN B  98      17.573  18.780  29.545  4.00  1.00            
ATOM   1499   CB ASN B  98      18.270  18.673  30.918  4.00  1.00            
ATOM   1500   CG ASN B  98      17.581  17.636  31.792  4.00  1.00            
ATOM   1501  OD1 ASN B  98      17.746  17.631  33.011  4.00  1.00            
ATOM   1502  ND2 ASN B  98      16.796  16.727  31.157  4.00  1.00            
ATOM   1503    C ASN B  98      16.254  19.452  29.763  4.00  1.00            
ATOM   1504    O ASN B  98      16.147  20.674  29.674  4.00  1.00            
ATOM   1505    N PHE B  99      15.200  18.652  30.029  1.00  1.00            
ATOM   1506   CA PHE B  99      13.917  19.220  30.327  1.00  1.00            
ATOM   1507   CB PHE B  99      12.732  18.234  30.256  1.00  1.00            
ATOM   1508   CG PHE B  99      12.374  17.983  28.828  1.00  1.00            
ATOM   1509  CD1 PHE B  99      11.487  18.816  28.183  1.00  1.00            
ATOM   1510  CD2 PHE B  99      12.914  16.928  28.130  1.00  1.00            
ATOM   1511  CE1 PHE B  99      11.145  18.600  26.869  1.00  1.00            
ATOM   1512  CE2 PHE B  99      12.575  16.706  26.816  1.00  1.00            
ATOM   1513   CZ PHE B  99      11.688  17.542  26.181  1.00  1.00            
ATOM   1514    C PHE B  99      13.998  19.719  31.765  1.00  1.00            
ATOM   1515    O PHE B  99      13.175  19.260  32.600  1.00  1.00            
ATOM   1516  OXT PHE B  99      14.889  20.565  32.048  1.00  1.00            
ATOM   1517    N ALA C   1      29.676  19.566   7.308  4.00  0.00            
ATOM   1518   CA ALA C   1      30.690  18.489   7.249  4.00  0.00            
ATOM   1519   CB ALA C   1      30.266  17.406   6.242  4.00  0.00            
ATOM   1520    C ALA C   1      32.015  19.044   6.818  4.00  0.00            
ATOM   1521    O ALA C   1      32.341  20.191   7.122  4.00  0.00            
ATOM   1522    N ALA C   2      32.823  18.233   6.102  4.00  0.00            
ATOM   1523   CA ALA C   2      34.139  18.666   5.717  4.00  0.00            
ATOM   1524   CB ALA C   2      34.934  17.571   4.985  4.00  0.00            
ATOM   1525    C ALA C   2      34.061  19.841   4.805  4.00  0.00            
ATOM   1526    O ALA C   2      34.697  20.869   5.039  4.00  0.00            
ATOM   1527    N GLY C   3      33.253  19.721   3.745  4.00  0.00            
ATOM   1528   CA GLY C   3      33.034  20.811   2.849  4.00  0.00            
ATOM   1529    C GLY C   3      31.565  20.827   2.807  4.00  0.00            
ATOM   1530    O GLY C   3      30.954  19.945   2.206  4.00  0.00            
ATOM   1531    N ALA C   4      30.927  21.822   3.439  4.00  0.00            
ATOM   1532   CA ALA C   4      29.544  21.528   3.446  4.00  0.00            
ATOM   1533   CB ALA C   4      29.154  20.488   4.512  4.00  0.00            
ATOM   1534    C ALA C   4      28.677  22.692   3.661  4.00  0.00            
ATOM   1535    O ALA C   4      29.098  23.790   4.021  4.00  0.00            
ATOM   1536    N VAL C   5      27.396  22.415   3.390  4.00  0.00            
ATOM   1537   CA VAL C   5      26.353  23.344   3.599  4.00  0.00            
ATOM   1538   CB VAL C   5      25.241  23.231   2.599  4.00  0.00            
ATOM   1539  CG1 VAL C   5      25.803  23.552   1.205  4.00  0.00            
ATOM   1540  CG2 VAL C   5      24.624  21.826   2.714  4.00  0.00            
ATOM   1541    C VAL C   5      25.789  23.020   4.930  4.00  0.00            
ATOM   1542    O VAL C   5      25.710  21.853   5.313  4.00  0.00            
ATOM   1543    N ALA C   6      25.402  24.053   5.689  4.00  0.00            
ATOM   1544   CA ALA C   6      24.882  23.749   6.978  4.00  0.00            
ATOM   1545   CB ALA C   6      25.861  24.051   8.125  4.00  0.00            
ATOM   1546    C ALA C   6      23.671  24.584   7.205  4.00  0.00            
ATOM   1547    O ALA C   6      23.505  25.640   6.596  4.00  0.00            
ATOM   1548    N SER C   7      22.776  24.105   8.089  4.00  0.00            
ATOM   1549   CA SER C   7      21.608  24.866   8.398  4.00  0.00            
ATOM   1550   CB SER C   7      20.333  24.015   8.534  4.00  0.00            
ATOM   1551   OG SER C   7      20.019  23.406   7.291  4.00  0.00            
ATOM   1552    C SER C   7      21.868  25.498   9.724  4.00  0.00            
ATOM   1553    O SER C   7      22.235  24.820  10.683  4.00  0.00            
ATOM   1554    N TYR C   8      21.701  26.830   9.806  4.00  0.00            
ATOM   1555   CA TYR C   8      21.943  27.495  11.051  4.00  0.00            
ATOM   1556   CB TYR C   8      23.044  28.571  10.966  4.00  0.00            
ATOM   1557   CG TYR C   8      23.370  29.022  12.351  4.00  0.00            
ATOM   1558  CD1 TYR C   8      22.495  29.803  13.068  4.00  0.00            
ATOM   1559  CD2 TYR C   8      24.575  28.683  12.925  4.00  0.00            
ATOM   1560  CE1 TYR C   8      22.802  30.213  14.341  4.00  0.00            
ATOM   1561  CE2 TYR C   8      24.887  29.095  14.200  4.00  0.00            
ATOM   1562   CZ TYR C   8      23.996  29.860  14.912  4.00  0.00            
ATOM   1563   OH TYR C   8      24.298  30.286  16.221  4.00  0.00            
ATOM   1564    C TYR C   8      20.689  28.191  11.396  4.00  0.00            
ATOM   1565    O TYR C   8      20.101  28.899  10.579  4.00  0.00            
ATOM   1566    N ASP C   9      20.235  27.982  12.636  4.00  0.00            
ATOM   1567   CA ASP C   9      19.064  28.666  13.050  4.00  0.00            
ATOM   1568   CB ASP C   9      18.018  27.749  13.706  4.00  0.00            
ATOM   1569   CG ASP C   9      17.461  26.820  12.638  4.00  0.00            
ATOM   1570  OD1 ASP C   9      17.716  27.085  11.433  4.00  0.00            
ATOM   1571  OD2 ASP C   9      16.772  25.834  13.013  4.00  0.00            
ATOM   1572    C ASP C   9      19.507  29.633  14.100  4.00  0.00            
ATOM   1573    O ASP C   9      20.163  29.246  15.066  4.00  0.00            
ATOM   1574    N TYR C  10      19.187  30.932  13.935  4.00  0.00            
ATOM   1575   CA TYR C  10      19.658  31.882  14.900  4.00  0.00            
ATOM   1576   CB TYR C  10      20.983  32.521  14.448  4.00  0.00            
ATOM   1577   CG TYR C  10      21.610  33.294  15.556  4.00  0.00            
ATOM   1578  CD1 TYR C  10      22.281  32.636  16.561  4.00  0.00            
ATOM   1579  CD2 TYR C  10      21.552  34.667  15.579  4.00  0.00            
ATOM   1580  CE1 TYR C  10      22.874  33.335  17.584  4.00  0.00            
ATOM   1581  CE2 TYR C  10      22.145  35.369  16.600  4.00  0.00            
ATOM   1582   CZ TYR C  10      22.806  34.706  17.606  4.00  0.00            
ATOM   1583   OH TYR C  10      23.414  35.431  18.654  4.00  0.00            
ATOM   1584    C TYR C  10      18.668  32.962  14.984  4.00  0.00            
ATOM   1585    O TYR C  10      17.710  33.019  14.214  4.00  0.00            
ATOM   1586    N LEU C  11      18.871  33.850  15.961  4.00  0.00            
ATOM   1587   CA LEU C  11      17.902  34.871  16.055  4.00  0.00            
ATOM   1588   CB LEU C  11      16.603  34.251  16.604  4.00  0.00            
ATOM   1589   CG LEU C  11      15.339  35.115  16.614  4.00  0.00            
ATOM   1590  CD1 LEU C  11      15.534  36.399  17.437  4.00  0.00            
ATOM   1591  CD2 LEU C  11      14.795  35.297  15.189  4.00  0.00            
ATOM   1592    C LEU C  11      18.409  35.830  17.068  4.00  0.00            
ATOM   1593    O LEU C  11      18.603  35.478  18.230  4.00  0.00            
ATOM   1594    N VAL C  12      18.654  37.074  16.644  4.00  0.00            
ATOM   1595   CA VAL C  12      19.030  38.056  17.603  4.00  0.00            
ATOM   1596   CB VAL C  12      20.110  38.997  17.152  4.00  0.00            
ATOM   1597  CG1 VAL C  12      20.285  40.076  18.234  4.00  0.00            
ATOM   1598  CG2 VAL C  12      21.390  38.203  16.862  4.00  0.00            
ATOM   1599    C VAL C  12      17.801  38.884  17.726  4.00  0.00            
ATOM   1600    O VAL C  12      17.031  38.996  16.774  4.00  0.00            
ATOM   1601    N ILE C  13      17.558  39.479  18.903  4.00  0.00            
ATOM   1602   CA ILE C  13      16.351  40.236  18.999  4.00  0.00            
ATOM   1603   CB ILE C  13      15.560  40.035  20.257  4.00  0.00            
ATOM   1604  CG1 ILE C  13      15.079  38.597  20.457  4.00  0.00            
ATOM   1605  CG2 ILE C  13      14.415  41.061  20.233  4.00  0.00            
ATOM   1606  CD1 ILE C  13      14.469  38.424  21.847  4.00  0.00            
ATOM   1607    C ILE C  13      16.715  41.676  19.103  4.00  0.00            
ATOM   1608    O ILE C  13      17.636  42.052  19.825  4.00  0.00            
ATOM   1609    N GLY C  14      15.995  42.515  18.342  4.00  0.00            
ATOM   1610   CA GLY C  14      16.145  43.932  18.437  4.00  0.00            
ATOM   1611    C GLY C  14      14.877  44.421  19.036  4.00  0.00            
ATOM   1612    O GLY C  14      14.431  43.920  20.066  4.00  0.00            
ATOM   1613    N GLY C  15      14.256  45.429  18.396  4.00  0.00            
ATOM   1614   CA GLY C  15      13.024  45.911  18.932  4.00  0.00            
ATOM   1615    C GLY C  15      12.238  46.546  17.839  4.00  0.00            
ATOM   1616    O GLY C  15      12.724  46.731  16.725  4.00  0.00            
ATOM   1617    N GLY C  16      10.978  46.895  18.155  4.00  0.00            
ATOM   1618   CA GLY C  16      10.123  47.518  17.193  4.00  0.00            
ATOM   1619    C GLY C  16      10.518  48.986  17.138  4.00  0.00            
ATOM   1620    O GLY C  16      11.396  49.393  17.945  4.00  0.00            
ATOM   1621  OXT GLY C  16       9.946  49.721  16.289  4.00  0.00            
END
