# Supplementary material for: Integrative modeling of diverse protein-peptide systems using CABS-dock
Source: PLoS Comput Biol. 2023 Jul 5;19(7):e1011275. doi: 10.1371/journal.pcbi.1011275 (PMC10351741; doi:10.1371/journal.pcbi.1011275)
Supplement: S1 File — Files in pdb format containing atomic coordinates of the structures obtained in this study: the highest-scored amyloid models and 10 examples of the docked peptide for each enzyme-substrate complex. (ZIP) [file pcbi.1011275.s006.zip › 13_HIV1_AAGAVASYDYLVIGGG/147.pdb]

CRYST1    0.000    0.000    0.000   0.00   0.00   0.00 P 1           1
ATOM      1    N PRO A   1      13.560  13.570  27.284  1.00  1.00            
ATOM      2   CA PRO A   1      13.799  13.990  28.693  1.00  1.00            
ATOM      3   CD PRO A   1      13.510  12.068  27.214  1.00  1.00            
ATOM      4   CB PRO A   1      13.580  12.747  29.547  1.00  1.00            
ATOM      5   CG PRO A   1      13.931  11.585  28.609  1.00  1.00            
ATOM      6    C PRO A   1      15.215  14.446  28.647  1.00  1.00            
ATOM      7    O PRO A   1      15.507  15.564  29.064  1.00  1.00            
ATOM      8    N GLN A   2      16.107  13.577  28.149  4.00  1.00            
ATOM      9   CA GLN A   2      17.477  13.929  27.950  4.00  1.00            
ATOM     10   CB GLN A   2      18.414  12.867  28.561  4.00  1.00            
ATOM     11   CG GLN A   2      19.908  13.129  28.402  4.00  1.00            
ATOM     12   CD GLN A   2      20.642  12.171  29.329  4.00  1.00            
ATOM     13  OE1 GLN A   2      21.852  11.990  29.211  4.00  1.00            
ATOM     14  NE2 GLN A   2      19.899  11.548  30.285  4.00  1.00            
ATOM     15    C GLN A   2      17.610  13.931  26.465  4.00  1.00            
ATOM     16    O GLN A   2      17.456  12.893  25.823  4.00  1.00            
ATOM     17    N ILE A   3      17.883  15.108  25.870  4.00  1.00            
ATOM     18   CA ILE A   3      17.914  15.145  24.439  4.00  1.00            
ATOM     19   CB ILE A   3      17.258  16.365  23.857  4.00  1.00            
ATOM     20  CG1 ILE A   3      15.789  16.462  24.310  4.00  1.00            
ATOM     21  CG2 ILE A   3      17.400  16.290  22.329  4.00  1.00            
ATOM     22  CD1 ILE A   3      15.147  17.822  24.038  4.00  1.00            
ATOM     23    C ILE A   3      19.341  15.172  24.015  4.00  1.00            
ATOM     24    O ILE A   3      20.014  16.194  24.133  4.00  1.00            
ATOM     25    N THR A   4      19.841  14.043  23.484  1.00  1.00            
ATOM     26   CA THR A   4      21.203  14.038  23.060  1.00  1.00            
ATOM     27   CB THR A   4      21.704  12.686  22.667  1.00  1.00            
ATOM     28  OG1 THR A   4      23.104  12.734  22.434  1.00  1.00            
ATOM     29  CG2 THR A   4      20.956  12.241  21.399  1.00  1.00            
ATOM     30    C THR A   4      21.250  14.913  21.858  1.00  1.00            
ATOM     31    O THR A   4      20.315  14.941  21.060  1.00  1.00            
ATOM     32    N LEU A   5      22.344  15.675  21.703  1.00  1.00            
ATOM     33   CA LEU A   5      22.365  16.569  20.594  1.00  1.00            
ATOM     34   CB LEU A   5      22.949  17.936  20.993  1.00  1.00            
ATOM     35   CG LEU A   5      23.015  18.976  19.867  1.00  1.00            
ATOM     36  CD1 LEU A   5      21.604  19.306  19.371  1.00  1.00            
ATOM     37  CD2 LEU A   5      23.785  20.235  20.304  1.00  1.00            
ATOM     38    C LEU A   5      23.240  15.978  19.535  1.00  1.00            
ATOM     39    O LEU A   5      24.200  16.611  19.105  1.00  1.00            
ATOM     40    N TRP A   6      22.979  14.722  19.121  1.00  1.00            
ATOM     41   CA TRP A   6      23.684  14.208  17.979  1.00  1.00            
ATOM     42   CB TRP A   6      23.445  12.720  17.713  1.00  1.00            
ATOM     43   CG TRP A   6      24.178  12.254  16.480  1.00  1.00            
ATOM     44  CD2 TRP A   6      25.490  11.674  16.501  1.00  1.00            
ATOM     45  CD1 TRP A   6      23.788  12.281  15.172  1.00  1.00            
ATOM     46  NE1 TRP A   6      24.777  11.756  14.375  1.00  1.00            
ATOM     47  CE2 TRP A   6      25.829  11.376  15.180  1.00  1.00            
ATOM     48  CE3 TRP A   6      26.341  11.410  17.535  1.00  1.00            
ATOM     49  CZ2 TRP A   6      27.031  10.807  14.875  1.00  1.00            
ATOM     50  CZ3 TRP A   6      27.554  10.837  17.222  1.00  1.00            
ATOM     51  CH2 TRP A   6      27.890  10.541  15.918  1.00  1.00            
ATOM     52    C TRP A   6      23.112  14.897  16.797  1.00  1.00            
ATOM     53    O TRP A   6      23.821  15.441  15.952  1.00  1.00            
ATOM     54    N LYS A   7      21.765  14.885  16.743  1.00  1.00            
ATOM     55   CA LYS A   7      21.045  15.437  15.640  1.00  1.00            
ATOM     56   CB LYS A   7      19.904  14.538  15.115  1.00  1.00            
ATOM     57   CG LYS A   7      18.756  14.300  16.104  1.00  1.00            
ATOM     58   CD LYS A   7      17.572  13.553  15.477  1.00  1.00            
ATOM     59   CE LYS A   7      16.328  13.484  16.365  1.00  1.00            
ATOM     60   NZ LYS A   7      15.649  14.797  16.361  1.00  1.00            
ATOM     61    C LYS A   7      20.455  16.708  16.102  1.00  1.00            
ATOM     62    O LYS A   7      20.747  17.178  17.202  1.00  1.00            
ATOM     63    N ARG A   8      19.636  17.345  15.241  1.00  1.00            
ATOM     64   CA ARG A   8      19.013  18.550  15.677  1.00  1.00            
ATOM     65   CB ARG A   8      18.297  19.335  14.569  1.00  1.00            
ATOM     66   CG ARG A   8      19.219  19.702  13.408  1.00  1.00            
ATOM     67   CD ARG A   8      18.619  20.720  12.442  1.00  1.00            
ATOM     68   NE ARG A   8      17.299  20.200  11.983  1.00  1.00            
ATOM     69   CZ ARG A   8      17.228  19.276  10.981  1.00  1.00            
ATOM     70  NH1 ARG A   8      18.367  18.739  10.458  1.00  1.00            
ATOM     71  NH2 ARG A   8      16.009  18.904  10.491  1.00  1.00            
ATOM     72    C ARG A   8      17.971  18.122  16.648  1.00  1.00            
ATOM     73    O ARG A   8      17.390  17.046  16.507  1.00  1.00            
ATOM     74    N PRO A   9      17.737  18.907  17.648  1.00  1.00            
ATOM     75   CA PRO A   9      16.740  18.497  18.580  1.00  1.00            
ATOM     76   CD PRO A   9      18.804  19.658  18.293  1.00  1.00            
ATOM     77   CB PRO A   9      17.006  19.254  19.875  1.00  1.00            
ATOM     78   CG PRO A   9      18.511  19.571  19.799  1.00  1.00            
ATOM     79    C PRO A   9      15.415  18.775  17.979  1.00  1.00            
ATOM     80    O PRO A   9      15.300  19.757  17.250  1.00  1.00            
ATOM     81    N LEU A  10      14.429  17.916  18.242  4.00  1.00            
ATOM     82   CA LEU A  10      13.128  18.225  17.752  4.00  1.00            
ATOM     83   CB LEU A  10      12.672  17.403  16.538  4.00  1.00            
ATOM     84   CG LEU A  10      13.538  17.591  15.282  4.00  1.00            
ATOM     85  CD1 LEU A  10      12.955  16.803  14.097  4.00  1.00            
ATOM     86  CD2 LEU A  10      13.776  19.080  14.979  4.00  1.00            
ATOM     87    C LEU A  10      12.203  17.861  18.832  4.00  1.00            
ATOM     88    O LEU A  10      12.416  16.899  19.570  4.00  1.00            
ATOM     89    N VAL A  11      11.162  18.676  18.976  4.00  1.00            
ATOM     90   CA VAL A  11      10.135  18.296  19.869  4.00  1.00            
ATOM     91   CB VAL A  11      10.118  18.976  21.204  4.00  1.00            
ATOM     92  CG1 VAL A  11      11.198  18.338  22.091  4.00  1.00            
ATOM     93  CG2 VAL A  11      10.362  20.474  20.977  4.00  1.00            
ATOM     94    C VAL A  11       8.857  18.559  19.171  4.00  1.00            
ATOM     95    O VAL A  11       8.819  19.196  18.119  4.00  1.00            
ATOM     96    N THR A  12       7.769  18.016  19.728  4.00  1.00            
ATOM     97   CA THR A  12       6.497  18.240  19.132  4.00  1.00            
ATOM     98   CB THR A  12       5.570  17.071  19.257  4.00  1.00            
ATOM     99  OG1 THR A  12       4.325  17.379  18.648  4.00  1.00            
ATOM    100  CG2 THR A  12       5.381  16.723  20.745  4.00  1.00            
ATOM    101    C THR A  12       5.867  19.376  19.866  4.00  1.00            
ATOM    102    O THR A  12       5.928  19.450  21.093  4.00  1.00            
ATOM    103    N ILE A  13       5.251  20.307  19.113  4.00  1.00            
ATOM    104   CA ILE A  13       4.650  21.452  19.727  4.00  1.00            
ATOM    105   CB ILE A  13       5.293  22.751  19.308  4.00  1.00            
ATOM    106  CG1 ILE A  13       4.666  23.958  20.030  4.00  1.00            
ATOM    107  CG2 ILE A  13       5.233  22.845  17.776  4.00  1.00            
ATOM    108  CD1 ILE A  13       5.400  25.271  19.746  4.00  1.00            
ATOM    109    C ILE A  13       3.219  21.535  19.318  4.00  1.00            
ATOM    110    O ILE A  13       2.875  21.262  18.169  4.00  1.00            
ATOM    111    N ARG A  14       2.333  21.902  20.269  4.00  1.00            
ATOM    112   CA ARG A  14       0.954  22.042  19.914  4.00  1.00            
ATOM    113   CB ARG A  14      -0.001  21.305  20.867  4.00  1.00            
ATOM    114   CG ARG A  14       0.231  19.797  20.853  4.00  1.00            
ATOM    115   CD ARG A  14      -1.001  18.973  21.212  4.00  1.00            
ATOM    116   NE ARG A  14      -0.632  17.551  20.975  4.00  1.00            
ATOM    117   CZ ARG A  14      -0.618  16.663  22.010  4.00  1.00            
ATOM    118  NH1 ARG A  14      -0.962  17.062  23.270  4.00  1.00            
ATOM    119  NH2 ARG A  14      -0.260  15.367  21.780  4.00  1.00            
ATOM    120    C ARG A  14       0.612  23.507  19.986  4.00  1.00            
ATOM    121    O ARG A  14       0.238  24.008  21.046  4.00  1.00            
ATOM    122    N ILE A  15       0.748  24.234  18.851  4.00  1.00            
ATOM    123   CA ILE A  15       0.545  25.661  18.836  4.00  1.00            
ATOM    124   CB ILE A  15       1.141  26.353  17.641  4.00  1.00            
ATOM    125  CG1 ILE A  15       0.861  27.862  17.743  4.00  1.00            
ATOM    126  CG2 ILE A  15       0.572  25.720  16.360  4.00  1.00            
ATOM    127  CD1 ILE A  15       1.468  28.529  18.974  4.00  1.00            
ATOM    128    C ILE A  15      -0.852  26.154  18.953  4.00  1.00            
ATOM    129    O ILE A  15      -1.176  26.924  19.855  4.00  1.00            
ATOM    130    N GLY A  16      -1.744  25.726  18.060  3.00  1.00            
ATOM    131   CA GLY A  16      -3.055  26.281  18.153  3.00  1.00            
ATOM    132    C GLY A  16      -3.904  25.214  17.576  3.00  1.00            
ATOM    133    O GLY A  16      -4.774  25.460  16.742  3.00  1.00            
ATOM    134    N GLY A  17      -3.654  23.980  18.046  3.00  1.00            
ATOM    135   CA GLY A  17      -4.384  22.859  17.558  3.00  1.00            
ATOM    136    C GLY A  17      -3.660  22.222  16.409  3.00  1.00            
ATOM    137    O GLY A  17      -4.239  21.397  15.704  3.00  1.00            
ATOM    138    N GLN A  18      -2.388  22.584  16.154  4.00  1.00            
ATOM    139   CA GLN A  18      -1.727  21.902  15.077  4.00  1.00            
ATOM    140   CB GLN A  18      -1.408  22.813  13.874  4.00  1.00            
ATOM    141   CG GLN A  18      -0.902  22.067  12.636  4.00  1.00            
ATOM    142   CD GLN A  18      -2.085  21.359  11.991  4.00  1.00            
ATOM    143  OE1 GLN A  18      -3.209  21.859  12.008  4.00  1.00            
ATOM    144  NE2 GLN A  18      -1.828  20.158  11.404  4.00  1.00            
ATOM    145    C GLN A  18      -0.432  21.358  15.600  4.00  1.00            
ATOM    146    O GLN A  18       0.328  22.053  16.272  4.00  1.00            
ATOM    147    N LEU A  19      -0.146  20.078  15.296  4.00  1.00            
ATOM    148   CA LEU A  19       1.059  19.455  15.761  4.00  1.00            
ATOM    149   CB LEU A  19       1.029  17.914  15.648  4.00  1.00            
ATOM    150   CG LEU A  19       0.773  17.352  14.230  4.00  1.00            
ATOM    151  CD1 LEU A  19      -0.577  17.823  13.658  4.00  1.00            
ATOM    152  CD2 LEU A  19       1.967  17.581  13.289  4.00  1.00            
ATOM    153    C LEU A  19       2.211  19.973  14.970  4.00  1.00            
ATOM    154    O LEU A  19       2.081  20.290  13.789  4.00  1.00            
ATOM    155    N LYS A  20       3.387  20.085  15.617  4.00  1.00            
ATOM    156   CA LYS A  20       4.495  20.583  14.866  4.00  1.00            
ATOM    157   CB LYS A  20       4.640  22.112  14.873  4.00  1.00            
ATOM    158   CG LYS A  20       3.699  22.835  13.910  4.00  1.00            
ATOM    159   CD LYS A  20       3.811  24.360  13.997  4.00  1.00            
ATOM    160   CE LYS A  20       2.896  25.121  13.033  4.00  1.00            
ATOM    161   NZ LYS A  20       3.463  25.116  11.664  4.00  1.00            
ATOM    162    C LYS A  20       5.791  20.048  15.363  4.00  1.00            
ATOM    163    O LYS A  20       5.901  19.468  16.442  4.00  1.00            
ATOM    164    N GLU A  21       6.818  20.227  14.512  4.00  1.00            
ATOM    165   CA GLU A  21       8.159  19.867  14.825  4.00  1.00            
ATOM    166   CB GLU A  21       8.984  19.521  13.576  4.00  1.00            
ATOM    167   CG GLU A  21       8.435  18.297  12.843  4.00  1.00            
ATOM    168   CD GLU A  21       9.212  18.105  11.549  4.00  1.00            
ATOM    169  OE1 GLU A  21      10.065  18.970  11.212  4.00  1.00            
ATOM    170  OE2 GLU A  21       8.950  17.077  10.871  4.00  1.00            
ATOM    171    C GLU A  21       8.749  21.084  15.456  4.00  1.00            
ATOM    172    O GLU A  21       8.296  22.198  15.202  4.00  1.00            
ATOM    173    N ALA A  22       9.753  20.923  16.335  4.00  1.00            
ATOM    174   CA ALA A  22      10.252  22.133  16.905  4.00  1.00            
ATOM    175   CB ALA A  22       9.546  22.500  18.227  4.00  1.00            
ATOM    176    C ALA A  22      11.707  21.946  17.211  4.00  1.00            
ATOM    177    O ALA A  22      12.132  20.881  17.658  4.00  1.00            
ATOM    178    N LEU A  23      12.505  22.999  16.941  4.00  1.00            
ATOM    179   CA LEU A  23      13.929  23.016  17.140  4.00  1.00            
ATOM    180   CB LEU A  23      14.698  24.065  16.327  4.00  1.00            
ATOM    181   CG LEU A  23      15.107  23.514  14.952  4.00  1.00            
ATOM    182  CD1 LEU A  23      16.177  22.417  15.117  4.00  1.00            
ATOM    183  CD2 LEU A  23      13.893  23.013  14.156  4.00  1.00            
ATOM    184    C LEU A  23      14.401  23.086  18.573  4.00  1.00            
ATOM    185    O LEU A  23      15.454  22.532  18.885  4.00  1.00            
ATOM    186    N LEU A  24      13.672  23.737  19.503  4.00  1.00            
ATOM    187   CA LEU A  24      14.200  23.794  20.848  4.00  1.00            
ATOM    188   CB LEU A  24      14.376  22.383  21.432  4.00  1.00            
ATOM    189   CG LEU A  24      14.910  22.311  22.871  4.00  1.00            
ATOM    190  CD1 LEU A  24      13.808  22.658  23.888  4.00  1.00            
ATOM    191  CD2 LEU A  24      15.612  20.967  23.129  4.00  1.00            
ATOM    192    C LEU A  24      15.570  24.444  20.862  4.00  1.00            
ATOM    193    O LEU A  24      16.581  23.757  21.010  4.00  1.00            
ATOM    194    N ASP A  25      15.641  25.793  20.693  1.00  1.00            
ATOM    195   CA ASP A  25      16.920  26.458  20.575  1.00  1.00            
ATOM    196   CB ASP A  25      17.066  27.172  19.224  1.00  1.00            
ATOM    197   CG ASP A  25      17.081  26.086  18.165  1.00  1.00            
ATOM    198  OD1 ASP A  25      17.734  25.037  18.406  1.00  1.00            
ATOM    199  OD2 ASP A  25      16.422  26.286  17.110  1.00  1.00            
ATOM    200    C ASP A  25      17.219  27.467  21.643  1.00  1.00            
ATOM    201    O ASP A  25      16.438  28.370  21.941  1.00  1.00            
ATOM    202    N THR A  26      18.405  27.266  22.254  3.00  1.00            
ATOM    203   CA THR A  26      19.048  28.052  23.270  3.00  1.00            
ATOM    204   CB THR A  26      20.165  27.264  23.887  3.00  1.00            
ATOM    205  OG1 THR A  26      20.901  28.047  24.816  3.00  1.00            
ATOM    206  CG2 THR A  26      21.061  26.736  22.756  3.00  1.00            
ATOM    207    C THR A  26      19.620  29.358  22.814  3.00  1.00            
ATOM    208    O THR A  26      19.375  30.395  23.429  3.00  1.00            
ATOM    209    N GLY A  27      20.392  29.347  21.713  3.00  1.00            
ATOM    210   CA GLY A  27      21.083  30.539  21.319  3.00  1.00            
ATOM    211    C GLY A  27      20.065  31.578  21.025  3.00  1.00            
ATOM    212    O GLY A  27      20.242  32.753  21.343  3.00  1.00            
ATOM    213    N ALA A  28      18.954  31.160  20.406  1.00  1.00            
ATOM    214   CA ALA A  28      17.969  32.115  20.024  1.00  1.00            
ATOM    215   CB ALA A  28      16.855  31.508  19.148  1.00  1.00            
ATOM    216    C ALA A  28      17.342  32.689  21.250  1.00  1.00            
ATOM    217    O ALA A  28      17.264  32.045  22.297  1.00  1.00            
ATOM    218    N ASP A  29      16.909  33.960  21.124  1.00  1.00            
ATOM    219   CA ASP A  29      16.228  34.682  22.155  1.00  1.00            
ATOM    220   CB ASP A  29      16.373  36.215  22.023  1.00  1.00            
ATOM    221   CG ASP A  29      15.900  36.874  23.316  1.00  1.00            
ATOM    222  OD1 ASP A  29      15.234  36.180  24.130  1.00  1.00            
ATOM    223  OD2 ASP A  29      16.215  38.078  23.514  1.00  1.00            
ATOM    224    C ASP A  29      14.789  34.373  21.951  1.00  1.00            
ATOM    225    O ASP A  29      14.262  33.381  22.452  1.00  1.00            
ATOM    226    N ASP A  30      14.122  35.230  21.166  1.00  1.00            
ATOM    227   CA ASP A  30      12.734  35.033  20.896  1.00  1.00            
ATOM    228   CB ASP A  30      12.093  36.266  20.236  1.00  1.00            
ATOM    229   CG ASP A  30      10.584  36.094  20.222  1.00  1.00            
ATOM    230  OD1 ASP A  30      10.042  35.520  21.205  1.00  1.00            
ATOM    231  OD2 ASP A  30       9.950  36.548  19.233  1.00  1.00            
ATOM    232    C ASP A  30      12.661  33.892  19.956  1.00  1.00            
ATOM    233    O ASP A  30      13.687  33.368  19.525  1.00  1.00            
ATOM    234    N THR A  31      11.430  33.462  19.635  1.00  1.00            
ATOM    235   CA THR A  31      11.330  32.281  18.851  1.00  1.00            
ATOM    236   CB THR A  31      10.185  31.375  19.201  1.00  1.00            
ATOM    237  OG1 THR A  31       8.952  31.987  18.856  1.00  1.00            
ATOM    238  CG2 THR A  31      10.232  31.075  20.708  1.00  1.00            
ATOM    239    C THR A  31      11.155  32.573  17.433  1.00  1.00            
ATOM    240    O THR A  31      11.283  33.698  16.958  1.00  1.00            
ATOM    241    N VAL A  32      10.937  31.468  16.719  4.00  1.00            
ATOM    242   CA VAL A  32      10.566  31.550  15.364  4.00  1.00            
ATOM    243   CB VAL A  32      11.612  31.151  14.361  4.00  1.00            
ATOM    244  CG1 VAL A  32      12.852  32.050  14.500  4.00  1.00            
ATOM    245  CG2 VAL A  32      11.869  29.645  14.523  4.00  1.00            
ATOM    246    C VAL A  32       9.525  30.506  15.217  4.00  1.00            
ATOM    247    O VAL A  32       9.511  29.511  15.940  4.00  1.00            
ATOM    248    N LEU A  33       8.588  30.753  14.297  4.00  1.00            
ATOM    249   CA LEU A  33       7.592  29.807  13.916  4.00  1.00            
ATOM    250   CB LEU A  33       6.176  30.107  14.445  4.00  1.00            
ATOM    251   CG LEU A  33       5.931  29.624  15.889  4.00  1.00            
ATOM    252  CD1 LEU A  33       5.800  28.091  15.925  4.00  1.00            
ATOM    253  CD2 LEU A  33       6.999  30.147  16.865  4.00  1.00            
ATOM    254    C LEU A  33       7.585  29.921  12.439  4.00  1.00            
ATOM    255    O LEU A  33       8.255  30.784  11.873  4.00  1.00            
ATOM    256    N GLU A  34       6.848  29.024  11.779  4.00  1.00            
ATOM    257   CA GLU A  34       6.797  28.961  10.353  4.00  1.00            
ATOM    258   CB GLU A  34       6.547  27.519   9.895  4.00  1.00            
ATOM    259   CG GLU A  34       6.653  27.311   8.392  4.00  1.00            
ATOM    260   CD GLU A  34       6.427  25.832   8.149  4.00  1.00            
ATOM    261  OE1 GLU A  34       6.660  25.052   9.110  4.00  1.00            
ATOM    262  OE2 GLU A  34       6.026  25.461   7.014  4.00  1.00            
ATOM    263    C GLU A  34       5.639  29.775   9.880  4.00  1.00            
ATOM    264    O GLU A  34       4.917  30.347  10.693  4.00  1.00            
ATOM    265    N GLU A  35       5.453  29.864   8.540  1.00  1.00            
ATOM    266   CA GLU A  35       4.345  30.605   8.010  1.00  1.00            
ATOM    267   CB GLU A  35       4.168  30.490   6.485  1.00  1.00            
ATOM    268   CG GLU A  35       3.006  31.333   5.956  1.00  1.00            
ATOM    269   CD GLU A  35       3.156  31.398   4.447  1.00  1.00            
ATOM    270  OE1 GLU A  35       3.856  32.330   3.968  1.00  1.00            
ATOM    271  OE2 GLU A  35       2.583  30.514   3.756  1.00  1.00            
ATOM    272    C GLU A  35       3.131  30.033   8.637  1.00  1.00            
ATOM    273    O GLU A  35       2.804  28.863   8.445  1.00  1.00            
ATOM    274    N MET A  36       2.430  30.869   9.418  1.00  1.00            
ATOM    275   CA MET A  36       1.275  30.360  10.077  1.00  1.00            
ATOM    276   CB MET A  36       1.531  29.960  11.548  1.00  1.00            
ATOM    277   CG MET A  36       0.383  29.238  12.275  1.00  1.00            
ATOM    278   SD MET A  36       0.205  27.457  11.942  1.00  1.00            
ATOM    279   CE MET A  36      -0.669  27.688  10.371  1.00  1.00            
ATOM    280    C MET A  36       0.249  31.436  10.111  1.00  1.00            
ATOM    281    O MET A  36       0.584  32.615  10.210  1.00  1.00            
ATOM    282    N ASN A  37      -1.044  31.064  10.008  1.00  1.00            
ATOM    283   CA ASN A  37      -2.033  32.085  10.159  1.00  1.00            
ATOM    284   CB ASN A  37      -3.159  32.096   9.100  1.00  1.00            
ATOM    285   CG ASN A  37      -3.997  30.834   9.186  1.00  1.00            
ATOM    286  OD1 ASN A  37      -3.485  29.762   9.503  1.00  1.00            
ATOM    287  ND2 ASN A  37      -5.321  30.966   8.900  1.00  1.00            
ATOM    288    C ASN A  37      -2.606  31.897  11.527  1.00  1.00            
ATOM    289    O ASN A  37      -3.250  30.890  11.820  1.00  1.00            
ATOM    290    N LEU A  38      -2.335  32.869  12.412  1.00  1.00            
ATOM    291   CA LEU A  38      -2.792  32.827  13.767  1.00  1.00            
ATOM    292   CB LEU A  38      -1.679  33.093  14.800  1.00  1.00            
ATOM    293   CG LEU A  38      -0.674  31.936  14.920  1.00  1.00            
ATOM    294  CD1 LEU A  38       0.479  32.299  15.864  1.00  1.00            
ATOM    295  CD2 LEU A  38      -1.368  30.645  15.380  1.00  1.00            
ATOM    296    C LEU A  38      -3.809  33.911  13.907  1.00  1.00            
ATOM    297    O LEU A  38      -4.036  34.709  13.000  1.00  1.00            
ATOM    298    N PRO A  39      -4.447  33.911  15.040  1.00  1.00            
ATOM    299   CA PRO A  39      -5.493  34.856  15.326  1.00  1.00            
ATOM    300   CD PRO A  39      -4.559  32.703  15.839  1.00  1.00            
ATOM    301   CB PRO A  39      -6.124  34.384  16.631  1.00  1.00            
ATOM    302   CG PRO A  39      -5.868  32.864  16.624  1.00  1.00            
ATOM    303    C PRO A  39      -5.309  36.338  15.242  1.00  1.00            
ATOM    304    O PRO A  39      -5.974  36.946  14.406  1.00  1.00            
ATOM    305    N GLY A  40      -4.411  36.974  16.032  1.00  1.00            
ATOM    306   CA GLY A  40      -4.448  38.403  15.930  1.00  1.00            
ATOM    307    C GLY A  40      -3.629  39.043  17.001  1.00  1.00            
ATOM    308    O GLY A  40      -2.810  38.398  17.654  1.00  1.00            
ATOM    309    N LYS A  41      -3.903  40.348  17.223  1.00  1.00            
ATOM    310   CA LYS A  41      -3.091  41.186  18.048  1.00  1.00            
ATOM    311   CB LYS A  41      -3.234  40.918  19.558  1.00  1.00            
ATOM    312   CG LYS A  41      -2.511  41.938  20.447  1.00  1.00            
ATOM    313   CD LYS A  41      -3.090  43.357  20.380  1.00  1.00            
ATOM    314   CE LYS A  41      -2.629  44.273  21.523  1.00  1.00            
ATOM    315   NZ LYS A  41      -1.204  44.645  21.356  1.00  1.00            
ATOM    316    C LYS A  41      -1.700  40.895  17.595  1.00  1.00            
ATOM    317    O LYS A  41      -0.943  40.194  18.263  1.00  1.00            
ATOM    318    N TRP A  42      -1.343  41.419  16.404  1.00  1.00            
ATOM    319   CA TRP A  42      -0.050  41.122  15.875  1.00  1.00            
ATOM    320   CB TRP A  42      -0.096  40.381  14.513  1.00  1.00            
ATOM    321   CG TRP A  42      -0.691  41.093  13.313  1.00  1.00            
ATOM    322  CD2 TRP A  42      -2.096  41.282  13.070  1.00  1.00            
ATOM    323  CD1 TRP A  42      -0.040  41.640  12.246  1.00  1.00            
ATOM    324  NE1 TRP A  42      -0.947  42.141  11.345  1.00  1.00            
ATOM    325  CE2 TRP A  42      -2.215  41.932  11.840  1.00  1.00            
ATOM    326  CE3 TRP A  42      -3.193  40.939  13.804  1.00  1.00            
ATOM    327  CZ2 TRP A  42      -3.442  42.248  11.326  1.00  1.00            
ATOM    328  CZ3 TRP A  42      -4.426  41.266  13.288  1.00  1.00            
ATOM    329  CH2 TRP A  42      -4.548  41.909  12.073  1.00  1.00            
ATOM    330    C TRP A  42       0.711  42.397  15.744  1.00  1.00            
ATOM    331    O TRP A  42       0.254  43.348  15.111  1.00  1.00            
ATOM    332    N LYS A  43       1.905  42.437  16.369  4.00  1.00            
ATOM    333   CA LYS A  43       2.750  43.610  16.365  4.00  1.00            
ATOM    334   CB LYS A  43       3.168  44.032  17.776  4.00  1.00            
ATOM    335   CG LYS A  43       3.993  45.322  17.840  4.00  1.00            
ATOM    336   CD LYS A  43       4.373  45.759  19.261  4.00  1.00            
ATOM    337   CE LYS A  43       5.884  45.783  19.513  4.00  1.00            
ATOM    338   NZ LYS A  43       6.157  45.939  20.959  4.00  1.00            
ATOM    339    C LYS A  43       4.010  43.237  15.637  4.00  1.00            
ATOM    340    O LYS A  43       4.668  42.259  15.985  4.00  1.00            
ATOM    341    N PRO A  44       4.369  44.010  14.643  4.00  0.00            
ATOM    342   CA PRO A  44       5.552  43.807  13.845  4.00  0.00            
ATOM    343   CD PRO A  44       3.787  45.326  14.422  4.00  0.00            
ATOM    344   CB PRO A  44       5.526  44.893  12.778  4.00  0.00            
ATOM    345   CG PRO A  44       4.781  46.042  13.486  4.00  0.00            
ATOM    346    C PRO A  44       6.776  43.957  14.662  4.00  0.00            
ATOM    347    O PRO A  44       6.766  44.722  15.625  4.00  0.00            
ATOM    348    N LYS A  45       7.849  43.227  14.293  4.00  0.00            
ATOM    349   CA LYS A  45       9.093  43.369  14.978  4.00  0.00            
ATOM    350   CB LYS A  45       9.225  42.454  16.207  4.00  0.00            
ATOM    351   CG LYS A  45       9.356  40.969  15.873  4.00  0.00            
ATOM    352   CD LYS A  45       9.816  40.150  17.078  4.00  0.00            
ATOM    353   CE LYS A  45      10.482  38.824  16.716  4.00  0.00            
ATOM    354   NZ LYS A  45      11.353  38.390  17.831  4.00  0.00            
ATOM    355    C LYS A  45      10.173  43.032  14.006  4.00  0.00            
ATOM    356    O LYS A  45       9.993  42.199  13.120  4.00  0.00            
ATOM    357    N MET A  46      11.336  43.691  14.145  4.00  0.00            
ATOM    358   CA MET A  46      12.404  43.432  13.233  4.00  0.00            
ATOM    359   CB MET A  46      13.119  44.715  12.766  4.00  0.00            
ATOM    360   CG MET A  46      14.158  45.199  13.779  4.00  0.00            
ATOM    361   SD MET A  46      14.686  46.927  13.596  4.00  0.00            
ATOM    362   CE MET A  46      13.166  47.612  14.318  4.00  0.00            
ATOM    363    C MET A  46      13.407  42.631  13.998  4.00  0.00            
ATOM    364    O MET A  46      13.544  42.767  15.213  4.00  0.00            
ATOM    365    N ILE A  47      14.117  41.745  13.283  4.00  0.00            
ATOM    366   CA ILE A  47      15.136  40.916  13.850  4.00  0.00            
ATOM    367   CB ILE A  47      14.861  39.452  13.656  4.00  0.00            
ATOM    368  CG1 ILE A  47      13.544  39.043  14.340  4.00  0.00            
ATOM    369  CG2 ILE A  47      16.080  38.655  14.145  4.00  0.00            
ATOM    370  CD1 ILE A  47      13.561  39.156  15.864  4.00  0.00            
ATOM    371    C ILE A  47      16.336  41.272  13.041  4.00  0.00            
ATOM    372    O ILE A  47      16.208  41.845  11.959  4.00  0.00            
ATOM    373    N GLY A  48      17.543  40.996  13.559  4.00  0.00            
ATOM    374   CA GLY A  48      18.694  41.346  12.790  4.00  0.00            
ATOM    375    C GLY A  48      19.689  40.253  12.933  4.00  0.00            
ATOM    376    O GLY A  48      19.429  39.231  13.567  4.00  0.00            
ATOM    377    N GLY A  49      20.874  40.458  12.337  4.00  0.00            
ATOM    378   CA GLY A  49      21.914  39.489  12.453  4.00  0.00            
ATOM    379    C GLY A  49      21.623  38.310  11.585  4.00  0.00            
ATOM    380    O GLY A  49      21.728  38.359  10.361  4.00  0.00            
ATOM    381    N ILE A  50      21.271  37.204  12.246  3.00  0.00            
ATOM    382   CA ILE A  50      21.124  35.912  11.659  3.00  0.00            
ATOM    383   CB ILE A  50      20.923  34.870  12.681  3.00  0.00            
ATOM    384  CG1 ILE A  50      20.904  33.485  12.006  3.00  0.00            
ATOM    385  CG2 ILE A  50      19.641  35.283  13.412  3.00  0.00            
ATOM    386  CD1 ILE A  50      22.185  33.184  11.223  3.00  0.00            
ATOM    387    C ILE A  50      20.044  35.739  10.665  3.00  0.00            
ATOM    388    O ILE A  50      20.270  35.071   9.656  3.00  0.00            
ATOM    389    N GLY A  51      18.853  36.316  10.905  3.00  0.00            
ATOM    390   CA GLY A  51      17.755  36.123  10.004  3.00  0.00            
ATOM    391    C GLY A  51      18.247  36.616   8.685  3.00  0.00            
ATOM    392    O GLY A  51      17.824  36.155   7.626  3.00  0.00            
ATOM    393    N GLY A  52      19.188  37.577   8.733  4.00  0.00            
ATOM    394   CA GLY A  52      19.675  38.178   7.541  4.00  0.00            
ATOM    395    C GLY A  52      18.705  39.287   7.416  4.00  0.00            
ATOM    396    O GLY A  52      18.579  39.963   6.396  4.00  0.00            
ATOM    397    N PHE A  53      17.976  39.434   8.534  4.00  0.00            
ATOM    398   CA PHE A  53      16.954  40.390   8.774  4.00  0.00            
ATOM    399   CB PHE A  53      17.051  41.668   7.926  4.00  0.00            
ATOM    400   CG PHE A  53      18.132  42.502   8.522  4.00  0.00            
ATOM    401  CD1 PHE A  53      19.443  42.387   8.119  4.00  0.00            
ATOM    402  CD2 PHE A  53      17.819  43.409   9.509  4.00  0.00            
ATOM    403  CE1 PHE A  53      20.422  43.168   8.691  4.00  0.00            
ATOM    404  CE2 PHE A  53      18.791  44.191  10.086  4.00  0.00            
ATOM    405   CZ PHE A  53      20.096  44.073   9.673  4.00  0.00            
ATOM    406    C PHE A  53      15.642  39.728   8.517  4.00  0.00            
ATOM    407    O PHE A  53      15.377  39.276   7.404  4.00  0.00            
ATOM    408    N ILE A  54      14.784  39.635   9.556  4.00  0.00            
ATOM    409   CA ILE A  54      13.493  39.040   9.363  4.00  0.00            
ATOM    410   CB ILE A  54      13.303  37.738  10.084  4.00  0.00            
ATOM    411  CG1 ILE A  54      14.335  36.705   9.594  4.00  0.00            
ATOM    412  CG2 ILE A  54      11.843  37.298   9.873  4.00  0.00            
ATOM    413  CD1 ILE A  54      14.352  35.413  10.410  4.00  0.00            
ATOM    414    C ILE A  54      12.483  39.992   9.881  4.00  0.00            
ATOM    415    O ILE A  54      12.493  40.368  11.052  4.00  0.00            
ATOM    416    N LYS A  55      11.580  40.426   8.993  4.00  0.00            
ATOM    417   CA LYS A  55      10.511  41.240   9.457  4.00  0.00            
ATOM    418   CB LYS A  55       9.779  41.915   8.284  4.00  0.00            
ATOM    419   CG LYS A  55       8.605  42.804   8.675  4.00  0.00            
ATOM    420   CD LYS A  55       7.417  42.019   9.231  4.00  0.00            
ATOM    421   CE LYS A  55       6.203  42.909   9.497  4.00  0.00            
ATOM    422   NZ LYS A  55       4.961  42.105   9.468  4.00  0.00            
ATOM    423    C LYS A  55       9.615  40.235  10.120  4.00  0.00            
ATOM    424    O LYS A  55       8.920  39.473   9.451  4.00  0.00            
ATOM    425    N VAL A  56       9.646  40.190  11.468  4.00  0.00            
ATOM    426   CA VAL A  56       8.921  39.225  12.255  4.00  0.00            
ATOM    427   CB VAL A  56       9.576  38.963  13.576  4.00  0.00            
ATOM    428  CG1 VAL A  56       8.587  38.238  14.505  4.00  0.00            
ATOM    429  CG2 VAL A  56      10.889  38.207  13.317  4.00  0.00            
ATOM    430    C VAL A  56       7.548  39.738  12.578  4.00  0.00            
ATOM    431    O VAL A  56       7.330  40.930  12.784  4.00  0.00            
ATOM    432    N ARG A  57       6.590  38.794  12.610  4.00  0.00            
ATOM    433   CA ARG A  57       5.201  38.994  12.888  4.00  0.00            
ATOM    434   CB ARG A  57       4.365  37.808  12.383  4.00  0.00            
ATOM    435   CG ARG A  57       4.438  37.732  10.853  4.00  0.00            
ATOM    436   CD ARG A  57       3.669  36.584  10.200  4.00  0.00            
ATOM    437   NE ARG A  57       3.688  36.837   8.731  4.00  0.00            
ATOM    438   CZ ARG A  57       3.086  35.964   7.873  4.00  0.00            
ATOM    439  NH1 ARG A  57       2.443  34.860   8.356  4.00  0.00            
ATOM    440  NH2 ARG A  57       3.139  36.188   6.528  4.00  0.00            
ATOM    441    C ARG A  57       4.866  39.326  14.348  4.00  0.00            
ATOM    442    O ARG A  57       3.921  40.074  14.591  4.00  0.00            
ATOM    443    N GLN A  58       5.613  38.798  15.355  4.00  1.00            
ATOM    444   CA GLN A  58       5.439  39.009  16.793  4.00  1.00            
ATOM    445   CB GLN A  58       6.073  40.298  17.359  4.00  1.00            
ATOM    446   CG GLN A  58       6.173  40.245  18.889  4.00  1.00            
ATOM    447   CD GLN A  58       6.848  41.510  19.395  4.00  1.00            
ATOM    448  OE1 GLN A  58       8.072  41.644  19.346  4.00  1.00            
ATOM    449  NE2 GLN A  58       6.025  42.471  19.891  4.00  1.00            
ATOM    450    C GLN A  58       4.034  38.905  17.314  4.00  1.00            
ATOM    451    O GLN A  58       3.341  39.906  17.483  4.00  1.00            
ATOM    452    N TYR A  59       3.590  37.661  17.595  4.00  1.00            
ATOM    453   CA TYR A  59       2.242  37.349  17.999  4.00  1.00            
ATOM    454   CB TYR A  59       2.037  35.825  18.045  4.00  1.00            
ATOM    455   CG TYR A  59       0.593  35.494  18.198  4.00  1.00            
ATOM    456  CD1 TYR A  59      -0.244  35.492  17.104  4.00  1.00            
ATOM    457  CD2 TYR A  59       0.072  35.165  19.428  4.00  1.00            
ATOM    458  CE1 TYR A  59      -1.578  35.176  17.228  4.00  1.00            
ATOM    459  CE2 TYR A  59      -1.259  34.847  19.559  4.00  1.00            
ATOM    460   CZ TYR A  59      -2.086  34.851  18.461  4.00  1.00            
ATOM    461   OH TYR A  59      -3.451  34.521  18.608  4.00  1.00            
ATOM    462    C TYR A  59       1.796  37.930  19.316  4.00  1.00            
ATOM    463    O TYR A  59       0.788  38.635  19.323  4.00  1.00            
ATOM    464    N ASP A  60       2.533  37.690  20.431  4.00  1.00            
ATOM    465   CA ASP A  60       2.167  38.053  21.792  4.00  1.00            
ATOM    466   CB ASP A  60       0.799  38.719  22.033  4.00  1.00            
ATOM    467   CG ASP A  60       0.895  40.166  21.601  4.00  1.00            
ATOM    468  OD1 ASP A  60       1.918  40.810  21.957  4.00  1.00            
ATOM    469  OD2 ASP A  60      -0.053  40.652  20.929  4.00  1.00            
ATOM    470    C ASP A  60       2.059  36.775  22.544  4.00  1.00            
ATOM    471    O ASP A  60       2.775  35.815  22.265  4.00  1.00            
ATOM    472    N GLN A  61       1.146  36.736  23.534  4.00  1.00            
ATOM    473   CA GLN A  61       1.023  35.537  24.299  4.00  1.00            
ATOM    474   CB GLN A  61       0.487  35.745  25.722  4.00  1.00            
ATOM    475   CG GLN A  61      -0.957  36.226  25.789  4.00  1.00            
ATOM    476   CD GLN A  61      -1.249  36.534  27.248  4.00  1.00            
ATOM    477  OE1 GLN A  61      -0.514  36.124  28.145  4.00  1.00            
ATOM    478  NE2 GLN A  61      -2.353  37.287  27.495  4.00  1.00            
ATOM    479    C GLN A  61       0.126  34.592  23.566  4.00  1.00            
ATOM    480    O GLN A  61      -1.040  34.887  23.312  4.00  1.00            
ATOM    481    N ILE A  62       0.689  33.438  23.178  4.00  1.00            
ATOM    482   CA ILE A  62      -0.098  32.429  22.537  4.00  1.00            
ATOM    483   CB ILE A  62       0.224  32.252  21.075  4.00  1.00            
ATOM    484  CG1 ILE A  62      -0.950  31.603  20.325  4.00  1.00            
ATOM    485  CG2 ILE A  62       1.530  31.458  20.954  4.00  1.00            
ATOM    486  CD1 ILE A  62      -1.331  30.211  20.820  4.00  1.00            
ATOM    487    C ILE A  62       0.221  31.165  23.262  4.00  1.00            
ATOM    488    O ILE A  62       1.370  30.943  23.638  4.00  1.00            
ATOM    489    N PRO A  63      -0.739  30.324  23.527  4.00  1.00            
ATOM    490   CA PRO A  63      -0.370  29.130  24.224  4.00  1.00            
ATOM    491   CD PRO A  63      -2.075  30.761  23.886  4.00  1.00            
ATOM    492   CB PRO A  63      -1.646  28.591  24.878  4.00  1.00            
ATOM    493   CG PRO A  63      -2.781  29.455  24.295  4.00  1.00            
ATOM    494    C PRO A  63       0.403  28.179  23.378  4.00  1.00            
ATOM    495    O PRO A  63       0.146  28.062  22.178  4.00  1.00            
ATOM    496    N VAL A  64       1.391  27.505  23.998  4.00  1.00            
ATOM    497   CA VAL A  64       2.232  26.560  23.345  4.00  1.00            
ATOM    498   CB VAL A  64       3.621  27.079  23.112  4.00  1.00            
ATOM    499  CG1 VAL A  64       4.466  25.992  22.441  4.00  1.00            
ATOM    500  CG2 VAL A  64       3.530  28.371  22.291  4.00  1.00            
ATOM    501    C VAL A  64       2.353  25.416  24.295  4.00  1.00            
ATOM    502    O VAL A  64       2.482  25.610  25.502  4.00  1.00            
ATOM    503    N GLU A  65       2.279  24.179  23.784  4.00  1.00            
ATOM    504   CA GLU A  65       2.444  23.073  24.673  4.00  1.00            
ATOM    505   CB GLU A  65       1.225  22.132  24.683  4.00  1.00            
ATOM    506   CG GLU A  65       1.291  20.963  25.670  4.00  1.00            
ATOM    507   CD GLU A  65       0.022  20.137  25.468  4.00  1.00            
ATOM    508  OE1 GLU A  65      -0.937  20.663  24.841  4.00  1.00            
ATOM    509  OE2 GLU A  65      -0.001  18.966  25.931  4.00  1.00            
ATOM    510    C GLU A  65       3.593  22.335  24.100  4.00  1.00            
ATOM    511    O GLU A  65       3.530  21.856  22.969  4.00  1.00            
ATOM    512    N ILE A  66       4.693  22.231  24.854  4.00  1.00            
ATOM    513   CA ILE A  66       5.785  21.563  24.238  4.00  1.00            
ATOM    514   CB ILE A  66       7.040  22.388  24.243  4.00  1.00            
ATOM    515  CG1 ILE A  66       8.154  21.624  23.526  4.00  1.00            
ATOM    516  CG2 ILE A  66       7.362  22.810  25.684  4.00  1.00            
ATOM    517  CD1 ILE A  66       7.789  21.388  22.067  4.00  1.00            
ATOM    518    C ILE A  66       6.053  20.293  24.969  4.00  1.00            
ATOM    519    O ILE A  66       6.411  20.285  26.144  4.00  1.00            
ATOM    520    N CYS A  67       5.869  19.160  24.272  3.00  1.00            
ATOM    521   CA CYS A  67       6.128  17.891  24.873  3.00  1.00            
ATOM    522   CB CYS A  67       7.590  17.740  25.355  3.00  1.00            
ATOM    523   SG CYS A  67       7.991  16.073  25.968  3.00  1.00            
ATOM    524    C CYS A  67       5.213  17.736  26.054  3.00  1.00            
ATOM    525    O CYS A  67       5.425  16.889  26.923  3.00  1.00            
ATOM    526    N GLY A  68       4.141  18.542  26.109  3.00  1.00            
ATOM    527   CA GLY A  68       3.214  18.420  27.195  3.00  1.00            
ATOM    528    C GLY A  68       3.498  19.494  28.192  3.00  1.00            
ATOM    529    O GLY A  68       2.593  19.962  28.880  3.00  1.00            
ATOM    530    N HIS A  69       4.762  19.934  28.298  4.00  1.00            
ATOM    531   CA HIS A  69       5.034  21.023  29.187  4.00  1.00            
ATOM    532  ND1 HIS A  69       8.034  19.248  29.607  4.00  1.00            
ATOM    533   CG HIS A  69       7.194  20.216  30.111  4.00  1.00            
ATOM    534   CB HIS A  69       6.531  21.307  29.333  4.00  1.00            
ATOM    535  NE2 HIS A  69       7.834  18.855  31.788  4.00  1.00            
ATOM    536  CD2 HIS A  69       7.082  19.959  31.441  4.00  1.00            
ATOM    537  CE1 HIS A  69       8.390  18.460  30.655  4.00  1.00            
ATOM    538    C HIS A  69       4.366  22.177  28.528  4.00  1.00            
ATOM    539    O HIS A  69       3.977  22.076  27.366  4.00  1.00            
ATOM    540    N LYS A  70       4.128  23.292  29.233  4.00  1.00            
ATOM    541   CA LYS A  70       3.443  24.277  28.462  4.00  1.00            
ATOM    542   CB LYS A  70       1.948  24.393  28.775  4.00  1.00            
ATOM    543   CG LYS A  70       1.206  23.184  28.221  4.00  1.00            
ATOM    544   CD LYS A  70      -0.243  23.062  28.672  4.00  1.00            
ATOM    545   CE LYS A  70      -0.938  21.873  28.014  4.00  1.00            
ATOM    546   NZ LYS A  70      -0.295  20.619  28.464  4.00  1.00            
ATOM    547    C LYS A  70       4.058  25.606  28.604  4.00  1.00            
ATOM    548    O LYS A  70       4.873  25.867  29.489  4.00  1.00            
ATOM    549    N ALA A  71       3.689  26.483  27.660  4.00  1.00            
ATOM    550   CA ALA A  71       4.225  27.785  27.751  4.00  1.00            
ATOM    551   CB ALA A  71       5.604  27.912  27.077  4.00  1.00            
ATOM    552    C ALA A  71       3.331  28.734  27.056  4.00  1.00            
ATOM    553    O ALA A  71       2.610  28.372  26.131  4.00  1.00            
ATOM    554    N ILE A  72       3.339  29.984  27.535  4.00  1.00            
ATOM    555   CA ILE A  72       2.670  31.045  26.859  4.00  1.00            
ATOM    556   CB ILE A  72       1.465  31.595  27.562  4.00  1.00            
ATOM    557  CG1 ILE A  72       0.254  30.679  27.314  4.00  1.00            
ATOM    558  CG2 ILE A  72       1.271  33.059  27.119  4.00  1.00            
ATOM    559  CD1 ILE A  72       0.408  29.264  27.867  4.00  1.00            
ATOM    560    C ILE A  72       3.660  32.138  26.743  4.00  1.00            
ATOM    561    O ILE A  72       4.422  32.403  27.672  4.00  1.00            
ATOM    562    N GLY A  73       3.689  32.789  25.570  4.00  1.00            
ATOM    563   CA GLY A  73       4.625  33.852  25.412  4.00  1.00            
ATOM    564    C GLY A  73       4.672  34.226  23.960  4.00  1.00            
ATOM    565    O GLY A  73       3.913  33.715  23.137  4.00  1.00            
ATOM    566    N THR A  74       5.619  35.121  23.624  4.00  1.00            
ATOM    567   CA THR A  74       5.765  35.717  22.326  4.00  1.00            
ATOM    568   CB THR A  74       6.799  36.801  22.340  4.00  1.00            
ATOM    569  OG1 THR A  74       8.069  36.269  22.688  4.00  1.00            
ATOM    570  CG2 THR A  74       6.364  37.839  23.391  4.00  1.00            
ATOM    571    C THR A  74       6.125  34.702  21.275  4.00  1.00            
ATOM    572    O THR A  74       6.981  33.843  21.480  4.00  1.00            
ATOM    573    N VAL A  75       5.447  34.783  20.103  4.00  1.00            
ATOM    574   CA VAL A  75       5.707  33.876  19.017  4.00  1.00            
ATOM    575   CB VAL A  75       4.542  32.998  18.675  4.00  1.00            
ATOM    576  CG1 VAL A  75       4.905  32.137  17.453  4.00  1.00            
ATOM    577  CG2 VAL A  75       4.197  32.177  19.925  4.00  1.00            
ATOM    578    C VAL A  75       6.028  34.695  17.815  4.00  1.00            
ATOM    579    O VAL A  75       5.241  35.531  17.373  4.00  1.00            
ATOM    580    N LEU A  76       7.226  34.463  17.258  4.00  1.00            
ATOM    581   CA LEU A  76       7.660  35.143  16.078  4.00  1.00            
ATOM    582   CB LEU A  76       9.210  35.186  16.000  4.00  1.00            
ATOM    583   CG LEU A  76       9.945  35.656  14.711  4.00  1.00            
ATOM    584  CD1 LEU A  76      11.467  35.703  14.938  4.00  1.00            
ATOM    585  CD2 LEU A  76       9.626  34.806  13.469  4.00  1.00            
ATOM    586    C LEU A  76       7.140  34.340  14.946  4.00  1.00            
ATOM    587    O LEU A  76       7.092  33.113  14.996  4.00  1.00            
ATOM    588    N VAL A  77       6.699  35.036  13.891  4.00  1.00            
ATOM    589   CA VAL A  77       6.275  34.347  12.719  4.00  1.00            
ATOM    590   CB VAL A  77       4.835  34.556  12.373  4.00  1.00            
ATOM    591  CG1 VAL A  77       4.585  33.856  11.031  4.00  1.00            
ATOM    592  CG2 VAL A  77       3.949  34.032  13.512  4.00  1.00            
ATOM    593    C VAL A  77       7.026  34.995  11.627  4.00  1.00            
ATOM    594    O VAL A  77       7.335  36.184  11.701  4.00  1.00            
ATOM    595    N GLY A  78       7.363  34.239  10.575  4.00  1.00            
ATOM    596   CA GLY A  78       8.068  34.947   9.555  4.00  1.00            
ATOM    597    C GLY A  78       8.832  33.969   8.735  4.00  1.00            
ATOM    598    O GLY A  78       8.580  32.765   8.720  4.00  1.00            
ATOM    599    N PRO A  79       9.781  34.511   8.037  1.00  1.00            
ATOM    600   CA PRO A  79      10.595  33.680   7.210  1.00  1.00            
ATOM    601   CD PRO A  79       9.636  35.852   7.476  1.00  1.00            
ATOM    602   CB PRO A  79      11.378  34.632   6.309  1.00  1.00            
ATOM    603   CG PRO A  79      10.430  35.840   6.161  1.00  1.00            
ATOM    604    C PRO A  79      11.408  32.796   8.098  1.00  1.00            
ATOM    605    O PRO A  79      11.674  33.156   9.245  1.00  1.00            
ATOM    606    N THR A  80      11.783  31.615   7.585  1.00  1.00            
ATOM    607   CA THR A  80      12.464  30.620   8.341  1.00  1.00            
ATOM    608   CB THR A  80      11.421  29.832   9.065  1.00  1.00            
ATOM    609  OG1 THR A  80      12.031  28.959   9.985  1.00  1.00            
ATOM    610  CG2 THR A  80      10.448  29.149   8.088  1.00  1.00            
ATOM    611    C THR A  80      13.300  29.916   7.265  1.00  1.00            
ATOM    612    O THR A  80      14.071  30.696   6.706  1.00  1.00            
ATOM    613    N PRO A  81      13.393  28.659   6.797  1.00  1.00            
ATOM    614   CA PRO A  81      12.721  27.450   7.231  1.00  1.00            
ATOM    615   CD PRO A  81      13.777  28.549   5.395  1.00  1.00            
ATOM    616   CB PRO A  81      12.889  26.423   6.119  1.00  1.00            
ATOM    617   CG PRO A  81      13.106  27.274   4.863  1.00  1.00            
ATOM    618    C PRO A  81      13.277  26.948   8.516  1.00  1.00            
ATOM    619    O PRO A  81      14.489  27.026   8.715  1.00  1.00            
ATOM    620    N VAL A  82      12.392  26.415   9.377  1.00  1.00            
ATOM    621   CA VAL A  82      12.698  25.855  10.659  1.00  1.00            
ATOM    622   CB VAL A  82      13.981  26.322  11.303  1.00  1.00            
ATOM    623  CG1 VAL A  82      13.863  27.794  11.707  1.00  1.00            
ATOM    624  CG2 VAL A  82      14.265  25.421  12.508  1.00  1.00            
ATOM    625    C VAL A  82      11.554  26.279  11.541  1.00  1.00            
ATOM    626    O VAL A  82      10.719  27.091  11.150  1.00  1.00            
ATOM    627    N ASN A  83      11.446  25.692  12.743  1.00  1.00            
ATOM    628   CA ASN A  83      10.481  26.078  13.740  1.00  1.00            
ATOM    629   CB ASN A  83       9.374  25.024  13.916  1.00  1.00            
ATOM    630   CG ASN A  83       8.495  25.418  15.091  1.00  1.00            
ATOM    631  OD1 ASN A  83       8.950  25.431  16.233  1.00  1.00            
ATOM    632  ND2 ASN A  83       7.204  25.738  14.811  1.00  1.00            
ATOM    633    C ASN A  83      11.327  26.059  14.962  1.00  1.00            
ATOM    634    O ASN A  83      12.014  25.074  15.222  1.00  1.00            
ATOM    635    N ILE A  84      11.342  27.146  15.745  4.00  1.00            
ATOM    636   CA ILE A  84      12.266  27.100  16.837  4.00  1.00            
ATOM    637   CB ILE A  84      13.457  28.002  16.618  4.00  1.00            
ATOM    638  CG1 ILE A  84      14.260  27.582  15.374  4.00  1.00            
ATOM    639  CG2 ILE A  84      14.310  28.021  17.895  4.00  1.00            
ATOM    640  CD1 ILE A  84      15.310  28.615  14.963  4.00  1.00            
ATOM    641    C ILE A  84      11.568  27.571  18.060  4.00  1.00            
ATOM    642    O ILE A  84      10.621  28.354  17.999  4.00  1.00            
ATOM    643    N ILE A  85      12.017  27.040  19.209  4.00  1.00            
ATOM    644   CA ILE A  85      11.561  27.471  20.487  4.00  1.00            
ATOM    645   CB ILE A  85      11.197  26.317  21.380  4.00  1.00            
ATOM    646  CG1 ILE A  85       9.905  25.660  20.865  4.00  1.00            
ATOM    647  CG2 ILE A  85      11.145  26.781  22.844  4.00  1.00            
ATOM    648  CD1 ILE A  85       9.642  24.291  21.483  4.00  1.00            
ATOM    649    C ILE A  85      12.733  28.177  21.051  4.00  1.00            
ATOM    650    O ILE A  85      13.813  27.605  21.193  4.00  1.00            
ATOM    651    N GLY A  86      12.564  29.471  21.346  1.00  1.00            
ATOM    652   CA GLY A  86      13.684  30.187  21.858  1.00  1.00            
ATOM    653    C GLY A  86      13.623  30.087  23.320  1.00  1.00            
ATOM    654    O GLY A  86      12.939  29.242  23.893  1.00  1.00            
ATOM    655    N ARG A  87      14.354  31.005  23.949  2.00  1.00            
ATOM    656   CA ARG A  87      14.532  31.010  25.352  2.00  1.00            
ATOM    657   CB ARG A  87      15.635  31.976  25.789  2.00  1.00            
ATOM    658   CG ARG A  87      15.434  33.392  25.265  2.00  1.00            
ATOM    659   CD ARG A  87      16.547  34.334  25.710  2.00  1.00            
ATOM    660   NE ARG A  87      16.302  34.619  27.149  2.00  1.00            
ATOM    661   CZ ARG A  87      16.217  35.917  27.567  2.00  1.00            
ATOM    662  NH1 ARG A  87      16.445  36.924  26.677  2.00  1.00            
ATOM    663  NH2 ARG A  87      15.909  36.200  28.866  2.00  1.00            
ATOM    664    C ARG A  87      13.275  31.268  26.131  2.00  1.00            
ATOM    665    O ARG A  87      13.118  30.709  27.215  2.00  1.00            
ATOM    666    N ASN A  88      12.341  32.109  25.645  2.00  1.00            
ATOM    667   CA ASN A  88      11.187  32.396  26.466  2.00  1.00            
ATOM    668   CB ASN A  88      10.199  33.390  25.817  2.00  1.00            
ATOM    669   CG ASN A  88       9.076  33.666  26.814  2.00  1.00            
ATOM    670  OD1 ASN A  88       8.261  32.789  27.096  2.00  1.00            
ATOM    671  ND2 ASN A  88       9.029  34.908  27.370  2.00  1.00            
ATOM    672    C ASN A  88      10.446  31.130  26.770  2.00  1.00            
ATOM    673    O ASN A  88      10.100  30.875  27.923  2.00  1.00            
ATOM    674    N LEU A  89      10.185  30.293  25.749  2.00  1.00            
ATOM    675   CA LEU A  89       9.494  29.053  25.978  2.00  1.00            
ATOM    676   CB LEU A  89       9.112  28.345  24.668  2.00  1.00            
ATOM    677   CG LEU A  89       8.048  29.130  23.882  2.00  1.00            
ATOM    678  CD1 LEU A  89       7.572  28.362  22.636  2.00  1.00            
ATOM    679  CD2 LEU A  89       6.901  29.552  24.817  2.00  1.00            
ATOM    680    C LEU A  89      10.381  28.164  26.798  2.00  1.00            
ATOM    681    O LEU A  89       9.926  27.480  27.714  2.00  1.00            
ATOM    682    N LEU A  90      11.693  28.181  26.501  2.00  1.00            
ATOM    683   CA LEU A  90      12.626  27.304  27.147  2.00  1.00            
ATOM    684   CB LEU A  90      14.063  27.450  26.605  2.00  1.00            
ATOM    685   CG LEU A  90      14.242  26.970  25.149  2.00  1.00            
ATOM    686  CD1 LEU A  90      15.701  27.091  24.672  2.00  1.00            
ATOM    687  CD2 LEU A  90      13.702  25.545  24.973  2.00  1.00            
ATOM    688    C LEU A  90      12.677  27.589  28.614  2.00  1.00            
ATOM    689    O LEU A  90      12.749  26.674  29.429  2.00  1.00            
ATOM    690    N THR A  91      12.633  28.868  29.007  2.00  1.00            
ATOM    691   CA THR A  91      12.744  29.220  30.394  2.00  1.00            
ATOM    692   CB THR A  91      12.511  30.692  30.602  2.00  1.00            
ATOM    693  OG1 THR A  91      13.417  31.460  29.824  2.00  1.00            
ATOM    694  CG2 THR A  91      12.668  31.020  32.097  2.00  1.00            
ATOM    695    C THR A  91      11.607  28.570  31.126  2.00  1.00            
ATOM    696    O THR A  91      11.795  27.991  32.195  2.00  1.00            
ATOM    697    N GLN A  92      10.394  28.637  30.533  2.00  1.00            
ATOM    698   CA GLN A  92       9.174  28.186  31.147  2.00  1.00            
ATOM    699   CB GLN A  92       7.992  28.252  30.176  2.00  1.00            
ATOM    700   CG GLN A  92       7.462  29.660  29.957  2.00  1.00            
ATOM    701   CD GLN A  92       6.644  29.987  31.194  2.00  1.00            
ATOM    702  OE1 GLN A  92       6.592  29.214  32.150  2.00  1.00            
ATOM    703  NE2 GLN A  92       5.978  31.172  31.179  2.00  1.00            
ATOM    704    C GLN A  92       9.316  26.745  31.481  2.00  1.00            
ATOM    705    O GLN A  92       9.004  26.319  32.592  2.00  1.00            
ATOM    706    N ILE A  93       9.830  25.963  30.520  2.00  1.00            
ATOM    707   CA ILE A  93       9.944  24.558  30.727  2.00  1.00            
ATOM    708   CB ILE A  93      10.404  23.789  29.526  2.00  1.00            
ATOM    709  CG1 ILE A  93      11.855  24.107  29.172  2.00  1.00            
ATOM    710  CG2 ILE A  93       9.422  24.098  28.383  2.00  1.00            
ATOM    711  CD1 ILE A  93      12.433  23.089  28.197  2.00  1.00            
ATOM    712    C ILE A  93      10.905  24.333  31.857  2.00  1.00            
ATOM    713    O ILE A  93      10.716  23.429  32.670  2.00  1.00            
ATOM    714    N GLY A  94      11.958  25.168  31.963  3.00  1.00            
ATOM    715   CA GLY A  94      12.910  24.941  33.012  3.00  1.00            
ATOM    716    C GLY A  94      14.046  24.184  32.426  3.00  1.00            
ATOM    717    O GLY A  94      14.799  23.516  33.131  3.00  1.00            
ATOM    718    N CYS A  95      14.199  24.279  31.097  1.00  1.00            
ATOM    719   CA CYS A  95      15.249  23.566  30.440  1.00  1.00            
ATOM    720   CB CYS A  95      15.221  23.703  28.909  1.00  1.00            
ATOM    721   SG CYS A  95      15.600  25.396  28.345  1.00  1.00            
ATOM    722    C CYS A  95      16.573  24.114  30.837  1.00  1.00            
ATOM    723    O CYS A  95      16.745  25.320  31.017  1.00  1.00            
ATOM    724    N THR A  96      17.549  23.198  30.976  4.00  1.00            
ATOM    725   CA THR A  96      18.897  23.547  31.301  4.00  1.00            
ATOM    726   CB THR A  96      19.177  23.374  32.770  4.00  1.00            
ATOM    727  OG1 THR A  96      20.513  23.740  33.072  4.00  1.00            
ATOM    728  CG2 THR A  96      18.927  21.908  33.162  4.00  1.00            
ATOM    729    C THR A  96      19.776  22.627  30.527  4.00  1.00            
ATOM    730    O THR A  96      19.436  21.466  30.304  4.00  1.00            
ATOM    731    N LEU A  97      20.938  23.133  30.080  4.00  1.00            
ATOM    732   CA LEU A  97      21.805  22.284  29.324  4.00  1.00            
ATOM    733   CB LEU A  97      22.555  23.002  28.189  4.00  1.00            
ATOM    734   CG LEU A  97      21.634  23.431  27.033  4.00  1.00            
ATOM    735  CD1 LEU A  97      20.522  24.377  27.512  4.00  1.00            
ATOM    736  CD2 LEU A  97      22.451  24.008  25.867  4.00  1.00            
ATOM    737    C LEU A  97      22.806  21.725  30.242  4.00  1.00            
ATOM    738    O LEU A  97      23.411  22.415  31.062  4.00  1.00            
ATOM    739    N ASN A  98      22.984  20.409  30.114  4.00  1.00            
ATOM    740   CA ASN A  98      23.921  19.778  30.955  4.00  1.00            
ATOM    741   CB ASN A  98      23.464  18.420  31.507  4.00  1.00            
ATOM    742   CG ASN A  98      22.583  18.687  32.721  4.00  1.00            
ATOM    743  OD1 ASN A  98      22.752  19.680  33.429  4.00  1.00            
ATOM    744  ND2 ASN A  98      21.636  17.748  32.988  4.00  1.00            
ATOM    745    C ASN A  98      25.186  19.609  30.213  4.00  1.00            
ATOM    746    O ASN A  98      25.251  19.694  28.986  4.00  1.00            
ATOM    747    N PHE A  99      26.245  19.406  31.003  1.00  1.00            
ATOM    748   CA PHE A  99      27.551  19.228  30.485  1.00  1.00            
ATOM    749   CB PHE A  99      28.608  19.260  31.601  1.00  1.00            
ATOM    750   CG PHE A  99      28.240  18.238  32.627  1.00  1.00            
ATOM    751  CD1 PHE A  99      27.258  18.506  33.558  1.00  1.00            
ATOM    752  CD2 PHE A  99      28.851  17.005  32.654  1.00  1.00            
ATOM    753  CE1 PHE A  99      26.911  17.572  34.507  1.00  1.00            
ATOM    754  CE2 PHE A  99      28.510  16.066  33.601  1.00  1.00            
ATOM    755   CZ PHE A  99      27.537  16.349  34.529  1.00  1.00            
ATOM    756    C PHE A  99      27.619  17.890  29.761  1.00  1.00            
ATOM    757    O PHE A  99      28.339  17.838  28.727  1.00  1.00            
ATOM    758  OXT PHE A  99      26.967  16.911  30.214  1.00  1.00            
ATOM    759    N PRO B   1      29.027  22.907  32.700  1.00  1.00            
ATOM    760   CA PRO B   1      28.564  22.562  34.073  1.00  1.00            
ATOM    761   CD PRO B   1      29.553  24.316  32.691  1.00  1.00            
ATOM    762   CB PRO B   1      29.043  23.693  34.977  1.00  1.00            
ATOM    763   CG PRO B   1      29.147  24.908  34.047  1.00  1.00            
ATOM    764    C PRO B   1      27.077  22.557  33.941  1.00  1.00            
ATOM    765    O PRO B   1      26.526  21.570  33.457  1.00  1.00            
ATOM    766    N GLN B   2      26.404  23.636  34.384  4.00  1.00            
ATOM    767   CA GLN B   2      24.983  23.717  34.213  4.00  1.00            
ATOM    768   CB GLN B   2      24.178  23.755  35.525  4.00  1.00            
ATOM    769   CG GLN B   2      22.675  23.924  35.284  4.00  1.00            
ATOM    770   CD GLN B   2      21.974  24.007  36.632  4.00  1.00            
ATOM    771  OE1 GLN B   2      22.096  23.109  37.464  4.00  1.00            
ATOM    772  NE2 GLN B   2      21.223  25.117  36.859  4.00  1.00            
ATOM    773    C GLN B   2      24.688  25.038  33.545  4.00  1.00            
ATOM    774    O GLN B   2      25.313  26.041  33.880  4.00  1.00            
ATOM    775    N ILE B   3      23.751  25.082  32.560  4.00  1.00            
ATOM    776   CA ILE B   3      23.389  26.348  31.963  4.00  1.00            
ATOM    777   CB ILE B   3      23.934  26.571  30.578  4.00  1.00            
ATOM    778  CG1 ILE B   3      25.473  26.581  30.639  4.00  1.00            
ATOM    779  CG2 ILE B   3      23.356  27.891  30.032  4.00  1.00            
ATOM    780  CD1 ILE B   3      26.164  26.541  29.276  4.00  1.00            
ATOM    781    C ILE B   3      21.882  26.474  31.953  4.00  1.00            
ATOM    782    O ILE B   3      21.165  25.622  31.432  4.00  1.00            
ATOM    783    N THR B   4      21.394  27.576  32.561  1.00  1.00            
ATOM    784   CA THR B   4      20.020  27.865  32.877  1.00  1.00            
ATOM    785   CB THR B   4      19.886  28.946  33.901  1.00  1.00            
ATOM    786  OG1 THR B   4      20.374  30.176  33.383  1.00  1.00            
ATOM    787  CG2 THR B   4      20.694  28.532  35.140  1.00  1.00            
ATOM    788    C THR B   4      19.040  28.237  31.793  1.00  1.00            
ATOM    789    O THR B   4      17.912  27.752  31.844  1.00  1.00            
ATOM    790    N LEU B   5      19.411  29.058  30.783  1.00  1.00            
ATOM    791   CA LEU B   5      18.460  29.645  29.852  1.00  1.00            
ATOM    792   CB LEU B   5      17.331  28.716  29.357  1.00  1.00            
ATOM    793   CG LEU B   5      17.772  27.651  28.337  1.00  1.00            
ATOM    794  CD1 LEU B   5      18.328  28.337  27.082  1.00  1.00            
ATOM    795  CD2 LEU B   5      18.696  26.580  28.945  1.00  1.00            
ATOM    796    C LEU B   5      17.790  30.859  30.428  1.00  1.00            
ATOM    797    O LEU B   5      16.845  31.378  29.836  1.00  1.00            
ATOM    798    N TRP B   6      18.261  31.350  31.587  1.00  1.00            
ATOM    799   CA TRP B   6      17.801  32.592  32.160  1.00  1.00            
ATOM    800   CB TRP B   6      18.509  32.809  33.513  1.00  1.00            
ATOM    801   CG TRP B   6      18.413  34.174  34.149  1.00  1.00            
ATOM    802  CD2 TRP B   6      17.342  34.587  35.004  1.00  1.00            
ATOM    803  CD1 TRP B   6      19.283  35.226  34.083  1.00  1.00            
ATOM    804  NE1 TRP B   6      18.816  36.269  34.846  1.00  1.00            
ATOM    805  CE2 TRP B   6      17.621  35.888  35.420  1.00  1.00            
ATOM    806  CE3 TRP B   6      16.220  33.928  35.414  1.00  1.00            
ATOM    807  CZ2 TRP B   6      16.770  36.555  36.257  1.00  1.00            
ATOM    808  CZ3 TRP B   6      15.363  34.600  36.253  1.00  1.00            
ATOM    809  CH2 TRP B   6      15.635  35.888  36.665  1.00  1.00            
ATOM    810    C TRP B   6      18.194  33.699  31.229  1.00  1.00            
ATOM    811    O TRP B   6      17.381  34.551  30.873  1.00  1.00            
ATOM    812    N LYS B   7      19.466  33.692  30.791  1.00  1.00            
ATOM    813   CA LYS B   7      19.998  34.721  29.942  1.00  1.00            
ATOM    814   CB LYS B   7      21.171  35.448  30.608  1.00  1.00            
ATOM    815   CG LYS B   7      21.622  36.734  29.925  1.00  1.00            
ATOM    816   CD LYS B   7      22.646  37.475  30.784  1.00  1.00            
ATOM    817   CE LYS B   7      22.364  37.320  32.280  1.00  1.00            
ATOM    818   NZ LYS B   7      23.375  38.055  33.070  1.00  1.00            
ATOM    819    C LYS B   7      20.566  33.992  28.768  1.00  1.00            
ATOM    820    O LYS B   7      20.434  32.773  28.671  1.00  1.00            
ATOM    821    N ARG B   8      21.191  34.718  27.821  1.00  1.00            
ATOM    822   CA ARG B   8      21.742  33.997  26.715  1.00  1.00            
ATOM    823   CB ARG B   8      21.957  34.859  25.459  1.00  1.00            
ATOM    824   CG ARG B   8      20.647  35.495  24.976  1.00  1.00            
ATOM    825   CD ARG B   8      20.678  35.988  23.530  1.00  1.00            
ATOM    826   NE ARG B   8      19.489  36.859  23.329  1.00  1.00            
ATOM    827   CZ ARG B   8      19.668  38.088  22.764  1.00  1.00            
ATOM    828  NH1 ARG B   8      20.925  38.480  22.405  1.00  1.00            
ATOM    829  NH2 ARG B   8      18.605  38.920  22.565  1.00  1.00            
ATOM    830    C ARG B   8      23.024  33.412  27.192  1.00  1.00            
ATOM    831    O ARG B   8      23.906  34.091  27.712  1.00  1.00            
ATOM    832    N PRO B   9      23.103  32.129  26.991  1.00  1.00            
ATOM    833   CA PRO B   9      24.219  31.337  27.427  1.00  1.00            
ATOM    834   CD PRO B   9      22.426  31.532  25.853  1.00  1.00            
ATOM    835   CB PRO B   9      23.976  29.952  26.835  1.00  1.00            
ATOM    836   CG PRO B   9      23.237  30.269  25.522  1.00  1.00            
ATOM    837    C PRO B   9      25.502  31.917  26.903  1.00  1.00            
ATOM    838    O PRO B   9      25.523  32.390  25.768  1.00  1.00            
ATOM    839    N LEU B  10      26.575  31.908  27.726  4.00  1.00            
ATOM    840   CA LEU B  10      27.862  32.405  27.323  4.00  1.00            
ATOM    841   CB LEU B  10      28.213  33.774  27.938  4.00  1.00            
ATOM    842   CG LEU B  10      29.643  34.216  27.588  4.00  1.00            
ATOM    843  CD1 LEU B  10      29.777  34.339  26.071  4.00  1.00            
ATOM    844  CD2 LEU B  10      30.089  35.479  28.346  4.00  1.00            
ATOM    845    C LEU B  10      28.889  31.454  27.819  4.00  1.00            
ATOM    846    O LEU B  10      28.710  30.791  28.840  4.00  1.00            
ATOM    847    N VAL B  11      30.007  31.364  27.081  4.00  1.00            
ATOM    848   CA VAL B  11      31.052  30.467  27.452  4.00  1.00            
ATOM    849   CB VAL B  11      30.909  29.133  26.766  4.00  1.00            
ATOM    850  CG1 VAL B  11      32.110  28.219  27.063  4.00  1.00            
ATOM    851  CG2 VAL B  11      29.575  28.522  27.227  4.00  1.00            
ATOM    852    C VAL B  11      32.342  31.100  27.015  4.00  1.00            
ATOM    853    O VAL B  11      32.330  32.056  26.239  4.00  1.00            
ATOM    854    N THR B  12      33.492  30.617  27.537  4.00  1.00            
ATOM    855   CA THR B  12      34.761  31.147  27.128  4.00  1.00            
ATOM    856   CB THR B  12      35.587  31.608  28.284  4.00  1.00            
ATOM    857  OG1 THR B  12      34.855  32.567  29.033  4.00  1.00            
ATOM    858  CG2 THR B  12      36.863  32.256  27.724  4.00  1.00            
ATOM    859    C THR B  12      35.489  30.056  26.380  4.00  1.00            
ATOM    860    O THR B  12      36.019  29.126  26.986  4.00  1.00            
ATOM    861    N ILE B  13      35.522  30.157  25.027  4.00  1.00            
ATOM    862   CA ILE B  13      35.996  29.108  24.151  4.00  1.00            
ATOM    863   CB ILE B  13      35.514  29.212  22.724  4.00  1.00            
ATOM    864  CG1 ILE B  13      36.113  30.416  21.987  4.00  1.00            
ATOM    865  CG2 ILE B  13      33.975  29.216  22.740  4.00  1.00            
ATOM    866  CD1 ILE B  13      35.937  30.300  20.472  4.00  1.00            
ATOM    867    C ILE B  13      37.476  28.806  24.076  4.00  1.00            
ATOM    868    O ILE B  13      37.856  27.642  24.125  4.00  1.00            
ATOM    869    N ARG B  14      38.367  29.805  23.966  4.00  1.00            
ATOM    870   CA ARG B  14      39.779  29.533  23.793  4.00  1.00            
ATOM    871   CB ARG B  14      40.469  28.978  25.048  4.00  1.00            
ATOM    872   CG ARG B  14      40.698  30.080  26.079  4.00  1.00            
ATOM    873   CD ARG B  14      41.522  29.651  27.287  4.00  1.00            
ATOM    874   NE ARG B  14      41.820  30.884  28.067  4.00  1.00            
ATOM    875   CZ ARG B  14      42.678  30.801  29.122  4.00  1.00            
ATOM    876  NH1 ARG B  14      43.205  29.589  29.460  4.00  1.00            
ATOM    877  NH2 ARG B  14      43.013  31.920  29.828  4.00  1.00            
ATOM    878    C ARG B  14      40.168  28.688  22.602  4.00  1.00            
ATOM    879    O ARG B  14      40.276  27.466  22.687  4.00  1.00            
ATOM    880    N ILE B  15      40.368  29.365  21.440  4.00  1.00            
ATOM    881   CA ILE B  15      40.871  28.818  20.195  4.00  1.00            
ATOM    882   CB ILE B  15      39.964  29.123  19.030  4.00  1.00            
ATOM    883  CG1 ILE B  15      38.616  28.396  19.161  4.00  1.00            
ATOM    884  CG2 ILE B  15      40.725  28.865  17.718  4.00  1.00            
ATOM    885  CD1 ILE B  15      37.575  28.874  18.148  4.00  1.00            
ATOM    886    C ILE B  15      42.134  29.558  19.917  4.00  1.00            
ATOM    887    O ILE B  15      42.159  30.787  19.954  4.00  1.00            
ATOM    888    N GLY B  16      43.227  28.831  19.627  3.00  1.00            
ATOM    889   CA GLY B  16      44.452  29.534  19.425  3.00  1.00            
ATOM    890    C GLY B  16      44.769  30.058  20.783  3.00  1.00            
ATOM    891    O GLY B  16      44.265  29.554  21.787  3.00  1.00            
ATOM    892    N GLY B  17      45.617  31.090  20.851  3.00  1.00            
ATOM    893   CA GLY B  17      45.962  31.661  22.116  3.00  1.00            
ATOM    894    C GLY B  17      44.759  32.324  22.720  3.00  1.00            
ATOM    895    O GLY B  17      44.571  32.316  23.935  3.00  1.00            
ATOM    896    N GLN B  18      43.904  32.912  21.869  4.00  1.00            
ATOM    897   CA GLN B  18      42.834  33.765  22.301  4.00  1.00            
ATOM    898   CB GLN B  18      42.197  34.548  21.144  4.00  1.00            
ATOM    899   CG GLN B  18      43.182  35.491  20.455  4.00  1.00            
ATOM    900   CD GLN B  18      42.422  36.260  19.387  4.00  1.00            
ATOM    901  OE1 GLN B  18      41.537  35.719  18.728  4.00  1.00            
ATOM    902  NE2 GLN B  18      42.769  37.564  19.214  4.00  1.00            
ATOM    903    C GLN B  18      41.724  33.099  23.042  4.00  1.00            
ATOM    904    O GLN B  18      41.506  31.892  22.954  4.00  1.00            
ATOM    905    N LEU B  19      41.015  33.926  23.848  4.00  1.00            
ATOM    906   CA LEU B  19      39.817  33.493  24.503  4.00  1.00            
ATOM    907   CB LEU B  19      39.747  33.705  26.039  4.00  1.00            
ATOM    908   CG LEU B  19      39.717  35.151  26.582  4.00  1.00            
ATOM    909  CD1 LEU B  19      40.978  35.923  26.175  4.00  1.00            
ATOM    910  CD2 LEU B  19      38.399  35.884  26.274  4.00  1.00            
ATOM    911    C LEU B  19      38.693  34.217  23.830  4.00  1.00            
ATOM    912    O LEU B  19      38.757  35.424  23.604  4.00  1.00            
ATOM    913    N LYS B  20      37.640  33.475  23.440  4.00  1.00            
ATOM    914   CA LYS B  20      36.542  34.095  22.758  4.00  1.00            
ATOM    915   CB LYS B  20      36.191  33.441  21.408  4.00  1.00            
ATOM    916   CG LYS B  20      35.009  34.120  20.717  4.00  1.00            
ATOM    917   CD LYS B  20      35.268  35.586  20.374  4.00  1.00            
ATOM    918   CE LYS B  20      34.005  36.352  19.976  4.00  1.00            
ATOM    919   NZ LYS B  20      34.280  37.806  19.987  4.00  1.00            
ATOM    920    C LYS B  20      35.335  33.978  23.626  4.00  1.00            
ATOM    921    O LYS B  20      35.264  33.133  24.517  4.00  1.00            
ATOM    922    N GLU B  21      34.373  34.890  23.393  4.00  1.00            
ATOM    923   CA GLU B  21      33.074  34.885  23.998  4.00  1.00            
ATOM    924   CB GLU B  21      32.309  36.170  23.625  4.00  1.00            
ATOM    925   CG GLU B  21      30.895  36.279  24.182  4.00  1.00            
ATOM    926   CD GLU B  21      30.049  37.059  23.183  4.00  1.00            
ATOM    927  OE1 GLU B  21      30.561  38.052  22.601  4.00  1.00            
ATOM    928  OE2 GLU B  21      28.876  36.646  22.974  4.00  1.00            
ATOM    929    C GLU B  21      32.389  33.753  23.284  4.00  1.00            
ATOM    930    O GLU B  21      32.704  33.477  22.128  4.00  1.00            
ATOM    931    N ALA B  22      31.449  33.037  23.926  4.00  1.00            
ATOM    932   CA ALA B  22      30.891  31.944  23.185  4.00  1.00            
ATOM    933   CB ALA B  22      31.492  30.587  23.580  4.00  1.00            
ATOM    934    C ALA B  22      29.439  31.859  23.469  4.00  1.00            
ATOM    935    O ALA B  22      28.975  32.190  24.559  4.00  1.00            
ATOM    936    N LEU B  23      28.687  31.421  22.448  4.00  1.00            
ATOM    937   CA LEU B  23      27.289  31.202  22.601  4.00  1.00            
ATOM    938   CB LEU B  23      26.455  32.083  21.638  4.00  1.00            
ATOM    939   CG LEU B  23      24.916  31.965  21.737  4.00  1.00            
ATOM    940  CD1 LEU B  23      24.223  32.981  20.814  4.00  1.00            
ATOM    941  CD2 LEU B  23      24.412  30.545  21.440  4.00  1.00            
ATOM    942    C LEU B  23      27.108  29.762  22.299  4.00  1.00            
ATOM    943    O LEU B  23      27.494  29.281  21.234  4.00  1.00            
ATOM    944    N LEU B  24      26.541  29.034  23.275  4.00  1.00            
ATOM    945   CA LEU B  24      26.265  27.644  23.113  4.00  1.00            
ATOM    946   CB LEU B  24      26.142  26.889  24.446  4.00  1.00            
ATOM    947   CG LEU B  24      25.535  25.484  24.288  4.00  1.00            
ATOM    948  CD1 LEU B  24      26.379  24.591  23.368  4.00  1.00            
ATOM    949  CD2 LEU B  24      25.273  24.840  25.656  4.00  1.00            
ATOM    950    C LEU B  24      24.916  27.563  22.481  4.00  1.00            
ATOM    951    O LEU B  24      23.948  28.104  23.015  4.00  1.00            
ATOM    952    N ASP B  25      24.808  26.907  21.309  1.00  1.00            
ATOM    953   CA ASP B  25      23.501  26.818  20.730  1.00  1.00            
ATOM    954   CB ASP B  25      23.278  27.681  19.476  1.00  1.00            
ATOM    955   CG ASP B  25      21.809  27.545  19.084  1.00  1.00            
ATOM    956  OD1 ASP B  25      20.964  27.397  20.010  1.00  1.00            
ATOM    957  OD2 ASP B  25      21.508  27.594  17.863  1.00  1.00            
ATOM    958    C ASP B  25      23.216  25.418  20.332  1.00  1.00            
ATOM    959    O ASP B  25      24.018  24.761  19.671  1.00  1.00            
ATOM    960    N THR B  26      22.049  24.921  20.765  3.00  1.00            
ATOM    961   CA THR B  26      21.599  23.620  20.394  3.00  1.00            
ATOM    962   CB THR B  26      20.359  23.241  21.137  3.00  1.00            
ATOM    963  OG1 THR B  26      19.835  22.011  20.655  3.00  1.00            
ATOM    964  CG2 THR B  26      19.342  24.383  20.993  3.00  1.00            
ATOM    965    C THR B  26      21.284  23.619  18.922  3.00  1.00            
ATOM    966    O THR B  26      21.596  22.662  18.215  3.00  1.00            
ATOM    967    N GLY B  27      20.675  24.710  18.416  3.00  1.00            
ATOM    968   CA GLY B  27      20.178  24.744  17.062  3.00  1.00            
ATOM    969    C GLY B  27      21.244  24.580  16.007  3.00  1.00            
ATOM    970    O GLY B  27      21.076  23.763  15.104  3.00  1.00            
ATOM    971    N ALA B  28      22.381  25.303  16.077  1.00  1.00            
ATOM    972   CA ALA B  28      23.265  25.284  14.936  1.00  1.00            
ATOM    973   CB ALA B  28      24.400  26.317  15.018  1.00  1.00            
ATOM    974    C ALA B  28      23.900  23.946  14.739  1.00  1.00            
ATOM    975    O ALA B  28      24.461  23.361  15.665  1.00  1.00            
ATOM    976    N ASP B  29      23.806  23.434  13.493  1.00  1.00            
ATOM    977   CA ASP B  29      24.472  22.230  13.086  1.00  1.00            
ATOM    978   CB ASP B  29      24.078  21.762  11.681  1.00  1.00            
ATOM    979   CG ASP B  29      22.744  21.045  11.759  1.00  1.00            
ATOM    980  OD1 ASP B  29      22.332  20.651  12.883  1.00  1.00            
ATOM    981  OD2 ASP B  29      22.123  20.868  10.678  1.00  1.00            
ATOM    982    C ASP B  29      25.923  22.522  13.026  1.00  1.00            
ATOM    983    O ASP B  29      26.756  21.692  13.375  1.00  1.00            
ATOM    984    N ASP B  30      26.275  23.726  12.552  1.00  1.00            
ATOM    985   CA ASP B  30      27.672  23.989  12.421  1.00  1.00            
ATOM    986   CB ASP B  30      28.078  24.665  11.112  1.00  1.00            
ATOM    987   CG ASP B  30      27.914  23.692   9.974  1.00  1.00            
ATOM    988  OD1 ASP B  30      27.275  22.620  10.158  1.00  1.00            
ATOM    989  OD2 ASP B  30      28.442  24.029   8.886  1.00  1.00            
ATOM    990    C ASP B  30      28.067  24.996  13.421  1.00  1.00            
ATOM    991    O ASP B  30      27.248  25.725  13.977  1.00  1.00            
ATOM    992    N THR B  31      29.385  25.062  13.644  1.00  1.00            
ATOM    993   CA THR B  31      29.890  26.045  14.532  1.00  1.00            
ATOM    994   CB THR B  31      31.118  25.594  15.266  1.00  1.00            
ATOM    995  OG1 THR B  31      30.826  24.429  16.022  1.00  1.00            
ATOM    996  CG2 THR B  31      31.594  26.726  16.194  1.00  1.00            
ATOM    997    C THR B  31      30.250  27.209  13.676  1.00  1.00            
ATOM    998    O THR B  31      30.850  27.045  12.615  1.00  1.00            
ATOM    999    N VAL B  32      29.848  28.420  14.100  4.00  1.00            
ATOM   1000   CA VAL B  32      30.143  29.596  13.336  4.00  1.00            
ATOM   1001   CB VAL B  32      28.901  30.271  12.846  4.00  1.00            
ATOM   1002  CG1 VAL B  32      29.284  31.590  12.163  4.00  1.00            
ATOM   1003  CG2 VAL B  32      28.166  29.290  11.915  4.00  1.00            
ATOM   1004    C VAL B  32      30.882  30.506  14.251  4.00  1.00            
ATOM   1005    O VAL B  32      30.545  30.631  15.427  4.00  1.00            
ATOM   1006    N LEU B  33      31.922  31.167  13.713  4.00  1.00            
ATOM   1007   CA LEU B  33      32.795  31.947  14.534  4.00  1.00            
ATOM   1008   CB LEU B  33      34.269  31.482  14.443  4.00  1.00            
ATOM   1009   CG LEU B  33      34.550  29.993  14.760  4.00  1.00            
ATOM   1010  CD1 LEU B  33      34.204  29.622  16.209  4.00  1.00            
ATOM   1011  CD2 LEU B  33      33.886  29.067  13.729  4.00  1.00            
ATOM   1012    C LEU B  33      32.787  33.378  14.077  4.00  1.00            
ATOM   1013    O LEU B  33      32.055  33.746  13.162  4.00  1.00            
ATOM   1014    N GLU B  34      33.591  34.224  14.765  1.00  1.00            
ATOM   1015   CA GLU B  34      33.775  35.623  14.460  1.00  1.00            
ATOM   1016   CB GLU B  34      34.187  36.456  15.689  1.00  1.00            
ATOM   1017   CG GLU B  34      34.301  37.954  15.403  1.00  1.00            
ATOM   1018   CD GLU B  34      32.929  38.456  14.973  1.00  1.00            
ATOM   1019  OE1 GLU B  34      31.907  37.931  15.489  1.00  1.00            
ATOM   1020  OE2 GLU B  34      32.890  39.378  14.113  1.00  1.00            
ATOM   1021    C GLU B  34      34.878  35.700  13.446  1.00  1.00            
ATOM   1022    O GLU B  34      35.689  34.782  13.336  1.00  1.00            
ATOM   1023    N GLU B  35      34.928  36.800  12.664  1.00  1.00            
ATOM   1024   CA GLU B  35      35.956  36.956  11.667  1.00  1.00            
ATOM   1025   CB GLU B  35      35.913  38.339  10.985  1.00  1.00            
ATOM   1026   CG GLU B  35      37.065  38.623  10.012  1.00  1.00            
ATOM   1027   CD GLU B  35      36.709  38.069   8.640  1.00  1.00            
ATOM   1028  OE1 GLU B  35      36.485  36.835   8.542  1.00  1.00            
ATOM   1029  OE2 GLU B  35      36.656  38.877   7.672  1.00  1.00            
ATOM   1030    C GLU B  35      37.270  36.842  12.371  1.00  1.00            
ATOM   1031    O GLU B  35      37.649  37.714  13.152  1.00  1.00            
ATOM   1032    N MET B  36      38.011  35.750  12.101  1.00  1.00            
ATOM   1033   CA MET B  36      39.279  35.578  12.743  1.00  1.00            
ATOM   1034   CB MET B  36      39.217  34.672  13.984  1.00  1.00            
ATOM   1035   CG MET B  36      38.491  33.355  13.716  1.00  1.00            
ATOM   1036   SD MET B  36      38.493  32.191  15.107  1.00  1.00            
ATOM   1037   CE MET B  36      40.190  31.647  14.768  1.00  1.00            
ATOM   1038    C MET B  36      40.235  34.983  11.767  1.00  1.00            
ATOM   1039    O MET B  36      39.850  34.178  10.921  1.00  1.00            
ATOM   1040    N ASN B  37      41.521  35.381  11.866  1.00  1.00            
ATOM   1041   CA ASN B  37      42.528  34.885  10.973  1.00  1.00            
ATOM   1042   CB ASN B  37      43.763  35.793  10.859  1.00  1.00            
ATOM   1043   CG ASN B  37      43.394  37.209  10.437  1.00  1.00            
ATOM   1044  OD1 ASN B  37      44.152  38.141  10.701  1.00  1.00            
ATOM   1045  ND2 ASN B  37      42.219  37.392   9.779  1.00  1.00            
ATOM   1046    C ASN B  37      43.057  33.653  11.616  1.00  1.00            
ATOM   1047    O ASN B  37      43.974  33.714  12.432  1.00  1.00            
ATOM   1048    N LEU B  38      42.492  32.494  11.253  1.00  1.00            
ATOM   1049   CA LEU B  38      42.969  31.291  11.841  1.00  1.00            
ATOM   1050   CB LEU B  38      41.852  30.270  12.136  1.00  1.00            
ATOM   1051   CG LEU B  38      42.351  28.979  12.812  1.00  1.00            
ATOM   1052  CD1 LEU B  38      42.828  29.238  14.251  1.00  1.00            
ATOM   1053  CD2 LEU B  38      41.295  27.866  12.724  1.00  1.00            
ATOM   1054    C LEU B  38      43.880  30.677  10.831  1.00  1.00            
ATOM   1055    O LEU B  38      43.835  30.997   9.643  1.00  1.00            
ATOM   1056    N PRO B  39      44.734  29.827  11.300  1.00  1.00            
ATOM   1057   CA PRO B  39      45.659  29.197  10.404  1.00  1.00            
ATOM   1058   CD PRO B  39      45.346  30.075  12.604  1.00  1.00            
ATOM   1059   CB PRO B  39      46.865  28.785  11.241  1.00  1.00            
ATOM   1060   CG PRO B  39      46.837  29.751  12.437  1.00  1.00            
ATOM   1061    C PRO B  39      45.084  28.045   9.664  1.00  1.00            
ATOM   1062    O PRO B  39      43.923  27.694   9.855  1.00  1.00            
ATOM   1063    N GLY B  40      45.910  27.463   8.784  1.00  1.00            
ATOM   1064   CA GLY B  40      45.506  26.292   8.092  1.00  1.00            
ATOM   1065    C GLY B  40      44.862  26.711   6.833  1.00  1.00            
ATOM   1066    O GLY B  40      44.531  27.879   6.628  1.00  1.00            
ATOM   1067    N LYS B  41      44.678  25.723   5.951  1.00  1.00            
ATOM   1068   CA LYS B  41      44.039  25.955   4.708  1.00  1.00            
ATOM   1069   CB LYS B  41      44.131  24.741   3.764  1.00  1.00            
ATOM   1070   CG LYS B  41      43.446  24.888   2.400  1.00  1.00            
ATOM   1071   CD LYS B  41      44.101  25.844   1.403  1.00  1.00            
ATOM   1072   CE LYS B  41      43.573  25.617  -0.018  1.00  1.00            
ATOM   1073   NZ LYS B  41      43.906  26.761  -0.895  1.00  1.00            
ATOM   1074    C LYS B  41      42.623  26.198   5.034  1.00  1.00            
ATOM   1075    O LYS B  41      42.157  25.896   6.133  1.00  1.00            
ATOM   1076    N TRP B  42      41.909  26.818   4.092  4.00  1.00            
ATOM   1077   CA TRP B  42      40.541  27.056   4.367  4.00  1.00            
ATOM   1078   CB TRP B  42      40.224  28.518   4.692  4.00  1.00            
ATOM   1079   CG TRP B  42      40.868  29.481   3.734  4.00  1.00            
ATOM   1080  CD2 TRP B  42      40.336  29.858   2.456  4.00  1.00            
ATOM   1081  CD1 TRP B  42      42.050  30.145   3.875  4.00  1.00            
ATOM   1082  NE1 TRP B  42      42.288  30.918   2.766  4.00  1.00            
ATOM   1083  CE2 TRP B  42      41.243  30.747   1.883  4.00  1.00            
ATOM   1084  CE3 TRP B  42      39.187  29.490   1.813  4.00  1.00            
ATOM   1085  CZ2 TRP B  42      41.016  31.285   0.650  4.00  1.00            
ATOM   1086  CZ3 TRP B  42      38.962  30.036   0.568  4.00  1.00            
ATOM   1087  CH2 TRP B  42      39.860  30.916  -0.001  4.00  1.00            
ATOM   1088    C TRP B  42      39.735  26.598   3.209  4.00  1.00            
ATOM   1089    O TRP B  42      40.275  26.192   2.181  4.00  1.00            
ATOM   1090    N LYS B  43      38.396  26.586   3.367  4.00  1.00            
ATOM   1091   CA LYS B  43      37.609  26.141   2.270  4.00  1.00            
ATOM   1092   CB LYS B  43      37.271  24.633   2.336  4.00  1.00            
ATOM   1093   CG LYS B  43      36.628  24.083   1.060  4.00  1.00            
ATOM   1094   CD LYS B  43      36.604  22.555   0.977  4.00  1.00            
ATOM   1095   CE LYS B  43      35.895  22.025  -0.273  4.00  1.00            
ATOM   1096   NZ LYS B  43      36.660  22.397  -1.484  4.00  1.00            
ATOM   1097    C LYS B  43      36.307  26.893   2.251  4.00  1.00            
ATOM   1098    O LYS B  43      35.694  27.119   3.286  4.00  1.00            
ATOM   1099    N PRO B  44      35.877  27.326   1.101  4.00  0.00            
ATOM   1100   CA PRO B  44      34.626  28.028   1.033  4.00  0.00            
ATOM   1101   CD PRO B  44      36.788  27.742   0.046  4.00  0.00            
ATOM   1102   CB PRO B  44      34.682  28.906  -0.218  4.00  0.00            
ATOM   1103   CG PRO B  44      35.866  28.342  -1.027  4.00  0.00            
ATOM   1104    C PRO B  44      33.467  27.079   1.064  4.00  0.00            
ATOM   1105    O PRO B  44      33.487  26.096   0.328  4.00  0.00            
ATOM   1106    N LYS B  45      32.442  27.381   1.878  4.00  0.00            
ATOM   1107   CA LYS B  45      31.285  26.540   1.925  4.00  0.00            
ATOM   1108   CB LYS B  45      31.241  25.592   3.131  4.00  0.00            
ATOM   1109   CG LYS B  45      32.232  24.433   2.984  4.00  0.00            
ATOM   1110   CD LYS B  45      32.038  23.632   1.692  4.00  0.00            
ATOM   1111   CE LYS B  45      32.980  22.436   1.544  4.00  0.00            
ATOM   1112   NZ LYS B  45      32.963  21.965   0.141  4.00  0.00            
ATOM   1113    C LYS B  45      30.095  27.430   1.953  4.00  0.00            
ATOM   1114    O LYS B  45      30.201  28.621   2.239  4.00  0.00            
ATOM   1115    N MET B  46      28.923  26.871   1.605  4.00  0.00            
ATOM   1116   CA MET B  46      27.734  27.667   1.607  4.00  0.00            
ATOM   1117   CB MET B  46      26.835  27.506   0.379  4.00  0.00            
ATOM   1118   CG MET B  46      25.572  28.346   0.544  4.00  0.00            
ATOM   1119   SD MET B  46      24.281  28.089  -0.700  4.00  0.00            
ATOM   1120   CE MET B  46      23.185  29.294   0.099  4.00  0.00            
ATOM   1121    C MET B  46      26.903  27.227   2.753  4.00  0.00            
ATOM   1122    O MET B  46      26.869  26.051   3.114  4.00  0.00            
ATOM   1123    N ILE B  47      26.212  28.201   3.364  4.00  0.00            
ATOM   1124   CA ILE B  47      25.400  27.887   4.489  4.00  0.00            
ATOM   1125   CB ILE B  47      25.959  28.418   5.764  4.00  0.00            
ATOM   1126  CG1 ILE B  47      27.345  27.796   5.978  4.00  0.00            
ATOM   1127  CG2 ILE B  47      24.954  28.137   6.892  4.00  0.00            
ATOM   1128  CD1 ILE B  47      27.317  26.270   5.966  4.00  0.00            
ATOM   1129    C ILE B  47      24.084  28.520   4.282  4.00  0.00            
ATOM   1130    O ILE B  47      23.970  29.570   3.650  4.00  0.00            
ATOM   1131    N GLY B  48      23.039  27.847   4.778  4.00  0.00            
ATOM   1132   CA GLY B  48      21.736  28.398   4.648  4.00  0.00            
ATOM   1133    C GLY B  48      21.665  29.634   5.475  4.00  0.00            
ATOM   1134    O GLY B  48      21.105  30.644   5.050  4.00  0.00            
ATOM   1135    N GLY B  49      22.244  29.590   6.692  1.00  0.00            
ATOM   1136   CA GLY B  49      22.022  30.692   7.582  1.00  0.00            
ATOM   1137    C GLY B  49      20.563  30.569   7.807  1.00  0.00            
ATOM   1138    O GLY B  49      20.001  29.487   7.639  1.00  0.00            
ATOM   1139    N ILE B  50      19.882  31.639   8.231  1.00  0.00            
ATOM   1140   CA ILE B  50      18.479  31.402   8.241  1.00  0.00            
ATOM   1141   CB ILE B  50      17.888  31.028   9.565  1.00  0.00            
ATOM   1142  CG1 ILE B  50      16.375  30.815   9.370  1.00  0.00            
ATOM   1143  CG2 ILE B  50      18.282  32.084  10.607  1.00  0.00            
ATOM   1144  CD1 ILE B  50      15.644  30.260  10.590  1.00  0.00            
ATOM   1145    C ILE B  50      17.755  32.604   7.748  1.00  0.00            
ATOM   1146    O ILE B  50      17.890  33.700   8.288  1.00  0.00            
ATOM   1147    N GLY B  51      16.949  32.405   6.690  1.00  0.00            
ATOM   1148   CA GLY B  51      16.157  33.467   6.162  1.00  0.00            
ATOM   1149    C GLY B  51      16.980  34.210   5.161  1.00  0.00            
ATOM   1150    O GLY B  51      16.453  35.011   4.391  1.00  0.00            
ATOM   1151    N GLY B  52      18.303  33.950   5.152  1.00  0.00            
ATOM   1152   CA GLY B  52      19.188  34.604   4.234  1.00  0.00            
ATOM   1153    C GLY B  52      20.411  33.761   4.141  1.00  0.00            
ATOM   1154    O GLY B  52      20.887  33.228   5.143  1.00  0.00            
ATOM   1155    N PHE B  53      20.967  33.638   2.919  4.00  0.00            
ATOM   1156   CA PHE B  53      22.109  32.794   2.758  4.00  0.00            
ATOM   1157   CB PHE B  53      22.311  32.236   1.325  4.00  0.00            
ATOM   1158   CG PHE B  53      22.533  33.357   0.369  4.00  0.00            
ATOM   1159  CD1 PHE B  53      23.779  33.925   0.238  4.00  0.00            
ATOM   1160  CD2 PHE B  53      21.492  33.821  -0.404  4.00  0.00            
ATOM   1161  CE1 PHE B  53      23.972  34.959  -0.647  4.00  0.00            
ATOM   1162  CE2 PHE B  53      21.680  34.853  -1.292  4.00  0.00            
ATOM   1163   CZ PHE B  53      22.923  35.425  -1.405  4.00  0.00            
ATOM   1164    C PHE B  53      23.337  33.518   3.204  4.00  0.00            
ATOM   1165    O PHE B  53      23.455  34.731   3.041  4.00  0.00            
ATOM   1166    N ILE B  54      24.279  32.761   3.807  4.00  0.00            
ATOM   1167   CA ILE B  54      25.510  33.285   4.332  4.00  0.00            
ATOM   1168   CB ILE B  54      25.671  33.024   5.799  4.00  0.00            
ATOM   1169  CG1 ILE B  54      26.893  33.763   6.371  4.00  0.00            
ATOM   1170  CG2 ILE B  54      25.703  31.497   5.993  4.00  0.00            
ATOM   1171  CD1 ILE B  54      26.718  35.280   6.444  4.00  0.00            
ATOM   1172    C ILE B  54      26.629  32.551   3.650  4.00  0.00            
ATOM   1173    O ILE B  54      26.525  31.355   3.382  4.00  0.00            
ATOM   1174    N LYS B  55      27.730  33.258   3.320  4.00  0.00            
ATOM   1175   CA LYS B  55      28.847  32.607   2.689  4.00  0.00            
ATOM   1176   CB LYS B  55      29.527  33.494   1.622  4.00  0.00            
ATOM   1177   CG LYS B  55      30.680  32.830   0.863  4.00  0.00            
ATOM   1178   CD LYS B  55      30.965  33.465  -0.506  4.00  0.00            
ATOM   1179   CE LYS B  55      31.747  34.781  -0.471  4.00  0.00            
ATOM   1180   NZ LYS B  55      31.792  35.378  -1.827  4.00  0.00            
ATOM   1181    C LYS B  55      29.812  32.277   3.773  4.00  0.00            
ATOM   1182    O LYS B  55      30.001  33.065   4.699  4.00  0.00            
ATOM   1183    N VAL B  56      30.446  31.089   3.709  4.00  0.00            
ATOM   1184   CA VAL B  56      31.278  30.794   4.829  4.00  0.00            
ATOM   1185   CB VAL B  56      30.774  29.678   5.709  4.00  0.00            
ATOM   1186  CG1 VAL B  56      29.417  30.107   6.292  4.00  0.00            
ATOM   1187  CG2 VAL B  56      30.741  28.361   4.915  4.00  0.00            
ATOM   1188    C VAL B  56      32.664  30.447   4.426  4.00  0.00            
ATOM   1189    O VAL B  56      32.905  29.823   3.394  4.00  0.00            
ATOM   1190    N ARG B  57      33.617  30.888   5.272  4.00  0.00            
ATOM   1191   CA ARG B  57      35.003  30.558   5.133  4.00  0.00            
ATOM   1192   CB ARG B  57      35.944  31.654   5.628  4.00  0.00            
ATOM   1193   CG ARG B  57      35.674  32.983   4.940  4.00  0.00            
ATOM   1194   CD ARG B  57      36.634  34.076   5.383  4.00  0.00            
ATOM   1195   NE ARG B  57      36.057  35.366   4.921  4.00  0.00            
ATOM   1196   CZ ARG B  57      36.875  36.435   4.702  4.00  0.00            
ATOM   1197  NH1 ARG B  57      38.219  36.314   4.912  4.00  0.00            
ATOM   1198  NH2 ARG B  57      36.351  37.615   4.259  4.00  0.00            
ATOM   1199    C ARG B  57      35.143  29.406   6.067  4.00  0.00            
ATOM   1200    O ARG B  57      34.651  29.452   7.194  4.00  0.00            
ATOM   1201    N GLN B  58      35.813  28.332   5.629  4.00  1.00            
ATOM   1202   CA GLN B  58      35.799  27.162   6.448  4.00  1.00            
ATOM   1203   CB GLN B  58      35.176  25.968   5.706  4.00  1.00            
ATOM   1204   CG GLN B  58      35.132  24.644   6.454  4.00  1.00            
ATOM   1205   CD GLN B  58      34.356  23.698   5.551  4.00  1.00            
ATOM   1206  OE1 GLN B  58      33.341  23.131   5.954  4.00  1.00            
ATOM   1207  NE2 GLN B  58      34.834  23.530   4.289  4.00  1.00            
ATOM   1208    C GLN B  58      37.169  26.775   6.845  4.00  1.00            
ATOM   1209    O GLN B  58      38.151  27.056   6.161  4.00  1.00            
ATOM   1210    N TYR B  59      37.239  26.128   8.019  4.00  1.00            
ATOM   1211   CA TYR B  59      38.468  25.595   8.494  4.00  1.00            
ATOM   1212   CB TYR B  59      39.072  26.356   9.694  4.00  1.00            
ATOM   1213   CG TYR B  59      40.373  25.721  10.060  4.00  1.00            
ATOM   1214  CD1 TYR B  59      41.439  25.777   9.189  4.00  1.00            
ATOM   1215  CD2 TYR B  59      40.545  25.113  11.283  4.00  1.00            
ATOM   1216  CE1 TYR B  59      42.646  25.204   9.508  4.00  1.00            
ATOM   1217  CE2 TYR B  59      41.750  24.539  11.609  4.00  1.00            
ATOM   1218   CZ TYR B  59      42.801  24.584  10.724  4.00  1.00            
ATOM   1219   OH TYR B  59      44.035  23.990  11.068  4.00  1.00            
ATOM   1220    C TYR B  59      38.155  24.196   8.871  4.00  1.00            
ATOM   1221    O TYR B  59      36.995  23.844   9.082  4.00  1.00            
ATOM   1222    N ASP B  60      39.185  23.342   8.904  4.00  1.00            
ATOM   1223   CA ASP B  60      38.957  21.960   9.168  4.00  1.00            
ATOM   1224   CB ASP B  60      39.816  21.077   8.265  4.00  1.00            
ATOM   1225   CG ASP B  60      39.369  21.492   6.874  4.00  1.00            
ATOM   1226  OD1 ASP B  60      38.228  22.023   6.776  4.00  1.00            
ATOM   1227  OD2 ASP B  60      40.155  21.321   5.907  4.00  1.00            
ATOM   1228    C ASP B  60      39.266  21.702  10.612  4.00  1.00            
ATOM   1229    O ASP B  60      38.874  22.469  11.490  4.00  1.00            
ATOM   1230    N GLN B  61      39.977  20.593  10.894  4.00  1.00            
ATOM   1231   CA GLN B  61      40.244  20.211  12.251  4.00  1.00            
ATOM   1232   CB GLN B  61      41.145  18.966  12.371  4.00  1.00            
ATOM   1233   CG GLN B  61      40.468  17.675  11.897  4.00  1.00            
ATOM   1234   CD GLN B  61      41.460  16.531  12.060  4.00  1.00            
ATOM   1235  OE1 GLN B  61      41.593  15.678  11.185  4.00  1.00            
ATOM   1236  NE2 GLN B  61      42.181  16.509  13.215  4.00  1.00            
ATOM   1237    C GLN B  61      40.879  21.348  13.002  4.00  1.00            
ATOM   1238    O GLN B  61      41.978  21.786  12.668  4.00  1.00            
ATOM   1239    N ILE B  62      40.178  21.842  14.055  4.00  1.00            
ATOM   1240   CA ILE B  62      40.612  22.938  14.893  4.00  1.00            
ATOM   1241   CB ILE B  62      39.855  24.207  14.572  4.00  1.00            
ATOM   1242  CG1 ILE B  62      40.480  25.463  15.201  4.00  1.00            
ATOM   1243  CG2 ILE B  62      38.389  23.994  14.978  4.00  1.00            
ATOM   1244  CD1 ILE B  62      40.269  25.556  16.709  4.00  1.00            
ATOM   1245    C ILE B  62      40.386  22.495  16.322  4.00  1.00            
ATOM   1246    O ILE B  62      39.489  21.709  16.630  4.00  1.00            
ATOM   1247    N PRO B  63      41.252  22.970  17.171  4.00  1.00            
ATOM   1248   CA PRO B  63      41.298  22.623  18.576  4.00  1.00            
ATOM   1249   CD PRO B  63      42.574  23.305  16.670  4.00  1.00            
ATOM   1250   CB PRO B  63      42.760  22.777  19.009  4.00  1.00            
ATOM   1251   CG PRO B  63      43.400  23.641  17.918  4.00  1.00            
ATOM   1252    C PRO B  63      40.394  23.186  19.612  4.00  1.00            
ATOM   1253    O PRO B  63      40.697  22.928  20.777  4.00  1.00            
ATOM   1254    N VAL B  64      39.321  23.905  19.250  4.00  1.00            
ATOM   1255   CA VAL B  64      38.563  24.677  20.194  4.00  1.00            
ATOM   1256   CB VAL B  64      37.230  25.152  19.666  4.00  1.00            
ATOM   1257  CG1 VAL B  64      37.455  25.830  18.302  4.00  1.00            
ATOM   1258  CG2 VAL B  64      36.204  24.005  19.658  4.00  1.00            
ATOM   1259    C VAL B  64      38.297  23.968  21.479  4.00  1.00            
ATOM   1260    O VAL B  64      37.824  22.833  21.526  4.00  1.00            
ATOM   1261    N GLU B  65      38.670  24.648  22.578  4.00  1.00            
ATOM   1262   CA GLU B  65      38.366  24.139  23.872  4.00  1.00            
ATOM   1263   CB GLU B  65      39.395  24.442  24.977  4.00  1.00            
ATOM   1264   CG GLU B  65      39.637  25.918  25.265  4.00  1.00            
ATOM   1265   CD GLU B  65      40.250  26.004  26.652  4.00  1.00            
ATOM   1266  OE1 GLU B  65      39.499  25.795  27.643  4.00  1.00            
ATOM   1267  OE2 GLU B  65      41.477  26.271  26.737  4.00  1.00            
ATOM   1268    C GLU B  65      37.053  24.781  24.209  4.00  1.00            
ATOM   1269    O GLU B  65      36.546  25.595  23.441  4.00  1.00            
ATOM   1270    N ILE B  66      36.399  24.353  25.300  4.00  1.00            
ATOM   1271   CA ILE B  66      35.213  25.048  25.706  4.00  1.00            
ATOM   1272   CB ILE B  66      34.007  24.755  24.866  4.00  1.00            
ATOM   1273  CG1 ILE B  66      32.746  25.257  25.591  4.00  1.00            
ATOM   1274  CG2 ILE B  66      34.027  23.277  24.458  4.00  1.00            
ATOM   1275  CD1 ILE B  66      31.464  25.161  24.771  4.00  1.00            
ATOM   1276    C ILE B  66      34.906  24.697  27.119  4.00  1.00            
ATOM   1277    O ILE B  66      34.518  23.573  27.427  4.00  1.00            
ATOM   1278    N CYS B  67      35.089  25.681  28.024  3.00  1.00            
ATOM   1279   CA CYS B  67      34.827  25.488  29.421  3.00  1.00            
ATOM   1280   CB CYS B  67      33.345  25.198  29.715  3.00  1.00            
ATOM   1281   SG CYS B  67      32.989  25.082  31.494  3.00  1.00            
ATOM   1282    C CYS B  67      35.652  24.303  29.834  3.00  1.00            
ATOM   1283    O CYS B  67      35.314  23.580  30.770  3.00  1.00            
ATOM   1284    N GLY B  68      36.773  24.065  29.129  3.00  1.00            
ATOM   1285   CA GLY B  68      37.670  23.028  29.536  3.00  1.00            
ATOM   1286    C GLY B  68      37.588  21.816  28.651  3.00  1.00            
ATOM   1287    O GLY B  68      38.614  21.190  28.383  3.00  1.00            
ATOM   1288    N HIS B  69      36.398  21.443  28.145  4.00  1.00            
ATOM   1289   CA HIS B  69      36.363  20.220  27.391  4.00  1.00            
ATOM   1290  ND1 HIS B  69      33.453  20.154  29.202  4.00  1.00            
ATOM   1291   CG HIS B  69      34.312  19.309  28.535  4.00  1.00            
ATOM   1292   CB HIS B  69      34.952  19.643  27.219  4.00  1.00            
ATOM   1293  NE2 HIS B  69      33.644  18.325  30.453  4.00  1.00            
ATOM   1294  CD2 HIS B  69      34.420  18.198  29.315  4.00  1.00            
ATOM   1295  CE1 HIS B  69      33.083  19.516  30.342  4.00  1.00            
ATOM   1296    C HIS B  69      36.959  20.461  26.034  4.00  1.00            
ATOM   1297    O HIS B  69      36.775  21.524  25.442  4.00  1.00            
ATOM   1298    N LYS B  70      37.708  19.463  25.512  4.00  1.00            
ATOM   1299   CA LYS B  70      38.336  19.573  24.222  4.00  1.00            
ATOM   1300   CB LYS B  70      39.358  18.462  23.898  4.00  1.00            
ATOM   1301   CG LYS B  70      40.628  18.426  24.755  4.00  1.00            
ATOM   1302   CD LYS B  70      41.386  17.095  24.654  4.00  1.00            
ATOM   1303   CE LYS B  70      42.709  17.069  25.424  4.00  1.00            
ATOM   1304   NZ LYS B  70      43.819  17.497  24.543  4.00  1.00            
ATOM   1305    C LYS B  70      37.290  19.417  23.184  4.00  1.00            
ATOM   1306    O LYS B  70      36.339  18.651  23.336  4.00  1.00            
ATOM   1307    N ALA B  71      37.447  20.173  22.089  4.00  1.00            
ATOM   1308   CA ALA B  71      36.550  20.012  20.997  4.00  1.00            
ATOM   1309   CB ALA B  71      35.515  21.143  20.876  4.00  1.00            
ATOM   1310    C ALA B  71      37.406  20.077  19.775  4.00  1.00            
ATOM   1311    O ALA B  71      38.309  20.906  19.683  4.00  1.00            
ATOM   1312    N ILE B  72      37.161  19.170  18.817  4.00  1.00            
ATOM   1313   CA ILE B  72      37.884  19.174  17.581  4.00  1.00            
ATOM   1314   CB ILE B  72      38.816  18.004  17.456  4.00  1.00            
ATOM   1315  CG1 ILE B  72      39.901  18.119  18.536  4.00  1.00            
ATOM   1316  CG2 ILE B  72      39.380  17.940  16.028  4.00  1.00            
ATOM   1317  CD1 ILE B  72      40.696  16.833  18.753  4.00  1.00            
ATOM   1318    C ILE B  72      36.825  19.054  16.544  4.00  1.00            
ATOM   1319    O ILE B  72      35.848  18.329  16.732  4.00  1.00            
ATOM   1320    N GLY B  73      36.971  19.793  15.432  4.00  1.00            
ATOM   1321   CA GLY B  73      35.969  19.713  14.418  4.00  1.00            
ATOM   1322    C GLY B  73      36.056  20.951  13.579  4.00  1.00            
ATOM   1323    O GLY B  73      36.994  21.738  13.708  4.00  1.00            
ATOM   1324    N THR B  74      35.047  21.167  12.709  4.00  1.00            
ATOM   1325   CA THR B  74      35.121  22.267  11.793  4.00  1.00            
ATOM   1326   CB THR B  74      34.317  22.103  10.543  4.00  1.00            
ATOM   1327  OG1 THR B  74      32.942  21.959  10.861  4.00  1.00            
ATOM   1328  CG2 THR B  74      34.830  20.872   9.781  4.00  1.00            
ATOM   1329    C THR B  74      34.705  23.562  12.405  4.00  1.00            
ATOM   1330    O THR B  74      34.107  23.602  13.480  4.00  1.00            
ATOM   1331    N VAL B  75      35.074  24.664  11.705  4.00  1.00            
ATOM   1332   CA VAL B  75      34.737  26.005  12.095  4.00  1.00            
ATOM   1333   CB VAL B  75      35.848  26.762  12.774  4.00  1.00            
ATOM   1334  CG1 VAL B  75      36.264  25.981  14.032  4.00  1.00            
ATOM   1335  CG2 VAL B  75      36.982  27.043  11.773  4.00  1.00            
ATOM   1336    C VAL B  75      34.381  26.787  10.877  4.00  1.00            
ATOM   1337    O VAL B  75      34.920  26.555   9.796  4.00  1.00            
ATOM   1338    N LEU B  76      33.436  27.736  11.025  4.00  1.00            
ATOM   1339   CA LEU B  76      33.067  28.559   9.913  4.00  1.00            
ATOM   1340   CB LEU B  76      31.591  28.428   9.490  4.00  1.00            
ATOM   1341   CG LEU B  76      31.192  27.058   8.919  4.00  1.00            
ATOM   1342  CD1 LEU B  76      29.712  27.045   8.506  4.00  1.00            
ATOM   1343  CD2 LEU B  76      32.128  26.633   7.775  4.00  1.00            
ATOM   1344    C LEU B  76      33.229  29.986  10.340  4.00  1.00            
ATOM   1345    O LEU B  76      32.595  30.414  11.302  4.00  1.00            
ATOM   1346    N VAL B  77      34.067  30.778   9.637  4.00  1.00            
ATOM   1347   CA VAL B  77      34.207  32.143  10.068  4.00  1.00            
ATOM   1348   CB VAL B  77      35.600  32.694   9.995  4.00  1.00            
ATOM   1349  CG1 VAL B  77      35.524  34.198  10.309  4.00  1.00            
ATOM   1350  CG2 VAL B  77      36.494  31.913  10.973  4.00  1.00            
ATOM   1351    C VAL B  77      33.351  32.997   9.205  4.00  1.00            
ATOM   1352    O VAL B  77      33.625  33.193   8.022  4.00  1.00            
ATOM   1353    N GLY B  78      32.280  33.528   9.820  1.00  1.00            
ATOM   1354   CA GLY B  78      31.362  34.419   9.187  1.00  1.00            
ATOM   1355    C GLY B  78      31.255  35.552  10.160  1.00  1.00            
ATOM   1356    O GLY B  78      31.619  35.439  11.329  1.00  1.00            
ATOM   1357    N PRO B  79      30.771  36.650   9.690  1.00  1.00            
ATOM   1358   CA PRO B  79      30.661  37.822  10.523  1.00  1.00            
ATOM   1359   CD PRO B  79      30.999  36.991   8.294  1.00  1.00            
ATOM   1360   CB PRO B  79      30.648  39.013   9.553  1.00  1.00            
ATOM   1361   CG PRO B  79      30.422  38.404   8.157  1.00  1.00            
ATOM   1362    C PRO B  79      29.589  37.933  11.600  1.00  1.00            
ATOM   1363    O PRO B  79      29.608  38.949  12.292  1.00  1.00            
ATOM   1364    N THR B  80      28.669  36.961  11.776  1.00  1.00            
ATOM   1365   CA THR B  80      27.563  37.090  12.717  1.00  1.00            
ATOM   1366   CB THR B  80      26.794  35.809  12.923  1.00  1.00            
ATOM   1367  OG1 THR B  80      27.638  34.792  13.446  1.00  1.00            
ATOM   1368  CG2 THR B  80      26.186  35.374  11.577  1.00  1.00            
ATOM   1369    C THR B  80      28.045  37.569  14.063  1.00  1.00            
ATOM   1370    O THR B  80      29.169  37.300  14.485  1.00  1.00            
ATOM   1371    N PRO B  81      27.174  38.297  14.739  1.00  1.00            
ATOM   1372   CA PRO B  81      27.493  38.987  15.970  1.00  1.00            
ATOM   1373   CD PRO B  81      25.739  38.093  14.599  1.00  1.00            
ATOM   1374   CB PRO B  81      26.164  39.495  16.527  1.00  1.00            
ATOM   1375   CG PRO B  81      25.135  38.507  15.951  1.00  1.00            
ATOM   1376    C PRO B  81      28.305  38.225  16.990  1.00  1.00            
ATOM   1377    O PRO B  81      29.443  38.627  17.229  1.00  1.00            
ATOM   1378    N VAL B  82      27.797  37.128  17.588  1.00  1.00            
ATOM   1379   CA VAL B  82      28.587  36.427  18.572  1.00  1.00            
ATOM   1380   CB VAL B  82      28.025  36.443  19.961  1.00  1.00            
ATOM   1381  CG1 VAL B  82      28.181  37.863  20.530  1.00  1.00            
ATOM   1382  CG2 VAL B  82      26.562  35.987  19.890  1.00  1.00            
ATOM   1383    C VAL B  82      28.715  35.014  18.096  1.00  1.00            
ATOM   1384    O VAL B  82      28.027  34.582  17.171  1.00  1.00            
ATOM   1385    N ASN B  83      29.642  34.272  18.718  1.00  1.00            
ATOM   1386   CA ASN B  83      30.028  32.960  18.298  1.00  1.00            
ATOM   1387   CB ASN B  83      31.305  32.510  19.040  1.00  1.00            
ATOM   1388   CG ASN B  83      31.786  31.164  18.533  1.00  1.00            
ATOM   1389  OD1 ASN B  83      32.145  31.014  17.367  1.00  1.00            
ATOM   1390  ND2 ASN B  83      31.816  30.157  19.447  1.00  1.00            
ATOM   1391    C ASN B  83      28.976  31.957  18.547  1.00  1.00            
ATOM   1392    O ASN B  83      28.346  31.925  19.605  1.00  1.00            
ATOM   1393    N ILE B  84      28.757  31.096  17.541  4.00  1.00            
ATOM   1394   CA ILE B  84      27.820  30.071  17.806  4.00  1.00            
ATOM   1395   CB ILE B  84      26.651  29.962  16.873  4.00  1.00            
ATOM   1396  CG1 ILE B  84      25.762  28.818  17.394  4.00  1.00            
ATOM   1397  CG2 ILE B  84      27.140  29.815  15.422  4.00  1.00            
ATOM   1398  CD1 ILE B  84      24.329  28.825  16.873  4.00  1.00            
ATOM   1399    C ILE B  84      28.532  28.763  17.853  4.00  1.00            
ATOM   1400    O ILE B  84      28.996  28.242  16.840  4.00  1.00            
ATOM   1401    N ILE B  85      28.639  28.216  19.080  4.00  1.00            
ATOM   1402   CA ILE B  85      29.188  26.914  19.290  4.00  1.00            
ATOM   1403   CB ILE B  85      29.689  26.709  20.683  4.00  1.00            
ATOM   1404  CG1 ILE B  85      30.943  27.581  20.886  4.00  1.00            
ATOM   1405  CG2 ILE B  85      29.908  25.206  20.907  4.00  1.00            
ATOM   1406  CD1 ILE B  85      31.420  27.697  22.333  4.00  1.00            
ATOM   1407    C ILE B  85      28.036  26.029  19.022  4.00  1.00            
ATOM   1408    O ILE B  85      26.952  26.217  19.572  4.00  1.00            
ATOM   1409    N GLY B  86      28.218  25.041  18.139  1.00  1.00            
ATOM   1410   CA GLY B  86      27.029  24.333  17.818  1.00  1.00            
ATOM   1411    C GLY B  86      27.290  22.891  17.780  1.00  1.00            
ATOM   1412    O GLY B  86      28.418  22.415  17.888  1.00  1.00            
ATOM   1413    N ARG B  87      26.182  22.179  17.568  2.00  1.00            
ATOM   1414   CA ARG B  87      26.177  20.768  17.605  2.00  1.00            
ATOM   1415   CB ARG B  87      24.760  20.216  17.359  2.00  1.00            
ATOM   1416   CG ARG B  87      24.627  18.697  17.397  2.00  1.00            
ATOM   1417   CD ARG B  87      25.163  17.981  16.158  2.00  1.00            
ATOM   1418   NE ARG B  87      24.522  18.596  14.962  2.00  1.00            
ATOM   1419   CZ ARG B  87      25.068  18.365  13.734  2.00  1.00            
ATOM   1420  NH1 ARG B  87      26.113  17.494  13.615  2.00  1.00            
ATOM   1421  NH2 ARG B  87      24.592  19.017  12.633  2.00  1.00            
ATOM   1422    C ARG B  87      27.042  20.269  16.529  2.00  1.00            
ATOM   1423    O ARG B  87      26.649  20.151  15.372  2.00  1.00            
ATOM   1424    N ASN B  88      28.271  19.967  16.933  2.00  1.00            
ATOM   1425   CA ASN B  88      29.297  19.453  16.104  2.00  1.00            
ATOM   1426   CB ASN B  88      29.792  20.476  15.075  2.00  1.00            
ATOM   1427   CG ASN B  88      30.340  19.719  13.877  2.00  1.00            
ATOM   1428  OD1 ASN B  88      31.079  18.745  14.014  2.00  1.00            
ATOM   1429  ND2 ASN B  88      29.949  20.171  12.654  2.00  1.00            
ATOM   1430    C ASN B  88      30.323  19.324  17.160  2.00  1.00            
ATOM   1431    O ASN B  88      30.791  18.244  17.518  2.00  1.00            
ATOM   1432    N LEU B  89      30.648  20.508  17.699  2.00  1.00            
ATOM   1433   CA LEU B  89      31.509  20.677  18.815  2.00  1.00            
ATOM   1434   CB LEU B  89      31.704  22.152  19.202  2.00  1.00            
ATOM   1435   CG LEU B  89      32.474  23.019  18.197  2.00  1.00            
ATOM   1436  CD1 LEU B  89      32.495  24.483  18.661  2.00  1.00            
ATOM   1437  CD2 LEU B  89      33.893  22.477  17.963  2.00  1.00            
ATOM   1438    C LEU B  89      30.855  20.082  20.023  2.00  1.00            
ATOM   1439    O LEU B  89      31.503  19.429  20.839  2.00  1.00            
ATOM   1440    N LEU B  90      29.534  20.321  20.136  2.00  1.00            
ATOM   1441   CA LEU B  90      28.682  20.044  21.262  2.00  1.00            
ATOM   1442   CB LEU B  90      27.283  20.636  20.972  2.00  1.00            
ATOM   1443   CG LEU B  90      26.322  20.763  22.169  2.00  1.00            
ATOM   1444  CD1 LEU B  90      25.760  19.404  22.607  2.00  1.00            
ATOM   1445  CD2 LEU B  90      26.979  21.561  23.311  2.00  1.00            
ATOM   1446    C LEU B  90      28.634  18.578  21.540  2.00  1.00            
ATOM   1447    O LEU B  90      28.789  18.171  22.690  2.00  1.00            
ATOM   1448    N THR B  91      28.483  17.752  20.486  3.00  1.00            
ATOM   1449   CA THR B  91      28.378  16.326  20.617  3.00  1.00            
ATOM   1450   CB THR B  91      28.271  15.658  19.274  3.00  1.00            
ATOM   1451  OG1 THR B  91      27.156  16.171  18.560  3.00  1.00            
ATOM   1452  CG2 THR B  91      28.108  14.142  19.471  3.00  1.00            
ATOM   1453    C THR B  91      29.644  15.837  21.257  3.00  1.00            
ATOM   1454    O THR B  91      29.611  15.013  22.169  3.00  1.00            
ATOM   1455    N GLN B  92      30.805  16.344  20.796  3.00  1.00            
ATOM   1456   CA GLN B  92      32.073  15.940  21.348  3.00  1.00            
ATOM   1457   CB GLN B  92      33.264  16.632  20.657  3.00  1.00            
ATOM   1458   CG GLN B  92      34.643  16.293  21.244  3.00  1.00            
ATOM   1459   CD GLN B  92      35.234  15.114  20.482  3.00  1.00            
ATOM   1460  OE1 GLN B  92      34.645  14.036  20.424  3.00  1.00            
ATOM   1461  NE2 GLN B  92      36.431  15.324  19.871  3.00  1.00            
ATOM   1462    C GLN B  92      32.126  16.380  22.771  3.00  1.00            
ATOM   1463    O GLN B  92      32.544  15.622  23.646  3.00  1.00            
ATOM   1464    N ILE B  93      31.689  17.627  23.048  3.00  1.00            
ATOM   1465   CA ILE B  93      31.754  18.068  24.407  3.00  1.00            
ATOM   1466   CB ILE B  93      31.958  19.554  24.538  3.00  1.00            
ATOM   1467  CG1 ILE B  93      32.149  19.924  26.017  3.00  1.00            
ATOM   1468  CG2 ILE B  93      30.804  20.298  23.835  3.00  1.00            
ATOM   1469  CD1 ILE B  93      32.708  21.327  26.223  3.00  1.00            
ATOM   1470    C ILE B  93      30.454  17.715  25.054  3.00  1.00            
ATOM   1471    O ILE B  93      29.772  18.549  25.649  3.00  1.00            
ATOM   1472    N GLY B  94      30.098  16.421  24.986  3.00  1.00            
ATOM   1473   CA GLY B  94      28.920  15.935  25.642  3.00  1.00            
ATOM   1474    C GLY B  94      27.724  16.780  25.305  3.00  1.00            
ATOM   1475    O GLY B  94      27.258  16.810  24.168  3.00  1.00            
ATOM   1476    N CYS B  95      27.198  17.477  26.337  1.00  1.00            
ATOM   1477   CA CYS B  95      26.077  18.383  26.289  1.00  1.00            
ATOM   1478   CB CYS B  95      26.337  19.664  25.480  1.00  1.00            
ATOM   1479   SG CYS B  95      24.908  20.788  25.477  1.00  1.00            
ATOM   1480    C CYS B  95      24.845  17.713  25.797  1.00  1.00            
ATOM   1481    O CYS B  95      24.811  17.061  24.755  1.00  1.00            
ATOM   1482    N THR B  96      23.790  17.849  26.614  4.00  1.00            
ATOM   1483   CA THR B  96      22.500  17.338  26.295  4.00  1.00            
ATOM   1484   CB THR B  96      22.225  15.983  26.890  4.00  1.00            
ATOM   1485  OG1 THR B  96      21.000  15.464  26.398  4.00  1.00            
ATOM   1486  CG2 THR B  96      22.158  16.107  28.418  4.00  1.00            
ATOM   1487    C THR B  96      21.532  18.312  26.896  4.00  1.00            
ATOM   1488    O THR B  96      21.854  18.985  27.874  4.00  1.00            
ATOM   1489    N LEU B  97      20.322  18.452  26.327  4.00  1.00            
ATOM   1490   CA LEU B  97      19.422  19.364  26.975  4.00  1.00            
ATOM   1491   CB LEU B  97      18.266  19.898  26.120  4.00  1.00            
ATOM   1492   CG LEU B  97      17.429  20.915  26.925  4.00  1.00            
ATOM   1493  CD1 LEU B  97      18.048  22.318  26.855  4.00  1.00            
ATOM   1494  CD2 LEU B  97      15.930  20.862  26.602  4.00  1.00            
ATOM   1495    C LEU B  97      18.723  18.559  28.021  4.00  1.00            
ATOM   1496    O LEU B  97      18.396  17.391  27.805  4.00  1.00            
ATOM   1497    N ASN B  98      18.470  19.165  29.192  4.00  1.00            
ATOM   1498   CA ASN B  98      17.744  18.460  30.204  4.00  1.00            
ATOM   1499   CB ASN B  98      18.481  18.416  31.557  4.00  1.00            
ATOM   1500   CG ASN B  98      17.937  17.249  32.371  4.00  1.00            
ATOM   1501  OD1 ASN B  98      17.786  16.139  31.864  4.00  1.00            
ATOM   1502  ND2 ASN B  98      17.643  17.502  33.675  4.00  1.00            
ATOM   1503    C ASN B  98      16.463  19.219  30.367  4.00  1.00            
ATOM   1504    O ASN B  98      16.402  20.411  30.068  4.00  1.00            
ATOM   1505    N PHE B  99      15.382  18.531  30.787  1.00  1.00            
ATOM   1506   CA PHE B  99      14.129  19.207  30.998  1.00  1.00            
ATOM   1507   CB PHE B  99      12.908  18.418  30.481  1.00  1.00            
ATOM   1508   CG PHE B  99      12.778  18.703  29.022  1.00  1.00            
ATOM   1509  CD1 PHE B  99      13.717  18.268  28.115  1.00  1.00            
ATOM   1510  CD2 PHE B  99      11.680  19.399  28.562  1.00  1.00            
ATOM   1511  CE1 PHE B  99      13.568  18.546  26.776  1.00  1.00            
ATOM   1512  CE2 PHE B  99      11.524  19.676  27.225  1.00  1.00            
ATOM   1513   CZ PHE B  99      12.477  19.253  26.329  1.00  1.00            
ATOM   1514    C PHE B  99      13.964  19.461  32.486  1.00  1.00            
ATOM   1515    O PHE B  99      13.599  18.509  33.225  1.00  1.00            
ATOM   1516  OXT PHE B  99      14.210  20.624  32.904  1.00  1.00            
ATOM   1517    N ALA C   1      28.275  29.853  -6.589  4.00  0.00            
ATOM   1518   CA ALA C   1      29.128  29.590  -5.403  4.00  0.00            
ATOM   1519   CB ALA C   1      28.383  29.952  -4.104  4.00  0.00            
ATOM   1520    C ALA C   1      29.538  28.157  -5.334  4.00  0.00            
ATOM   1521    O ALA C   1      29.264  27.377  -6.245  4.00  0.00            
ATOM   1522    N ALA C   2      30.225  27.769  -4.243  4.00  0.00            
ATOM   1523   CA ALA C   2      30.661  26.411  -4.164  4.00  0.00            
ATOM   1524   CB ALA C   2      32.144  26.227  -4.526  4.00  0.00            
ATOM   1525    C ALA C   2      30.498  25.943  -2.761  4.00  0.00            
ATOM   1526    O ALA C   2      30.413  26.736  -1.824  4.00  0.00            
ATOM   1527    N GLY C   3      30.388  24.613  -2.607  4.00  0.00            
ATOM   1528   CA GLY C   3      30.347  24.016  -1.311  4.00  0.00            
ATOM   1529    C GLY C   3      28.982  24.188  -0.745  4.00  0.00            
ATOM   1530    O GLY C   3      28.254  25.117  -1.092  4.00  0.00            
ATOM   1531    N ALA C   4      28.620  23.267   0.167  4.00  0.00            
ATOM   1532   CA ALA C   4      27.376  23.306   0.872  4.00  0.00            
ATOM   1533   CB ALA C   4      26.282  22.387   0.314  4.00  0.00            
ATOM   1534    C ALA C   4      27.699  22.782   2.224  4.00  0.00            
ATOM   1535    O ALA C   4      28.654  22.025   2.394  4.00  0.00            
ATOM   1536    N VAL C   5      26.920  23.188   3.239  4.00  0.00            
ATOM   1537   CA VAL C   5      27.212  22.645   4.523  4.00  0.00            
ATOM   1538   CB VAL C   5      28.113  23.446   5.391  4.00  0.00            
ATOM   1539  CG1 VAL C   5      28.374  22.542   6.604  4.00  0.00            
ATOM   1540  CG2 VAL C   5      29.372  23.874   4.626  4.00  0.00            
ATOM   1541    C VAL C   5      25.940  22.578   5.263  4.00  0.00            
ATOM   1542    O VAL C   5      25.110  21.709   5.005  4.00  0.00            
ATOM   1543    N ALA C   6      25.737  23.495   6.228  4.00  0.00            
ATOM   1544   CA ALA C   6      24.565  23.200   6.965  4.00  0.00            
ATOM   1545   CB ALA C   6      24.847  22.340   8.204  4.00  0.00            
ATOM   1546    C ALA C   6      23.742  24.355   7.414  4.00  0.00            
ATOM   1547    O ALA C   6      24.026  25.528   7.174  4.00  0.00            
ATOM   1548    N SER C   7      22.639  23.941   8.081  4.00  0.00            
ATOM   1549   CA SER C   7      21.567  24.711   8.628  4.00  0.00            
ATOM   1550   CB SER C   7      20.386  23.854   9.124  4.00  0.00            
ATOM   1551   OG SER C   7      20.788  23.066  10.240  4.00  0.00            
ATOM   1552    C SER C   7      22.024  25.478   9.814  4.00  0.00            
ATOM   1553    O SER C   7      22.961  25.084  10.506  4.00  0.00            
ATOM   1554    N TYR C   8      21.368  26.629  10.059  4.00  0.00            
ATOM   1555   CA TYR C   8      21.697  27.404  11.210  4.00  0.00            
ATOM   1556   CB TYR C   8      22.817  28.415  10.885  4.00  0.00            
ATOM   1557   CG TYR C   8      23.120  29.258  12.067  4.00  0.00            
ATOM   1558  CD1 TYR C   8      24.080  28.877  12.974  4.00  0.00            
ATOM   1559  CD2 TYR C   8      22.447  30.437  12.263  4.00  0.00            
ATOM   1560  CE1 TYR C   8      24.350  29.672  14.062  4.00  0.00            
ATOM   1561  CE2 TYR C   8      22.717  31.231  13.351  4.00  0.00            
ATOM   1562   CZ TYR C   8      23.671  30.853  14.253  4.00  0.00            
ATOM   1563   OH TYR C   8      23.934  31.682  15.366  4.00  0.00            
ATOM   1564    C TYR C   8      20.478  28.121  11.651  4.00  0.00            
ATOM   1565    O TYR C   8      19.630  28.493  10.840  4.00  0.00            
ATOM   1566    N ASP C   9      20.342  28.307  12.971  4.00  0.00            
ATOM   1567   CA ASP C   9      19.195  29.018  13.423  4.00  0.00            
ATOM   1568   CB ASP C   9      18.143  28.156  14.147  4.00  0.00            
ATOM   1569   CG ASP C   9      17.515  27.136  13.218  4.00  0.00            
ATOM   1570  OD1 ASP C   9      17.596  27.309  11.975  4.00  0.00            
ATOM   1571  OD2 ASP C   9      16.933  26.159  13.762  4.00  0.00            
ATOM   1572    C ASP C   9      19.642  29.912  14.540  4.00  0.00            
ATOM   1573    O ASP C   9      20.139  29.434  15.560  4.00  0.00            
ATOM   1574    N TYR C  10      19.500  31.237  14.366  4.00  0.00            
ATOM   1575   CA TYR C  10      19.716  32.163  15.443  4.00  0.00            
ATOM   1576   CB TYR C  10      21.128  32.818  15.480  4.00  0.00            
ATOM   1577   CG TYR C  10      21.246  33.738  16.666  4.00  0.00            
ATOM   1578  CD1 TYR C  10      21.318  33.249  17.954  4.00  0.00            
ATOM   1579  CD2 TYR C  10      21.307  35.104  16.491  4.00  0.00            
ATOM   1580  CE1 TYR C  10      21.428  34.092  19.038  4.00  0.00            
ATOM   1581  CE2 TYR C  10      21.418  35.954  17.568  4.00  0.00            
ATOM   1582   CZ TYR C  10      21.476  35.451  18.845  4.00  0.00            
ATOM   1583   OH TYR C  10      21.588  36.319  19.952  4.00  0.00            
ATOM   1584    C TYR C  10      18.694  33.185  15.203  4.00  0.00            
ATOM   1585    O TYR C  10      18.035  33.191  14.163  4.00  0.00            
ATOM   1586    N LEU C  11      18.493  34.049  16.190  4.00  0.00            
ATOM   1587   CA LEU C  11      17.569  35.099  15.996  4.00  0.00            
ATOM   1588   CB LEU C  11      16.148  34.604  16.301  4.00  0.00            
ATOM   1589   CG LEU C  11      15.017  35.603  16.023  4.00  0.00            
ATOM   1590  CD1 LEU C  11      15.076  36.829  16.946  4.00  0.00            
ATOM   1591  CD2 LEU C  11      14.962  35.954  14.529  4.00  0.00            
ATOM   1592    C LEU C  11      17.970  36.043  17.068  4.00  0.00            
ATOM   1593    O LEU C  11      18.337  35.608  18.159  4.00  0.00            
ATOM   1594    N VAL C  12      17.968  37.352  16.806  4.00  0.00            
ATOM   1595   CA VAL C  12      18.351  38.164  17.912  4.00  0.00            
ATOM   1596   CB VAL C  12      19.723  38.742  17.795  4.00  0.00            
ATOM   1597  CG1 VAL C  12      19.698  39.804  16.683  4.00  0.00            
ATOM   1598  CG2 VAL C  12      20.162  39.259  19.177  4.00  0.00            
ATOM   1599    C VAL C  12      17.412  39.297  17.933  4.00  0.00            
ATOM   1600    O VAL C  12      16.936  39.719  16.881  4.00  0.00            
ATOM   1601    N ILE C  13      17.079  39.817  19.126  4.00  0.00            
ATOM   1602   CA ILE C  13      16.154  40.878  18.967  4.00  0.00            
ATOM   1603   CB ILE C  13      14.748  40.400  18.735  4.00  0.00            
ATOM   1604  CG1 ILE C  13      13.823  41.585  18.418  4.00  0.00            
ATOM   1605  CG2 ILE C  13      14.300  39.551  19.939  4.00  0.00            
ATOM   1606  CD1 ILE C  13      12.475  41.155  17.847  4.00  0.00            
ATOM   1607    C ILE C  13      16.106  41.844  20.088  4.00  0.00            
ATOM   1608    O ILE C  13      16.114  41.483  21.264  4.00  0.00            
ATOM   1609    N GLY C  14      16.055  43.132  19.700  4.00  0.00            
ATOM   1610   CA GLY C  14      15.857  44.199  20.622  4.00  0.00            
ATOM   1611    C GLY C  14      14.463  44.105  21.150  4.00  0.00            
ATOM   1612    O GLY C  14      14.233  44.218  22.353  4.00  0.00            
ATOM   1613    N GLY C  15      13.488  43.874  20.249  4.00  0.00            
ATOM   1614   CA GLY C  15      12.118  43.822  20.665  4.00  0.00            
ATOM   1615    C GLY C  15      11.903  42.475  21.259  4.00  0.00            
ATOM   1616    O GLY C  15      12.782  41.617  21.200  4.00  0.00            
ATOM   1617    N GLY C  16      10.714  42.249  21.847  4.00  0.00            
ATOM   1618   CA GLY C  16      10.469  40.985  22.471  4.00  0.00            
ATOM   1619    C GLY C  16       9.153  40.428  21.945  4.00  0.00            
ATOM   1620    O GLY C  16       9.189  39.372  21.260  4.00  0.00            
ATOM   1621  OXT GLY C  16       8.092  41.046  22.226  4.00  0.00            
END
