# Supplementary material for: Integrative modeling of diverse protein-peptide systems using CABS-dock
Source: PLoS Comput Biol. 2023 Jul 5;19(7):e1011275. doi: 10.1371/journal.pcbi.1011275 (PMC10351741; doi:10.1371/journal.pcbi.1011275)
Supplement: S1 File — Files in pdb format containing atomic coordinates of the structures obtained in this study: the highest-scored amyloid models and 10 examples of the docked peptide for each enzyme-substrate complex. (ZIP) [file pcbi.1011275.s006.zip › 13_HIV1_AAGAVASYDYLVIGGG/30.pdb]

CRYST1    0.000    0.000    0.000   0.00   0.00   0.00 P 1           1
ATOM      1    N PRO A   1      14.251  12.206  29.430  1.00  1.00            
ATOM      2   CA PRO A   1      13.941  13.635  29.150  1.00  1.00            
ATOM      3   CD PRO A   1      14.337  11.996  30.917  1.00  1.00            
ATOM      4   CB PRO A   1      13.588  14.257  30.499  1.00  1.00            
ATOM      5   CG PRO A   1      14.337  13.403  31.528  1.00  1.00            
ATOM      6    C PRO A   1      15.194  14.192  28.572  1.00  1.00            
ATOM      7    O PRO A   1      15.186  15.323  28.092  1.00  1.00            
ATOM      8    N GLN A   2      16.284  13.412  28.598  4.00  1.00            
ATOM      9   CA GLN A   2      17.523  13.911  28.094  4.00  1.00            
ATOM     10   CB GLN A   2      18.723  13.047  28.507  4.00  1.00            
ATOM     11   CG GLN A   2      18.916  12.966  30.022  4.00  1.00            
ATOM     12   CD GLN A   2      20.031  11.969  30.301  4.00  1.00            
ATOM     13  OE1 GLN A   2      21.160  12.133  29.842  4.00  1.00            
ATOM     14  NE2 GLN A   2      19.702  10.896  31.070  4.00  1.00            
ATOM     15    C GLN A   2      17.464  13.894  26.601  4.00  1.00            
ATOM     16    O GLN A   2      16.926  12.961  26.004  4.00  1.00            
ATOM     17    N ILE A   3      18.004  14.946  25.951  4.00  1.00            
ATOM     18   CA ILE A   3      17.995  14.966  24.517  4.00  1.00            
ATOM     19   CB ILE A   3      17.160  16.073  23.941  4.00  1.00            
ATOM     20  CG1 ILE A   3      15.689  15.902  24.356  4.00  1.00            
ATOM     21  CG2 ILE A   3      17.373  16.091  22.418  4.00  1.00            
ATOM     22  CD1 ILE A   3      14.827  17.134  24.083  4.00  1.00            
ATOM     23    C ILE A   3      19.384  15.178  24.037  4.00  1.00            
ATOM     24    O ILE A   3      20.018  16.185  24.347  4.00  1.00            
ATOM     25    N THR A   4      19.880  14.235  23.223  1.00  1.00            
ATOM     26   CA THR A   4      21.230  14.338  22.775  1.00  1.00            
ATOM     27   CB THR A   4      21.861  13.007  22.499  1.00  1.00            
ATOM     28  OG1 THR A   4      21.166  12.354  21.448  1.00  1.00            
ATOM     29  CG2 THR A   4      21.800  12.155  23.779  1.00  1.00            
ATOM     30    C THR A   4      21.275  15.109  21.512  1.00  1.00            
ATOM     31    O THR A   4      20.251  15.371  20.882  1.00  1.00            
ATOM     32    N LEU A   5      22.498  15.508  21.115  1.00  1.00            
ATOM     33   CA LEU A   5      22.596  16.257  19.909  1.00  1.00            
ATOM     34   CB LEU A   5      23.430  17.545  20.045  1.00  1.00            
ATOM     35   CG LEU A   5      22.871  18.587  21.030  1.00  1.00            
ATOM     36  CD1 LEU A   5      22.922  18.078  22.479  1.00  1.00            
ATOM     37  CD2 LEU A   5      23.575  19.942  20.849  1.00  1.00            
ATOM     38    C LEU A   5      23.327  15.453  18.874  1.00  1.00            
ATOM     39    O LEU A   5      24.288  15.946  18.284  1.00  1.00            
ATOM     40    N TRP A   6      22.911  14.200  18.610  1.00  1.00            
ATOM     41   CA TRP A   6      23.556  13.488  17.540  1.00  1.00            
ATOM     42   CB TRP A   6      23.034  12.046  17.379  1.00  1.00            
ATOM     43   CG TRP A   6      23.401  11.086  18.489  1.00  1.00            
ATOM     44  CD2 TRP A   6      24.363  10.028  18.349  1.00  1.00            
ATOM     45  CD1 TRP A   6      22.906  10.990  19.756  1.00  1.00            
ATOM     46  NE1 TRP A   6      23.505   9.945  20.418  1.00  1.00            
ATOM     47  CE2 TRP A   6      24.403   9.342  19.563  1.00  1.00            
ATOM     48  CE3 TRP A   6      25.146   9.657  17.293  1.00  1.00            
ATOM     49  CZ2 TRP A   6      25.231   8.270  19.739  1.00  1.00            
ATOM     50  CZ3 TRP A   6      25.983   8.578  17.476  1.00  1.00            
ATOM     51  CH2 TRP A   6      26.024   7.898  18.676  1.00  1.00            
ATOM     52    C TRP A   6      23.162  14.216  16.307  1.00  1.00            
ATOM     53    O TRP A   6      23.988  14.578  15.469  1.00  1.00            
ATOM     54    N LYS A   7      21.844  14.462  16.204  1.00  1.00            
ATOM     55   CA LYS A   7      21.249  15.156  15.107  1.00  1.00            
ATOM     56   CB LYS A   7      20.333  14.267  14.252  1.00  1.00            
ATOM     57   CG LYS A   7      21.121  13.223  13.461  1.00  1.00            
ATOM     58   CD LYS A   7      21.873  12.233  14.353  1.00  1.00            
ATOM     59   CE LYS A   7      22.764  11.260  13.582  1.00  1.00            
ATOM     60   NZ LYS A   7      23.573  10.465  14.533  1.00  1.00            
ATOM     61    C LYS A   7      20.426  16.222  15.726  1.00  1.00            
ATOM     62    O LYS A   7      20.507  16.471  16.928  1.00  1.00            
ATOM     63    N ARG A   8      19.608  16.896  14.906  1.00  1.00            
ATOM     64   CA ARG A   8      18.833  17.983  15.406  1.00  1.00            
ATOM     65   CB ARG A   8      18.077  18.732  14.302  1.00  1.00            
ATOM     66   CG ARG A   8      17.126  17.826  13.517  1.00  1.00            
ATOM     67   CD ARG A   8      16.406  18.530  12.366  1.00  1.00            
ATOM     68   NE ARG A   8      15.642  17.492  11.619  1.00  1.00            
ATOM     69   CZ ARG A   8      14.896  17.843  10.530  1.00  1.00            
ATOM     70  NH1 ARG A   8      14.832  19.150  10.142  1.00  1.00            
ATOM     71  NH2 ARG A   8      14.216  16.888   9.830  1.00  1.00            
ATOM     72    C ARG A   8      17.824  17.486  16.376  1.00  1.00            
ATOM     73    O ARG A   8      17.234  16.414  16.244  1.00  1.00            
ATOM     74    N PRO A   9      17.675  18.299  17.378  1.00  1.00            
ATOM     75   CA PRO A   9      16.761  18.096  18.461  1.00  1.00            
ATOM     76   CD PRO A   9      18.457  19.512  17.516  1.00  1.00            
ATOM     77   CB PRO A   9      17.124  19.144  19.507  1.00  1.00            
ATOM     78   CG PRO A   9      17.780  20.259  18.675  1.00  1.00            
ATOM     79    C PRO A   9      15.413  18.322  17.882  1.00  1.00            
ATOM     80    O PRO A   9      15.312  19.106  16.946  1.00  1.00            
ATOM     81    N LEU A  10      14.369  17.650  18.392  4.00  1.00            
ATOM     82   CA LEU A  10      13.069  17.888  17.838  4.00  1.00            
ATOM     83   CB LEU A  10      12.668  16.878  16.750  4.00  1.00            
ATOM     84   CG LEU A  10      11.268  17.134  16.159  4.00  1.00            
ATOM     85  CD1 LEU A  10      11.192  18.502  15.465  4.00  1.00            
ATOM     86  CD2 LEU A  10      10.829  15.975  15.249  4.00  1.00            
ATOM     87    C LEU A  10      12.072  17.759  18.946  4.00  1.00            
ATOM     88    O LEU A  10      12.329  17.097  19.950  4.00  1.00            
ATOM     89    N VAL A  11      10.900  18.408  18.793  4.00  1.00            
ATOM     90   CA VAL A  11       9.887  18.323  19.803  4.00  1.00            
ATOM     91   CB VAL A  11       9.906  19.464  20.778  4.00  1.00            
ATOM     92  CG1 VAL A  11      11.229  19.415  21.559  4.00  1.00            
ATOM     93  CG2 VAL A  11       9.692  20.776  20.006  4.00  1.00            
ATOM     94    C VAL A  11       8.539  18.312  19.138  4.00  1.00            
ATOM     95    O VAL A  11       8.400  18.679  17.973  4.00  1.00            
ATOM     96    N THR A  12       7.508  17.856  19.885  4.00  1.00            
ATOM     97   CA THR A  12       6.169  17.690  19.383  4.00  1.00            
ATOM     98   CB THR A  12       5.272  16.997  20.362  4.00  1.00            
ATOM     99  OG1 THR A  12       5.797  15.718  20.682  4.00  1.00            
ATOM    100  CG2 THR A  12       3.877  16.848  19.731  4.00  1.00            
ATOM    101    C THR A  12       5.500  18.981  19.006  4.00  1.00            
ATOM    102    O THR A  12       4.997  19.099  17.892  4.00  1.00            
ATOM    103    N ILE A  13       5.512  19.976  19.919  4.00  1.00            
ATOM    104   CA ILE A  13       4.892  21.281  19.818  4.00  1.00            
ATOM    105   CB ILE A  13       5.676  22.266  19.008  4.00  1.00            
ATOM    106  CG1 ILE A  13       7.015  22.535  19.708  4.00  1.00            
ATOM    107  CG2 ILE A  13       4.823  23.529  18.810  4.00  1.00            
ATOM    108  CD1 ILE A  13       6.865  23.103  21.118  4.00  1.00            
ATOM    109    C ILE A  13       3.467  21.255  19.358  4.00  1.00            
ATOM    110    O ILE A  13       3.125  20.747  18.292  4.00  1.00            
ATOM    111    N ARG A  14       2.587  21.833  20.206  4.00  1.00            
ATOM    112   CA ARG A  14       1.194  22.002  19.903  4.00  1.00            
ATOM    113   CB ARG A  14       0.222  21.285  20.856  4.00  1.00            
ATOM    114   CG ARG A  14      -1.248  21.509  20.478  4.00  1.00            
ATOM    115   CD ARG A  14      -2.253  20.804  21.395  4.00  1.00            
ATOM    116   NE ARG A  14      -2.257  19.355  21.043  4.00  1.00            
ATOM    117   CZ ARG A  14      -3.283  18.833  20.307  4.00  1.00            
ATOM    118  NH1 ARG A  14      -4.327  19.628  19.932  4.00  1.00            
ATOM    119  NH2 ARG A  14      -3.277  17.512  19.963  4.00  1.00            
ATOM    120    C ARG A  14       0.949  23.470  20.019  4.00  1.00            
ATOM    121    O ARG A  14       1.526  24.141  20.873  4.00  1.00            
ATOM    122    N ILE A  15       0.092  24.006  19.136  4.00  1.00            
ATOM    123   CA ILE A  15      -0.189  25.410  19.123  4.00  1.00            
ATOM    124   CB ILE A  15       0.420  26.134  17.957  4.00  1.00            
ATOM    125  CG1 ILE A  15      -0.171  25.620  16.634  4.00  1.00            
ATOM    126  CG2 ILE A  15       1.949  25.987  18.050  4.00  1.00            
ATOM    127  CD1 ILE A  15       0.155  26.509  15.434  4.00  1.00            
ATOM    128    C ILE A  15      -1.650  25.515  18.983  4.00  1.00            
ATOM    129    O ILE A  15      -2.360  24.541  19.221  4.00  1.00            
ATOM    130    N GLY A  16      -2.134  26.724  18.652  3.00  1.00            
ATOM    131   CA GLY A  16      -3.540  26.884  18.496  3.00  1.00            
ATOM    132    C GLY A  16      -3.999  25.975  17.390  3.00  1.00            
ATOM    133    O GLY A  16      -3.912  26.312  16.210  3.00  1.00            
ATOM    134    N GLY A  17      -4.505  24.785  17.773  3.00  1.00            
ATOM    135   CA GLY A  17      -5.150  23.838  16.912  3.00  1.00            
ATOM    136    C GLY A  17      -4.257  23.139  15.929  3.00  1.00            
ATOM    137    O GLY A  17      -4.761  22.573  14.960  3.00  1.00            
ATOM    138    N GLN A  18      -2.926  23.131  16.110  4.00  1.00            
ATOM    139   CA GLN A  18      -2.148  22.411  15.138  4.00  1.00            
ATOM    140   CB GLN A  18      -1.548  23.312  14.041  4.00  1.00            
ATOM    141   CG GLN A  18      -2.579  23.997  13.141  4.00  1.00            
ATOM    142   CD GLN A  18      -3.075  22.979  12.123  4.00  1.00            
ATOM    143  OE1 GLN A  18      -3.036  23.219  10.918  4.00  1.00            
ATOM    144  NE2 GLN A  18      -3.557  21.809  12.622  4.00  1.00            
ATOM    145    C GLN A  18      -0.986  21.832  15.865  4.00  1.00            
ATOM    146    O GLN A  18      -0.599  22.316  16.927  4.00  1.00            
ATOM    147    N LEU A  19      -0.407  20.752  15.313  4.00  1.00            
ATOM    148   CA LEU A  19       0.749  20.197  15.939  4.00  1.00            
ATOM    149   CB LEU A  19       0.650  18.683  16.203  4.00  1.00            
ATOM    150   CG LEU A  19      -0.475  18.298  17.181  4.00  1.00            
ATOM    151  CD1 LEU A  19      -0.482  16.787  17.468  4.00  1.00            
ATOM    152  CD2 LEU A  19      -0.412  19.147  18.461  4.00  1.00            
ATOM    153    C LEU A  19       1.877  20.393  14.985  4.00  1.00            
ATOM    154    O LEU A  19       1.790  20.001  13.822  4.00  1.00            
ATOM    155    N LYS A  20       2.968  21.026  15.450  4.00  1.00            
ATOM    156   CA LYS A  20       4.073  21.217  14.565  4.00  1.00            
ATOM    157   CB LYS A  20       4.259  22.675  14.110  4.00  1.00            
ATOM    158   CG LYS A  20       3.088  23.244  13.309  4.00  1.00            
ATOM    159   CD LYS A  20       3.147  24.767  13.173  4.00  1.00            
ATOM    160   CE LYS A  20       1.984  25.369  12.383  4.00  1.00            
ATOM    161   NZ LYS A  20       2.098  26.845  12.372  4.00  1.00            
ATOM    162    C LYS A  20       5.314  20.874  15.321  4.00  1.00            
ATOM    163    O LYS A  20       5.423  21.174  16.507  4.00  1.00            
ATOM    164    N GLU A  21       6.297  20.242  14.651  4.00  1.00            
ATOM    165   CA GLU A  21       7.505  19.887  15.336  4.00  1.00            
ATOM    166   CB GLU A  21       8.344  18.818  14.615  4.00  1.00            
ATOM    167   CG GLU A  21       7.816  17.400  14.848  4.00  1.00            
ATOM    168   CD GLU A  21       6.384  17.324  14.338  4.00  1.00            
ATOM    169  OE1 GLU A  21       6.102  17.910  13.259  4.00  1.00            
ATOM    170  OE2 GLU A  21       5.552  16.670  15.023  4.00  1.00            
ATOM    171    C GLU A  21       8.343  21.107  15.541  4.00  1.00            
ATOM    172    O GLU A  21       8.350  22.018  14.715  4.00  1.00            
ATOM    173    N ALA A  22       9.069  21.154  16.679  4.00  1.00            
ATOM    174   CA ALA A  22       9.901  22.287  16.965  4.00  1.00            
ATOM    175   CB ALA A  22       9.475  23.096  18.200  4.00  1.00            
ATOM    176    C ALA A  22      11.286  21.813  17.223  4.00  1.00            
ATOM    177    O ALA A  22      11.506  20.693  17.678  4.00  1.00            
ATOM    178    N LEU A  23      12.273  22.665  16.900  4.00  1.00            
ATOM    179   CA LEU A  23      13.636  22.325  17.160  4.00  1.00            
ATOM    180   CB LEU A  23      14.567  22.685  15.986  4.00  1.00            
ATOM    181   CG LEU A  23      14.209  21.982  14.655  4.00  1.00            
ATOM    182  CD1 LEU A  23      14.378  20.457  14.752  4.00  1.00            
ATOM    183  CD2 LEU A  23      12.818  22.397  14.143  4.00  1.00            
ATOM    184    C LEU A  23      14.005  23.182  18.343  4.00  1.00            
ATOM    185    O LEU A  23      13.983  24.408  18.246  4.00  1.00            
ATOM    186    N LEU A  24      14.349  22.567  19.499  4.00  1.00            
ATOM    187   CA LEU A  24      14.650  23.322  20.693  4.00  1.00            
ATOM    188   CB LEU A  24      14.907  22.443  21.928  4.00  1.00            
ATOM    189   CG LEU A  24      13.701  21.580  22.342  4.00  1.00            
ATOM    190  CD1 LEU A  24      14.028  20.736  23.584  4.00  1.00            
ATOM    191  CD2 LEU A  24      12.428  22.426  22.507  4.00  1.00            
ATOM    192    C LEU A  24      15.905  24.083  20.425  4.00  1.00            
ATOM    193    O LEU A  24      16.776  23.614  19.694  4.00  1.00            
ATOM    194    N ASP A  25      16.027  25.305  20.987  1.00  1.00            
ATOM    195   CA ASP A  25      17.218  26.030  20.662  1.00  1.00            
ATOM    196   CB ASP A  25      17.040  26.877  19.388  1.00  1.00            
ATOM    197   CG ASP A  25      18.364  27.515  18.990  1.00  1.00            
ATOM    198  OD1 ASP A  25      18.894  28.346  19.775  1.00  1.00            
ATOM    199  OD2 ASP A  25      18.853  27.199  17.874  1.00  1.00            
ATOM    200    C ASP A  25      17.605  26.947  21.744  1.00  1.00            
ATOM    201    O ASP A  25      17.014  28.010  21.923  1.00  1.00            
ATOM    202    N THR A  26      18.622  26.542  22.511  3.00  1.00            
ATOM    203   CA THR A  26      19.167  27.539  23.351  3.00  1.00            
ATOM    204   CB THR A  26      20.086  27.011  24.412  3.00  1.00            
ATOM    205  OG1 THR A  26      19.387  26.128  25.277  3.00  1.00            
ATOM    206  CG2 THR A  26      20.658  28.199  25.201  3.00  1.00            
ATOM    207    C THR A  26      20.000  28.299  22.363  3.00  1.00            
ATOM    208    O THR A  26      20.627  27.681  21.503  3.00  1.00            
ATOM    209    N GLY A  27      20.047  29.645  22.425  3.00  1.00            
ATOM    210   CA GLY A  27      20.841  30.324  21.434  3.00  1.00            
ATOM    211    C GLY A  27      20.013  31.272  20.622  3.00  1.00            
ATOM    212    O GLY A  27      20.549  32.241  20.086  3.00  1.00            
ATOM    213    N ALA A  28      18.693  31.047  20.498  1.00  1.00            
ATOM    214   CA ALA A  28      17.925  31.985  19.728  1.00  1.00            
ATOM    215   CB ALA A  28      16.939  31.324  18.749  1.00  1.00            
ATOM    216    C ALA A  28      17.122  32.778  20.704  1.00  1.00            
ATOM    217    O ALA A  28      16.612  32.239  21.686  1.00  1.00            
ATOM    218    N ASP A  29      17.018  34.100  20.475  1.00  1.00            
ATOM    219   CA ASP A  29      16.350  34.925  21.433  1.00  1.00            
ATOM    220   CB ASP A  29      16.439  36.423  21.094  1.00  1.00            
ATOM    221   CG ASP A  29      17.885  36.868  21.261  1.00  1.00            
ATOM    222  OD1 ASP A  29      18.750  35.993  21.532  1.00  1.00            
ATOM    223  OD2 ASP A  29      18.141  38.094  21.123  1.00  1.00            
ATOM    224    C ASP A  29      14.897  34.611  21.570  1.00  1.00            
ATOM    225    O ASP A  29      14.445  34.177  22.629  1.00  1.00            
ATOM    226    N ASP A  30      14.129  34.797  20.483  1.00  1.00            
ATOM    227   CA ASP A  30      12.711  34.611  20.558  1.00  1.00            
ATOM    228   CB ASP A  30      11.913  35.719  19.833  1.00  1.00            
ATOM    229   CG ASP A  30      12.303  35.796  18.357  1.00  1.00            
ATOM    230  OD1 ASP A  30      12.287  34.749  17.655  1.00  1.00            
ATOM    231  OD2 ASP A  30      12.603  36.932  17.904  1.00  1.00            
ATOM    232    C ASP A  30      12.379  33.292  19.966  1.00  1.00            
ATOM    233    O ASP A  30      13.261  32.476  19.700  1.00  1.00            
ATOM    234    N THR A  31      11.073  33.051  19.752  1.00  1.00            
ATOM    235   CA THR A  31      10.662  31.820  19.157  1.00  1.00            
ATOM    236   CB THR A  31       9.472  31.196  19.822  1.00  1.00            
ATOM    237  OG1 THR A  31       8.334  32.032  19.674  1.00  1.00            
ATOM    238  CG2 THR A  31       9.794  30.997  21.314  1.00  1.00            
ATOM    239    C THR A  31      10.260  32.151  17.748  1.00  1.00            
ATOM    240    O THR A  31       9.632  33.182  17.508  1.00  1.00            
ATOM    241    N VAL A  32      10.636  31.298  16.770  4.00  1.00            
ATOM    242   CA VAL A  32      10.307  31.561  15.393  4.00  1.00            
ATOM    243   CB VAL A  32      11.502  31.558  14.480  4.00  1.00            
ATOM    244  CG1 VAL A  32      12.114  30.149  14.472  4.00  1.00            
ATOM    245  CG2 VAL A  32      11.061  32.035  13.086  4.00  1.00            
ATOM    246    C VAL A  32       9.388  30.465  14.938  4.00  1.00            
ATOM    247    O VAL A  32       9.579  29.303  15.293  4.00  1.00            
ATOM    248    N LEU A  33       8.347  30.819  14.152  4.00  1.00            
ATOM    249   CA LEU A  33       7.394  29.849  13.680  4.00  1.00            
ATOM    250   CB LEU A  33       5.990  30.026  14.285  4.00  1.00            
ATOM    251   CG LEU A  33       5.925  29.738  15.798  4.00  1.00            
ATOM    252  CD1 LEU A  33       6.137  28.248  16.102  4.00  1.00            
ATOM    253  CD2 LEU A  33       6.906  30.626  16.576  4.00  1.00            
ATOM    254    C LEU A  33       7.257  29.992  12.193  4.00  1.00            
ATOM    255    O LEU A  33       7.577  31.035  11.626  4.00  1.00            
ATOM    256    N GLU A  34       6.792  28.915  11.523  4.00  1.00            
ATOM    257   CA GLU A  34       6.505  28.959  10.115  4.00  1.00            
ATOM    258   CB GLU A  34       6.087  27.597   9.527  4.00  1.00            
ATOM    259   CG GLU A  34       5.583  27.667   8.083  4.00  1.00            
ATOM    260   CD GLU A  34       6.757  27.992   7.176  4.00  1.00            
ATOM    261  OE1 GLU A  34       7.808  28.445   7.703  4.00  1.00            
ATOM    262  OE2 GLU A  34       6.616  27.796   5.939  4.00  1.00            
ATOM    263    C GLU A  34       5.305  29.875  10.038  4.00  1.00            
ATOM    264    O GLU A  34       4.736  30.226  11.070  4.00  1.00            
ATOM    265    N GLU A  35       4.896  30.308   8.825  1.00  1.00            
ATOM    266   CA GLU A  35       3.840  31.286   8.685  1.00  1.00            
ATOM    267   CB GLU A  35       3.601  31.737   7.234  1.00  1.00            
ATOM    268   CG GLU A  35       2.670  32.947   7.127  1.00  1.00            
ATOM    269   CD GLU A  35       2.738  33.468   5.699  1.00  1.00            
ATOM    270  OE1 GLU A  35       3.771  34.103   5.358  1.00  1.00            
ATOM    271  OE2 GLU A  35       1.767  33.235   4.931  1.00  1.00            
ATOM    272    C GLU A  35       2.552  30.804   9.251  1.00  1.00            
ATOM    273    O GLU A  35       2.236  29.616   9.218  1.00  1.00            
ATOM    274    N MET A  36       1.778  31.752   9.817  1.00  1.00            
ATOM    275   CA MET A  36       0.540  31.372  10.419  1.00  1.00            
ATOM    276   CB MET A  36       0.733  30.933  11.883  1.00  1.00            
ATOM    277   CG MET A  36      -0.544  30.513  12.612  1.00  1.00            
ATOM    278   SD MET A  36      -0.259  29.959  14.321  1.00  1.00            
ATOM    279   CE MET A  36       0.396  31.548  14.909  1.00  1.00            
ATOM    280    C MET A  36      -0.416  32.502  10.418  1.00  1.00            
ATOM    281    O MET A  36      -0.039  33.672  10.424  1.00  1.00            
ATOM    282    N ASN A  37      -1.712  32.146  10.373  1.00  1.00            
ATOM    283   CA ASN A  37      -2.726  33.133  10.511  1.00  1.00            
ATOM    284   CB ASN A  37      -3.779  33.099   9.393  1.00  1.00            
ATOM    285   CG ASN A  37      -4.785  34.202   9.683  1.00  1.00            
ATOM    286  OD1 ASN A  37      -5.839  33.959  10.269  1.00  1.00            
ATOM    287  ND2 ASN A  37      -4.442  35.457   9.285  1.00  1.00            
ATOM    288    C ASN A  37      -3.433  32.811  11.787  1.00  1.00            
ATOM    289    O ASN A  37      -4.416  32.072  11.796  1.00  1.00            
ATOM    290    N LEU A  38      -2.929  33.361  12.901  1.00  1.00            
ATOM    291   CA LEU A  38      -3.543  33.168  14.171  1.00  1.00            
ATOM    292   CB LEU A  38      -2.518  32.720  15.243  1.00  1.00            
ATOM    293   CG LEU A  38      -3.064  32.567  16.671  1.00  1.00            
ATOM    294  CD1 LEU A  38      -3.313  33.936  17.311  1.00  1.00            
ATOM    295  CD2 LEU A  38      -4.300  31.656  16.710  1.00  1.00            
ATOM    296    C LEU A  38      -4.069  34.524  14.528  1.00  1.00            
ATOM    297    O LEU A  38      -3.341  35.516  14.481  1.00  1.00            
ATOM    298    N PRO A  39      -5.330  34.604  14.840  1.00  1.00            
ATOM    299   CA PRO A  39      -5.913  35.877  15.171  1.00  1.00            
ATOM    300   CD PRO A  39      -6.311  33.699  14.256  1.00  1.00            
ATOM    301   CB PRO A  39      -7.415  35.740  14.926  1.00  1.00            
ATOM    302   CG PRO A  39      -7.657  34.227  14.775  1.00  1.00            
ATOM    303    C PRO A  39      -5.566  36.448  16.515  1.00  1.00            
ATOM    304    O PRO A  39      -5.397  35.695  17.472  1.00  1.00            
ATOM    305    N GLY A  40      -5.474  37.794  16.604  1.00  1.00            
ATOM    306   CA GLY A  40      -5.177  38.403  17.865  1.00  1.00            
ATOM    307    C GLY A  40      -4.516  39.726  17.646  1.00  1.00            
ATOM    308    O GLY A  40      -4.507  40.264  16.540  1.00  1.00            
ATOM    309    N LYS A  41      -3.939  40.280  18.733  1.00  1.00            
ATOM    310   CA LYS A  41      -3.258  41.540  18.670  1.00  1.00            
ATOM    311   CB LYS A  41      -2.699  42.013  20.021  1.00  1.00            
ATOM    312   CG LYS A  41      -1.976  43.359  19.944  1.00  1.00            
ATOM    313   CD LYS A  41      -1.665  43.973  21.310  1.00  1.00            
ATOM    314   CE LYS A  41      -2.865  44.666  21.959  1.00  1.00            
ATOM    315   NZ LYS A  41      -3.258  45.856  21.169  1.00  1.00            
ATOM    316    C LYS A  41      -2.099  41.354  17.761  1.00  1.00            
ATOM    317    O LYS A  41      -1.497  40.282  17.707  1.00  1.00            
ATOM    318    N TRP A  42      -1.768  42.407  16.997  1.00  1.00            
ATOM    319   CA TRP A  42      -0.703  42.249  16.066  1.00  1.00            
ATOM    320   CB TRP A  42      -1.219  42.324  14.614  1.00  1.00            
ATOM    321   CG TRP A  42      -0.206  42.042  13.534  1.00  1.00            
ATOM    322  CD2 TRP A  42      -0.412  42.311  12.137  1.00  1.00            
ATOM    323  CD1 TRP A  42       1.037  41.501  13.639  1.00  1.00            
ATOM    324  NE1 TRP A  42       1.622  41.408  12.399  1.00  1.00            
ATOM    325  CE2 TRP A  42       0.741  41.906  11.463  1.00  1.00            
ATOM    326  CE3 TRP A  42      -1.473  42.851  11.470  1.00  1.00            
ATOM    327  CZ2 TRP A  42       0.849  42.034  10.107  1.00  1.00            
ATOM    328  CZ3 TRP A  42      -1.361  42.981  10.102  1.00  1.00            
ATOM    329  CH2 TRP A  42      -0.222  42.580   9.434  1.00  1.00            
ATOM    330    C TRP A  42       0.259  43.374  16.261  1.00  1.00            
ATOM    331    O TRP A  42      -0.119  44.545  16.238  1.00  1.00            
ATOM    332    N LYS A  43       1.539  43.026  16.484  4.00  1.00            
ATOM    333   CA LYS A  43       2.577  44.007  16.573  4.00  1.00            
ATOM    334   CB LYS A  43       3.291  44.048  17.937  4.00  1.00            
ATOM    335   CG LYS A  43       4.429  45.070  17.992  4.00  1.00            
ATOM    336   CD LYS A  43       5.057  45.227  19.379  4.00  1.00            
ATOM    337   CE LYS A  43       6.337  46.068  19.372  4.00  1.00            
ATOM    338   NZ LYS A  43       6.902  46.161  20.737  4.00  1.00            
ATOM    339    C LYS A  43       3.610  43.561  15.601  4.00  1.00            
ATOM    340    O LYS A  43       4.255  42.531  15.784  4.00  1.00            
ATOM    341    N PRO A  44       3.789  44.332  14.578  4.00  0.00            
ATOM    342   CA PRO A  44       4.748  43.946  13.586  4.00  0.00            
ATOM    343   CD PRO A  44       2.651  45.025  13.992  4.00  0.00            
ATOM    344   CB PRO A  44       4.406  44.766  12.342  4.00  0.00            
ATOM    345   CG PRO A  44       2.895  45.016  12.475  4.00  0.00            
ATOM    346    C PRO A  44       6.174  44.094  14.011  4.00  0.00            
ATOM    347    O PRO A  44       6.467  44.874  14.916  4.00  0.00            
ATOM    348    N LYS A  45       7.070  43.329  13.355  4.00  0.00            
ATOM    349   CA LYS A  45       8.488  43.355  13.577  4.00  0.00            
ATOM    350   CB LYS A  45       9.066  41.981  13.965  4.00  0.00            
ATOM    351   CG LYS A  45      10.495  42.012  14.517  4.00  0.00            
ATOM    352   CD LYS A  45      10.590  42.443  15.984  4.00  0.00            
ATOM    353   CE LYS A  45      10.426  43.945  16.218  4.00  0.00            
ATOM    354   NZ LYS A  45      10.429  44.230  17.671  4.00  0.00            
ATOM    355    C LYS A  45       9.071  43.697  12.249  4.00  0.00            
ATOM    356    O LYS A  45       8.381  43.653  11.231  4.00  0.00            
ATOM    357    N MET A  46      10.359  44.076  12.225  4.00  0.00            
ATOM    358   CA MET A  46      10.984  44.397  10.979  4.00  0.00            
ATOM    359   CB MET A  46      11.353  45.886  10.842  4.00  0.00            
ATOM    360   CG MET A  46      12.326  46.393  11.906  4.00  0.00            
ATOM    361   SD MET A  46      12.728  48.161  11.765  4.00  0.00            
ATOM    362   CE MET A  46      13.837  48.188  13.202  4.00  0.00            
ATOM    363    C MET A  46      12.212  43.580  10.907  4.00  0.00            
ATOM    364    O MET A  46      12.511  42.798  11.810  4.00  0.00            
ATOM    365    N ILE A  47      12.954  43.734   9.806  4.00  0.00            
ATOM    366   CA ILE A  47      14.087  42.897   9.607  4.00  0.00            
ATOM    367   CB ILE A  47      13.994  42.110   8.335  4.00  0.00            
ATOM    368  CG1 ILE A  47      13.955  43.085   7.142  4.00  0.00            
ATOM    369  CG2 ILE A  47      12.774  41.178   8.419  4.00  0.00            
ATOM    370  CD1 ILE A  47      14.148  42.417   5.782  4.00  0.00            
ATOM    371    C ILE A  47      15.279  43.751   9.451  4.00  0.00            
ATOM    372    O ILE A  47      15.205  44.965   9.270  4.00  0.00            
ATOM    373    N GLY A  48      16.429  43.084   9.568  4.00  0.00            
ATOM    374   CA GLY A  48      17.686  43.718   9.428  4.00  0.00            
ATOM    375    C GLY A  48      18.610  42.825  10.148  4.00  0.00            
ATOM    376    O GLY A  48      18.187  41.914  10.858  4.00  0.00            
ATOM    377    N GLY A  49      19.911  43.058   9.981  4.00  0.00            
ATOM    378   CA GLY A  49      20.788  42.145  10.615  4.00  0.00            
ATOM    379    C GLY A  49      20.806  41.013   9.657  4.00  0.00            
ATOM    380    O GLY A  49      19.863  40.227   9.586  4.00  0.00            
ATOM    381    N ILE A  50      21.895  40.903   8.887  3.00  0.00            
ATOM    382   CA ILE A  50      21.977  39.872   7.905  3.00  0.00            
ATOM    383   CB ILE A  50      23.164  40.059   6.993  3.00  0.00            
ATOM    384  CG1 ILE A  50      23.060  39.240   5.690  3.00  0.00            
ATOM    385  CG2 ILE A  50      24.422  39.755   7.826  3.00  0.00            
ATOM    386  CD1 ILE A  50      23.146  37.724   5.860  3.00  0.00            
ATOM    387    C ILE A  50      22.168  38.609   8.678  3.00  0.00            
ATOM    388    O ILE A  50      22.807  38.603   9.730  3.00  0.00            
ATOM    389    N GLY A  51      21.584  37.501   8.193  3.00  0.00            
ATOM    390   CA GLY A  51      21.668  36.269   8.913  3.00  0.00            
ATOM    391    C GLY A  51      20.322  36.097   9.525  3.00  0.00            
ATOM    392    O GLY A  51      19.981  35.024  10.022  3.00  0.00            
ATOM    393    N GLY A  52      19.514  37.175   9.496  4.00  0.00            
ATOM    394   CA GLY A  52      18.193  37.046  10.025  4.00  0.00            
ATOM    395    C GLY A  52      17.329  38.120   9.473  4.00  0.00            
ATOM    396    O GLY A  52      17.450  39.287   9.843  4.00  0.00            
ATOM    397    N PHE A  53      16.419  37.736   8.562  4.00  0.00            
ATOM    398   CA PHE A  53      15.479  38.690   8.073  4.00  0.00            
ATOM    399   CB PHE A  53      15.677  39.046   6.590  4.00  0.00            
ATOM    400   CG PHE A  53      16.957  39.796   6.464  4.00  0.00            
ATOM    401  CD1 PHE A  53      18.163  39.130   6.475  4.00  0.00            
ATOM    402  CD2 PHE A  53      16.949  41.164   6.324  4.00  0.00            
ATOM    403  CE1 PHE A  53      19.348  39.816   6.355  4.00  0.00            
ATOM    404  CE2 PHE A  53      18.131  41.854   6.203  4.00  0.00            
ATOM    405   CZ PHE A  53      19.331  41.183   6.221  4.00  0.00            
ATOM    406    C PHE A  53      14.151  38.054   8.183  4.00  0.00            
ATOM    407    O PHE A  53      13.769  37.239   7.345  4.00  0.00            
ATOM    408    N ILE A  54      13.405  38.399   9.238  4.00  0.00            
ATOM    409   CA ILE A  54      12.115  37.812   9.293  4.00  0.00            
ATOM    410   CB ILE A  54      11.967  36.815  10.408  4.00  0.00            
ATOM    411  CG1 ILE A  54      10.587  36.140  10.336  4.00  0.00            
ATOM    412  CG2 ILE A  54      12.329  37.495  11.741  4.00  0.00            
ATOM    413  CD1 ILE A  54      10.462  34.897  11.215  4.00  0.00            
ATOM    414    C ILE A  54      11.123  38.907   9.430  4.00  0.00            
ATOM    415    O ILE A  54      11.022  39.547  10.476  4.00  0.00            
ATOM    416    N LYS A  55      10.369  39.175   8.350  4.00  0.00            
ATOM    417   CA LYS A  55       9.331  40.131   8.537  4.00  0.00            
ATOM    418   CB LYS A  55       8.542  40.445   7.257  4.00  0.00            
ATOM    419   CG LYS A  55       7.756  41.751   7.354  4.00  0.00            
ATOM    420   CD LYS A  55       6.807  41.790   8.549  4.00  0.00            
ATOM    421   CE LYS A  55       6.166  43.158   8.776  4.00  0.00            
ATOM    422   NZ LYS A  55       5.403  43.141  10.040  4.00  0.00            
ATOM    423    C LYS A  55       8.451  39.365   9.466  4.00  0.00            
ATOM    424    O LYS A  55       8.158  38.199   9.203  4.00  0.00            
ATOM    425    N VAL A  56       8.011  39.953  10.592  4.00  0.00            
ATOM    426   CA VAL A  56       7.352  39.050  11.486  4.00  0.00            
ATOM    427   CB VAL A  56       8.177  38.738  12.702  4.00  0.00            
ATOM    428  CG1 VAL A  56       7.361  37.850  13.656  4.00  0.00            
ATOM    429  CG2 VAL A  56       9.496  38.105  12.249  4.00  0.00            
ATOM    430    C VAL A  56       6.074  39.601  12.009  4.00  0.00            
ATOM    431    O VAL A  56       5.933  40.803  12.224  4.00  0.00            
ATOM    432    N ARG A  57       5.092  38.697  12.206  4.00  0.00            
ATOM    433   CA ARG A  57       3.828  39.100  12.731  4.00  0.00            
ATOM    434   CB ARG A  57       2.691  38.077  12.575  4.00  0.00            
ATOM    435   CG ARG A  57       2.838  36.786  13.373  4.00  0.00            
ATOM    436   CD ARG A  57       1.617  35.885  13.191  4.00  0.00            
ATOM    437   NE ARG A  57       0.420  36.697  13.552  4.00  0.00            
ATOM    438   CZ ARG A  57      -0.633  36.771  12.687  4.00  0.00            
ATOM    439  NH1 ARG A  57      -0.582  36.106  11.495  4.00  0.00            
ATOM    440  NH2 ARG A  57      -1.734  37.512  13.008  4.00  0.00            
ATOM    441    C ARG A  57       3.914  39.459  14.198  4.00  0.00            
ATOM    442    O ARG A  57       3.364  40.470  14.617  4.00  0.00            
ATOM    443    N GLN A  58       4.627  38.663  15.025  4.00  1.00            
ATOM    444   CA GLN A  58       4.688  38.859  16.460  4.00  1.00            
ATOM    445   CB GLN A  58       5.244  40.211  16.941  4.00  1.00            
ATOM    446   CG GLN A  58       5.333  40.258  18.471  4.00  1.00            
ATOM    447   CD GLN A  58       5.888  41.605  18.905  4.00  1.00            
ATOM    448  OE1 GLN A  58       5.905  42.564  18.135  4.00  1.00            
ATOM    449  NE2 GLN A  58       6.357  41.678  20.179  4.00  1.00            
ATOM    450    C GLN A  58       3.322  38.660  17.053  4.00  1.00            
ATOM    451    O GLN A  58       2.333  39.198  16.558  4.00  1.00            
ATOM    452    N TYR A  59       3.239  37.845  18.130  4.00  1.00            
ATOM    453   CA TYR A  59       1.987  37.566  18.784  4.00  1.00            
ATOM    454   CB TYR A  59       1.385  36.218  18.344  4.00  1.00            
ATOM    455   CG TYR A  59       0.062  36.021  19.000  4.00  1.00            
ATOM    456  CD1 TYR A  59      -1.033  36.749  18.596  4.00  1.00            
ATOM    457  CD2 TYR A  59      -0.090  35.086  19.998  4.00  1.00            
ATOM    458  CE1 TYR A  59      -2.259  36.564  19.191  4.00  1.00            
ATOM    459  CE2 TYR A  59      -1.313  34.896  20.597  4.00  1.00            
ATOM    460   CZ TYR A  59      -2.399  35.636  20.196  4.00  1.00            
ATOM    461   OH TYR A  59      -3.655  35.442  20.809  4.00  1.00            
ATOM    462    C TYR A  59       2.261  37.523  20.256  4.00  1.00            
ATOM    463    O TYR A  59       3.407  37.372  20.677  4.00  1.00            
ATOM    464    N ASP A  60       1.204  37.677  21.079  4.00  1.00            
ATOM    465   CA ASP A  60       1.338  37.686  22.510  4.00  1.00            
ATOM    466   CB ASP A  60       0.266  38.532  23.214  4.00  1.00            
ATOM    467   CG ASP A  60       0.537  39.994  22.890  4.00  1.00            
ATOM    468  OD1 ASP A  60       1.574  40.269  22.229  4.00  1.00            
ATOM    469  OD2 ASP A  60      -0.289  40.854  23.295  4.00  1.00            
ATOM    470    C ASP A  60       1.197  36.286  23.008  4.00  1.00            
ATOM    471    O ASP A  60       1.491  35.319  22.306  4.00  1.00            
ATOM    472    N GLN A  61       0.739  36.162  24.269  4.00  1.00            
ATOM    473   CA GLN A  61       0.605  34.895  24.923  4.00  1.00            
ATOM    474   CB GLN A  61      -0.150  35.005  26.256  4.00  1.00            
ATOM    475   CG GLN A  61       0.560  35.890  27.283  4.00  1.00            
ATOM    476   CD GLN A  61      -0.428  36.190  28.401  4.00  1.00            
ATOM    477  OE1 GLN A  61      -1.115  37.211  28.375  4.00  1.00            
ATOM    478  NE2 GLN A  61      -0.513  35.278  29.404  4.00  1.00            
ATOM    479    C GLN A  61      -0.180  33.994  24.040  4.00  1.00            
ATOM    480    O GLN A  61      -1.326  34.271  23.688  4.00  1.00            
ATOM    481    N ILE A  62       0.456  32.877  23.642  4.00  1.00            
ATOM    482   CA ILE A  62      -0.192  31.878  22.850  4.00  1.00            
ATOM    483   CB ILE A  62       0.413  31.671  21.496  4.00  1.00            
ATOM    484  CG1 ILE A  62      -0.486  30.754  20.650  4.00  1.00            
ATOM    485  CG2 ILE A  62       1.841  31.144  21.693  4.00  1.00            
ATOM    486  CD1 ILE A  62      -0.118  30.732  19.167  4.00  1.00            
ATOM    487    C ILE A  62      -0.015  30.618  23.607  4.00  1.00            
ATOM    488    O ILE A  62       1.029  30.387  24.223  4.00  1.00            
ATOM    489    N PRO A  63      -1.015  29.803  23.611  4.00  1.00            
ATOM    490   CA PRO A  63      -0.851  28.589  24.334  4.00  1.00            
ATOM    491   CD PRO A  63      -2.384  30.291  23.662  4.00  1.00            
ATOM    492   CB PRO A  63      -2.255  28.016  24.513  4.00  1.00            
ATOM    493   CG PRO A  63      -3.150  29.270  24.521  4.00  1.00            
ATOM    494    C PRO A  63       0.083  27.720  23.594  4.00  1.00            
ATOM    495    O PRO A  63       0.080  27.738  22.365  4.00  1.00            
ATOM    496    N VAL A  64       0.909  26.965  24.323  4.00  1.00            
ATOM    497   CA VAL A  64       1.810  26.105  23.642  4.00  1.00            
ATOM    498   CB VAL A  64       3.129  26.754  23.353  4.00  1.00            
ATOM    499  CG1 VAL A  64       4.069  25.706  22.736  4.00  1.00            
ATOM    500  CG2 VAL A  64       2.886  27.980  22.460  4.00  1.00            
ATOM    501    C VAL A  64       2.096  24.984  24.571  4.00  1.00            
ATOM    502    O VAL A  64       2.085  25.151  25.790  4.00  1.00            
ATOM    503    N GLU A  65       2.337  23.793  24.006  4.00  1.00            
ATOM    504   CA GLU A  65       2.707  22.695  24.838  4.00  1.00            
ATOM    505   CB GLU A  65       1.672  21.556  24.832  4.00  1.00            
ATOM    506   CG GLU A  65       2.057  20.368  25.717  4.00  1.00            
ATOM    507   CD GLU A  65       0.968  19.310  25.583  4.00  1.00            
ATOM    508  OE1 GLU A  65       1.097  18.451  24.671  4.00  1.00            
ATOM    509  OE2 GLU A  65      -0.003  19.349  26.383  4.00  1.00            
ATOM    510    C GLU A  65       3.963  22.137  24.231  4.00  1.00            
ATOM    511    O GLU A  65       3.933  21.614  23.117  4.00  1.00            
ATOM    512    N ILE A  66       5.111  22.241  24.935  4.00  1.00            
ATOM    513   CA ILE A  66       6.335  21.852  24.293  4.00  1.00            
ATOM    514   CB ILE A  66       7.560  22.473  24.924  4.00  1.00            
ATOM    515  CG1 ILE A  66       7.816  22.039  26.379  4.00  1.00            
ATOM    516  CG2 ILE A  66       7.385  23.989  24.762  4.00  1.00            
ATOM    517  CD1 ILE A  66       8.591  20.730  26.534  4.00  1.00            
ATOM    518    C ILE A  66       6.538  20.371  24.080  4.00  1.00            
ATOM    519    O ILE A  66       6.761  19.936  22.951  4.00  1.00            
ATOM    520    N CYS A  67       6.451  19.554  25.146  3.00  1.00            
ATOM    521   CA CYS A  67       6.650  18.127  25.079  3.00  1.00            
ATOM    522   CB CYS A  67       8.124  17.705  24.951  3.00  1.00            
ATOM    523   SG CYS A  67       8.310  15.897  24.872  3.00  1.00            
ATOM    524    C CYS A  67       6.182  17.678  26.421  3.00  1.00            
ATOM    525    O CYS A  67       6.973  17.251  27.261  3.00  1.00            
ATOM    526    N GLY A  68       4.861  17.774  26.656  3.00  1.00            
ATOM    527   CA GLY A  68       4.340  17.433  27.945  3.00  1.00            
ATOM    528    C GLY A  68       4.507  18.637  28.823  3.00  1.00            
ATOM    529    O GLY A  68       4.312  18.561  30.035  3.00  1.00            
ATOM    530    N HIS A  69       4.881  19.787  28.226  4.00  1.00            
ATOM    531   CA HIS A  69       5.046  20.984  29.003  4.00  1.00            
ATOM    532  ND1 HIS A  69       8.773  21.208  29.928  4.00  1.00            
ATOM    533   CG HIS A  69       7.438  20.884  29.838  4.00  1.00            
ATOM    534   CB HIS A  69       6.457  21.595  28.953  4.00  1.00            
ATOM    535  NE2 HIS A  69       8.432  19.530  31.346  4.00  1.00            
ATOM    536  CD2 HIS A  69       7.246  19.856  30.710  4.00  1.00            
ATOM    537  CE1 HIS A  69       9.319  20.369  30.843  4.00  1.00            
ATOM    538    C HIS A  69       4.088  22.017  28.516  4.00  1.00            
ATOM    539    O HIS A  69       3.589  21.957  27.394  4.00  1.00            
ATOM    540    N LYS A  70       3.793  22.986  29.401  4.00  1.00            
ATOM    541   CA LYS A  70       2.890  24.060  29.109  4.00  1.00            
ATOM    542   CB LYS A  70       1.872  24.263  30.244  4.00  1.00            
ATOM    543   CG LYS A  70       0.767  25.284  29.972  4.00  1.00            
ATOM    544   CD LYS A  70      -0.326  24.782  29.031  4.00  1.00            
ATOM    545   CE LYS A  70      -1.562  25.685  29.015  4.00  1.00            
ATOM    546   NZ LYS A  70      -2.627  25.076  28.189  4.00  1.00            
ATOM    547    C LYS A  70       3.731  25.298  29.067  4.00  1.00            
ATOM    548    O LYS A  70       4.503  25.557  29.989  4.00  1.00            
ATOM    549    N ALA A  71       3.620  26.089  27.984  4.00  1.00            
ATOM    550   CA ALA A  71       4.378  27.305  27.904  4.00  1.00            
ATOM    551   CB ALA A  71       5.677  27.169  27.091  4.00  1.00            
ATOM    552    C ALA A  71       3.523  28.293  27.194  4.00  1.00            
ATOM    553    O ALA A  71       2.690  27.936  26.362  4.00  1.00            
ATOM    554    N ILE A  72       3.704  29.574  27.539  4.00  1.00            
ATOM    555   CA ILE A  72       2.972  30.623  26.908  4.00  1.00            
ATOM    556   CB ILE A  72       1.949  31.252  27.814  4.00  1.00            
ATOM    557  CG1 ILE A  72       0.952  30.195  28.314  4.00  1.00            
ATOM    558  CG2 ILE A  72       1.285  32.410  27.050  4.00  1.00            
ATOM    559  CD1 ILE A  72       0.167  29.519  27.194  4.00  1.00            
ATOM    560    C ILE A  72       3.990  31.674  26.641  4.00  1.00            
ATOM    561    O ILE A  72       5.037  31.701  27.287  4.00  1.00            
ATOM    562    N GLY A  73       3.744  32.560  25.661  4.00  1.00            
ATOM    563   CA GLY A  73       4.738  33.568  25.467  4.00  1.00            
ATOM    564    C GLY A  73       4.587  34.146  24.105  4.00  1.00            
ATOM    565    O GLY A  73       3.587  33.931  23.422  4.00  1.00            
ATOM    566    N THR A  74       5.612  34.909  23.686  4.00  1.00            
ATOM    567   CA THR A  74       5.558  35.565  22.420  4.00  1.00            
ATOM    568   CB THR A  74       6.489  36.737  22.309  4.00  1.00            
ATOM    569  OG1 THR A  74       6.251  37.441  21.099  4.00  1.00            
ATOM    570  CG2 THR A  74       7.936  36.220  22.351  4.00  1.00            
ATOM    571    C THR A  74       5.901  34.600  21.330  4.00  1.00            
ATOM    572    O THR A  74       6.824  33.797  21.458  4.00  1.00            
ATOM    573    N VAL A  75       5.129  34.650  20.224  4.00  1.00            
ATOM    574   CA VAL A  75       5.388  33.828  19.077  4.00  1.00            
ATOM    575   CB VAL A  75       4.256  32.903  18.742  4.00  1.00            
ATOM    576  CG1 VAL A  75       4.563  32.209  17.406  4.00  1.00            
ATOM    577  CG2 VAL A  75       4.060  31.933  19.917  4.00  1.00            
ATOM    578    C VAL A  75       5.544  34.773  17.926  4.00  1.00            
ATOM    579    O VAL A  75       4.673  35.607  17.683  4.00  1.00            
ATOM    580    N LEU A  76       6.673  34.684  17.194  4.00  1.00            
ATOM    581   CA LEU A  76       6.846  35.538  16.053  4.00  1.00            
ATOM    582   CB LEU A  76       8.258  36.131  15.899  4.00  1.00            
ATOM    583   CG LEU A  76       8.611  37.168  16.982  4.00  1.00            
ATOM    584  CD1 LEU A  76       8.681  36.523  18.374  4.00  1.00            
ATOM    585  CD2 LEU A  76       9.887  37.946  16.619  4.00  1.00            
ATOM    586    C LEU A  76       6.578  34.685  14.858  4.00  1.00            
ATOM    587    O LEU A  76       7.140  33.599  14.730  4.00  1.00            
ATOM    588    N VAL A  77       5.685  35.144  13.957  4.00  1.00            
ATOM    589   CA VAL A  77       5.389  34.358  12.795  4.00  1.00            
ATOM    590   CB VAL A  77       3.928  34.185  12.513  4.00  1.00            
ATOM    591  CG1 VAL A  77       3.778  33.400  11.198  4.00  1.00            
ATOM    592  CG2 VAL A  77       3.270  33.505  13.726  4.00  1.00            
ATOM    593    C VAL A  77       5.995  35.056  11.632  4.00  1.00            
ATOM    594    O VAL A  77       5.996  36.283  11.553  4.00  1.00            
ATOM    595    N GLY A  78       6.551  34.265  10.702  4.00  1.00            
ATOM    596   CA GLY A  78       7.184  34.801   9.541  4.00  1.00            
ATOM    597    C GLY A  78       7.909  33.639   8.923  4.00  1.00            
ATOM    598    O GLY A  78       7.795  32.514   9.410  4.00  1.00            
ATOM    599    N PRO A  79       8.630  33.858   7.849  1.00  1.00            
ATOM    600   CA PRO A  79       9.335  32.762   7.227  1.00  1.00            
ATOM    601   CD PRO A  79       8.241  34.862   6.882  1.00  1.00            
ATOM    602   CB PRO A  79       9.566  33.175   5.769  1.00  1.00            
ATOM    603   CG PRO A  79       9.250  34.679   5.735  1.00  1.00            
ATOM    604    C PRO A  79      10.574  32.270   7.922  1.00  1.00            
ATOM    605    O PRO A  79      11.399  33.076   8.357  1.00  1.00            
ATOM    606    N THR A  80      10.716  30.926   8.029  1.00  1.00            
ATOM    607   CA THR A  80      11.854  30.235   8.575  1.00  1.00            
ATOM    608   CB THR A  80      11.972  30.350  10.071  1.00  1.00            
ATOM    609  OG1 THR A  80      13.115  29.649  10.538  1.00  1.00            
ATOM    610  CG2 THR A  80      10.701  29.773  10.713  1.00  1.00            
ATOM    611    C THR A  80      11.616  28.791   8.278  1.00  1.00            
ATOM    612    O THR A  80      10.486  28.315   8.379  1.00  1.00            
ATOM    613    N PRO A  81      12.626  28.077   7.879  1.00  1.00            
ATOM    614   CA PRO A  81      12.405  26.686   7.602  1.00  1.00            
ATOM    615   CD PRO A  81      13.638  28.650   7.004  1.00  1.00            
ATOM    616   CB PRO A  81      13.601  26.231   6.772  1.00  1.00            
ATOM    617   CG PRO A  81      14.039  27.517   6.045  1.00  1.00            
ATOM    618    C PRO A  81      12.241  25.996   8.908  1.00  1.00            
ATOM    619    O PRO A  81      11.769  24.861   8.924  1.00  1.00            
ATOM    620    N VAL A  82      12.629  26.658  10.017  1.00  1.00            
ATOM    621   CA VAL A  82      12.537  25.956  11.256  1.00  1.00            
ATOM    622   CB VAL A  82      13.819  25.886  12.018  1.00  1.00            
ATOM    623  CG1 VAL A  82      13.548  25.143  13.338  1.00  1.00            
ATOM    624  CG2 VAL A  82      14.849  25.193  11.122  1.00  1.00            
ATOM    625    C VAL A  82      11.532  26.573  12.167  1.00  1.00            
ATOM    626    O VAL A  82      11.534  27.780  12.398  1.00  1.00            
ATOM    627    N ASN A  83      10.637  25.722  12.711  1.00  1.00            
ATOM    628   CA ASN A  83       9.717  26.155  13.719  1.00  1.00            
ATOM    629   CB ASN A  83       8.545  25.179  13.909  1.00  1.00            
ATOM    630   CG ASN A  83       7.543  25.796  14.868  1.00  1.00            
ATOM    631  OD1 ASN A  83       6.397  26.040  14.496  1.00  1.00            
ATOM    632  ND2 ASN A  83       7.974  26.046  16.133  1.00  1.00            
ATOM    633    C ASN A  83      10.585  26.083  14.946  1.00  1.00            
ATOM    634    O ASN A  83      10.688  25.028  15.570  1.00  1.00            
ATOM    635    N ILE A  84      11.237  27.204  15.328  4.00  1.00            
ATOM    636   CA ILE A  84      12.199  27.158  16.402  4.00  1.00            
ATOM    637   CB ILE A  84      13.433  27.992  16.178  4.00  1.00            
ATOM    638  CG1 ILE A  84      14.232  27.503  14.962  4.00  1.00            
ATOM    639  CG2 ILE A  84      14.242  27.993  17.488  4.00  1.00            
ATOM    640  CD1 ILE A  84      15.342  28.465  14.538  4.00  1.00            
ATOM    641    C ILE A  84      11.585  27.723  17.645  4.00  1.00            
ATOM    642    O ILE A  84      10.951  28.777  17.617  4.00  1.00            
ATOM    643    N ILE A  85      11.751  27.004  18.776  4.00  1.00            
ATOM    644   CA ILE A  85      11.325  27.495  20.057  4.00  1.00            
ATOM    645   CB ILE A  85      10.576  26.494  20.894  4.00  1.00            
ATOM    646  CG1 ILE A  85      11.444  25.266  21.219  4.00  1.00            
ATOM    647  CG2 ILE A  85       9.273  26.153  20.153  4.00  1.00            
ATOM    648  CD1 ILE A  85      11.866  24.459  19.992  4.00  1.00            
ATOM    649    C ILE A  85      12.582  27.857  20.753  4.00  1.00            
ATOM    650    O ILE A  85      13.500  27.047  20.875  4.00  1.00            
ATOM    651    N GLY A  86      12.669  29.115  21.208  1.00  1.00            
ATOM    652   CA GLY A  86      13.920  29.535  21.740  1.00  1.00            
ATOM    653    C GLY A  86      13.905  29.636  23.226  1.00  1.00            
ATOM    654    O GLY A  86      13.208  28.919  23.937  1.00  1.00            
ATOM    655    N ARG A  87      14.699  30.606  23.707  2.00  1.00            
ATOM    656   CA ARG A  87      15.019  30.827  25.082  2.00  1.00            
ATOM    657   CB ARG A  87      15.964  32.031  25.249  2.00  1.00            
ATOM    658   CG ARG A  87      16.419  32.296  26.688  2.00  1.00            
ATOM    659   CD ARG A  87      17.170  33.621  26.860  2.00  1.00            
ATOM    660   NE ARG A  87      16.198  34.626  27.382  2.00  1.00            
ATOM    661   CZ ARG A  87      16.412  35.964  27.206  2.00  1.00            
ATOM    662  NH1 ARG A  87      17.506  36.400  26.515  2.00  1.00            
ATOM    663  NH2 ARG A  87      15.524  36.868  27.712  2.00  1.00            
ATOM    664    C ARG A  87      13.817  31.108  25.915  2.00  1.00            
ATOM    665    O ARG A  87      13.696  30.562  27.010  2.00  1.00            
ATOM    666    N ASN A  88      12.895  31.954  25.428  2.00  1.00            
ATOM    667   CA ASN A  88      11.819  32.362  26.281  2.00  1.00            
ATOM    668   CB ASN A  88      10.802  33.265  25.559  2.00  1.00            
ATOM    669   CG ASN A  88      11.497  34.542  25.110  2.00  1.00            
ATOM    670  OD1 ASN A  88      12.680  34.535  24.770  2.00  1.00            
ATOM    671  ND2 ASN A  88      10.740  35.672  25.104  2.00  1.00            
ATOM    672    C ASN A  88      11.046  31.174  26.737  2.00  1.00            
ATOM    673    O ASN A  88      10.922  30.919  27.934  2.00  1.00            
ATOM    674    N LEU A  89      10.524  30.399  25.776  2.00  1.00            
ATOM    675   CA LEU A  89       9.710  29.276  26.116  2.00  1.00            
ATOM    676   CB LEU A  89       9.052  28.656  24.864  2.00  1.00            
ATOM    677   CG LEU A  89       7.939  27.606  25.103  2.00  1.00            
ATOM    678  CD1 LEU A  89       7.396  27.087  23.762  2.00  1.00            
ATOM    679  CD2 LEU A  89       8.363  26.460  26.033  2.00  1.00            
ATOM    680    C LEU A  89      10.577  28.237  26.749  2.00  1.00            
ATOM    681    O LEU A  89      10.202  27.635  27.754  2.00  1.00            
ATOM    682    N LEU A  90      11.777  28.013  26.186  2.00  1.00            
ATOM    683   CA LEU A  90      12.588  26.951  26.692  2.00  1.00            
ATOM    684   CB LEU A  90      13.893  26.717  25.910  2.00  1.00            
ATOM    685   CG LEU A  90      13.716  25.776  24.697  2.00  1.00            
ATOM    686  CD1 LEU A  90      12.626  26.259  23.730  2.00  1.00            
ATOM    687  CD2 LEU A  90      15.061  25.520  23.998  2.00  1.00            
ATOM    688    C LEU A  90      12.902  27.182  28.142  2.00  1.00            
ATOM    689    O LEU A  90      12.851  26.247  28.937  2.00  1.00            
ATOM    690    N THR A  91      13.212  28.430  28.544  2.00  1.00            
ATOM    691   CA THR A  91      13.501  28.686  29.931  2.00  1.00            
ATOM    692   CB THR A  91      13.825  30.124  30.193  2.00  1.00            
ATOM    693  OG1 THR A  91      12.729  30.948  29.825  2.00  1.00            
ATOM    694  CG2 THR A  91      15.076  30.501  29.382  2.00  1.00            
ATOM    695    C THR A  91      12.257  28.351  30.704  2.00  1.00            
ATOM    696    O THR A  91      12.323  27.778  31.790  2.00  1.00            
ATOM    697    N GLN A  92      11.079  28.685  30.141  2.00  1.00            
ATOM    698   CA GLN A  92       9.826  28.500  30.824  2.00  1.00            
ATOM    699   CB GLN A  92       8.628  28.996  29.997  2.00  1.00            
ATOM    700   CG GLN A  92       8.648  30.501  29.720  2.00  1.00            
ATOM    701   CD GLN A  92       8.326  31.231  31.017  2.00  1.00            
ATOM    702  OE1 GLN A  92       9.191  31.865  31.620  2.00  1.00            
ATOM    703  NE2 GLN A  92       7.044  31.140  31.459  2.00  1.00            
ATOM    704    C GLN A  92       9.580  27.048  31.121  2.00  1.00            
ATOM    705    O GLN A  92       9.212  26.703  32.243  2.00  1.00            
ATOM    706    N ILE A  93       9.794  26.150  30.141  2.00  1.00            
ATOM    707   CA ILE A  93       9.550  24.750  30.373  2.00  1.00            
ATOM    708   CB ILE A  93       9.827  23.905  29.162  2.00  1.00            
ATOM    709  CG1 ILE A  93      11.310  23.980  28.759  2.00  1.00            
ATOM    710  CG2 ILE A  93       8.868  24.365  28.052  2.00  1.00            
ATOM    711  CD1 ILE A  93      11.708  22.946  27.707  2.00  1.00            
ATOM    712    C ILE A  93      10.482  24.349  31.464  2.00  1.00            
ATOM    713    O ILE A  93      10.125  23.590  32.363  2.00  1.00            
ATOM    714    N GLY A  94      11.713  24.883  31.405  3.00  1.00            
ATOM    715   CA GLY A  94      12.737  24.566  32.350  3.00  1.00            
ATOM    716    C GLY A  94      13.627  23.661  31.601  3.00  1.00            
ATOM    717    O GLY A  94      13.360  22.469  31.455  3.00  1.00            
ATOM    718    N CYS A  95      14.723  24.233  31.094  1.00  1.00            
ATOM    719   CA CYS A  95      15.616  23.445  30.325  1.00  1.00            
ATOM    720   CB CYS A  95      15.648  23.836  28.836  1.00  1.00            
ATOM    721   SG CYS A  95      16.797  22.819  27.861  1.00  1.00            
ATOM    722    C CYS A  95      16.961  23.703  30.870  1.00  1.00            
ATOM    723    O CYS A  95      17.192  24.699  31.555  1.00  1.00            
ATOM    724    N THR A  96      17.887  22.778  30.602  4.00  1.00            
ATOM    725   CA THR A  96      19.186  22.993  31.130  4.00  1.00            
ATOM    726   CB THR A  96      19.414  22.212  32.395  4.00  1.00            
ATOM    727  OG1 THR A  96      18.448  22.572  33.372  4.00  1.00            
ATOM    728  CG2 THR A  96      20.831  22.488  32.926  4.00  1.00            
ATOM    729    C THR A  96      20.159  22.486  30.136  4.00  1.00            
ATOM    730    O THR A  96      19.832  21.658  29.287  4.00  1.00            
ATOM    731    N LEU A  97      21.392  23.005  30.207  4.00  1.00            
ATOM    732   CA LEU A  97      22.410  22.482  29.361  4.00  1.00            
ATOM    733   CB LEU A  97      23.220  23.576  28.642  4.00  1.00            
ATOM    734   CG LEU A  97      24.197  23.080  27.554  4.00  1.00            
ATOM    735  CD1 LEU A  97      25.281  22.145  28.116  4.00  1.00            
ATOM    736  CD2 LEU A  97      23.438  22.489  26.357  4.00  1.00            
ATOM    737    C LEU A  97      23.332  21.796  30.304  4.00  1.00            
ATOM    738    O LEU A  97      23.895  22.426  31.197  4.00  1.00            
ATOM    739    N ASN A  98      23.510  20.475  30.145  4.00  1.00            
ATOM    740   CA ASN A  98      24.339  19.810  31.096  4.00  1.00            
ATOM    741   CB ASN A  98      23.803  18.436  31.547  4.00  1.00            
ATOM    742   CG ASN A  98      23.735  17.512  30.339  4.00  1.00            
ATOM    743  OD1 ASN A  98      24.690  16.801  30.031  4.00  1.00            
ATOM    744  ND2 ASN A  98      22.568  17.510  29.642  4.00  1.00            
ATOM    745    C ASN A  98      25.680  19.602  30.489  4.00  1.00            
ATOM    746    O ASN A  98      25.806  19.262  29.313  4.00  1.00            
ATOM    747    N PHE A  99      26.727  19.845  31.296  1.00  1.00            
ATOM    748   CA PHE A  99      28.057  19.624  30.827  1.00  1.00            
ATOM    749   CB PHE A  99      29.067  20.684  31.276  1.00  1.00            
ATOM    750   CG PHE A  99      28.689  21.942  30.588  1.00  1.00            
ATOM    751  CD1 PHE A  99      27.739  22.763  31.140  1.00  1.00            
ATOM    752  CD2 PHE A  99      29.279  22.292  29.392  1.00  1.00            
ATOM    753  CE1 PHE A  99      27.390  23.924  30.496  1.00  1.00            
ATOM    754  CE2 PHE A  99      28.934  23.454  28.743  1.00  1.00            
ATOM    755   CZ PHE A  99      27.986  24.273  29.303  1.00  1.00            
ATOM    756    C PHE A  99      28.490  18.292  31.423  1.00  1.00            
ATOM    757    O PHE A  99      29.655  17.882  31.178  1.00  1.00            
ATOM    758  OXT PHE A  99      27.659  17.668  32.134  1.00  1.00            
ATOM    759    N PRO B   1      29.457  22.205  33.670  1.00  1.00            
ATOM    760   CA PRO B   1      28.592  22.275  34.878  1.00  1.00            
ATOM    761   CD PRO B   1      30.285  23.455  33.573  1.00  1.00            
ATOM    762   CB PRO B   1      29.030  23.524  35.639  1.00  1.00            
ATOM    763   CG PRO B   1      29.658  24.430  34.576  1.00  1.00            
ATOM    764    C PRO B   1      27.185  22.348  34.392  1.00  1.00            
ATOM    765    O PRO B   1      26.821  21.601  33.485  1.00  1.00            
ATOM    766    N GLN B   2      26.382  23.246  34.987  4.00  1.00            
ATOM    767   CA GLN B   2      25.004  23.355  34.628  4.00  1.00            
ATOM    768   CB GLN B   2      24.079  23.279  35.853  4.00  1.00            
ATOM    769   CG GLN B   2      24.214  21.991  36.667  4.00  1.00            
ATOM    770   CD GLN B   2      23.413  20.909  35.965  4.00  1.00            
ATOM    771  OE1 GLN B   2      23.189  19.830  36.511  4.00  1.00            
ATOM    772  NE2 GLN B   2      22.959  21.209  34.718  4.00  1.00            
ATOM    773    C GLN B   2      24.802  24.720  34.092  4.00  1.00            
ATOM    774    O GLN B   2      25.474  25.667  34.496  4.00  1.00            
ATOM    775    N ILE B   3      23.875  24.848  33.132  4.00  1.00            
ATOM    776   CA ILE B   3      23.595  26.161  32.667  4.00  1.00            
ATOM    777   CB ILE B   3      24.153  26.468  31.310  4.00  1.00            
ATOM    778  CG1 ILE B   3      25.686  26.461  31.335  4.00  1.00            
ATOM    779  CG2 ILE B   3      23.551  27.801  30.838  4.00  1.00            
ATOM    780  CD1 ILE B   3      26.287  26.605  29.940  4.00  1.00            
ATOM    781    C ILE B   3      22.118  26.311  32.555  4.00  1.00            
ATOM    782    O ILE B   3      21.416  25.398  32.123  4.00  1.00            
ATOM    783    N THR B   4      21.611  27.488  32.960  1.00  1.00            
ATOM    784   CA THR B   4      20.221  27.772  32.795  1.00  1.00            
ATOM    785   CB THR B   4      19.569  28.375  34.005  1.00  1.00            
ATOM    786  OG1 THR B   4      19.708  27.505  35.121  1.00  1.00            
ATOM    787  CG2 THR B   4      18.079  28.597  33.694  1.00  1.00            
ATOM    788    C THR B   4      20.207  28.778  31.702  1.00  1.00            
ATOM    789    O THR B   4      21.154  29.541  31.523  1.00  1.00            
ATOM    790    N LEU B   5      19.124  28.774  30.924  1.00  1.00            
ATOM    791   CA LEU B   5      19.040  29.559  29.739  1.00  1.00            
ATOM    792   CB LEU B   5      17.857  29.168  28.838  1.00  1.00            
ATOM    793   CG LEU B   5      18.002  27.745  28.271  1.00  1.00            
ATOM    794  CD1 LEU B   5      16.941  27.457  27.197  1.00  1.00            
ATOM    795  CD2 LEU B   5      19.439  27.485  27.792  1.00  1.00            
ATOM    796    C LEU B   5      18.973  31.039  29.954  1.00  1.00            
ATOM    797    O LEU B   5      19.411  31.767  29.063  1.00  1.00            
ATOM    798    N TRP B   6      18.401  31.511  31.092  1.00  1.00            
ATOM    799   CA TRP B   6      18.199  32.917  31.376  1.00  1.00            
ATOM    800   CB TRP B   6      17.920  33.203  32.864  1.00  1.00            
ATOM    801   CG TRP B   6      16.653  32.577  33.400  1.00  1.00            
ATOM    802  CD2 TRP B   6      15.354  33.183  33.321  1.00  1.00            
ATOM    803  CD1 TRP B   6      16.485  31.380  34.034  1.00  1.00            
ATOM    804  NE1 TRP B   6      15.160  31.201  34.356  1.00  1.00            
ATOM    805  CE2 TRP B   6      14.453  32.304  33.923  1.00  1.00            
ATOM    806  CE3 TRP B   6      14.948  34.373  32.791  1.00  1.00            
ATOM    807  CZ2 TRP B   6      13.124  32.605  34.004  1.00  1.00            
ATOM    808  CZ3 TRP B   6      13.606  34.674  32.875  1.00  1.00            
ATOM    809  CH2 TRP B   6      12.713  33.806  33.469  1.00  1.00            
ATOM    810    C TRP B   6      19.453  33.618  31.029  1.00  1.00            
ATOM    811    O TRP B   6      20.532  33.048  31.183  1.00  1.00            
ATOM    812    N LYS B   7      19.315  34.856  30.515  1.00  1.00            
ATOM    813   CA LYS B   7      20.441  35.503  29.921  1.00  1.00            
ATOM    814   CB LYS B   7      21.756  35.431  30.719  1.00  1.00            
ATOM    815   CG LYS B   7      21.653  35.942  32.157  1.00  1.00            
ATOM    816   CD LYS B   7      22.801  35.440  33.036  1.00  1.00            
ATOM    817   CE LYS B   7      22.715  35.885  34.495  1.00  1.00            
ATOM    818   NZ LYS B   7      23.838  35.301  35.264  1.00  1.00            
ATOM    819    C LYS B   7      20.597  34.666  28.706  1.00  1.00            
ATOM    820    O LYS B   7      19.608  34.167  28.170  1.00  1.00            
ATOM    821    N ARG B   8      21.824  34.492  28.216  1.00  1.00            
ATOM    822   CA ARG B   8      21.929  33.614  27.092  1.00  1.00            
ATOM    823   CB ARG B   8      22.338  34.333  25.802  1.00  1.00            
ATOM    824   CG ARG B   8      23.746  34.928  25.894  1.00  1.00            
ATOM    825   CD ARG B   8      23.875  36.125  26.842  1.00  1.00            
ATOM    826   NE ARG B   8      23.453  37.347  26.100  1.00  1.00            
ATOM    827   CZ ARG B   8      23.238  38.513  26.778  1.00  1.00            
ATOM    828  NH1 ARG B   8      23.325  38.535  28.140  1.00  1.00            
ATOM    829  NH2 ARG B   8      22.944  39.658  26.095  1.00  1.00            
ATOM    830    C ARG B   8      23.071  32.711  27.413  1.00  1.00            
ATOM    831    O ARG B   8      23.976  33.092  28.151  1.00  1.00            
ATOM    832    N PRO B   9      23.048  31.524  26.888  1.00  1.00            
ATOM    833   CA PRO B   9      24.111  30.591  27.123  1.00  1.00            
ATOM    834   CD PRO B   9      22.347  31.241  25.641  1.00  1.00            
ATOM    835   CB PRO B   9      23.798  29.389  26.243  1.00  1.00            
ATOM    836   CG PRO B   9      23.088  30.036  25.037  1.00  1.00            
ATOM    837    C PRO B   9      25.391  31.253  26.698  1.00  1.00            
ATOM    838    O PRO B   9      25.411  31.812  25.606  1.00  1.00            
ATOM    839    N LEU B  10      26.468  31.221  27.521  4.00  1.00            
ATOM    840   CA LEU B  10      27.696  31.857  27.118  4.00  1.00            
ATOM    841   CB LEU B  10      27.674  33.375  27.415  4.00  1.00            
ATOM    842   CG LEU B  10      28.879  34.215  26.932  4.00  1.00            
ATOM    843  CD1 LEU B  10      30.181  33.846  27.666  4.00  1.00            
ATOM    844  CD2 LEU B  10      29.009  34.184  25.399  4.00  1.00            
ATOM    845    C LEU B  10      28.812  31.222  27.905  4.00  1.00            
ATOM    846    O LEU B  10      28.631  30.849  29.063  4.00  1.00            
ATOM    847    N VAL B  11      29.996  31.061  27.275  4.00  1.00            
ATOM    848   CA VAL B  11      31.154  30.492  27.911  4.00  1.00            
ATOM    849   CB VAL B  11      31.236  29.015  27.718  4.00  1.00            
ATOM    850  CG1 VAL B  11      30.063  28.353  28.459  4.00  1.00            
ATOM    851  CG2 VAL B  11      31.220  28.758  26.204  4.00  1.00            
ATOM    852    C VAL B  11      32.347  31.099  27.226  4.00  1.00            
ATOM    853    O VAL B  11      32.193  31.877  26.285  4.00  1.00            
ATOM    854    N THR B  12      33.573  30.780  27.697  4.00  1.00            
ATOM    855   CA THR B  12      34.756  31.314  27.073  4.00  1.00            
ATOM    856   CB THR B  12      35.777  31.841  28.042  4.00  1.00            
ATOM    857  OG1 THR B  12      36.847  32.456  27.340  4.00  1.00            
ATOM    858  CG2 THR B  12      36.297  30.675  28.899  4.00  1.00            
ATOM    859    C THR B  12      35.410  30.198  26.289  4.00  1.00            
ATOM    860    O THR B  12      35.582  29.083  26.780  4.00  1.00            
ATOM    861    N ILE B  13      35.763  30.498  25.020  4.00  1.00            
ATOM    862   CA ILE B  13      36.217  29.581  23.998  4.00  1.00            
ATOM    863   CB ILE B  13      36.160  30.217  22.639  4.00  1.00            
ATOM    864  CG1 ILE B  13      34.732  30.687  22.317  4.00  1.00            
ATOM    865  CG2 ILE B  13      36.726  29.213  21.619  4.00  1.00            
ATOM    866  CD1 ILE B  13      34.665  31.637  21.122  4.00  1.00            
ATOM    867    C ILE B  13      37.584  28.951  24.069  4.00  1.00            
ATOM    868    O ILE B  13      37.696  27.738  23.920  4.00  1.00            
ATOM    869    N ARG B  14      38.668  29.722  24.267  4.00  1.00            
ATOM    870   CA ARG B  14      39.996  29.150  24.251  4.00  1.00            
ATOM    871   CB ARG B  14      40.238  28.169  25.412  4.00  1.00            
ATOM    872   CG ARG B  14      40.141  28.823  26.794  4.00  1.00            
ATOM    873   CD ARG B  14      41.243  29.847  27.078  4.00  1.00            
ATOM    874   NE ARG B  14      42.548  29.129  27.028  4.00  1.00            
ATOM    875   CZ ARG B  14      43.694  29.755  27.426  4.00  1.00            
ATOM    876  NH1 ARG B  14      43.648  31.031  27.909  4.00  1.00            
ATOM    877  NH2 ARG B  14      44.887  29.098  27.341  4.00  1.00            
ATOM    878    C ARG B  14      40.376  28.449  22.960  4.00  1.00            
ATOM    879    O ARG B  14      40.688  27.260  22.980  4.00  1.00            
ATOM    880    N ILE B  15      40.356  29.155  21.798  4.00  1.00            
ATOM    881   CA ILE B  15      40.860  28.592  20.558  4.00  1.00            
ATOM    882   CB ILE B  15      39.847  28.500  19.451  4.00  1.00            
ATOM    883  CG1 ILE B  15      38.714  27.529  19.822  4.00  1.00            
ATOM    884  CG2 ILE B  15      40.593  28.098  18.168  4.00  1.00            
ATOM    885  CD1 ILE B  15      37.557  27.536  18.823  4.00  1.00            
ATOM    886    C ILE B  15      41.953  29.499  20.082  4.00  1.00            
ATOM    887    O ILE B  15      41.764  30.711  19.990  4.00  1.00            
ATOM    888    N GLY B  16      43.140  28.925  19.790  3.00  1.00            
ATOM    889   CA GLY B  16      44.255  29.687  19.296  3.00  1.00            
ATOM    890    C GLY B  16      44.943  30.311  20.467  3.00  1.00            
ATOM    891    O GLY B  16      45.889  31.080  20.305  3.00  1.00            
ATOM    892    N GLY B  17      44.466  30.012  21.694  3.00  1.00            
ATOM    893   CA GLY B  17      45.043  30.612  22.864  3.00  1.00            
ATOM    894    C GLY B  17      44.538  32.018  22.869  3.00  1.00            
ATOM    895    O GLY B  17      44.952  32.849  23.677  3.00  1.00            
ATOM    896    N GLN B  18      43.606  32.294  21.937  4.00  1.00            
ATOM    897   CA GLN B  18      43.123  33.608  21.665  4.00  1.00            
ATOM    898   CB GLN B  18      42.269  33.689  20.388  4.00  1.00            
ATOM    899   CG GLN B  18      41.893  35.129  20.028  4.00  1.00            
ATOM    900   CD GLN B  18      41.054  35.114  18.760  4.00  1.00            
ATOM    901  OE1 GLN B  18      39.876  34.762  18.786  4.00  1.00            
ATOM    902  NE2 GLN B  18      41.673  35.514  17.617  4.00  1.00            
ATOM    903    C GLN B  18      42.314  34.192  22.760  4.00  1.00            
ATOM    904    O GLN B  18      42.518  35.343  23.141  4.00  1.00            
ATOM    905    N LEU B  19      41.385  33.398  23.304  4.00  1.00            
ATOM    906   CA LEU B  19      40.465  33.892  24.278  4.00  1.00            
ATOM    907   CB LEU B  19      41.085  34.745  25.398  4.00  1.00            
ATOM    908   CG LEU B  19      40.036  35.235  26.413  4.00  1.00            
ATOM    909  CD1 LEU B  19      39.354  34.048  27.117  4.00  1.00            
ATOM    910  CD2 LEU B  19      40.637  36.247  27.399  4.00  1.00            
ATOM    911    C LEU B  19      39.435  34.690  23.557  4.00  1.00            
ATOM    912    O LEU B  19      39.739  35.698  22.920  4.00  1.00            
ATOM    913    N LYS B  20      38.175  34.219  23.626  4.00  1.00            
ATOM    914   CA LYS B  20      37.078  34.863  22.973  4.00  1.00            
ATOM    915   CB LYS B  20      36.889  34.397  21.513  4.00  1.00            
ATOM    916   CG LYS B  20      35.847  35.181  20.705  4.00  1.00            
ATOM    917   CD LYS B  20      36.254  36.617  20.365  4.00  1.00            
ATOM    918   CE LYS B  20      36.049  37.622  21.501  4.00  1.00            
ATOM    919   NZ LYS B  20      36.536  38.955  21.069  4.00  1.00            
ATOM    920    C LYS B  20      35.867  34.460  23.739  4.00  1.00            
ATOM    921    O LYS B  20      35.964  33.799  24.774  4.00  1.00            
ATOM    922    N GLU B  21      34.684  34.872  23.257  4.00  1.00            
ATOM    923   CA GLU B  21      33.487  34.517  23.947  4.00  1.00            
ATOM    924   CB GLU B  21      32.587  35.722  24.259  4.00  1.00            
ATOM    925   CG GLU B  21      33.195  36.673  25.292  4.00  1.00            
ATOM    926   CD GLU B  21      33.003  36.060  26.671  4.00  1.00            
ATOM    927  OE1 GLU B  21      33.698  35.055  26.985  4.00  1.00            
ATOM    928  OE2 GLU B  21      32.148  36.588  27.431  4.00  1.00            
ATOM    929    C GLU B  21      32.705  33.587  23.065  4.00  1.00            
ATOM    930    O GLU B  21      32.795  33.666  21.842  4.00  1.00            
ATOM    931    N ALA B  22      31.917  32.662  23.665  4.00  1.00            
ATOM    932   CA ALA B  22      31.194  31.719  22.852  4.00  1.00            
ATOM    933   CB ALA B  22      31.839  30.326  22.821  4.00  1.00            
ATOM    934    C ALA B  22      29.807  31.522  23.376  4.00  1.00            
ATOM    935    O ALA B  22      29.558  31.614  24.577  4.00  1.00            
ATOM    936    N LEU B  23      28.862  31.261  22.446  4.00  1.00            
ATOM    937   CA LEU B  23      27.502  30.955  22.788  4.00  1.00            
ATOM    938   CB LEU B  23      26.451  31.744  21.990  4.00  1.00            
ATOM    939   CG LEU B  23      26.473  33.260  22.259  4.00  1.00            
ATOM    940  CD1 LEU B  23      25.338  33.974  21.506  4.00  1.00            
ATOM    941  CD2 LEU B  23      26.469  33.561  23.767  4.00  1.00            
ATOM    942    C LEU B  23      27.316  29.504  22.438  4.00  1.00            
ATOM    943    O LEU B  23      27.871  29.033  21.448  4.00  1.00            
ATOM    944    N LEU B  24      26.553  28.745  23.255  4.00  1.00            
ATOM    945   CA LEU B  24      26.317  27.349  22.976  4.00  1.00            
ATOM    946   CB LEU B  24      26.021  26.525  24.243  4.00  1.00            
ATOM    947   CG LEU B  24      27.068  26.679  25.364  4.00  1.00            
ATOM    948  CD1 LEU B  24      26.766  25.741  26.543  4.00  1.00            
ATOM    949  CD2 LEU B  24      28.503  26.537  24.840  4.00  1.00            
ATOM    950    C LEU B  24      25.043  27.327  22.168  4.00  1.00            
ATOM    951    O LEU B  24      24.153  28.139  22.416  4.00  1.00            
ATOM    952    N ASP B  25      24.907  26.427  21.164  1.00  1.00            
ATOM    953   CA ASP B  25      23.680  26.484  20.407  1.00  1.00            
ATOM    954   CB ASP B  25      23.792  27.366  19.150  1.00  1.00            
ATOM    955   CG ASP B  25      22.394  27.636  18.612  1.00  1.00            
ATOM    956  OD1 ASP B  25      21.421  27.059  19.170  1.00  1.00            
ATOM    957  OD2 ASP B  25      22.280  28.424  17.635  1.00  1.00            
ATOM    958    C ASP B  25      23.259  25.146  19.960  1.00  1.00            
ATOM    959    O ASP B  25      23.995  24.414  19.300  1.00  1.00            
ATOM    960    N THR B  26      22.033  24.799  20.354  3.00  1.00            
ATOM    961   CA THR B  26      21.455  23.570  19.946  3.00  1.00            
ATOM    962   CB THR B  26      20.203  23.280  20.714  3.00  1.00            
ATOM    963  OG1 THR B  26      20.476  23.302  22.106  3.00  1.00            
ATOM    964  CG2 THR B  26      19.714  21.881  20.329  3.00  1.00            
ATOM    965    C THR B  26      21.121  23.657  18.490  3.00  1.00            
ATOM    966    O THR B  26      21.329  22.714  17.730  3.00  1.00            
ATOM    967    N GLY B  27      20.600  24.826  18.072  3.00  1.00            
ATOM    968   CA GLY B  27      20.095  25.030  16.744  3.00  1.00            
ATOM    969    C GLY B  27      21.150  24.923  15.675  3.00  1.00            
ATOM    970    O GLY B  27      20.906  24.322  14.630  3.00  1.00            
ATOM    971    N ALA B  28      22.349  25.499  15.886  1.00  1.00            
ATOM    972   CA ALA B  28      23.334  25.513  14.833  1.00  1.00            
ATOM    973   CB ALA B  28      24.537  26.423  15.133  1.00  1.00            
ATOM    974    C ALA B  28      23.864  24.125  14.605  1.00  1.00            
ATOM    975    O ALA B  28      23.851  23.281  15.499  1.00  1.00            
ATOM    976    N ASP B  29      24.325  23.866  13.360  1.00  1.00            
ATOM    977   CA ASP B  29      24.906  22.611  12.953  1.00  1.00            
ATOM    978   CB ASP B  29      24.588  22.275  11.485  1.00  1.00            
ATOM    979   CG ASP B  29      24.994  20.834  11.212  1.00  1.00            
ATOM    980  OD1 ASP B  29      25.531  20.178  12.143  1.00  1.00            
ATOM    981  OD2 ASP B  29      24.763  20.369  10.063  1.00  1.00            
ATOM    982    C ASP B  29      26.382  22.799  13.071  1.00  1.00            
ATOM    983    O ASP B  29      26.988  22.400  14.064  1.00  1.00            
ATOM    984    N ASP B  30      27.008  23.425  12.054  1.00  1.00            
ATOM    985   CA ASP B  30      28.418  23.634  12.179  1.00  1.00            
ATOM    986   CB ASP B  30      29.165  23.886  10.858  1.00  1.00            
ATOM    987   CG ASP B  30      30.637  23.546  11.074  1.00  1.00            
ATOM    988  OD1 ASP B  30      31.005  23.159  12.215  1.00  1.00            
ATOM    989  OD2 ASP B  30      31.414  23.650  10.088  1.00  1.00            
ATOM    990    C ASP B  30      28.598  24.812  13.107  1.00  1.00            
ATOM    991    O ASP B  30      27.642  25.534  13.384  1.00  1.00            
ATOM    992    N THR B  31      29.830  25.017  13.632  1.00  1.00            
ATOM    993   CA THR B  31      30.146  26.062  14.580  1.00  1.00            
ATOM    994   CB THR B  31      31.261  25.649  15.499  1.00  1.00            
ATOM    995  OG1 THR B  31      31.481  26.626  16.505  1.00  1.00            
ATOM    996  CG2 THR B  31      32.536  25.448  14.663  1.00  1.00            
ATOM    997    C THR B  31      30.611  27.255  13.799  1.00  1.00            
ATOM    998    O THR B  31      31.322  27.113  12.805  1.00  1.00            
ATOM    999    N VAL B  32      30.212  28.474  14.227  4.00  1.00            
ATOM   1000   CA VAL B  32      30.596  29.664  13.514  4.00  1.00            
ATOM   1001   CB VAL B  32      29.426  30.469  13.028  4.00  1.00            
ATOM   1002  CG1 VAL B  32      29.941  31.775  12.401  4.00  1.00            
ATOM   1003  CG2 VAL B  32      28.614  29.596  12.056  4.00  1.00            
ATOM   1004    C VAL B  32      31.384  30.526  14.431  4.00  1.00            
ATOM   1005    O VAL B  32      31.111  30.601  15.627  4.00  1.00            
ATOM   1006    N LEU B  33      32.419  31.182  13.878  4.00  1.00            
ATOM   1007   CA LEU B  33      33.211  32.068  14.670  4.00  1.00            
ATOM   1008   CB LEU B  33      34.656  31.594  14.898  4.00  1.00            
ATOM   1009   CG LEU B  33      34.757  30.377  15.837  4.00  1.00            
ATOM   1010  CD1 LEU B  33      34.345  30.753  17.270  4.00  1.00            
ATOM   1011  CD2 LEU B  33      33.972  29.172  15.292  4.00  1.00            
ATOM   1012    C LEU B  33      33.265  33.393  13.978  4.00  1.00            
ATOM   1013    O LEU B  33      33.059  33.483  12.768  4.00  1.00            
ATOM   1014    N GLU B  34      33.528  34.471  14.746  1.00  1.00            
ATOM   1015   CA GLU B  34      33.648  35.768  14.145  1.00  1.00            
ATOM   1016   CB GLU B  34      33.893  36.913  15.145  1.00  1.00            
ATOM   1017   CG GLU B  34      33.944  38.292  14.479  1.00  1.00            
ATOM   1018   CD GLU B  34      34.140  39.351  15.556  1.00  1.00            
ATOM   1019  OE1 GLU B  34      34.345  38.964  16.738  1.00  1.00            
ATOM   1020  OE2 GLU B  34      34.088  40.562  15.212  1.00  1.00            
ATOM   1021    C GLU B  34      34.842  35.646  13.254  1.00  1.00            
ATOM   1022    O GLU B  34      35.649  34.740  13.447  1.00  1.00            
ATOM   1023    N GLU B  35      34.967  36.514  12.226  1.00  1.00            
ATOM   1024   CA GLU B  35      36.081  36.364  11.328  1.00  1.00            
ATOM   1025   CB GLU B  35      36.148  37.426  10.211  1.00  1.00            
ATOM   1026   CG GLU B  35      35.032  37.291   9.173  1.00  1.00            
ATOM   1027   CD GLU B  35      35.213  38.386   8.132  1.00  1.00            
ATOM   1028  OE1 GLU B  35      36.236  39.119   8.208  1.00  1.00            
ATOM   1029  OE2 GLU B  35      34.332  38.497   7.239  1.00  1.00            
ATOM   1030    C GLU B  35      37.328  36.441  12.119  1.00  1.00            
ATOM   1031    O GLU B  35      37.607  37.423  12.805  1.00  1.00            
ATOM   1032    N MET B  36      38.097  35.347  12.042  1.00  1.00            
ATOM   1033   CA MET B  36      39.331  35.265  12.739  1.00  1.00            
ATOM   1034   CB MET B  36      39.311  34.277  13.917  1.00  1.00            
ATOM   1035   CG MET B  36      38.493  34.736  15.125  1.00  1.00            
ATOM   1036   SD MET B  36      38.201  33.423  16.348  1.00  1.00            
ATOM   1037   CE MET B  36      39.962  33.072  16.628  1.00  1.00            
ATOM   1038    C MET B  36      40.300  34.712  11.770  1.00  1.00            
ATOM   1039    O MET B  36      39.948  33.879  10.935  1.00  1.00            
ATOM   1040    N ASN B  37      41.555  35.174  11.847  1.00  1.00            
ATOM   1041   CA ASN B  37      42.508  34.598  10.964  1.00  1.00            
ATOM   1042   CB ASN B  37      43.627  35.570  10.540  1.00  1.00            
ATOM   1043   CG ASN B  37      44.278  36.132  11.794  1.00  1.00            
ATOM   1044  OD1 ASN B  37      45.328  35.663  12.228  1.00  1.00            
ATOM   1045  ND2 ASN B  37      43.626  37.159  12.401  1.00  1.00            
ATOM   1046    C ASN B  37      43.076  33.421  11.679  1.00  1.00            
ATOM   1047    O ASN B  37      43.874  33.548  12.607  1.00  1.00            
ATOM   1048    N LEU B  38      42.645  32.222  11.251  1.00  1.00            
ATOM   1049   CA LEU B  38      43.053  31.007  11.886  1.00  1.00            
ATOM   1050   CB LEU B  38      41.883  30.034  12.115  1.00  1.00            
ATOM   1051   CG LEU B  38      40.801  30.597  13.054  1.00  1.00            
ATOM   1052  CD1 LEU B  38      39.694  29.563  13.315  1.00  1.00            
ATOM   1053  CD2 LEU B  38      41.416  31.158  14.347  1.00  1.00            
ATOM   1054    C LEU B  38      44.035  30.340  10.979  1.00  1.00            
ATOM   1055    O LEU B  38      44.055  30.524   9.763  1.00  1.00            
ATOM   1056    N PRO B  39      44.854  29.566  11.620  1.00  1.00            
ATOM   1057   CA PRO B  39      46.009  28.927  11.060  1.00  1.00            
ATOM   1058   CD PRO B  39      44.658  29.243  13.024  1.00  1.00            
ATOM   1059   CB PRO B  39      46.747  28.319  12.256  1.00  1.00            
ATOM   1060   CG PRO B  39      45.645  28.103  13.305  1.00  1.00            
ATOM   1061    C PRO B  39      46.014  27.957   9.917  1.00  1.00            
ATOM   1062    O PRO B  39      46.964  28.018   9.138  1.00  1.00            
ATOM   1063    N GLY B  40      45.029  27.059   9.761  1.00  1.00            
ATOM   1064   CA GLY B  40      45.281  26.030   8.786  1.00  1.00            
ATOM   1065    C GLY B  40      44.635  26.289   7.472  1.00  1.00            
ATOM   1066    O GLY B  40      44.314  27.417   7.102  1.00  1.00            
ATOM   1067    N LYS B  41      44.436  25.172   6.741  1.00  1.00            
ATOM   1068   CA LYS B  41      43.874  25.153   5.429  1.00  1.00            
ATOM   1069   CB LYS B  41      43.690  23.737   4.859  1.00  1.00            
ATOM   1070   CG LYS B  41      43.031  23.717   3.478  1.00  1.00            
ATOM   1071   CD LYS B  41      43.871  24.363   2.376  1.00  1.00            
ATOM   1072   CE LYS B  41      43.211  24.290   0.997  1.00  1.00            
ATOM   1073   NZ LYS B  41      43.088  22.876   0.578  1.00  1.00            
ATOM   1074    C LYS B  41      42.534  25.787   5.498  1.00  1.00            
ATOM   1075    O LYS B  41      41.880  25.800   6.540  1.00  1.00            
ATOM   1076    N TRP B  42      42.111  26.361   4.360  4.00  1.00            
ATOM   1077   CA TRP B  42      40.882  27.080   4.342  4.00  1.00            
ATOM   1078   CB TRP B  42      41.132  28.592   4.207  4.00  1.00            
ATOM   1079   CG TRP B  42      39.934  29.432   3.846  4.00  1.00            
ATOM   1080  CD2 TRP B  42      39.813  30.086   2.574  4.00  1.00            
ATOM   1081  CD1 TRP B  42      38.828  29.772   4.566  4.00  1.00            
ATOM   1082  NE1 TRP B  42      38.017  30.593   3.815  4.00  1.00            
ATOM   1083  CE2 TRP B  42      38.615  30.797   2.589  4.00  1.00            
ATOM   1084  CE3 TRP B  42      40.639  30.097   1.487  4.00  1.00            
ATOM   1085  CZ2 TRP B  42      38.222  31.533   1.508  4.00  1.00            
ATOM   1086  CZ3 TRP B  42      40.238  30.836   0.396  4.00  1.00            
ATOM   1087  CH2 TRP B  42      39.052  31.540   0.408  4.00  1.00            
ATOM   1088    C TRP B  42      40.008  26.631   3.206  4.00  1.00            
ATOM   1089    O TRP B  42      40.489  26.294   2.126  4.00  1.00            
ATOM   1090    N LYS B  43      38.677  26.601   3.453  4.00  1.00            
ATOM   1091   CA LYS B  43      37.701  26.256   2.456  4.00  1.00            
ATOM   1092   CB LYS B  43      37.182  24.811   2.545  4.00  1.00            
ATOM   1093   CG LYS B  43      38.229  23.787   2.103  4.00  1.00            
ATOM   1094   CD LYS B  43      37.861  22.337   2.419  4.00  1.00            
ATOM   1095   CE LYS B  43      38.915  21.333   1.940  4.00  1.00            
ATOM   1096   NZ LYS B  43      38.488  19.950   2.252  4.00  1.00            
ATOM   1097    C LYS B  43      36.544  27.186   2.627  4.00  1.00            
ATOM   1098    O LYS B  43      36.300  27.687   3.721  4.00  1.00            
ATOM   1099    N PRO B  44      35.853  27.476   1.561  4.00  0.00            
ATOM   1100   CA PRO B  44      34.707  28.343   1.644  4.00  0.00            
ATOM   1101   CD PRO B  44      36.477  27.520   0.252  4.00  0.00            
ATOM   1102   CB PRO B  44      34.499  28.913   0.240  4.00  0.00            
ATOM   1103   CG PRO B  44      35.362  28.026  -0.675  4.00  0.00            
ATOM   1104    C PRO B  44      33.577  27.514   2.146  4.00  0.00            
ATOM   1105    O PRO B  44      33.667  26.291   2.064  4.00  0.00            
ATOM   1106    N LYS B  45      32.525  28.153   2.677  4.00  0.00            
ATOM   1107   CA LYS B  45      31.400  27.454   3.224  4.00  0.00            
ATOM   1108   CB LYS B  45      31.442  27.465   4.763  4.00  0.00            
ATOM   1109   CG LYS B  45      30.298  26.754   5.485  4.00  0.00            
ATOM   1110   CD LYS B  45      30.471  25.244   5.628  4.00  0.00            
ATOM   1111   CE LYS B  45      29.390  24.612   6.506  4.00  0.00            
ATOM   1112   NZ LYS B  45      29.811  23.257   6.917  4.00  0.00            
ATOM   1113    C LYS B  45      30.209  28.278   2.867  4.00  0.00            
ATOM   1114    O LYS B  45      30.315  29.494   2.708  4.00  0.00            
ATOM   1115    N MET B  46      29.042  27.634   2.706  4.00  0.00            
ATOM   1116   CA MET B  46      27.858  28.400   2.470  4.00  0.00            
ATOM   1117   CB MET B  46      27.117  28.011   1.179  4.00  0.00            
ATOM   1118   CG MET B  46      27.885  28.331  -0.105  4.00  0.00            
ATOM   1119   SD MET B  46      27.048  27.797  -1.629  4.00  0.00            
ATOM   1120   CE MET B  46      28.263  28.538  -2.758  4.00  0.00            
ATOM   1121    C MET B  46      26.953  28.080   3.597  4.00  0.00            
ATOM   1122    O MET B  46      26.575  26.926   3.789  4.00  0.00            
ATOM   1123    N ILE B  47      26.597  29.091   4.404  4.00  0.00            
ATOM   1124   CA ILE B  47      25.707  28.742   5.457  4.00  0.00            
ATOM   1125   CB ILE B  47      26.281  28.965   6.828  4.00  0.00            
ATOM   1126  CG1 ILE B  47      26.556  30.446   7.121  4.00  0.00            
ATOM   1127  CG2 ILE B  47      27.549  28.098   6.921  4.00  0.00            
ATOM   1128  CD1 ILE B  47      26.852  30.734   8.592  4.00  0.00            
ATOM   1129    C ILE B  47      24.462  29.542   5.291  4.00  0.00            
ATOM   1130    O ILE B  47      24.455  30.766   5.410  4.00  0.00            
ATOM   1131    N GLY B  48      23.355  28.863   4.959  4.00  0.00            
ATOM   1132   CA GLY B  48      22.151  29.614   4.903  4.00  0.00            
ATOM   1133    C GLY B  48      21.847  29.928   6.333  4.00  0.00            
ATOM   1134    O GLY B  48      21.752  29.028   7.165  4.00  0.00            
ATOM   1135    N GLY B  49      21.693  31.221   6.660  1.00  0.00            
ATOM   1136   CA GLY B  49      21.320  31.592   7.992  1.00  0.00            
ATOM   1137    C GLY B  49      19.835  31.579   7.920  1.00  0.00            
ATOM   1138    O GLY B  49      19.275  30.964   7.016  1.00  0.00            
ATOM   1139    N ILE B  50      19.131  32.249   8.848  1.00  0.00            
ATOM   1140   CA ILE B  50      17.718  32.183   8.656  1.00  0.00            
ATOM   1141   CB ILE B  50      16.900  32.137   9.920  1.00  0.00            
ATOM   1142  CG1 ILE B  50      15.419  31.916   9.572  1.00  0.00            
ATOM   1143  CG2 ILE B  50      17.151  33.414  10.734  1.00  0.00            
ATOM   1144  CD1 ILE B  50      15.158  30.574   8.894  1.00  0.00            
ATOM   1145    C ILE B  50      17.308  33.378   7.863  1.00  0.00            
ATOM   1146    O ILE B  50      17.509  34.524   8.262  1.00  0.00            
ATOM   1147    N GLY B  51      16.762  33.121   6.662  1.00  0.00            
ATOM   1148   CA GLY B  51      16.256  34.181   5.849  1.00  0.00            
ATOM   1149    C GLY B  51      17.400  34.929   5.246  1.00  0.00            
ATOM   1150    O GLY B  51      17.200  35.941   4.577  1.00  0.00            
ATOM   1151    N GLY B  52      18.639  34.450   5.453  1.00  0.00            
ATOM   1152   CA GLY B  52      19.741  35.177   4.897  1.00  0.00            
ATOM   1153    C GLY B  52      20.800  34.183   4.525  1.00  0.00            
ATOM   1154    O GLY B  52      20.814  33.066   5.034  1.00  0.00            
ATOM   1155    N PHE B  53      21.713  34.564   3.605  4.00  0.00            
ATOM   1156   CA PHE B  53      22.791  33.696   3.208  4.00  0.00            
ATOM   1157   CB PHE B  53      22.859  33.470   1.685  4.00  0.00            
ATOM   1158   CG PHE B  53      24.005  32.561   1.379  4.00  0.00            
ATOM   1159  CD1 PHE B  53      25.287  33.057   1.281  4.00  0.00            
ATOM   1160  CD2 PHE B  53      23.802  31.215   1.178  4.00  0.00            
ATOM   1161  CE1 PHE B  53      26.346  32.224   0.999  4.00  0.00            
ATOM   1162  CE2 PHE B  53      24.857  30.378   0.896  4.00  0.00            
ATOM   1163   CZ PHE B  53      26.133  30.882   0.804  4.00  0.00            
ATOM   1164    C PHE B  53      24.057  34.391   3.605  4.00  0.00            
ATOM   1165    O PHE B  53      24.245  35.565   3.289  4.00  0.00            
ATOM   1166    N ILE B  54      24.959  33.697   4.333  4.00  0.00            
ATOM   1167   CA ILE B  54      26.201  34.332   4.677  4.00  0.00            
ATOM   1168   CB ILE B  54      26.336  34.682   6.131  4.00  0.00            
ATOM   1169  CG1 ILE B  54      27.531  35.628   6.341  4.00  0.00            
ATOM   1170  CG2 ILE B  54      26.406  33.383   6.945  4.00  0.00            
ATOM   1171  CD1 ILE B  54      27.543  36.298   7.715  4.00  0.00            
ATOM   1172    C ILE B  54      27.317  33.420   4.294  4.00  0.00            
ATOM   1173    O ILE B  54      27.296  32.225   4.587  4.00  0.00            
ATOM   1174    N LYS B  55      28.327  33.978   3.598  4.00  0.00            
ATOM   1175   CA LYS B  55      29.466  33.212   3.188  4.00  0.00            
ATOM   1176   CB LYS B  55      30.375  33.980   2.214  4.00  0.00            
ATOM   1177   CG LYS B  55      31.607  33.206   1.743  4.00  0.00            
ATOM   1178   CD LYS B  55      32.256  33.823   0.502  4.00  0.00            
ATOM   1179   CE LYS B  55      31.715  33.247  -0.809  4.00  0.00            
ATOM   1180   NZ LYS B  55      30.233  33.247  -0.793  4.00  0.00            
ATOM   1181    C LYS B  55      30.241  32.924   4.434  4.00  0.00            
ATOM   1182    O LYS B  55      30.342  33.774   5.317  4.00  0.00            
ATOM   1183    N VAL B  56      30.792  31.700   4.552  4.00  0.00            
ATOM   1184   CA VAL B  56      31.522  31.355   5.739  4.00  0.00            
ATOM   1185   CB VAL B  56      30.827  30.321   6.575  4.00  0.00            
ATOM   1186  CG1 VAL B  56      31.726  29.931   7.760  4.00  0.00            
ATOM   1187  CG2 VAL B  56      29.463  30.888   6.989  4.00  0.00            
ATOM   1188    C VAL B  56      32.823  30.762   5.316  4.00  0.00            
ATOM   1189    O VAL B  56      32.942  30.217   4.223  4.00  0.00            
ATOM   1190    N ARG B  57      33.856  30.891   6.170  4.00  0.00            
ATOM   1191   CA ARG B  57      35.099  30.253   5.860  4.00  0.00            
ATOM   1192   CB ARG B  57      36.359  31.072   6.181  4.00  0.00            
ATOM   1193   CG ARG B  57      36.493  32.380   5.399  4.00  0.00            
ATOM   1194   CD ARG B  57      37.805  33.110   5.692  4.00  0.00            
ATOM   1195   NE ARG B  57      37.704  34.475   5.108  4.00  0.00            
ATOM   1196   CZ ARG B  57      38.206  35.537   5.802  4.00  0.00            
ATOM   1197  NH1 ARG B  57      38.808  35.334   7.010  4.00  0.00            
ATOM   1198  NH2 ARG B  57      38.105  36.800   5.295  4.00  0.00            
ATOM   1199    C ARG B  57      35.131  29.037   6.740  4.00  0.00            
ATOM   1200    O ARG B  57      34.584  29.048   7.842  4.00  0.00            
ATOM   1201    N GLN B  58      35.753  27.941   6.262  4.00  1.00            
ATOM   1202   CA GLN B  58      35.777  26.713   7.004  4.00  1.00            
ATOM   1203   CB GLN B  58      35.254  25.507   6.204  4.00  1.00            
ATOM   1204   CG GLN B  58      33.796  25.619   5.759  4.00  1.00            
ATOM   1205   CD GLN B  58      33.469  24.356   4.974  4.00  1.00            
ATOM   1206  OE1 GLN B  58      33.949  23.271   5.297  4.00  1.00            
ATOM   1207  NE2 GLN B  58      32.638  24.496   3.906  4.00  1.00            
ATOM   1208    C GLN B  58      37.190  26.384   7.312  4.00  1.00            
ATOM   1209    O GLN B  58      38.119  26.833   6.641  4.00  1.00            
ATOM   1210    N TYR B  59      37.371  25.598   8.382  4.00  1.00            
ATOM   1211   CA TYR B  59      38.664  25.129   8.752  4.00  1.00            
ATOM   1212   CB TYR B  59      39.288  25.871   9.946  4.00  1.00            
ATOM   1213   CG TYR B  59      39.718  27.227   9.504  4.00  1.00            
ATOM   1214  CD1 TYR B  59      38.814  28.250   9.329  4.00  1.00            
ATOM   1215  CD2 TYR B  59      41.051  27.470   9.275  4.00  1.00            
ATOM   1216  CE1 TYR B  59      39.243  29.493   8.918  4.00  1.00            
ATOM   1217  CE2 TYR B  59      41.486  28.708   8.865  4.00  1.00            
ATOM   1218   CZ TYR B  59      40.578  29.722   8.686  4.00  1.00            
ATOM   1219   OH TYR B  59      41.022  30.994   8.265  4.00  1.00            
ATOM   1220    C TYR B  59      38.507  23.717   9.159  4.00  1.00            
ATOM   1221    O TYR B  59      37.400  23.232   9.392  4.00  1.00            
ATOM   1222    N ASP B  60      39.641  23.011   9.225  4.00  1.00            
ATOM   1223   CA ASP B  60      39.593  21.640   9.593  4.00  1.00            
ATOM   1224   CB ASP B  60      40.545  20.759   8.766  4.00  1.00            
ATOM   1225   CG ASP B  60      39.996  20.690   7.346  4.00  1.00            
ATOM   1226  OD1 ASP B  60      38.816  21.088   7.151  4.00  1.00            
ATOM   1227  OD2 ASP B  60      40.744  20.236   6.439  4.00  1.00            
ATOM   1228    C ASP B  60      39.974  21.519  11.031  4.00  1.00            
ATOM   1229    O ASP B  60      39.430  22.202  11.897  4.00  1.00            
ATOM   1230    N GLN B  61      40.934  20.616  11.315  4.00  1.00            
ATOM   1231   CA GLN B  61      41.310  20.327  12.666  4.00  1.00            
ATOM   1232   CB GLN B  61      42.416  19.269  12.784  4.00  1.00            
ATOM   1233   CG GLN B  61      42.814  18.966  14.230  4.00  1.00            
ATOM   1234   CD GLN B  61      44.056  18.089  14.198  4.00  1.00            
ATOM   1235  OE1 GLN B  61      44.490  17.566  15.223  4.00  1.00            
ATOM   1236  NE2 GLN B  61      44.653  17.927  12.986  4.00  1.00            
ATOM   1237    C GLN B  61      41.827  21.553  13.334  4.00  1.00            
ATOM   1238    O GLN B  61      42.899  22.065  13.014  4.00  1.00            
ATOM   1239    N ILE B  62      41.028  22.064  14.285  4.00  1.00            
ATOM   1240   CA ILE B  62      41.437  23.130  15.142  4.00  1.00            
ATOM   1241   CB ILE B  62      40.804  24.458  14.842  4.00  1.00            
ATOM   1242  CG1 ILE B  62      41.228  24.957  13.452  4.00  1.00            
ATOM   1243  CG2 ILE B  62      41.166  25.428  15.980  4.00  1.00            
ATOM   1244  CD1 ILE B  62      40.458  26.192  12.982  4.00  1.00            
ATOM   1245    C ILE B  62      40.956  22.710  16.468  4.00  1.00            
ATOM   1246    O ILE B  62      39.820  22.261  16.620  4.00  1.00            
ATOM   1247    N PRO B  63      41.793  22.824  17.433  4.00  1.00            
ATOM   1248   CA PRO B  63      41.320  22.421  18.708  4.00  1.00            
ATOM   1249   CD PRO B  63      43.207  22.530  17.252  4.00  1.00            
ATOM   1250   CB PRO B  63      42.563  22.197  19.568  4.00  1.00            
ATOM   1251   CG PRO B  63      43.645  21.817  18.541  4.00  1.00            
ATOM   1252    C PRO B  63      40.398  23.452  19.234  4.00  1.00            
ATOM   1253    O PRO B  63      40.602  24.634  18.977  4.00  1.00            
ATOM   1254    N VAL B  64      39.365  23.013  19.963  4.00  1.00            
ATOM   1255   CA VAL B  64      38.474  23.941  20.567  4.00  1.00            
ATOM   1256   CB VAL B  64      37.092  23.903  19.982  4.00  1.00            
ATOM   1257  CG1 VAL B  64      36.182  24.836  20.798  4.00  1.00            
ATOM   1258  CG2 VAL B  64      37.181  24.254  18.488  4.00  1.00            
ATOM   1259    C VAL B  64      38.351  23.458  21.962  4.00  1.00            
ATOM   1260    O VAL B  64      38.321  22.253  22.206  4.00  1.00            
ATOM   1261    N GLU B  65      38.301  24.382  22.928  4.00  1.00            
ATOM   1262   CA GLU B  65      38.213  23.887  24.260  4.00  1.00            
ATOM   1263   CB GLU B  65      39.501  24.197  25.040  4.00  1.00            
ATOM   1264   CG GLU B  65      39.731  23.376  26.307  4.00  1.00            
ATOM   1265   CD GLU B  65      41.238  23.394  26.529  4.00  1.00            
ATOM   1266  OE1 GLU B  65      41.967  23.493  25.507  4.00  1.00            
ATOM   1267  OE2 GLU B  65      41.683  23.309  27.705  4.00  1.00            
ATOM   1268    C GLU B  65      37.059  24.581  24.903  4.00  1.00            
ATOM   1269    O GLU B  65      37.177  25.720  25.349  4.00  1.00            
ATOM   1270    N ILE B  66      35.904  23.897  25.003  4.00  1.00            
ATOM   1271   CA ILE B  66      34.764  24.550  25.576  4.00  1.00            
ATOM   1272   CB ILE B  66      33.476  24.196  24.885  4.00  1.00            
ATOM   1273  CG1 ILE B  66      32.337  25.119  25.329  4.00  1.00            
ATOM   1274  CG2 ILE B  66      33.209  22.703  25.076  4.00  1.00            
ATOM   1275  CD1 ILE B  66      32.488  26.528  24.764  4.00  1.00            
ATOM   1276    C ILE B  66      34.729  24.141  27.022  4.00  1.00            
ATOM   1277    O ILE B  66      34.681  22.959  27.361  4.00  1.00            
ATOM   1278    N CYS B  67      34.809  25.140  27.922  3.00  1.00            
ATOM   1279   CA CYS B  67      34.763  24.911  29.339  3.00  1.00            
ATOM   1280   CB CYS B  67      33.429  24.297  29.794  3.00  1.00            
ATOM   1281   SG CYS B  67      32.016  25.384  29.434  3.00  1.00            
ATOM   1282    C CYS B  67      35.875  23.999  29.756  3.00  1.00            
ATOM   1283    O CYS B  67      35.725  23.228  30.703  3.00  1.00            
ATOM   1284    N GLY B  68      37.027  24.062  29.063  3.00  1.00            
ATOM   1285   CA GLY B  68      38.160  23.274  29.462  3.00  1.00            
ATOM   1286    C GLY B  68      38.016  21.908  28.878  3.00  1.00            
ATOM   1287    O GLY B  68      38.893  21.060  29.040  3.00  1.00            
ATOM   1288    N HIS B  69      36.896  21.656  28.179  4.00  1.00            
ATOM   1289   CA HIS B  69      36.696  20.362  27.604  4.00  1.00            
ATOM   1290  ND1 HIS B  69      34.186  18.962  29.285  4.00  1.00            
ATOM   1291   CG HIS B  69      34.314  20.035  28.434  4.00  1.00            
ATOM   1292   CB HIS B  69      35.228  20.063  27.244  4.00  1.00            
ATOM   1293  NE2 HIS B  69      32.793  20.529  30.026  4.00  1.00            
ATOM   1294  CD2 HIS B  69      33.457  20.984  28.902  4.00  1.00            
ATOM   1295  CE1 HIS B  69      33.263  19.310  30.218  4.00  1.00            
ATOM   1296    C HIS B  69      37.472  20.293  26.346  4.00  1.00            
ATOM   1297    O HIS B  69      37.701  21.299  25.676  4.00  1.00            
ATOM   1298    N LYS B  70      37.923  19.078  26.008  4.00  1.00            
ATOM   1299   CA LYS B  70      38.654  18.927  24.797  4.00  1.00            
ATOM   1300   CB LYS B  70      39.511  17.652  24.746  4.00  1.00            
ATOM   1301   CG LYS B  70      40.697  17.629  25.709  4.00  1.00            
ATOM   1302   CD LYS B  70      41.287  16.227  25.889  4.00  1.00            
ATOM   1303   CE LYS B  70      42.610  16.204  26.655  4.00  1.00            
ATOM   1304   NZ LYS B  70      43.709  16.653  25.771  4.00  1.00            
ATOM   1305    C LYS B  70      37.679  18.787  23.700  4.00  1.00            
ATOM   1306    O LYS B  70      36.614  18.194  23.864  4.00  1.00            
ATOM   1307    N ALA B  71      38.019  19.372  22.545  4.00  1.00            
ATOM   1308   CA ALA B  71      37.174  19.181  21.421  4.00  1.00            
ATOM   1309   CB ALA B  71      35.931  20.086  21.418  4.00  1.00            
ATOM   1310    C ALA B  71      37.977  19.534  20.226  4.00  1.00            
ATOM   1311    O ALA B  71      38.829  20.421  20.271  4.00  1.00            
ATOM   1312    N ILE B  72      37.731  18.823  19.116  4.00  1.00            
ATOM   1313   CA ILE B  72      38.446  19.119  17.923  4.00  1.00            
ATOM   1314   CB ILE B  72      39.588  18.177  17.683  4.00  1.00            
ATOM   1315  CG1 ILE B  72      40.604  18.275  18.835  4.00  1.00            
ATOM   1316  CG2 ILE B  72      40.180  18.486  16.298  4.00  1.00            
ATOM   1317  CD1 ILE B  72      41.611  17.127  18.860  4.00  1.00            
ATOM   1318    C ILE B  72      37.485  18.956  16.791  4.00  1.00            
ATOM   1319    O ILE B  72      36.527  18.190  16.894  4.00  1.00            
ATOM   1320    N GLY B  73      37.695  19.681  15.675  4.00  1.00            
ATOM   1321   CA GLY B  73      36.778  19.485  14.592  4.00  1.00            
ATOM   1322    C GLY B  73      36.793  20.667  13.689  4.00  1.00            
ATOM   1323    O GLY B  73      37.703  21.494  13.722  4.00  1.00            
ATOM   1324    N THR B  74      35.744  20.756  12.849  4.00  1.00            
ATOM   1325   CA THR B  74      35.660  21.780  11.861  4.00  1.00            
ATOM   1326   CB THR B  74      34.748  21.442  10.717  4.00  1.00            
ATOM   1327  OG1 THR B  74      33.422  21.242  11.184  4.00  1.00            
ATOM   1328  CG2 THR B  74      35.272  20.166  10.035  4.00  1.00            
ATOM   1329    C THR B  74      35.200  23.053  12.459  4.00  1.00            
ATOM   1330    O THR B  74      34.441  23.077  13.427  4.00  1.00            
ATOM   1331    N VAL B  75      35.690  24.163  11.877  4.00  1.00            
ATOM   1332   CA VAL B  75      35.298  25.441  12.361  4.00  1.00            
ATOM   1333   CB VAL B  75      36.345  26.140  13.174  4.00  1.00            
ATOM   1334  CG1 VAL B  75      36.588  25.331  14.459  4.00  1.00            
ATOM   1335  CG2 VAL B  75      37.593  26.327  12.306  4.00  1.00            
ATOM   1336    C VAL B  75      34.970  26.314  11.226  4.00  1.00            
ATOM   1337    O VAL B  75      35.471  26.154  10.113  4.00  1.00            
ATOM   1338    N LEU B  76      34.078  27.273  11.503  4.00  1.00            
ATOM   1339   CA LEU B  76      33.699  28.156  10.466  4.00  1.00            
ATOM   1340   CB LEU B  76      32.216  28.060  10.074  4.00  1.00            
ATOM   1341   CG LEU B  76      31.816  26.682   9.524  4.00  1.00            
ATOM   1342  CD1 LEU B  76      30.377  26.692   8.987  4.00  1.00            
ATOM   1343  CD2 LEU B  76      32.836  26.176   8.493  4.00  1.00            
ATOM   1344    C LEU B  76      33.903  29.552  10.941  4.00  1.00            
ATOM   1345    O LEU B  76      33.913  29.817  12.143  4.00  1.00            
ATOM   1346    N VAL B  77      34.097  30.487   9.991  4.00  1.00            
ATOM   1347   CA VAL B  77      34.236  31.856  10.380  4.00  1.00            
ATOM   1348   CB VAL B  77      35.635  32.393  10.277  4.00  1.00            
ATOM   1349  CG1 VAL B  77      36.536  31.591  11.232  4.00  1.00            
ATOM   1350  CG2 VAL B  77      36.086  32.354   8.813  4.00  1.00            
ATOM   1351    C VAL B  77      33.362  32.672   9.489  4.00  1.00            
ATOM   1352    O VAL B  77      33.029  32.266   8.378  4.00  1.00            
ATOM   1353    N GLY B  78      32.947  33.856   9.977  1.00  1.00            
ATOM   1354   CA GLY B  78      32.092  34.704   9.203  1.00  1.00            
ATOM   1355    C GLY B  78      31.947  35.966   9.970  1.00  1.00            
ATOM   1356    O GLY B  78      32.485  36.132  11.064  1.00  1.00            
ATOM   1357    N PRO B  79      31.222  36.865   9.384  1.00  1.00            
ATOM   1358   CA PRO B  79      30.998  38.125  10.023  1.00  1.00            
ATOM   1359   CD PRO B  79      31.229  36.973   7.937  1.00  1.00            
ATOM   1360   CB PRO B  79      30.437  39.039   8.930  1.00  1.00            
ATOM   1361   CG PRO B  79      31.041  38.469   7.636  1.00  1.00            
ATOM   1362    C PRO B  79      30.186  38.115  11.277  1.00  1.00            
ATOM   1363    O PRO B  79      30.346  39.050  12.061  1.00  1.00            
ATOM   1364    N THR B  80      29.284  37.129  11.484  1.00  1.00            
ATOM   1365   CA THR B  80      28.533  37.087  12.718  1.00  1.00            
ATOM   1366   CB THR B  80      29.402  36.615  13.857  1.00  1.00            
ATOM   1367  OG1 THR B  80      30.488  37.498  14.102  1.00  1.00            
ATOM   1368  CG2 THR B  80      29.950  35.234  13.456  1.00  1.00            
ATOM   1369    C THR B  80      27.801  38.407  12.855  1.00  1.00            
ATOM   1370    O THR B  80      27.152  38.735  11.862  1.00  1.00            
ATOM   1371    N PRO B  81      27.752  39.244  13.883  1.00  1.00            
ATOM   1372   CA PRO B  81      28.404  39.078  15.154  1.00  1.00            
ATOM   1373   CD PRO B  81      27.569  40.656  13.576  1.00  1.00            
ATOM   1374   CB PRO B  81      28.397  40.444  15.837  1.00  1.00            
ATOM   1375   CG PRO B  81      28.327  41.432  14.664  1.00  1.00            
ATOM   1376    C PRO B  81      27.821  38.018  15.990  1.00  1.00            
ATOM   1377    O PRO B  81      26.601  37.962  16.139  1.00  1.00            
ATOM   1378    N VAL B  82      28.714  37.184  16.537  1.00  1.00            
ATOM   1379   CA VAL B  82      28.390  36.161  17.465  1.00  1.00            
ATOM   1380   CB VAL B  82      27.040  35.523  17.289  1.00  1.00            
ATOM   1381  CG1 VAL B  82      27.001  34.823  15.922  1.00  1.00            
ATOM   1382  CG2 VAL B  82      26.789  34.574  18.474  1.00  1.00            
ATOM   1383    C VAL B  82      29.393  35.100  17.267  1.00  1.00            
ATOM   1384    O VAL B  82      29.935  34.928  16.178  1.00  1.00            
ATOM   1385    N ASN B  83      29.693  34.368  18.339  1.00  1.00            
ATOM   1386   CA ASN B  83      30.533  33.243  18.141  1.00  1.00            
ATOM   1387   CB ASN B  83      31.719  33.181  19.115  1.00  1.00            
ATOM   1388   CG ASN B  83      32.630  34.358  18.791  1.00  1.00            
ATOM   1389  OD1 ASN B  83      33.218  34.968  19.682  1.00  1.00            
ATOM   1390  ND2 ASN B  83      32.747  34.693  17.477  1.00  1.00            
ATOM   1391    C ASN B  83      29.612  32.111  18.449  1.00  1.00            
ATOM   1392    O ASN B  83      29.101  32.005  19.563  1.00  1.00            
ATOM   1393    N ILE B  84      29.352  31.236  17.464  4.00  1.00            
ATOM   1394   CA ILE B  84      28.375  30.217  17.702  4.00  1.00            
ATOM   1395   CB ILE B  84      27.381  30.090  16.583  4.00  1.00            
ATOM   1396  CG1 ILE B  84      26.620  31.410  16.372  4.00  1.00            
ATOM   1397  CG2 ILE B  84      26.467  28.893  16.891  4.00  1.00            
ATOM   1398  CD1 ILE B  84      25.827  31.454  15.065  4.00  1.00            
ATOM   1399    C ILE B  84      29.070  28.923  17.777  4.00  1.00            
ATOM   1400    O ILE B  84      29.841  28.571  16.887  4.00  1.00            
ATOM   1401    N ILE B  85      28.828  28.184  18.868  4.00  1.00            
ATOM   1402   CA ILE B  85      29.386  26.882  18.862  4.00  1.00            
ATOM   1403   CB ILE B  85      30.078  26.439  20.116  4.00  1.00            
ATOM   1404  CG1 ILE B  85      29.100  26.271  21.282  4.00  1.00            
ATOM   1405  CG2 ILE B  85      31.204  27.446  20.399  4.00  1.00            
ATOM   1406  CD1 ILE B  85      29.699  25.420  22.397  4.00  1.00            
ATOM   1407    C ILE B  85      28.225  25.991  18.637  4.00  1.00            
ATOM   1408    O ILE B  85      27.200  26.098  19.308  4.00  1.00            
ATOM   1409    N GLY B  86      28.350  25.095  17.649  1.00  1.00            
ATOM   1410   CA GLY B  86      27.187  24.362  17.285  1.00  1.00            
ATOM   1411    C GLY B  86      27.180  22.976  17.795  1.00  1.00            
ATOM   1412    O GLY B  86      27.695  22.681  18.868  1.00  1.00            
ATOM   1413    N ARG B  87      26.502  22.132  16.991  2.00  1.00            
ATOM   1414   CA ARG B  87      26.182  20.749  17.170  2.00  1.00            
ATOM   1415   CB ARG B  87      25.138  20.275  16.142  2.00  1.00            
ATOM   1416   CG ARG B  87      24.595  18.862  16.374  2.00  1.00            
ATOM   1417   CD ARG B  87      23.462  18.501  15.409  2.00  1.00            
ATOM   1418   NE ARG B  87      22.310  19.397  15.723  2.00  1.00            
ATOM   1419   CZ ARG B  87      21.705  20.117  14.733  2.00  1.00            
ATOM   1420  NH1 ARG B  87      22.152  20.022  13.447  2.00  1.00            
ATOM   1421  NH2 ARG B  87      20.663  20.949  15.029  2.00  1.00            
ATOM   1422    C ARG B  87      27.349  19.818  17.094  2.00  1.00            
ATOM   1423    O ARG B  87      27.384  18.843  17.837  2.00  1.00            
ATOM   1424    N ASN B  88      28.337  20.032  16.208  2.00  1.00            
ATOM   1425   CA ASN B  88      29.404  19.067  16.232  2.00  1.00            
ATOM   1426   CB ASN B  88      30.440  19.282  15.115  2.00  1.00            
ATOM   1427   CG ASN B  88      31.254  18.002  14.978  2.00  1.00            
ATOM   1428  OD1 ASN B  88      30.889  16.958  15.517  2.00  1.00            
ATOM   1429  ND2 ASN B  88      32.392  18.083  14.236  2.00  1.00            
ATOM   1430    C ASN B  88      30.105  19.196  17.537  2.00  1.00            
ATOM   1431    O ASN B  88      30.366  18.208  18.220  2.00  1.00            
ATOM   1432    N LEU B  89      30.408  20.452  17.928  2.00  1.00            
ATOM   1433   CA LEU B  89      30.897  20.700  19.252  2.00  1.00            
ATOM   1434   CB LEU B  89      31.401  22.134  19.487  2.00  1.00            
ATOM   1435   CG LEU B  89      31.914  22.365  20.921  2.00  1.00            
ATOM   1436  CD1 LEU B  89      33.127  21.470  21.229  2.00  1.00            
ATOM   1437  CD2 LEU B  89      32.190  23.853  21.190  2.00  1.00            
ATOM   1438    C LEU B  89      29.633  20.539  20.016  2.00  1.00            
ATOM   1439    O LEU B  89      28.573  20.399  19.430  2.00  1.00            
ATOM   1440    N LEU B  90      29.667  20.479  21.337  2.00  1.00            
ATOM   1441   CA LEU B  90      28.451  20.256  22.059  2.00  1.00            
ATOM   1442   CB LEU B  90      27.207  21.088  21.659  2.00  1.00            
ATOM   1443   CG LEU B  90      27.375  22.607  21.859  2.00  1.00            
ATOM   1444  CD1 LEU B  90      26.094  23.365  21.469  2.00  1.00            
ATOM   1445  CD2 LEU B  90      27.878  22.941  23.274  2.00  1.00            
ATOM   1446    C LEU B  90      28.141  18.803  21.996  2.00  1.00            
ATOM   1447    O LEU B  90      27.773  18.203  23.004  2.00  1.00            
ATOM   1448    N THR B  91      28.307  18.183  20.815  3.00  1.00            
ATOM   1449   CA THR B  91      28.206  16.763  20.771  3.00  1.00            
ATOM   1450   CB THR B  91      27.983  16.190  19.402  3.00  1.00            
ATOM   1451  OG1 THR B  91      26.719  16.599  18.897  3.00  1.00            
ATOM   1452  CG2 THR B  91      28.041  14.658  19.500  3.00  1.00            
ATOM   1453    C THR B  91      29.488  16.201  21.314  3.00  1.00            
ATOM   1454    O THR B  91      29.486  15.213  22.048  3.00  1.00            
ATOM   1455    N GLN B  92      30.624  16.846  20.965  3.00  1.00            
ATOM   1456   CA GLN B  92      31.935  16.391  21.354  3.00  1.00            
ATOM   1457   CB GLN B  92      33.058  17.220  20.717  3.00  1.00            
ATOM   1458   CG GLN B  92      33.043  17.092  19.191  3.00  1.00            
ATOM   1459   CD GLN B  92      34.204  17.887  18.623  3.00  1.00            
ATOM   1460  OE1 GLN B  92      35.333  17.768  19.094  3.00  1.00            
ATOM   1461  NE2 GLN B  92      33.926  18.719  17.583  3.00  1.00            
ATOM   1462    C GLN B  92      32.023  16.464  22.847  3.00  1.00            
ATOM   1463    O GLN B  92      32.558  15.563  23.491  3.00  1.00            
ATOM   1464    N ILE B  93      31.474  17.544  23.434  3.00  1.00            
ATOM   1465   CA ILE B  93      31.523  17.755  24.852  3.00  1.00            
ATOM   1466   CB ILE B  93      31.077  19.123  25.253  3.00  1.00            
ATOM   1467  CG1 ILE B  93      29.594  19.369  24.948  3.00  1.00            
ATOM   1468  CG2 ILE B  93      31.998  20.093  24.509  3.00  1.00            
ATOM   1469  CD1 ILE B  93      29.126  20.719  25.484  3.00  1.00            
ATOM   1470    C ILE B  93      30.699  16.738  25.569  3.00  1.00            
ATOM   1471    O ILE B  93      31.115  16.220  26.604  3.00  1.00            
ATOM   1472    N GLY B  94      29.515  16.398  25.030  3.00  1.00            
ATOM   1473   CA GLY B  94      28.687  15.477  25.749  3.00  1.00            
ATOM   1474    C GLY B  94      27.565  16.248  26.354  3.00  1.00            
ATOM   1475    O GLY B  94      26.735  15.692  27.072  3.00  1.00            
ATOM   1476    N CYS B  95      27.509  17.563  26.079  1.00  1.00            
ATOM   1477   CA CYS B  95      26.422  18.315  26.619  1.00  1.00            
ATOM   1478   CB CYS B  95      26.452  19.815  26.294  1.00  1.00            
ATOM   1479   SG CYS B  95      26.248  20.131  24.515  1.00  1.00            
ATOM   1480    C CYS B  95      25.187  17.774  25.992  1.00  1.00            
ATOM   1481    O CYS B  95      25.180  17.351  24.838  1.00  1.00            
ATOM   1482    N THR B  96      24.105  17.759  26.780  4.00  1.00            
ATOM   1483   CA THR B  96      22.846  17.237  26.359  4.00  1.00            
ATOM   1484   CB THR B  96      22.578  15.934  27.062  4.00  1.00            
ATOM   1485  OG1 THR B  96      23.611  15.008  26.759  4.00  1.00            
ATOM   1486  CG2 THR B  96      21.214  15.362  26.660  4.00  1.00            
ATOM   1487    C THR B  96      21.857  18.237  26.845  4.00  1.00            
ATOM   1488    O THR B  96      22.205  19.158  27.582  4.00  1.00            
ATOM   1489    N LEU B  97      20.594  18.109  26.419  4.00  1.00            
ATOM   1490   CA LEU B  97      19.634  19.038  26.918  4.00  1.00            
ATOM   1491   CB LEU B  97      18.549  19.401  25.891  4.00  1.00            
ATOM   1492   CG LEU B  97      19.103  20.051  24.610  4.00  1.00            
ATOM   1493  CD1 LEU B  97      19.993  19.072  23.827  4.00  1.00            
ATOM   1494  CD2 LEU B  97      17.976  20.639  23.747  4.00  1.00            
ATOM   1495    C LEU B  97      18.942  18.322  28.035  4.00  1.00            
ATOM   1496    O LEU B  97      18.532  17.173  27.877  4.00  1.00            
ATOM   1497    N ASN B  98      18.812  18.969  29.209  4.00  1.00            
ATOM   1498   CA ASN B  98      18.146  18.314  30.298  4.00  1.00            
ATOM   1499   CB ASN B  98      18.945  18.331  31.613  4.00  1.00            
ATOM   1500   CG ASN B  98      20.156  17.423  31.445  4.00  1.00            
ATOM   1501  OD1 ASN B  98      20.197  16.576  30.553  4.00  1.00            
ATOM   1502  ND2 ASN B  98      21.168  17.595  32.336  4.00  1.00            
ATOM   1503    C ASN B  98      16.872  19.052  30.540  4.00  1.00            
ATOM   1504    O ASN B  98      16.851  20.282  30.560  4.00  1.00            
ATOM   1505    N PHE B  99      15.760  18.305  30.706  1.00  1.00            
ATOM   1506   CA PHE B  99      14.509  18.948  30.974  1.00  1.00            
ATOM   1507   CB PHE B  99      13.259  18.160  30.532  1.00  1.00            
ATOM   1508   CG PHE B  99      13.087  18.375  29.066  1.00  1.00            
ATOM   1509  CD1 PHE B  99      12.596  19.573  28.600  1.00  1.00            
ATOM   1510  CD2 PHE B  99      13.389  17.386  28.159  1.00  1.00            
ATOM   1511  CE1 PHE B  99      12.427  19.787  27.252  1.00  1.00            
ATOM   1512  CE2 PHE B  99      13.222  17.592  26.809  1.00  1.00            
ATOM   1513   CZ PHE B  99      12.741  18.795  26.352  1.00  1.00            
ATOM   1514    C PHE B  99      14.399  19.220  32.467  1.00  1.00            
ATOM   1515    O PHE B  99      14.222  18.240  33.237  1.00  1.00            
ATOM   1516  OXT PHE B  99      14.487  20.416  32.855  1.00  1.00            
ATOM   1517    N ALA C   1      31.204  19.484  10.382  4.00  0.00            
ATOM   1518   CA ALA C   1      30.751  18.765   9.170  4.00  0.00            
ATOM   1519   CB ALA C   1      29.671  19.580   8.438  4.00  0.00            
ATOM   1520    C ALA C   1      31.893  18.547   8.230  4.00  0.00            
ATOM   1521    O ALA C   1      32.957  18.064   8.614  4.00  0.00            
ATOM   1522    N ALA C   2      31.673  18.917   6.957  4.00  0.00            
ATOM   1523   CA ALA C   2      32.615  18.782   5.883  4.00  0.00            
ATOM   1524   CB ALA C   2      32.421  17.500   5.053  4.00  0.00            
ATOM   1525    C ALA C   2      32.298  19.936   4.999  4.00  0.00            
ATOM   1526    O ALA C   2      31.727  20.916   5.477  4.00  0.00            
ATOM   1527    N GLY C   3      32.720  19.879   3.715  4.00  0.00            
ATOM   1528   CA GLY C   3      32.357  20.935   2.814  4.00  0.00            
ATOM   1529    C GLY C   3      30.873  20.999   2.898  4.00  0.00            
ATOM   1530    O GLY C   3      30.178  20.106   2.415  4.00  0.00            
ATOM   1531    N ALA C   4      30.336  22.069   3.519  4.00  0.00            
ATOM   1532   CA ALA C   4      28.930  21.960   3.710  4.00  0.00            
ATOM   1533   CB ALA C   4      28.534  21.398   5.085  4.00  0.00            
ATOM   1534    C ALA C   4      28.194  23.219   3.516  4.00  0.00            
ATOM   1535    O ALA C   4      28.669  24.314   3.804  4.00  0.00            
ATOM   1536    N VAL C   5      26.975  23.048   2.979  4.00  0.00            
ATOM   1537   CA VAL C   5      26.063  24.131   2.931  4.00  0.00            
ATOM   1538   CB VAL C   5      25.144  24.129   1.737  4.00  0.00            
ATOM   1539  CG1 VAL C   5      25.987  24.420   0.485  4.00  0.00            
ATOM   1540  CG2 VAL C   5      24.402  22.781   1.660  4.00  0.00            
ATOM   1541    C VAL C   5      25.267  23.932   4.170  4.00  0.00            
ATOM   1542    O VAL C   5      24.680  22.872   4.380  4.00  0.00            
ATOM   1543    N ALA C   6      25.257  24.927   5.067  4.00  0.00            
ATOM   1544   CA ALA C   6      24.541  24.627   6.260  4.00  0.00            
ATOM   1545   CB ALA C   6      25.391  24.768   7.535  4.00  0.00            
ATOM   1546    C ALA C   6      23.406  25.572   6.389  4.00  0.00            
ATOM   1547    O ALA C   6      23.606  26.778   6.510  4.00  0.00            
ATOM   1548    N SER C   7      22.170  25.044   6.389  4.00  0.00            
ATOM   1549   CA SER C   7      21.077  25.931   6.614  4.00  0.00            
ATOM   1550   CB SER C   7      19.749  25.440   6.009  4.00  0.00            
ATOM   1551   OG SER C   7      18.709  26.366   6.284  4.00  0.00            
ATOM   1552    C SER C   7      20.955  25.901   8.092  4.00  0.00            
ATOM   1553    O SER C   7      20.395  24.974   8.673  4.00  0.00            
ATOM   1554    N TYR C   8      21.520  26.931   8.736  4.00  0.00            
ATOM   1555   CA TYR C   8      21.540  26.989  10.160  4.00  0.00            
ATOM   1556   CB TYR C   8      22.551  27.980  10.758  4.00  0.00            
ATOM   1557   CG TYR C   8      23.934  27.486  10.542  4.00  0.00            
ATOM   1558  CD1 TYR C   8      24.550  27.657   9.328  4.00  0.00            
ATOM   1559  CD2 TYR C   8      24.615  26.864  11.563  4.00  0.00            
ATOM   1560  CE1 TYR C   8      25.831  27.204   9.141  4.00  0.00            
ATOM   1561  CE2 TYR C   8      25.899  26.411  11.377  4.00  0.00            
ATOM   1562   CZ TYR C   8      26.507  26.585  10.160  4.00  0.00            
ATOM   1563   OH TYR C   8      27.822  26.134   9.942  4.00  0.00            
ATOM   1564    C TYR C   8      20.232  27.487  10.619  4.00  0.00            
ATOM   1565    O TYR C   8      19.545  28.228   9.918  4.00  0.00            
ATOM   1566    N ASP C   9      19.847  27.059  11.826  4.00  0.00            
ATOM   1567   CA ASP C   9      18.578  27.479  12.293  4.00  0.00            
ATOM   1568   CB ASP C   9      17.823  26.337  12.985  4.00  0.00            
ATOM   1569   CG ASP C   9      17.662  25.219  11.968  4.00  0.00            
ATOM   1570  OD1 ASP C   9      17.604  25.531  10.748  4.00  0.00            
ATOM   1571  OD2 ASP C   9      17.590  24.037  12.398  4.00  0.00            
ATOM   1572    C ASP C   9      18.747  28.549  13.324  4.00  0.00            
ATOM   1573    O ASP C   9      18.657  28.262  14.517  4.00  0.00            
ATOM   1574    N TYR C  10      19.001  29.817  12.929  4.00  0.00            
ATOM   1575   CA TYR C  10      19.087  30.749  14.013  4.00  0.00            
ATOM   1576   CB TYR C  10      20.477  30.811  14.675  4.00  0.00            
ATOM   1577   CG TYR C  10      21.496  31.199  13.660  4.00  0.00            
ATOM   1578  CD1 TYR C  10      21.686  32.521  13.327  4.00  0.00            
ATOM   1579  CD2 TYR C  10      22.271  30.239  13.050  4.00  0.00            
ATOM   1580  CE1 TYR C  10      22.632  32.879  12.397  4.00  0.00            
ATOM   1581  CE2 TYR C  10      23.219  30.593  12.119  4.00  0.00            
ATOM   1582   CZ TYR C  10      23.400  31.915  11.792  4.00  0.00            
ATOM   1583   OH TYR C  10      24.374  32.281  10.837  4.00  0.00            
ATOM   1584    C TYR C  10      18.685  32.134  13.652  4.00  0.00            
ATOM   1585    O TYR C  10      19.014  32.639  12.581  4.00  0.00            
ATOM   1586    N LEU C  11      17.953  32.782  14.584  4.00  0.00            
ATOM   1587   CA LEU C  11      17.572  34.156  14.447  4.00  0.00            
ATOM   1588   CB LEU C  11      16.052  34.376  14.496  4.00  0.00            
ATOM   1589   CG LEU C  11      15.281  33.655  13.379  4.00  0.00            
ATOM   1590  CD1 LEU C  11      15.424  32.128  13.502  4.00  0.00            
ATOM   1591  CD2 LEU C  11      13.815  34.114  13.329  4.00  0.00            
ATOM   1592    C LEU C  11      18.122  34.839  15.664  4.00  0.00            
ATOM   1593    O LEU C  11      17.549  34.722  16.747  4.00  0.00            
ATOM   1594    N VAL C  12      19.255  35.560  15.540  4.00  0.00            
ATOM   1595   CA VAL C  12      19.736  36.273  16.690  4.00  0.00            
ATOM   1596   CB VAL C  12      21.235  36.280  16.825  4.00  0.00            
ATOM   1597  CG1 VAL C  12      21.676  34.831  17.082  4.00  0.00            
ATOM   1598  CG2 VAL C  12      21.880  36.885  15.566  4.00  0.00            
ATOM   1599    C VAL C  12      19.224  37.679  16.508  4.00  0.00            
ATOM   1600    O VAL C  12      19.590  38.380  15.566  4.00  0.00            
ATOM   1601    N ILE C  13      18.312  38.108  17.404  4.00  0.00            
ATOM   1602   CA ILE C  13      17.644  39.377  17.292  4.00  0.00            
ATOM   1603   CB ILE C  13      16.564  39.551  18.321  4.00  0.00            
ATOM   1604  CG1 ILE C  13      15.472  38.479  18.171  4.00  0.00            
ATOM   1605  CG2 ILE C  13      16.032  40.987  18.200  4.00  0.00            
ATOM   1606  CD1 ILE C  13      14.494  38.450  19.346  4.00  0.00            
ATOM   1607    C ILE C  13      18.566  40.524  17.487  4.00  0.00            
ATOM   1608    O ILE C  13      18.573  41.472  16.704  4.00  0.00            
ATOM   1609    N GLY C  14      19.400  40.453  18.532  4.00  0.00            
ATOM   1610   CA GLY C  14      20.160  41.610  18.875  4.00  0.00            
ATOM   1611    C GLY C  14      19.478  42.150  20.081  4.00  0.00            
ATOM   1612    O GLY C  14      18.325  41.816  20.350  4.00  0.00            
ATOM   1613    N GLY C  15      20.165  43.012  20.848  4.00  0.00            
ATOM   1614   CA GLY C  15      19.533  43.446  22.052  4.00  0.00            
ATOM   1615    C GLY C  15      19.537  42.242  22.933  4.00  0.00            
ATOM   1616    O GLY C  15      20.508  41.486  22.956  4.00  0.00            
ATOM   1617    N GLY C  16      18.442  42.027  23.684  4.00  0.00            
ATOM   1618   CA GLY C  16      18.383  40.879  24.539  4.00  0.00            
ATOM   1619    C GLY C  16      17.196  41.082  25.468  4.00  0.00            
ATOM   1620    O GLY C  16      16.432  42.058  25.242  4.00  0.00            
ATOM   1621  OXT GLY C  16      17.036  40.265  26.414  4.00  0.00            
END
