# Supplementary material for: Integrative modeling of diverse protein-peptide systems using CABS-dock
Source: PLoS Comput Biol. 2023 Jul 5;19(7):e1011275. doi: 10.1371/journal.pcbi.1011275 (PMC10351741; doi:10.1371/journal.pcbi.1011275)
Supplement: S1 File — Files in pdb format containing atomic coordinates of the structures obtained in this study: the highest-scored amyloid models and 10 examples of the docked peptide for each enzyme-substrate complex. (ZIP) [file pcbi.1011275.s006.zip › 13_HIV1_AAGAVASYDYLVIGGG/327.pdb]

CRYST1    0.000    0.000    0.000   0.00   0.00   0.00 P 1           1
ATOM      1    N PRO A   1      13.480  13.409  27.418  1.00  1.00            
ATOM      2   CA PRO A   1      13.715  14.777  27.954  1.00  1.00            
ATOM      3   CD PRO A   1      12.864  12.557  28.491  1.00  1.00            
ATOM      4   CB PRO A   1      13.080  14.813  29.341  1.00  1.00            
ATOM      5   CG PRO A   1      13.050  13.350  29.792  1.00  1.00            
ATOM      6    C PRO A   1      15.193  15.001  27.974  1.00  1.00            
ATOM      7    O PRO A   1      15.615  16.156  27.941  1.00  1.00            
ATOM      8    N GLN A   2      16.002  13.926  28.016  4.00  1.00            
ATOM      9   CA GLN A   2      17.419  14.117  28.101  4.00  1.00            
ATOM     10   CB GLN A   2      18.205  12.804  28.265  4.00  1.00            
ATOM     11   CG GLN A   2      19.687  13.026  28.571  4.00  1.00            
ATOM     12   CD GLN A   2      20.315  11.677  28.894  4.00  1.00            
ATOM     13  OE1 GLN A   2      20.189  10.719  28.134  4.00  1.00            
ATOM     14  NE2 GLN A   2      21.006  11.594  30.062  4.00  1.00            
ATOM     15    C GLN A   2      17.897  14.802  26.859  4.00  1.00            
ATOM     16    O GLN A   2      18.675  15.745  26.939  4.00  1.00            
ATOM     17    N ILE A   3      17.422  14.377  25.672  4.00  1.00            
ATOM     18   CA ILE A   3      17.846  15.013  24.453  4.00  1.00            
ATOM     19   CB ILE A   3      17.646  16.501  24.427  4.00  1.00            
ATOM     20  CG1 ILE A   3      16.148  16.849  24.467  4.00  1.00            
ATOM     21  CG2 ILE A   3      18.381  17.052  23.194  4.00  1.00            
ATOM     22  CD1 ILE A   3      15.873  18.334  24.692  4.00  1.00            
ATOM     23    C ILE A   3      19.294  14.746  24.192  4.00  1.00            
ATOM     24    O ILE A   3      20.119  14.764  25.099  4.00  1.00            
ATOM     25    N THR A   4      19.639  14.442  22.927  1.00  1.00            
ATOM     26   CA THR A   4      21.021  14.247  22.599  1.00  1.00            
ATOM     27   CB THR A   4      21.352  12.871  22.105  1.00  1.00            
ATOM     28  OG1 THR A   4      20.674  12.605  20.885  1.00  1.00            
ATOM     29  CG2 THR A   4      20.940  11.854  23.180  1.00  1.00            
ATOM     30    C THR A   4      21.318  15.170  21.482  1.00  1.00            
ATOM     31    O THR A   4      20.435  15.526  20.703  1.00  1.00            
ATOM     32    N LEU A   5      22.578  15.614  21.400  1.00  1.00            
ATOM     33   CA LEU A   5      22.909  16.447  20.297  1.00  1.00            
ATOM     34   CB LEU A   5      23.874  17.592  20.647  1.00  1.00            
ATOM     35   CG LEU A   5      23.277  18.661  21.582  1.00  1.00            
ATOM     36  CD1 LEU A   5      22.114  19.402  20.905  1.00  1.00            
ATOM     37  CD2 LEU A   5      22.910  18.077  22.955  1.00  1.00            
ATOM     38    C LEU A   5      23.614  15.563  19.325  1.00  1.00            
ATOM     39    O LEU A   5      24.703  15.055  19.592  1.00  1.00            
ATOM     40    N TRP A   6      22.970  15.347  18.171  1.00  1.00            
ATOM     41   CA TRP A   6      23.475  14.543  17.101  1.00  1.00            
ATOM     42   CB TRP A   6      23.076  13.067  17.233  1.00  1.00            
ATOM     43   CG TRP A   6      23.769  12.158  16.252  1.00  1.00            
ATOM     44  CD2 TRP A   6      24.227  10.838  16.583  1.00  1.00            
ATOM     45  CD1 TRP A   6      24.126  12.379  14.955  1.00  1.00            
ATOM     46  NE1 TRP A   6      24.764  11.271  14.450  1.00  1.00            
ATOM     47  CE2 TRP A   6      24.838  10.317  15.443  1.00  1.00            
ATOM     48  CE3 TRP A   6      24.149  10.122  17.744  1.00  1.00            
ATOM     49  CZ2 TRP A   6      25.380   9.063  15.446  1.00  1.00            
ATOM     50  CZ3 TRP A   6      24.695   8.858  17.742  1.00  1.00            
ATOM     51  CH2 TRP A   6      25.297   8.338  16.615  1.00  1.00            
ATOM     52    C TRP A   6      22.757  15.146  15.938  1.00  1.00            
ATOM     53    O TRP A   6      23.280  16.043  15.280  1.00  1.00            
ATOM     54    N LYS A   7      21.528  14.668  15.647  1.00  1.00            
ATOM     55   CA LYS A   7      20.772  15.324  14.618  1.00  1.00            
ATOM     56   CB LYS A   7      20.108  14.387  13.595  1.00  1.00            
ATOM     57   CG LYS A   7      19.323  15.158  12.528  1.00  1.00            
ATOM     58   CD LYS A   7      20.193  16.043  11.632  1.00  1.00            
ATOM     59   CE LYS A   7      19.392  16.986  10.731  1.00  1.00            
ATOM     60   NZ LYS A   7      18.595  16.210   9.756  1.00  1.00            
ATOM     61    C LYS A   7      19.679  16.137  15.255  1.00  1.00            
ATOM     62    O LYS A   7      18.773  15.573  15.864  1.00  1.00            
ATOM     63    N ARG A   8      19.770  17.490  15.161  1.00  1.00            
ATOM     64   CA ARG A   8      18.726  18.395  15.589  1.00  1.00            
ATOM     65   CB ARG A   8      17.299  17.836  15.442  1.00  1.00            
ATOM     66   CG ARG A   8      16.960  17.624  13.967  1.00  1.00            
ATOM     67   CD ARG A   8      15.474  17.508  13.642  1.00  1.00            
ATOM     68   NE ARG A   8      15.383  17.447  12.157  1.00  1.00            
ATOM     69   CZ ARG A   8      15.492  18.595  11.425  1.00  1.00            
ATOM     70  NH1 ARG A   8      15.655  19.794  12.054  1.00  1.00            
ATOM     71  NH2 ARG A   8      15.452  18.540  10.062  1.00  1.00            
ATOM     72    C ARG A   8      19.012  19.013  16.940  1.00  1.00            
ATOM     73    O ARG A   8      20.064  19.648  16.996  1.00  1.00            
ATOM     74    N PRO A   9      18.288  18.977  18.066  1.00  1.00            
ATOM     75   CA PRO A   9      17.039  18.288  18.367  1.00  1.00            
ATOM     76   CD PRO A   9      19.047  19.193  19.287  1.00  1.00            
ATOM     77   CB PRO A   9      16.985  18.122  19.887  1.00  1.00            
ATOM     78   CG PRO A   9      18.025  19.111  20.425  1.00  1.00            
ATOM     79    C PRO A   9      15.721  18.748  17.827  1.00  1.00            
ATOM     80    O PRO A   9      15.583  19.906  17.443  1.00  1.00            
ATOM     81    N LEU A  10      14.734  17.816  17.809  4.00  1.00            
ATOM     82   CA LEU A  10      13.401  18.089  17.348  4.00  1.00            
ATOM     83   CB LEU A  10      13.049  17.394  16.011  4.00  1.00            
ATOM     84   CG LEU A  10      12.906  15.855  16.047  4.00  1.00            
ATOM     85  CD1 LEU A  10      14.174  15.179  16.592  4.00  1.00            
ATOM     86  CD2 LEU A  10      11.607  15.398  16.730  4.00  1.00            
ATOM     87    C LEU A  10      12.405  17.685  18.397  4.00  1.00            
ATOM     88    O LEU A  10      12.711  16.880  19.275  4.00  1.00            
ATOM     89    N VAL A  11      11.181  18.268  18.340  4.00  1.00            
ATOM     90   CA VAL A  11      10.133  17.949  19.276  4.00  1.00            
ATOM     91   CB VAL A  11      10.220  18.724  20.562  4.00  1.00            
ATOM     92  CG1 VAL A  11      11.537  18.361  21.267  4.00  1.00            
ATOM     93  CG2 VAL A  11      10.083  20.223  20.252  4.00  1.00            
ATOM     94    C VAL A  11       8.823  18.281  18.643  4.00  1.00            
ATOM     95    O VAL A  11       8.765  18.738  17.502  4.00  1.00            
ATOM     96    N THR A  12       7.722  18.030  19.375  4.00  1.00            
ATOM     97   CA THR A  12       6.431  18.337  18.841  4.00  1.00            
ATOM     98   CB THR A  12       5.434  17.236  19.023  4.00  1.00            
ATOM     99  OG1 THR A  12       5.898  16.057  18.383  4.00  1.00            
ATOM    100  CG2 THR A  12       4.088  17.678  18.422  4.00  1.00            
ATOM    101    C THR A  12       5.919  19.520  19.582  4.00  1.00            
ATOM    102    O THR A  12       6.004  19.583  20.807  4.00  1.00            
ATOM    103    N ILE A  13       5.390  20.506  18.837  4.00  1.00            
ATOM    104   CA ILE A  13       4.864  21.669  19.476  4.00  1.00            
ATOM    105   CB ILE A  13       5.519  22.942  19.015  4.00  1.00            
ATOM    106  CG1 ILE A  13       5.131  24.094  19.950  4.00  1.00            
ATOM    107  CG2 ILE A  13       5.189  23.183  17.532  4.00  1.00            
ATOM    108  CD1 ILE A  13       5.715  23.929  21.350  4.00  1.00            
ATOM    109    C ILE A  13       3.410  21.715  19.143  4.00  1.00            
ATOM    110    O ILE A  13       3.014  21.588  17.986  4.00  1.00            
ATOM    111    N ARG A  14       2.557  21.845  20.173  4.00  1.00            
ATOM    112   CA ARG A  14       1.163  21.953  19.882  4.00  1.00            
ATOM    113   CB ARG A  14       0.247  21.222  20.885  4.00  1.00            
ATOM    114   CG ARG A  14       0.283  19.694  20.798  4.00  1.00            
ATOM    115   CD ARG A  14      -0.648  19.001  21.799  4.00  1.00            
ATOM    116   NE ARG A  14      -0.087  19.229  23.160  4.00  1.00            
ATOM    117   CZ ARG A  14      -0.621  18.597  24.246  4.00  1.00            
ATOM    118  NH1 ARG A  14      -1.697  17.769  24.101  4.00  1.00            
ATOM    119  NH2 ARG A  14      -0.071  18.794  25.479  4.00  1.00            
ATOM    120    C ARG A  14       0.852  23.401  20.028  4.00  1.00            
ATOM    121    O ARG A  14       0.856  23.936  21.137  4.00  1.00            
ATOM    122    N ILE A  15       0.599  24.086  18.901  4.00  1.00            
ATOM    123   CA ILE A  15       0.290  25.479  18.988  4.00  1.00            
ATOM    124   CB ILE A  15       1.356  26.355  18.397  4.00  1.00            
ATOM    125  CG1 ILE A  15       2.668  26.219  19.176  4.00  1.00            
ATOM    126  CG2 ILE A  15       0.813  27.792  18.362  4.00  1.00            
ATOM    127  CD1 ILE A  15       2.543  26.709  20.610  4.00  1.00            
ATOM    128    C ILE A  15      -0.916  25.725  18.157  4.00  1.00            
ATOM    129    O ILE A  15      -0.971  25.327  16.995  4.00  1.00            
ATOM    130    N GLY A  16      -1.927  26.380  18.746  3.00  1.00            
ATOM    131   CA GLY A  16      -3.065  26.751  17.969  3.00  1.00            
ATOM    132    C GLY A  16      -3.809  25.519  17.568  3.00  1.00            
ATOM    133    O GLY A  16      -4.610  25.548  16.635  3.00  1.00            
ATOM    134    N GLY A  17      -3.568  24.393  18.261  3.00  1.00            
ATOM    135   CA GLY A  17      -4.266  23.191  17.913  3.00  1.00            
ATOM    136    C GLY A  17      -3.463  22.494  16.863  3.00  1.00            
ATOM    137    O GLY A  17      -3.788  21.380  16.457  3.00  1.00            
ATOM    138    N GLN A  18      -2.372  23.134  16.402  4.00  1.00            
ATOM    139   CA GLN A  18      -1.593  22.551  15.352  4.00  1.00            
ATOM    140   CB GLN A  18      -0.987  23.584  14.384  4.00  1.00            
ATOM    141   CG GLN A  18      -0.074  22.978  13.314  4.00  1.00            
ATOM    142   CD GLN A  18      -0.904  22.111  12.375  4.00  1.00            
ATOM    143  OE1 GLN A  18      -2.082  21.854  12.616  4.00  1.00            
ATOM    144  NE2 GLN A  18      -0.266  21.642  11.270  4.00  1.00            
ATOM    145    C GLN A  18      -0.468  21.768  15.926  4.00  1.00            
ATOM    146    O GLN A  18       0.112  22.134  16.946  4.00  1.00            
ATOM    147    N LEU A  19      -0.154  20.636  15.269  4.00  1.00            
ATOM    148   CA LEU A  19       0.970  19.854  15.673  4.00  1.00            
ATOM    149   CB LEU A  19       0.793  18.337  15.474  4.00  1.00            
ATOM    150   CG LEU A  19      -0.245  17.695  16.411  4.00  1.00            
ATOM    151  CD1 LEU A  19      -0.370  16.184  16.159  4.00  1.00            
ATOM    152  CD2 LEU A  19       0.064  18.018  17.881  4.00  1.00            
ATOM    153    C LEU A  19       2.081  20.287  14.784  4.00  1.00            
ATOM    154    O LEU A  19       1.933  20.304  13.563  4.00  1.00            
ATOM    155    N LYS A  20       3.226  20.680  15.372  4.00  1.00            
ATOM    156   CA LYS A  20       4.267  21.144  14.511  4.00  1.00            
ATOM    157   CB LYS A  20       4.290  22.677  14.394  4.00  1.00            
ATOM    158   CG LYS A  20       2.996  23.207  13.768  4.00  1.00            
ATOM    159   CD LYS A  20       2.780  24.714  13.922  4.00  1.00            
ATOM    160   CE LYS A  20       3.263  25.524  12.718  4.00  1.00            
ATOM    161   NZ LYS A  20       2.872  26.943  12.872  4.00  1.00            
ATOM    162    C LYS A  20       5.575  20.665  15.028  4.00  1.00            
ATOM    163    O LYS A  20       5.760  20.467  16.229  4.00  1.00            
ATOM    164    N GLU A  21       6.521  20.445  14.098  4.00  1.00            
ATOM    165   CA GLU A  21       7.819  19.974  14.456  4.00  1.00            
ATOM    166   CB GLU A  21       8.610  19.433  13.249  4.00  1.00            
ATOM    167   CG GLU A  21       8.799  20.448  12.118  4.00  1.00            
ATOM    168   CD GLU A  21       9.289  19.700  10.885  4.00  1.00            
ATOM    169  OE1 GLU A  21      10.101  18.751  11.050  4.00  1.00            
ATOM    170  OE2 GLU A  21       8.856  20.070   9.759  4.00  1.00            
ATOM    171    C GLU A  21       8.563  21.115  15.079  4.00  1.00            
ATOM    172    O GLU A  21       8.328  22.273  14.740  4.00  1.00            
ATOM    173    N ALA A  22       9.473  20.821  16.032  4.00  1.00            
ATOM    174   CA ALA A  22      10.153  21.900  16.691  4.00  1.00            
ATOM    175   CB ALA A  22       9.610  22.190  18.101  4.00  1.00            
ATOM    176    C ALA A  22      11.608  21.574  16.844  4.00  1.00            
ATOM    177    O ALA A  22      12.002  20.410  16.897  4.00  1.00            
ATOM    178    N LEU A  23      12.445  22.633  16.891  4.00  1.00            
ATOM    179   CA LEU A  23      13.858  22.521  17.120  4.00  1.00            
ATOM    180   CB LEU A  23      14.694  23.260  16.061  4.00  1.00            
ATOM    181   CG LEU A  23      16.180  22.860  16.047  4.00  1.00            
ATOM    182  CD1 LEU A  23      16.807  22.950  17.445  4.00  1.00            
ATOM    183  CD2 LEU A  23      16.383  21.501  15.363  4.00  1.00            
ATOM    184    C LEU A  23      14.039  23.274  18.407  4.00  1.00            
ATOM    185    O LEU A  23      13.524  24.383  18.543  4.00  1.00            
ATOM    186    N LEU A  24      14.755  22.703  19.397  4.00  1.00            
ATOM    187   CA LEU A  24      14.917  23.411  20.640  4.00  1.00            
ATOM    188   CB LEU A  24      15.087  22.488  21.860  4.00  1.00            
ATOM    189   CG LEU A  24      13.833  21.644  22.163  4.00  1.00            
ATOM    190  CD1 LEU A  24      13.524  20.660  21.023  4.00  1.00            
ATOM    191  CD2 LEU A  24      13.941  20.957  23.533  4.00  1.00            
ATOM    192    C LEU A  24      16.143  24.250  20.506  4.00  1.00            
ATOM    193    O LEU A  24      17.187  23.766  20.076  4.00  1.00            
ATOM    194    N ASP A  25      16.054  25.549  20.847  1.00  1.00            
ATOM    195   CA ASP A  25      17.226  26.348  20.661  1.00  1.00            
ATOM    196   CB ASP A  25      17.100  27.427  19.569  1.00  1.00            
ATOM    197   CG ASP A  25      17.237  26.785  18.199  1.00  1.00            
ATOM    198  OD1 ASP A  25      17.363  25.535  18.145  1.00  1.00            
ATOM    199  OD2 ASP A  25      17.233  27.540  17.191  1.00  1.00            
ATOM    200    C ASP A  25      17.574  27.096  21.885  1.00  1.00            
ATOM    201    O ASP A  25      16.802  27.913  22.384  1.00  1.00            
ATOM    202    N THR A  26      18.767  26.794  22.414  3.00  1.00            
ATOM    203   CA THR A  26      19.295  27.590  23.464  3.00  1.00            
ATOM    204   CB THR A  26      20.543  27.002  24.067  3.00  1.00            
ATOM    205  OG1 THR A  26      21.013  27.818  25.130  3.00  1.00            
ATOM    206  CG2 THR A  26      21.626  26.876  22.983  3.00  1.00            
ATOM    207    C THR A  26      19.660  28.890  22.818  3.00  1.00            
ATOM    208    O THR A  26      19.498  29.959  23.406  3.00  1.00            
ATOM    209    N GLY A  27      20.154  28.822  21.560  3.00  1.00            
ATOM    210   CA GLY A  27      20.596  30.009  20.888  3.00  1.00            
ATOM    211    C GLY A  27      19.552  30.442  19.908  3.00  1.00            
ATOM    212    O GLY A  27      19.491  29.958  18.779  3.00  1.00            
ATOM    213    N ALA A  28      18.700  31.383  20.355  1.00  1.00            
ATOM    214   CA ALA A  28      17.708  32.071  19.577  1.00  1.00            
ATOM    215   CB ALA A  28      16.567  31.174  19.069  1.00  1.00            
ATOM    216    C ALA A  28      17.124  33.013  20.575  1.00  1.00            
ATOM    217    O ALA A  28      16.753  32.596  21.671  1.00  1.00            
ATOM    218    N ASP A  29      17.045  34.314  20.250  1.00  1.00            
ATOM    219   CA ASP A  29      16.544  35.219  21.243  1.00  1.00            
ATOM    220   CB ASP A  29      16.648  36.684  20.789  1.00  1.00            
ATOM    221   CG ASP A  29      16.115  37.579  21.897  1.00  1.00            
ATOM    222  OD1 ASP A  29      16.183  37.163  23.084  1.00  1.00            
ATOM    223  OD2 ASP A  29      15.625  38.691  21.566  1.00  1.00            
ATOM    224    C ASP A  29      15.099  34.947  21.502  1.00  1.00            
ATOM    225    O ASP A  29      14.707  34.647  22.629  1.00  1.00            
ATOM    226    N ASP A  30      14.268  35.028  20.443  1.00  1.00            
ATOM    227   CA ASP A  30      12.861  34.801  20.604  1.00  1.00            
ATOM    228   CB ASP A  30      11.959  35.848  19.935  1.00  1.00            
ATOM    229   CG ASP A  30      12.120  35.730  18.431  1.00  1.00            
ATOM    230  OD1 ASP A  30      13.230  35.349  17.974  1.00  1.00            
ATOM    231  OD2 ASP A  30      11.119  36.013  17.719  1.00  1.00            
ATOM    232    C ASP A  30      12.557  33.489  19.981  1.00  1.00            
ATOM    233    O ASP A  30      13.455  32.712  19.660  1.00  1.00            
ATOM    234    N THR A  31      11.255  33.210  19.805  1.00  1.00            
ATOM    235   CA THR A  31      10.874  31.977  19.199  1.00  1.00            
ATOM    236   CB THR A  31       9.917  31.182  20.024  1.00  1.00            
ATOM    237  OG1 THR A  31       8.690  31.883  20.167  1.00  1.00            
ATOM    238  CG2 THR A  31      10.568  30.962  21.398  1.00  1.00            
ATOM    239    C THR A  31      10.188  32.314  17.931  1.00  1.00            
ATOM    240    O THR A  31       9.564  33.368  17.815  1.00  1.00            
ATOM    241    N VAL A  32      10.292  31.425  16.930  4.00  1.00            
ATOM    242   CA VAL A  32       9.703  31.809  15.692  4.00  1.00            
ATOM    243   CB VAL A  32      10.722  32.410  14.757  4.00  1.00            
ATOM    244  CG1 VAL A  32      10.070  32.822  13.425  4.00  1.00            
ATOM    245  CG2 VAL A  32      11.385  33.585  15.495  4.00  1.00            
ATOM    246    C VAL A  32       9.062  30.633  15.049  4.00  1.00            
ATOM    247    O VAL A  32       9.364  29.485  15.366  4.00  1.00            
ATOM    248    N LEU A  33       8.127  30.916  14.124  4.00  1.00            
ATOM    249   CA LEU A  33       7.423  29.863  13.479  4.00  1.00            
ATOM    250   CB LEU A  33       5.916  29.877  13.777  4.00  1.00            
ATOM    251   CG LEU A  33       5.607  29.686  15.273  4.00  1.00            
ATOM    252  CD1 LEU A  33       4.094  29.665  15.534  4.00  1.00            
ATOM    253  CD2 LEU A  33       6.337  28.458  15.843  4.00  1.00            
ATOM    254    C LEU A  33       7.592  29.953  11.986  4.00  1.00            
ATOM    255    O LEU A  33       8.190  30.896  11.470  4.00  1.00            
ATOM    256    N GLU A  34       7.076  28.930  11.262  4.00  1.00            
ATOM    257   CA GLU A  34       7.182  28.808   9.829  4.00  1.00            
ATOM    258   CB GLU A  34       6.556  27.497   9.311  4.00  1.00            
ATOM    259   CG GLU A  34       5.068  27.359   9.650  4.00  1.00            
ATOM    260   CD GLU A  34       4.547  26.027   9.122  4.00  1.00            
ATOM    261  OE1 GLU A  34       5.377  25.112   8.877  4.00  1.00            
ATOM    262  OE2 GLU A  34       3.302  25.909   8.968  4.00  1.00            
ATOM    263    C GLU A  34       6.487  29.945   9.154  4.00  1.00            
ATOM    264    O GLU A  34       7.052  30.630   8.302  4.00  1.00            
ATOM    265    N GLU A  35       5.232  30.177   9.557  1.00  1.00            
ATOM    266   CA GLU A  35       4.343  31.156   9.012  1.00  1.00            
ATOM    267   CB GLU A  35       4.443  31.297   7.485  1.00  1.00            
ATOM    268   CG GLU A  35       3.459  32.303   6.887  1.00  1.00            
ATOM    269   CD GLU A  35       3.812  33.695   7.390  1.00  1.00            
ATOM    270  OE1 GLU A  35       5.022  34.050   7.385  1.00  1.00            
ATOM    271  OE2 GLU A  35       2.867  34.425   7.792  1.00  1.00            
ATOM    272    C GLU A  35       3.051  30.537   9.357  1.00  1.00            
ATOM    273    O GLU A  35       2.875  29.333   9.184  1.00  1.00            
ATOM    274    N MET A  36       2.106  31.313   9.884  1.00  1.00            
ATOM    275   CA MET A  36       0.961  30.581  10.291  1.00  1.00            
ATOM    276   CB MET A  36       1.129  29.999  11.706  1.00  1.00            
ATOM    277   CG MET A  36       0.075  28.974  12.123  1.00  1.00            
ATOM    278   SD MET A  36       0.326  28.322  13.803  1.00  1.00            
ATOM    279   CE MET A  36      -0.721  26.855  13.581  1.00  1.00            
ATOM    280    C MET A  36      -0.177  31.532  10.335  1.00  1.00            
ATOM    281    O MET A  36       0.006  32.748  10.288  1.00  1.00            
ATOM    282    N ASN A  37      -1.400  30.986  10.411  1.00  1.00            
ATOM    283   CA ASN A  37      -2.545  31.832  10.494  1.00  1.00            
ATOM    284   CB ASN A  37      -3.771  31.243   9.777  1.00  1.00            
ATOM    285   CG ASN A  37      -3.382  30.960   8.331  1.00  1.00            
ATOM    286  OD1 ASN A  37      -3.385  29.810   7.895  1.00  1.00            
ATOM    287  ND2 ASN A  37      -3.032  32.029   7.566  1.00  1.00            
ATOM    288    C ASN A  37      -2.872  31.871  11.946  1.00  1.00            
ATOM    289    O ASN A  37      -3.053  30.829  12.574  1.00  1.00            
ATOM    290    N LEU A  38      -2.951  33.078  12.527  1.00  1.00            
ATOM    291   CA LEU A  38      -3.141  33.108  13.941  1.00  1.00            
ATOM    292   CB LEU A  38      -1.888  33.593  14.692  1.00  1.00            
ATOM    293   CG LEU A  38      -0.693  32.635  14.532  1.00  1.00            
ATOM    294  CD1 LEU A  38       0.504  33.080  15.385  1.00  1.00            
ATOM    295  CD2 LEU A  38      -1.109  31.179  14.795  1.00  1.00            
ATOM    296    C LEU A  38      -4.282  34.007  14.303  1.00  1.00            
ATOM    297    O LEU A  38      -4.908  34.677  13.482  1.00  1.00            
ATOM    298    N PRO A  39      -4.542  33.954  15.578  1.00  1.00            
ATOM    299   CA PRO A  39      -5.629  34.677  16.179  1.00  1.00            
ATOM    300   CD PRO A  39      -4.302  32.695  16.274  1.00  1.00            
ATOM    301   CB PRO A  39      -5.837  34.049  17.556  1.00  1.00            
ATOM    302   CG PRO A  39      -5.374  32.599  17.367  1.00  1.00            
ATOM    303    C PRO A  39      -5.842  36.151  16.242  1.00  1.00            
ATOM    304    O PRO A  39      -7.004  36.541  16.152  1.00  1.00            
ATOM    305    N GLY A  40      -4.834  37.019  16.390  1.00  1.00            
ATOM    306   CA GLY A  40      -5.360  38.330  16.632  1.00  1.00            
ATOM    307    C GLY A  40      -4.352  39.383  16.365  1.00  1.00            
ATOM    308    O GLY A  40      -3.571  39.308  15.420  1.00  1.00            
ATOM    309    N LYS A  41      -4.377  40.418  17.221  1.00  1.00            
ATOM    310   CA LYS A  41      -3.542  41.559  17.047  1.00  1.00            
ATOM    311   CB LYS A  41      -3.744  42.659  18.106  1.00  1.00            
ATOM    312   CG LYS A  41      -2.927  43.924  17.827  1.00  1.00            
ATOM    313   CD LYS A  41      -3.345  45.128  18.674  1.00  1.00            
ATOM    314   CE LYS A  41      -2.534  46.398  18.402  1.00  1.00            
ATOM    315   NZ LYS A  41      -2.973  47.481  19.308  1.00  1.00            
ATOM    316    C LYS A  41      -2.120  41.146  17.090  1.00  1.00            
ATOM    317    O LYS A  41      -1.770  40.119  17.668  1.00  1.00            
ATOM    318    N TRP A  42      -1.266  41.950  16.428  1.00  1.00            
ATOM    319   CA TRP A  42       0.119  41.620  16.352  1.00  1.00            
ATOM    320   CB TRP A  42       0.526  41.094  14.963  1.00  1.00            
ATOM    321   CG TRP A  42      -0.223  39.878  14.463  1.00  1.00            
ATOM    322  CD2 TRP A  42      -1.448  39.973  13.721  1.00  1.00            
ATOM    323  CD1 TRP A  42       0.067  38.547  14.561  1.00  1.00            
ATOM    324  NE1 TRP A  42      -0.899  37.809  13.918  1.00  1.00            
ATOM    325  CE2 TRP A  42      -1.838  38.674  13.398  1.00  1.00            
ATOM    326  CE3 TRP A  42      -2.187  41.058  13.341  1.00  1.00            
ATOM    327  CZ2 TRP A  42      -2.982  38.441  12.687  1.00  1.00            
ATOM    328  CZ3 TRP A  42      -3.337  40.820  12.622  1.00  1.00            
ATOM    329  CH2 TRP A  42      -3.725  39.535  12.302  1.00  1.00            
ATOM    330    C TRP A  42       0.899  42.874  16.504  1.00  1.00            
ATOM    331    O TRP A  42       0.372  43.976  16.359  1.00  1.00            
ATOM    332    N LYS A  43       2.195  42.720  16.823  4.00  1.00            
ATOM    333   CA LYS A  43       3.060  43.849  16.877  4.00  1.00            
ATOM    334   CB LYS A  43       3.638  44.132  18.277  4.00  1.00            
ATOM    335   CG LYS A  43       2.575  44.635  19.257  4.00  1.00            
ATOM    336   CD LYS A  43       1.878  45.915  18.787  4.00  1.00            
ATOM    337   CE LYS A  43       2.767  47.160  18.833  4.00  1.00            
ATOM    338   NZ LYS A  43       2.846  47.678  20.216  4.00  1.00            
ATOM    339    C LYS A  43       4.178  43.553  15.939  4.00  1.00            
ATOM    340    O LYS A  43       4.624  42.413  15.830  4.00  1.00            
ATOM    341    N PRO A  44       4.617  44.547  15.222  4.00  0.00            
ATOM    342   CA PRO A  44       5.682  44.402  14.275  4.00  0.00            
ATOM    343   CD PRO A  44       3.983  45.852  15.173  4.00  0.00            
ATOM    344   CB PRO A  44       5.734  45.722  13.504  4.00  0.00            
ATOM    345   CG PRO A  44       4.997  46.724  14.415  4.00  0.00            
ATOM    346    C PRO A  44       6.943  44.091  15.022  4.00  0.00            
ATOM    347    O PRO A  44       7.130  44.621  16.118  4.00  0.00            
ATOM    348    N LYS A  45       7.808  43.226  14.462  4.00  0.00            
ATOM    349   CA LYS A  45       9.041  42.895  15.118  4.00  0.00            
ATOM    350   CB LYS A  45       8.940  41.669  16.045  4.00  0.00            
ATOM    351   CG LYS A  45      10.206  41.408  16.866  4.00  0.00            
ATOM    352   CD LYS A  45       9.998  40.428  18.027  4.00  0.00            
ATOM    353   CE LYS A  45      11.275  40.112  18.812  4.00  0.00            
ATOM    354   NZ LYS A  45      10.983  39.130  19.882  4.00  0.00            
ATOM    355    C LYS A  45      10.020  42.574  14.048  4.00  0.00            
ATOM    356    O LYS A  45       9.644  42.359  12.897  4.00  0.00            
ATOM    357    N MET A  46      11.320  42.554  14.389  4.00  0.00            
ATOM    358   CA MET A  46      12.254  42.245  13.355  4.00  0.00            
ATOM    359   CB MET A  46      13.042  43.451  12.812  4.00  0.00            
ATOM    360   CG MET A  46      12.268  44.350  11.844  4.00  0.00            
ATOM    361   SD MET A  46      13.224  45.778  11.249  4.00  0.00            
ATOM    362   CE MET A  46      12.038  46.273   9.968  4.00  0.00            
ATOM    363    C MET A  46      13.281  41.281  13.855  4.00  0.00            
ATOM    364    O MET A  46      13.484  41.126  15.059  4.00  0.00            
ATOM    365    N ILE A  47      13.945  40.584  12.907  4.00  0.00            
ATOM    366   CA ILE A  47      14.980  39.650  13.242  4.00  0.00            
ATOM    367   CB ILE A  47      14.545  38.218  13.107  4.00  0.00            
ATOM    368  CG1 ILE A  47      13.348  37.931  14.027  4.00  0.00            
ATOM    369  CG2 ILE A  47      15.762  37.318  13.387  4.00  0.00            
ATOM    370  CD1 ILE A  47      12.619  36.631  13.689  4.00  0.00            
ATOM    371    C ILE A  47      16.088  39.835  12.293  4.00  0.00            
ATOM    372    O ILE A  47      15.894  40.188  11.131  4.00  0.00            
ATOM    373    N GLY A  48      17.305  39.616  12.797  4.00  0.00            
ATOM    374   CA GLY A  48      18.396  39.620  11.897  4.00  0.00            
ATOM    375    C GLY A  48      18.680  38.174  11.687  4.00  0.00            
ATOM    376    O GLY A  48      19.458  37.589  12.442  4.00  0.00            
ATOM    377    N GLY A  49      18.009  37.547  10.689  4.00  0.00            
ATOM    378   CA GLY A  49      18.415  36.215  10.351  4.00  0.00            
ATOM    379    C GLY A  49      19.781  36.552   9.946  4.00  0.00            
ATOM    380    O GLY A  49      19.972  37.492   9.180  4.00  0.00            
ATOM    381    N ILE A  50      20.750  35.804  10.466  3.00  0.00            
ATOM    382   CA ILE A  50      22.107  36.207  10.356  3.00  0.00            
ATOM    383   CB ILE A  50      23.044  35.148  10.858  3.00  0.00            
ATOM    384  CG1 ILE A  50      22.913  33.886   9.986  3.00  0.00            
ATOM    385  CG2 ILE A  50      22.730  34.896  12.343  3.00  0.00            
ATOM    386  CD1 ILE A  50      24.009  32.848  10.218  3.00  0.00            
ATOM    387    C ILE A  50      22.487  36.503   8.941  3.00  0.00            
ATOM    388    O ILE A  50      22.218  35.728   8.023  3.00  0.00            
ATOM    389    N GLY A  51      23.118  37.678   8.750  3.00  0.00            
ATOM    390   CA GLY A  51      23.549  38.105   7.456  3.00  0.00            
ATOM    391    C GLY A  51      22.351  38.603   6.716  3.00  0.00            
ATOM    392    O GLY A  51      22.367  38.688   5.490  3.00  0.00            
ATOM    393    N GLY A  52      21.267  38.949   7.440  4.00  0.00            
ATOM    394   CA GLY A  52      20.107  39.394   6.727  4.00  0.00            
ATOM    395    C GLY A  52      19.125  40.010   7.657  4.00  0.00            
ATOM    396    O GLY A  52      19.216  39.894   8.877  4.00  0.00            
ATOM    397    N PHE A  53      18.147  40.709   7.060  4.00  0.00            
ATOM    398   CA PHE A  53      17.090  41.290   7.820  4.00  0.00            
ATOM    399   CB PHE A  53      16.737  42.731   7.414  4.00  0.00            
ATOM    400   CG PHE A  53      17.798  43.667   7.873  4.00  0.00            
ATOM    401  CD1 PHE A  53      18.869  43.969   7.065  4.00  0.00            
ATOM    402  CD2 PHE A  53      17.710  44.251   9.115  4.00  0.00            
ATOM    403  CE1 PHE A  53      19.844  44.836   7.497  4.00  0.00            
ATOM    404  CE2 PHE A  53      18.681  45.120   9.551  4.00  0.00            
ATOM    405   CZ PHE A  53      19.750  45.416   8.739  4.00  0.00            
ATOM    406    C PHE A  53      15.873  40.486   7.482  4.00  0.00            
ATOM    407    O PHE A  53      15.633  40.181   6.315  4.00  0.00            
ATOM    408    N ILE A  54      15.082  40.091   8.500  4.00  0.00            
ATOM    409   CA ILE A  54      13.879  39.359   8.223  4.00  0.00            
ATOM    410   CB ILE A  54      13.957  37.904   8.591  4.00  0.00            
ATOM    411  CG1 ILE A  54      14.188  37.724  10.098  4.00  0.00            
ATOM    412  CG2 ILE A  54      15.040  37.258   7.713  4.00  0.00            
ATOM    413  CD1 ILE A  54      14.015  36.277  10.558  4.00  0.00            
ATOM    414    C ILE A  54      12.764  39.996   9.009  4.00  0.00            
ATOM    415    O ILE A  54      12.954  40.385  10.161  4.00  0.00            
ATOM    416    N LYS A  55      11.565  40.134   8.392  4.00  0.00            
ATOM    417   CA LYS A  55      10.438  40.773   9.028  4.00  0.00            
ATOM    418   CB LYS A  55       9.620  41.661   8.065  4.00  0.00            
ATOM    419   CG LYS A  55       9.091  40.938   6.823  4.00  0.00            
ATOM    420   CD LYS A  55       8.151  41.796   5.972  4.00  0.00            
ATOM    421   CE LYS A  55       8.847  42.970   5.277  4.00  0.00            
ATOM    422   NZ LYS A  55       9.189  44.011   6.271  4.00  0.00            
ATOM    423    C LYS A  55       9.555  39.759   9.647  4.00  0.00            
ATOM    424    O LYS A  55       9.585  38.586   9.277  4.00  0.00            
ATOM    425    N VAL A  56       8.752  40.186  10.647  4.00  0.00            
ATOM    426   CA VAL A  56       7.981  39.197  11.330  4.00  0.00            
ATOM    427   CB VAL A  56       8.779  38.579  12.470  4.00  0.00            
ATOM    428  CG1 VAL A  56       7.942  37.563  13.268  4.00  0.00            
ATOM    429  CG2 VAL A  56      10.065  37.950  11.904  4.00  0.00            
ATOM    430    C VAL A  56       6.726  39.767  11.910  4.00  0.00            
ATOM    431    O VAL A  56       6.601  40.968  12.145  4.00  0.00            
ATOM    432    N ARG A  57       5.745  38.865  12.122  4.00  0.00            
ATOM    433   CA ARG A  57       4.517  39.143  12.794  4.00  0.00            
ATOM    434   CB ARG A  57       3.340  38.295  12.284  4.00  0.00            
ATOM    435   CG ARG A  57       2.884  38.638  10.865  4.00  0.00            
ATOM    436   CD ARG A  57       1.787  37.708  10.342  4.00  0.00            
ATOM    437   NE ARG A  57       1.242  38.317   9.097  4.00  0.00            
ATOM    438   CZ ARG A  57       0.170  39.158   9.181  4.00  0.00            
ATOM    439  NH1 ARG A  57      -0.409  39.393  10.394  4.00  0.00            
ATOM    440  NH2 ARG A  57      -0.323  39.762   8.061  4.00  0.00            
ATOM    441    C ARG A  57       4.744  38.721  14.222  4.00  0.00            
ATOM    442    O ARG A  57       5.430  37.731  14.470  4.00  0.00            
ATOM    443    N GLN A  58       4.196  39.467  15.209  4.00  1.00            
ATOM    444   CA GLN A  58       4.377  39.095  16.592  4.00  1.00            
ATOM    445   CB GLN A  58       5.126  40.147  17.433  4.00  1.00            
ATOM    446   CG GLN A  58       5.307  39.743  18.902  4.00  1.00            
ATOM    447   CD GLN A  58       6.070  40.851  19.618  4.00  1.00            
ATOM    448  OE1 GLN A  58       5.563  41.486  20.542  4.00  1.00            
ATOM    449  NE2 GLN A  58       7.335  41.086  19.180  4.00  1.00            
ATOM    450    C GLN A  58       3.045  38.950  17.222  4.00  1.00            
ATOM    451    O GLN A  58       2.121  39.725  16.979  4.00  1.00            
ATOM    452    N TYR A  59       2.929  37.905  18.048  4.00  1.00            
ATOM    453   CA TYR A  59       1.743  37.646  18.789  4.00  1.00            
ATOM    454   CB TYR A  59       1.091  36.317  18.358  4.00  1.00            
ATOM    455   CG TYR A  59      -0.033  35.947  19.265  4.00  1.00            
ATOM    456  CD1 TYR A  59      -1.314  36.396  19.037  4.00  1.00            
ATOM    457  CD2 TYR A  59       0.200  35.131  20.348  4.00  1.00            
ATOM    458  CE1 TYR A  59      -2.342  36.037  19.878  4.00  1.00            
ATOM    459  CE2 TYR A  59      -0.822  34.768  21.192  4.00  1.00            
ATOM    460   CZ TYR A  59      -2.096  35.223  20.959  4.00  1.00            
ATOM    461   OH TYR A  59      -3.147  34.851  21.824  4.00  1.00            
ATOM    462    C TYR A  59       2.218  37.478  20.193  4.00  1.00            
ATOM    463    O TYR A  59       3.202  36.782  20.440  4.00  1.00            
ATOM    464    N ASP A  60       1.547  38.126  21.159  4.00  1.00            
ATOM    465   CA ASP A  60       2.009  38.000  22.508  4.00  1.00            
ATOM    466   CB ASP A  60       2.026  39.334  23.270  4.00  1.00            
ATOM    467   CG ASP A  60       3.174  40.147  22.687  4.00  1.00            
ATOM    468  OD1 ASP A  60       4.338  39.673  22.784  4.00  1.00            
ATOM    469  OD2 ASP A  60       2.909  41.250  22.139  4.00  1.00            
ATOM    470    C ASP A  60       1.125  37.026  23.225  4.00  1.00            
ATOM    471    O ASP A  60      -0.028  36.812  22.852  4.00  1.00            
ATOM    472    N GLN A  61       1.685  36.390  24.272  4.00  1.00            
ATOM    473   CA GLN A  61       0.999  35.482  25.147  4.00  1.00            
ATOM    474   CB GLN A  61       0.081  36.218  26.144  4.00  1.00            
ATOM    475   CG GLN A  61      -0.675  35.307  27.111  4.00  1.00            
ATOM    476   CD GLN A  61      -1.416  36.207  28.091  4.00  1.00            
ATOM    477  OE1 GLN A  61      -1.241  37.424  28.088  4.00  1.00            
ATOM    478  NE2 GLN A  61      -2.262  35.594  28.962  4.00  1.00            
ATOM    479    C GLN A  61       0.208  34.436  24.422  4.00  1.00            
ATOM    480    O GLN A  61      -1.018  34.397  24.516  4.00  1.00            
ATOM    481    N ILE A  62       0.906  33.548  23.681  4.00  1.00            
ATOM    482   CA ILE A  62       0.273  32.444  23.010  4.00  1.00            
ATOM    483   CB ILE A  62       0.753  32.268  21.599  4.00  1.00            
ATOM    484  CG1 ILE A  62      -0.063  31.184  20.884  4.00  1.00            
ATOM    485  CG2 ILE A  62       2.270  32.011  21.619  4.00  1.00            
ATOM    486  CD1 ILE A  62       0.154  31.168  19.373  4.00  1.00            
ATOM    487    C ILE A  62       0.635  31.220  23.789  4.00  1.00            
ATOM    488    O ILE A  62       1.800  31.024  24.133  4.00  1.00            
ATOM    489    N PRO A  63      -0.332  30.408  24.132  4.00  1.00            
ATOM    490   CA PRO A  63      -0.048  29.205  24.859  4.00  1.00            
ATOM    491   CD PRO A  63      -1.716  30.818  24.262  4.00  1.00            
ATOM    492   CB PRO A  63      -1.396  28.669  25.346  4.00  1.00            
ATOM    493   CG PRO A  63      -2.445  29.501  24.579  4.00  1.00            
ATOM    494    C PRO A  63       0.707  28.325  23.927  4.00  1.00            
ATOM    495    O PRO A  63       0.244  28.097  22.812  4.00  1.00            
ATOM    496    N VAL A  64       1.871  27.820  24.368  4.00  1.00            
ATOM    497   CA VAL A  64       2.661  26.971  23.533  4.00  1.00            
ATOM    498   CB VAL A  64       4.020  27.544  23.241  4.00  1.00            
ATOM    499  CG1 VAL A  64       4.836  26.514  22.449  4.00  1.00            
ATOM    500  CG2 VAL A  64       3.843  28.891  22.519  4.00  1.00            
ATOM    501    C VAL A  64       2.864  25.746  24.347  4.00  1.00            
ATOM    502    O VAL A  64       3.098  25.845  25.547  4.00  1.00            
ATOM    503    N GLU A  65       2.745  24.552  23.746  4.00  1.00            
ATOM    504   CA GLU A  65       2.965  23.388  24.551  4.00  1.00            
ATOM    505   CB GLU A  65       1.732  22.470  24.607  4.00  1.00            
ATOM    506   CG GLU A  65       0.537  23.151  25.286  4.00  1.00            
ATOM    507   CD GLU A  65      -0.668  22.223  25.224  4.00  1.00            
ATOM    508  OE1 GLU A  65      -0.792  21.347  26.119  4.00  1.00            
ATOM    509  OE2 GLU A  65      -1.486  22.383  24.277  4.00  1.00            
ATOM    510    C GLU A  65       4.104  22.659  23.916  4.00  1.00            
ATOM    511    O GLU A  65       4.030  22.277  22.749  4.00  1.00            
ATOM    512    N ILE A  66       5.203  22.466  24.674  4.00  1.00            
ATOM    513   CA ILE A  66       6.347  21.770  24.158  4.00  1.00            
ATOM    514   CB ILE A  66       7.658  22.394  24.536  4.00  1.00            
ATOM    515  CG1 ILE A  66       7.753  23.824  23.987  4.00  1.00            
ATOM    516  CG2 ILE A  66       8.776  21.463  24.037  4.00  1.00            
ATOM    517  CD1 ILE A  66       6.805  24.802  24.676  4.00  1.00            
ATOM    518    C ILE A  66       6.311  20.444  24.821  4.00  1.00            
ATOM    519    O ILE A  66       6.362  20.363  26.047  4.00  1.00            
ATOM    520    N CYS A  67       6.225  19.366  24.020  3.00  1.00            
ATOM    521   CA CYS A  67       6.111  18.081  24.630  3.00  1.00            
ATOM    522   CB CYS A  67       7.306  17.705  25.523  3.00  1.00            
ATOM    523   SG CYS A  67       8.847  17.499  24.578  3.00  1.00            
ATOM    524    C CYS A  67       4.871  18.148  25.461  3.00  1.00            
ATOM    525    O CYS A  67       3.961  18.922  25.170  3.00  1.00            
ATOM    526    N GLY A  68       4.798  17.321  26.516  3.00  1.00            
ATOM    527   CA GLY A  68       3.665  17.344  27.393  3.00  1.00            
ATOM    528    C GLY A  68       3.626  18.689  28.055  3.00  1.00            
ATOM    529    O GLY A  68       2.557  19.216  28.358  3.00  1.00            
ATOM    530    N HIS A  69       4.817  19.268  28.301  4.00  1.00            
ATOM    531   CA HIS A  69       4.973  20.506  29.013  4.00  1.00            
ATOM    532  ND1 HIS A  69       7.607  20.125  31.172  4.00  1.00            
ATOM    533   CG HIS A  69       7.329  20.031  29.826  4.00  1.00            
ATOM    534   CB HIS A  69       6.437  20.978  29.081  4.00  1.00            
ATOM    535  NE2 HIS A  69       8.715  18.352  30.417  4.00  1.00            
ATOM    536  CD2 HIS A  69       8.014  18.942  29.381  4.00  1.00            
ATOM    537  CE1 HIS A  69       8.439  19.097  31.472  4.00  1.00            
ATOM    538    C HIS A  69       4.184  21.602  28.364  4.00  1.00            
ATOM    539    O HIS A  69       3.955  21.598  27.155  4.00  1.00            
ATOM    540    N LYS A  70       3.727  22.564  29.199  4.00  1.00            
ATOM    541   CA LYS A  70       2.954  23.699  28.773  4.00  1.00            
ATOM    542   CB LYS A  70       1.663  23.863  29.594  4.00  1.00            
ATOM    543   CG LYS A  70       0.632  24.800  28.968  4.00  1.00            
ATOM    544   CD LYS A  70      -0.773  24.581  29.532  4.00  1.00            
ATOM    545   CE LYS A  70      -1.264  23.141  29.356  4.00  1.00            
ATOM    546   NZ LYS A  70      -2.623  22.988  29.919  4.00  1.00            
ATOM    547    C LYS A  70       3.803  24.907  28.974  4.00  1.00            
ATOM    548    O LYS A  70       4.624  24.954  29.889  4.00  1.00            
ATOM    549    N ALA A  71       3.648  25.911  28.092  4.00  1.00            
ATOM    550   CA ALA A  71       4.444  27.090  28.221  4.00  1.00            
ATOM    551   CB ALA A  71       5.809  26.997  27.519  4.00  1.00            
ATOM    552    C ALA A  71       3.715  28.245  27.622  4.00  1.00            
ATOM    553    O ALA A  71       2.813  28.066  26.805  4.00  1.00            
ATOM    554    N ILE A  72       4.078  29.473  28.048  4.00  1.00            
ATOM    555   CA ILE A  72       3.437  30.634  27.507  4.00  1.00            
ATOM    556   CB ILE A  72       2.408  31.241  28.422  4.00  1.00            
ATOM    557  CG1 ILE A  72       3.044  31.787  29.709  4.00  1.00            
ATOM    558  CG2 ILE A  72       1.338  30.165  28.685  4.00  1.00            
ATOM    559  CD1 ILE A  72       2.085  32.655  30.526  4.00  1.00            
ATOM    560    C ILE A  72       4.477  31.654  27.205  4.00  1.00            
ATOM    561    O ILE A  72       5.518  31.700  27.857  4.00  1.00            
ATOM    562    N GLY A  73       4.233  32.493  26.179  4.00  1.00            
ATOM    563   CA GLY A  73       5.231  33.478  25.900  4.00  1.00            
ATOM    564    C GLY A  73       4.964  34.146  24.595  4.00  1.00            
ATOM    565    O GLY A  73       3.900  33.994  23.997  4.00  1.00            
ATOM    566    N THR A  74       5.967  34.919  24.130  4.00  1.00            
ATOM    567   CA THR A  74       5.848  35.669  22.919  4.00  1.00            
ATOM    568   CB THR A  74       6.822  36.806  22.808  4.00  1.00            
ATOM    569  OG1 THR A  74       6.516  37.605  21.674  4.00  1.00            
ATOM    570  CG2 THR A  74       8.245  36.236  22.689  4.00  1.00            
ATOM    571    C THR A  74       6.079  34.765  21.757  4.00  1.00            
ATOM    572    O THR A  74       6.711  33.718  21.884  4.00  1.00            
ATOM    573    N VAL A  75       5.537  35.151  20.584  4.00  1.00            
ATOM    574   CA VAL A  75       5.710  34.322  19.432  4.00  1.00            
ATOM    575   CB VAL A  75       4.537  33.427  19.166  4.00  1.00            
ATOM    576  CG1 VAL A  75       3.324  34.306  18.824  4.00  1.00            
ATOM    577  CG2 VAL A  75       4.921  32.436  18.055  4.00  1.00            
ATOM    578    C VAL A  75       5.878  35.162  18.239  4.00  1.00            
ATOM    579    O VAL A  75       5.393  36.290  18.168  4.00  1.00            
ATOM    580    N LEU A  76       6.609  34.613  17.263  4.00  1.00            
ATOM    581   CA LEU A  76       6.750  35.351  16.066  4.00  1.00            
ATOM    582   CB LEU A  76       8.128  36.009  15.873  4.00  1.00            
ATOM    583   CG LEU A  76       8.375  37.197  16.822  4.00  1.00            
ATOM    584  CD1 LEU A  76       8.405  36.753  18.293  4.00  1.00            
ATOM    585  CD2 LEU A  76       9.620  37.995  16.404  4.00  1.00            
ATOM    586    C LEU A  76       6.498  34.454  14.912  4.00  1.00            
ATOM    587    O LEU A  76       6.805  33.263  14.947  4.00  1.00            
ATOM    588    N VAL A  77       5.886  35.018  13.856  4.00  1.00            
ATOM    589   CA VAL A  77       5.646  34.256  12.674  4.00  1.00            
ATOM    590   CB VAL A  77       4.191  34.049  12.376  4.00  1.00            
ATOM    591  CG1 VAL A  77       4.064  33.258  11.065  4.00  1.00            
ATOM    592  CG2 VAL A  77       3.543  33.351  13.583  4.00  1.00            
ATOM    593    C VAL A  77       6.231  35.033  11.561  4.00  1.00            
ATOM    594    O VAL A  77       6.181  36.262  11.539  4.00  1.00            
ATOM    595    N GLY A  78       6.828  34.310  10.610  4.00  1.00            
ATOM    596   CA GLY A  78       7.441  34.932   9.490  4.00  1.00            
ATOM    597    C GLY A  78       8.102  33.827   8.780  4.00  1.00            
ATOM    598    O GLY A  78       8.154  32.703   9.273  4.00  1.00            
ATOM    599    N PRO A  79       8.599  34.105   7.623  1.00  1.00            
ATOM    600   CA PRO A  79       9.238  33.048   6.926  1.00  1.00            
ATOM    601   CD PRO A  79       8.028  35.093   6.726  1.00  1.00            
ATOM    602   CB PRO A  79       9.233  33.433   5.445  1.00  1.00            
ATOM    603   CG PRO A  79       8.851  34.924   5.439  1.00  1.00            
ATOM    604    C PRO A  79      10.582  32.720   7.488  1.00  1.00            
ATOM    605    O PRO A  79      11.430  33.605   7.605  1.00  1.00            
ATOM    606    N THR A  80      10.765  31.438   7.834  1.00  1.00            
ATOM    607   CA THR A  80      11.969  30.813   8.282  1.00  1.00            
ATOM    608   CB THR A  80      12.134  30.855   9.780  1.00  1.00            
ATOM    609  OG1 THR A  80      12.189  32.201  10.230  1.00  1.00            
ATOM    610  CG2 THR A  80      13.411  30.097  10.172  1.00  1.00            
ATOM    611    C THR A  80      11.667  29.393   7.917  1.00  1.00            
ATOM    612    O THR A  80      10.527  28.967   8.085  1.00  1.00            
ATOM    613    N PRO A  81      12.579  28.631   7.408  1.00  1.00            
ATOM    614   CA PRO A  81      12.222  27.278   7.077  1.00  1.00            
ATOM    615   CD PRO A  81      13.578  29.168   6.496  1.00  1.00            
ATOM    616   CB PRO A  81      13.342  26.767   6.178  1.00  1.00            
ATOM    617   CG PRO A  81      13.853  28.044   5.484  1.00  1.00            
ATOM    618    C PRO A  81      12.045  26.517   8.332  1.00  1.00            
ATOM    619    O PRO A  81      11.585  25.378   8.277  1.00  1.00            
ATOM    620    N VAL A  82      12.398  27.128   9.474  1.00  1.00            
ATOM    621   CA VAL A  82      12.388  26.326  10.644  1.00  1.00            
ATOM    622   CB VAL A  82      13.769  26.137  11.212  1.00  1.00            
ATOM    623  CG1 VAL A  82      14.278  27.503  11.699  1.00  1.00            
ATOM    624  CG2 VAL A  82      13.740  25.043  12.295  1.00  1.00            
ATOM    625    C VAL A  82      11.531  26.879  11.724  1.00  1.00            
ATOM    626    O VAL A  82      11.236  28.071  11.776  1.00  1.00            
ATOM    627    N ASN A  83      11.090  25.958  12.606  1.00  1.00            
ATOM    628   CA ASN A  83      10.352  26.293  13.780  1.00  1.00            
ATOM    629   CB ASN A  83       9.132  25.393  14.037  1.00  1.00            
ATOM    630   CG ASN A  83       8.048  25.805  13.050  1.00  1.00            
ATOM    631  OD1 ASN A  83       7.611  26.955  13.038  1.00  1.00            
ATOM    632  ND2 ASN A  83       7.607  24.848  12.193  1.00  1.00            
ATOM    633    C ASN A  83      11.299  26.137  14.917  1.00  1.00            
ATOM    634    O ASN A  83      11.969  25.113  15.048  1.00  1.00            
ATOM    635    N ILE A  84      11.388  27.174  15.767  4.00  1.00            
ATOM    636   CA ILE A  84      12.356  27.122  16.815  4.00  1.00            
ATOM    637   CB ILE A  84      13.446  28.138  16.631  4.00  1.00            
ATOM    638  CG1 ILE A  84      14.168  27.924  15.291  4.00  1.00            
ATOM    639  CG2 ILE A  84      14.372  28.082  17.856  4.00  1.00            
ATOM    640  CD1 ILE A  84      15.037  29.111  14.876  4.00  1.00            
ATOM    641    C ILE A  84      11.705  27.468  18.107  4.00  1.00            
ATOM    642    O ILE A  84      10.807  28.305  18.167  4.00  1.00            
ATOM    643    N ILE A  85      12.152  26.799  19.183  4.00  1.00            
ATOM    644   CA ILE A  85      11.707  27.172  20.488  4.00  1.00            
ATOM    645   CB ILE A  85      11.336  26.008  21.373  4.00  1.00            
ATOM    646  CG1 ILE A  85      10.823  26.521  22.729  4.00  1.00            
ATOM    647  CG2 ILE A  85      12.518  25.027  21.459  4.00  1.00            
ATOM    648  CD1 ILE A  85      10.194  25.431  23.593  4.00  1.00            
ATOM    649    C ILE A  85      12.904  27.884  21.073  4.00  1.00            
ATOM    650    O ILE A  85      13.991  27.315  21.160  4.00  1.00            
ATOM    651    N GLY A  86      12.754  29.172  21.453  1.00  1.00            
ATOM    652   CA GLY A  86      13.886  29.951  21.896  1.00  1.00            
ATOM    653    C GLY A  86      13.949  30.021  23.384  1.00  1.00            
ATOM    654    O GLY A  86      13.332  29.239  24.101  1.00  1.00            
ATOM    655    N ARG A  87      14.687  31.037  23.868  2.00  1.00            
ATOM    656   CA ARG A  87      14.977  31.215  25.256  2.00  1.00            
ATOM    657   CB ARG A  87      15.826  32.470  25.536  2.00  1.00            
ATOM    658   CG ARG A  87      17.157  32.523  24.784  2.00  1.00            
ATOM    659   CD ARG A  87      18.070  33.651  25.267  2.00  1.00            
ATOM    660   NE ARG A  87      17.277  34.913  25.237  2.00  1.00            
ATOM    661   CZ ARG A  87      17.606  35.935  26.080  2.00  1.00            
ATOM    662  NH1 ARG A  87      18.671  35.802  26.924  2.00  1.00            
ATOM    663  NH2 ARG A  87      16.871  37.086  26.084  2.00  1.00            
ATOM    664    C ARG A  87      13.698  31.387  26.018  2.00  1.00            
ATOM    665    O ARG A  87      13.552  30.852  27.117  2.00  1.00            
ATOM    666    N ASN A  88      12.725  32.123  25.444  2.00  1.00            
ATOM    667   CA ASN A  88      11.514  32.434  26.152  2.00  1.00            
ATOM    668   CB ASN A  88      10.501  33.185  25.271  2.00  1.00            
ATOM    669   CG ASN A  88      11.120  34.513  24.871  2.00  1.00            
ATOM    670  OD1 ASN A  88      11.625  34.663  23.759  2.00  1.00            
ATOM    671  ND2 ASN A  88      11.089  35.506  25.801  2.00  1.00            
ATOM    672    C ASN A  88      10.844  31.169  26.576  2.00  1.00            
ATOM    673    O ASN A  88      10.539  30.982  27.751  2.00  1.00            
ATOM    674    N LEU A  89      10.602  30.253  25.626  2.00  1.00            
ATOM    675   CA LEU A  89       9.904  29.048  25.958  2.00  1.00            
ATOM    676   CB LEU A  89       9.474  28.246  24.722  2.00  1.00            
ATOM    677   CG LEU A  89       8.302  28.920  23.987  2.00  1.00            
ATOM    678  CD1 LEU A  89       8.663  30.348  23.559  2.00  1.00            
ATOM    679  CD2 LEU A  89       7.788  28.056  22.826  2.00  1.00            
ATOM    680    C LEU A  89      10.722  28.163  26.843  2.00  1.00            
ATOM    681    O LEU A  89      10.215  27.610  27.816  2.00  1.00            
ATOM    682    N LEU A  90      12.026  28.024  26.550  2.00  1.00            
ATOM    683   CA LEU A  90      12.833  27.139  27.336  2.00  1.00            
ATOM    684   CB LEU A  90      14.264  26.975  26.799  2.00  1.00            
ATOM    685   CG LEU A  90      14.351  26.032  25.578  2.00  1.00            
ATOM    686  CD1 LEU A  90      13.995  24.590  25.976  2.00  1.00            
ATOM    687  CD2 LEU A  90      13.513  26.527  24.390  2.00  1.00            
ATOM    688    C LEU A  90      12.847  27.625  28.753  2.00  1.00            
ATOM    689    O LEU A  90      12.862  26.825  29.684  2.00  1.00            
ATOM    690    N THR A  91      12.833  28.951  28.982  2.00  1.00            
ATOM    691   CA THR A  91      12.902  29.381  30.350  2.00  1.00            
ATOM    692   CB THR A  91      13.015  30.876  30.526  2.00  1.00            
ATOM    693  OG1 THR A  91      13.353  31.174  31.872  2.00  1.00            
ATOM    694  CG2 THR A  91      11.692  31.569  30.165  2.00  1.00            
ATOM    695    C THR A  91      11.705  28.899  31.125  2.00  1.00            
ATOM    696    O THR A  91      11.862  28.344  32.211  2.00  1.00            
ATOM    697    N GLN A  92      10.476  29.067  30.593  2.00  1.00            
ATOM    698   CA GLN A  92       9.315  28.683  31.352  2.00  1.00            
ATOM    699   CB GLN A  92       7.992  29.050  30.661  2.00  1.00            
ATOM    700   CG GLN A  92       6.763  28.750  31.521  2.00  1.00            
ATOM    701   CD GLN A  92       6.689  29.799  32.623  2.00  1.00            
ATOM    702  OE1 GLN A  92       5.685  30.495  32.766  2.00  1.00            
ATOM    703  NE2 GLN A  92       7.779  29.920  33.428  2.00  1.00            
ATOM    704    C GLN A  92       9.330  27.201  31.539  2.00  1.00            
ATOM    705    O GLN A  92       9.121  26.710  32.647  2.00  1.00            
ATOM    706    N ILE A  93       9.603  26.434  30.467  2.00  1.00            
ATOM    707   CA ILE A  93       9.661  25.018  30.672  2.00  1.00            
ATOM    708   CB ILE A  93       9.167  24.227  29.475  2.00  1.00            
ATOM    709  CG1 ILE A  93       9.052  22.728  29.799  2.00  1.00            
ATOM    710  CG2 ILE A  93       9.976  24.589  28.216  2.00  1.00            
ATOM    711  CD1 ILE A  93      10.364  22.050  30.187  2.00  1.00            
ATOM    712    C ILE A  93      11.100  24.780  31.001  2.00  1.00            
ATOM    713    O ILE A  93      11.922  24.523  30.123  2.00  1.00            
ATOM    714    N GLY A  94      11.400  24.814  32.321  3.00  1.00            
ATOM    715   CA GLY A  94      12.732  24.836  32.866  3.00  1.00            
ATOM    716    C GLY A  94      13.597  23.848  32.156  3.00  1.00            
ATOM    717    O GLY A  94      13.399  22.637  32.251  3.00  1.00            
ATOM    718    N CYS A  95      14.593  24.376  31.413  1.00  1.00            
ATOM    719   CA CYS A  95      15.496  23.531  30.694  1.00  1.00            
ATOM    720   CB CYS A  95      15.263  23.486  29.177  1.00  1.00            
ATOM    721   SG CYS A  95      15.945  24.947  28.352  1.00  1.00            
ATOM    722    C CYS A  95      16.860  24.082  30.886  1.00  1.00            
ATOM    723    O CYS A  95      17.053  25.294  30.973  1.00  1.00            
ATOM    724    N THR A  96      17.853  23.189  30.984  4.00  1.00            
ATOM    725   CA THR A  96      19.181  23.679  31.137  4.00  1.00            
ATOM    726   CB THR A  96      19.639  23.704  32.566  4.00  1.00            
ATOM    727  OG1 THR A  96      19.640  22.390  33.102  4.00  1.00            
ATOM    728  CG2 THR A  96      18.691  24.606  33.374  4.00  1.00            
ATOM    729    C THR A  96      20.090  22.736  30.401  4.00  1.00            
ATOM    730    O THR A  96      19.787  21.551  30.272  4.00  1.00            
ATOM    731    N LEU A  97      21.231  23.237  29.880  4.00  1.00            
ATOM    732   CA LEU A  97      22.155  22.365  29.201  4.00  1.00            
ATOM    733   CB LEU A  97      23.136  23.097  28.270  4.00  1.00            
ATOM    734   CG LEU A  97      22.463  23.760  27.053  4.00  1.00            
ATOM    735  CD1 LEU A  97      21.895  22.711  26.085  4.00  1.00            
ATOM    736  CD2 LEU A  97      21.420  24.801  27.491  4.00  1.00            
ATOM    737    C LEU A  97      22.947  21.695  30.256  4.00  1.00            
ATOM    738    O LEU A  97      23.274  22.298  31.277  4.00  1.00            
ATOM    739    N ASN A  98      23.274  20.412  30.048  4.00  1.00            
ATOM    740   CA ASN A  98      23.994  19.797  31.107  4.00  1.00            
ATOM    741   CB ASN A  98      23.277  18.583  31.727  4.00  1.00            
ATOM    742   CG ASN A  98      23.850  18.385  33.125  4.00  1.00            
ATOM    743  OD1 ASN A  98      24.792  19.070  33.520  4.00  1.00            
ATOM    744  ND2 ASN A  98      23.262  17.436  33.903  4.00  1.00            
ATOM    745    C ASN A  98      25.313  19.336  30.585  4.00  1.00            
ATOM    746    O ASN A  98      25.405  18.787  29.487  4.00  1.00            
ATOM    747    N PHE A  99      26.382  19.572  31.370  1.00  1.00            
ATOM    748   CA PHE A  99      27.685  19.137  30.969  1.00  1.00            
ATOM    749   CB PHE A  99      28.822  20.066  31.426  1.00  1.00            
ATOM    750   CG PHE A  99      28.713  21.303  30.607  1.00  1.00            
ATOM    751  CD1 PHE A  99      27.853  22.311  30.972  1.00  1.00            
ATOM    752  CD2 PHE A  99      29.472  21.447  29.467  1.00  1.00            
ATOM    753  CE1 PHE A  99      27.756  23.449  30.208  1.00  1.00            
ATOM    754  CE2 PHE A  99      29.379  22.582  28.698  1.00  1.00            
ATOM    755   CZ PHE A  99      28.517  23.584  29.070  1.00  1.00            
ATOM    756    C PHE A  99      27.919  17.774  31.595  1.00  1.00            
ATOM    757    O PHE A  99      28.166  17.713  32.829  1.00  1.00            
ATOM    758  OXT PHE A  99      27.849  16.770  30.838  1.00  1.00            
ATOM    759    N PRO B   1      28.436  23.430  35.915  1.00  1.00            
ATOM    760   CA PRO B   1      28.185  22.576  34.725  1.00  1.00            
ATOM    761   CD PRO B   1      29.000  22.582  37.023  1.00  1.00            
ATOM    762   CB PRO B   1      28.475  21.140  35.153  1.00  1.00            
ATOM    763   CG PRO B   1      29.409  21.262  36.359  1.00  1.00            
ATOM    764    C PRO B   1      26.770  22.751  34.288  1.00  1.00            
ATOM    765    O PRO B   1      26.381  22.149  33.289  1.00  1.00            
ATOM    766    N GLN B   2      25.976  23.559  35.005  4.00  1.00            
ATOM    767   CA GLN B   2      24.607  23.708  34.619  4.00  1.00            
ATOM    768   CB GLN B   2      23.675  23.605  35.839  4.00  1.00            
ATOM    769   CG GLN B   2      22.184  23.740  35.548  4.00  1.00            
ATOM    770   CD GLN B   2      21.464  23.576  36.880  4.00  1.00            
ATOM    771  OE1 GLN B   2      20.369  23.018  36.943  4.00  1.00            
ATOM    772  NE2 GLN B   2      22.095  24.074  37.978  4.00  1.00            
ATOM    773    C GLN B   2      24.462  25.041  33.985  4.00  1.00            
ATOM    774    O GLN B   2      24.911  26.055  34.517  4.00  1.00            
ATOM    775    N ILE B   3      23.846  25.057  32.792  4.00  1.00            
ATOM    776   CA ILE B   3      23.644  26.300  32.120  4.00  1.00            
ATOM    777   CB ILE B   3      24.120  26.299  30.696  4.00  1.00            
ATOM    778  CG1 ILE B   3      25.640  26.080  30.633  4.00  1.00            
ATOM    779  CG2 ILE B   3      23.648  27.606  30.036  4.00  1.00            
ATOM    780  CD1 ILE B   3      26.148  25.770  29.227  4.00  1.00            
ATOM    781    C ILE B   3      22.166  26.505  32.064  4.00  1.00            
ATOM    782    O ILE B   3      21.438  25.688  31.501  4.00  1.00            
ATOM    783    N THR B   4      21.681  27.608  32.659  1.00  1.00            
ATOM    784   CA THR B   4      20.276  27.881  32.630  1.00  1.00            
ATOM    785   CB THR B   4      19.805  28.673  33.813  1.00  1.00            
ATOM    786  OG1 THR B   4      18.390  28.783  33.798  1.00  1.00            
ATOM    787  CG2 THR B   4      20.453  30.066  33.759  1.00  1.00            
ATOM    788    C THR B   4      20.023  28.707  31.412  1.00  1.00            
ATOM    789    O THR B   4      20.960  29.134  30.740  1.00  1.00            
ATOM    790    N LEU B   5      18.736  28.934  31.073  1.00  1.00            
ATOM    791   CA LEU B   5      18.465  29.719  29.905  1.00  1.00            
ATOM    792   CB LEU B   5      17.553  29.000  28.899  1.00  1.00            
ATOM    793   CG LEU B   5      18.239  27.806  28.221  1.00  1.00            
ATOM    794  CD1 LEU B   5      19.412  28.288  27.354  1.00  1.00            
ATOM    795  CD2 LEU B   5      18.645  26.730  29.239  1.00  1.00            
ATOM    796    C LEU B   5      17.764  30.977  30.291  1.00  1.00            
ATOM    797    O LEU B   5      16.920  31.477  29.548  1.00  1.00            
ATOM    798    N TRP B   6      18.097  31.534  31.464  1.00  1.00            
ATOM    799   CA TRP B   6      17.524  32.792  31.838  1.00  1.00            
ATOM    800   CB TRP B   6      17.912  33.190  33.275  1.00  1.00            
ATOM    801   CG TRP B   6      17.441  34.549  33.737  1.00  1.00            
ATOM    802  CD2 TRP B   6      16.173  34.820  34.358  1.00  1.00            
ATOM    803  CD1 TRP B   6      18.105  35.740  33.681  1.00  1.00            
ATOM    804  NE1 TRP B   6      17.335  36.734  34.234  1.00  1.00            
ATOM    805  CE2 TRP B   6      16.143  36.184  34.653  1.00  1.00            
ATOM    806  CE3 TRP B   6      15.121  34.003  34.662  1.00  1.00            
ATOM    807  CZ2 TRP B   6      15.058  36.753  35.259  1.00  1.00            
ATOM    808  CZ3 TRP B   6      14.027  34.583  35.270  1.00  1.00            
ATOM    809  CH2 TRP B   6      13.995  35.931  35.563  1.00  1.00            
ATOM    810    C TRP B   6      18.092  33.807  30.896  1.00  1.00            
ATOM    811    O TRP B   6      17.372  34.632  30.336  1.00  1.00            
ATOM    812    N LYS B   7      19.422  33.732  30.683  1.00  1.00            
ATOM    813   CA LYS B   7      20.149  34.645  29.845  1.00  1.00            
ATOM    814   CB LYS B   7      21.386  35.228  30.548  1.00  1.00            
ATOM    815   CG LYS B   7      21.090  35.968  31.854  1.00  1.00            
ATOM    816   CD LYS B   7      22.338  36.135  32.723  1.00  1.00            
ATOM    817   CE LYS B   7      22.937  34.802  33.183  1.00  1.00            
ATOM    818   NZ LYS B   7      24.221  35.031  33.881  1.00  1.00            
ATOM    819    C LYS B   7      20.693  33.826  28.709  1.00  1.00            
ATOM    820    O LYS B   7      20.450  32.623  28.631  1.00  1.00            
ATOM    821    N ARG B   8      21.426  34.471  27.777  1.00  1.00            
ATOM    822   CA ARG B   8      22.045  33.773  26.680  1.00  1.00            
ATOM    823   CB ARG B   8      22.616  34.754  25.628  1.00  1.00            
ATOM    824   CG ARG B   8      23.024  34.142  24.284  1.00  1.00            
ATOM    825   CD ARG B   8      23.290  35.181  23.194  1.00  1.00            
ATOM    826   NE ARG B   8      21.988  35.845  22.911  1.00  1.00            
ATOM    827   CZ ARG B   8      21.881  37.202  23.008  1.00  1.00            
ATOM    828  NH1 ARG B   8      22.982  37.948  23.312  1.00  1.00            
ATOM    829  NH2 ARG B   8      20.673  37.808  22.821  1.00  1.00            
ATOM    830    C ARG B   8      23.183  32.991  27.310  1.00  1.00            
ATOM    831    O ARG B   8      23.800  33.472  28.260  1.00  1.00            
ATOM    832    N PRO B   9      23.490  31.805  26.824  1.00  1.00            
ATOM    833   CA PRO B   9      24.506  30.925  27.374  1.00  1.00            
ATOM    834   CD PRO B   9      23.069  31.387  25.499  1.00  1.00            
ATOM    835   CB PRO B   9      24.585  29.740  26.411  1.00  1.00            
ATOM    836   CG PRO B   9      24.086  30.317  25.076  1.00  1.00            
ATOM    837    C PRO B   9      25.868  31.460  27.686  1.00  1.00            
ATOM    838    O PRO B   9      26.344  31.233  28.798  1.00  1.00            
ATOM    839    N LEU B  10      26.519  32.154  26.745  4.00  1.00            
ATOM    840   CA LEU B  10      27.795  32.750  27.006  4.00  1.00            
ATOM    841   CB LEU B  10      27.671  34.017  27.870  4.00  1.00            
ATOM    842   CG LEU B  10      26.714  35.073  27.281  4.00  1.00            
ATOM    843  CD1 LEU B  10      26.639  36.322  28.174  4.00  1.00            
ATOM    844  CD2 LEU B  10      27.053  35.392  25.817  4.00  1.00            
ATOM    845    C LEU B  10      28.808  31.846  27.670  4.00  1.00            
ATOM    846    O LEU B  10      29.049  31.970  28.870  4.00  1.00            
ATOM    847    N VAL B  11      29.432  30.907  26.918  4.00  1.00            
ATOM    848   CA VAL B  11      30.471  30.067  27.474  4.00  1.00            
ATOM    849   CB VAL B  11      30.286  28.608  27.179  4.00  1.00            
ATOM    850  CG1 VAL B  11      31.504  27.847  27.726  4.00  1.00            
ATOM    851  CG2 VAL B  11      28.947  28.147  27.782  4.00  1.00            
ATOM    852    C VAL B  11      31.786  30.486  26.870  4.00  1.00            
ATOM    853    O VAL B  11      31.834  30.955  25.735  4.00  1.00            
ATOM    854    N THR B  12      32.895  30.344  27.634  4.00  1.00            
ATOM    855   CA THR B  12      34.198  30.736  27.156  4.00  1.00            
ATOM    856   CB THR B  12      35.192  31.003  28.252  4.00  1.00            
ATOM    857  OG1 THR B  12      35.433  29.823  29.004  4.00  1.00            
ATOM    858  CG2 THR B  12      34.638  32.109  29.165  4.00  1.00            
ATOM    859    C THR B  12      34.741  29.618  26.316  4.00  1.00            
ATOM    860    O THR B  12      34.711  28.452  26.707  4.00  1.00            
ATOM    861    N ILE B  13      35.227  29.967  25.107  4.00  1.00            
ATOM    862   CA ILE B  13      35.849  29.053  24.187  4.00  1.00            
ATOM    863   CB ILE B  13      35.112  29.018  22.871  4.00  1.00            
ATOM    864  CG1 ILE B  13      35.745  28.039  21.876  4.00  1.00            
ATOM    865  CG2 ILE B  13      34.966  30.456  22.344  4.00  1.00            
ATOM    866  CD1 ILE B  13      34.875  27.842  20.634  4.00  1.00            
ATOM    867    C ILE B  13      37.220  29.635  23.986  4.00  1.00            
ATOM    868    O ILE B  13      37.353  30.807  23.634  4.00  1.00            
ATOM    869    N ARG B  14      38.289  28.860  24.255  4.00  1.00            
ATOM    870   CA ARG B  14      39.602  29.406  24.046  4.00  1.00            
ATOM    871   CB ARG B  14      40.625  29.053  25.143  4.00  1.00            
ATOM    872   CG ARG B  14      40.874  27.552  25.306  4.00  1.00            
ATOM    873   CD ARG B  14      42.019  27.224  26.267  4.00  1.00            
ATOM    874   NE ARG B  14      41.621  27.707  27.618  4.00  1.00            
ATOM    875   CZ ARG B  14      42.148  27.122  28.732  4.00  1.00            
ATOM    876  NH1 ARG B  14      43.036  26.093  28.605  4.00  1.00            
ATOM    877  NH2 ARG B  14      41.785  27.564  29.972  4.00  1.00            
ATOM    878    C ARG B  14      40.079  28.795  22.768  4.00  1.00            
ATOM    879    O ARG B  14      40.172  27.575  22.655  4.00  1.00            
ATOM    880    N ILE B  15      40.366  29.626  21.745  4.00  1.00            
ATOM    881   CA ILE B  15      40.777  29.045  20.499  4.00  1.00            
ATOM    882   CB ILE B  15      39.748  29.184  19.421  4.00  1.00            
ATOM    883  CG1 ILE B  15      38.438  28.487  19.816  4.00  1.00            
ATOM    884  CG2 ILE B  15      40.373  28.671  18.113  4.00  1.00            
ATOM    885  CD1 ILE B  15      37.264  28.881  18.922  4.00  1.00            
ATOM    886    C ILE B  15      41.969  29.781  19.979  4.00  1.00            
ATOM    887    O ILE B  15      42.007  31.010  19.994  4.00  1.00            
ATOM    888    N GLY B  16      42.988  29.035  19.510  3.00  1.00            
ATOM    889   CA GLY B  16      44.117  29.645  18.868  3.00  1.00            
ATOM    890    C GLY B  16      44.893  30.431  19.872  3.00  1.00            
ATOM    891    O GLY B  16      45.723  31.260  19.503  3.00  1.00            
ATOM    892    N GLY B  17      44.650  30.192  21.173  3.00  1.00            
ATOM    893   CA GLY B  17      45.369  30.931  22.171  3.00  1.00            
ATOM    894    C GLY B  17      44.633  32.214  22.383  3.00  1.00            
ATOM    895    O GLY B  17      45.036  33.049  23.190  3.00  1.00            
ATOM    896    N GLN B  18      43.517  32.398  21.650  4.00  1.00            
ATOM    897   CA GLN B  18      42.739  33.597  21.757  4.00  1.00            
ATOM    898   CB GLN B  18      42.146  34.064  20.417  4.00  1.00            
ATOM    899   CG GLN B  18      43.185  34.517  19.394  4.00  1.00            
ATOM    900   CD GLN B  18      42.441  34.855  18.111  4.00  1.00            
ATOM    901  OE1 GLN B  18      41.397  35.503  18.133  4.00  1.00            
ATOM    902  NE2 GLN B  18      42.991  34.390  16.957  4.00  1.00            
ATOM    903    C GLN B  18      41.571  33.293  22.640  4.00  1.00            
ATOM    904    O GLN B  18      41.023  32.193  22.592  4.00  1.00            
ATOM    905    N LEU B  19      41.161  34.267  23.483  4.00  1.00            
ATOM    906   CA LEU B  19      40.024  34.045  24.331  4.00  1.00            
ATOM    907   CB LEU B  19      40.052  34.828  25.654  4.00  1.00            
ATOM    908   CG LEU B  19      41.181  34.368  26.593  4.00  1.00            
ATOM    909  CD1 LEU B  19      41.087  35.057  27.962  4.00  1.00            
ATOM    910  CD2 LEU B  19      41.230  32.834  26.691  4.00  1.00            
ATOM    911    C LEU B  19      38.818  34.467  23.564  4.00  1.00            
ATOM    912    O LEU B  19      38.801  35.538  22.957  4.00  1.00            
ATOM    913    N LYS B  20      37.776  33.613  23.548  4.00  1.00            
ATOM    914   CA LYS B  20      36.609  33.974  22.805  4.00  1.00            
ATOM    915   CB LYS B  20      36.416  33.172  21.507  4.00  1.00            
ATOM    916   CG LYS B  20      37.496  33.425  20.456  4.00  1.00            
ATOM    917   CD LYS B  20      37.345  32.537  19.221  4.00  1.00            
ATOM    918   CE LYS B  20      36.136  32.915  18.364  4.00  1.00            
ATOM    919   NZ LYS B  20      36.401  34.186  17.653  4.00  1.00            
ATOM    920    C LYS B  20      35.401  33.739  23.637  4.00  1.00            
ATOM    921    O LYS B  20      35.339  32.796  24.423  4.00  1.00            
ATOM    922    N GLU B  21      34.411  34.637  23.494  4.00  1.00            
ATOM    923   CA GLU B  21      33.172  34.425  24.166  4.00  1.00            
ATOM    924   CB GLU B  21      32.398  35.718  24.481  4.00  1.00            
ATOM    925   CG GLU B  21      31.159  35.496  25.353  4.00  1.00            
ATOM    926   CD GLU B  21      30.662  36.861  25.814  4.00  1.00            
ATOM    927  OE1 GLU B  21      31.278  37.879  25.401  4.00  1.00            
ATOM    928  OE2 GLU B  21      29.668  36.903  26.588  4.00  1.00            
ATOM    929    C GLU B  21      32.374  33.601  23.232  4.00  1.00            
ATOM    930    O GLU B  21      32.476  33.757  22.016  4.00  1.00            
ATOM    931    N ALA B  22      31.569  32.674  23.768  4.00  1.00            
ATOM    932   CA ALA B  22      30.863  31.859  22.840  4.00  1.00            
ATOM    933   CB ALA B  22      31.440  30.438  22.709  4.00  1.00            
ATOM    934    C ALA B  22      29.449  31.710  23.287  4.00  1.00            
ATOM    935    O ALA B  22      29.135  31.807  24.472  4.00  1.00            
ATOM    936    N LEU B  23      28.548  31.499  22.310  4.00  1.00            
ATOM    937   CA LEU B  23      27.173  31.237  22.603  4.00  1.00            
ATOM    938   CB LEU B  23      26.200  31.958  21.657  4.00  1.00            
ATOM    939   CG LEU B  23      26.386  33.485  21.627  4.00  1.00            
ATOM    940  CD1 LEU B  23      25.276  34.158  20.805  4.00  1.00            
ATOM    941  CD2 LEU B  23      26.548  34.068  23.040  4.00  1.00            
ATOM    942    C LEU B  23      27.038  29.770  22.321  4.00  1.00            
ATOM    943    O LEU B  23      27.478  29.299  21.274  4.00  1.00            
ATOM    944    N LEU B  24      26.451  29.000  23.254  4.00  1.00            
ATOM    945   CA LEU B  24      26.325  27.576  23.082  4.00  1.00            
ATOM    946   CB LEU B  24      26.204  26.882  24.449  4.00  1.00            
ATOM    947   CG LEU B  24      26.490  25.376  24.448  4.00  1.00            
ATOM    948  CD1 LEU B  24      27.998  25.138  24.261  4.00  1.00            
ATOM    949  CD2 LEU B  24      25.929  24.688  25.703  4.00  1.00            
ATOM    950    C LEU B  24      25.025  27.401  22.366  4.00  1.00            
ATOM    951    O LEU B  24      24.115  28.206  22.560  4.00  1.00            
ATOM    952    N ASP B  25      24.871  26.372  21.504  1.00  1.00            
ATOM    953   CA ASP B  25      23.599  26.397  20.844  1.00  1.00            
ATOM    954   CB ASP B  25      23.555  27.442  19.713  1.00  1.00            
ATOM    955   CG ASP B  25      22.178  27.455  19.057  1.00  1.00            
ATOM    956  OD1 ASP B  25      21.176  27.130  19.748  1.00  1.00            
ATOM    957  OD2 ASP B  25      22.118  27.786  17.843  1.00  1.00            
ATOM    958    C ASP B  25      23.215  25.108  20.233  1.00  1.00            
ATOM    959    O ASP B  25      23.996  24.431  19.568  1.00  1.00            
ATOM    960    N THR B  26      21.957  24.749  20.509  3.00  1.00            
ATOM    961   CA THR B  26      21.298  23.619  19.959  3.00  1.00            
ATOM    962   CB THR B  26      20.050  23.283  20.717  3.00  1.00            
ATOM    963  OG1 THR B  26      20.354  22.960  22.066  3.00  1.00            
ATOM    964  CG2 THR B  26      19.365  22.105  20.019  3.00  1.00            
ATOM    965    C THR B  26      20.887  23.841  18.544  3.00  1.00            
ATOM    966    O THR B  26      20.983  22.944  17.708  3.00  1.00            
ATOM    967    N GLY B  27      20.430  25.065  18.238  3.00  1.00            
ATOM    968   CA GLY B  27      19.833  25.324  16.964  3.00  1.00            
ATOM    969    C GLY B  27      20.797  25.041  15.872  3.00  1.00            
ATOM    970    O GLY B  27      20.426  24.515  14.825  3.00  1.00            
ATOM    971    N ALA B  28      22.071  25.383  16.090  1.00  1.00            
ATOM    972   CA ALA B  28      23.008  25.299  15.019  1.00  1.00            
ATOM    973   CB ALA B  28      24.274  26.144  15.251  1.00  1.00            
ATOM    974    C ALA B  28      23.450  23.916  14.711  1.00  1.00            
ATOM    975    O ALA B  28      23.267  22.978  15.484  1.00  1.00            
ATOM    976    N ASP B  29      24.031  23.794  13.500  1.00  1.00            
ATOM    977   CA ASP B  29      24.588  22.582  12.989  1.00  1.00            
ATOM    978   CB ASP B  29      24.421  22.445  11.467  1.00  1.00            
ATOM    979   CG ASP B  29      24.726  21.008  11.083  1.00  1.00            
ATOM    980  OD1 ASP B  29      25.053  20.208  11.998  1.00  1.00            
ATOM    981  OD2 ASP B  29      24.628  20.684   9.871  1.00  1.00            
ATOM    982    C ASP B  29      26.046  22.641  13.285  1.00  1.00            
ATOM    983    O ASP B  29      26.496  22.123  14.301  1.00  1.00            
ATOM    984    N ASP B  30      26.826  23.287  12.396  1.00  1.00            
ATOM    985   CA ASP B  30      28.241  23.379  12.594  1.00  1.00            
ATOM    986   CB ASP B  30      29.044  23.563  11.292  1.00  1.00            
ATOM    987   CG ASP B  30      29.010  22.255  10.508  1.00  1.00            
ATOM    988  OD1 ASP B  30      29.044  21.175  11.155  1.00  1.00            
ATOM    989  OD2 ASP B  30      28.946  22.323   9.251  1.00  1.00            
ATOM    990    C ASP B  30      28.541  24.553  13.490  1.00  1.00            
ATOM    991    O ASP B  30      27.627  25.195  14.006  1.00  1.00            
ATOM    992    N THR B  31      29.846  24.850  13.717  1.00  1.00            
ATOM    993   CA THR B  31      30.226  25.945  14.578  1.00  1.00            
ATOM    994   CB THR B  31      31.382  25.640  15.493  1.00  1.00            
ATOM    995  OG1 THR B  31      32.545  25.313  14.746  1.00  1.00            
ATOM    996  CG2 THR B  31      30.986  24.468  16.406  1.00  1.00            
ATOM    997    C THR B  31      30.581  27.127  13.728  1.00  1.00            
ATOM    998    O THR B  31      31.410  27.024  12.828  1.00  1.00            
ATOM    999    N VAL B  32      29.937  28.290  13.990  4.00  1.00            
ATOM   1000   CA VAL B  32      30.187  29.489  13.233  4.00  1.00            
ATOM   1001   CB VAL B  32      28.958  30.222  12.785  4.00  1.00            
ATOM   1002  CG1 VAL B  32      29.398  31.532  12.106  4.00  1.00            
ATOM   1003  CG2 VAL B  32      28.122  29.295  11.889  4.00  1.00            
ATOM   1004    C VAL B  32      30.914  30.430  14.111  4.00  1.00            
ATOM   1005    O VAL B  32      30.689  30.485  15.317  4.00  1.00            
ATOM   1006    N LEU B  33      31.832  31.198  13.521  4.00  1.00            
ATOM   1007   CA LEU B  33      32.557  32.096  14.347  4.00  1.00            
ATOM   1008   CB LEU B  33      34.021  31.681  14.576  4.00  1.00            
ATOM   1009   CG LEU B  33      34.175  30.352  15.338  4.00  1.00            
ATOM   1010  CD1 LEU B  33      33.588  29.183  14.533  4.00  1.00            
ATOM   1011  CD2 LEU B  33      35.634  30.108  15.758  4.00  1.00            
ATOM   1012    C LEU B  33      32.582  33.430  13.663  4.00  1.00            
ATOM   1013    O LEU B  33      32.027  33.604  12.580  4.00  1.00            
ATOM   1014    N GLU B  34      33.215  34.418  14.327  1.00  1.00            
ATOM   1015   CA GLU B  34      33.383  35.759  13.835  1.00  1.00            
ATOM   1016   CB GLU B  34      33.684  36.763  14.954  1.00  1.00            
ATOM   1017   CG GLU B  34      33.880  38.197  14.472  1.00  1.00            
ATOM   1018   CD GLU B  34      34.166  39.031  15.707  1.00  1.00            
ATOM   1019  OE1 GLU B  34      35.170  38.727  16.403  1.00  1.00            
ATOM   1020  OE2 GLU B  34      33.381  39.979  15.975  1.00  1.00            
ATOM   1021    C GLU B  34      34.577  35.747  12.914  1.00  1.00            
ATOM   1022    O GLU B  34      35.260  34.728  12.849  1.00  1.00            
ATOM   1023    N GLU B  35      34.848  36.861  12.171  1.00  1.00            
ATOM   1024   CA GLU B  35      35.940  36.930  11.216  1.00  1.00            
ATOM   1025   CB GLU B  35      35.940  38.188  10.332  1.00  1.00            
ATOM   1026   CG GLU B  35      34.822  38.181   9.287  1.00  1.00            
ATOM   1027   CD GLU B  35      35.038  39.357   8.346  1.00  1.00            
ATOM   1028  OE1 GLU B  35      36.085  39.371   7.645  1.00  1.00            
ATOM   1029  OE2 GLU B  35      34.154  40.255   8.310  1.00  1.00            
ATOM   1030    C GLU B  35      37.250  36.875  11.949  1.00  1.00            
ATOM   1031    O GLU B  35      37.896  37.892  12.197  1.00  1.00            
ATOM   1032    N MET B  36      37.643  35.641  12.319  1.00  1.00            
ATOM   1033   CA MET B  36      38.798  35.296  13.097  1.00  1.00            
ATOM   1034   CB MET B  36      38.705  33.856  13.639  1.00  1.00            
ATOM   1035   CG MET B  36      39.682  33.549  14.776  1.00  1.00            
ATOM   1036   SD MET B  36      39.192  34.225  16.393  1.00  1.00            
ATOM   1037   CE MET B  36      39.333  35.971  15.918  1.00  1.00            
ATOM   1038    C MET B  36      40.146  35.393  12.433  1.00  1.00            
ATOM   1039    O MET B  36      41.089  35.920  13.024  1.00  1.00            
ATOM   1040    N ASN B  37      40.282  34.912  11.183  1.00  1.00            
ATOM   1041   CA ASN B  37      41.575  34.834  10.550  1.00  1.00            
ATOM   1042   CB ASN B  37      42.208  36.215  10.298  1.00  1.00            
ATOM   1043   CG ASN B  37      43.311  36.058   9.261  1.00  1.00            
ATOM   1044  OD1 ASN B  37      44.170  36.926   9.115  1.00  1.00            
ATOM   1045  ND2 ASN B  37      43.286  34.922   8.512  1.00  1.00            
ATOM   1046    C ASN B  37      42.532  33.993  11.354  1.00  1.00            
ATOM   1047    O ASN B  37      43.578  34.472  11.790  1.00  1.00            
ATOM   1048    N LEU B  38      42.173  32.706  11.572  1.00  1.00            
ATOM   1049   CA LEU B  38      42.952  31.720  12.289  1.00  1.00            
ATOM   1050   CB LEU B  38      42.053  30.621  12.892  1.00  1.00            
ATOM   1051   CG LEU B  38      42.761  29.544  13.739  1.00  1.00            
ATOM   1052  CD1 LEU B  38      43.264  30.114  15.078  1.00  1.00            
ATOM   1053  CD2 LEU B  38      41.865  28.307  13.916  1.00  1.00            
ATOM   1054    C LEU B  38      43.887  31.069  11.312  1.00  1.00            
ATOM   1055    O LEU B  38      43.737  31.209  10.101  1.00  1.00            
ATOM   1056    N PRO B  39      44.871  30.376  11.829  1.00  1.00            
ATOM   1057   CA PRO B  39      45.827  29.701  10.990  1.00  1.00            
ATOM   1058   CD PRO B  39      45.462  30.770  13.093  1.00  1.00            
ATOM   1059   CB PRO B  39      47.066  29.458  11.859  1.00  1.00            
ATOM   1060   CG PRO B  39      46.611  29.773  13.294  1.00  1.00            
ATOM   1061    C PRO B  39      45.311  28.473  10.324  1.00  1.00            
ATOM   1062    O PRO B  39      44.328  27.905  10.795  1.00  1.00            
ATOM   1063    N GLY B  40      45.952  28.063   9.207  1.00  1.00            
ATOM   1064   CA GLY B  40      45.567  26.851   8.550  1.00  1.00            
ATOM   1065    C GLY B  40      45.043  27.150   7.184  1.00  1.00            
ATOM   1066    O GLY B  40      44.999  28.300   6.750  1.00  1.00            
ATOM   1067    N LYS B  41      44.625  26.080   6.477  1.00  1.00            
ATOM   1068   CA LYS B  41      44.117  26.179   5.141  1.00  1.00            
ATOM   1069   CB LYS B  41      44.092  24.845   4.375  1.00  1.00            
ATOM   1070   CG LYS B  41      43.667  25.014   2.915  1.00  1.00            
ATOM   1071   CD LYS B  41      43.914  23.787   2.038  1.00  1.00            
ATOM   1072   CE LYS B  41      43.433  23.975   0.597  1.00  1.00            
ATOM   1073   NZ LYS B  41      43.659  22.741  -0.187  1.00  1.00            
ATOM   1074    C LYS B  41      42.719  26.700   5.212  1.00  1.00            
ATOM   1075    O LYS B  41      42.111  26.742   6.281  1.00  1.00            
ATOM   1076    N TRP B  42      42.185  27.140   4.057  4.00  1.00            
ATOM   1077   CA TRP B  42      40.864  27.694   4.010  4.00  1.00            
ATOM   1078   CB TRP B  42      40.749  28.974   3.168  4.00  1.00            
ATOM   1079   CG TRP B  42      41.065  28.757   1.706  4.00  1.00            
ATOM   1080  CD2 TRP B  42      42.388  28.841   1.161  4.00  1.00            
ATOM   1081  CD1 TRP B  42      40.236  28.448   0.666  4.00  1.00            
ATOM   1082  NE1 TRP B  42      40.964  28.336  -0.495  4.00  1.00            
ATOM   1083  CE2 TRP B  42      42.291  28.576  -0.205  4.00  1.00            
ATOM   1084  CE3 TRP B  42      43.587  29.116   1.751  4.00  1.00            
ATOM   1085  CZ2 TRP B  42      43.398  28.583  -1.004  4.00  1.00            
ATOM   1086  CZ3 TRP B  42      44.702  29.124   0.943  4.00  1.00            
ATOM   1087  CH2 TRP B  42      44.609  28.862  -0.408  4.00  1.00            
ATOM   1088    C TRP B  42      39.975  26.704   3.340  4.00  1.00            
ATOM   1089    O TRP B  42      40.416  25.641   2.907  4.00  1.00            
ATOM   1090    N LYS B  43      38.671  27.034   3.262  4.00  1.00            
ATOM   1091   CA LYS B  43      37.747  26.109   2.684  4.00  1.00            
ATOM   1092   CB LYS B  43      37.082  25.214   3.748  4.00  1.00            
ATOM   1093   CG LYS B  43      37.995  24.171   4.394  4.00  1.00            
ATOM   1094   CD LYS B  43      38.446  23.074   3.430  4.00  1.00            
ATOM   1095   CE LYS B  43      39.292  21.985   4.090  4.00  1.00            
ATOM   1096   NZ LYS B  43      39.561  20.901   3.120  4.00  1.00            
ATOM   1097    C LYS B  43      36.625  26.851   2.040  4.00  1.00            
ATOM   1098    O LYS B  43      36.537  28.078   2.021  4.00  1.00            
ATOM   1099    N PRO B  44      35.794  26.026   1.465  4.00  0.00            
ATOM   1100   CA PRO B  44      34.581  26.456   0.826  4.00  0.00            
ATOM   1101   CD PRO B  44      36.319  24.818   0.848  4.00  0.00            
ATOM   1102   CB PRO B  44      34.208  25.358  -0.176  4.00  0.00            
ATOM   1103   CG PRO B  44      35.097  24.161   0.198  4.00  0.00            
ATOM   1104    C PRO B  44      33.550  26.675   1.883  4.00  0.00            
ATOM   1105    O PRO B  44      33.862  26.488   3.059  4.00  0.00            
ATOM   1106    N LYS B  45      32.316  27.060   1.501  4.00  0.00            
ATOM   1107   CA LYS B  45      31.425  27.465   2.543  4.00  0.00            
ATOM   1108   CB LYS B  45      31.518  28.965   2.761  4.00  0.00            
ATOM   1109   CG LYS B  45      31.122  29.798   1.534  4.00  0.00            
ATOM   1110   CD LYS B  45      32.055  29.613   0.336  4.00  0.00            
ATOM   1111   CE LYS B  45      31.688  30.453  -0.886  4.00  0.00            
ATOM   1112   NZ LYS B  45      32.640  30.175  -1.982  4.00  0.00            
ATOM   1113    C LYS B  45      29.996  27.277   2.206  4.00  0.00            
ATOM   1114    O LYS B  45      29.642  26.705   1.180  4.00  0.00            
ATOM   1115    N MET B  46      29.168  27.733   3.176  4.00  0.00            
ATOM   1116   CA MET B  46      27.745  27.903   3.141  4.00  0.00            
ATOM   1117   CB MET B  46      26.940  26.807   2.408  4.00  0.00            
ATOM   1118   CG MET B  46      26.940  26.879   0.877  4.00  0.00            
ATOM   1119   SD MET B  46      26.292  28.428   0.179  4.00  0.00            
ATOM   1120   CE MET B  46      27.804  29.385   0.491  4.00  0.00            
ATOM   1121    C MET B  46      27.234  27.890   4.547  4.00  0.00            
ATOM   1122    O MET B  46      27.466  26.937   5.290  4.00  0.00            
ATOM   1123    N ILE B  47      26.531  28.965   4.955  4.00  0.00            
ATOM   1124   CA ILE B  47      25.879  28.969   6.233  4.00  0.00            
ATOM   1125   CB ILE B  47      26.459  29.944   7.220  4.00  0.00            
ATOM   1126  CG1 ILE B  47      27.934  29.592   7.493  4.00  0.00            
ATOM   1127  CG2 ILE B  47      25.583  29.911   8.487  4.00  0.00            
ATOM   1128  CD1 ILE B  47      28.710  30.682   8.233  4.00  0.00            
ATOM   1129    C ILE B  47      24.497  29.362   5.942  4.00  0.00            
ATOM   1130    O ILE B  47      24.236  30.449   5.426  4.00  0.00            
ATOM   1131    N GLY B  48      23.558  28.463   6.239  4.00  0.00            
ATOM   1132   CA GLY B  48      22.237  28.890   5.986  4.00  0.00            
ATOM   1133    C GLY B  48      21.822  29.477   7.282  4.00  0.00            
ATOM   1134    O GLY B  48      21.410  28.769   8.201  4.00  0.00            
ATOM   1135    N GLY B  49      21.919  30.814   7.383  1.00  0.00            
ATOM   1136   CA GLY B  49      21.476  31.467   8.573  1.00  0.00            
ATOM   1137    C GLY B  49      20.002  31.445   8.399  1.00  0.00            
ATOM   1138    O GLY B  49      19.488  30.882   7.433  1.00  0.00            
ATOM   1139    N ILE B  50      19.245  32.064   9.303  1.00  0.00            
ATOM   1140   CA ILE B  50      17.858  31.906   9.034  1.00  0.00            
ATOM   1141   CB ILE B  50      17.002  32.034  10.257  1.00  0.00            
ATOM   1142  CG1 ILE B  50      17.295  30.904  11.253  1.00  0.00            
ATOM   1143  CG2 ILE B  50      15.541  32.101   9.792  1.00  0.00            
ATOM   1144  CD1 ILE B  50      17.009  29.513  10.691  1.00  0.00            
ATOM   1145    C ILE B  50      17.440  33.025   8.126  1.00  0.00            
ATOM   1146    O ILE B  50      17.359  34.180   8.542  1.00  0.00            
ATOM   1147    N GLY B  51      17.171  32.695   6.845  1.00  0.00            
ATOM   1148   CA GLY B  51      16.663  33.647   5.895  1.00  0.00            
ATOM   1149    C GLY B  51      17.776  34.466   5.317  1.00  0.00            
ATOM   1150    O GLY B  51      17.525  35.416   4.576  1.00  0.00            
ATOM   1151    N GLY B  52      19.041  34.134   5.633  1.00  0.00            
ATOM   1152   CA GLY B  52      20.131  34.879   5.066  1.00  0.00            
ATOM   1153    C GLY B  52      21.202  33.872   4.794  1.00  0.00            
ATOM   1154    O GLY B  52      21.338  32.895   5.528  1.00  0.00            
ATOM   1155    N PHE B  53      21.997  34.081   3.728  4.00  0.00            
ATOM   1156   CA PHE B  53      23.027  33.127   3.427  4.00  0.00            
ATOM   1157   CB PHE B  53      23.084  32.764   1.934  4.00  0.00            
ATOM   1158   CG PHE B  53      21.723  32.306   1.535  4.00  0.00            
ATOM   1159  CD1 PHE B  53      21.285  31.033   1.822  4.00  0.00            
ATOM   1160  CD2 PHE B  53      20.879  33.162   0.866  4.00  0.00            
ATOM   1161  CE1 PHE B  53      20.027  30.626   1.446  4.00  0.00            
ATOM   1162  CE2 PHE B  53      19.620  32.761   0.487  4.00  0.00            
ATOM   1163   CZ PHE B  53      19.191  31.489   0.779  4.00  0.00            
ATOM   1164    C PHE B  53      24.312  33.809   3.744  4.00  0.00            
ATOM   1165    O PHE B  53      24.595  34.887   3.225  4.00  0.00            
ATOM   1166    N ILE B  54      25.126  33.209   4.628  4.00  0.00            
ATOM   1167   CA ILE B  54      26.375  33.847   4.877  4.00  0.00            
ATOM   1168   CB ILE B  54      26.634  34.165   6.323  4.00  0.00            
ATOM   1169  CG1 ILE B  54      26.709  32.907   7.198  4.00  0.00            
ATOM   1170  CG2 ILE B  54      25.545  35.156   6.765  4.00  0.00            
ATOM   1171  CD1 ILE B  54      27.233  33.210   8.604  4.00  0.00            
ATOM   1172    C ILE B  54      27.448  32.926   4.349  4.00  0.00            
ATOM   1173    O ILE B  54      27.625  31.817   4.850  4.00  0.00            
ATOM   1174    N LYS B  55      28.186  33.367   3.300  4.00  0.00            
ATOM   1175   CA LYS B  55      29.246  32.578   2.715  4.00  0.00            
ATOM   1176   CB LYS B  55      29.854  33.196   1.447  4.00  0.00            
ATOM   1177   CG LYS B  55      28.835  33.424   0.331  4.00  0.00            
ATOM   1178   CD LYS B  55      27.860  34.561   0.641  4.00  0.00            
ATOM   1179   CE LYS B  55      26.899  34.874  -0.504  4.00  0.00            
ATOM   1180   NZ LYS B  55      26.035  36.017  -0.134  4.00  0.00            
ATOM   1181    C LYS B  55      30.310  32.562   3.759  4.00  0.00            
ATOM   1182    O LYS B  55      30.313  33.411   4.648  4.00  0.00            
ATOM   1183    N VAL B  56      31.239  31.589   3.712  4.00  0.00            
ATOM   1184   CA VAL B  56      32.139  31.551   4.819  4.00  0.00            
ATOM   1185   CB VAL B  56      31.573  30.741   5.969  4.00  0.00            
ATOM   1186  CG1 VAL B  56      31.668  29.240   5.670  4.00  0.00            
ATOM   1187  CG2 VAL B  56      32.276  31.118   7.272  4.00  0.00            
ATOM   1188    C VAL B  56      33.479  31.008   4.467  4.00  0.00            
ATOM   1189    O VAL B  56      33.713  30.475   3.385  4.00  0.00            
ATOM   1190    N ARG B  57      34.420  31.203   5.409  4.00  0.00            
ATOM   1191   CA ARG B  57      35.724  30.636   5.296  4.00  0.00            
ATOM   1192   CB ARG B  57      36.855  31.589   5.724  4.00  0.00            
ATOM   1193   CG ARG B  57      37.076  32.769   4.770  4.00  0.00            
ATOM   1194   CD ARG B  57      37.932  32.411   3.552  4.00  0.00            
ATOM   1195   NE ARG B  57      38.171  33.659   2.774  4.00  0.00            
ATOM   1196   CZ ARG B  57      39.106  33.669   1.780  4.00  0.00            
ATOM   1197  NH1 ARG B  57      39.795  32.529   1.481  4.00  0.00            
ATOM   1198  NH2 ARG B  57      39.356  34.819   1.090  4.00  0.00            
ATOM   1199    C ARG B  57      35.692  29.493   6.253  4.00  0.00            
ATOM   1200    O ARG B  57      35.458  29.684   7.446  4.00  0.00            
ATOM   1201    N GLN B  58      35.907  28.259   5.757  4.00  1.00            
ATOM   1202   CA GLN B  58      35.786  27.143   6.645  4.00  1.00            
ATOM   1203   CB GLN B  58      35.075  25.925   6.033  4.00  1.00            
ATOM   1204   CG GLN B  58      34.868  24.789   7.039  4.00  1.00            
ATOM   1205   CD GLN B  58      34.161  23.647   6.324  4.00  1.00            
ATOM   1206  OE1 GLN B  58      34.681  23.086   5.362  4.00  1.00            
ATOM   1207  NE2 GLN B  58      32.940  23.292   6.805  4.00  1.00            
ATOM   1208    C GLN B  58      37.136  26.699   7.037  4.00  1.00            
ATOM   1209    O GLN B  58      38.083  26.736   6.253  4.00  1.00            
ATOM   1210    N TYR B  59      37.245  26.268   8.299  4.00  1.00            
ATOM   1211   CA TYR B  59      38.507  25.804   8.746  4.00  1.00            
ATOM   1212   CB TYR B  59      39.096  26.624   9.907  4.00  1.00            
ATOM   1213   CG TYR B  59      40.433  26.050  10.228  4.00  1.00            
ATOM   1214  CD1 TYR B  59      41.498  26.264   9.383  4.00  1.00            
ATOM   1215  CD2 TYR B  59      40.626  25.316  11.374  4.00  1.00            
ATOM   1216  CE1 TYR B  59      42.737  25.743   9.671  4.00  1.00            
ATOM   1217  CE2 TYR B  59      41.863  24.792  11.667  4.00  1.00            
ATOM   1218   CZ TYR B  59      42.919  25.004  10.815  4.00  1.00            
ATOM   1219   OH TYR B  59      44.190  24.467  11.115  4.00  1.00            
ATOM   1220    C TYR B  59      38.287  24.402   9.219  4.00  1.00            
ATOM   1221    O TYR B  59      37.212  24.056   9.709  4.00  1.00            
ATOM   1222    N ASP B  60      39.312  23.547   9.060  4.00  1.00            
ATOM   1223   CA ASP B  60      39.194  22.163   9.409  4.00  1.00            
ATOM   1224   CB ASP B  60      40.201  21.256   8.680  4.00  1.00            
ATOM   1225   CG ASP B  60      39.788  21.177   7.219  4.00  1.00            
ATOM   1226  OD1 ASP B  60      38.555  21.129   6.960  4.00  1.00            
ATOM   1227  OD2 ASP B  60      40.695  21.173   6.345  4.00  1.00            
ATOM   1228    C ASP B  60      39.448  22.015  10.882  4.00  1.00            
ATOM   1229    O ASP B  60      39.199  22.930  11.666  4.00  1.00            
ATOM   1230    N GLN B  61      39.949  20.827  11.285  4.00  1.00            
ATOM   1231   CA GLN B  61      40.139  20.486  12.670  4.00  1.00            
ATOM   1232   CB GLN B  61      40.828  19.124  12.876  4.00  1.00            
ATOM   1233   CG GLN B  61      42.260  19.071  12.340  4.00  1.00            
ATOM   1234   CD GLN B  61      42.816  17.678  12.608  4.00  1.00            
ATOM   1235  OE1 GLN B  61      43.524  17.456  13.587  4.00  1.00            
ATOM   1236  NE2 GLN B  61      42.485  16.708  11.713  4.00  1.00            
ATOM   1237    C GLN B  61      40.945  21.539  13.359  4.00  1.00            
ATOM   1238    O GLN B  61      42.106  21.776  13.032  4.00  1.00            
ATOM   1239    N ILE B  62      40.308  22.204  14.345  4.00  1.00            
ATOM   1240   CA ILE B  62      40.956  23.216  15.134  4.00  1.00            
ATOM   1241   CB ILE B  62      40.439  24.598  14.839  4.00  1.00            
ATOM   1242  CG1 ILE B  62      41.390  25.691  15.356  4.00  1.00            
ATOM   1243  CG2 ILE B  62      39.007  24.705  15.393  4.00  1.00            
ATOM   1244  CD1 ILE B  62      41.581  25.692  16.868  4.00  1.00            
ATOM   1245    C ILE B  62      40.648  22.862  16.541  4.00  1.00            
ATOM   1246    O ILE B  62      39.533  22.445  16.852  4.00  1.00            
ATOM   1247    N PRO B  63      41.602  22.958  17.411  4.00  1.00            
ATOM   1248   CA PRO B  63      41.266  22.615  18.754  4.00  1.00            
ATOM   1249   CD PRO B  63      42.971  22.603  17.096  4.00  1.00            
ATOM   1250   CB PRO B  63      42.593  22.352  19.476  4.00  1.00            
ATOM   1251   CG PRO B  63      43.682  22.735  18.453  4.00  1.00            
ATOM   1252    C PRO B  63      40.407  23.667  19.370  4.00  1.00            
ATOM   1253    O PRO B  63      40.773  24.841  19.344  4.00  1.00            
ATOM   1254    N VAL B  64      39.264  23.264  19.956  4.00  1.00            
ATOM   1255   CA VAL B  64      38.399  24.203  20.600  4.00  1.00            
ATOM   1256   CB VAL B  64      37.033  24.279  19.982  4.00  1.00            
ATOM   1257  CG1 VAL B  64      36.158  25.200  20.845  4.00  1.00            
ATOM   1258  CG2 VAL B  64      37.179  24.740  18.523  4.00  1.00            
ATOM   1259    C VAL B  64      38.214  23.692  21.976  4.00  1.00            
ATOM   1260    O VAL B  64      37.881  22.528  22.177  4.00  1.00            
ATOM   1261    N GLU B  65      38.448  24.551  22.974  4.00  1.00            
ATOM   1262   CA GLU B  65      38.241  24.090  24.304  4.00  1.00            
ATOM   1263   CB GLU B  65      39.399  24.456  25.248  4.00  1.00            
ATOM   1264   CG GLU B  65      40.745  23.865  24.823  4.00  1.00            
ATOM   1265   CD GLU B  65      40.736  22.375  25.130  4.00  1.00            
ATOM   1266  OE1 GLU B  65      40.678  22.022  26.337  4.00  1.00            
ATOM   1267  OE2 GLU B  65      40.787  21.571  24.160  4.00  1.00            
ATOM   1268    C GLU B  65      37.045  24.848  24.787  4.00  1.00            
ATOM   1269    O GLU B  65      37.069  26.077  24.844  4.00  1.00            
ATOM   1270    N ILE B  66      35.952  24.139  25.124  4.00  1.00            
ATOM   1271   CA ILE B  66      34.801  24.823  25.639  4.00  1.00            
ATOM   1272   CB ILE B  66      33.534  24.489  24.901  4.00  1.00            
ATOM   1273  CG1 ILE B  66      33.192  22.994  25.010  4.00  1.00            
ATOM   1274  CG2 ILE B  66      33.711  24.973  23.451  4.00  1.00            
ATOM   1275  CD1 ILE B  66      31.827  22.643  24.421  4.00  1.00            
ATOM   1276    C ILE B  66      34.701  24.410  27.076  4.00  1.00            
ATOM   1277    O ILE B  66      34.531  23.233  27.386  4.00  1.00            
ATOM   1278    N CYS B  67      34.879  25.387  27.988  3.00  1.00            
ATOM   1279   CA CYS B  67      34.837  25.189  29.410  3.00  1.00            
ATOM   1280   CB CYS B  67      33.426  24.946  30.001  3.00  1.00            
ATOM   1281   SG CYS B  67      32.608  23.406  29.491  3.00  1.00            
ATOM   1282    C CYS B  67      35.771  24.080  29.784  3.00  1.00            
ATOM   1283    O CYS B  67      35.486  23.294  30.685  3.00  1.00            
ATOM   1284    N GLY B  68      36.922  23.994  29.086  3.00  1.00            
ATOM   1285   CA GLY B  68      37.942  23.038  29.421  3.00  1.00            
ATOM   1286    C GLY B  68      37.713  21.769  28.673  3.00  1.00            
ATOM   1287    O GLY B  68      38.612  20.937  28.564  3.00  1.00            
ATOM   1288    N HIS B  69      36.499  21.576  28.135  4.00  1.00            
ATOM   1289   CA HIS B  69      36.267  20.369  27.402  4.00  1.00            
ATOM   1290  ND1 HIS B  69      32.718  19.638  28.665  4.00  1.00            
ATOM   1291   CG HIS B  69      34.064  19.896  28.528  4.00  1.00            
ATOM   1292   CB HIS B  69      34.773  20.048  27.215  4.00  1.00            
ATOM   1293  NE2 HIS B  69      33.545  19.800  30.723  4.00  1.00            
ATOM   1294  CD2 HIS B  69      34.554  19.991  29.795  4.00  1.00            
ATOM   1295  CE1 HIS B  69      32.461  19.592  29.997  4.00  1.00            
ATOM   1296    C HIS B  69      36.877  20.572  26.066  4.00  1.00            
ATOM   1297    O HIS B  69      36.821  21.666  25.507  4.00  1.00            
ATOM   1298    N LYS B  70      37.499  19.518  25.521  4.00  1.00            
ATOM   1299   CA LYS B  70      38.123  19.705  24.254  4.00  1.00            
ATOM   1300   CB LYS B  70      39.441  18.930  24.088  4.00  1.00            
ATOM   1301   CG LYS B  70      40.090  19.152  22.719  4.00  1.00            
ATOM   1302   CD LYS B  70      41.535  18.660  22.621  4.00  1.00            
ATOM   1303   CE LYS B  70      42.130  18.806  21.219  4.00  1.00            
ATOM   1304   NZ LYS B  70      43.525  18.313  21.201  4.00  1.00            
ATOM   1305    C LYS B  70      37.206  19.239  23.186  4.00  1.00            
ATOM   1306    O LYS B  70      36.531  18.219  23.315  4.00  1.00            
ATOM   1307    N ALA B  71      37.150  20.023  22.099  4.00  1.00            
ATOM   1308   CA ALA B  71      36.379  19.652  20.962  4.00  1.00            
ATOM   1309   CB ALA B  71      35.004  20.341  20.896  4.00  1.00            
ATOM   1310    C ALA B  71      37.156  20.092  19.762  4.00  1.00            
ATOM   1311    O ALA B  71      37.638  21.223  19.711  4.00  1.00            
ATOM   1312    N ILE B  72      37.307  19.201  18.763  4.00  1.00            
ATOM   1313   CA ILE B  72      38.012  19.568  17.569  4.00  1.00            
ATOM   1314   CB ILE B  72      39.308  18.838  17.349  4.00  1.00            
ATOM   1315  CG1 ILE B  72      39.061  17.333  17.150  4.00  1.00            
ATOM   1316  CG2 ILE B  72      40.248  19.172  18.518  4.00  1.00            
ATOM   1317  CD1 ILE B  72      40.274  16.580  16.607  4.00  1.00            
ATOM   1318    C ILE B  72      37.125  19.235  16.416  4.00  1.00            
ATOM   1319    O ILE B  72      36.441  18.212  16.424  4.00  1.00            
ATOM   1320    N GLY B  73      37.101  20.101  15.388  4.00  1.00            
ATOM   1321   CA GLY B  73      36.246  19.813  14.277  4.00  1.00            
ATOM   1322    C GLY B  73      36.229  21.016  13.383  4.00  1.00            
ATOM   1323    O GLY B  73      37.168  21.810  13.374  4.00  1.00            
ATOM   1324    N THR B  74      35.143  21.175  12.597  4.00  1.00            
ATOM   1325   CA THR B  74      35.060  22.258  11.657  4.00  1.00            
ATOM   1326   CB THR B  74      34.072  22.021  10.550  4.00  1.00            
ATOM   1327  OG1 THR B  74      34.115  23.091   9.615  4.00  1.00            
ATOM   1328  CG2 THR B  74      32.665  21.906  11.159  4.00  1.00            
ATOM   1329    C THR B  74      34.638  23.506  12.338  4.00  1.00            
ATOM   1330    O THR B  74      33.908  23.495  13.328  4.00  1.00            
ATOM   1331    N VAL B  75      35.143  24.634  11.811  4.00  1.00            
ATOM   1332   CA VAL B  75      34.729  25.904  12.299  4.00  1.00            
ATOM   1333   CB VAL B  75      35.771  26.602  13.122  4.00  1.00            
ATOM   1334  CG1 VAL B  75      36.039  25.744  14.371  4.00  1.00            
ATOM   1335  CG2 VAL B  75      37.018  26.847  12.255  4.00  1.00            
ATOM   1336    C VAL B  75      34.452  26.740  11.081  4.00  1.00            
ATOM   1337    O VAL B  75      35.257  26.781  10.150  4.00  1.00            
ATOM   1338    N LEU B  76      33.278  27.407  11.045  4.00  1.00            
ATOM   1339   CA LEU B  76      32.920  28.295   9.971  4.00  1.00            
ATOM   1340   CB LEU B  76      31.413  28.346   9.657  4.00  1.00            
ATOM   1341   CG LEU B  76      30.817  27.039   9.105  4.00  1.00            
ATOM   1342  CD1 LEU B  76      29.312  27.196   8.823  4.00  1.00            
ATOM   1343  CD2 LEU B  76      31.603  26.529   7.885  4.00  1.00            
ATOM   1344    C LEU B  76      33.285  29.649  10.496  4.00  1.00            
ATOM   1345    O LEU B  76      33.165  29.890  11.694  4.00  1.00            
ATOM   1346    N VAL B  77      33.788  30.560   9.642  4.00  1.00            
ATOM   1347   CA VAL B  77      34.140  31.859  10.148  4.00  1.00            
ATOM   1348   CB VAL B  77      35.630  32.028  10.232  4.00  1.00            
ATOM   1349  CG1 VAL B  77      35.964  33.500  10.506  4.00  1.00            
ATOM   1350  CG2 VAL B  77      36.170  31.051  11.293  4.00  1.00            
ATOM   1351    C VAL B  77      33.638  32.894   9.193  4.00  1.00            
ATOM   1352    O VAL B  77      34.102  32.986   8.057  4.00  1.00            
ATOM   1353    N GLY B  78      32.705  33.745   9.652  1.00  1.00            
ATOM   1354   CA GLY B  78      32.157  34.734   8.775  1.00  1.00            
ATOM   1355    C GLY B  78      31.308  35.639   9.605  1.00  1.00            
ATOM   1356    O GLY B  78      31.508  35.773  10.810  1.00  1.00            
ATOM   1357    N PRO B  79      30.359  36.259   8.952  1.00  1.00            
ATOM   1358   CA PRO B  79      29.455  37.168   9.599  1.00  1.00            
ATOM   1359   CD PRO B  79      29.792  35.708   7.733  1.00  1.00            
ATOM   1360   CB PRO B  79      28.411  37.525   8.547  1.00  1.00            
ATOM   1361   CG PRO B  79      28.357  36.260   7.674  1.00  1.00            
ATOM   1362    C PRO B  79      28.852  36.433  10.729  1.00  1.00            
ATOM   1363    O PRO B  79      28.744  35.210  10.668  1.00  1.00            
ATOM   1364    N THR B  80      28.475  37.170  11.778  1.00  1.00            
ATOM   1365   CA THR B  80      28.017  36.516  12.950  1.00  1.00            
ATOM   1366   CB THR B  80      29.228  36.044  13.709  1.00  1.00            
ATOM   1367  OG1 THR B  80      28.861  35.466  14.937  1.00  1.00            
ATOM   1368  CG2 THR B  80      30.299  37.141  13.829  1.00  1.00            
ATOM   1369    C THR B  80      27.024  37.431  13.646  1.00  1.00            
ATOM   1370    O THR B  80      25.869  37.279  13.249  1.00  1.00            
ATOM   1371    N PRO B  81      27.169  38.349  14.604  1.00  1.00            
ATOM   1372   CA PRO B  81      28.335  38.724  15.379  1.00  1.00            
ATOM   1373   CD PRO B  81      26.133  39.367  14.699  1.00  1.00            
ATOM   1374   CB PRO B  81      28.061  40.128  15.919  1.00  1.00            
ATOM   1375   CG PRO B  81      26.533  40.253  15.886  1.00  1.00            
ATOM   1376    C PRO B  81      28.623  37.765  16.471  1.00  1.00            
ATOM   1377    O PRO B  81      29.730  37.792  17.007  1.00  1.00            
ATOM   1378    N VAL B  82      27.652  36.909  16.822  1.00  1.00            
ATOM   1379   CA VAL B  82      27.889  36.110  17.975  1.00  1.00            
ATOM   1380   CB VAL B  82      26.641  35.826  18.769  1.00  1.00            
ATOM   1381  CG1 VAL B  82      26.108  37.159  19.316  1.00  1.00            
ATOM   1382  CG2 VAL B  82      25.627  35.085  17.879  1.00  1.00            
ATOM   1383    C VAL B  82      28.501  34.814  17.605  1.00  1.00            
ATOM   1384    O VAL B  82      27.934  34.031  16.845  1.00  1.00            
ATOM   1385    N ASN B  83      29.688  34.556  18.181  1.00  1.00            
ATOM   1386   CA ASN B  83      30.387  33.353  17.875  1.00  1.00            
ATOM   1387   CB ASN B  83      31.676  33.186  18.698  1.00  1.00            
ATOM   1388   CG ASN B  83      32.599  34.357  18.378  1.00  1.00            
ATOM   1389  OD1 ASN B  83      33.197  34.425  17.305  1.00  1.00            
ATOM   1390  ND2 ASN B  83      32.708  35.314  19.337  1.00  1.00            
ATOM   1391    C ASN B  83      29.456  32.249  18.248  1.00  1.00            
ATOM   1392    O ASN B  83      28.936  32.217  19.362  1.00  1.00            
ATOM   1393    N ILE B  84      29.194  31.324  17.303  4.00  1.00            
ATOM   1394   CA ILE B  84      28.245  30.296  17.602  4.00  1.00            
ATOM   1395   CB ILE B  84      27.038  30.298  16.693  4.00  1.00            
ATOM   1396  CG1 ILE B  84      25.879  29.474  17.285  4.00  1.00            
ATOM   1397  CG2 ILE B  84      27.471  29.827  15.298  4.00  1.00            
ATOM   1398  CD1 ILE B  84      26.140  27.973  17.365  4.00  1.00            
ATOM   1399    C ILE B  84      28.904  28.979  17.543  4.00  1.00            
ATOM   1400    O ILE B  84      29.567  28.599  16.579  4.00  1.00            
ATOM   1401    N ILE B  85      28.738  28.251  18.644  4.00  1.00            
ATOM   1402   CA ILE B  85      29.225  26.926  18.728  4.00  1.00            
ATOM   1403   CB ILE B  85      30.033  26.686  19.979  4.00  1.00            
ATOM   1404  CG1 ILE B  85      30.649  25.276  20.014  4.00  1.00            
ATOM   1405  CG2 ILE B  85      29.149  27.017  21.192  4.00  1.00            
ATOM   1406  CD1 ILE B  85      29.658  24.117  20.125  4.00  1.00            
ATOM   1407    C ILE B  85      27.991  26.142  18.805  4.00  1.00            
ATOM   1408    O ILE B  85      27.048  26.508  19.504  4.00  1.00            
ATOM   1409    N GLY B  86      27.950  25.040  18.063  1.00  1.00            
ATOM   1410   CA GLY B  86      26.715  24.362  18.096  1.00  1.00            
ATOM   1411    C GLY B  86      26.980  22.928  18.031  1.00  1.00            
ATOM   1412    O GLY B  86      27.959  22.415  18.570  1.00  1.00            
ATOM   1413    N ARG B  87      26.077  22.243  17.334  2.00  1.00            
ATOM   1414   CA ARG B  87      26.220  20.846  17.215  2.00  1.00            
ATOM   1415   CB ARG B  87      25.162  20.194  16.310  2.00  1.00            
ATOM   1416   CG ARG B  87      23.720  20.471  16.726  2.00  1.00            
ATOM   1417   CD ARG B  87      22.694  19.749  15.851  2.00  1.00            
ATOM   1418   NE ARG B  87      22.909  20.186  14.441  2.00  1.00            
ATOM   1419   CZ ARG B  87      21.843  20.557  13.674  2.00  1.00            
ATOM   1420  NH1 ARG B  87      20.588  20.560  14.208  2.00  1.00            
ATOM   1421  NH2 ARG B  87      22.033  20.927  12.374  2.00  1.00            
ATOM   1422    C ARG B  87      27.531  20.596  16.550  2.00  1.00            
ATOM   1423    O ARG B  87      28.202  21.498  16.051  2.00  1.00            
ATOM   1424    N ASN B  88      27.966  19.333  16.580  2.00  1.00            
ATOM   1425   CA ASN B  88      29.180  18.995  15.917  2.00  1.00            
ATOM   1426   CB ASN B  88      29.179  19.483  14.461  2.00  1.00            
ATOM   1427   CG ASN B  88      28.005  18.791  13.783  2.00  1.00            
ATOM   1428  OD1 ASN B  88      27.067  19.443  13.333  2.00  1.00            
ATOM   1429  ND2 ASN B  88      28.039  17.433  13.724  2.00  1.00            
ATOM   1430    C ASN B  88      30.320  19.616  16.675  2.00  1.00            
ATOM   1431    O ASN B  88      31.471  19.536  16.250  2.00  1.00            
ATOM   1432    N LEU B  89      30.024  20.245  17.835  2.00  1.00            
ATOM   1433   CA LEU B  89      31.039  20.728  18.735  2.00  1.00            
ATOM   1434   CB LEU B  89      31.370  22.227  18.584  2.00  1.00            
ATOM   1435   CG LEU B  89      32.666  22.626  19.328  2.00  1.00            
ATOM   1436  CD1 LEU B  89      33.111  24.054  18.974  2.00  1.00            
ATOM   1437  CD2 LEU B  89      32.548  22.405  20.845  2.00  1.00            
ATOM   1438    C LEU B  89      30.440  20.427  20.083  2.00  1.00            
ATOM   1439    O LEU B  89      31.144  20.048  21.016  2.00  1.00            
ATOM   1440    N LEU B  90      29.092  20.563  20.203  2.00  1.00            
ATOM   1441   CA LEU B  90      28.393  20.246  21.426  2.00  1.00            
ATOM   1442   CB LEU B  90      26.904  20.634  21.409  2.00  1.00            
ATOM   1443   CG LEU B  90      26.705  22.150  21.537  2.00  1.00            
ATOM   1444  CD1 LEU B  90      25.219  22.538  21.581  2.00  1.00            
ATOM   1445  CD2 LEU B  90      27.495  22.676  22.741  2.00  1.00            
ATOM   1446    C LEU B  90      28.488  18.789  21.702  2.00  1.00            
ATOM   1447    O LEU B  90      28.878  18.401  22.800  2.00  1.00            
ATOM   1448    N THR B  91      28.172  17.925  20.714  3.00  1.00            
ATOM   1449   CA THR B  91      28.438  16.539  20.968  3.00  1.00            
ATOM   1450   CB THR B  91      27.944  15.596  19.908  3.00  1.00            
ATOM   1451  OG1 THR B  91      28.163  14.253  20.313  3.00  1.00            
ATOM   1452  CG2 THR B  91      28.674  15.883  18.586  3.00  1.00            
ATOM   1453    C THR B  91      29.945  16.573  20.929  3.00  1.00            
ATOM   1454    O THR B  91      30.528  17.528  20.415  3.00  1.00            
ATOM   1455    N GLN B  92      30.630  15.541  21.442  3.00  1.00            
ATOM   1456   CA GLN B  92      32.062  15.600  21.577  3.00  1.00            
ATOM   1457   CB GLN B  92      32.815  16.036  20.304  3.00  1.00            
ATOM   1458   CG GLN B  92      32.612  15.066  19.136  3.00  1.00            
ATOM   1459   CD GLN B  92      33.158  13.703  19.542  3.00  1.00            
ATOM   1460  OE1 GLN B  92      34.368  13.511  19.656  3.00  1.00            
ATOM   1461  NE2 GLN B  92      32.239  12.726  19.768  3.00  1.00            
ATOM   1462    C GLN B  92      32.379  16.507  22.716  3.00  1.00            
ATOM   1463    O GLN B  92      33.534  16.826  22.993  3.00  1.00            
ATOM   1464    N ILE B  93      31.315  16.929  23.416  3.00  1.00            
ATOM   1465   CA ILE B  93      31.372  17.608  24.673  3.00  1.00            
ATOM   1466   CB ILE B  93      31.116  19.083  24.578  3.00  1.00            
ATOM   1467  CG1 ILE B  93      32.188  19.747  23.701  3.00  1.00            
ATOM   1468  CG2 ILE B  93      31.048  19.648  26.007  3.00  1.00            
ATOM   1469  CD1 ILE B  93      33.609  19.544  24.223  3.00  1.00            
ATOM   1470    C ILE B  93      30.203  16.983  25.354  3.00  1.00            
ATOM   1471    O ILE B  93      29.176  16.772  24.713  3.00  1.00            
ATOM   1472    N GLY B  94      30.301  16.607  26.638  3.00  1.00            
ATOM   1473   CA GLY B  94      29.112  16.007  27.162  3.00  1.00            
ATOM   1474    C GLY B  94      28.158  17.123  27.387  3.00  1.00            
ATOM   1475    O GLY B  94      28.190  17.797  28.416  3.00  1.00            
ATOM   1476    N CYS B  95      27.268  17.336  26.407  1.00  1.00            
ATOM   1477   CA CYS B  95      26.298  18.371  26.521  1.00  1.00            
ATOM   1478   CB CYS B  95      26.529  19.552  25.567  1.00  1.00            
ATOM   1479   SG CYS B  95      25.258  20.840  25.729  1.00  1.00            
ATOM   1480    C CYS B  95      25.010  17.751  26.137  1.00  1.00            
ATOM   1481    O CYS B  95      24.965  16.830  25.322  1.00  1.00            
ATOM   1482    N THR B  96      23.923  18.242  26.742  4.00  1.00            
ATOM   1483   CA THR B  96      22.644  17.670  26.486  4.00  1.00            
ATOM   1484   CB THR B  96      22.424  16.534  27.436  4.00  1.00            
ATOM   1485  OG1 THR B  96      21.230  15.842  27.139  4.00  1.00            
ATOM   1486  CG2 THR B  96      22.366  17.098  28.864  4.00  1.00            
ATOM   1487    C THR B  96      21.654  18.738  26.800  4.00  1.00            
ATOM   1488    O THR B  96      22.009  19.771  27.365  4.00  1.00            
ATOM   1489    N LEU B  97      20.379  18.536  26.425  4.00  1.00            
ATOM   1490   CA LEU B  97      19.442  19.548  26.794  4.00  1.00            
ATOM   1491   CB LEU B  97      18.565  20.050  25.636  4.00  1.00            
ATOM   1492   CG LEU B  97      17.590  21.160  26.067  4.00  1.00            
ATOM   1493  CD1 LEU B  97      18.352  22.389  26.588  4.00  1.00            
ATOM   1494  CD2 LEU B  97      16.602  21.509  24.943  4.00  1.00            
ATOM   1495    C LEU B  97      18.559  18.955  27.825  4.00  1.00            
ATOM   1496    O LEU B  97      17.794  18.030  27.562  4.00  1.00            
ATOM   1497    N ASN B  98      18.624  19.513  29.039  4.00  1.00            
ATOM   1498   CA ASN B  98      17.924  18.902  30.117  4.00  1.00            
ATOM   1499   CB ASN B  98      18.608  19.143  31.471  4.00  1.00            
ATOM   1500   CG ASN B  98      17.819  18.423  32.551  4.00  1.00            
ATOM   1501  OD1 ASN B  98      17.295  17.331  32.334  4.00  1.00            
ATOM   1502  ND2 ASN B  98      17.729  19.057  33.750  4.00  1.00            
ATOM   1503    C ASN B  98      16.543  19.410  30.227  4.00  1.00            
ATOM   1504    O ASN B  98      16.249  20.576  29.969  4.00  1.00            
ATOM   1505    N PHE B  99      15.657  18.479  30.605  1.00  1.00            
ATOM   1506   CA PHE B  99      14.302  18.791  30.889  1.00  1.00            
ATOM   1507   CB PHE B  99      13.282  18.242  29.875  1.00  1.00            
ATOM   1508   CG PHE B  99      13.238  19.133  28.681  1.00  1.00            
ATOM   1509  CD1 PHE B  99      14.072  18.938  27.604  1.00  1.00            
ATOM   1510  CD2 PHE B  99      12.339  20.175  28.646  1.00  1.00            
ATOM   1511  CE1 PHE B  99      14.009  19.776  26.515  1.00  1.00            
ATOM   1512  CE2 PHE B  99      12.271  21.015  27.560  1.00  1.00            
ATOM   1513   CZ PHE B  99      13.106  20.813  26.489  1.00  1.00            
ATOM   1514    C PHE B  99      13.993  18.115  32.219  1.00  1.00            
ATOM   1515    O PHE B  99      13.755  18.843  33.219  1.00  1.00            
ATOM   1516  OXT PHE B  99      13.991  16.855  32.248  1.00  1.00            
ATOM   1517    N ALA C   1      30.398  26.625  -4.119  4.00  0.00            
ATOM   1518   CA ALA C   1      29.191  26.419  -3.286  4.00  0.00            
ATOM   1519   CB ALA C   1      28.233  25.424  -3.965  4.00  0.00            
ATOM   1520    C ALA C   1      29.556  25.872  -1.959  4.00  0.00            
ATOM   1521    O ALA C   1      30.357  26.464  -1.240  4.00  0.00            
ATOM   1522    N ALA C   2      28.976  24.712  -1.594  4.00  0.00            
ATOM   1523   CA ALA C   2      29.282  24.256  -0.279  4.00  0.00            
ATOM   1524   CB ALA C   2      28.034  24.022   0.593  4.00  0.00            
ATOM   1525    C ALA C   2      30.048  22.984  -0.287  4.00  0.00            
ATOM   1526    O ALA C   2      29.554  21.935  -0.697  4.00  0.00            
ATOM   1527    N GLY C   3      31.308  23.065   0.173  4.00  0.00            
ATOM   1528   CA GLY C   3      32.040  21.868   0.419  4.00  0.00            
ATOM   1529    C GLY C   3      31.307  21.293   1.574  4.00  0.00            
ATOM   1530    O GLY C   3      31.119  20.084   1.692  4.00  0.00            
ATOM   1531    N ALA C   4      30.878  22.208   2.467  4.00  0.00            
ATOM   1532   CA ALA C   4      30.137  21.851   3.632  4.00  0.00            
ATOM   1533   CB ALA C   4      30.906  22.093   4.942  4.00  0.00            
ATOM   1534    C ALA C   4      28.925  22.708   3.673  4.00  0.00            
ATOM   1535    O ALA C   4      28.941  23.854   3.228  4.00  0.00            
ATOM   1536    N VAL C   5      27.818  22.144   4.186  4.00  0.00            
ATOM   1537   CA VAL C   5      26.639  22.935   4.323  4.00  0.00            
ATOM   1538   CB VAL C   5      25.414  22.316   3.715  4.00  0.00            
ATOM   1539  CG1 VAL C   5      24.216  23.235   4.009  4.00  0.00            
ATOM   1540  CG2 VAL C   5      25.667  22.064   2.219  4.00  0.00            
ATOM   1541    C VAL C   5      26.379  23.020   5.792  4.00  0.00            
ATOM   1542    O VAL C   5      26.256  21.998   6.465  4.00  0.00            
ATOM   1543    N ALA C   6      26.318  24.248   6.337  4.00  0.00            
ATOM   1544   CA ALA C   6      25.981  24.378   7.722  4.00  0.00            
ATOM   1545   CB ALA C   6      26.876  25.369   8.486  4.00  0.00            
ATOM   1546    C ALA C   6      24.603  24.925   7.700  4.00  0.00            
ATOM   1547    O ALA C   6      24.362  25.999   7.151  4.00  0.00            
ATOM   1548    N SER C   7      23.645  24.175   8.266  4.00  0.00            
ATOM   1549   CA SER C   7      22.320  24.701   8.313  4.00  0.00            
ATOM   1550   CB SER C   7      21.226  23.625   8.263  4.00  0.00            
ATOM   1551   OG SER C   7      21.301  22.925   7.031  4.00  0.00            
ATOM   1552    C SER C   7      22.266  25.351   9.654  4.00  0.00            
ATOM   1553    O SER C   7      22.776  24.804  10.631  4.00  0.00            
ATOM   1554    N TYR C   8      21.668  26.550   9.745  4.00  0.00            
ATOM   1555   CA TYR C   8      21.742  27.230  11.002  4.00  0.00            
ATOM   1556   CB TYR C   8      22.782  28.363  10.904  4.00  0.00            
ATOM   1557   CG TYR C   8      23.066  28.992  12.222  4.00  0.00            
ATOM   1558  CD1 TYR C   8      23.873  28.366  13.146  4.00  0.00            
ATOM   1559  CD2 TYR C   8      22.555  30.234  12.510  4.00  0.00            
ATOM   1560  CE1 TYR C   8      24.143  28.960  14.357  4.00  0.00            
ATOM   1561  CE2 TYR C   8      22.825  30.828  13.716  4.00  0.00            
ATOM   1562   CZ TYR C   8      23.616  30.196  14.643  4.00  0.00            
ATOM   1563   OH TYR C   8      23.883  30.818  15.880  4.00  0.00            
ATOM   1564    C TYR C   8      20.405  27.785  11.303  4.00  0.00            
ATOM   1565    O TYR C   8      19.633  28.105  10.400  4.00  0.00            
ATOM   1566    N ASP C   9      20.079  27.884  12.601  4.00  0.00            
ATOM   1567   CA ASP C   9      18.783  28.392  12.888  4.00  0.00            
ATOM   1568   CB ASP C   9      17.793  27.274  13.260  4.00  0.00            
ATOM   1569   CG ASP C   9      17.660  26.325  12.075  4.00  0.00            
ATOM   1570  OD1 ASP C   9      17.292  26.795  10.966  4.00  0.00            
ATOM   1571  OD2 ASP C   9      17.923  25.108  12.271  4.00  0.00            
ATOM   1572    C ASP C   9      18.878  29.283  14.068  4.00  0.00            
ATOM   1573    O ASP C   9      18.684  28.850  15.203  4.00  0.00            
ATOM   1574    N TYR C  10      19.199  30.561  13.836  4.00  0.00            
ATOM   1575   CA TYR C  10      19.226  31.438  14.957  4.00  0.00            
ATOM   1576   CB TYR C  10      20.648  31.735  15.465  4.00  0.00            
ATOM   1577   CG TYR C  10      20.602  32.714  16.588  4.00  0.00            
ATOM   1578  CD1 TYR C  10      20.528  34.066  16.347  4.00  0.00            
ATOM   1579  CD2 TYR C  10      20.655  32.283  17.891  4.00  0.00            
ATOM   1580  CE1 TYR C  10      20.491  34.959  17.393  4.00  0.00            
ATOM   1581  CE2 TYR C  10      20.618  33.169  18.942  4.00  0.00            
ATOM   1582   CZ TYR C  10      20.533  34.515  18.691  4.00  0.00            
ATOM   1583   OH TYR C  10      20.492  35.436  19.760  4.00  0.00            
ATOM   1584    C TYR C  10      18.633  32.710  14.535  4.00  0.00            
ATOM   1585    O TYR C  10      18.813  33.157  13.403  4.00  0.00            
ATOM   1586    N LEU C  11      17.878  33.326  15.446  4.00  0.00            
ATOM   1587   CA LEU C  11      17.372  34.580  15.040  4.00  0.00            
ATOM   1588   CB LEU C  11      15.855  34.732  15.227  4.00  0.00            
ATOM   1589   CG LEU C  11      15.054  33.801  14.299  4.00  0.00            
ATOM   1590  CD1 LEU C  11      15.278  34.163  12.821  4.00  0.00            
ATOM   1591  CD2 LEU C  11      15.352  32.323  14.597  4.00  0.00            
ATOM   1592    C LEU C  11      18.061  35.622  15.866  4.00  0.00            
ATOM   1593    O LEU C  11      17.775  35.771  17.054  4.00  0.00            
ATOM   1594    N VAL C  12      19.022  36.355  15.261  4.00  0.00            
ATOM   1595   CA VAL C  12      19.626  37.450  15.967  4.00  0.00            
ATOM   1596   CB VAL C  12      20.736  38.115  15.210  4.00  0.00            
ATOM   1597  CG1 VAL C  12      21.195  39.351  16.003  4.00  0.00            
ATOM   1598  CG2 VAL C  12      21.851  37.083  14.967  4.00  0.00            
ATOM   1599    C VAL C  12      18.476  38.391  16.052  4.00  0.00            
ATOM   1600    O VAL C  12      17.691  38.470  15.112  4.00  0.00            
ATOM   1601    N ILE C  13      18.289  39.104  17.174  4.00  0.00            
ATOM   1602   CA ILE C  13      17.075  39.863  17.185  4.00  0.00            
ATOM   1603   CB ILE C  13      16.070  39.362  18.186  4.00  0.00            
ATOM   1604  CG1 ILE C  13      15.679  37.907  17.877  4.00  0.00            
ATOM   1605  CG2 ILE C  13      14.872  40.328  18.186  4.00  0.00            
ATOM   1606  CD1 ILE C  13      15.033  37.721  16.506  4.00  0.00            
ATOM   1607    C ILE C  13      17.343  41.285  17.519  4.00  0.00            
ATOM   1608    O ILE C  13      18.225  41.608  18.311  4.00  0.00            
ATOM   1609    N GLY C  14      16.566  42.168  16.867  4.00  0.00            
ATOM   1610   CA GLY C  14      16.576  43.571  17.127  4.00  0.00            
ATOM   1611    C GLY C  14      15.180  44.001  16.836  4.00  0.00            
ATOM   1612    O GLY C  14      14.774  44.087  15.678  4.00  0.00            
ATOM   1613    N GLY C  15      14.403  44.290  17.893  4.00  0.00            
ATOM   1614   CA GLY C  15      13.040  44.660  17.674  4.00  0.00            
ATOM   1615    C GLY C  15      12.367  44.665  19.000  4.00  0.00            
ATOM   1616    O GLY C  15      12.947  44.269  20.009  4.00  0.00            
ATOM   1617    N GLY C  16      11.103  45.121  19.017  4.00  0.00            
ATOM   1618   CA GLY C  16      10.360  45.163  20.237  4.00  0.00            
ATOM   1619    C GLY C  16       8.894  45.049  19.844  4.00  0.00            
ATOM   1620    O GLY C  16       8.618  44.453  18.769  4.00  0.00            
ATOM   1621  OXT GLY C  16       8.034  45.564  20.606  4.00  0.00            
END
