# Supplementary material for: Integrative modeling of diverse protein-peptide systems using CABS-dock
Source: PLoS Comput Biol. 2023 Jul 5;19(7):e1011275. doi: 10.1371/journal.pcbi.1011275 (PMC10351741; doi:10.1371/journal.pcbi.1011275)
Supplement: S1 File — Files in pdb format containing atomic coordinates of the structures obtained in this study: the highest-scored amyloid models and 10 examples of the docked peptide for each enzyme-substrate complex. (ZIP) [file pcbi.1011275.s006.zip › 13_HIV1_AAGAVASYDYLVIGGG/346.pdb]

CRYST1    0.000    0.000    0.000   0.00   0.00   0.00 P 1           1
ATOM      1    N PRO A   1      12.697  15.188  28.155  1.00  1.00            
ATOM      2   CA PRO A   1      13.601  14.005  28.162  1.00  1.00            
ATOM      3   CD PRO A   1      11.892  15.188  26.884  1.00  1.00            
ATOM      4   CB PRO A   1      13.128  13.109  27.018  1.00  1.00            
ATOM      5   CG PRO A   1      12.505  14.083  26.010  1.00  1.00            
ATOM      6    C PRO A   1      14.950  14.581  27.870  1.00  1.00            
ATOM      7    O PRO A   1      15.016  15.692  27.348  1.00  1.00            
ATOM      8    N GLN A   2      16.038  13.855  28.193  4.00  1.00            
ATOM      9   CA GLN A   2      17.340  14.362  27.876  4.00  1.00            
ATOM     10   CB GLN A   2      18.475  13.545  28.518  4.00  1.00            
ATOM     11   CG GLN A   2      19.869  14.081  28.198  4.00  1.00            
ATOM     12   CD GLN A   2      20.893  13.193  28.888  4.00  1.00            
ATOM     13  OE1 GLN A   2      21.965  12.930  28.346  4.00  1.00            
ATOM     14  NE2 GLN A   2      20.564  12.726  30.121  4.00  1.00            
ATOM     15    C GLN A   2      17.447  14.219  26.392  4.00  1.00            
ATOM     16    O GLN A   2      17.137  13.161  25.845  4.00  1.00            
ATOM     17    N ILE A   3      17.878  15.284  25.690  4.00  1.00            
ATOM     18   CA ILE A   3      17.911  15.182  24.261  4.00  1.00            
ATOM     19   CB ILE A   3      17.221  16.330  23.583  4.00  1.00            
ATOM     20  CG1 ILE A   3      15.755  16.412  24.037  4.00  1.00            
ATOM     21  CG2 ILE A   3      17.380  16.150  22.064  4.00  1.00            
ATOM     22  CD1 ILE A   3      15.085  17.739  23.682  4.00  1.00            
ATOM     23    C ILE A   3      19.336  15.206  23.822  4.00  1.00            
ATOM     24    O ILE A   3      20.036  16.200  24.012  4.00  1.00            
ATOM     25    N THR A   4      19.798  14.108  23.193  1.00  1.00            
ATOM     26   CA THR A   4      21.162  14.071  22.761  1.00  1.00            
ATOM     27   CB THR A   4      21.649  12.708  22.365  1.00  1.00            
ATOM     28  OG1 THR A   4      23.053  12.729  22.159  1.00  1.00            
ATOM     29  CG2 THR A   4      20.929  12.285  21.074  1.00  1.00            
ATOM     30    C THR A   4      21.253  14.953  21.568  1.00  1.00            
ATOM     31    O THR A   4      20.240  15.251  20.937  1.00  1.00            
ATOM     32    N LEU A   5      22.470  15.417  21.228  1.00  1.00            
ATOM     33   CA LEU A   5      22.510  16.337  20.136  1.00  1.00            
ATOM     34   CB LEU A   5      23.231  17.649  20.513  1.00  1.00            
ATOM     35   CG LEU A   5      23.212  18.744  19.428  1.00  1.00            
ATOM     36  CD1 LEU A   5      21.774  19.175  19.096  1.00  1.00            
ATOM     37  CD2 LEU A   5      24.102  19.933  19.828  1.00  1.00            
ATOM     38    C LEU A   5      23.209  15.724  18.949  1.00  1.00            
ATOM     39    O LEU A   5      24.006  16.385  18.290  1.00  1.00            
ATOM     40    N TRP A   6      22.955  14.438  18.631  1.00  1.00            
ATOM     41   CA TRP A   6      23.540  13.873  17.440  1.00  1.00            
ATOM     42   CB TRP A   6      23.519  12.328  17.443  1.00  1.00            
ATOM     43   CG TRP A   6      22.179  11.665  17.699  1.00  1.00            
ATOM     44  CD2 TRP A   6      21.991  10.241  17.745  1.00  1.00            
ATOM     45  CD1 TRP A   6      20.954  12.217  17.936  1.00  1.00            
ATOM     46  NE1 TRP A   6      20.016  11.231  18.113  1.00  1.00            
ATOM     47  CE2 TRP A   6      20.641  10.009  18.002  1.00  1.00            
ATOM     48  CE3 TRP A   6      22.874   9.211  17.589  1.00  1.00            
ATOM     49  CZ2 TRP A   6      20.146   8.739  18.108  1.00  1.00            
ATOM     50  CZ3 TRP A   6      22.370   7.933  17.693  1.00  1.00            
ATOM     51  CH2 TRP A   6      21.034   7.700  17.946  1.00  1.00            
ATOM     52    C TRP A   6      22.837  14.402  16.213  1.00  1.00            
ATOM     53    O TRP A   6      23.479  14.837  15.258  1.00  1.00            
ATOM     54    N LYS A   7      21.486  14.389  16.231  1.00  1.00            
ATOM     55   CA LYS A   7      20.644  14.829  15.149  1.00  1.00            
ATOM     56   CB LYS A   7      19.416  13.934  14.918  1.00  1.00            
ATOM     57   CG LYS A   7      19.756  12.517  14.453  1.00  1.00            
ATOM     58   CD LYS A   7      18.554  11.572  14.492  1.00  1.00            
ATOM     59   CE LYS A   7      18.854  10.174  13.947  1.00  1.00            
ATOM     60   NZ LYS A   7      17.602   9.391  13.842  1.00  1.00            
ATOM     61    C LYS A   7      20.134  16.163  15.588  1.00  1.00            
ATOM     62    O LYS A   7      20.505  16.645  16.657  1.00  1.00            
ATOM     63    N ARG A   8      19.288  16.818  14.772  1.00  1.00            
ATOM     64   CA ARG A   8      18.819  18.114  15.177  1.00  1.00            
ATOM     65   CB ARG A   8      18.145  18.916  14.055  1.00  1.00            
ATOM     66   CG ARG A   8      19.084  19.311  12.916  1.00  1.00            
ATOM     67   CD ARG A   8      18.429  20.247  11.903  1.00  1.00            
ATOM     68   NE ARG A   8      19.440  20.552  10.855  1.00  1.00            
ATOM     69   CZ ARG A   8      19.053  21.156   9.695  1.00  1.00            
ATOM     70  NH1 ARG A   8      17.746  21.503   9.512  1.00  1.00            
ATOM     71  NH2 ARG A   8      19.973  21.405   8.718  1.00  1.00            
ATOM     72    C ARG A   8      17.791  17.941  16.237  1.00  1.00            
ATOM     73    O ARG A   8      16.879  17.126  16.100  1.00  1.00            
ATOM     74    N PRO A   9      17.955  18.689  17.301  1.00  1.00            
ATOM     75   CA PRO A   9      17.037  18.631  18.400  1.00  1.00            
ATOM     76   CD PRO A   9      18.656  19.960  17.248  1.00  1.00            
ATOM     77   CB PRO A   9      17.476  19.731  19.360  1.00  1.00            
ATOM     78   CG PRO A   9      18.069  20.786  18.408  1.00  1.00            
ATOM     79    C PRO A   9      15.732  18.940  17.787  1.00  1.00            
ATOM     80    O PRO A   9      15.538  20.059  17.312  1.00  1.00            
ATOM     81    N LEU A  10      14.818  17.970  17.786  4.00  1.00            
ATOM     82   CA LEU A  10      13.580  18.309  17.194  4.00  1.00            
ATOM     83   CB LEU A  10      13.248  17.494  15.931  4.00  1.00            
ATOM     84   CG LEU A  10      14.240  17.715  14.771  4.00  1.00            
ATOM     85  CD1 LEU A  10      13.779  17.002  13.488  4.00  1.00            
ATOM     86  CD2 LEU A  10      14.524  19.210  14.556  4.00  1.00            
ATOM     87    C LEU A  10      12.552  18.012  18.207  4.00  1.00            
ATOM     88    O LEU A  10      12.475  16.904  18.736  4.00  1.00            
ATOM     89    N VAL A  11      11.734  19.023  18.513  4.00  1.00            
ATOM     90   CA VAL A  11      10.743  18.805  19.498  4.00  1.00            
ATOM     91   CB VAL A  11      10.927  19.649  20.722  4.00  1.00            
ATOM     92  CG1 VAL A  11      12.250  19.242  21.395  4.00  1.00            
ATOM     93  CG2 VAL A  11      10.878  21.128  20.305  4.00  1.00            
ATOM     94    C VAL A  11       9.420  19.144  18.909  4.00  1.00            
ATOM     95    O VAL A  11       9.302  20.081  18.120  4.00  1.00            
ATOM     96    N THR A  12       8.386  18.361  19.269  4.00  1.00            
ATOM     97   CA THR A  12       7.085  18.652  18.757  4.00  1.00            
ATOM     98   CB THR A  12       6.121  17.508  18.808  4.00  1.00            
ATOM     99  OG1 THR A  12       4.956  17.831  18.065  4.00  1.00            
ATOM    100  CG2 THR A  12       5.753  17.240  20.274  4.00  1.00            
ATOM    101    C THR A  12       6.531  19.759  19.594  4.00  1.00            
ATOM    102    O THR A  12       6.783  19.828  20.795  4.00  1.00            
ATOM    103    N ILE A  13       5.777  20.676  18.959  4.00  1.00            
ATOM    104   CA ILE A  13       5.190  21.790  19.646  4.00  1.00            
ATOM    105   CB ILE A  13       5.717  23.100  19.146  4.00  1.00            
ATOM    106  CG1 ILE A  13       7.223  23.216  19.423  4.00  1.00            
ATOM    107  CG2 ILE A  13       4.874  24.223  19.755  4.00  1.00            
ATOM    108  CD1 ILE A  13       7.608  23.085  20.894  4.00  1.00            
ATOM    109    C ILE A  13       3.743  21.761  19.300  4.00  1.00            
ATOM    110    O ILE A  13       3.391  21.506  18.152  4.00  1.00            
ATOM    111    N ARG A  14       2.853  21.999  20.277  4.00  1.00            
ATOM    112   CA ARG A  14       1.471  21.986  19.908  4.00  1.00            
ATOM    113   CB ARG A  14       0.602  21.096  20.810  4.00  1.00            
ATOM    114   CG ARG A  14       0.996  19.619  20.755  4.00  1.00            
ATOM    115   CD ARG A  14       0.011  18.699  21.477  4.00  1.00            
ATOM    116   NE ARG A  14      -1.043  18.330  20.492  4.00  1.00            
ATOM    117   CZ ARG A  14      -2.117  17.584  20.882  4.00  1.00            
ATOM    118  NH1 ARG A  14      -2.259  17.220  22.189  4.00  1.00            
ATOM    119  NH2 ARG A  14      -3.050  17.205  19.961  4.00  1.00            
ATOM    120    C ARG A  14       0.967  23.394  20.043  4.00  1.00            
ATOM    121    O ARG A  14       0.984  23.958  21.136  4.00  1.00            
ATOM    122    N ILE A  15       0.528  24.013  18.924  4.00  1.00            
ATOM    123   CA ILE A  15       0.031  25.363  18.990  4.00  1.00            
ATOM    124   CB ILE A  15       1.003  26.375  18.453  4.00  1.00            
ATOM    125  CG1 ILE A  15       0.506  27.803  18.728  4.00  1.00            
ATOM    126  CG2 ILE A  15       1.245  26.063  16.966  4.00  1.00            
ATOM    127  CD1 ILE A  15       1.558  28.872  18.441  4.00  1.00            
ATOM    128    C ILE A  15      -1.207  25.471  18.164  4.00  1.00            
ATOM    129    O ILE A  15      -1.278  24.963  17.047  4.00  1.00            
ATOM    130    N GLY A  16      -2.234  26.140  18.720  3.00  1.00            
ATOM    131   CA GLY A  16      -3.434  26.384  17.981  3.00  1.00            
ATOM    132    C GLY A  16      -4.170  25.096  17.798  3.00  1.00            
ATOM    133    O GLY A  16      -5.016  24.981  16.913  3.00  1.00            
ATOM    134    N GLY A  17      -3.874  24.082  18.631  3.00  1.00            
ATOM    135   CA GLY A  17      -4.561  22.839  18.450  3.00  1.00            
ATOM    136    C GLY A  17      -3.902  22.168  17.293  3.00  1.00            
ATOM    137    O GLY A  17      -4.413  21.189  16.751  3.00  1.00            
ATOM    138    N GLN A  18      -2.728  22.693  16.886  4.00  1.00            
ATOM    139   CA GLN A  18      -2.042  22.134  15.762  4.00  1.00            
ATOM    140   CB GLN A  18      -1.664  23.154  14.678  4.00  1.00            
ATOM    141   CG GLN A  18      -2.881  23.819  14.035  4.00  1.00            
ATOM    142   CD GLN A  18      -2.413  24.530  12.776  4.00  1.00            
ATOM    143  OE1 GLN A  18      -1.981  23.889  11.820  4.00  1.00            
ATOM    144  NE2 GLN A  18      -2.494  25.888  12.767  4.00  1.00            
ATOM    145    C GLN A  18      -0.777  21.506  16.246  4.00  1.00            
ATOM    146    O GLN A  18      -0.265  21.841  17.313  4.00  1.00            
ATOM    147    N LEU A  19      -0.253  20.539  15.467  4.00  1.00            
ATOM    148   CA LEU A  19       0.976  19.897  15.829  4.00  1.00            
ATOM    149   CB LEU A  19       1.002  18.395  15.477  4.00  1.00            
ATOM    150   CG LEU A  19       2.223  17.614  16.011  4.00  1.00            
ATOM    151  CD1 LEU A  19       3.551  18.098  15.407  4.00  1.00            
ATOM    152  CD2 LEU A  19       2.235  17.601  17.546  4.00  1.00            
ATOM    153    C LEU A  19       2.030  20.581  15.003  4.00  1.00            
ATOM    154    O LEU A  19       1.823  20.838  13.818  4.00  1.00            
ATOM    155    N LYS A  20       3.188  20.915  15.615  4.00  1.00            
ATOM    156   CA LYS A  20       4.231  21.599  14.901  4.00  1.00            
ATOM    157   CB LYS A  20       4.380  23.081  15.284  4.00  1.00            
ATOM    158   CG LYS A  20       3.260  23.976  14.753  4.00  1.00            
ATOM    159   CD LYS A  20       3.179  23.992  13.225  4.00  1.00            
ATOM    160   CE LYS A  20       2.242  25.065  12.667  4.00  1.00            
ATOM    161   NZ LYS A  20       2.963  26.352  12.548  4.00  1.00            
ATOM    162    C LYS A  20       5.546  20.953  15.209  4.00  1.00            
ATOM    163    O LYS A  20       5.706  20.307  16.243  4.00  1.00            
ATOM    164    N GLU A  21       6.520  21.104  14.286  4.00  1.00            
ATOM    165   CA GLU A  21       7.848  20.599  14.495  4.00  1.00            
ATOM    166   CB GLU A  21       8.504  20.031  13.222  4.00  1.00            
ATOM    167   CG GLU A  21       9.915  19.482  13.445  4.00  1.00            
ATOM    168   CD GLU A  21      10.527  19.187  12.081  4.00  1.00            
ATOM    169  OE1 GLU A  21      10.171  18.138  11.482  4.00  1.00            
ATOM    170  OE2 GLU A  21      11.356  20.016  11.618  4.00  1.00            
ATOM    171    C GLU A  21       8.666  21.795  14.896  4.00  1.00            
ATOM    172    O GLU A  21       8.719  22.782  14.165  4.00  1.00            
ATOM    173    N ALA A  22       9.322  21.749  16.075  4.00  1.00            
ATOM    174   CA ALA A  22      10.102  22.887  16.473  4.00  1.00            
ATOM    175   CB ALA A  22       9.547  23.656  17.680  4.00  1.00            
ATOM    176    C ALA A  22      11.459  22.444  16.836  4.00  1.00            
ATOM    177    O ALA A  22      11.672  21.304  17.241  4.00  1.00            
ATOM    178    N LEU A  23      12.434  23.346  16.657  4.00  1.00            
ATOM    179   CA LEU A  23      13.733  22.957  17.064  4.00  1.00            
ATOM    180   CB LEU A  23      14.832  23.104  15.984  4.00  1.00            
ATOM    181   CG LEU A  23      15.058  24.515  15.416  4.00  1.00            
ATOM    182  CD1 LEU A  23      15.676  25.457  16.460  4.00  1.00            
ATOM    183  CD2 LEU A  23      15.872  24.453  14.111  4.00  1.00            
ATOM    184    C LEU A  23      14.075  23.739  18.285  4.00  1.00            
ATOM    185    O LEU A  23      13.795  24.933  18.382  4.00  1.00            
ATOM    186    N LEU A  24      14.647  23.043  19.284  4.00  1.00            
ATOM    187   CA LEU A  24      15.027  23.647  20.525  4.00  1.00            
ATOM    188   CB LEU A  24      15.478  22.561  21.526  4.00  1.00            
ATOM    189   CG LEU A  24      15.502  22.950  23.013  4.00  1.00            
ATOM    190  CD1 LEU A  24      16.284  24.247  23.266  4.00  1.00            
ATOM    191  CD2 LEU A  24      14.088  22.913  23.612  4.00  1.00            
ATOM    192    C LEU A  24      16.218  24.439  20.162  4.00  1.00            
ATOM    193    O LEU A  24      17.099  23.959  19.449  4.00  1.00            
ATOM    194    N ASP A  25      16.276  25.692  20.616  1.00  1.00            
ATOM    195   CA ASP A  25      17.406  26.426  20.178  1.00  1.00            
ATOM    196   CB ASP A  25      17.061  27.344  18.990  1.00  1.00            
ATOM    197   CG ASP A  25      18.334  27.926  18.400  1.00  1.00            
ATOM    198  OD1 ASP A  25      19.437  27.515  18.846  1.00  1.00            
ATOM    199  OD2 ASP A  25      18.216  28.785  17.486  1.00  1.00            
ATOM    200    C ASP A  25      17.849  27.296  21.287  1.00  1.00            
ATOM    201    O ASP A  25      17.187  28.270  21.639  1.00  1.00            
ATOM    202    N THR A  26      18.991  26.944  21.880  3.00  1.00            
ATOM    203   CA THR A  26      19.518  27.804  22.875  3.00  1.00            
ATOM    204   CB THR A  26      20.711  27.233  23.580  3.00  1.00            
ATOM    205  OG1 THR A  26      21.729  26.919  22.644  3.00  1.00            
ATOM    206  CG2 THR A  26      20.274  25.970  24.342  3.00  1.00            
ATOM    207    C THR A  26      19.902  29.046  22.167  3.00  1.00            
ATOM    208    O THR A  26      19.824  30.154  22.697  3.00  1.00            
ATOM    209    N GLY A  27      20.317  28.866  20.909  3.00  1.00            
ATOM    210   CA GLY A  27      20.807  29.954  20.141  3.00  1.00            
ATOM    211    C GLY A  27      19.789  31.025  19.918  3.00  1.00            
ATOM    212    O GLY A  27      20.087  32.204  20.097  3.00  1.00            
ATOM    213    N ALA A  28      18.554  30.664  19.532  1.00  1.00            
ATOM    214   CA ALA A  28      17.649  31.718  19.181  1.00  1.00            
ATOM    215   CB ALA A  28      16.526  31.267  18.229  1.00  1.00            
ATOM    216    C ALA A  28      17.002  32.301  20.406  1.00  1.00            
ATOM    217    O ALA A  28      16.521  31.574  21.273  1.00  1.00            
ATOM    218    N ASP A  29      16.997  33.652  20.510  1.00  1.00            
ATOM    219   CA ASP A  29      16.412  34.320  21.644  1.00  1.00            
ATOM    220   CB ASP A  29      16.741  35.823  21.713  1.00  1.00            
ATOM    221   CG ASP A  29      16.300  36.358  23.076  1.00  1.00            
ATOM    222  OD1 ASP A  29      15.076  36.324  23.371  1.00  1.00            
ATOM    223  OD2 ASP A  29      17.188  36.832  23.835  1.00  1.00            
ATOM    224    C ASP A  29      14.912  34.191  21.665  1.00  1.00            
ATOM    225    O ASP A  29      14.351  33.731  22.657  1.00  1.00            
ATOM    226    N ASP A  30      14.212  34.568  20.568  1.00  1.00            
ATOM    227   CA ASP A  30      12.768  34.553  20.611  1.00  1.00            
ATOM    228   CB ASP A  30      12.089  35.882  20.217  1.00  1.00            
ATOM    229   CG ASP A  30      12.367  36.196  18.753  1.00  1.00            
ATOM    230  OD1 ASP A  30      13.328  35.612  18.185  1.00  1.00            
ATOM    231  OD2 ASP A  30      11.616  37.031  18.183  1.00  1.00            
ATOM    232    C ASP A  30      12.268  33.499  19.717  1.00  1.00            
ATOM    233    O ASP A  30      13.008  32.893  18.943  1.00  1.00            
ATOM    234    N THR A  31      10.959  33.258  19.835  1.00  1.00            
ATOM    235   CA THR A  31      10.348  32.224  19.085  1.00  1.00            
ATOM    236   CB THR A  31       8.996  31.850  19.614  1.00  1.00            
ATOM    237  OG1 THR A  31       8.098  32.938  19.449  1.00  1.00            
ATOM    238  CG2 THR A  31       9.126  31.514  21.108  1.00  1.00            
ATOM    239    C THR A  31      10.139  32.682  17.715  1.00  1.00            
ATOM    240    O THR A  31       9.879  33.856  17.472  1.00  1.00            
ATOM    241    N VAL A  32      10.281  31.728  16.789  4.00  1.00            
ATOM    242   CA VAL A  32      10.010  32.011  15.430  4.00  1.00            
ATOM    243   CB VAL A  32      11.231  31.987  14.553  4.00  1.00            
ATOM    244  CG1 VAL A  32      11.865  30.587  14.635  4.00  1.00            
ATOM    245  CG2 VAL A  32      10.811  32.401  13.132  4.00  1.00            
ATOM    246    C VAL A  32       9.096  30.929  14.958  4.00  1.00            
ATOM    247    O VAL A  32       9.303  29.753  15.252  4.00  1.00            
ATOM    248    N LEU A  33       8.030  31.305  14.233  4.00  1.00            
ATOM    249   CA LEU A  33       7.151  30.292  13.737  4.00  1.00            
ATOM    250   CB LEU A  33       5.809  30.206  14.477  4.00  1.00            
ATOM    251   CG LEU A  33       5.997  29.714  15.922  4.00  1.00            
ATOM    252  CD1 LEU A  33       4.656  29.538  16.646  4.00  1.00            
ATOM    253  CD2 LEU A  33       6.864  28.445  15.958  4.00  1.00            
ATOM    254    C LEU A  33       6.895  30.580  12.306  4.00  1.00            
ATOM    255    O LEU A  33       7.093  31.700  11.839  4.00  1.00            
ATOM    256    N GLU A  34       6.465  29.542  11.569  4.00  1.00            
ATOM    257   CA GLU A  34       6.204  29.703  10.175  4.00  1.00            
ATOM    258   CB GLU A  34       6.102  28.384   9.392  4.00  1.00            
ATOM    259   CG GLU A  34       4.983  27.457   9.858  4.00  1.00            
ATOM    260   CD GLU A  34       5.132  26.176   9.056  4.00  1.00            
ATOM    261  OE1 GLU A  34       4.597  26.126   7.916  4.00  1.00            
ATOM    262  OE2 GLU A  34       5.799  25.236   9.567  4.00  1.00            
ATOM    263    C GLU A  34       4.938  30.473  10.033  4.00  1.00            
ATOM    264    O GLU A  34       4.198  30.655  10.998  4.00  1.00            
ATOM    265    N GLU A  35       4.683  30.983   8.814  1.00  1.00            
ATOM    266   CA GLU A  35       3.518  31.788   8.617  1.00  1.00            
ATOM    267   CB GLU A  35       3.323  32.273   7.169  1.00  1.00            
ATOM    268   CG GLU A  35       3.123  31.148   6.152  1.00  1.00            
ATOM    269   CD GLU A  35       2.942  31.788   4.783  1.00  1.00            
ATOM    270  OE1 GLU A  35       3.254  33.002   4.651  1.00  1.00            
ATOM    271  OE2 GLU A  35       2.484  31.071   3.853  1.00  1.00            
ATOM    272    C GLU A  35       2.333  30.995   9.015  1.00  1.00            
ATOM    273    O GLU A  35       2.130  29.873   8.556  1.00  1.00            
ATOM    274    N MET A  36       1.520  31.575   9.915  1.00  1.00            
ATOM    275   CA MET A  36       0.370  30.854  10.343  1.00  1.00            
ATOM    276   CB MET A  36       0.517  30.173  11.717  1.00  1.00            
ATOM    277   CG MET A  36       0.608  31.145  12.897  1.00  1.00            
ATOM    278   SD MET A  36       2.242  31.900  13.150  1.00  1.00            
ATOM    279   CE MET A  36       2.858  30.570  14.223  1.00  1.00            
ATOM    280    C MET A  36      -0.777  31.790  10.461  1.00  1.00            
ATOM    281    O MET A  36      -0.611  32.975  10.746  1.00  1.00            
ATOM    282    N ASN A  37      -1.990  31.263  10.220  1.00  1.00            
ATOM    283   CA ASN A  37      -3.137  32.090  10.402  1.00  1.00            
ATOM    284   CB ASN A  37      -4.360  31.676   9.561  1.00  1.00            
ATOM    285   CG ASN A  37      -4.093  31.968   8.092  1.00  1.00            
ATOM    286  OD1 ASN A  37      -4.242  31.097   7.235  1.00  1.00            
ATOM    287  ND2 ASN A  37      -3.700  33.234   7.787  1.00  1.00            
ATOM    288    C ASN A  37      -3.539  31.878  11.814  1.00  1.00            
ATOM    289    O ASN A  37      -4.478  31.137  12.100  1.00  1.00            
ATOM    290    N LEU A  38      -2.826  32.528  12.749  1.00  1.00            
ATOM    291   CA LEU A  38      -3.190  32.391  14.123  1.00  1.00            
ATOM    292   CB LEU A  38      -2.000  32.406  15.096  1.00  1.00            
ATOM    293   CG LEU A  38      -0.978  33.530  14.845  1.00  1.00            
ATOM    294  CD1 LEU A  38      -1.578  34.925  15.079  1.00  1.00            
ATOM    295  CD2 LEU A  38       0.300  33.291  15.663  1.00  1.00            
ATOM    296    C LEU A  38      -4.095  33.531  14.428  1.00  1.00            
ATOM    297    O LEU A  38      -4.107  34.549  13.737  1.00  1.00            
ATOM    298    N PRO A  39      -4.882  33.350  15.441  1.00  1.00            
ATOM    299   CA PRO A  39      -5.809  34.372  15.829  1.00  1.00            
ATOM    300   CD PRO A  39      -5.352  32.020  15.788  1.00  1.00            
ATOM    301   CB PRO A  39      -6.940  33.657  16.577  1.00  1.00            
ATOM    302   CG PRO A  39      -6.371  32.264  16.907  1.00  1.00            
ATOM    303    C PRO A  39      -5.227  35.489  16.625  1.00  1.00            
ATOM    304    O PRO A  39      -4.168  35.310  17.226  1.00  1.00            
ATOM    305    N GLY A  40      -5.924  36.645  16.647  1.00  1.00            
ATOM    306   CA GLY A  40      -5.520  37.752  17.465  1.00  1.00            
ATOM    307    C GLY A  40      -5.181  38.948  16.632  1.00  1.00            
ATOM    308    O GLY A  40      -5.032  38.869  15.412  1.00  1.00            
ATOM    309    N LYS A  41      -5.077  40.105  17.321  1.00  1.00            
ATOM    310   CA LYS A  41      -4.677  41.365  16.760  1.00  1.00            
ATOM    311   CB LYS A  41      -5.056  42.559  17.650  1.00  1.00            
ATOM    312   CG LYS A  41      -4.568  42.396  19.091  1.00  1.00            
ATOM    313   CD LYS A  41      -4.722  43.654  19.945  1.00  1.00            
ATOM    314   CE LYS A  41      -4.345  43.439  21.412  1.00  1.00            
ATOM    315   NZ LYS A  41      -2.882  43.265  21.540  1.00  1.00            
ATOM    316    C LYS A  41      -3.190  41.283  16.678  1.00  1.00            
ATOM    317    O LYS A  41      -2.590  40.462  17.370  1.00  1.00            
ATOM    318    N TRP A  42      -2.528  42.097  15.828  1.00  1.00            
ATOM    319   CA TRP A  42      -1.123  41.820  15.768  1.00  1.00            
ATOM    320   CB TRP A  42      -0.717  40.989  14.533  1.00  1.00            
ATOM    321   CG TRP A  42      -0.793  41.719  13.211  1.00  1.00            
ATOM    322  CD2 TRP A  42      -1.931  41.755  12.332  1.00  1.00            
ATOM    323  CD1 TRP A  42       0.179  42.458  12.605  1.00  1.00            
ATOM    324  NE1 TRP A  42      -0.279  42.956  11.411  1.00  1.00            
ATOM    325  CE2 TRP A  42      -1.575  42.530  11.227  1.00  1.00            
ATOM    326  CE3 TRP A  42      -3.172  41.194  12.435  1.00  1.00            
ATOM    327  CZ2 TRP A  42      -2.455  42.759  10.209  1.00  1.00            
ATOM    328  CZ3 TRP A  42      -4.053  41.421  11.398  1.00  1.00            
ATOM    329  CH2 TRP A  42      -3.702  42.188  10.308  1.00  1.00            
ATOM    330    C TRP A  42      -0.273  43.054  15.751  1.00  1.00            
ATOM    331    O TRP A  42      -0.735  44.151  15.438  1.00  1.00            
ATOM    332    N LYS A  43       1.023  42.872  16.120  4.00  1.00            
ATOM    333   CA LYS A  43       2.015  43.910  16.099  4.00  1.00            
ATOM    334   CB LYS A  43       2.491  44.382  17.495  4.00  1.00            
ATOM    335   CG LYS A  43       1.444  45.179  18.280  4.00  1.00            
ATOM    336   CD LYS A  43       1.848  45.458  19.731  4.00  1.00            
ATOM    337   CE LYS A  43       2.709  46.714  19.905  4.00  1.00            
ATOM    338   NZ LYS A  43       1.851  47.893  20.167  4.00  1.00            
ATOM    339    C LYS A  43       3.242  43.390  15.399  4.00  1.00            
ATOM    340    O LYS A  43       3.586  42.221  15.527  4.00  1.00            
ATOM    341    N PRO A  44       3.879  44.225  14.617  4.00  0.00            
ATOM    342   CA PRO A  44       5.068  43.838  13.885  4.00  0.00            
ATOM    343   CD PRO A  44       3.139  45.272  13.925  4.00  0.00            
ATOM    344   CB PRO A  44       5.071  44.667  12.606  4.00  0.00            
ATOM    345   CG PRO A  44       4.139  45.851  12.913  4.00  0.00            
ATOM    346    C PRO A  44       6.321  44.044  14.697  4.00  0.00            
ATOM    347    O PRO A  44       6.248  44.665  15.757  4.00  0.00            
ATOM    348    N LYS A  45       7.467  43.512  14.220  4.00  0.00            
ATOM    349   CA LYS A  45       8.730  43.725  14.877  4.00  0.00            
ATOM    350   CB LYS A  45       8.970  42.732  16.030  4.00  0.00            
ATOM    351   CG LYS A  45      10.035  43.164  17.041  4.00  0.00            
ATOM    352   CD LYS A  45       9.996  42.342  18.333  4.00  0.00            
ATOM    353   CE LYS A  45      10.997  42.791  19.401  4.00  0.00            
ATOM    354   NZ LYS A  45      10.969  41.849  20.546  4.00  0.00            
ATOM    355    C LYS A  45       9.790  43.520  13.847  4.00  0.00            
ATOM    356    O LYS A  45       9.653  42.672  12.967  4.00  0.00            
ATOM    357    N MET A  46      10.869  44.320  13.916  4.00  0.00            
ATOM    358   CA MET A  46      11.937  44.146  12.980  4.00  0.00            
ATOM    359   CB MET A  46      12.274  45.436  12.213  4.00  0.00            
ATOM    360   CG MET A  46      11.140  45.872  11.279  4.00  0.00            
ATOM    361   SD MET A  46      11.422  47.440  10.404  4.00  0.00            
ATOM    362   CE MET A  46       9.870  47.389   9.460  4.00  0.00            
ATOM    363    C MET A  46      13.112  43.725  13.785  4.00  0.00            
ATOM    364    O MET A  46      13.508  44.399  14.734  4.00  0.00            
ATOM    365    N ILE A  47      13.695  42.571  13.422  4.00  0.00            
ATOM    366   CA ILE A  47      14.771  42.057  14.202  4.00  0.00            
ATOM    367   CB ILE A  47      14.463  40.722  14.825  4.00  0.00            
ATOM    368  CG1 ILE A  47      13.353  40.865  15.879  4.00  0.00            
ATOM    369  CG2 ILE A  47      15.766  40.131  15.388  4.00  0.00            
ATOM    370  CD1 ILE A  47      13.756  41.745  17.062  4.00  0.00            
ATOM    371    C ILE A  47      15.950  41.868  13.335  4.00  0.00            
ATOM    372    O ILE A  47      15.850  41.516  12.160  4.00  0.00            
ATOM    373    N GLY A  48      17.117  42.138  13.931  4.00  0.00            
ATOM    374   CA GLY A  48      18.343  41.925  13.257  4.00  0.00            
ATOM    375    C GLY A  48      18.795  40.592  13.684  4.00  0.00            
ATOM    376    O GLY A  48      17.991  39.675  13.843  4.00  0.00            
ATOM    377    N GLY A  49      20.110  40.437  13.869  4.00  0.00            
ATOM    378   CA GLY A  49      20.511  39.153  14.315  4.00  0.00            
ATOM    379    C GLY A  49      21.747  38.772  13.582  4.00  0.00            
ATOM    380    O GLY A  49      22.698  39.544  13.472  4.00  0.00            
ATOM    381    N ILE A  50      21.731  37.543  13.042  3.00  0.00            
ATOM    382   CA ILE A  50      22.875  36.963  12.418  3.00  0.00            
ATOM    383   CB ILE A  50      22.587  35.546  11.967  3.00  0.00            
ATOM    384  CG1 ILE A  50      23.884  34.790  11.670  3.00  0.00            
ATOM    385  CG2 ILE A  50      21.562  35.544  10.822  3.00  0.00            
ATOM    386  CD1 ILE A  50      24.601  34.380  12.950  3.00  0.00            
ATOM    387    C ILE A  50      23.301  37.801  11.258  3.00  0.00            
ATOM    388    O ILE A  50      24.484  38.096  11.089  3.00  0.00            
ATOM    389    N GLY A  51      22.334  38.222  10.433  3.00  0.00            
ATOM    390   CA GLY A  51      22.590  39.083   9.322  3.00  0.00            
ATOM    391    C GLY A  51      21.550  40.124   9.520  3.00  0.00            
ATOM    392    O GLY A  51      20.878  40.113  10.549  3.00  0.00            
ATOM    393    N GLY A  52      21.381  41.072   8.587  4.00  0.00            
ATOM    394   CA GLY A  52      20.291  41.959   8.853  4.00  0.00            
ATOM    395    C GLY A  52      19.096  41.230   8.345  4.00  0.00            
ATOM    396    O GLY A  52      18.602  41.499   7.251  4.00  0.00            
ATOM    397    N PHE A  53      18.592  40.279   9.153  4.00  0.00            
ATOM    398   CA PHE A  53      17.495  39.498   8.682  4.00  0.00            
ATOM    399   CB PHE A  53      17.909  38.096   8.199  4.00  0.00            
ATOM    400   CG PHE A  53      16.719  37.433   7.587  4.00  0.00            
ATOM    401  CD1 PHE A  53      16.255  37.824   6.350  4.00  0.00            
ATOM    402  CD2 PHE A  53      16.081  36.402   8.235  4.00  0.00            
ATOM    403  CE1 PHE A  53      15.162  37.208   5.783  4.00  0.00            
ATOM    404  CE2 PHE A  53      14.990  35.783   7.674  4.00  0.00            
ATOM    405   CZ PHE A  53      14.526  36.184   6.444  4.00  0.00            
ATOM    406    C PHE A  53      16.511  39.341   9.795  4.00  0.00            
ATOM    407    O PHE A  53      16.859  39.494  10.966  4.00  0.00            
ATOM    408    N ILE A  54      15.241  39.077   9.413  4.00  0.00            
ATOM    409   CA ILE A  54      14.113  38.817  10.269  4.00  0.00            
ATOM    410   CB ILE A  54      14.420  38.526  11.711  4.00  0.00            
ATOM    411  CG1 ILE A  54      15.256  37.241  11.836  4.00  0.00            
ATOM    412  CG2 ILE A  54      13.085  38.475  12.467  4.00  0.00            
ATOM    413  CD1 ILE A  54      15.830  37.006  13.233  4.00  0.00            
ATOM    414    C ILE A  54      13.179  39.974  10.243  4.00  0.00            
ATOM    415    O ILE A  54      13.541  41.103  10.570  4.00  0.00            
ATOM    416    N LYS A  55      11.937  39.702   9.812  4.00  0.00            
ATOM    417   CA LYS A  55      10.901  40.679   9.883  4.00  0.00            
ATOM    418   CB LYS A  55      10.256  40.996   8.525  4.00  0.00            
ATOM    419   CG LYS A  55      11.271  41.309   7.428  4.00  0.00            
ATOM    420   CD LYS A  55      12.246  42.431   7.775  4.00  0.00            
ATOM    421   CE LYS A  55      13.250  42.694   6.653  4.00  0.00            
ATOM    422   NZ LYS A  55      13.906  41.424   6.270  4.00  0.00            
ATOM    423    C LYS A  55       9.859  39.943  10.660  4.00  0.00            
ATOM    424    O LYS A  55       9.019  39.246  10.091  4.00  0.00            
ATOM    425    N VAL A  56       9.900  40.076  11.994  4.00  0.00            
ATOM    426   CA VAL A  56       9.028  39.334  12.852  4.00  0.00            
ATOM    427   CB VAL A  56       9.526  39.310  14.268  4.00  0.00            
ATOM    428  CG1 VAL A  56       8.398  38.821  15.187  4.00  0.00            
ATOM    429  CG2 VAL A  56      10.799  38.453  14.327  4.00  0.00            
ATOM    430    C VAL A  56       7.671  39.969  12.914  4.00  0.00            
ATOM    431    O VAL A  56       7.526  41.189  12.865  4.00  0.00            
ATOM    432    N ARG A  57       6.636  39.107  13.002  4.00  0.00            
ATOM    433   CA ARG A  57       5.281  39.501  13.261  4.00  0.00            
ATOM    434   CB ARG A  57       4.253  38.859  12.315  4.00  0.00            
ATOM    435   CG ARG A  57       2.806  39.256  12.615  4.00  0.00            
ATOM    436   CD ARG A  57       1.812  38.733  11.575  4.00  0.00            
ATOM    437   NE ARG A  57       0.435  38.952  12.100  4.00  0.00            
ATOM    438   CZ ARG A  57      -0.158  37.970  12.841  4.00  0.00            
ATOM    439  NH1 ARG A  57       0.524  36.817  13.101  4.00  0.00            
ATOM    440  NH2 ARG A  57      -1.424  38.133  13.325  4.00  0.00            
ATOM    441    C ARG A  57       5.050  38.967  14.637  4.00  0.00            
ATOM    442    O ARG A  57       5.524  37.884  14.973  4.00  0.00            
ATOM    443    N GLN A  58       4.328  39.719  15.481  4.00  1.00            
ATOM    444   CA GLN A  58       4.226  39.316  16.850  4.00  1.00            
ATOM    445   CB GLN A  58       4.773  40.391  17.796  4.00  1.00            
ATOM    446   CG GLN A  58       4.690  40.033  19.276  4.00  1.00            
ATOM    447   CD GLN A  58       5.277  41.214  20.031  4.00  1.00            
ATOM    448  OE1 GLN A  58       6.470  41.495  19.937  4.00  1.00            
ATOM    449  NE2 GLN A  58       4.411  41.937  20.791  4.00  1.00            
ATOM    450    C GLN A  58       2.799  39.084  17.233  4.00  1.00            
ATOM    451    O GLN A  58       1.891  39.776  16.776  4.00  1.00            
ATOM    452    N TYR A  59       2.582  38.054  18.078  4.00  1.00            
ATOM    453   CA TYR A  59       1.301  37.793  18.667  4.00  1.00            
ATOM    454   CB TYR A  59       0.599  36.511  18.188  4.00  1.00            
ATOM    455   CG TYR A  59      -0.743  36.503  18.842  4.00  1.00            
ATOM    456  CD1 TYR A  59      -1.766  37.270  18.333  4.00  1.00            
ATOM    457  CD2 TYR A  59      -0.989  35.737  19.960  4.00  1.00            
ATOM    458  CE1 TYR A  59      -3.005  37.274  18.927  4.00  1.00            
ATOM    459  CE2 TYR A  59      -2.228  35.737  20.560  4.00  1.00            
ATOM    460   CZ TYR A  59      -3.241  36.507  20.043  4.00  1.00            
ATOM    461   OH TYR A  59      -4.514  36.513  20.651  4.00  1.00            
ATOM    462    C TYR A  59       1.608  37.623  20.117  4.00  1.00            
ATOM    463    O TYR A  59       2.687  37.159  20.479  4.00  1.00            
ATOM    464    N ASP A  60       0.671  38.009  20.997  4.00  1.00            
ATOM    465   CA ASP A  60       0.948  37.921  22.400  4.00  1.00            
ATOM    466   CB ASP A  60       0.080  38.850  23.264  4.00  1.00            
ATOM    467   CG ASP A  60       0.541  40.284  23.051  4.00  1.00            
ATOM    468  OD1 ASP A  60       1.503  40.490  22.264  4.00  1.00            
ATOM    469  OD2 ASP A  60      -0.061  41.195  23.680  4.00  1.00            
ATOM    470    C ASP A  60       0.658  36.521  22.839  4.00  1.00            
ATOM    471    O ASP A  60       0.837  35.564  22.087  4.00  1.00            
ATOM    472    N GLN A  61       0.191  36.384  24.094  4.00  1.00            
ATOM    473   CA GLN A  61       0.004  35.115  24.735  4.00  1.00            
ATOM    474   CB GLN A  61      -0.629  35.248  26.128  4.00  1.00            
ATOM    475   CG GLN A  61      -2.025  35.870  26.104  4.00  1.00            
ATOM    476   CD GLN A  61      -2.510  35.977  27.542  4.00  1.00            
ATOM    477  OE1 GLN A  61      -2.015  35.288  28.433  4.00  1.00            
ATOM    478  NE2 GLN A  61      -3.509  36.869  27.776  4.00  1.00            
ATOM    479    C GLN A  61      -0.808  34.158  23.921  4.00  1.00            
ATOM    480    O GLN A  61      -2.004  34.342  23.701  4.00  1.00            
ATOM    481    N ILE A  62      -0.122  33.091  23.439  4.00  1.00            
ATOM    482   CA ILE A  62      -0.714  31.955  22.799  4.00  1.00            
ATOM    483   CB ILE A  62      -0.526  31.862  21.308  4.00  1.00            
ATOM    484  CG1 ILE A  62      -1.400  30.714  20.769  4.00  1.00            
ATOM    485  CG2 ILE A  62       0.971  31.717  20.999  4.00  1.00            
ATOM    486  CD1 ILE A  62      -1.564  30.704  19.249  4.00  1.00            
ATOM    487    C ILE A  62      -0.047  30.789  23.424  4.00  1.00            
ATOM    488    O ILE A  62       1.149  30.816  23.707  4.00  1.00            
ATOM    489    N PRO A  63      -0.804  29.779  23.682  4.00  1.00            
ATOM    490   CA PRO A  63      -0.261  28.618  24.302  4.00  1.00            
ATOM    491   CD PRO A  63      -2.241  29.895  23.883  4.00  1.00            
ATOM    492   CB PRO A  63      -1.446  27.838  24.871  4.00  1.00            
ATOM    493   CG PRO A  63      -2.680  28.456  24.183  4.00  1.00            
ATOM    494    C PRO A  63       0.586  27.819  23.353  4.00  1.00            
ATOM    495    O PRO A  63       0.221  27.688  22.186  4.00  1.00            
ATOM    496    N VAL A  64       1.718  27.291  23.850  4.00  1.00            
ATOM    497   CA VAL A  64       2.580  26.409  23.112  4.00  1.00            
ATOM    498   CB VAL A  64       3.861  27.064  22.688  4.00  1.00            
ATOM    499  CG1 VAL A  64       4.473  27.777  23.904  4.00  1.00            
ATOM    500  CG2 VAL A  64       4.787  25.986  22.108  4.00  1.00            
ATOM    501    C VAL A  64       2.915  25.302  24.068  4.00  1.00            
ATOM    502    O VAL A  64       3.469  25.544  25.139  4.00  1.00            
ATOM    503    N GLU A  65       2.573  24.046  23.724  4.00  1.00            
ATOM    504   CA GLU A  65       2.915  22.975  24.616  4.00  1.00            
ATOM    505   CB GLU A  65       1.724  22.072  24.990  4.00  1.00            
ATOM    506   CG GLU A  65       0.945  21.502  23.807  4.00  1.00            
ATOM    507   CD GLU A  65      -0.384  21.009  24.365  4.00  1.00            
ATOM    508  OE1 GLU A  65      -1.060  21.815  25.060  4.00  1.00            
ATOM    509  OE2 GLU A  65      -0.739  19.827  24.116  4.00  1.00            
ATOM    510    C GLU A  65       4.010  22.201  23.956  4.00  1.00            
ATOM    511    O GLU A  65       3.827  21.635  22.880  4.00  1.00            
ATOM    512    N ILE A  66       5.198  22.171  24.600  4.00  1.00            
ATOM    513   CA ILE A  66       6.322  21.503  24.009  4.00  1.00            
ATOM    514   CB ILE A  66       7.648  22.157  24.304  4.00  1.00            
ATOM    515  CG1 ILE A  66       8.782  21.368  23.627  4.00  1.00            
ATOM    516  CG2 ILE A  66       7.809  22.348  25.823  4.00  1.00            
ATOM    517  CD1 ILE A  66      10.130  22.087  23.646  4.00  1.00            
ATOM    518    C ILE A  66       6.357  20.109  24.531  4.00  1.00            
ATOM    519    O ILE A  66       6.705  19.850  25.683  4.00  1.00            
ATOM    520    N CYS A  67       5.953  19.173  23.657  3.00  1.00            
ATOM    521   CA CYS A  67       5.950  17.787  23.981  3.00  1.00            
ATOM    522   CB CYS A  67       7.355  17.189  24.168  3.00  1.00            
ATOM    523   SG CYS A  67       7.328  15.384  24.396  3.00  1.00            
ATOM    524    C CYS A  67       5.170  17.622  25.260  3.00  1.00            
ATOM    525    O CYS A  67       5.496  16.781  26.095  3.00  1.00            
ATOM    526    N GLY A  68       4.111  18.434  25.462  3.00  1.00            
ATOM    527   CA GLY A  68       3.292  18.271  26.634  3.00  1.00            
ATOM    528    C GLY A  68       3.603  19.316  27.671  3.00  1.00            
ATOM    529    O GLY A  68       2.759  19.619  28.514  3.00  1.00            
ATOM    530    N HIS A  69       4.809  19.911  27.652  4.00  1.00            
ATOM    531   CA HIS A  69       5.094  20.904  28.651  4.00  1.00            
ATOM    532  ND1 HIS A  69       8.349  19.689  28.189  4.00  1.00            
ATOM    533   CG HIS A  69       7.597  20.435  29.070  4.00  1.00            
ATOM    534   CB HIS A  69       6.546  21.423  28.656  4.00  1.00            
ATOM    535  NE2 HIS A  69       9.050  19.157  30.231  4.00  1.00            
ATOM    536  CD2 HIS A  69       8.039  20.096  30.312  4.00  1.00            
ATOM    537  CE1 HIS A  69       9.201  18.943  28.937  4.00  1.00            
ATOM    538    C HIS A  69       4.257  22.102  28.317  4.00  1.00            
ATOM    539    O HIS A  69       3.883  22.299  27.163  4.00  1.00            
ATOM    540    N LYS A  70       3.930  22.932  29.331  4.00  1.00            
ATOM    541   CA LYS A  70       3.102  24.082  29.088  4.00  1.00            
ATOM    542   CB LYS A  70       2.014  24.299  30.153  4.00  1.00            
ATOM    543   CG LYS A  70       2.574  24.639  31.537  4.00  1.00            
ATOM    544   CD LYS A  70       1.530  25.231  32.487  4.00  1.00            
ATOM    545   CE LYS A  70       1.097  26.648  32.107  4.00  1.00            
ATOM    546   NZ LYS A  70       0.071  27.138  33.054  4.00  1.00            
ATOM    547    C LYS A  70       3.943  25.321  29.090  4.00  1.00            
ATOM    548    O LYS A  70       5.016  25.353  29.692  4.00  1.00            
ATOM    549    N ALA A  71       3.480  26.368  28.369  4.00  1.00            
ATOM    550   CA ALA A  71       4.150  27.639  28.365  4.00  1.00            
ATOM    551   CB ALA A  71       5.537  27.604  27.702  4.00  1.00            
ATOM    552    C ALA A  71       3.316  28.598  27.575  4.00  1.00            
ATOM    553    O ALA A  71       2.497  28.205  26.747  4.00  1.00            
ATOM    554    N ILE A  72       3.501  29.903  27.849  4.00  1.00            
ATOM    555   CA ILE A  72       2.839  30.944  27.118  4.00  1.00            
ATOM    556   CB ILE A  72       1.770  31.666  27.895  4.00  1.00            
ATOM    557  CG1 ILE A  72       0.678  30.699  28.382  4.00  1.00            
ATOM    558  CG2 ILE A  72       1.209  32.783  26.998  4.00  1.00            
ATOM    559  CD1 ILE A  72       1.142  29.772  29.503  4.00  1.00            
ATOM    560    C ILE A  72       3.916  31.936  26.862  4.00  1.00            
ATOM    561    O ILE A  72       4.914  31.966  27.579  4.00  1.00            
ATOM    562    N GLY A  73       3.773  32.762  25.814  4.00  1.00            
ATOM    563   CA GLY A  73       4.813  33.715  25.607  4.00  1.00            
ATOM    564    C GLY A  73       4.578  34.376  24.291  4.00  1.00            
ATOM    565    O GLY A  73       3.513  34.243  23.691  4.00  1.00            
ATOM    566    N THR A  74       5.594  35.118  23.813  4.00  1.00            
ATOM    567   CA THR A  74       5.486  35.821  22.570  4.00  1.00            
ATOM    568   CB THR A  74       6.543  36.874  22.406  4.00  1.00            
ATOM    569  OG1 THR A  74       7.824  36.267  22.304  4.00  1.00            
ATOM    570  CG2 THR A  74       6.507  37.799  23.634  4.00  1.00            
ATOM    571    C THR A  74       5.708  34.830  21.463  4.00  1.00            
ATOM    572    O THR A  74       6.380  33.819  21.657  4.00  1.00            
ATOM    573    N VAL A  75       5.119  35.083  20.273  4.00  1.00            
ATOM    574   CA VAL A  75       5.347  34.233  19.134  4.00  1.00            
ATOM    575   CB VAL A  75       4.141  33.455  18.701  4.00  1.00            
ATOM    576  CG1 VAL A  75       4.504  32.652  17.440  4.00  1.00            
ATOM    577  CG2 VAL A  75       3.675  32.586  19.881  4.00  1.00            
ATOM    578    C VAL A  75       5.726  35.141  18.002  4.00  1.00            
ATOM    579    O VAL A  75       5.127  36.202  17.833  4.00  1.00            
ATOM    580    N LEU A  76       6.749  34.767  17.203  4.00  1.00            
ATOM    581   CA LEU A  76       7.098  35.613  16.096  4.00  1.00            
ATOM    582   CB LEU A  76       8.596  36.009  16.015  4.00  1.00            
ATOM    583   CG LEU A  76       9.542  35.178  15.115  4.00  1.00            
ATOM    584  CD1 LEU A  76       9.317  35.426  13.619  4.00  1.00            
ATOM    585  CD2 LEU A  76      11.009  35.412  15.512  4.00  1.00            
ATOM    586    C LEU A  76       6.713  34.851  14.857  4.00  1.00            
ATOM    587    O LEU A  76       6.908  33.639  14.785  4.00  1.00            
ATOM    588    N VAL A  77       6.131  35.546  13.853  4.00  1.00            
ATOM    589   CA VAL A  77       5.680  34.925  12.631  4.00  1.00            
ATOM    590   CB VAL A  77       4.390  35.510  12.116  4.00  1.00            
ATOM    591  CG1 VAL A  77       4.046  34.901  10.746  4.00  1.00            
ATOM    592  CG2 VAL A  77       3.302  35.260  13.175  4.00  1.00            
ATOM    593    C VAL A  77       6.748  35.102  11.582  4.00  1.00            
ATOM    594    O VAL A  77       7.538  36.041  11.638  4.00  1.00            
ATOM    595    N GLY A  78       6.773  34.201  10.573  4.00  1.00            
ATOM    596   CA GLY A  78       7.840  34.131   9.609  4.00  1.00            
ATOM    597    C GLY A  78       7.616  34.929   8.373  4.00  1.00            
ATOM    598    O GLY A  78       7.122  36.053   8.446  4.00  1.00            
ATOM    599    N PRO A  79       7.977  34.402   7.213  1.00  1.00            
ATOM    600   CA PRO A  79       8.481  33.051   7.018  1.00  1.00            
ATOM    601   CD PRO A  79       7.317  34.894   6.013  1.00  1.00            
ATOM    602   CB PRO A  79       8.409  32.788   5.516  1.00  1.00            
ATOM    603   CG PRO A  79       7.279  33.711   5.034  1.00  1.00            
ATOM    604    C PRO A  79       9.811  32.682   7.581  1.00  1.00            
ATOM    605    O PRO A  79      10.638  33.556   7.837  1.00  1.00            
ATOM    606    N THR A  80      10.002  31.358   7.786  1.00  1.00            
ATOM    607   CA THR A  80      11.214  30.802   8.304  1.00  1.00            
ATOM    608   CB THR A  80      11.009  29.973   9.539  1.00  1.00            
ATOM    609  OG1 THR A  80      12.251  29.460   9.998  1.00  1.00            
ATOM    610  CG2 THR A  80       9.916  28.916   9.328  1.00  1.00            
ATOM    611    C THR A  80      12.029  30.211   7.157  1.00  1.00            
ATOM    612    O THR A  80      12.699  31.057   6.567  1.00  1.00            
ATOM    613    N PRO A  81      12.169  28.971   6.673  1.00  1.00            
ATOM    614   CA PRO A  81      11.587  27.743   7.166  1.00  1.00            
ATOM    615   CD PRO A  81      12.361  28.896   5.231  1.00  1.00            
ATOM    616   CB PRO A  81      11.596  26.744   6.011  1.00  1.00            
ATOM    617   CG PRO A  81      11.619  27.634   4.763  1.00  1.00            
ATOM    618    C PRO A  81      12.287  27.223   8.377  1.00  1.00            
ATOM    619    O PRO A  81      13.498  27.407   8.498  1.00  1.00            
ATOM    620    N VAL A  82      11.508  26.599   9.280  1.00  1.00            
ATOM    621   CA VAL A  82      11.894  25.989  10.516  1.00  1.00            
ATOM    622   CB VAL A  82      13.360  25.983  10.838  1.00  1.00            
ATOM    623  CG1 VAL A  82      13.522  25.482  12.286  1.00  1.00            
ATOM    624  CG2 VAL A  82      14.072  25.077   9.815  1.00  1.00            
ATOM    625    C VAL A  82      11.144  26.679  11.614  1.00  1.00            
ATOM    626    O VAL A  82      11.143  27.904  11.711  1.00  1.00            
ATOM    627    N ASN A  83      10.469  25.913  12.490  1.00  1.00            
ATOM    628   CA ASN A  83       9.809  26.576  13.576  1.00  1.00            
ATOM    629   CB ASN A  83       8.568  25.851  14.135  1.00  1.00            
ATOM    630   CG ASN A  83       7.427  25.900  13.129  1.00  1.00            
ATOM    631  OD1 ASN A  83       7.641  26.093  11.934  1.00  1.00            
ATOM    632  ND2 ASN A  83       6.176  25.721  13.632  1.00  1.00            
ATOM    633    C ASN A  83      10.813  26.528  14.666  1.00  1.00            
ATOM    634    O ASN A  83      11.209  25.448  15.102  1.00  1.00            
ATOM    635    N ILE A  84      11.259  27.697  15.149  4.00  1.00            
ATOM    636   CA ILE A  84      12.298  27.605  16.120  4.00  1.00            
ATOM    637   CB ILE A  84      13.533  28.394  15.781  4.00  1.00            
ATOM    638  CG1 ILE A  84      14.181  27.846  14.498  4.00  1.00            
ATOM    639  CG2 ILE A  84      14.472  28.363  17.001  4.00  1.00            
ATOM    640  CD1 ILE A  84      15.283  28.743  13.936  4.00  1.00            
ATOM    641    C ILE A  84      11.817  28.083  17.440  4.00  1.00            
ATOM    642    O ILE A  84      11.167  29.122  17.549  4.00  1.00            
ATOM    643    N ILE A  85      12.125  27.300  18.492  4.00  1.00            
ATOM    644   CA ILE A  85      11.751  27.726  19.800  4.00  1.00            
ATOM    645   CB ILE A  85      11.068  26.692  20.651  4.00  1.00            
ATOM    646  CG1 ILE A  85      10.611  27.341  21.971  4.00  1.00            
ATOM    647  CG2 ILE A  85      12.000  25.481  20.820  4.00  1.00            
ATOM    648  CD1 ILE A  85       9.605  26.507  22.762  4.00  1.00            
ATOM    649    C ILE A  85      12.975  28.170  20.487  4.00  1.00            
ATOM    650    O ILE A  85      13.946  27.428  20.626  4.00  1.00            
ATOM    651    N GLY A  86      12.942  29.433  20.928  1.00  1.00            
ATOM    652   CA GLY A  86      14.127  29.986  21.476  1.00  1.00            
ATOM    653    C GLY A  86      14.094  30.050  22.965  1.00  1.00            
ATOM    654    O GLY A  86      13.328  29.361  23.633  1.00  1.00            
ATOM    655    N ARG A  87      14.926  30.973  23.492  2.00  1.00            
ATOM    656   CA ARG A  87      15.200  31.157  24.887  2.00  1.00            
ATOM    657   CB ARG A  87      16.061  32.402  25.176  2.00  1.00            
ATOM    658   CG ARG A  87      17.553  32.284  24.877  2.00  1.00            
ATOM    659   CD ARG A  87      18.409  32.629  26.099  2.00  1.00            
ATOM    660   NE ARG A  87      17.977  33.974  26.584  2.00  1.00            
ATOM    661   CZ ARG A  87      18.532  35.109  26.069  2.00  1.00            
ATOM    662  NH1 ARG A  87      19.489  35.021  25.101  2.00  1.00            
ATOM    663  NH2 ARG A  87      18.130  36.336  26.514  2.00  1.00            
ATOM    664    C ARG A  87      13.946  31.434  25.639  2.00  1.00            
ATOM    665    O ARG A  87      13.738  30.879  26.716  2.00  1.00            
ATOM    666    N ASN A  88      13.067  32.291  25.092  2.00  1.00            
ATOM    667   CA ASN A  88      11.986  32.726  25.919  2.00  1.00            
ATOM    668   CB ASN A  88      11.090  33.816  25.292  2.00  1.00            
ATOM    669   CG ASN A  88      10.327  33.262  24.101  2.00  1.00            
ATOM    670  OD1 ASN A  88      10.901  32.994  23.047  2.00  1.00            
ATOM    671  ND2 ASN A  88       8.988  33.089  24.272  2.00  1.00            
ATOM    672    C ASN A  88      11.113  31.584  26.377  2.00  1.00            
ATOM    673    O ASN A  88      10.889  31.426  27.576  2.00  1.00            
ATOM    674    N LEU A  89      10.615  30.743  25.451  2.00  1.00            
ATOM    675   CA LEU A  89       9.722  29.656  25.783  2.00  1.00            
ATOM    676   CB LEU A  89       9.113  29.039  24.513  2.00  1.00            
ATOM    677   CG LEU A  89       7.883  28.154  24.767  2.00  1.00            
ATOM    678  CD1 LEU A  89       8.210  26.908  25.605  2.00  1.00            
ATOM    679  CD2 LEU A  89       6.736  28.997  25.346  2.00  1.00            
ATOM    680    C LEU A  89      10.489  28.585  26.521  2.00  1.00            
ATOM    681    O LEU A  89       9.957  27.964  27.440  2.00  1.00            
ATOM    682    N LEU A  90      11.772  28.357  26.150  2.00  1.00            
ATOM    683   CA LEU A  90      12.575  27.283  26.695  2.00  1.00            
ATOM    684   CB LEU A  90      14.017  27.282  26.162  2.00  1.00            
ATOM    685   CG LEU A  90      14.115  26.955  24.665  2.00  1.00            
ATOM    686  CD1 LEU A  90      15.574  26.961  24.178  2.00  1.00            
ATOM    687  CD2 LEU A  90      13.356  25.663  24.345  2.00  1.00            
ATOM    688    C LEU A  90      12.673  27.445  28.194  2.00  1.00            
ATOM    689    O LEU A  90      12.517  26.474  28.933  2.00  1.00            
ATOM    690    N THR A  91      12.914  28.679  28.685  2.00  1.00            
ATOM    691   CA THR A  91      13.116  28.932  30.092  2.00  1.00            
ATOM    692   CB THR A  91      13.519  30.356  30.363  2.00  1.00            
ATOM    693  OG1 THR A  91      13.891  30.509  31.725  2.00  1.00            
ATOM    694  CG2 THR A  91      12.351  31.297  30.016  2.00  1.00            
ATOM    695    C THR A  91      11.883  28.644  30.884  2.00  1.00            
ATOM    696    O THR A  91      11.968  28.057  31.962  2.00  1.00            
ATOM    697    N GLN A  92      10.698  29.034  30.372  2.00  1.00            
ATOM    698   CA GLN A  92       9.493  28.817  31.121  2.00  1.00            
ATOM    699   CB GLN A  92       8.223  29.286  30.388  2.00  1.00            
ATOM    700   CG GLN A  92       6.931  29.059  31.179  2.00  1.00            
ATOM    701   CD GLN A  92       6.845  30.116  32.272  2.00  1.00            
ATOM    702  OE1 GLN A  92       7.813  30.822  32.551  2.00  1.00            
ATOM    703  NE2 GLN A  92       5.649  30.232  32.909  2.00  1.00            
ATOM    704    C GLN A  92       9.402  27.344  31.306  2.00  1.00            
ATOM    705    O GLN A  92       9.008  26.853  32.362  2.00  1.00            
ATOM    706    N ILE A  93       9.807  26.602  30.264  2.00  1.00            
ATOM    707   CA ILE A  93       9.747  25.180  30.315  2.00  1.00            
ATOM    708   CB ILE A  93      10.216  24.515  29.055  2.00  1.00            
ATOM    709  CG1 ILE A  93       9.367  24.943  27.847  2.00  1.00            
ATOM    710  CG2 ILE A  93      10.197  22.999  29.308  2.00  1.00            
ATOM    711  CD1 ILE A  93       9.960  24.498  26.510  2.00  1.00            
ATOM    712    C ILE A  93      10.645  24.689  31.393  2.00  1.00            
ATOM    713    O ILE A  93      10.287  23.805  32.168  2.00  1.00            
ATOM    714    N GLY A  94      11.841  25.285  31.474  3.00  1.00            
ATOM    715   CA GLY A  94      12.859  24.819  32.358  3.00  1.00            
ATOM    716    C GLY A  94      13.839  24.233  31.407  3.00  1.00            
ATOM    717    O GLY A  94      13.686  23.097  30.961  3.00  1.00            
ATOM    718    N CYS A  95      14.880  25.011  31.057  1.00  1.00            
ATOM    719   CA CYS A  95      15.787  24.499  30.081  1.00  1.00            
ATOM    720   CB CYS A  95      15.879  25.337  28.793  1.00  1.00            
ATOM    721   SG CYS A  95      16.688  26.941  29.056  1.00  1.00            
ATOM    722    C CYS A  95      17.138  24.463  30.663  1.00  1.00            
ATOM    723    O CYS A  95      17.544  25.364  31.396  1.00  1.00            
ATOM    724    N THR A  96      17.868  23.384  30.361  4.00  1.00            
ATOM    725   CA THR A  96      19.184  23.335  30.885  4.00  1.00            
ATOM    726   CB THR A  96      19.269  22.561  32.167  4.00  1.00            
ATOM    727  OG1 THR A  96      18.893  21.210  31.946  4.00  1.00            
ATOM    728  CG2 THR A  96      18.328  23.211  33.198  4.00  1.00            
ATOM    729    C THR A  96      20.049  22.643  29.905  4.00  1.00            
ATOM    730    O THR A  96      19.632  21.717  29.210  4.00  1.00            
ATOM    731    N LEU A  97      21.298  23.117  29.825  4.00  1.00            
ATOM    732   CA LEU A  97      22.274  22.482  29.011  4.00  1.00            
ATOM    733   CB LEU A  97      23.100  23.467  28.162  4.00  1.00            
ATOM    734   CG LEU A  97      22.318  24.186  27.049  4.00  1.00            
ATOM    735  CD1 LEU A  97      23.204  25.211  26.323  4.00  1.00            
ATOM    736  CD2 LEU A  97      21.694  23.175  26.072  4.00  1.00            
ATOM    737    C LEU A  97      23.222  21.921  29.992  4.00  1.00            
ATOM    738    O LEU A  97      23.634  22.610  30.923  4.00  1.00            
ATOM    739    N ASN A  98      23.591  20.645  29.840  4.00  1.00            
ATOM    740   CA ASN A  98      24.496  20.197  30.835  4.00  1.00            
ATOM    741   CB ASN A  98      23.995  19.039  31.718  4.00  1.00            
ATOM    742   CG ASN A  98      23.169  19.652  32.843  4.00  1.00            
ATOM    743  OD1 ASN A  98      23.000  20.868  32.911  4.00  1.00            
ATOM    744  ND2 ASN A  98      22.667  18.792  33.769  4.00  1.00            
ATOM    745    C ASN A  98      25.784  19.795  30.223  4.00  1.00            
ATOM    746    O ASN A  98      25.840  19.269  29.112  4.00  1.00            
ATOM    747    N PHE A  99      26.871  20.086  30.958  1.00  1.00            
ATOM    748   CA PHE A  99      28.169  19.695  30.523  1.00  1.00            
ATOM    749   CB PHE A  99      29.282  20.698  30.865  1.00  1.00            
ATOM    750   CG PHE A  99      29.074  21.904  30.022  1.00  1.00            
ATOM    751  CD1 PHE A  99      29.472  21.913  28.704  1.00  1.00            
ATOM    752  CD2 PHE A  99      28.491  23.029  30.554  1.00  1.00            
ATOM    753  CE1 PHE A  99      29.286  23.023  27.916  1.00  1.00            
ATOM    754  CE2 PHE A  99      28.306  24.137  29.768  1.00  1.00            
ATOM    755   CZ PHE A  99      28.699  24.142  28.451  1.00  1.00            
ATOM    756    C PHE A  99      28.486  18.426  31.301  1.00  1.00            
ATOM    757    O PHE A  99      28.757  18.542  32.527  1.00  1.00            
ATOM    758  OXT PHE A  99      28.461  17.328  30.684  1.00  1.00            
ATOM    759    N PRO B   1      29.427  22.778  33.750  1.00  1.00            
ATOM    760   CA PRO B   1      28.419  22.784  34.846  1.00  1.00            
ATOM    761   CD PRO B   1      30.232  24.047  33.806  1.00  1.00            
ATOM    762   CB PRO B   1      28.755  23.990  35.721  1.00  1.00            
ATOM    763   CG PRO B   1      29.480  24.961  34.784  1.00  1.00            
ATOM    764    C PRO B   1      27.099  22.942  34.166  1.00  1.00            
ATOM    765    O PRO B   1      27.072  23.088  32.946  1.00  1.00            
ATOM    766    N GLN B   2      25.994  22.928  34.933  4.00  1.00            
ATOM    767   CA GLN B   2      24.704  23.073  34.335  4.00  1.00            
ATOM    768   CB GLN B   2      23.552  22.761  35.308  4.00  1.00            
ATOM    769   CG GLN B   2      23.533  21.304  35.784  4.00  1.00            
ATOM    770   CD GLN B   2      22.376  21.132  36.760  4.00  1.00            
ATOM    771  OE1 GLN B   2      22.264  21.862  37.743  4.00  1.00            
ATOM    772  NE2 GLN B   2      21.484  20.143  36.481  4.00  1.00            
ATOM    773    C GLN B   2      24.573  24.489  33.909  4.00  1.00            
ATOM    774    O GLN B   2      24.969  25.407  34.624  4.00  1.00            
ATOM    775    N ILE B   3      24.016  24.694  32.705  4.00  1.00            
ATOM    776   CA ILE B   3      23.842  26.027  32.233  4.00  1.00            
ATOM    777   CB ILE B   3      24.487  26.324  30.903  4.00  1.00            
ATOM    778  CG1 ILE B   3      26.019  26.319  31.014  4.00  1.00            
ATOM    779  CG2 ILE B   3      23.927  27.654  30.372  4.00  1.00            
ATOM    780  CD1 ILE B   3      26.714  26.608  29.682  4.00  1.00            
ATOM    781    C ILE B   3      22.382  26.250  32.063  4.00  1.00            
ATOM    782    O ILE B   3      21.635  25.349  31.686  4.00  1.00            
ATOM    783    N THR B   4      21.938  27.484  32.365  1.00  1.00            
ATOM    784   CA THR B   4      20.547  27.772  32.268  1.00  1.00            
ATOM    785   CB THR B   4      19.952  28.207  33.573  1.00  1.00            
ATOM    786  OG1 THR B   4      20.552  29.421  34.003  1.00  1.00            
ATOM    787  CG2 THR B   4      20.196  27.099  34.613  1.00  1.00            
ATOM    788    C THR B   4      20.350  28.882  31.302  1.00  1.00            
ATOM    789    O THR B   4      21.286  29.612  30.980  1.00  1.00            
ATOM    790    N LEU B   5      19.109  29.032  30.799  1.00  1.00            
ATOM    791   CA LEU B   5      18.934  30.048  29.812  1.00  1.00            
ATOM    792   CB LEU B   5      18.222  29.552  28.543  1.00  1.00            
ATOM    793   CG LEU B   5      19.045  28.531  27.739  1.00  1.00            
ATOM    794  CD1 LEU B   5      18.315  28.116  26.452  1.00  1.00            
ATOM    795  CD2 LEU B   5      20.468  29.052  27.475  1.00  1.00            
ATOM    796    C LEU B   5      18.138  31.205  30.328  1.00  1.00            
ATOM    797    O LEU B   5      17.181  31.632  29.686  1.00  1.00            
ATOM    798    N TRP B   6      18.500  31.750  31.504  1.00  1.00            
ATOM    799   CA TRP B   6      17.888  32.977  31.929  1.00  1.00            
ATOM    800   CB TRP B   6      18.308  33.357  33.362  1.00  1.00            
ATOM    801   CG TRP B   6      17.728  34.653  33.879  1.00  1.00            
ATOM    802  CD2 TRP B   6      18.334  35.934  33.654  1.00  1.00            
ATOM    803  CD1 TRP B   6      16.604  34.880  34.619  1.00  1.00            
ATOM    804  NE1 TRP B   6      16.472  36.227  34.868  1.00  1.00            
ATOM    805  CE2 TRP B   6      17.531  36.888  34.279  1.00  1.00            
ATOM    806  CE3 TRP B   6      19.469  36.289  32.982  1.00  1.00            
ATOM    807  CZ2 TRP B   6      17.855  38.216  34.240  1.00  1.00            
ATOM    808  CZ3 TRP B   6      19.789  37.628  32.941  1.00  1.00            
ATOM    809  CH2 TRP B   6      18.998  38.573  33.559  1.00  1.00            
ATOM    810    C TRP B   6      18.439  34.010  31.001  1.00  1.00            
ATOM    811    O TRP B   6      17.712  34.836  30.450  1.00  1.00            
ATOM    812    N LYS B   7      19.773  33.950  30.804  1.00  1.00            
ATOM    813   CA LYS B   7      20.477  34.836  29.923  1.00  1.00            
ATOM    814   CB LYS B   7      21.661  35.568  30.584  1.00  1.00            
ATOM    815   CG LYS B   7      22.712  34.649  31.210  1.00  1.00            
ATOM    816   CD LYS B   7      23.977  35.392  31.643  1.00  1.00            
ATOM    817   CE LYS B   7      25.008  34.496  32.329  1.00  1.00            
ATOM    818   NZ LYS B   7      26.191  35.294  32.720  1.00  1.00            
ATOM    819    C LYS B   7      20.978  33.992  28.804  1.00  1.00            
ATOM    820    O LYS B   7      20.945  32.764  28.881  1.00  1.00            
ATOM    821    N ARG B   8      21.447  34.626  27.706  1.00  1.00            
ATOM    822   CA ARG B   8      21.866  33.834  26.586  1.00  1.00            
ATOM    823   CB ARG B   8      22.358  34.634  25.375  1.00  1.00            
ATOM    824   CG ARG B   8      23.626  35.434  25.675  1.00  1.00            
ATOM    825   CD ARG B   8      24.261  36.074  24.441  1.00  1.00            
ATOM    826   NE ARG B   8      25.621  36.537  24.839  1.00  1.00            
ATOM    827   CZ ARG B   8      25.805  37.791  25.346  1.00  1.00            
ATOM    828  NH1 ARG B   8      24.741  38.635  25.478  1.00  1.00            
ATOM    829  NH2 ARG B   8      27.053  38.194  25.725  1.00  1.00            
ATOM    830    C ARG B   8      23.011  32.993  27.052  1.00  1.00            
ATOM    831    O ARG B   8      23.842  33.418  27.856  1.00  1.00            
ATOM    832    N PRO B   9      23.060  31.791  26.551  1.00  1.00            
ATOM    833   CA PRO B   9      24.108  30.874  26.903  1.00  1.00            
ATOM    834   CD PRO B   9      22.492  31.492  25.245  1.00  1.00            
ATOM    835   CB PRO B   9      23.918  29.675  25.980  1.00  1.00            
ATOM    836   CG PRO B   9      23.314  30.307  24.711  1.00  1.00            
ATOM    837    C PRO B   9      25.431  31.530  26.647  1.00  1.00            
ATOM    838    O PRO B   9      25.540  32.271  25.670  1.00  1.00            
ATOM    839    N LEU B  10      26.443  31.300  27.512  4.00  1.00            
ATOM    840   CA LEU B  10      27.713  31.936  27.279  4.00  1.00            
ATOM    841   CB LEU B  10      27.794  33.314  27.971  4.00  1.00            
ATOM    842   CG LEU B  10      29.010  34.198  27.622  4.00  1.00            
ATOM    843  CD1 LEU B  10      30.333  33.609  28.129  4.00  1.00            
ATOM    844  CD2 LEU B  10      29.028  34.548  26.126  4.00  1.00            
ATOM    845    C LEU B  10      28.795  31.061  27.857  4.00  1.00            
ATOM    846    O LEU B  10      28.600  30.439  28.901  4.00  1.00            
ATOM    847    N VAL B  11      29.967  30.980  27.182  4.00  1.00            
ATOM    848   CA VAL B  11      31.074  30.182  27.654  4.00  1.00            
ATOM    849   CB VAL B  11      31.046  28.798  27.068  4.00  1.00            
ATOM    850  CG1 VAL B  11      32.254  27.998  27.579  4.00  1.00            
ATOM    851  CG2 VAL B  11      29.683  28.164  27.395  4.00  1.00            
ATOM    852    C VAL B  11      32.336  30.845  27.169  4.00  1.00            
ATOM    853    O VAL B  11      32.297  31.666  26.254  4.00  1.00            
ATOM    854    N THR B  12      33.495  30.525  27.793  4.00  1.00            
ATOM    855   CA THR B  12      34.753  31.064  27.344  4.00  1.00            
ATOM    856   CB THR B  12      35.830  31.039  28.389  4.00  1.00            
ATOM    857  OG1 THR B  12      35.414  31.774  29.531  4.00  1.00            
ATOM    858  CG2 THR B  12      37.108  31.665  27.802  4.00  1.00            
ATOM    859    C THR B  12      35.177  30.186  26.202  4.00  1.00            
ATOM    860    O THR B  12      34.616  29.111  26.014  4.00  1.00            
ATOM    861    N ILE B  13      36.130  30.633  25.358  4.00  1.00            
ATOM    862   CA ILE B  13      36.582  29.800  24.272  4.00  1.00            
ATOM    863   CB ILE B  13      36.012  30.182  22.932  4.00  1.00            
ATOM    864  CG1 ILE B  13      34.484  30.034  22.897  4.00  1.00            
ATOM    865  CG2 ILE B  13      36.722  29.351  21.851  4.00  1.00            
ATOM    866  CD1 ILE B  13      33.870  30.608  21.619  4.00  1.00            
ATOM    867    C ILE B  13      38.068  30.018  24.149  4.00  1.00            
ATOM    868    O ILE B  13      38.563  31.094  24.484  4.00  1.00            
ATOM    869    N ARG B  14      38.832  28.999  23.688  4.00  1.00            
ATOM    870   CA ARG B  14      40.246  29.201  23.496  4.00  1.00            
ATOM    871   CB ARG B  14      41.091  28.504  24.581  4.00  1.00            
ATOM    872   CG ARG B  14      42.601  28.691  24.424  4.00  1.00            
ATOM    873   CD ARG B  14      43.383  28.469  25.723  4.00  1.00            
ATOM    874   NE ARG B  14      43.705  27.021  25.861  4.00  1.00            
ATOM    875   CZ ARG B  14      44.942  26.663  26.314  4.00  1.00            
ATOM    876  NH1 ARG B  14      45.875  27.628  26.567  4.00  1.00            
ATOM    877  NH2 ARG B  14      45.250  25.349  26.513  4.00  1.00            
ATOM    878    C ARG B  14      40.630  28.617  22.156  4.00  1.00            
ATOM    879    O ARG B  14      40.599  27.400  21.976  4.00  1.00            
ATOM    880    N ILE B  15      40.976  29.477  21.167  4.00  1.00            
ATOM    881   CA ILE B  15      41.426  29.017  19.873  4.00  1.00            
ATOM    882   CB ILE B  15      40.342  29.021  18.831  4.00  1.00            
ATOM    883  CG1 ILE B  15      40.813  28.287  17.568  4.00  1.00            
ATOM    884  CG2 ILE B  15      39.885  30.470  18.586  4.00  1.00            
ATOM    885  CD1 ILE B  15      39.676  27.969  16.598  4.00  1.00            
ATOM    886    C ILE B  15      42.501  29.951  19.423  4.00  1.00            
ATOM    887    O ILE B  15      42.363  31.171  19.515  4.00  1.00            
ATOM    888    N GLY B  16      43.632  29.395  18.959  3.00  1.00            
ATOM    889   CA GLY B  16      44.668  30.227  18.428  3.00  1.00            
ATOM    890    C GLY B  16      45.244  31.033  19.541  3.00  1.00            
ATOM    891    O GLY B  16      46.020  31.958  19.311  3.00  1.00            
ATOM    892    N GLY B  17      44.876  30.703  20.792  3.00  1.00            
ATOM    893   CA GLY B  17      45.423  31.429  21.897  3.00  1.00            
ATOM    894    C GLY B  17      44.692  32.722  22.049  3.00  1.00            
ATOM    895    O GLY B  17      45.186  33.646  22.693  3.00  1.00            
ATOM    896    N GLN B  18      43.497  32.840  21.441  4.00  1.00            
ATOM    897   CA GLN B  18      42.757  34.055  21.617  4.00  1.00            
ATOM    898   CB GLN B  18      42.238  34.672  20.306  4.00  1.00            
ATOM    899   CG GLN B  18      43.342  35.229  19.404  4.00  1.00            
ATOM    900   CD GLN B  18      43.882  36.503  20.043  4.00  1.00            
ATOM    901  OE1 GLN B  18      44.859  37.083  19.574  4.00  1.00            
ATOM    902  NE2 GLN B  18      43.229  36.952  21.149  4.00  1.00            
ATOM    903    C GLN B  18      41.575  33.715  22.466  4.00  1.00            
ATOM    904    O GLN B  18      40.929  32.690  22.250  4.00  1.00            
ATOM    905    N LEU B  19      41.263  34.555  23.477  4.00  1.00            
ATOM    906   CA LEU B  19      40.136  34.213  24.295  4.00  1.00            
ATOM    907   CB LEU B  19      40.204  34.694  25.758  4.00  1.00            
ATOM    908   CG LEU B  19      40.194  36.218  25.953  4.00  1.00            
ATOM    909  CD1 LEU B  19      40.272  36.578  27.445  4.00  1.00            
ATOM    910  CD2 LEU B  19      41.297  36.896  25.127  4.00  1.00            
ATOM    911    C LEU B  19      38.912  34.785  23.643  4.00  1.00            
ATOM    912    O LEU B  19      38.865  35.971  23.322  4.00  1.00            
ATOM    913    N LYS B  20      37.889  33.932  23.408  4.00  1.00            
ATOM    914   CA LYS B  20      36.692  34.372  22.739  4.00  1.00            
ATOM    915   CB LYS B  20      36.522  33.765  21.336  4.00  1.00            
ATOM    916   CG LYS B  20      37.569  34.245  20.328  4.00  1.00            
ATOM    917   CD LYS B  20      37.512  35.746  20.040  4.00  1.00            
ATOM    918   CE LYS B  20      38.513  36.198  18.975  4.00  1.00            
ATOM    919   NZ LYS B  20      38.211  37.586  18.565  4.00  1.00            
ATOM    920    C LYS B  20      35.506  33.946  23.543  4.00  1.00            
ATOM    921    O LYS B  20      35.532  32.909  24.204  4.00  1.00            
ATOM    922    N GLU B  21      34.432  34.764  23.520  4.00  1.00            
ATOM    923   CA GLU B  21      33.225  34.409  24.209  4.00  1.00            
ATOM    924   CB GLU B  21      32.322  35.598  24.593  4.00  1.00            
ATOM    925   CG GLU B  21      32.862  36.390  25.788  4.00  1.00            
ATOM    926   CD GLU B  21      31.838  37.443  26.186  4.00  1.00            
ATOM    927  OE1 GLU B  21      31.137  37.967  25.279  4.00  1.00            
ATOM    928  OE2 GLU B  21      31.748  37.741  27.407  4.00  1.00            
ATOM    929    C GLU B  21      32.465  33.480  23.316  4.00  1.00            
ATOM    930    O GLU B  21      32.681  33.466  22.106  4.00  1.00            
ATOM    931    N ALA B  22      31.554  32.664  23.895  4.00  1.00            
ATOM    932   CA ALA B  22      30.895  31.662  23.102  4.00  1.00            
ATOM    933   CB ALA B  22      31.495  30.268  23.327  4.00  1.00            
ATOM    934    C ALA B  22      29.448  31.552  23.473  4.00  1.00            
ATOM    935    O ALA B  22      29.001  32.055  24.502  4.00  1.00            
ATOM    936    N LEU B  23      28.681  30.897  22.575  4.00  1.00            
ATOM    937   CA LEU B  23      27.282  30.629  22.745  4.00  1.00            
ATOM    938   CB LEU B  23      26.439  31.585  21.869  4.00  1.00            
ATOM    939   CG LEU B  23      24.910  31.404  21.868  4.00  1.00            
ATOM    940  CD1 LEU B  23      24.229  32.591  21.167  4.00  1.00            
ATOM    941  CD2 LEU B  23      24.497  30.088  21.193  4.00  1.00            
ATOM    942    C LEU B  23      27.065  29.200  22.324  4.00  1.00            
ATOM    943    O LEU B  23      27.294  28.849  21.167  4.00  1.00            
ATOM    944    N LEU B  24      26.628  28.329  23.262  4.00  1.00            
ATOM    945   CA LEU B  24      26.352  26.949  22.944  4.00  1.00            
ATOM    946   CB LEU B  24      25.983  26.112  24.182  4.00  1.00            
ATOM    947   CG LEU B  24      27.044  26.100  25.300  4.00  1.00            
ATOM    948  CD1 LEU B  24      26.592  25.241  26.493  4.00  1.00            
ATOM    949  CD2 LEU B  24      28.417  25.679  24.761  4.00  1.00            
ATOM    950    C LEU B  24      25.108  27.011  22.132  4.00  1.00            
ATOM    951    O LEU B  24      24.174  27.712  22.509  4.00  1.00            
ATOM    952    N ASP B  25      25.036  26.289  20.999  1.00  1.00            
ATOM    953   CA ASP B  25      23.830  26.470  20.253  1.00  1.00            
ATOM    954   CB ASP B  25      24.045  27.338  18.997  1.00  1.00            
ATOM    955   CG ASP B  25      22.702  27.728  18.391  1.00  1.00            
ATOM    956  OD1 ASP B  25      21.860  26.821  18.156  1.00  1.00            
ATOM    957  OD2 ASP B  25      22.508  28.947  18.135  1.00  1.00            
ATOM    958    C ASP B  25      23.298  25.169  19.805  1.00  1.00            
ATOM    959    O ASP B  25      23.558  24.734  18.683  1.00  1.00            
ATOM    960    N THR B  26      22.546  24.494  20.682  3.00  1.00            
ATOM    961   CA THR B  26      21.832  23.414  20.109  3.00  1.00            
ATOM    962   CB THR B  26      20.995  22.664  21.103  3.00  1.00            
ATOM    963  OG1 THR B  26      21.816  22.138  22.136  3.00  1.00            
ATOM    964  CG2 THR B  26      20.255  21.527  20.382  3.00  1.00            
ATOM    965    C THR B  26      20.928  24.206  19.256  3.00  1.00            
ATOM    966    O THR B  26      20.428  25.242  19.693  3.00  1.00            
ATOM    967    N GLY B  27      20.692  23.785  18.017  3.00  1.00            
ATOM    968   CA GLY B  27      19.905  24.699  17.269  3.00  1.00            
ATOM    969    C GLY B  27      20.677  25.152  16.088  3.00  1.00            
ATOM    970    O GLY B  27      20.104  25.608  15.100  3.00  1.00            
ATOM    971    N ALA B  28      22.009  25.048  16.156  1.00  1.00            
ATOM    972   CA ALA B  28      22.762  25.412  15.003  1.00  1.00            
ATOM    973   CB ALA B  28      23.775  26.540  15.258  1.00  1.00            
ATOM    974    C ALA B  28      23.529  24.198  14.649  1.00  1.00            
ATOM    975    O ALA B  28      23.907  23.414  15.518  1.00  1.00            
ATOM    976    N ASP B  29      23.760  23.992  13.347  1.00  1.00            
ATOM    977   CA ASP B  29      24.507  22.833  13.001  1.00  1.00            
ATOM    978   CB ASP B  29      24.498  22.457  11.503  1.00  1.00            
ATOM    979   CG ASP B  29      23.238  21.688  11.141  1.00  1.00            
ATOM    980  OD1 ASP B  29      22.114  22.201  11.386  1.00  1.00            
ATOM    981  OD2 ASP B  29      23.395  20.552  10.616  1.00  1.00            
ATOM    982    C ASP B  29      25.936  23.108  13.298  1.00  1.00            
ATOM    983    O ASP B  29      26.390  23.020  14.437  1.00  1.00            
ATOM    984    N ASP B  30      26.676  23.458  12.233  1.00  1.00            
ATOM    985   CA ASP B  30      28.088  23.634  12.313  1.00  1.00            
ATOM    986   CB ASP B  30      28.756  23.709  10.933  1.00  1.00            
ATOM    987   CG ASP B  30      28.615  22.312  10.343  1.00  1.00            
ATOM    988  OD1 ASP B  30      29.415  21.420  10.732  1.00  1.00            
ATOM    989  OD2 ASP B  30      27.697  22.118   9.503  1.00  1.00            
ATOM    990    C ASP B  30      28.430  24.859  13.112  1.00  1.00            
ATOM    991    O ASP B  30      27.607  25.759  13.277  1.00  1.00            
ATOM    992    N THR B  31      29.676  24.901  13.646  1.00  1.00            
ATOM    993   CA THR B  31      30.147  25.983  14.474  1.00  1.00            
ATOM    994   CB THR B  31      31.483  25.738  15.112  1.00  1.00            
ATOM    995  OG1 THR B  31      31.426  24.585  15.937  1.00  1.00            
ATOM    996  CG2 THR B  31      31.862  26.973  15.948  1.00  1.00            
ATOM    997    C THR B  31      30.310  27.202  13.623  1.00  1.00            
ATOM    998    O THR B  31      30.735  27.114  12.471  1.00  1.00            
ATOM    999    N VAL B  32      29.945  28.383  14.170  4.00  1.00            
ATOM   1000   CA VAL B  32      30.154  29.611  13.455  4.00  1.00            
ATOM   1001   CB VAL B  32      28.907  30.368  13.100  4.00  1.00            
ATOM   1002  CG1 VAL B  32      28.281  30.937  14.385  4.00  1.00            
ATOM   1003  CG2 VAL B  32      29.283  31.442  12.062  4.00  1.00            
ATOM   1004    C VAL B  32      30.969  30.488  14.358  4.00  1.00            
ATOM   1005    O VAL B  32      30.728  30.542  15.564  4.00  1.00            
ATOM   1006    N LEU B  33      31.984  31.180  13.804  4.00  1.00            
ATOM   1007   CA LEU B  33      32.787  32.058  14.608  4.00  1.00            
ATOM   1008   CB LEU B  33      34.293  31.727  14.612  4.00  1.00            
ATOM   1009   CG LEU B  33      34.649  30.325  15.137  4.00  1.00            
ATOM   1010  CD1 LEU B  33      36.171  30.178  15.318  4.00  1.00            
ATOM   1011  CD2 LEU B  33      33.849  29.966  16.399  4.00  1.00            
ATOM   1012    C LEU B  33      32.687  33.416  13.970  4.00  1.00            
ATOM   1013    O LEU B  33      32.281  33.528  12.814  4.00  1.00            
ATOM   1014    N GLU B  34      33.028  34.494  14.713  1.00  1.00            
ATOM   1015   CA GLU B  34      33.046  35.800  14.104  1.00  1.00            
ATOM   1016   CB GLU B  34      33.371  36.969  15.047  1.00  1.00            
ATOM   1017   CG GLU B  34      33.371  38.317  14.320  1.00  1.00            
ATOM   1018   CD GLU B  34      33.729  39.409  15.317  1.00  1.00            
ATOM   1019  OE1 GLU B  34      33.343  39.265  16.507  1.00  1.00            
ATOM   1020  OE2 GLU B  34      34.388  40.401  14.903  1.00  1.00            
ATOM   1021    C GLU B  34      34.180  35.715  13.126  1.00  1.00            
ATOM   1022    O GLU B  34      34.987  34.790  13.214  1.00  1.00            
ATOM   1023    N GLU B  35      34.258  36.643  12.144  1.00  1.00            
ATOM   1024   CA GLU B  35      35.316  36.563  11.169  1.00  1.00            
ATOM   1025   CB GLU B  35      35.319  37.728  10.158  1.00  1.00            
ATOM   1026   CG GLU B  35      36.382  37.582   9.067  1.00  1.00            
ATOM   1027   CD GLU B  35      36.248  38.754   8.103  1.00  1.00            
ATOM   1028  OE1 GLU B  35      35.481  38.619   7.113  1.00  1.00            
ATOM   1029  OE2 GLU B  35      36.909  39.800   8.341  1.00  1.00            
ATOM   1030    C GLU B  35      36.602  36.564  11.904  1.00  1.00            
ATOM   1031    O GLU B  35      36.877  37.440  12.722  1.00  1.00            
ATOM   1032    N MET B  36      37.415  35.535  11.623  1.00  1.00            
ATOM   1033   CA MET B  36      38.639  35.346  12.326  1.00  1.00            
ATOM   1034   CB MET B  36      38.492  34.290  13.436  1.00  1.00            
ATOM   1035   CG MET B  36      39.785  33.897  14.156  1.00  1.00            
ATOM   1036   SD MET B  36      40.450  35.133  15.307  1.00  1.00            
ATOM   1037   CE MET B  36      41.594  33.962  16.094  1.00  1.00            
ATOM   1038    C MET B  36      39.623  34.806  11.364  1.00  1.00            
ATOM   1039    O MET B  36      39.270  34.253  10.322  1.00  1.00            
ATOM   1040    N ASN B  37      40.906  34.998  11.692  1.00  1.00            
ATOM   1041   CA ASN B  37      41.938  34.419  10.904  1.00  1.00            
ATOM   1042   CB ASN B  37      43.102  35.392  10.636  1.00  1.00            
ATOM   1043   CG ASN B  37      44.138  34.723   9.741  1.00  1.00            
ATOM   1044  OD1 ASN B  37      44.414  33.529   9.857  1.00  1.00            
ATOM   1045  ND2 ASN B  37      44.741  35.521   8.819  1.00  1.00            
ATOM   1046    C ASN B  37      42.466  33.337  11.776  1.00  1.00            
ATOM   1047    O ASN B  37      42.971  33.584  12.871  1.00  1.00            
ATOM   1048    N LEU B  38      42.331  32.091  11.313  1.00  1.00            
ATOM   1049   CA LEU B  38      42.798  30.993  12.093  1.00  1.00            
ATOM   1050   CB LEU B  38      41.746  29.882  12.277  1.00  1.00            
ATOM   1051   CG LEU B  38      40.469  30.306  13.024  1.00  1.00            
ATOM   1052  CD1 LEU B  38      39.737  31.434  12.283  1.00  1.00            
ATOM   1053  CD2 LEU B  38      39.558  29.094  13.292  1.00  1.00            
ATOM   1054    C LEU B  38      43.860  30.360  11.295  1.00  1.00            
ATOM   1055    O LEU B  38      44.096  30.702  10.137  1.00  1.00            
ATOM   1056    N PRO B  39      44.542  29.465  11.932  1.00  1.00            
ATOM   1057   CA PRO B  39      45.586  28.796  11.239  1.00  1.00            
ATOM   1058   CD PRO B  39      44.811  29.565  13.354  1.00  1.00            
ATOM   1059   CB PRO B  39      46.534  28.241  12.307  1.00  1.00            
ATOM   1060   CG PRO B  39      45.757  28.387  13.628  1.00  1.00            
ATOM   1061    C PRO B  39      44.989  27.767  10.371  1.00  1.00            
ATOM   1062    O PRO B  39      43.936  27.238  10.722  1.00  1.00            
ATOM   1063    N GLY B  40      45.620  27.476   9.226  1.00  1.00            
ATOM   1064   CA GLY B  40      45.084  26.388   8.487  1.00  1.00            
ATOM   1065    C GLY B  40      44.779  26.755   7.089  1.00  1.00            
ATOM   1066    O GLY B  40      44.874  27.908   6.669  1.00  1.00            
ATOM   1067    N LYS B  41      44.410  25.712   6.327  1.00  1.00            
ATOM   1068   CA LYS B  41      44.009  25.899   4.979  1.00  1.00            
ATOM   1069   CB LYS B  41      44.292  24.699   4.060  1.00  1.00            
ATOM   1070   CG LYS B  41      43.447  23.461   4.356  1.00  1.00            
ATOM   1071   CD LYS B  41      43.497  22.436   3.222  1.00  1.00            
ATOM   1072   CE LYS B  41      42.527  21.268   3.398  1.00  1.00            
ATOM   1073   NZ LYS B  41      42.571  20.395   2.204  1.00  1.00            
ATOM   1074    C LYS B  41      42.545  26.112   5.027  1.00  1.00            
ATOM   1075    O LYS B  41      41.869  25.647   5.944  1.00  1.00            
ATOM   1076    N TRP B  42      42.007  26.835   4.037  4.00  1.00            
ATOM   1077   CA TRP B  42      40.615  27.109   4.126  4.00  1.00            
ATOM   1078   CB TRP B  42      40.298  28.609   4.158  4.00  1.00            
ATOM   1079   CG TRP B  42      40.924  29.366   3.011  4.00  1.00            
ATOM   1080  CD2 TRP B  42      42.146  30.108   3.136  4.00  1.00            
ATOM   1081  CD1 TRP B  42      40.515  29.506   1.717  4.00  1.00            
ATOM   1082  NE1 TRP B  42      41.412  30.287   1.025  4.00  1.00            
ATOM   1083  CE2 TRP B  42      42.420  30.664   1.888  4.00  1.00            
ATOM   1084  CE3 TRP B  42      42.974  30.304   4.203  4.00  1.00            
ATOM   1085  CZ2 TRP B  42      43.535  31.428   1.689  4.00  1.00            
ATOM   1086  CZ3 TRP B  42      44.092  31.080   4.001  4.00  1.00            
ATOM   1087  CH2 TRP B  42      44.367  31.633   2.767  4.00  1.00            
ATOM   1088    C TRP B  42      39.895  26.553   2.941  4.00  1.00            
ATOM   1089    O TRP B  42      40.474  26.337   1.877  4.00  1.00            
ATOM   1090    N LYS B  43      38.589  26.278   3.134  4.00  1.00            
ATOM   1091   CA LYS B  43      37.730  25.819   2.082  4.00  1.00            
ATOM   1092   CB LYS B  43      37.239  24.371   2.254  4.00  1.00            
ATOM   1093   CG LYS B  43      38.300  23.293   2.028  4.00  1.00            
ATOM   1094   CD LYS B  43      37.866  21.915   2.531  4.00  1.00            
ATOM   1095   CE LYS B  43      38.799  20.781   2.102  4.00  1.00            
ATOM   1096   NZ LYS B  43      38.438  19.536   2.815  4.00  1.00            
ATOM   1097    C LYS B  43      36.495  26.657   2.167  4.00  1.00            
ATOM   1098    O LYS B  43      36.018  26.947   3.263  4.00  1.00            
ATOM   1099    N PRO B  44      35.974  27.091   1.053  4.00  0.00            
ATOM   1100   CA PRO B  44      34.785  27.889   1.106  4.00  0.00            
ATOM   1101   CD PRO B  44      36.788  27.421  -0.099  4.00  0.00            
ATOM   1102   CB PRO B  44      34.688  28.616  -0.239  4.00  0.00            
ATOM   1103   CG PRO B  44      35.767  27.953  -1.116  4.00  0.00            
ATOM   1104    C PRO B  44      33.670  26.953   1.410  4.00  0.00            
ATOM   1105    O PRO B  44      33.598  25.902   0.773  4.00  0.00            
ATOM   1106    N LYS B  45      32.794  27.296   2.370  4.00  0.00            
ATOM   1107   CA LYS B  45      31.685  26.432   2.619  4.00  0.00            
ATOM   1108   CB LYS B  45      31.624  25.797   4.019  4.00  0.00            
ATOM   1109   CG LYS B  45      31.187  26.768   5.110  4.00  0.00            
ATOM   1110   CD LYS B  45      30.707  26.087   6.392  4.00  0.00            
ATOM   1111   CE LYS B  45      31.838  25.543   7.265  4.00  0.00            
ATOM   1112   NZ LYS B  45      31.275  24.931   8.490  4.00  0.00            
ATOM   1113    C LYS B  45      30.491  27.290   2.478  4.00  0.00            
ATOM   1114    O LYS B  45      30.558  28.509   2.634  4.00  0.00            
ATOM   1115    N MET B  46      29.362  26.668   2.131  4.00  0.00            
ATOM   1116   CA MET B  46      28.182  27.449   2.038  4.00  0.00            
ATOM   1117   CB MET B  46      27.315  27.117   0.815  4.00  0.00            
ATOM   1118   CG MET B  46      28.002  27.402  -0.520  4.00  0.00            
ATOM   1119   SD MET B  46      27.056  26.864  -1.975  4.00  0.00            
ATOM   1120   CE MET B  46      27.165  25.095  -1.575  4.00  0.00            
ATOM   1121    C MET B  46      27.387  27.070   3.212  4.00  0.00            
ATOM   1122    O MET B  46      27.228  25.890   3.521  4.00  0.00            
ATOM   1123    N ILE B  47      26.876  28.073   3.922  4.00  0.00            
ATOM   1124   CA ILE B  47      26.127  27.676   5.050  4.00  0.00            
ATOM   1125   CB ILE B  47      26.840  27.892   6.354  4.00  0.00            
ATOM   1126  CG1 ILE B  47      26.153  27.096   7.475  4.00  0.00            
ATOM   1127  CG2 ILE B  47      26.924  29.406   6.609  4.00  0.00            
ATOM   1128  CD1 ILE B  47      27.022  26.875   8.711  4.00  0.00            
ATOM   1129    C ILE B  47      24.878  28.460   5.042  4.00  0.00            
ATOM   1130    O ILE B  47      24.763  29.451   4.327  4.00  0.00            
ATOM   1131    N GLY B  48      23.878  28.009   5.809  4.00  0.00            
ATOM   1132   CA GLY B  48      22.675  28.763   5.795  4.00  0.00            
ATOM   1133    C GLY B  48      22.394  29.200   7.197  4.00  0.00            
ATOM   1134    O GLY B  48      22.722  28.510   8.159  4.00  0.00            
ATOM   1135    N GLY B  49      21.782  30.389   7.336  1.00  0.00            
ATOM   1136   CA GLY B  49      21.353  30.885   8.609  1.00  0.00            
ATOM   1137    C GLY B  49      19.897  30.570   8.612  1.00  0.00            
ATOM   1138    O GLY B  49      19.509  29.447   8.295  1.00  0.00            
ATOM   1139    N ILE B  50      19.029  31.536   8.959  1.00  0.00            
ATOM   1140   CA ILE B  50      17.661  31.127   8.897  1.00  0.00            
ATOM   1141   CB ILE B  50      16.785  31.707   9.978  1.00  0.00            
ATOM   1142  CG1 ILE B  50      15.374  31.100   9.883  1.00  0.00            
ATOM   1143  CG2 ILE B  50      16.843  33.244   9.929  1.00  0.00            
ATOM   1144  CD1 ILE B  50      14.516  31.330  11.127  1.00  0.00            
ATOM   1145    C ILE B  50      17.112  31.467   7.536  1.00  0.00            
ATOM   1146    O ILE B  50      16.518  32.521   7.315  1.00  0.00            
ATOM   1147    N GLY B  51      17.321  30.546   6.569  1.00  0.00            
ATOM   1148   CA GLY B  51      16.741  30.648   5.257  1.00  0.00            
ATOM   1149    C GLY B  51      17.629  31.375   4.293  1.00  0.00            
ATOM   1150    O GLY B  51      17.391  31.322   3.088  1.00  0.00            
ATOM   1151    N GLY B  52      18.661  32.091   4.769  1.00  0.00            
ATOM   1152   CA GLY B  52      19.482  32.783   3.814  1.00  0.00            
ATOM   1153    C GLY B  52      20.723  31.993   3.628  1.00  0.00            
ATOM   1154    O GLY B  52      20.857  30.884   4.141  1.00  0.00            
ATOM   1155    N PHE B  53      21.676  32.571   2.879  4.00  0.00            
ATOM   1156   CA PHE B  53      22.915  31.899   2.680  4.00  0.00            
ATOM   1157   CB PHE B  53      23.218  31.572   1.201  4.00  0.00            
ATOM   1158   CG PHE B  53      22.970  32.772   0.346  4.00  0.00            
ATOM   1159  CD1 PHE B  53      23.849  33.830   0.301  4.00  0.00            
ATOM   1160  CD2 PHE B  53      21.842  32.821  -0.443  4.00  0.00            
ATOM   1161  CE1 PHE B  53      23.593  34.918  -0.503  4.00  0.00            
ATOM   1162  CE2 PHE B  53      21.581  33.904  -1.249  4.00  0.00            
ATOM   1163   CZ PHE B  53      22.461  34.958  -1.281  4.00  0.00            
ATOM   1164    C PHE B  53      24.015  32.714   3.261  4.00  0.00            
ATOM   1165    O PHE B  53      24.119  33.917   3.031  4.00  0.00            
ATOM   1166    N ILE B  54      24.845  32.043   4.078  4.00  0.00            
ATOM   1167   CA ILE B  54      25.994  32.657   4.653  4.00  0.00            
ATOM   1168   CB ILE B  54      26.148  32.437   6.129  4.00  0.00            
ATOM   1169  CG1 ILE B  54      24.952  33.013   6.902  4.00  0.00            
ATOM   1170  CG2 ILE B  54      27.496  33.047   6.549  4.00  0.00            
ATOM   1171  CD1 ILE B  54      24.941  32.606   8.375  4.00  0.00            
ATOM   1172    C ILE B  54      27.168  31.989   4.002  4.00  0.00            
ATOM   1173    O ILE B  54      27.390  30.796   4.199  4.00  0.00            
ATOM   1174    N LYS B  55      27.944  32.732   3.186  4.00  0.00            
ATOM   1175   CA LYS B  55      29.086  32.116   2.567  4.00  0.00            
ATOM   1176   CB LYS B  55      29.473  32.722   1.203  4.00  0.00            
ATOM   1177   CG LYS B  55      29.809  34.214   1.252  4.00  0.00            
ATOM   1178   CD LYS B  55      30.479  34.734  -0.024  4.00  0.00            
ATOM   1179   CE LYS B  55      30.676  36.253  -0.048  4.00  0.00            
ATOM   1180   NZ LYS B  55      31.519  36.646  -1.201  4.00  0.00            
ATOM   1181    C LYS B  55      30.228  32.270   3.496  4.00  0.00            
ATOM   1182    O LYS B  55      30.408  33.333   4.087  4.00  0.00            
ATOM   1183    N VAL B  56      31.047  31.208   3.649  4.00  0.00            
ATOM   1184   CA VAL B  56      32.061  31.375   4.635  4.00  0.00            
ATOM   1185   CB VAL B  56      31.603  31.031   6.021  4.00  0.00            
ATOM   1186  CG1 VAL B  56      30.500  32.003   6.476  4.00  0.00            
ATOM   1187  CG2 VAL B  56      31.166  29.565   6.016  4.00  0.00            
ATOM   1188    C VAL B  56      33.258  30.541   4.400  4.00  0.00            
ATOM   1189    O VAL B  56      33.372  29.807   3.421  4.00  0.00            
ATOM   1190    N ARG B  57      34.213  30.701   5.337  4.00  0.00            
ATOM   1191   CA ARG B  57      35.419  29.953   5.281  4.00  0.00            
ATOM   1192   CB ARG B  57      36.688  30.805   5.447  4.00  0.00            
ATOM   1193   CG ARG B  57      36.832  31.859   4.348  4.00  0.00            
ATOM   1194   CD ARG B  57      38.154  32.629   4.368  4.00  0.00            
ATOM   1195   NE ARG B  57      37.986  33.790   3.448  4.00  0.00            
ATOM   1196   CZ ARG B  57      39.048  34.296   2.759  4.00  0.00            
ATOM   1197  NH1 ARG B  57      40.281  33.722   2.870  4.00  0.00            
ATOM   1198  NH2 ARG B  57      38.869  35.379   1.947  4.00  0.00            
ATOM   1199    C ARG B  57      35.386  28.946   6.382  4.00  0.00            
ATOM   1200    O ARG B  57      35.381  29.293   7.562  4.00  0.00            
ATOM   1201    N GLN B  58      35.346  27.654   6.005  4.00  1.00            
ATOM   1202   CA GLN B  58      35.370  26.582   6.955  4.00  1.00            
ATOM   1203   CB GLN B  58      34.800  25.264   6.403  4.00  1.00            
ATOM   1204   CG GLN B  58      34.990  24.068   7.340  4.00  1.00            
ATOM   1205   CD GLN B  58      34.693  22.801   6.550  4.00  1.00            
ATOM   1206  OE1 GLN B  58      33.554  22.533   6.170  4.00  1.00            
ATOM   1207  NE2 GLN B  58      35.761  21.998   6.290  4.00  1.00            
ATOM   1208    C GLN B  58      36.797  26.311   7.225  4.00  1.00            
ATOM   1209    O GLN B  58      37.656  26.497   6.363  4.00  1.00            
ATOM   1210    N TYR B  59      37.090  25.879   8.457  4.00  1.00            
ATOM   1211   CA TYR B  59      38.436  25.528   8.734  4.00  1.00            
ATOM   1212   CB TYR B  59      39.132  26.418   9.775  4.00  1.00            
ATOM   1213   CG TYR B  59      40.458  25.803  10.062  4.00  1.00            
ATOM   1214  CD1 TYR B  59      41.385  25.613   9.063  4.00  1.00            
ATOM   1215  CD2 TYR B  59      40.785  25.444  11.350  4.00  1.00            
ATOM   1216  CE1 TYR B  59      42.607  25.050   9.351  4.00  1.00            
ATOM   1217  CE2 TYR B  59      42.006  24.884  11.643  4.00  1.00            
ATOM   1218   CZ TYR B  59      42.920  24.683  10.638  4.00  1.00            
ATOM   1219   OH TYR B  59      44.176  24.108  10.929  4.00  1.00            
ATOM   1220    C TYR B  59      38.421  24.124   9.212  4.00  1.00            
ATOM   1221    O TYR B  59      37.467  23.674   9.846  4.00  1.00            
ATOM   1222    N ASP B  60      39.493  23.384   8.897  4.00  1.00            
ATOM   1223   CA ASP B  60      39.518  22.005   9.256  4.00  1.00            
ATOM   1224   CB ASP B  60      40.621  21.184   8.564  4.00  1.00            
ATOM   1225   CG ASP B  60      40.247  21.014   7.099  4.00  1.00            
ATOM   1226  OD1 ASP B  60      39.280  21.690   6.657  4.00  1.00            
ATOM   1227  OD2 ASP B  60      40.914  20.200   6.406  4.00  1.00            
ATOM   1228    C ASP B  60      39.767  21.927  10.710  4.00  1.00            
ATOM   1229    O ASP B  60      39.576  22.895  11.445  4.00  1.00            
ATOM   1230    N GLN B  61      40.197  20.738  11.153  4.00  1.00            
ATOM   1231   CA GLN B  61      40.338  20.492  12.547  4.00  1.00            
ATOM   1232   CB GLN B  61      40.846  19.069  12.834  4.00  1.00            
ATOM   1233   CG GLN B  61      39.851  18.023  12.319  4.00  1.00            
ATOM   1234   CD GLN B  61      40.409  16.632  12.564  4.00  1.00            
ATOM   1235  OE1 GLN B  61      40.890  16.323  13.652  4.00  1.00            
ATOM   1236  NE2 GLN B  61      40.347  15.768  11.515  4.00  1.00            
ATOM   1237    C GLN B  61      41.223  21.513  13.169  4.00  1.00            
ATOM   1238    O GLN B  61      42.424  21.575  12.918  4.00  1.00            
ATOM   1239    N ILE B  62      40.594  22.361  14.011  4.00  1.00            
ATOM   1240   CA ILE B  62      41.261  23.377  14.768  4.00  1.00            
ATOM   1241   CB ILE B  62      40.791  24.771  14.444  4.00  1.00            
ATOM   1242  CG1 ILE B  62      41.823  25.813  14.901  4.00  1.00            
ATOM   1243  CG2 ILE B  62      39.385  24.983  15.027  4.00  1.00            
ATOM   1244  CD1 ILE B  62      42.130  25.785  16.395  4.00  1.00            
ATOM   1245    C ILE B  62      40.907  23.026  16.170  4.00  1.00            
ATOM   1246    O ILE B  62      39.763  22.685  16.466  4.00  1.00            
ATOM   1247    N PRO B  63      41.857  23.052  17.045  4.00  1.00            
ATOM   1248   CA PRO B  63      41.526  22.716  18.394  4.00  1.00            
ATOM   1249   CD PRO B  63      43.215  22.674  16.693  4.00  1.00            
ATOM   1250   CB PRO B  63      42.859  22.453  19.089  4.00  1.00            
ATOM   1251   CG PRO B  63      43.777  21.981  17.944  4.00  1.00            
ATOM   1252    C PRO B  63      40.686  23.787  19.025  4.00  1.00            
ATOM   1253    O PRO B  63      40.952  24.961  18.775  4.00  1.00            
ATOM   1254    N VAL B  64      39.670  23.409  19.831  4.00  1.00            
ATOM   1255   CA VAL B  64      38.862  24.388  20.509  4.00  1.00            
ATOM   1256   CB VAL B  64      37.493  24.608  19.923  4.00  1.00            
ATOM   1257  CG1 VAL B  64      37.655  25.195  18.513  4.00  1.00            
ATOM   1258  CG2 VAL B  64      36.704  23.290  19.943  4.00  1.00            
ATOM   1259    C VAL B  64      38.691  23.929  21.927  4.00  1.00            
ATOM   1260    O VAL B  64      38.686  22.732  22.203  4.00  1.00            
ATOM   1261    N GLU B  65      38.583  24.873  22.887  4.00  1.00            
ATOM   1262   CA GLU B  65      38.399  24.455  24.252  4.00  1.00            
ATOM   1263   CB GLU B  65      39.616  24.765  25.140  4.00  1.00            
ATOM   1264   CG GLU B  65      40.874  23.983  24.744  4.00  1.00            
ATOM   1265   CD GLU B  65      41.521  24.687  23.558  4.00  1.00            
ATOM   1266  OE1 GLU B  65      42.019  25.828  23.749  4.00  1.00            
ATOM   1267  OE2 GLU B  65      41.528  24.096  22.445  4.00  1.00            
ATOM   1268    C GLU B  65      37.216  25.206  24.806  4.00  1.00            
ATOM   1269    O GLU B  65      37.260  26.427  24.955  4.00  1.00            
ATOM   1270    N ILE B  66      36.112  24.485  25.111  4.00  1.00            
ATOM   1271   CA ILE B  66      34.898  25.111  25.572  4.00  1.00            
ATOM   1272   CB ILE B  66      33.724  24.170  25.534  4.00  1.00            
ATOM   1273  CG1 ILE B  66      33.945  22.966  26.468  4.00  1.00            
ATOM   1274  CG2 ILE B  66      33.497  23.774  24.067  4.00  1.00            
ATOM   1275  CD1 ILE B  66      32.689  22.122  26.690  4.00  1.00            
ATOM   1276    C ILE B  66      34.975  25.681  26.961  4.00  1.00            
ATOM   1277    O ILE B  66      34.716  26.865  27.151  4.00  1.00            
ATOM   1278    N CYS B  67      35.341  24.892  27.987  3.00  1.00            
ATOM   1279   CA CYS B  67      35.362  25.458  29.313  3.00  1.00            
ATOM   1280   CB CYS B  67      33.963  25.730  29.888  3.00  1.00            
ATOM   1281   SG CYS B  67      34.022  26.444  31.560  3.00  1.00            
ATOM   1282    C CYS B  67      35.998  24.441  30.184  3.00  1.00            
ATOM   1283    O CYS B  67      35.335  23.802  31.000  3.00  1.00            
ATOM   1284    N GLY B  68      37.319  24.262  30.019  3.00  1.00            
ATOM   1285   CA GLY B  68      37.999  23.269  30.787  3.00  1.00            
ATOM   1286    C GLY B  68      37.707  21.968  30.118  3.00  1.00            
ATOM   1287    O GLY B  68      38.165  20.908  30.542  3.00  1.00            
ATOM   1288    N HIS B  69      36.911  22.042  29.037  4.00  1.00            
ATOM   1289   CA HIS B  69      36.572  20.901  28.256  4.00  1.00            
ATOM   1290  ND1 HIS B  69      34.115  19.119  29.770  4.00  1.00            
ATOM   1291   CG HIS B  69      34.310  20.392  29.282  4.00  1.00            
ATOM   1292   CB HIS B  69      35.063  20.717  28.025  4.00  1.00            
ATOM   1293  NE2 HIS B  69      33.115  20.506  31.192  4.00  1.00            
ATOM   1294  CD2 HIS B  69      33.694  21.226  30.162  4.00  1.00            
ATOM   1295  CE1 HIS B  69      33.394  19.245  30.913  4.00  1.00            
ATOM   1296    C HIS B  69      37.213  21.150  26.932  4.00  1.00            
ATOM   1297    O HIS B  69      37.458  22.297  26.558  4.00  1.00            
ATOM   1298    N LYS B  70      37.531  20.076  26.191  4.00  1.00            
ATOM   1299   CA LYS B  70      38.189  20.274  24.937  4.00  1.00            
ATOM   1300   CB LYS B  70      39.502  19.485  24.818  4.00  1.00            
ATOM   1301   CG LYS B  70      40.128  19.520  23.424  4.00  1.00            
ATOM   1302   CD LYS B  70      41.554  18.966  23.388  4.00  1.00            
ATOM   1303   CE LYS B  70      42.038  18.596  21.984  4.00  1.00            
ATOM   1304   NZ LYS B  70      42.114  19.804  21.134  4.00  1.00            
ATOM   1305    C LYS B  70      37.297  19.796  23.834  4.00  1.00            
ATOM   1306    O LYS B  70      36.544  18.837  23.998  4.00  1.00            
ATOM   1307    N ALA B  71      37.351  20.487  22.676  4.00  1.00            
ATOM   1308   CA ALA B  71      36.590  20.090  21.526  4.00  1.00            
ATOM   1309   CB ALA B  71      35.373  20.988  21.247  4.00  1.00            
ATOM   1310    C ALA B  71      37.514  20.209  20.356  4.00  1.00            
ATOM   1311    O ALA B  71      38.339  21.116  20.283  4.00  1.00            
ATOM   1312    N ILE B  72      37.423  19.261  19.414  4.00  1.00            
ATOM   1313   CA ILE B  72      38.235  19.312  18.236  4.00  1.00            
ATOM   1314   CB ILE B  72      39.228  18.188  18.166  4.00  1.00            
ATOM   1315  CG1 ILE B  72      40.163  18.345  16.956  4.00  1.00            
ATOM   1316  CG2 ILE B  72      38.443  16.865  18.177  4.00  1.00            
ATOM   1317  CD1 ILE B  72      41.350  17.382  16.972  4.00  1.00            
ATOM   1318    C ILE B  72      37.282  19.097  17.119  4.00  1.00            
ATOM   1319    O ILE B  72      36.307  18.363  17.273  4.00  1.00            
ATOM   1320    N GLY B  73      37.507  19.740  15.962  4.00  1.00            
ATOM   1321   CA GLY B  73      36.546  19.456  14.949  4.00  1.00            
ATOM   1322    C GLY B  73      36.607  20.484  13.872  4.00  1.00            
ATOM   1323    O GLY B  73      37.626  21.142  13.667  4.00  1.00            
ATOM   1324    N THR B  74      35.484  20.614  13.138  4.00  1.00            
ATOM   1325   CA THR B  74      35.371  21.531  12.044  4.00  1.00            
ATOM   1326   CB THR B  74      34.301  21.153  11.062  4.00  1.00            
ATOM   1327  OG1 THR B  74      34.325  22.029   9.945  4.00  1.00            
ATOM   1328  CG2 THR B  74      32.938  21.236  11.768  4.00  1.00            
ATOM   1329    C THR B  74      35.003  22.870  12.582  4.00  1.00            
ATOM   1330    O THR B  74      34.545  22.992  13.717  4.00  1.00            
ATOM   1331    N VAL B  75      35.230  23.924  11.773  4.00  1.00            
ATOM   1332   CA VAL B  75      34.846  25.233  12.201  4.00  1.00            
ATOM   1333   CB VAL B  75      35.931  25.990  12.913  4.00  1.00            
ATOM   1334  CG1 VAL B  75      37.017  26.377  11.894  4.00  1.00            
ATOM   1335  CG2 VAL B  75      35.298  27.184  13.649  4.00  1.00            
ATOM   1336    C VAL B  75      34.480  26.009  10.999  4.00  1.00            
ATOM   1337    O VAL B  75      34.888  25.704   9.879  4.00  1.00            
ATOM   1338    N LEU B  76      33.660  27.038  11.221  4.00  1.00            
ATOM   1339   CA LEU B  76      33.242  27.870  10.151  4.00  1.00            
ATOM   1340   CB LEU B  76      31.712  27.788   9.938  4.00  1.00            
ATOM   1341   CG LEU B  76      31.081  28.640   8.809  4.00  1.00            
ATOM   1342  CD1 LEU B  76      29.588  28.319   8.677  4.00  1.00            
ATOM   1343  CD2 LEU B  76      31.284  30.156   8.984  4.00  1.00            
ATOM   1344    C LEU B  76      33.577  29.261  10.585  4.00  1.00            
ATOM   1345    O LEU B  76      33.466  29.590  11.765  4.00  1.00            
ATOM   1346    N VAL B  77      34.022  30.118   9.647  4.00  1.00            
ATOM   1347   CA VAL B  77      34.291  31.478  10.011  4.00  1.00            
ATOM   1348   CB VAL B  77      35.706  31.892   9.735  4.00  1.00            
ATOM   1349  CG1 VAL B  77      35.861  33.383  10.072  4.00  1.00            
ATOM   1350  CG2 VAL B  77      36.648  30.972  10.528  4.00  1.00            
ATOM   1351    C VAL B  77      33.411  32.342   9.167  4.00  1.00            
ATOM   1352    O VAL B  77      33.204  32.053   7.991  4.00  1.00            
ATOM   1353    N GLY B  78      32.866  33.437   9.740  1.00  1.00            
ATOM   1354   CA GLY B  78      31.996  34.268   8.955  1.00  1.00            
ATOM   1355    C GLY B  78      31.559  35.445   9.794  1.00  1.00            
ATOM   1356    O GLY B  78      32.130  35.772  10.834  1.00  1.00            
ATOM   1357    N PRO B  79      30.534  36.076   9.285  1.00  1.00            
ATOM   1358   CA PRO B  79      29.994  37.315   9.816  1.00  1.00            
ATOM   1359   CD PRO B  79      30.368  35.999   7.843  1.00  1.00            
ATOM   1360   CB PRO B  79      29.185  37.932   8.674  1.00  1.00            
ATOM   1361   CG PRO B  79      29.831  37.366   7.403  1.00  1.00            
ATOM   1362    C PRO B  79      29.249  37.460  11.114  1.00  1.00            
ATOM   1363    O PRO B  79      29.087  38.597  11.553  1.00  1.00            
ATOM   1364    N THR B  80      28.794  36.380  11.754  1.00  1.00            
ATOM   1365   CA THR B  80      27.903  36.476  12.881  1.00  1.00            
ATOM   1366   CB THR B  80      27.772  35.143  13.563  1.00  1.00            
ATOM   1367  OG1 THR B  80      27.350  34.157  12.632  1.00  1.00            
ATOM   1368  CG2 THR B  80      26.780  35.243  14.736  1.00  1.00            
ATOM   1369    C THR B  80      28.378  37.420  13.946  1.00  1.00            
ATOM   1370    O THR B  80      29.564  37.682  14.141  1.00  1.00            
ATOM   1371    N PRO B  81      27.372  37.959  14.600  1.00  1.00            
ATOM   1372   CA PRO B  81      27.549  38.875  15.698  1.00  1.00            
ATOM   1373   CD PRO B  81      26.120  38.202  13.900  1.00  1.00            
ATOM   1374   CB PRO B  81      26.184  39.513  15.941  1.00  1.00            
ATOM   1375   CG PRO B  81      25.505  39.445  14.563  1.00  1.00            
ATOM   1376    C PRO B  81      28.116  38.189  16.885  1.00  1.00            
ATOM   1377    O PRO B  81      28.741  38.850  17.712  1.00  1.00            
ATOM   1378    N VAL B  82      27.894  36.871  17.003  1.00  1.00            
ATOM   1379   CA VAL B  82      28.419  36.208  18.149  1.00  1.00            
ATOM   1380   CB VAL B  82      27.412  35.993  19.242  1.00  1.00            
ATOM   1381  CG1 VAL B  82      26.971  37.364  19.783  1.00  1.00            
ATOM   1382  CG2 VAL B  82      26.253  35.149  18.686  1.00  1.00            
ATOM   1383    C VAL B  82      28.941  34.875  17.738  1.00  1.00            
ATOM   1384    O VAL B  82      28.566  34.341  16.695  1.00  1.00            
ATOM   1385    N ASN B  83      29.850  34.316  18.560  1.00  1.00            
ATOM   1386   CA ASN B  83      30.406  33.029  18.272  1.00  1.00            
ATOM   1387   CB ASN B  83      31.619  32.669  19.145  1.00  1.00            
ATOM   1388   CG ASN B  83      32.746  33.633  18.809  1.00  1.00            
ATOM   1389  OD1 ASN B  83      32.668  34.390  17.843  1.00  1.00            
ATOM   1390  ND2 ASN B  83      33.831  33.603  19.629  1.00  1.00            
ATOM   1391    C ASN B  83      29.329  32.020  18.570  1.00  1.00            
ATOM   1392    O ASN B  83      28.580  32.178  19.533  1.00  1.00            
ATOM   1393    N ILE B  84      29.195  30.968  17.732  4.00  1.00            
ATOM   1394   CA ILE B  84      28.210  29.951  17.994  4.00  1.00            
ATOM   1395   CB ILE B  84      27.184  29.796  16.910  4.00  1.00            
ATOM   1396  CG1 ILE B  84      26.341  31.070  16.763  4.00  1.00            
ATOM   1397  CG2 ILE B  84      26.351  28.545  17.229  4.00  1.00            
ATOM   1398  CD1 ILE B  84      25.476  31.080  15.505  4.00  1.00            
ATOM   1399    C ILE B  84      28.926  28.638  18.072  4.00  1.00            
ATOM   1400    O ILE B  84      29.668  28.271  17.163  4.00  1.00            
ATOM   1401    N ILE B  85      28.731  27.902  19.184  4.00  1.00            
ATOM   1402   CA ILE B  85      29.256  26.572  19.287  4.00  1.00            
ATOM   1403   CB ILE B  85      29.549  26.089  20.676  4.00  1.00            
ATOM   1404  CG1 ILE B  85      30.552  27.010  21.377  4.00  1.00            
ATOM   1405  CG2 ILE B  85      30.025  24.629  20.566  4.00  1.00            
ATOM   1406  CD1 ILE B  85      29.948  28.372  21.696  4.00  1.00            
ATOM   1407    C ILE B  85      28.074  25.765  18.848  4.00  1.00            
ATOM   1408    O ILE B  85      26.940  26.157  19.121  4.00  1.00            
ATOM   1409    N GLY B  86      28.266  24.644  18.128  1.00  1.00            
ATOM   1410   CA GLY B  86      27.078  24.001  17.643  1.00  1.00            
ATOM   1411    C GLY B  86      26.983  22.590  18.087  1.00  1.00            
ATOM   1412    O GLY B  86      27.575  22.172  19.081  1.00  1.00            
ATOM   1413    N ARG B  87      26.173  21.832  17.329  2.00  1.00            
ATOM   1414   CA ARG B  87      25.957  20.451  17.597  2.00  1.00            
ATOM   1415   CB ARG B  87      25.050  19.816  16.528  2.00  1.00            
ATOM   1416   CG ARG B  87      24.974  18.294  16.593  2.00  1.00            
ATOM   1417   CD ARG B  87      23.814  17.692  15.792  2.00  1.00            
ATOM   1418   NE ARG B  87      24.212  17.646  14.357  2.00  1.00            
ATOM   1419   CZ ARG B  87      23.508  18.340  13.416  2.00  1.00            
ATOM   1420  NH1 ARG B  87      22.428  19.094  13.775  2.00  1.00            
ATOM   1421  NH2 ARG B  87      23.885  18.269  12.107  2.00  1.00            
ATOM   1422    C ARG B  87      27.292  19.791  17.539  2.00  1.00            
ATOM   1423    O ARG B  87      27.685  19.083  18.466  2.00  1.00            
ATOM   1424    N ASN B  88      28.038  20.027  16.445  2.00  1.00            
ATOM   1425   CA ASN B  88      29.395  19.577  16.426  2.00  1.00            
ATOM   1426   CB ASN B  88      30.108  19.903  15.107  2.00  1.00            
ATOM   1427   CG ASN B  88      29.984  21.407  14.891  2.00  1.00            
ATOM   1428  OD1 ASN B  88      28.880  21.948  14.862  2.00  1.00            
ATOM   1429  ND2 ASN B  88      31.140  22.104  14.738  2.00  1.00            
ATOM   1430    C ASN B  88      29.968  20.433  17.488  2.00  1.00            
ATOM   1431    O ASN B  88      29.578  21.589  17.640  2.00  1.00            
ATOM   1432    N LEU B  89      30.903  19.864  18.248  2.00  1.00            
ATOM   1433   CA LEU B  89      31.513  20.488  19.371  2.00  1.00            
ATOM   1434   CB LEU B  89      31.739  22.008  19.255  2.00  1.00            
ATOM   1435   CG LEU B  89      32.792  22.429  18.220  2.00  1.00            
ATOM   1436  CD1 LEU B  89      32.941  23.957  18.183  2.00  1.00            
ATOM   1437  CD2 LEU B  89      34.129  21.714  18.466  2.00  1.00            
ATOM   1438    C LEU B  89      30.689  20.292  20.588  2.00  1.00            
ATOM   1439    O LEU B  89      31.223  20.051  21.669  2.00  1.00            
ATOM   1440    N LEU B  90      29.362  20.356  20.449  2.00  1.00            
ATOM   1441   CA LEU B  90      28.533  20.120  21.585  2.00  1.00            
ATOM   1442   CB LEU B  90      27.072  20.460  21.216  2.00  1.00            
ATOM   1443   CG LEU B  90      26.034  20.436  22.350  2.00  1.00            
ATOM   1444  CD1 LEU B  90      25.807  19.015  22.883  2.00  1.00            
ATOM   1445  CD2 LEU B  90      26.374  21.472  23.436  2.00  1.00            
ATOM   1446    C LEU B  90      28.652  18.663  21.873  2.00  1.00            
ATOM   1447    O LEU B  90      28.890  18.260  23.008  2.00  1.00            
ATOM   1448    N THR B  91      28.547  17.844  20.805  3.00  1.00            
ATOM   1449   CA THR B  91      28.571  16.418  20.931  3.00  1.00            
ATOM   1450   CB THR B  91      28.291  15.692  19.645  3.00  1.00            
ATOM   1451  OG1 THR B  91      28.187  14.296  19.887  3.00  1.00            
ATOM   1452  CG2 THR B  91      29.418  15.979  18.640  3.00  1.00            
ATOM   1453    C THR B  91      29.900  15.992  21.433  3.00  1.00            
ATOM   1454    O THR B  91      29.998  15.120  22.295  3.00  1.00            
ATOM   1455    N GLN B  92      30.969  16.617  20.916  3.00  1.00            
ATOM   1456   CA GLN B  92      32.268  16.226  21.357  3.00  1.00            
ATOM   1457   CB GLN B  92      33.394  17.041  20.700  3.00  1.00            
ATOM   1458   CG GLN B  92      34.773  16.805  21.323  3.00  1.00            
ATOM   1459   CD GLN B  92      35.213  15.371  21.062  3.00  1.00            
ATOM   1460  OE1 GLN B  92      34.416  14.522  20.665  3.00  1.00            
ATOM   1461  NE2 GLN B  92      36.522  15.091  21.304  3.00  1.00            
ATOM   1462    C GLN B  92      32.330  16.475  22.826  3.00  1.00            
ATOM   1463    O GLN B  92      32.822  15.632  23.576  3.00  1.00            
ATOM   1464    N ILE B  93      31.822  17.629  23.304  3.00  1.00            
ATOM   1465   CA ILE B  93      31.915  17.762  24.723  3.00  1.00            
ATOM   1466   CB ILE B  93      32.422  19.115  25.171  3.00  1.00            
ATOM   1467  CG1 ILE B  93      32.925  19.062  26.632  3.00  1.00            
ATOM   1468  CG2 ILE B  93      31.407  20.215  24.817  3.00  1.00            
ATOM   1469  CD1 ILE B  93      31.904  18.629  27.682  3.00  1.00            
ATOM   1470    C ILE B  93      30.586  17.396  25.304  3.00  1.00            
ATOM   1471    O ILE B  93      29.882  18.222  25.884  3.00  1.00            
ATOM   1472    N GLY B  94      30.240  16.093  25.158  3.00  1.00            
ATOM   1473   CA GLY B  94      29.031  15.504  25.666  3.00  1.00            
ATOM   1474    C GLY B  94      27.909  16.423  25.370  3.00  1.00            
ATOM   1475    O GLY B  94      27.482  16.556  24.225  3.00  1.00            
ATOM   1476    N CYS B  95      27.444  17.089  26.445  1.00  1.00            
ATOM   1477   CA CYS B  95      26.393  18.056  26.443  1.00  1.00            
ATOM   1478   CB CYS B  95      26.710  19.340  25.665  1.00  1.00            
ATOM   1479   SG CYS B  95      28.009  20.312  26.482  1.00  1.00            
ATOM   1480    C CYS B  95      25.130  17.447  25.933  1.00  1.00            
ATOM   1481    O CYS B  95      25.096  16.654  24.996  1.00  1.00            
ATOM   1482    N THR B  96      24.023  17.779  26.605  4.00  1.00            
ATOM   1483   CA THR B  96      22.756  17.296  26.166  4.00  1.00            
ATOM   1484   CB THR B  96      22.352  16.013  26.825  4.00  1.00            
ATOM   1485  OG1 THR B  96      21.195  15.485  26.197  4.00  1.00            
ATOM   1486  CG2 THR B  96      22.073  16.290  28.310  4.00  1.00            
ATOM   1487    C THR B  96      21.789  18.348  26.598  4.00  1.00            
ATOM   1488    O THR B  96      22.177  19.306  27.265  4.00  1.00            
ATOM   1489    N LEU B  97      20.508  18.234  26.205  4.00  1.00            
ATOM   1490   CA LEU B  97      19.573  19.205  26.694  4.00  1.00            
ATOM   1491   CB LEU B  97      18.681  19.833  25.612  4.00  1.00            
ATOM   1492   CG LEU B  97      19.478  20.638  24.570  4.00  1.00            
ATOM   1493  CD1 LEU B  97      20.345  19.715  23.696  4.00  1.00            
ATOM   1494  CD2 LEU B  97      18.564  21.565  23.755  4.00  1.00            
ATOM   1495    C LEU B  97      18.695  18.476  27.641  4.00  1.00            
ATOM   1496    O LEU B  97      18.254  17.362  27.364  4.00  1.00            
ATOM   1497    N ASN B  98      18.428  19.087  28.805  4.00  1.00            
ATOM   1498   CA ASN B  98      17.629  18.401  29.765  4.00  1.00            
ATOM   1499   CB ASN B  98      18.206  18.437  31.190  4.00  1.00            
ATOM   1500   CG ASN B  98      19.409  17.506  31.223  4.00  1.00            
ATOM   1501  OD1 ASN B  98      19.264  16.287  31.292  4.00  1.00            
ATOM   1502  ND2 ASN B  98      20.633  18.094  31.164  4.00  1.00            
ATOM   1503    C ASN B  98      16.287  19.056  29.806  4.00  1.00            
ATOM   1504    O ASN B  98      16.151  20.227  29.453  4.00  1.00            
ATOM   1505    N PHE B  99      15.247  18.300  30.213  1.00  1.00            
ATOM   1506   CA PHE B  99      13.931  18.869  30.275  1.00  1.00            
ATOM   1507   CB PHE B  99      12.784  17.833  30.208  1.00  1.00            
ATOM   1508   CG PHE B  99      12.788  16.957  31.420  1.00  1.00            
ATOM   1509  CD1 PHE B  99      12.188  17.368  32.591  1.00  1.00            
ATOM   1510  CD2 PHE B  99      13.371  15.711  31.386  1.00  1.00            
ATOM   1511  CE1 PHE B  99      12.184  16.564  33.708  1.00  1.00            
ATOM   1512  CE2 PHE B  99      13.371  14.902  32.499  1.00  1.00            
ATOM   1513   CZ PHE B  99      12.778  15.326  33.665  1.00  1.00            
ATOM   1514    C PHE B  99      13.822  19.608  31.599  1.00  1.00            
ATOM   1515    O PHE B  99      14.406  19.113  32.599  1.00  1.00            
ATOM   1516  OXT PHE B  99      13.150  20.675  31.632  1.00  1.00            
ATOM   1517    N ALA C   1      29.980  23.611  -2.292  4.00  0.00            
ATOM   1518   CA ALA C   1      31.204  24.436  -2.403  4.00  0.00            
ATOM   1519   CB ALA C   1      31.234  25.504  -1.297  4.00  0.00            
ATOM   1520    C ALA C   1      32.424  23.592  -2.271  4.00  0.00            
ATOM   1521    O ALA C   1      32.379  22.381  -2.485  4.00  0.00            
ATOM   1522    N ALA C   2      33.561  24.225  -1.925  4.00  0.00            
ATOM   1523   CA ALA C   2      34.751  23.457  -1.735  4.00  0.00            
ATOM   1524   CB ALA C   2      35.948  24.307  -1.278  4.00  0.00            
ATOM   1525    C ALA C   2      34.393  22.536  -0.627  4.00  0.00            
ATOM   1526    O ALA C   2      34.718  21.350  -0.643  4.00  0.00            
ATOM   1527    N GLY C   3      33.670  23.080   0.367  4.00  0.00            
ATOM   1528   CA GLY C   3      33.227  22.248   1.433  4.00  0.00            
ATOM   1529    C GLY C   3      31.761  22.462   1.589  4.00  0.00            
ATOM   1530    O GLY C   3      31.323  23.500   2.082  4.00  0.00            
ATOM   1531    N ALA C   4      30.961  21.464   1.171  4.00  0.00            
ATOM   1532   CA ALA C   4      29.544  21.569   1.339  4.00  0.00            
ATOM   1533   CB ALA C   4      28.749  20.479   0.604  4.00  0.00            
ATOM   1534    C ALA C   4      29.333  21.367   2.791  4.00  0.00            
ATOM   1535    O ALA C   4      30.100  20.651   3.434  4.00  0.00            
ATOM   1536    N VAL C   5      28.303  22.003   3.370  4.00  0.00            
ATOM   1537   CA VAL C   5      28.202  21.830   4.781  4.00  0.00            
ATOM   1538   CB VAL C   5      29.009  22.835   5.576  4.00  0.00            
ATOM   1539  CG1 VAL C   5      28.915  22.497   7.077  4.00  0.00            
ATOM   1540  CG2 VAL C   5      30.463  22.830   5.074  4.00  0.00            
ATOM   1541    C VAL C   5      26.766  21.903   5.163  4.00  0.00            
ATOM   1542    O VAL C   5      25.971  21.065   4.741  4.00  0.00            
ATOM   1543    N ALA C   6      26.375  22.905   5.974  4.00  0.00            
ATOM   1544   CA ALA C   6      25.057  22.752   6.477  4.00  0.00            
ATOM   1545   CB ALA C   6      25.016  22.050   7.844  4.00  0.00            
ATOM   1546    C ALA C   6      24.298  24.016   6.643  4.00  0.00            
ATOM   1547    O ALA C   6      24.728  25.101   6.257  4.00  0.00            
ATOM   1548    N SER C   7      23.075  23.846   7.196  4.00  0.00            
ATOM   1549   CA SER C   7      22.180  24.927   7.457  4.00  0.00            
ATOM   1550   CB SER C   7      20.783  24.735   6.840  4.00  0.00            
ATOM   1551   OG SER C   7      20.874  24.711   5.422  4.00  0.00            
ATOM   1552    C SER C   7      22.015  25.064   8.919  4.00  0.00            
ATOM   1553    O SER C   7      21.840  24.079   9.634  4.00  0.00            
ATOM   1554    N TYR C   8      22.097  26.306   9.417  4.00  0.00            
ATOM   1555   CA TYR C   8      21.858  26.394  10.811  4.00  0.00            
ATOM   1556   CB TYR C   8      23.109  26.494  11.713  4.00  0.00            
ATOM   1557   CG TYR C   8      23.825  27.791  11.572  4.00  0.00            
ATOM   1558  CD1 TYR C   8      23.344  28.921  12.191  4.00  0.00            
ATOM   1559  CD2 TYR C   8      24.996  27.871  10.854  4.00  0.00            
ATOM   1560  CE1 TYR C   8      24.007  30.121  12.083  4.00  0.00            
ATOM   1561  CE2 TYR C   8      25.664  29.067  10.742  4.00  0.00            
ATOM   1562   CZ TYR C   8      25.167  30.194  11.353  4.00  0.00            
ATOM   1563   OH TYR C   8      25.856  31.420  11.237  4.00  0.00            
ATOM   1564    C TYR C   8      20.922  27.496  11.094  4.00  0.00            
ATOM   1565    O TYR C   8      20.898  28.519  10.412  4.00  0.00            
ATOM   1566    N ASP C   9      20.098  27.279  12.129  4.00  0.00            
ATOM   1567   CA ASP C   9      19.103  28.246  12.420  4.00  0.00            
ATOM   1568   CB ASP C   9      17.701  27.649  12.619  4.00  0.00            
ATOM   1569   CG ASP C   9      17.159  27.333  11.235  4.00  0.00            
ATOM   1570  OD1 ASP C   9      17.473  28.107  10.290  4.00  0.00            
ATOM   1571  OD2 ASP C   9      16.427  26.318  11.099  4.00  0.00            
ATOM   1572    C ASP C   9      19.453  29.027  13.646  4.00  0.00            
ATOM   1573    O ASP C   9      19.631  28.465  14.726  4.00  0.00            
ATOM   1574    N TYR C  10      19.594  30.364  13.493  4.00  0.00            
ATOM   1575   CA TYR C  10      19.872  31.203  14.624  4.00  0.00            
ATOM   1576   CB TYR C  10      21.383  31.467  14.784  4.00  0.00            
ATOM   1577   CG TYR C  10      21.670  32.224  16.040  4.00  0.00            
ATOM   1578  CD1 TYR C  10      21.675  33.601  16.057  4.00  0.00            
ATOM   1579  CD2 TYR C  10      21.949  31.552  17.210  4.00  0.00            
ATOM   1580  CE1 TYR C  10      21.946  34.287  17.218  4.00  0.00            
ATOM   1581  CE2 TYR C  10      22.222  32.232  18.373  4.00  0.00            
ATOM   1582   CZ TYR C  10      22.224  33.605  18.377  4.00  0.00            
ATOM   1583   OH TYR C  10      22.504  34.310  19.568  4.00  0.00            
ATOM   1584    C TYR C  10      19.221  32.512  14.404  4.00  0.00            
ATOM   1585    O TYR C  10      19.266  33.072  13.311  4.00  0.00            
ATOM   1586    N LEU C  11      18.577  33.027  15.454  4.00  0.00            
ATOM   1587   CA LEU C  11      18.016  34.325  15.329  4.00  0.00            
ATOM   1588   CB LEU C  11      16.478  34.306  15.310  4.00  0.00            
ATOM   1589   CG LEU C  11      15.857  33.437  14.198  4.00  0.00            
ATOM   1590  CD1 LEU C  11      16.205  33.973  12.801  4.00  0.00            
ATOM   1591  CD2 LEU C  11      16.198  31.947  14.382  4.00  0.00            
ATOM   1592    C LEU C  11      18.391  35.000  16.605  4.00  0.00            
ATOM   1593    O LEU C  11      17.725  34.807  17.622  4.00  0.00            
ATOM   1594    N VAL C  12      19.471  35.801  16.610  4.00  0.00            
ATOM   1595   CA VAL C  12      19.769  36.468  17.841  4.00  0.00            
ATOM   1596   CB VAL C  12      21.150  37.054  17.940  4.00  0.00            
ATOM   1597  CG1 VAL C  12      21.239  38.280  17.025  4.00  0.00            
ATOM   1598  CG2 VAL C  12      21.436  37.384  19.414  4.00  0.00            
ATOM   1599    C VAL C  12      18.788  37.588  17.878  4.00  0.00            
ATOM   1600    O VAL C  12      18.280  38.003  16.837  4.00  0.00            
ATOM   1601    N ILE C  13      18.466  38.099  19.074  4.00  0.00            
ATOM   1602   CA ILE C  13      17.461  39.115  19.120  4.00  0.00            
ATOM   1603   CB ILE C  13      16.277  38.719  19.952  4.00  0.00            
ATOM   1604  CG1 ILE C  13      15.059  39.609  19.654  4.00  0.00            
ATOM   1605  CG2 ILE C  13      16.722  38.759  21.421  4.00  0.00            
ATOM   1606  CD1 ILE C  13      13.750  39.047  20.210  4.00  0.00            
ATOM   1607    C ILE C  13      18.067  40.328  19.752  4.00  0.00            
ATOM   1608    O ILE C  13      19.143  40.270  20.345  4.00  0.00            
ATOM   1609    N GLY C  14      17.374  41.475  19.608  4.00  0.00            
ATOM   1610   CA GLY C  14      17.843  42.757  20.051  4.00  0.00            
ATOM   1611    C GLY C  14      18.046  42.823  21.535  4.00  0.00            
ATOM   1612    O GLY C  14      19.029  43.401  21.997  4.00  0.00            
ATOM   1613    N GLY C  15      17.136  42.240  22.335  4.00  0.00            
ATOM   1614   CA GLY C  15      17.251  42.402  23.758  4.00  0.00            
ATOM   1615    C GLY C  15      18.557  41.839  24.205  4.00  0.00            
ATOM   1616    O GLY C  15      19.241  42.426  25.044  4.00  0.00            
ATOM   1617    N GLY C  16      18.946  40.676  23.657  4.00  0.00            
ATOM   1618   CA GLY C  16      20.189  40.105  24.077  4.00  0.00            
ATOM   1619    C GLY C  16      21.297  40.755  23.260  4.00  0.00            
ATOM   1620    O GLY C  16      22.119  40.000  22.677  4.00  0.00            
ATOM   1621  OXT GLY C  16      21.337  42.013  23.208  4.00  0.00            
END
