# Supplementary material for: Integrative modeling of diverse protein-peptide systems using CABS-dock
Source: PLoS Comput Biol. 2023 Jul 5;19(7):e1011275. doi: 10.1371/journal.pcbi.1011275 (PMC10351741; doi:10.1371/journal.pcbi.1011275)
Supplement: S1 File — Files in pdb format containing atomic coordinates of the structures obtained in this study: the highest-scored amyloid models and 10 examples of the docked peptide for each enzyme-substrate complex. (ZIP) [file pcbi.1011275.s006.zip › 13_HIV1_AAGAVASYDYLVIGGG/421.pdb]

CRYST1    0.000    0.000    0.000   0.00   0.00   0.00 P 1           1
ATOM      1    N PRO A   1      12.331  14.827  29.449  1.00  1.00            
ATOM      2   CA PRO A   1      13.217  13.708  29.038  1.00  1.00            
ATOM      3   CD PRO A   1      10.929  14.563  28.970  1.00  1.00            
ATOM      4   CB PRO A   1      12.401  12.855  28.068  1.00  1.00            
ATOM      5   CG PRO A   1      10.940  13.120  28.451  1.00  1.00            
ATOM      6    C PRO A   1      14.458  14.274  28.430  1.00  1.00            
ATOM      7    O PRO A   1      14.418  15.389  27.912  1.00  1.00            
ATOM      8    N GLN A   2      15.569  13.513  28.473  4.00  1.00            
ATOM      9   CA GLN A   2      16.817  13.995  27.963  4.00  1.00            
ATOM     10   CB GLN A   2      18.040  13.250  28.530  4.00  1.00            
ATOM     11   CG GLN A   2      18.220  13.419  30.041  4.00  1.00            
ATOM     12   CD GLN A   2      17.161  12.582  30.746  4.00  1.00            
ATOM     13  OE1 GLN A   2      16.634  12.973  31.787  4.00  1.00            
ATOM     14  NE2 GLN A   2      16.846  11.390  30.172  4.00  1.00            
ATOM     15    C GLN A   2      16.847  13.826  26.482  4.00  1.00            
ATOM     16    O GLN A   2      16.422  12.802  25.949  4.00  1.00            
ATOM     17    N ILE A   3      17.348  14.860  25.774  4.00  1.00            
ATOM     18   CA ILE A   3      17.482  14.772  24.352  4.00  1.00            
ATOM     19   CB ILE A   3      16.709  15.792  23.577  4.00  1.00            
ATOM     20  CG1 ILE A   3      17.222  17.208  23.874  4.00  1.00            
ATOM     21  CG2 ILE A   3      15.218  15.580  23.882  4.00  1.00            
ATOM     22  CD1 ILE A   3      16.717  18.244  22.872  4.00  1.00            
ATOM     23    C ILE A   3      18.926  14.969  24.051  4.00  1.00            
ATOM     24    O ILE A   3      19.573  15.855  24.608  4.00  1.00            
ATOM     25    N THR A   4      19.481  14.119  23.170  1.00  1.00            
ATOM     26   CA THR A   4      20.868  14.251  22.853  1.00  1.00            
ATOM     27   CB THR A   4      21.523  12.981  22.412  1.00  1.00            
ATOM     28  OG1 THR A   4      22.928  13.166  22.329  1.00  1.00            
ATOM     29  CG2 THR A   4      20.955  12.604  21.033  1.00  1.00            
ATOM     30    C THR A   4      20.986  15.204  21.708  1.00  1.00            
ATOM     31    O THR A   4      19.980  15.674  21.178  1.00  1.00            
ATOM     32    N LEU A   5      22.227  15.544  21.304  1.00  1.00            
ATOM     33   CA LEU A   5      22.313  16.452  20.201  1.00  1.00            
ATOM     34   CB LEU A   5      23.081  17.746  20.521  1.00  1.00            
ATOM     35   CG LEU A   5      22.343  18.696  21.487  1.00  1.00            
ATOM     36  CD1 LEU A   5      22.181  18.088  22.890  1.00  1.00            
ATOM     37  CD2 LEU A   5      23.010  20.080  21.506  1.00  1.00            
ATOM     38    C LEU A   5      22.986  15.810  19.025  1.00  1.00            
ATOM     39    O LEU A   5      23.578  16.509  18.206  1.00  1.00            
ATOM     40    N TRP A   6      22.920  14.471  18.884  1.00  1.00            
ATOM     41   CA TRP A   6      23.446  13.908  17.670  1.00  1.00            
ATOM     42   CB TRP A   6      23.435  12.371  17.620  1.00  1.00            
ATOM     43   CG TRP A   6      24.583  11.714  18.344  1.00  1.00            
ATOM     44  CD2 TRP A   6      25.803  11.347  17.684  1.00  1.00            
ATOM     45  CD1 TRP A   6      24.724  11.347  19.651  1.00  1.00            
ATOM     46  NE1 TRP A   6      25.959  10.775  19.845  1.00  1.00            
ATOM     47  CE2 TRP A   6      26.633  10.770  18.641  1.00  1.00            
ATOM     48  CE3 TRP A   6      26.196  11.484  16.383  1.00  1.00            
ATOM     49  CZ2 TRP A   6      27.879  10.316  18.311  1.00  1.00            
ATOM     50  CZ3 TRP A   6      27.450  11.026  16.052  1.00  1.00            
ATOM     51  CH2 TRP A   6      28.276  10.453  16.998  1.00  1.00            
ATOM     52    C TRP A   6      22.543  14.394  16.586  1.00  1.00            
ATOM     53    O TRP A   6      22.995  14.843  15.534  1.00  1.00            
ATOM     54    N LYS A   7      21.220  14.328  16.835  1.00  1.00            
ATOM     55   CA LYS A   7      20.294  14.779  15.842  1.00  1.00            
ATOM     56   CB LYS A   7      19.005  13.949  15.711  1.00  1.00            
ATOM     57   CG LYS A   7      17.981  14.218  16.814  1.00  1.00            
ATOM     58   CD LYS A   7      16.560  13.800  16.428  1.00  1.00            
ATOM     59   CE LYS A   7      16.276  12.308  16.598  1.00  1.00            
ATOM     60   NZ LYS A   7      14.884  12.008  16.195  1.00  1.00            
ATOM     61    C LYS A   7      19.867  16.147  16.219  1.00  1.00            
ATOM     62    O LYS A   7      20.189  16.653  17.294  1.00  1.00            
ATOM     63    N ARG A   8      19.143  16.790  15.295  1.00  1.00            
ATOM     64   CA ARG A   8      18.660  18.111  15.516  1.00  1.00            
ATOM     65   CB ARG A   8      18.164  18.720  14.196  1.00  1.00            
ATOM     66   CG ARG A   8      18.106  20.242  14.122  1.00  1.00            
ATOM     67   CD ARG A   8      17.830  20.703  12.690  1.00  1.00            
ATOM     68   NE ARG A   8      16.446  21.241  12.649  1.00  1.00            
ATOM     69   CZ ARG A   8      16.281  22.583  12.813  1.00  1.00            
ATOM     70  NH1 ARG A   8      17.383  23.377  12.934  1.00  1.00            
ATOM     71  NH2 ARG A   8      15.030  23.127  12.844  1.00  1.00            
ATOM     72    C ARG A   8      17.499  17.974  16.450  1.00  1.00            
ATOM     73    O ARG A   8      16.608  17.163  16.202  1.00  1.00            
ATOM     74    N PRO A   9      17.494  18.724  17.528  1.00  1.00            
ATOM     75   CA PRO A   9      16.410  18.664  18.476  1.00  1.00            
ATOM     76   CD PRO A   9      18.186  20.000  17.583  1.00  1.00            
ATOM     77   CB PRO A   9      16.679  19.782  19.475  1.00  1.00            
ATOM     78   CG PRO A   9      17.404  20.835  18.615  1.00  1.00            
ATOM     79    C PRO A   9      15.156  18.895  17.739  1.00  1.00            
ATOM     80    O PRO A   9      14.954  19.995  17.224  1.00  1.00            
ATOM     81    N LEU A  10      14.297  17.873  17.687  4.00  1.00            
ATOM     82   CA LEU A  10      13.045  18.066  17.054  4.00  1.00            
ATOM     83   CB LEU A  10      12.865  17.298  15.735  4.00  1.00            
ATOM     84   CG LEU A  10      13.795  17.825  14.625  4.00  1.00            
ATOM     85  CD1 LEU A  10      13.540  17.113  13.288  4.00  1.00            
ATOM     86  CD2 LEU A  10      13.714  19.357  14.511  4.00  1.00            
ATOM     87    C LEU A  10      12.041  17.594  18.033  4.00  1.00            
ATOM     88    O LEU A  10      12.240  16.574  18.693  4.00  1.00            
ATOM     89    N VAL A  11      10.938  18.341  18.182  4.00  1.00            
ATOM     90   CA VAL A  11      10.046  17.903  19.198  4.00  1.00            
ATOM     91   CB VAL A  11      10.349  18.507  20.537  4.00  1.00            
ATOM     92  CG1 VAL A  11       9.981  19.994  20.466  4.00  1.00            
ATOM     93  CG2 VAL A  11       9.642  17.710  21.648  4.00  1.00            
ATOM     94    C VAL A  11       8.646  18.248  18.825  4.00  1.00            
ATOM     95    O VAL A  11       8.394  18.952  17.848  4.00  1.00            
ATOM     96    N THR A  12       7.695  17.717  19.616  4.00  1.00            
ATOM     97   CA THR A  12       6.306  17.929  19.380  4.00  1.00            
ATOM     98   CB THR A  12       5.444  16.851  19.959  4.00  1.00            
ATOM     99  OG1 THR A  12       5.561  16.838  21.374  4.00  1.00            
ATOM    100  CG2 THR A  12       5.905  15.505  19.381  4.00  1.00            
ATOM    101    C THR A  12       5.911  19.205  20.043  4.00  1.00            
ATOM    102    O THR A  12       6.154  19.411  21.232  4.00  1.00            
ATOM    103    N ILE A  13       5.292  20.110  19.267  4.00  1.00            
ATOM    104   CA ILE A  13       4.841  21.349  19.819  4.00  1.00            
ATOM    105   CB ILE A  13       5.594  22.540  19.302  4.00  1.00            
ATOM    106  CG1 ILE A  13       5.096  23.822  19.989  4.00  1.00            
ATOM    107  CG2 ILE A  13       5.476  22.552  17.768  4.00  1.00            
ATOM    108  CD1 ILE A  13       5.980  25.041  19.731  4.00  1.00            
ATOM    109    C ILE A  13       3.418  21.523  19.393  4.00  1.00            
ATOM    110    O ILE A  13       3.033  21.088  18.310  4.00  1.00            
ATOM    111    N ARG A  14       2.587  22.143  20.254  4.00  1.00            
ATOM    112   CA ARG A  14       1.219  22.399  19.903  4.00  1.00            
ATOM    113   CB ARG A  14       0.177  21.824  20.879  4.00  1.00            
ATOM    114   CG ARG A  14      -0.181  20.360  20.611  4.00  1.00            
ATOM    115   CD ARG A  14      -1.162  20.202  19.445  4.00  1.00            
ATOM    116   NE ARG A  14      -2.356  21.036  19.769  4.00  1.00            
ATOM    117   CZ ARG A  14      -3.408  20.501  20.455  4.00  1.00            
ATOM    118  NH1 ARG A  14      -3.421  19.171  20.759  4.00  1.00            
ATOM    119  NH2 ARG A  14      -4.442  21.300  20.847  4.00  1.00            
ATOM    120    C ARG A  14       1.052  23.887  19.873  4.00  1.00            
ATOM    121    O ARG A  14       1.880  24.627  20.401  4.00  1.00            
ATOM    122    N ILE A  15      -0.035  24.353  19.229  4.00  1.00            
ATOM    123   CA ILE A  15      -0.309  25.750  19.044  4.00  1.00            
ATOM    124   CB ILE A  15      -0.107  26.191  17.614  4.00  1.00            
ATOM    125  CG1 ILE A  15      -0.059  27.726  17.492  4.00  1.00            
ATOM    126  CG2 ILE A  15      -1.194  25.523  16.753  4.00  1.00            
ATOM    127  CD1 ILE A  15       1.127  28.364  18.210  4.00  1.00            
ATOM    128    C ILE A  15      -1.747  25.938  19.410  4.00  1.00            
ATOM    129    O ILE A  15      -2.281  25.177  20.216  4.00  1.00            
ATOM    130    N GLY A  16      -2.402  26.977  18.853  3.00  1.00            
ATOM    131   CA GLY A  16      -3.768  27.236  19.181  3.00  1.00            
ATOM    132    C GLY A  16      -4.520  25.988  18.866  3.00  1.00            
ATOM    133    O GLY A  16      -5.327  25.520  19.667  3.00  1.00            
ATOM    134    N GLY A  17      -4.260  25.393  17.690  3.00  1.00            
ATOM    135   CA GLY A  17      -4.913  24.152  17.418  3.00  1.00            
ATOM    136    C GLY A  17      -4.214  23.529  16.261  3.00  1.00            
ATOM    137    O GLY A  17      -4.634  23.664  15.113  3.00  1.00            
ATOM    138    N GLN A  18      -3.106  22.829  16.549  4.00  1.00            
ATOM    139   CA GLN A  18      -2.413  22.115  15.526  4.00  1.00            
ATOM    140   CB GLN A  18      -2.022  22.939  14.287  4.00  1.00            
ATOM    141   CG GLN A  18      -1.297  22.103  13.225  4.00  1.00            
ATOM    142   CD GLN A  18      -2.274  21.074  12.664  4.00  1.00            
ATOM    143  OE1 GLN A  18      -2.963  21.326  11.676  4.00  1.00            
ATOM    144  NE2 GLN A  18      -2.339  19.879  13.310  4.00  1.00            
ATOM    145    C GLN A  18      -1.164  21.592  16.140  4.00  1.00            
ATOM    146    O GLN A  18      -0.684  22.120  17.142  4.00  1.00            
ATOM    147    N LEU A  19      -0.614  20.515  15.557  4.00  1.00            
ATOM    148   CA LEU A  19       0.596  19.972  16.087  4.00  1.00            
ATOM    149   CB LEU A  19       0.553  18.429  16.168  4.00  1.00            
ATOM    150   CG LEU A  19       1.783  17.724  16.785  4.00  1.00            
ATOM    151  CD1 LEU A  19       1.515  16.218  16.929  4.00  1.00            
ATOM    152  CD2 LEU A  19       3.080  17.982  16.000  4.00  1.00            
ATOM    153    C LEU A  19       1.658  20.402  15.150  4.00  1.00            
ATOM    154    O LEU A  19       1.528  20.279  13.933  4.00  1.00            
ATOM    155    N LYS A  20       2.744  20.944  15.713  4.00  1.00            
ATOM    156   CA LYS A  20       3.807  21.410  14.891  4.00  1.00            
ATOM    157   CB LYS A  20       4.118  22.907  15.084  4.00  1.00            
ATOM    158   CG LYS A  20       3.080  23.878  14.512  4.00  1.00            
ATOM    159   CD LYS A  20       2.970  23.826  12.988  4.00  1.00            
ATOM    160   CE LYS A  20       1.700  23.145  12.478  4.00  1.00            
ATOM    161   NZ LYS A  20       0.834  24.134  11.799  4.00  1.00            
ATOM    162    C LYS A  20       5.033  20.696  15.308  4.00  1.00            
ATOM    163    O LYS A  20       5.116  20.153  16.408  4.00  1.00            
ATOM    164    N GLU A  21       6.008  20.645  14.389  4.00  1.00            
ATOM    165   CA GLU A  21       7.275  20.094  14.729  4.00  1.00            
ATOM    166   CB GLU A  21       8.025  19.467  13.535  4.00  1.00            
ATOM    167   CG GLU A  21       8.284  20.411  12.350  4.00  1.00            
ATOM    168   CD GLU A  21       9.656  21.068  12.485  4.00  1.00            
ATOM    169  OE1 GLU A  21      10.256  20.990  13.590  4.00  1.00            
ATOM    170  OE2 GLU A  21      10.123  21.657  11.473  4.00  1.00            
ATOM    171    C GLU A  21       8.077  21.245  15.237  4.00  1.00            
ATOM    172    O GLU A  21       7.764  22.397  14.939  4.00  1.00            
ATOM    173    N ALA A  22       9.127  20.986  16.038  4.00  1.00            
ATOM    174   CA ALA A  22       9.811  22.140  16.533  4.00  1.00            
ATOM    175   CB ALA A  22       9.325  22.575  17.929  4.00  1.00            
ATOM    176    C ALA A  22      11.277  21.894  16.639  4.00  1.00            
ATOM    177    O ALA A  22      11.739  20.759  16.748  4.00  1.00            
ATOM    178    N LEU A  23      12.039  23.003  16.571  4.00  1.00            
ATOM    179   CA LEU A  23      13.460  23.008  16.743  4.00  1.00            
ATOM    180   CB LEU A  23      14.201  23.768  15.630  4.00  1.00            
ATOM    181   CG LEU A  23      15.699  23.981  15.919  4.00  1.00            
ATOM    182  CD1 LEU A  23      16.474  22.654  15.922  4.00  1.00            
ATOM    183  CD2 LEU A  23      16.298  25.050  14.990  4.00  1.00            
ATOM    184    C LEU A  23      13.721  23.790  17.998  4.00  1.00            
ATOM    185    O LEU A  23      13.446  24.987  18.044  4.00  1.00            
ATOM    186    N LEU A  24      14.243  23.139  19.062  4.00  1.00            
ATOM    187   CA LEU A  24      14.575  23.889  20.244  4.00  1.00            
ATOM    188   CB LEU A  24      14.776  23.040  21.513  4.00  1.00            
ATOM    189   CG LEU A  24      13.485  22.410  22.068  4.00  1.00            
ATOM    190  CD1 LEU A  24      13.772  21.580  23.330  4.00  1.00            
ATOM    191  CD2 LEU A  24      12.402  23.475  22.300  4.00  1.00            
ATOM    192    C LEU A  24      15.881  24.550  19.934  4.00  1.00            
ATOM    193    O LEU A  24      16.775  23.924  19.368  4.00  1.00            
ATOM    194    N ASP A  25      16.020  25.850  20.257  1.00  1.00            
ATOM    195   CA ASP A  25      17.278  26.480  19.987  1.00  1.00            
ATOM    196   CB ASP A  25      17.272  27.389  18.743  1.00  1.00            
ATOM    197   CG ASP A  25      18.719  27.678  18.369  1.00  1.00            
ATOM    198  OD1 ASP A  25      19.611  27.427  19.223  1.00  1.00            
ATOM    199  OD2 ASP A  25      18.957  28.149  17.225  1.00  1.00            
ATOM    200    C ASP A  25      17.625  27.309  21.155  1.00  1.00            
ATOM    201    O ASP A  25      16.883  28.202  21.560  1.00  1.00            
ATOM    202    N THR A  26      18.776  26.994  21.749  3.00  1.00            
ATOM    203   CA THR A  26      19.194  27.754  22.867  3.00  1.00            
ATOM    204   CB THR A  26      20.439  27.214  23.508  3.00  1.00            
ATOM    205  OG1 THR A  26      21.518  27.263  22.585  3.00  1.00            
ATOM    206  CG2 THR A  26      20.189  25.766  23.958  3.00  1.00            
ATOM    207    C THR A  26      19.527  29.139  22.399  3.00  1.00            
ATOM    208    O THR A  26      19.211  30.125  23.062  3.00  1.00            
ATOM    209    N GLY A  27      20.158  29.240  21.212  3.00  1.00            
ATOM    210   CA GLY A  27      20.698  30.480  20.726  3.00  1.00            
ATOM    211    C GLY A  27      19.658  31.550  20.546  3.00  1.00            
ATOM    212    O GLY A  27      19.879  32.687  20.960  3.00  1.00            
ATOM    213    N ALA A  28      18.497  31.240  19.936  1.00  1.00            
ATOM    214   CA ALA A  28      17.562  32.299  19.652  1.00  1.00            
ATOM    215   CB ALA A  28      16.448  31.894  18.671  1.00  1.00            
ATOM    216    C ALA A  28      16.905  32.793  20.917  1.00  1.00            
ATOM    217    O ALA A  28      16.530  32.004  21.783  1.00  1.00            
ATOM    218    N ASP A  29      16.773  34.135  21.062  1.00  1.00            
ATOM    219   CA ASP A  29      16.143  34.733  22.217  1.00  1.00            
ATOM    220   CB ASP A  29      16.226  36.274  22.237  1.00  1.00            
ATOM    221   CG ASP A  29      17.644  36.748  22.520  1.00  1.00            
ATOM    222  OD1 ASP A  29      18.531  35.891  22.774  1.00  1.00            
ATOM    223  OD2 ASP A  29      17.853  37.992  22.483  1.00  1.00            
ATOM    224    C ASP A  29      14.671  34.442  22.229  1.00  1.00            
ATOM    225    O ASP A  29      14.141  33.909  23.202  1.00  1.00            
ATOM    226    N ASP A  30      13.984  34.776  21.118  1.00  1.00            
ATOM    227   CA ASP A  30      12.549  34.699  21.035  1.00  1.00            
ATOM    228   CB ASP A  30      11.946  35.865  20.230  1.00  1.00            
ATOM    229   CG ASP A  30      12.522  35.848  18.817  1.00  1.00            
ATOM    230  OD1 ASP A  30      13.354  34.953  18.508  1.00  1.00            
ATOM    231  OD2 ASP A  30      12.148  36.754  18.026  1.00  1.00            
ATOM    232    C ASP A  30      12.119  33.417  20.407  1.00  1.00            
ATOM    233    O ASP A  30      12.914  32.498  20.210  1.00  1.00            
ATOM    234    N THR A  31      10.809  33.333  20.098  1.00  1.00            
ATOM    235   CA THR A  31      10.287  32.168  19.455  1.00  1.00            
ATOM    236   CB THR A  31       9.115  31.544  20.164  1.00  1.00            
ATOM    237  OG1 THR A  31       8.795  30.293  19.572  1.00  1.00            
ATOM    238  CG2 THR A  31       7.907  32.494  20.083  1.00  1.00            
ATOM    239    C THR A  31       9.819  32.562  18.091  1.00  1.00            
ATOM    240    O THR A  31       9.182  33.601  17.920  1.00  1.00            
ATOM    241    N VAL A  32      10.152  31.748  17.065  4.00  1.00            
ATOM    242   CA VAL A  32       9.663  32.066  15.756  4.00  1.00            
ATOM    243   CB VAL A  32      10.713  32.328  14.710  4.00  1.00            
ATOM    244  CG1 VAL A  32      11.232  30.988  14.172  4.00  1.00            
ATOM    245  CG2 VAL A  32      10.110  33.230  13.619  4.00  1.00            
ATOM    246    C VAL A  32       8.861  30.885  15.299  4.00  1.00            
ATOM    247    O VAL A  32       9.222  29.741  15.568  4.00  1.00            
ATOM    248    N LEU A  33       7.728  31.131  14.607  4.00  1.00            
ATOM    249   CA LEU A  33       6.902  30.036  14.179  4.00  1.00            
ATOM    250   CB LEU A  33       5.476  30.069  14.758  4.00  1.00            
ATOM    251   CG LEU A  33       5.429  29.907  16.291  4.00  1.00            
ATOM    252  CD1 LEU A  33       3.985  29.938  16.818  4.00  1.00            
ATOM    253  CD2 LEU A  33       6.201  28.658  16.747  4.00  1.00            
ATOM    254    C LEU A  33       6.782  30.064  12.679  4.00  1.00            
ATOM    255    O LEU A  33       7.020  31.092  12.047  4.00  1.00            
ATOM    256    N GLU A  34       6.419  28.912  12.066  4.00  1.00            
ATOM    257   CA GLU A  34       6.206  28.859  10.643  4.00  1.00            
ATOM    258   CB GLU A  34       6.014  27.455  10.037  4.00  1.00            
ATOM    259   CG GLU A  34       4.749  26.712  10.473  4.00  1.00            
ATOM    260   CD GLU A  34       4.499  25.641   9.417  4.00  1.00            
ATOM    261  OE1 GLU A  34       4.434  26.021   8.217  4.00  1.00            
ATOM    262  OE2 GLU A  34       4.380  24.441   9.782  4.00  1.00            
ATOM    263    C GLU A  34       4.927  29.628  10.440  4.00  1.00            
ATOM    264    O GLU A  34       4.350  30.131  11.404  4.00  1.00            
ATOM    265    N GLU A  35       4.454  29.776   9.187  1.00  1.00            
ATOM    266   CA GLU A  35       3.306  30.608   8.920  1.00  1.00            
ATOM    267   CB GLU A  35       2.865  30.596   7.450  1.00  1.00            
ATOM    268   CG GLU A  35       2.395  29.224   6.971  1.00  1.00            
ATOM    269   CD GLU A  35       1.846  29.406   5.567  1.00  1.00            
ATOM    270  OE1 GLU A  35       2.351  30.313   4.852  1.00  1.00            
ATOM    271  OE2 GLU A  35       0.911  28.649   5.193  1.00  1.00            
ATOM    272    C GLU A  35       2.108  30.204   9.738  1.00  1.00            
ATOM    273    O GLU A  35       1.755  29.027   9.802  1.00  1.00            
ATOM    274    N MET A  36       1.457  31.192  10.406  1.00  1.00            
ATOM    275   CA MET A  36       0.227  30.951  11.124  1.00  1.00            
ATOM    276   CB MET A  36       0.393  30.591  12.614  1.00  1.00            
ATOM    277   CG MET A  36       1.121  29.268  12.870  1.00  1.00            
ATOM    278   SD MET A  36       0.765  28.529  14.495  1.00  1.00            
ATOM    279   CE MET A  36       0.827  30.097  15.406  1.00  1.00            
ATOM    280    C MET A  36      -0.605  32.200  11.053  1.00  1.00            
ATOM    281    O MET A  36      -0.114  33.302  11.289  1.00  1.00            
ATOM    282    N ASN A  37      -1.898  32.048  10.696  1.00  1.00            
ATOM    283   CA ASN A  37      -2.797  33.160  10.521  1.00  1.00            
ATOM    284   CB ASN A  37      -4.068  32.800   9.730  1.00  1.00            
ATOM    285   CG ASN A  37      -3.682  32.691   8.261  1.00  1.00            
ATOM    286  OD1 ASN A  37      -4.517  32.841   7.370  1.00  1.00            
ATOM    287  ND2 ASN A  37      -2.373  32.432   7.997  1.00  1.00            
ATOM    288    C ASN A  37      -3.230  33.822  11.799  1.00  1.00            
ATOM    289    O ASN A  37      -3.283  35.050  11.860  1.00  1.00            
ATOM    290    N LEU A  38      -3.530  33.052  12.865  1.00  1.00            
ATOM    291   CA LEU A  38      -4.192  33.657  13.993  1.00  1.00            
ATOM    292   CB LEU A  38      -5.384  32.826  14.516  1.00  1.00            
ATOM    293   CG LEU A  38      -5.042  31.385  14.956  1.00  1.00            
ATOM    294  CD1 LEU A  38      -4.182  31.348  16.230  1.00  1.00            
ATOM    295  CD2 LEU A  38      -6.315  30.530  15.077  1.00  1.00            
ATOM    296    C LEU A  38      -3.309  33.936  15.139  1.00  1.00            
ATOM    297    O LEU A  38      -2.148  33.530  15.157  1.00  1.00            
ATOM    298    N PRO A  39      -3.822  34.676  16.106  1.00  1.00            
ATOM    299   CA PRO A  39      -5.110  35.368  16.076  1.00  1.00            
ATOM    300   CD PRO A  39      -3.482  34.275  17.462  1.00  1.00            
ATOM    301   CB PRO A  39      -5.695  35.233  17.481  1.00  1.00            
ATOM    302   CG PRO A  39      -4.465  35.020  18.375  1.00  1.00            
ATOM    303    C PRO A  39      -4.714  36.786  15.786  1.00  1.00            
ATOM    304    O PRO A  39      -3.686  36.998  15.145  1.00  1.00            
ATOM    305    N GLY A  40      -5.504  37.769  16.266  1.00  1.00            
ATOM    306   CA GLY A  40      -5.213  39.158  16.048  1.00  1.00            
ATOM    307    C GLY A  40      -4.260  39.670  17.086  1.00  1.00            
ATOM    308    O GLY A  40      -3.576  38.903  17.762  1.00  1.00            
ATOM    309    N LYS A  41      -4.215  41.016  17.221  1.00  1.00            
ATOM    310   CA LYS A  41      -3.318  41.721  18.097  1.00  1.00            
ATOM    311   CB LYS A  41      -3.567  41.416  19.587  1.00  1.00            
ATOM    312   CG LYS A  41      -2.750  42.270  20.562  1.00  1.00            
ATOM    313   CD LYS A  41      -1.237  42.057  20.486  1.00  1.00            
ATOM    314   CE LYS A  41      -0.456  42.939  21.464  1.00  1.00            
ATOM    315   NZ LYS A  41       0.992  42.659  21.356  1.00  1.00            
ATOM    316    C LYS A  41      -1.947  41.280  17.730  1.00  1.00            
ATOM    317    O LYS A  41      -1.465  40.247  18.191  1.00  1.00            
ATOM    318    N TRP A  42      -1.282  42.068  16.865  1.00  1.00            
ATOM    319   CA TRP A  42       0.032  41.682  16.467  1.00  1.00            
ATOM    320   CB TRP A  42       0.085  40.935  15.116  1.00  1.00            
ATOM    321   CG TRP A  42      -0.373  41.721  13.909  1.00  1.00            
ATOM    322  CD2 TRP A  42      -1.744  41.889  13.515  1.00  1.00            
ATOM    323  CD1 TRP A  42       0.377  42.392  12.990  1.00  1.00            
ATOM    324  NE1 TRP A  42      -0.439  42.971  12.047  1.00  1.00            
ATOM    325  CE2 TRP A  42      -1.748  42.668  12.358  1.00  1.00            
ATOM    326  CE3 TRP A  42      -2.905  41.427  14.068  1.00  1.00            
ATOM    327  CZ2 TRP A  42      -2.917  43.001  11.735  1.00  1.00            
ATOM    328  CZ3 TRP A  42      -4.083  41.771  13.440  1.00  1.00            
ATOM    329  CH2 TRP A  42      -4.087  42.542  12.296  1.00  1.00            
ATOM    330    C TRP A  42       0.879  42.889  16.372  1.00  1.00            
ATOM    331    O TRP A  42       0.389  44.007  16.222  1.00  1.00            
ATOM    332    N LYS A  43       2.197  42.675  16.493  4.00  1.00            
ATOM    333   CA LYS A  43       3.092  43.777  16.413  4.00  1.00            
ATOM    334   CB LYS A  43       3.858  44.007  17.723  4.00  1.00            
ATOM    335   CG LYS A  43       4.609  45.336  17.788  4.00  1.00            
ATOM    336   CD LYS A  43       4.941  45.722  19.228  4.00  1.00            
ATOM    337   CE LYS A  43       3.702  45.735  20.128  4.00  1.00            
ATOM    338   NZ LYS A  43       4.104  45.798  21.550  4.00  1.00            
ATOM    339    C LYS A  43       4.083  43.472  15.358  4.00  1.00            
ATOM    340    O LYS A  43       4.643  42.379  15.303  4.00  1.00            
ATOM    341    N PRO A  44       4.291  44.408  14.484  4.00  0.00            
ATOM    342   CA PRO A  44       5.296  44.149  13.512  4.00  0.00            
ATOM    343   CD PRO A  44       3.195  45.195  13.936  4.00  0.00            
ATOM    344   CB PRO A  44       5.093  45.187  12.411  4.00  0.00            
ATOM    345   CG PRO A  44       3.575  45.455  12.467  4.00  0.00            
ATOM    346    C PRO A  44       6.605  44.202  14.233  4.00  0.00            
ATOM    347    O PRO A  44       6.806  45.134  15.009  4.00  0.00            
ATOM    348    N LYS A  45       7.511  43.227  14.023  4.00  0.00            
ATOM    349   CA LYS A  45       8.767  43.310  14.708  4.00  0.00            
ATOM    350   CB LYS A  45       8.912  42.487  16.002  4.00  0.00            
ATOM    351   CG LYS A  45       8.371  43.199  17.245  4.00  0.00            
ATOM    352   CD LYS A  45       8.515  42.380  18.531  4.00  0.00            
ATOM    353   CE LYS A  45       8.235  43.184  19.805  4.00  0.00            
ATOM    354   NZ LYS A  45       8.502  42.352  21.000  4.00  0.00            
ATOM    355    C LYS A  45       9.855  42.887  13.792  4.00  0.00            
ATOM    356    O LYS A  45       9.617  42.316  12.728  4.00  0.00            
ATOM    357    N MET A  46      11.101  43.191  14.198  4.00  0.00            
ATOM    358   CA MET A  46      12.212  42.849  13.378  4.00  0.00            
ATOM    359   CB MET A  46      13.220  43.995  13.191  4.00  0.00            
ATOM    360   CG MET A  46      12.623  45.247  12.547  4.00  0.00            
ATOM    361   SD MET A  46      13.809  46.605  12.317  4.00  0.00            
ATOM    362   CE MET A  46      14.457  46.559  14.014  4.00  0.00            
ATOM    363    C MET A  46      12.966  41.751  14.065  4.00  0.00            
ATOM    364    O MET A  46      13.266  41.843  15.254  4.00  0.00            
ATOM    365    N ILE A  47      13.287  40.664  13.328  4.00  0.00            
ATOM    366   CA ILE A  47      14.045  39.603  13.928  4.00  0.00            
ATOM    367   CB ILE A  47      13.369  38.262  13.900  4.00  0.00            
ATOM    368  CG1 ILE A  47      12.087  38.297  14.742  4.00  0.00            
ATOM    369  CG2 ILE A  47      14.374  37.213  14.397  4.00  0.00            
ATOM    370  CD1 ILE A  47      11.013  39.188  14.134  4.00  0.00            
ATOM    371    C ILE A  47      15.319  39.486  13.192  4.00  0.00            
ATOM    372    O ILE A  47      15.341  39.238  11.987  4.00  0.00            
ATOM    373    N GLY A  48      16.434  39.691  13.908  4.00  0.00            
ATOM    374   CA GLY A  48      17.664  39.515  13.223  4.00  0.00            
ATOM    375    C GLY A  48      17.724  38.078  12.946  4.00  0.00            
ATOM    376    O GLY A  48      17.556  37.240  13.827  4.00  0.00            
ATOM    377    N GLY A  49      17.965  37.752  11.677  4.00  0.00            
ATOM    378   CA GLY A  49      18.265  36.393  11.429  4.00  0.00            
ATOM    379    C GLY A  49      19.740  36.444  11.639  4.00  0.00            
ATOM    380    O GLY A  49      20.252  37.352  12.292  4.00  0.00            
ATOM    381    N ILE A  50      20.497  35.485  11.110  3.00  0.00            
ATOM    382   CA ILE A  50      21.893  35.610  11.374  3.00  0.00            
ATOM    383   CB ILE A  50      22.631  34.392  10.849  3.00  0.00            
ATOM    384  CG1 ILE A  50      24.149  34.417  11.122  3.00  0.00            
ATOM    385  CG2 ILE A  50      22.261  34.210   9.366  3.00  0.00            
ATOM    386  CD1 ILE A  50      24.953  35.424  10.297  3.00  0.00            
ATOM    387    C ILE A  50      22.423  36.847  10.719  3.00  0.00            
ATOM    388    O ILE A  50      23.053  37.679  11.366  3.00  0.00            
ATOM    389    N GLY A  51      22.152  37.026   9.420  3.00  0.00            
ATOM    390   CA GLY A  51      22.628  38.203   8.761  3.00  0.00            
ATOM    391    C GLY A  51      21.604  38.478   7.731  3.00  0.00            
ATOM    392    O GLY A  51      21.906  38.698   6.561  3.00  0.00            
ATOM    393    N GLY A  52      20.342  38.467   8.179  4.00  0.00            
ATOM    394   CA GLY A  52      19.246  38.725   7.312  4.00  0.00            
ATOM    395    C GLY A  52      18.212  39.316   8.184  4.00  0.00            
ATOM    396    O GLY A  52      18.105  38.961   9.356  4.00  0.00            
ATOM    397    N PHE A  53      17.415  40.246   7.642  4.00  0.00            
ATOM    398   CA PHE A  53      16.437  40.794   8.515  4.00  0.00            
ATOM    399   CB PHE A  53      16.290  42.321   8.411  4.00  0.00            
ATOM    400   CG PHE A  53      17.607  42.915   8.784  4.00  0.00            
ATOM    401  CD1 PHE A  53      18.040  42.901  10.090  4.00  0.00            
ATOM    402  CD2 PHE A  53      18.404  43.501   7.826  4.00  0.00            
ATOM    403  CE1 PHE A  53      19.252  43.452  10.433  4.00  0.00            
ATOM    404  CE2 PHE A  53      19.618  44.053   8.163  4.00  0.00            
ATOM    405   CZ PHE A  53      20.044  44.027   9.469  4.00  0.00            
ATOM    406    C PHE A  53      15.134  40.171   8.130  4.00  0.00            
ATOM    407    O PHE A  53      14.751  40.184   6.962  4.00  0.00            
ATOM    408    N ILE A  54      14.421  39.576   9.106  4.00  0.00            
ATOM    409   CA ILE A  54      13.163  38.984   8.765  4.00  0.00            
ATOM    410   CB ILE A  54      12.990  37.584   9.300  4.00  0.00            
ATOM    411  CG1 ILE A  54      11.627  37.013   8.874  4.00  0.00            
ATOM    412  CG2 ILE A  54      13.239  37.582  10.819  4.00  0.00            
ATOM    413  CD1 ILE A  54      11.507  36.795   7.367  4.00  0.00            
ATOM    414    C ILE A  54      12.098  39.868   9.342  4.00  0.00            
ATOM    415    O ILE A  54      11.958  39.986  10.558  4.00  0.00            
ATOM    416    N LYS A  55      11.324  40.549   8.471  4.00  0.00            
ATOM    417   CA LYS A  55      10.262  41.371   8.974  4.00  0.00            
ATOM    418   CB LYS A  55       9.573  42.230   7.899  4.00  0.00            
ATOM    419   CG LYS A  55      10.453  43.369   7.380  4.00  0.00            
ATOM    420   CD LYS A  55      10.801  44.402   8.454  4.00  0.00            
ATOM    421   CE LYS A  55       9.624  45.314   8.808  4.00  0.00            
ATOM    422   NZ LYS A  55      10.011  46.258   9.879  4.00  0.00            
ATOM    423    C LYS A  55       9.267  40.386   9.496  4.00  0.00            
ATOM    424    O LYS A  55       9.221  39.255   9.015  4.00  0.00            
ATOM    425    N VAL A  56       8.450  40.754  10.505  4.00  0.00            
ATOM    426   CA VAL A  56       7.650  39.687  11.023  4.00  0.00            
ATOM    427   CB VAL A  56       8.344  38.991  12.153  4.00  0.00            
ATOM    428  CG1 VAL A  56       8.259  39.906  13.382  4.00  0.00            
ATOM    429  CG2 VAL A  56       7.718  37.614  12.382  4.00  0.00            
ATOM    430    C VAL A  56       6.365  40.170  11.577  4.00  0.00            
ATOM    431    O VAL A  56       6.146  41.364  11.770  4.00  0.00            
ATOM    432    N ARG A  57       5.464  39.199  11.805  4.00  0.00            
ATOM    433   CA ARG A  57       4.260  39.454  12.512  4.00  0.00            
ATOM    434   CB ARG A  57       2.988  38.827  11.909  4.00  0.00            
ATOM    435   CG ARG A  57       2.513  39.502  10.621  4.00  0.00            
ATOM    436   CD ARG A  57       1.045  39.221  10.276  4.00  0.00            
ATOM    437   NE ARG A  57       0.902  37.786   9.895  4.00  0.00            
ATOM    438   CZ ARG A  57      -0.303  37.164  10.059  4.00  0.00            
ATOM    439  NH1 ARG A  57      -1.348  37.843  10.615  4.00  0.00            
ATOM    440  NH2 ARG A  57      -0.465  35.865   9.671  4.00  0.00            
ATOM    441    C ARG A  57       4.480  38.807  13.848  4.00  0.00            
ATOM    442    O ARG A  57       5.052  37.721  13.930  4.00  0.00            
ATOM    443    N GLN A  58       4.058  39.475  14.938  4.00  1.00            
ATOM    444   CA GLN A  58       4.284  38.933  16.250  4.00  1.00            
ATOM    445   CB GLN A  58       5.126  39.848  17.149  4.00  1.00            
ATOM    446   CG GLN A  58       5.365  39.273  18.544  4.00  1.00            
ATOM    447   CD GLN A  58       6.082  40.339  19.354  4.00  1.00            
ATOM    448  OE1 GLN A  58       5.967  41.530  19.069  4.00  1.00            
ATOM    449  NE2 GLN A  58       6.836  39.904  20.398  4.00  1.00            
ATOM    450    C GLN A  58       2.976  38.780  16.929  4.00  1.00            
ATOM    451    O GLN A  58       1.986  39.418  16.573  4.00  1.00            
ATOM    452    N TYR A  59       2.957  37.885  17.930  4.00  1.00            
ATOM    453   CA TYR A  59       1.784  37.675  18.708  4.00  1.00            
ATOM    454   CB TYR A  59       1.121  36.301  18.497  4.00  1.00            
ATOM    455   CG TYR A  59      -0.152  36.320  19.275  4.00  1.00            
ATOM    456  CD1 TYR A  59      -1.253  36.966  18.762  4.00  1.00            
ATOM    457  CD2 TYR A  59      -0.255  35.698  20.499  4.00  1.00            
ATOM    458  CE1 TYR A  59      -2.436  37.001  19.461  4.00  1.00            
ATOM    459  CE2 TYR A  59      -1.436  35.730  21.202  4.00  1.00            
ATOM    460   CZ TYR A  59      -2.529  36.383  20.684  4.00  1.00            
ATOM    461   OH TYR A  59      -3.742  36.418  21.402  4.00  1.00            
ATOM    462    C TYR A  59       2.240  37.742  20.122  4.00  1.00            
ATOM    463    O TYR A  59       3.431  37.616  20.408  4.00  1.00            
ATOM    464    N ASP A  60       1.303  37.983  21.052  4.00  1.00            
ATOM    465   CA ASP A  60       1.703  38.081  22.417  4.00  1.00            
ATOM    466   CB ASP A  60       0.893  39.092  23.243  4.00  1.00            
ATOM    467   CG ASP A  60       1.751  39.451  24.453  4.00  1.00            
ATOM    468  OD1 ASP A  60       2.472  38.557  24.970  4.00  1.00            
ATOM    469  OD2 ASP A  60       1.722  40.642  24.861  4.00  1.00            
ATOM    470    C ASP A  60       1.558  36.743  23.059  4.00  1.00            
ATOM    471    O ASP A  60       2.106  35.749  22.585  4.00  1.00            
ATOM    472    N GLN A  61       0.817  36.693  24.182  4.00  1.00            
ATOM    473   CA GLN A  61       0.728  35.470  24.911  4.00  1.00            
ATOM    474   CB GLN A  61       0.322  35.667  26.383  4.00  1.00            
ATOM    475   CG GLN A  61       1.431  36.369  27.173  4.00  1.00            
ATOM    476   CD GLN A  61       0.988  36.566  28.613  4.00  1.00            
ATOM    477  OE1 GLN A  61       0.286  35.733  29.185  4.00  1.00            
ATOM    478  NE2 GLN A  61       1.413  37.707  29.217  4.00  1.00            
ATOM    479    C GLN A  61      -0.204  34.513  24.233  4.00  1.00            
ATOM    480    O GLN A  61      -1.403  34.760  24.111  4.00  1.00            
ATOM    481    N ILE A  62       0.374  33.390  23.744  4.00  1.00            
ATOM    482   CA ILE A  62      -0.355  32.282  23.189  4.00  1.00            
ATOM    483   CB ILE A  62      -0.158  32.005  21.730  4.00  1.00            
ATOM    484  CG1 ILE A  62      -1.229  31.005  21.254  4.00  1.00            
ATOM    485  CG2 ILE A  62       1.266  31.464  21.543  4.00  1.00            
ATOM    486  CD1 ILE A  62      -2.657  31.539  21.347  4.00  1.00            
ATOM    487    C ILE A  62       0.171  31.095  23.924  4.00  1.00            
ATOM    488    O ILE A  62       1.341  31.066  24.303  4.00  1.00            
ATOM    489    N PRO A  63      -0.652  30.128  24.186  4.00  1.00            
ATOM    490   CA PRO A  63      -0.166  28.970  24.879  4.00  1.00            
ATOM    491   CD PRO A  63      -2.065  30.356  24.416  4.00  1.00            
ATOM    492   CB PRO A  63      -1.405  28.266  25.443  4.00  1.00            
ATOM    493   CG PRO A  63      -2.601  28.958  24.756  4.00  1.00            
ATOM    494    C PRO A  63       0.668  28.147  23.965  4.00  1.00            
ATOM    495    O PRO A  63       0.341  28.043  22.783  4.00  1.00            
ATOM    496    N VAL A  64       1.763  27.570  24.493  4.00  1.00            
ATOM    497   CA VAL A  64       2.605  26.710  23.724  4.00  1.00            
ATOM    498   CB VAL A  64       3.978  27.265  23.486  4.00  1.00            
ATOM    499  CG1 VAL A  64       4.825  26.191  22.783  4.00  1.00            
ATOM    500  CG2 VAL A  64       3.856  28.582  22.702  4.00  1.00            
ATOM    501    C VAL A  64       2.804  25.504  24.592  4.00  1.00            
ATOM    502    O VAL A  64       2.967  25.631  25.804  4.00  1.00            
ATOM    503    N GLU A  65       2.778  24.295  23.998  4.00  1.00            
ATOM    504   CA GLU A  65       2.976  23.084  24.747  4.00  1.00            
ATOM    505   CB GLU A  65       1.820  22.087  24.554  4.00  1.00            
ATOM    506   CG GLU A  65       1.981  20.780  25.327  4.00  1.00            
ATOM    507   CD GLU A  65       0.892  19.827  24.855  4.00  1.00            
ATOM    508  OE1 GLU A  65       0.137  20.203  23.920  4.00  1.00            
ATOM    509  OE2 GLU A  65       0.805  18.704  25.421  4.00  1.00            
ATOM    510    C GLU A  65       4.198  22.441  24.149  4.00  1.00            
ATOM    511    O GLU A  65       4.236  22.177  22.948  4.00  1.00            
ATOM    512    N ILE A  66       5.244  22.190  24.965  4.00  1.00            
ATOM    513   CA ILE A  66       6.428  21.546  24.459  4.00  1.00            
ATOM    514   CB ILE A  66       7.679  22.356  24.718  4.00  1.00            
ATOM    515  CG1 ILE A  66       8.893  21.679  24.077  4.00  1.00            
ATOM    516  CG2 ILE A  66       7.821  22.652  26.222  4.00  1.00            
ATOM    517  CD1 ILE A  66       8.830  21.713  22.556  4.00  1.00            
ATOM    518    C ILE A  66       6.522  20.212  25.154  4.00  1.00            
ATOM    519    O ILE A  66       6.796  20.125  26.350  4.00  1.00            
ATOM    520    N CYS A  67       6.272  19.120  24.407  3.00  1.00            
ATOM    521   CA CYS A  67       6.366  17.786  24.935  3.00  1.00            
ATOM    522   CB CYS A  67       7.807  17.409  25.328  3.00  1.00            
ATOM    523   SG CYS A  67       8.002  15.652  25.758  3.00  1.00            
ATOM    524    C CYS A  67       5.473  17.629  26.130  3.00  1.00            
ATOM    525    O CYS A  67       5.813  16.934  27.085  3.00  1.00            
ATOM    526    N GLY A  68       4.291  18.270  26.117  3.00  1.00            
ATOM    527   CA GLY A  68       3.384  18.100  27.216  3.00  1.00            
ATOM    528    C GLY A  68       3.688  19.169  28.209  3.00  1.00            
ATOM    529    O GLY A  68       2.864  19.496  29.062  3.00  1.00            
ATOM    530    N HIS A  69       4.897  19.754  28.115  4.00  1.00            
ATOM    531   CA HIS A  69       5.237  20.812  29.015  4.00  1.00            
ATOM    532  ND1 HIS A  69       8.070  20.501  31.003  4.00  1.00            
ATOM    533   CG HIS A  69       7.543  20.226  29.760  4.00  1.00            
ATOM    534   CB HIS A  69       6.722  21.201  28.975  4.00  1.00            
ATOM    535  NE2 HIS A  69       8.617  18.399  30.532  4.00  1.00            
ATOM    536  CD2 HIS A  69       7.888  18.939  29.487  4.00  1.00            
ATOM    537  CE1 HIS A  69       8.701  19.374  31.418  4.00  1.00            
ATOM    538    C HIS A  69       4.393  21.977  28.647  4.00  1.00            
ATOM    539    O HIS A  69       4.157  22.251  27.470  4.00  1.00            
ATOM    540    N LYS A  70       3.888  22.673  29.680  4.00  1.00            
ATOM    541   CA LYS A  70       3.000  23.775  29.494  4.00  1.00            
ATOM    542   CB LYS A  70       2.093  24.039  30.711  4.00  1.00            
ATOM    543   CG LYS A  70       1.022  22.971  30.928  4.00  1.00            
ATOM    544   CD LYS A  70       0.335  23.053  32.294  4.00  1.00            
ATOM    545   CE LYS A  70      -0.766  22.009  32.489  4.00  1.00            
ATOM    546   NZ LYS A  70      -1.385  22.165  33.823  4.00  1.00            
ATOM    547    C LYS A  70       3.771  25.019  29.293  4.00  1.00            
ATOM    548    O LYS A  70       4.910  25.140  29.743  4.00  1.00            
ATOM    549    N ALA A  71       3.165  25.987  28.580  4.00  1.00            
ATOM    550   CA ALA A  71       3.872  27.217  28.472  4.00  1.00            
ATOM    551   CB ALA A  71       5.127  27.116  27.602  4.00  1.00            
ATOM    552    C ALA A  71       3.018  28.280  27.859  4.00  1.00            
ATOM    553    O ALA A  71       2.075  28.006  27.118  4.00  1.00            
ATOM    554    N ILE A  72       3.340  29.547  28.197  4.00  1.00            
ATOM    555   CA ILE A  72       2.698  30.694  27.623  4.00  1.00            
ATOM    556   CB ILE A  72       1.687  31.359  28.519  4.00  1.00            
ATOM    557  CG1 ILE A  72       0.451  30.464  28.715  4.00  1.00            
ATOM    558  CG2 ILE A  72       1.342  32.724  27.901  4.00  1.00            
ATOM    559  CD1 ILE A  72       0.721  29.169  29.478  4.00  1.00            
ATOM    560    C ILE A  72       3.768  31.699  27.338  4.00  1.00            
ATOM    561    O ILE A  72       4.744  31.791  28.082  4.00  1.00            
ATOM    562    N GLY A  73       3.635  32.480  26.244  4.00  1.00            
ATOM    563   CA GLY A  73       4.675  33.442  26.026  4.00  1.00            
ATOM    564    C GLY A  73       4.523  34.133  24.726  4.00  1.00            
ATOM    565    O GLY A  73       3.558  33.936  23.991  4.00  1.00            
ATOM    566    N THR A  74       5.527  34.976  24.423  4.00  1.00            
ATOM    567   CA THR A  74       5.482  35.732  23.221  4.00  1.00            
ATOM    568   CB THR A  74       6.506  36.828  23.136  4.00  1.00            
ATOM    569  OG1 THR A  74       7.819  36.289  23.184  4.00  1.00            
ATOM    570  CG2 THR A  74       6.281  37.806  24.301  4.00  1.00            
ATOM    571    C THR A  74       5.705  34.807  22.074  4.00  1.00            
ATOM    572    O THR A  74       6.429  33.818  22.189  4.00  1.00            
ATOM    573    N VAL A  75       5.053  35.096  20.931  4.00  1.00            
ATOM    574   CA VAL A  75       5.225  34.246  19.792  4.00  1.00            
ATOM    575   CB VAL A  75       4.066  33.320  19.557  4.00  1.00            
ATOM    576  CG1 VAL A  75       4.280  32.531  18.252  4.00  1.00            
ATOM    577  CG2 VAL A  75       3.945  32.421  20.796  4.00  1.00            
ATOM    578    C VAL A  75       5.395  35.099  18.597  4.00  1.00            
ATOM    579    O VAL A  75       4.921  36.232  18.542  4.00  1.00            
ATOM    580    N LEU A  76       6.128  34.563  17.611  4.00  1.00            
ATOM    581   CA LEU A  76       6.325  35.278  16.400  4.00  1.00            
ATOM    582   CB LEU A  76       7.799  35.531  16.054  4.00  1.00            
ATOM    583   CG LEU A  76       8.450  36.582  16.966  4.00  1.00            
ATOM    584  CD1 LEU A  76       8.378  36.170  18.445  4.00  1.00            
ATOM    585  CD2 LEU A  76       9.877  36.898  16.499  4.00  1.00            
ATOM    586    C LEU A  76       5.718  34.468  15.282  4.00  1.00            
ATOM    587    O LEU A  76       5.414  33.287  15.448  4.00  1.00            
ATOM    588    N VAL A  77       5.502  35.113  14.111  4.00  1.00            
ATOM    589   CA VAL A  77       4.948  34.509  12.921  4.00  1.00            
ATOM    590   CB VAL A  77       3.745  35.261  12.411  4.00  1.00            
ATOM    591  CG1 VAL A  77       3.182  34.593  11.141  4.00  1.00            
ATOM    592  CG2 VAL A  77       2.724  35.318  13.559  4.00  1.00            
ATOM    593    C VAL A  77       6.092  34.598  11.936  4.00  1.00            
ATOM    594    O VAL A  77       7.200  34.931  12.351  4.00  1.00            
ATOM    595    N GLY A  78       5.921  34.275  10.632  4.00  1.00            
ATOM    596   CA GLY A  78       7.095  34.311   9.797  4.00  1.00            
ATOM    597    C GLY A  78       6.759  34.575   8.358  4.00  1.00            
ATOM    598    O GLY A  78       6.060  35.556   8.110  4.00  1.00            
ATOM    599    N PRO A  79       7.183  33.811   7.350  1.00  1.00            
ATOM    600   CA PRO A  79       7.936  32.565   7.427  1.00  1.00            
ATOM    601   CD PRO A  79       6.402  33.867   6.122  1.00  1.00            
ATOM    602   CB PRO A  79       7.829  31.916   6.049  1.00  1.00            
ATOM    603   CG PRO A  79       6.522  32.480   5.475  1.00  1.00            
ATOM    604    C PRO A  79       9.358  32.606   7.901  1.00  1.00            
ATOM    605    O PRO A  79       9.968  33.674   7.943  1.00  1.00            
ATOM    606    N THR A  80       9.865  31.403   8.258  1.00  1.00            
ATOM    607   CA THR A  80      11.164  31.095   8.789  1.00  1.00            
ATOM    608   CB THR A  80      11.046  30.099   9.902  1.00  1.00            
ATOM    609  OG1 THR A  80      12.322  29.690  10.369  1.00  1.00            
ATOM    610  CG2 THR A  80      10.099  28.962   9.483  1.00  1.00            
ATOM    611    C THR A  80      12.126  30.740   7.662  1.00  1.00            
ATOM    612    O THR A  80      12.726  31.718   7.217  1.00  1.00            
ATOM    613    N PRO A  81      12.440  29.582   7.070  1.00  1.00            
ATOM    614   CA PRO A  81      11.964  28.229   7.293  1.00  1.00            
ATOM    615   CD PRO A  81      13.279  29.652   5.885  1.00  1.00            
ATOM    616   CB PRO A  81      12.367  27.427   6.058  1.00  1.00            
ATOM    617   CG PRO A  81      13.575  28.195   5.503  1.00  1.00            
ATOM    618    C PRO A  81      12.558  27.643   8.519  1.00  1.00            
ATOM    619    O PRO A  81      13.676  28.014   8.868  1.00  1.00            
ATOM    620    N VAL A  82      11.795  26.740   9.161  1.00  1.00            
ATOM    621   CA VAL A  82      12.096  25.980  10.332  1.00  1.00            
ATOM    622   CB VAL A  82      13.534  25.946  10.791  1.00  1.00            
ATOM    623  CG1 VAL A  82      14.415  25.482   9.617  1.00  1.00            
ATOM    624  CG2 VAL A  82      13.918  27.269  11.477  1.00  1.00            
ATOM    625    C VAL A  82      11.277  26.540  11.455  1.00  1.00            
ATOM    626    O VAL A  82      11.221  27.750  11.660  1.00  1.00            
ATOM    627    N ASN A  83      10.621  25.664  12.235  1.00  1.00            
ATOM    628   CA ASN A  83       9.846  26.150  13.341  1.00  1.00            
ATOM    629   CB ASN A  83       8.622  25.274  13.668  1.00  1.00            
ATOM    630   CG ASN A  83       7.743  26.006  14.683  1.00  1.00            
ATOM    631  OD1 ASN A  83       6.583  26.308  14.407  1.00  1.00            
ATOM    632  ND2 ASN A  83       8.288  26.303  15.893  1.00  1.00            
ATOM    633    C ASN A  83      10.781  26.076  14.520  1.00  1.00            
ATOM    634    O ASN A  83      11.385  25.031  14.762  1.00  1.00            
ATOM    635    N ILE A  84      10.942  27.181  15.287  4.00  1.00            
ATOM    636   CA ILE A  84      11.886  27.129  16.376  4.00  1.00            
ATOM    637   CB ILE A  84      13.103  27.978  16.171  4.00  1.00            
ATOM    638  CG1 ILE A  84      12.740  29.467  16.180  4.00  1.00            
ATOM    639  CG2 ILE A  84      13.768  27.521  14.863  4.00  1.00            
ATOM    640  CD1 ILE A  84      13.957  30.390  16.207  4.00  1.00            
ATOM    641    C ILE A  84      11.245  27.587  17.648  4.00  1.00            
ATOM    642    O ILE A  84      10.409  28.489  17.667  4.00  1.00            
ATOM    643    N ILE A  85      11.651  26.936  18.757  4.00  1.00            
ATOM    644   CA ILE A  85      11.215  27.242  20.087  4.00  1.00            
ATOM    645   CB ILE A  85      10.983  25.997  20.889  4.00  1.00            
ATOM    646  CG1 ILE A  85       9.911  25.142  20.195  4.00  1.00            
ATOM    647  CG2 ILE A  85      10.644  26.388  22.338  4.00  1.00            
ATOM    648  CD1 ILE A  85       9.905  23.682  20.643  4.00  1.00            
ATOM    649    C ILE A  85      12.389  27.927  20.674  4.00  1.00            
ATOM    650    O ILE A  85      13.498  27.396  20.668  4.00  1.00            
ATOM    651    N GLY A  86      12.185  29.147  21.181  1.00  1.00            
ATOM    652   CA GLY A  86      13.342  29.848  21.618  1.00  1.00            
ATOM    653    C GLY A  86      13.533  29.679  23.070  1.00  1.00            
ATOM    654    O GLY A  86      13.036  28.758  23.717  1.00  1.00            
ATOM    655    N ARG A  87      14.312  30.631  23.580  2.00  1.00            
ATOM    656   CA ARG A  87      14.767  30.734  24.915  2.00  1.00            
ATOM    657   CB ARG A  87      15.748  31.908  25.026  2.00  1.00            
ATOM    658   CG ARG A  87      16.408  32.092  26.385  2.00  1.00            
ATOM    659   CD ARG A  87      17.313  33.321  26.397  2.00  1.00            
ATOM    660   NE ARG A  87      16.423  34.507  26.536  2.00  1.00            
ATOM    661   CZ ARG A  87      16.828  35.737  26.106  2.00  1.00            
ATOM    662  NH1 ARG A  87      18.051  35.895  25.522  2.00  1.00            
ATOM    663  NH2 ARG A  87      16.000  36.812  26.253  2.00  1.00            
ATOM    664    C ARG A  87      13.657  30.974  25.859  2.00  1.00            
ATOM    665    O ARG A  87      13.649  30.416  26.955  2.00  1.00            
ATOM    666    N ASN A  88      12.690  31.812  25.462  2.00  1.00            
ATOM    667   CA ASN A  88      11.690  32.152  26.416  2.00  1.00            
ATOM    668   CB ASN A  88      10.637  33.138  25.887  2.00  1.00            
ATOM    669   CG ASN A  88      11.285  34.510  25.815  2.00  1.00            
ATOM    670  OD1 ASN A  88      10.786  35.409  25.140  2.00  1.00            
ATOM    671  ND2 ASN A  88      12.431  34.680  26.527  2.00  1.00            
ATOM    672    C ASN A  88      10.962  30.915  26.860  2.00  1.00            
ATOM    673    O ASN A  88      10.789  30.687  28.055  2.00  1.00            
ATOM    674    N LEU A  89      10.518  30.075  25.911  2.00  1.00            
ATOM    675   CA LEU A  89       9.822  28.870  26.269  2.00  1.00            
ATOM    676   CB LEU A  89       9.237  28.140  25.054  2.00  1.00            
ATOM    677   CG LEU A  89       8.803  26.704  25.394  2.00  1.00            
ATOM    678  CD1 LEU A  89       7.846  26.670  26.588  2.00  1.00            
ATOM    679  CD2 LEU A  89       8.235  25.992  24.159  2.00  1.00            
ATOM    680    C LEU A  89      10.733  27.900  26.952  2.00  1.00            
ATOM    681    O LEU A  89      10.348  27.297  27.952  2.00  1.00            
ATOM    682    N LEU A  90      11.975  27.740  26.450  2.00  1.00            
ATOM    683   CA LEU A  90      12.851  26.752  27.019  2.00  1.00            
ATOM    684   CB LEU A  90      14.251  26.703  26.381  2.00  1.00            
ATOM    685   CG LEU A  90      14.283  26.114  24.961  2.00  1.00            
ATOM    686  CD1 LEU A  90      15.716  26.101  24.406  2.00  1.00            
ATOM    687  CD2 LEU A  90      13.631  24.723  24.916  2.00  1.00            
ATOM    688    C LEU A  90      13.034  27.102  28.467  2.00  1.00            
ATOM    689    O LEU A  90      13.073  26.229  29.331  2.00  1.00            
ATOM    690    N THR A  91      13.150  28.401  28.786  2.00  1.00            
ATOM    691   CA THR A  91      13.354  28.754  30.160  2.00  1.00            
ATOM    692   CB THR A  91      13.596  30.220  30.366  2.00  1.00            
ATOM    693  OG1 THR A  91      12.446  30.968  30.004  2.00  1.00            
ATOM    694  CG2 THR A  91      14.797  30.643  29.504  2.00  1.00            
ATOM    695    C THR A  91      12.162  28.371  30.984  2.00  1.00            
ATOM    696    O THR A  91      12.308  27.779  32.053  2.00  1.00            
ATOM    697    N GLN A  92      10.941  28.666  30.496  2.00  1.00            
ATOM    698   CA GLN A  92       9.773  28.410  31.291  2.00  1.00            
ATOM    699   CB GLN A  92       8.481  28.954  30.658  2.00  1.00            
ATOM    700   CG GLN A  92       8.111  28.354  29.305  2.00  1.00            
ATOM    701   CD GLN A  92       6.976  29.209  28.758  2.00  1.00            
ATOM    702  OE1 GLN A  92       7.130  29.887  27.743  2.00  1.00            
ATOM    703  NE2 GLN A  92       5.810  29.195  29.456  2.00  1.00            
ATOM    704    C GLN A  92       9.667  26.945  31.558  2.00  1.00            
ATOM    705    O GLN A  92       9.359  26.539  32.678  2.00  1.00            
ATOM    706    N ILE A  93       9.948  26.100  30.551  2.00  1.00            
ATOM    707   CA ILE A  93       9.881  24.690  30.794  2.00  1.00            
ATOM    708   CB ILE A  93      10.088  23.831  29.577  2.00  1.00            
ATOM    709  CG1 ILE A  93      11.492  24.027  28.993  2.00  1.00            
ATOM    710  CG2 ILE A  93       8.955  24.144  28.586  2.00  1.00            
ATOM    711  CD1 ILE A  93      11.885  22.983  27.949  2.00  1.00            
ATOM    712    C ILE A  93      10.927  24.374  31.814  2.00  1.00            
ATOM    713    O ILE A  93      10.711  23.538  32.691  2.00  1.00            
ATOM    714    N GLY A  94      12.086  25.060  31.748  3.00  1.00            
ATOM    715   CA GLY A  94      13.100  24.785  32.724  3.00  1.00            
ATOM    716    C GLY A  94      14.200  23.961  32.124  3.00  1.00            
ATOM    717    O GLY A  94      14.922  23.267  32.838  3.00  1.00            
ATOM    718    N CYS A  95      14.353  24.004  30.785  1.00  1.00            
ATOM    719   CA CYS A  95      15.403  23.266  30.136  1.00  1.00            
ATOM    720   CB CYS A  95      15.232  23.203  28.606  1.00  1.00            
ATOM    721   SG CYS A  95      16.569  22.308  27.761  1.00  1.00            
ATOM    722    C CYS A  95      16.721  23.905  30.440  1.00  1.00            
ATOM    723    O CYS A  95      16.815  25.123  30.581  1.00  1.00            
ATOM    724    N THR A  96      17.777  23.075  30.584  4.00  1.00            
ATOM    725   CA THR A  96      19.086  23.598  30.845  4.00  1.00            
ATOM    726   CB THR A  96      19.498  23.487  32.283  4.00  1.00            
ATOM    727  OG1 THR A  96      19.540  22.124  32.680  4.00  1.00            
ATOM    728  CG2 THR A  96      18.480  24.260  33.139  4.00  1.00            
ATOM    729    C THR A  96      20.063  22.818  30.033  4.00  1.00            
ATOM    730    O THR A  96      19.831  21.651  29.721  4.00  1.00            
ATOM    731    N LEU A  97      21.189  23.454  29.653  4.00  1.00            
ATOM    732   CA LEU A  97      22.161  22.725  28.897  4.00  1.00            
ATOM    733   CB LEU A  97      22.928  23.578  27.864  4.00  1.00            
ATOM    734   CG LEU A  97      23.883  22.801  26.925  4.00  1.00            
ATOM    735  CD1 LEU A  97      24.420  23.722  25.818  4.00  1.00            
ATOM    736  CD2 LEU A  97      25.030  22.112  27.684  4.00  1.00            
ATOM    737    C LEU A  97      23.089  22.133  29.892  4.00  1.00            
ATOM    738    O LEU A  97      23.461  22.770  30.876  4.00  1.00            
ATOM    739    N ASN A  98      23.450  20.860  29.665  4.00  1.00            
ATOM    740   CA ASN A  98      24.314  20.190  30.577  4.00  1.00            
ATOM    741   CB ASN A  98      23.707  18.894  31.149  4.00  1.00            
ATOM    742   CG ASN A  98      22.511  19.254  32.024  4.00  1.00            
ATOM    743  OD1 ASN A  98      21.652  20.044  31.633  4.00  1.00            
ATOM    744  ND2 ASN A  98      22.451  18.660  33.246  4.00  1.00            
ATOM    745    C ASN A  98      25.544  19.806  29.823  4.00  1.00            
ATOM    746    O ASN A  98      25.499  19.532  28.624  4.00  1.00            
ATOM    747    N PHE A  99      26.689  19.807  30.530  1.00  1.00            
ATOM    748   CA PHE A  99      27.959  19.436  29.980  1.00  1.00            
ATOM    749   CB PHE A  99      29.043  19.469  31.070  1.00  1.00            
ATOM    750   CG PHE A  99      30.339  19.020  30.499  1.00  1.00            
ATOM    751  CD1 PHE A  99      31.136  19.894  29.799  1.00  1.00            
ATOM    752  CD2 PHE A  99      30.759  17.723  30.680  1.00  1.00            
ATOM    753  CE1 PHE A  99      32.335  19.472  29.279  1.00  1.00            
ATOM    754  CE2 PHE A  99      31.957  17.296  30.163  1.00  1.00            
ATOM    755   CZ PHE A  99      32.746  18.174  29.461  1.00  1.00            
ATOM    756    C PHE A  99      27.823  18.002  29.480  1.00  1.00            
ATOM    757    O PHE A  99      28.516  17.641  28.492  1.00  1.00            
ATOM    758  OXT PHE A  99      27.017  17.248  30.088  1.00  1.00            
ATOM    759    N PRO B   1      29.126  22.244  32.657  1.00  1.00            
ATOM    760   CA PRO B   1      28.312  22.221  33.904  1.00  1.00            
ATOM    761   CD PRO B   1      30.025  23.452  32.669  1.00  1.00            
ATOM    762   CB PRO B   1      28.920  23.284  34.816  1.00  1.00            
ATOM    763   CG PRO B   1      29.552  24.298  33.858  1.00  1.00            
ATOM    764    C PRO B   1      26.931  22.571  33.457  1.00  1.00            
ATOM    765    O PRO B   1      26.751  22.868  32.277  1.00  1.00            
ATOM    766    N GLN B   2      25.947  22.549  34.375  4.00  1.00            
ATOM    767   CA GLN B   2      24.601  22.850  33.987  4.00  1.00            
ATOM    768   CB GLN B   2      23.548  22.411  35.030  4.00  1.00            
ATOM    769   CG GLN B   2      22.098  22.668  34.602  4.00  1.00            
ATOM    770   CD GLN B   2      21.154  22.169  35.693  4.00  1.00            
ATOM    771  OE1 GLN B   2      19.943  22.367  35.616  4.00  1.00            
ATOM    772  NE2 GLN B   2      21.715  21.501  36.737  4.00  1.00            
ATOM    773    C GLN B   2      24.493  24.325  33.803  4.00  1.00            
ATOM    774    O GLN B   2      25.028  25.109  34.586  4.00  1.00            
ATOM    775    N ILE B   3      23.808  24.734  32.722  4.00  1.00            
ATOM    776   CA ILE B   3      23.601  26.121  32.442  4.00  1.00            
ATOM    777   CB ILE B   3      24.144  26.551  31.113  4.00  1.00            
ATOM    778  CG1 ILE B   3      23.966  28.068  30.936  4.00  1.00            
ATOM    779  CG2 ILE B   3      23.468  25.706  30.018  4.00  1.00            
ATOM    780  CD1 ILE B   3      24.647  28.626  29.688  4.00  1.00            
ATOM    781    C ILE B   3      22.115  26.300  32.355  4.00  1.00            
ATOM    782    O ILE B   3      21.412  25.447  31.814  4.00  1.00            
ATOM    783    N THR B   4      21.589  27.402  32.922  1.00  1.00            
ATOM    784   CA THR B   4      20.178  27.648  32.842  1.00  1.00            
ATOM    785   CB THR B   4      19.608  28.307  34.064  1.00  1.00            
ATOM    786  OG1 THR B   4      20.166  29.603  34.224  1.00  1.00            
ATOM    787  CG2 THR B   4      19.930  27.440  35.294  1.00  1.00            
ATOM    788    C THR B   4      19.973  28.585  31.716  1.00  1.00            
ATOM    789    O THR B   4      20.927  29.110  31.144  1.00  1.00            
ATOM    790    N LEU B   5      18.702  28.810  31.353  1.00  1.00            
ATOM    791   CA LEU B   5      18.478  29.696  30.266  1.00  1.00            
ATOM    792   CB LEU B   5      17.590  29.105  29.157  1.00  1.00            
ATOM    793   CG LEU B   5      18.206  27.873  28.472  1.00  1.00            
ATOM    794  CD1 LEU B   5      17.343  27.392  27.295  1.00  1.00            
ATOM    795  CD2 LEU B   5      19.667  28.137  28.079  1.00  1.00            
ATOM    796    C LEU B   5      17.759  30.897  30.776  1.00  1.00            
ATOM    797    O LEU B   5      16.835  30.816  31.584  1.00  1.00            
ATOM    798    N TRP B   6      18.226  32.056  30.302  1.00  1.00            
ATOM    799   CA TRP B   6      17.729  33.369  30.567  1.00  1.00            
ATOM    800   CB TRP B   6      17.964  33.852  32.005  1.00  1.00            
ATOM    801   CG TRP B   6      16.989  33.267  32.992  1.00  1.00            
ATOM    802  CD2 TRP B   6      15.637  33.731  33.096  1.00  1.00            
ATOM    803  CD1 TRP B   6      17.129  32.261  33.903  1.00  1.00            
ATOM    804  NE1 TRP B   6      15.943  32.074  34.575  1.00  1.00            
ATOM    805  CE2 TRP B   6      15.016  32.971  34.086  1.00  1.00            
ATOM    806  CE3 TRP B   6      14.969  34.710  32.419  1.00  1.00            
ATOM    807  CZ2 TRP B   6      13.708  33.182  34.414  1.00  1.00            
ATOM    808  CZ3 TRP B   6      13.652  34.923  32.753  1.00  1.00            
ATOM    809  CH2 TRP B   6      13.034  34.173  33.732  1.00  1.00            
ATOM    810    C TRP B   6      18.610  34.174  29.672  1.00  1.00            
ATOM    811    O TRP B   6      18.200  34.652  28.617  1.00  1.00            
ATOM    812    N LYS B   7      19.874  34.332  30.105  1.00  1.00            
ATOM    813   CA LYS B   7      20.888  34.963  29.317  1.00  1.00            
ATOM    814   CB LYS B   7      22.185  35.221  30.109  1.00  1.00            
ATOM    815   CG LYS B   7      23.292  35.895  29.296  1.00  1.00            
ATOM    816   CD LYS B   7      24.522  36.281  30.125  1.00  1.00            
ATOM    817   CE LYS B   7      24.259  37.372  31.166  1.00  1.00            
ATOM    818   NZ LYS B   7      25.488  37.634  31.949  1.00  1.00            
ATOM    819    C LYS B   7      21.228  33.994  28.230  1.00  1.00            
ATOM    820    O LYS B   7      20.987  32.795  28.360  1.00  1.00            
ATOM    821    N ARG B   8      21.785  34.491  27.111  1.00  1.00            
ATOM    822   CA ARG B   8      22.115  33.598  26.042  1.00  1.00            
ATOM    823   CB ARG B   8      22.510  34.298  24.733  1.00  1.00            
ATOM    824   CG ARG B   8      21.337  35.034  24.086  1.00  1.00            
ATOM    825   CD ARG B   8      21.623  35.480  22.653  1.00  1.00            
ATOM    826   NE ARG B   8      22.897  36.250  22.687  1.00  1.00            
ATOM    827   CZ ARG B   8      22.890  37.571  23.027  1.00  1.00            
ATOM    828  NH1 ARG B   8      21.712  38.192  23.328  1.00  1.00            
ATOM    829  NH2 ARG B   8      24.063  38.264  23.078  1.00  1.00            
ATOM    830    C ARG B   8      23.240  32.740  26.490  1.00  1.00            
ATOM    831    O ARG B   8      24.027  33.119  27.355  1.00  1.00            
ATOM    832    N PRO B   9      23.303  31.558  25.948  1.00  1.00            
ATOM    833   CA PRO B   9      24.362  30.687  26.338  1.00  1.00            
ATOM    834   CD PRO B   9      22.118  30.824  25.533  1.00  1.00            
ATOM    835   CB PRO B   9      24.045  29.336  25.705  1.00  1.00            
ATOM    836   CG PRO B   9      22.504  29.336  25.649  1.00  1.00            
ATOM    837    C PRO B   9      25.643  31.324  25.925  1.00  1.00            
ATOM    838    O PRO B   9      25.806  31.617  24.742  1.00  1.00            
ATOM    839    N LEU B  10      26.564  31.535  26.881  4.00  1.00            
ATOM    840   CA LEU B  10      27.819  32.170  26.607  4.00  1.00            
ATOM    841   CB LEU B  10      27.969  33.526  27.326  4.00  1.00            
ATOM    842   CG LEU B  10      29.330  34.226  27.134  4.00  1.00            
ATOM    843  CD1 LEU B  10      29.560  34.635  25.671  4.00  1.00            
ATOM    844  CD2 LEU B  10      29.491  35.397  28.118  4.00  1.00            
ATOM    845    C LEU B  10      28.871  31.287  27.166  4.00  1.00            
ATOM    846    O LEU B  10      28.721  30.718  28.246  4.00  1.00            
ATOM    847    N VAL B  11      29.969  31.134  26.417  4.00  1.00            
ATOM    848   CA VAL B  11      31.039  30.341  26.915  4.00  1.00            
ATOM    849   CB VAL B  11      31.143  28.992  26.264  4.00  1.00            
ATOM    850  CG1 VAL B  11      32.465  28.326  26.683  4.00  1.00            
ATOM    851  CG2 VAL B  11      29.912  28.172  26.665  4.00  1.00            
ATOM    852    C VAL B  11      32.290  31.063  26.595  4.00  1.00            
ATOM    853    O VAL B  11      32.376  31.775  25.594  4.00  1.00            
ATOM    854    N THR B  12      33.300  30.908  27.464  4.00  1.00            
ATOM    855   CA THR B  12      34.547  31.507  27.146  4.00  1.00            
ATOM    856   CB THR B  12      35.345  31.909  28.350  4.00  1.00            
ATOM    857  OG1 THR B  12      35.640  30.776  29.155  4.00  1.00            
ATOM    858  CG2 THR B  12      34.518  32.927  29.152  4.00  1.00            
ATOM    859    C THR B  12      35.274  30.457  26.405  4.00  1.00            
ATOM    860    O THR B  12      35.650  29.425  26.958  4.00  1.00            
ATOM    861    N ILE B  13      35.465  30.688  25.100  4.00  1.00            
ATOM    862   CA ILE B  13      36.102  29.664  24.355  4.00  1.00            
ATOM    863   CB ILE B  13      35.488  29.393  23.016  4.00  1.00            
ATOM    864  CG1 ILE B  13      34.057  28.863  23.179  4.00  1.00            
ATOM    865  CG2 ILE B  13      36.413  28.414  22.273  4.00  1.00            
ATOM    866  CD1 ILE B  13      33.996  27.535  23.932  4.00  1.00            
ATOM    867    C ILE B  13      37.500  30.085  24.109  4.00  1.00            
ATOM    868    O ILE B  13      37.752  31.160  23.569  4.00  1.00            
ATOM    869    N ARG B  14      38.462  29.241  24.518  4.00  1.00            
ATOM    870   CA ARG B  14      39.800  29.658  24.275  4.00  1.00            
ATOM    871   CB ARG B  14      40.743  29.488  25.472  4.00  1.00            
ATOM    872   CG ARG B  14      42.103  30.145  25.231  4.00  1.00            
ATOM    873   CD ARG B  14      43.069  29.952  26.394  4.00  1.00            
ATOM    874   NE ARG B  14      43.119  28.489  26.653  4.00  1.00            
ATOM    875   CZ ARG B  14      43.989  27.990  27.577  4.00  1.00            
ATOM    876  NH1 ARG B  14      44.832  28.830  28.244  4.00  1.00            
ATOM    877  NH2 ARG B  14      44.009  26.650  27.832  4.00  1.00            
ATOM    878    C ARG B  14      40.343  28.861  23.136  4.00  1.00            
ATOM    879    O ARG B  14      40.603  27.666  23.267  4.00  1.00            
ATOM    880    N ILE B  15      40.519  29.519  21.971  4.00  1.00            
ATOM    881   CA ILE B  15      41.028  28.850  20.808  4.00  1.00            
ATOM    882   CB ILE B  15      39.979  28.656  19.753  4.00  1.00            
ATOM    883  CG1 ILE B  15      38.788  27.866  20.323  4.00  1.00            
ATOM    884  CG2 ILE B  15      40.636  27.975  18.542  4.00  1.00            
ATOM    885  CD1 ILE B  15      37.537  27.936  19.448  4.00  1.00            
ATOM    886    C ILE B  15      42.069  29.745  20.215  4.00  1.00            
ATOM    887    O ILE B  15      41.905  30.964  20.182  4.00  1.00            
ATOM    888    N GLY B  16      43.189  29.158  19.755  3.00  1.00            
ATOM    889   CA GLY B  16      44.186  29.937  19.085  3.00  1.00            
ATOM    890    C GLY B  16      44.916  30.776  20.085  3.00  1.00            
ATOM    891    O GLY B  16      45.609  31.722  19.714  3.00  1.00            
ATOM    892    N GLY B  17      44.791  30.458  21.385  3.00  1.00            
ATOM    893   CA GLY B  17      45.506  31.240  22.350  3.00  1.00            
ATOM    894    C GLY B  17      44.716  32.474  22.638  3.00  1.00            
ATOM    895    O GLY B  17      45.234  33.422  23.226  3.00  1.00            
ATOM    896    N GLN B  18      43.432  32.507  22.232  4.00  1.00            
ATOM    897   CA GLN B  18      42.692  33.704  22.501  4.00  1.00            
ATOM    898   CB GLN B  18      42.235  34.467  21.246  4.00  1.00            
ATOM    899   CG GLN B  18      43.389  35.089  20.459  4.00  1.00            
ATOM    900   CD GLN B  18      42.802  35.908  19.317  4.00  1.00            
ATOM    901  OE1 GLN B  18      42.896  37.134  19.307  4.00  1.00            
ATOM    902  NE2 GLN B  18      42.176  35.216  18.327  4.00  1.00            
ATOM    903    C GLN B  18      41.470  33.380  23.284  4.00  1.00            
ATOM    904    O GLN B  18      40.899  32.297  23.159  4.00  1.00            
ATOM    905    N LEU B  19      41.055  34.333  24.143  4.00  1.00            
ATOM    906   CA LEU B  19      39.836  34.125  24.852  4.00  1.00            
ATOM    907   CB LEU B  19      39.764  34.726  26.263  4.00  1.00            
ATOM    908   CG LEU B  19      38.405  34.440  26.930  4.00  1.00            
ATOM    909  CD1 LEU B  19      38.100  32.933  26.936  4.00  1.00            
ATOM    910  CD2 LEU B  19      38.334  35.048  28.339  4.00  1.00            
ATOM    911    C LEU B  19      38.780  34.759  24.016  4.00  1.00            
ATOM    912    O LEU B  19      38.744  35.979  23.859  4.00  1.00            
ATOM    913    N LYS B  20      37.888  33.930  23.439  4.00  1.00            
ATOM    914   CA LYS B  20      36.906  34.490  22.564  4.00  1.00            
ATOM    915   CB LYS B  20      37.027  33.970  21.118  4.00  1.00            
ATOM    916   CG LYS B  20      36.520  34.965  20.069  4.00  1.00            
ATOM    917   CD LYS B  20      37.011  34.665  18.649  4.00  1.00            
ATOM    918   CE LYS B  20      36.927  35.866  17.700  4.00  1.00            
ATOM    919   NZ LYS B  20      35.561  36.433  17.709  4.00  1.00            
ATOM    920    C LYS B  20      35.554  34.137  23.109  4.00  1.00            
ATOM    921    O LYS B  20      35.406  33.180  23.869  4.00  1.00            
ATOM    922    N GLU B  21      34.535  34.942  22.741  4.00  1.00            
ATOM    923   CA GLU B  21      33.185  34.791  23.213  4.00  1.00            
ATOM    924   CB GLU B  21      32.364  36.087  23.094  4.00  1.00            
ATOM    925   CG GLU B  21      33.013  37.298  23.770  4.00  1.00            
ATOM    926   CD GLU B  21      33.117  37.056  25.268  4.00  1.00            
ATOM    927  OE1 GLU B  21      32.830  35.913  25.715  4.00  1.00            
ATOM    928  OE2 GLU B  21      33.492  38.021  25.989  4.00  1.00            
ATOM    929    C GLU B  21      32.497  33.764  22.369  4.00  1.00            
ATOM    930    O GLU B  21      32.953  33.457  21.268  4.00  1.00            
ATOM    931    N ALA B  22      31.383  33.180  22.874  4.00  1.00            
ATOM    932   CA ALA B  22      30.731  32.183  22.074  4.00  1.00            
ATOM    933   CB ALA B  22      31.528  30.870  21.998  4.00  1.00            
ATOM    934    C ALA B  22      29.389  31.851  22.597  4.00  1.00            
ATOM    935    O ALA B  22      29.004  32.250  23.695  4.00  1.00            
ATOM    936    N LEU B  23      28.630  31.109  21.765  4.00  1.00            
ATOM    937   CA LEU B  23      27.323  30.700  22.152  4.00  1.00            
ATOM    938   CB LEU B  23      26.203  31.360  21.330  4.00  1.00            
ATOM    939   CG LEU B  23      26.217  32.900  21.368  4.00  1.00            
ATOM    940  CD1 LEU B  23      24.978  33.472  20.662  4.00  1.00            
ATOM    941  CD2 LEU B  23      26.404  33.445  22.791  4.00  1.00            
ATOM    942    C LEU B  23      27.183  29.220  21.918  4.00  1.00            
ATOM    943    O LEU B  23      27.573  28.718  20.866  4.00  1.00            
ATOM    944    N LEU B  24      26.639  28.467  22.902  4.00  1.00            
ATOM    945   CA LEU B  24      26.359  27.075  22.653  4.00  1.00            
ATOM    946   CB LEU B  24      26.029  26.241  23.901  4.00  1.00            
ATOM    947   CG LEU B  24      27.110  26.275  24.988  4.00  1.00            
ATOM    948  CD1 LEU B  24      28.445  25.697  24.489  4.00  1.00            
ATOM    949  CD2 LEU B  24      27.224  27.688  25.574  4.00  1.00            
ATOM    950    C LEU B  24      25.062  27.141  21.894  4.00  1.00            
ATOM    951    O LEU B  24      24.225  27.992  22.195  4.00  1.00            
ATOM    952    N ASP B  25      24.849  26.286  20.875  1.00  1.00            
ATOM    953   CA ASP B  25      23.589  26.371  20.180  1.00  1.00            
ATOM    954   CB ASP B  25      23.683  27.097  18.827  1.00  1.00            
ATOM    955   CG ASP B  25      23.943  28.572  19.076  1.00  1.00            
ATOM    956  OD1 ASP B  25      23.377  29.116  20.061  1.00  1.00            
ATOM    957  OD2 ASP B  25      24.715  29.174  18.282  1.00  1.00            
ATOM    958    C ASP B  25      23.144  24.987  19.842  1.00  1.00            
ATOM    959    O ASP B  25      23.837  24.260  19.133  1.00  1.00            
ATOM    960    N THR B  26      21.980  24.571  20.371  3.00  1.00            
ATOM    961   CA THR B  26      21.433  23.299  20.002  3.00  1.00            
ATOM    962   CB THR B  26      20.266  22.911  20.856  3.00  1.00            
ATOM    963  OG1 THR B  26      19.791  21.628  20.478  3.00  1.00            
ATOM    964  CG2 THR B  26      19.165  23.972  20.708  3.00  1.00            
ATOM    965    C THR B  26      20.998  23.404  18.589  3.00  1.00            
ATOM    966    O THR B  26      21.198  22.485  17.796  3.00  1.00            
ATOM    967    N GLY B  27      20.412  24.558  18.225  3.00  1.00            
ATOM    968   CA GLY B  27      19.933  24.671  16.886  3.00  1.00            
ATOM    969    C GLY B  27      20.965  25.341  16.058  3.00  1.00            
ATOM    970    O GLY B  27      21.098  26.563  16.053  3.00  1.00            
ATOM    971    N ALA B  28      21.730  24.522  15.325  1.00  1.00            
ATOM    972   CA ALA B  28      22.707  25.038  14.429  1.00  1.00            
ATOM    973   CB ALA B  28      23.652  26.049  15.096  1.00  1.00            
ATOM    974    C ALA B  28      23.543  23.850  14.050  1.00  1.00            
ATOM    975    O ALA B  28      23.977  23.095  14.918  1.00  1.00            
ATOM    976    N ASP B  29      23.786  23.637  12.743  1.00  1.00            
ATOM    977   CA ASP B  29      24.547  22.484  12.340  1.00  1.00            
ATOM    978   CB ASP B  29      24.508  22.219  10.823  1.00  1.00            
ATOM    979   CG ASP B  29      23.164  21.613  10.447  1.00  1.00            
ATOM    980  OD1 ASP B  29      22.299  21.479  11.352  1.00  1.00            
ATOM    981  OD2 ASP B  29      22.991  21.264   9.249  1.00  1.00            
ATOM    982    C ASP B  29      25.996  22.593  12.691  1.00  1.00            
ATOM    983    O ASP B  29      26.555  21.703  13.331  1.00  1.00            
ATOM    984    N ASP B  30      26.644  23.707  12.300  1.00  1.00            
ATOM    985   CA ASP B  30      28.071  23.741  12.436  1.00  1.00            
ATOM    986   CB ASP B  30      28.821  24.071  11.134  1.00  1.00            
ATOM    987   CG ASP B  30      28.672  22.893  10.191  1.00  1.00            
ATOM    988  OD1 ASP B  30      27.543  22.340  10.116  1.00  1.00            
ATOM    989  OD2 ASP B  30      29.689  22.516   9.550  1.00  1.00            
ATOM    990    C ASP B  30      28.506  24.770  13.385  1.00  1.00            
ATOM    991    O ASP B  30      27.722  25.426  14.065  1.00  1.00            
ATOM    992    N THR B  31      29.840  24.883  13.441  1.00  1.00            
ATOM    993   CA THR B  31      30.472  25.876  14.222  1.00  1.00            
ATOM    994   CB THR B  31      31.904  25.544  14.548  1.00  1.00            
ATOM    995  OG1 THR B  31      31.970  24.329  15.280  1.00  1.00            
ATOM    996  CG2 THR B  31      32.537  26.687  15.360  1.00  1.00            
ATOM    997    C THR B  31      30.453  27.108  13.391  1.00  1.00            
ATOM    998    O THR B  31      30.228  27.042  12.185  1.00  1.00            
ATOM    999    N VAL B  32      30.625  28.277  14.029  4.00  1.00            
ATOM   1000   CA VAL B  32      30.703  29.505  13.302  4.00  1.00            
ATOM   1001   CB VAL B  32      29.390  30.226  13.209  4.00  1.00            
ATOM   1002  CG1 VAL B  32      29.601  31.563  12.480  4.00  1.00            
ATOM   1003  CG2 VAL B  32      28.387  29.294  12.509  4.00  1.00            
ATOM   1004    C VAL B  32      31.639  30.337  14.091  4.00  1.00            
ATOM   1005    O VAL B  32      31.876  30.054  15.263  4.00  1.00            
ATOM   1006    N LEU B  33      32.240  31.359  13.466  4.00  1.00            
ATOM   1007   CA LEU B  33      33.173  32.119  14.231  4.00  1.00            
ATOM   1008   CB LEU B  33      34.584  31.505  14.182  4.00  1.00            
ATOM   1009   CG LEU B  33      34.677  30.126  14.866  4.00  1.00            
ATOM   1010  CD1 LEU B  33      36.039  29.463  14.616  4.00  1.00            
ATOM   1011  CD2 LEU B  33      34.373  30.234  16.369  4.00  1.00            
ATOM   1012    C LEU B  33      33.263  33.490  13.647  4.00  1.00            
ATOM   1013    O LEU B  33      32.888  33.704  12.496  4.00  1.00            
ATOM   1014    N GLU B  34      33.733  34.477  14.439  1.00  1.00            
ATOM   1015   CA GLU B  34      33.922  35.747  13.810  1.00  1.00            
ATOM   1016   CB GLU B  34      33.991  36.990  14.715  1.00  1.00            
ATOM   1017   CG GLU B  34      32.606  37.378  15.242  1.00  1.00            
ATOM   1018   CD GLU B  34      32.542  38.889  15.431  1.00  1.00            
ATOM   1019  OE1 GLU B  34      33.339  39.441  16.236  1.00  1.00            
ATOM   1020  OE2 GLU B  34      31.684  39.517  14.752  1.00  1.00            
ATOM   1021    C GLU B  34      35.162  35.620  12.993  1.00  1.00            
ATOM   1022    O GLU B  34      36.018  34.787  13.293  1.00  1.00            
ATOM   1023    N GLU B  35      35.270  36.427  11.917  1.00  1.00            
ATOM   1024   CA GLU B  35      36.368  36.301  11.003  1.00  1.00            
ATOM   1025   CB GLU B  35      36.361  37.374   9.897  1.00  1.00            
ATOM   1026   CG GLU B  35      37.387  37.122   8.788  1.00  1.00            
ATOM   1027   CD GLU B  35      37.109  38.083   7.638  1.00  1.00            
ATOM   1028  OE1 GLU B  35      35.971  38.622   7.570  1.00  1.00            
ATOM   1029  OE2 GLU B  35      38.033  38.284   6.806  1.00  1.00            
ATOM   1030    C GLU B  35      37.632  36.391  11.773  1.00  1.00            
ATOM   1031    O GLU B  35      37.860  37.350  12.509  1.00  1.00            
ATOM   1032    N MET B  36      38.483  35.355  11.641  1.00  1.00            
ATOM   1033   CA MET B  36      39.695  35.430  12.381  1.00  1.00            
ATOM   1034   CB MET B  36      39.631  34.848  13.809  1.00  1.00            
ATOM   1035   CG MET B  36      39.218  33.383  13.941  1.00  1.00            
ATOM   1036   SD MET B  36      39.181  32.833  15.675  1.00  1.00            
ATOM   1037   CE MET B  36      38.131  31.380  15.406  1.00  1.00            
ATOM   1038    C MET B  36      40.835  34.836  11.641  1.00  1.00            
ATOM   1039    O MET B  36      40.670  33.984  10.770  1.00  1.00            
ATOM   1040    N ASN B  37      42.043  35.326  11.983  1.00  1.00            
ATOM   1041   CA ASN B  37      43.233  34.862  11.351  1.00  1.00            
ATOM   1042   CB ASN B  37      44.317  35.950  11.269  1.00  1.00            
ATOM   1043   CG ASN B  37      45.328  35.552  10.206  1.00  1.00            
ATOM   1044  OD1 ASN B  37      45.801  34.417  10.168  1.00  1.00            
ATOM   1045  ND2 ASN B  37      45.661  36.515   9.306  1.00  1.00            
ATOM   1046    C ASN B  37      43.756  33.748  12.189  1.00  1.00            
ATOM   1047    O ASN B  37      44.778  33.880  12.863  1.00  1.00            
ATOM   1048    N LEU B  38      43.051  32.604  12.159  1.00  1.00            
ATOM   1049   CA LEU B  38      43.513  31.459  12.877  1.00  1.00            
ATOM   1050   CB LEU B  38      42.404  30.487  13.325  1.00  1.00            
ATOM   1051   CG LEU B  38      41.455  29.971  12.221  1.00  1.00            
ATOM   1052  CD1 LEU B  38      40.665  31.115  11.565  1.00  1.00            
ATOM   1053  CD2 LEU B  38      42.168  29.060  11.209  1.00  1.00            
ATOM   1054    C LEU B  38      44.460  30.765  11.950  1.00  1.00            
ATOM   1055    O LEU B  38      44.528  31.085  10.765  1.00  1.00            
ATOM   1056    N PRO B  39      45.209  29.844  12.477  1.00  1.00            
ATOM   1057   CA PRO B  39      46.176  29.095  11.720  1.00  1.00            
ATOM   1058   CD PRO B  39      45.441  29.773  13.908  1.00  1.00            
ATOM   1059   CB PRO B  39      47.147  28.514  12.752  1.00  1.00            
ATOM   1060   CG PRO B  39      46.369  28.562  14.081  1.00  1.00            
ATOM   1061    C PRO B  39      45.629  28.039  10.831  1.00  1.00            
ATOM   1062    O PRO B  39      44.509  27.585  11.053  1.00  1.00            
ATOM   1063    N GLY B  40      46.425  27.641   9.817  1.00  1.00            
ATOM   1064   CA GLY B  40      46.086  26.531   8.981  1.00  1.00            
ATOM   1065    C GLY B  40      45.520  26.949   7.669  1.00  1.00            
ATOM   1066    O GLY B  40      45.307  28.128   7.389  1.00  1.00            
ATOM   1067    N LYS B  41      45.275  25.922   6.830  1.00  1.00            
ATOM   1068   CA LYS B  41      44.759  26.050   5.503  1.00  1.00            
ATOM   1069   CB LYS B  41      44.925  24.777   4.655  1.00  1.00            
ATOM   1070   CG LYS B  41      46.379  24.418   4.347  1.00  1.00            
ATOM   1071   CD LYS B  41      47.105  25.475   3.515  1.00  1.00            
ATOM   1072   CE LYS B  41      48.560  25.119   3.208  1.00  1.00            
ATOM   1073   NZ LYS B  41      49.157  26.159   2.342  1.00  1.00            
ATOM   1074    C LYS B  41      43.303  26.316   5.592  1.00  1.00            
ATOM   1075    O LYS B  41      42.674  26.058   6.617  1.00  1.00            
ATOM   1076    N TRP B  42      42.728  26.875   4.512  4.00  1.00            
ATOM   1077   CA TRP B  42      41.328  27.128   4.589  4.00  1.00            
ATOM   1078   CB TRP B  42      40.957  28.617   4.691  4.00  1.00            
ATOM   1079   CG TRP B  42      41.429  29.256   5.971  4.00  1.00            
ATOM   1080  CD2 TRP B  42      42.619  30.050   6.078  4.00  1.00            
ATOM   1081  CD1 TRP B  42      40.859  29.241   7.210  4.00  1.00            
ATOM   1082  NE1 TRP B  42      41.628  29.966   8.087  4.00  1.00            
ATOM   1083  CE2 TRP B  42      42.712  30.473   7.404  4.00  1.00            
ATOM   1084  CE3 TRP B  42      43.555  30.399   5.148  4.00  1.00            
ATOM   1085  CZ2 TRP B  42      43.749  31.254   7.822  4.00  1.00            
ATOM   1086  CZ3 TRP B  42      44.600  31.189   5.573  4.00  1.00            
ATOM   1087  CH2 TRP B  42      44.694  31.606   6.885  4.00  1.00            
ATOM   1088    C TRP B  42      40.640  26.589   3.384  4.00  1.00            
ATOM   1089    O TRP B  42      41.213  26.503   2.300  4.00  1.00            
ATOM   1090    N LYS B  43      39.368  26.191   3.579  4.00  1.00            
ATOM   1091   CA LYS B  43      38.552  25.703   2.512  4.00  1.00            
ATOM   1092   CB LYS B  43      38.145  24.220   2.651  4.00  1.00            
ATOM   1093   CG LYS B  43      39.280  23.215   2.422  4.00  1.00            
ATOM   1094   CD LYS B  43      40.298  23.112   3.563  4.00  1.00            
ATOM   1095   CE LYS B  43      41.364  22.037   3.327  4.00  1.00            
ATOM   1096   NZ LYS B  43      40.735  20.696   3.276  4.00  1.00            
ATOM   1097    C LYS B  43      37.291  26.510   2.543  4.00  1.00            
ATOM   1098    O LYS B  43      37.004  27.215   3.509  4.00  1.00            
ATOM   1099    N PRO B  44      36.559  26.459   1.466  4.00  0.00            
ATOM   1100   CA PRO B  44      35.330  27.207   1.398  4.00  0.00            
ATOM   1101   CD PRO B  44      37.199  26.343   0.161  4.00  0.00            
ATOM   1102   CB PRO B  44      35.006  27.343  -0.088  4.00  0.00            
ATOM   1103   CG PRO B  44      36.375  27.234  -0.781  4.00  0.00            
ATOM   1104    C PRO B  44      34.260  26.459   2.144  4.00  0.00            
ATOM   1105    O PRO B  44      34.418  25.259   2.369  4.00  0.00            
ATOM   1106    N LYS B  45      33.176  27.150   2.550  4.00  0.00            
ATOM   1107   CA LYS B  45      32.089  26.508   3.235  4.00  0.00            
ATOM   1108   CB LYS B  45      32.274  26.531   4.765  4.00  0.00            
ATOM   1109   CG LYS B  45      31.310  25.640   5.551  4.00  0.00            
ATOM   1110   CD LYS B  45      31.707  25.485   7.023  4.00  0.00            
ATOM   1111   CE LYS B  45      30.867  24.456   7.780  4.00  0.00            
ATOM   1112   NZ LYS B  45      31.293  23.090   7.403  4.00  0.00            
ATOM   1113    C LYS B  45      30.884  27.309   2.923  4.00  0.00            
ATOM   1114    O LYS B  45      30.955  28.528   2.776  4.00  0.00            
ATOM   1115    N MET B  46      29.735  26.636   2.796  4.00  0.00            
ATOM   1116   CA MET B  46      28.562  27.392   2.523  4.00  0.00            
ATOM   1117   CB MET B  46      27.765  26.874   1.317  4.00  0.00            
ATOM   1118   CG MET B  46      26.512  27.701   1.039  4.00  0.00            
ATOM   1119   SD MET B  46      26.864  29.395   0.485  4.00  0.00            
ATOM   1120   CE MET B  46      27.628  28.866  -1.075  4.00  0.00            
ATOM   1121    C MET B  46      27.689  27.259   3.710  4.00  0.00            
ATOM   1122    O MET B  46      27.508  26.172   4.255  4.00  0.00            
ATOM   1123    N ILE B  47      27.138  28.394   4.157  4.00  0.00            
ATOM   1124   CA ILE B  47      26.284  28.330   5.291  4.00  0.00            
ATOM   1125   CB ILE B  47      26.848  29.018   6.501  4.00  0.00            
ATOM   1126  CG1 ILE B  47      28.161  28.365   6.947  4.00  0.00            
ATOM   1127  CG2 ILE B  47      25.774  29.030   7.602  4.00  0.00            
ATOM   1128  CD1 ILE B  47      28.827  29.140   8.081  4.00  0.00            
ATOM   1129    C ILE B  47      25.058  29.068   4.941  4.00  0.00            
ATOM   1130    O ILE B  47      25.083  30.014   4.154  4.00  0.00            
ATOM   1131    N GLY B  48      23.929  28.631   5.506  4.00  0.00            
ATOM   1132   CA GLY B  48      22.764  29.385   5.231  4.00  0.00            
ATOM   1133    C GLY B  48      22.257  29.878   6.547  4.00  0.00            
ATOM   1134    O GLY B  48      22.022  29.093   7.464  4.00  0.00            
ATOM   1135    N GLY B  49      22.083  31.207   6.673  1.00  0.00            
ATOM   1136   CA GLY B  49      21.525  31.741   7.879  1.00  0.00            
ATOM   1137    C GLY B  49      20.061  31.593   7.685  1.00  0.00            
ATOM   1138    O GLY B  49      19.617  31.144   6.630  1.00  0.00            
ATOM   1139    N ILE B  50      19.261  31.946   8.701  1.00  0.00            
ATOM   1140   CA ILE B  50      17.857  31.891   8.458  1.00  0.00            
ATOM   1141   CB ILE B  50      17.038  32.136   9.705  1.00  0.00            
ATOM   1142  CG1 ILE B  50      15.537  31.886   9.474  1.00  0.00            
ATOM   1143  CG2 ILE B  50      17.361  33.542  10.238  1.00  0.00            
ATOM   1144  CD1 ILE B  50      14.872  32.858   8.499  1.00  0.00            
ATOM   1145    C ILE B  50      17.634  33.009   7.477  1.00  0.00            
ATOM   1146    O ILE B  50      18.117  34.123   7.676  1.00  0.00            
ATOM   1147    N GLY B  51      16.920  32.741   6.365  1.00  0.00            
ATOM   1148   CA GLY B  51      16.708  33.767   5.375  1.00  0.00            
ATOM   1149    C GLY B  51      17.924  33.901   4.499  1.00  0.00            
ATOM   1150    O GLY B  51      18.228  33.011   3.706  1.00  0.00            
ATOM   1151    N GLY B  52      18.650  35.033   4.625  1.00  0.00            
ATOM   1152   CA GLY B  52      19.765  35.344   3.768  1.00  0.00            
ATOM   1153    C GLY B  52      20.828  34.303   3.959  1.00  0.00            
ATOM   1154    O GLY B  52      20.688  33.404   4.788  1.00  0.00            
ATOM   1155    N PHE B  53      21.924  34.407   3.171  4.00  0.00            
ATOM   1156   CA PHE B  53      22.940  33.390   3.151  4.00  0.00            
ATOM   1157   CB PHE B  53      22.994  32.689   1.784  4.00  0.00            
ATOM   1158   CG PHE B  53      23.264  33.753   0.772  4.00  0.00            
ATOM   1159  CD1 PHE B  53      22.230  34.502   0.257  4.00  0.00            
ATOM   1160  CD2 PHE B  53      24.546  34.023   0.352  4.00  0.00            
ATOM   1161  CE1 PHE B  53      22.467  35.489  -0.670  4.00  0.00            
ATOM   1162  CE2 PHE B  53      24.790  35.009  -0.577  4.00  0.00            
ATOM   1163   CZ PHE B  53      23.750  35.744  -1.091  4.00  0.00            
ATOM   1164    C PHE B  53      24.294  33.941   3.431  4.00  0.00            
ATOM   1165    O PHE B  53      24.596  35.088   3.106  4.00  0.00            
ATOM   1166    N ILE B  54      25.148  33.112   4.074  4.00  0.00            
ATOM   1167   CA ILE B  54      26.478  33.561   4.334  4.00  0.00            
ATOM   1168   CB ILE B  54      26.713  33.951   5.767  4.00  0.00            
ATOM   1169  CG1 ILE B  54      27.988  34.800   5.889  4.00  0.00            
ATOM   1170  CG2 ILE B  54      26.717  32.685   6.637  4.00  0.00            
ATOM   1171  CD1 ILE B  54      28.112  35.507   7.236  4.00  0.00            
ATOM   1172    C ILE B  54      27.470  32.511   3.926  4.00  0.00            
ATOM   1173    O ILE B  54      27.375  31.354   4.333  4.00  0.00            
ATOM   1174    N LYS B  55      28.440  32.900   3.069  4.00  0.00            
ATOM   1175   CA LYS B  55      29.517  32.025   2.692  4.00  0.00            
ATOM   1176   CB LYS B  55      30.265  32.484   1.428  4.00  0.00            
ATOM   1177   CG LYS B  55      29.395  32.496   0.171  4.00  0.00            
ATOM   1178   CD LYS B  55      30.012  33.266  -1.000  4.00  0.00            
ATOM   1179   CE LYS B  55      30.924  32.415  -1.886  4.00  0.00            
ATOM   1180   NZ LYS B  55      31.452  33.231  -3.002  4.00  0.00            
ATOM   1181    C LYS B  55      30.478  32.173   3.827  4.00  0.00            
ATOM   1182    O LYS B  55      30.658  33.278   4.336  4.00  0.00            
ATOM   1183    N VAL B  56      31.105  31.075   4.285  4.00  0.00            
ATOM   1184   CA VAL B  56      32.028  31.243   5.369  4.00  0.00            
ATOM   1185   CB VAL B  56      31.554  30.676   6.668  4.00  0.00            
ATOM   1186  CG1 VAL B  56      30.326  31.481   7.118  4.00  0.00            
ATOM   1187  CG2 VAL B  56      31.302  29.170   6.477  4.00  0.00            
ATOM   1188    C VAL B  56      33.294  30.546   5.020  4.00  0.00            
ATOM   1189    O VAL B  56      33.290  29.542   4.309  4.00  0.00            
ATOM   1190    N ARG B  57      34.424  31.095   5.504  4.00  0.00            
ATOM   1191   CA ARG B  57      35.671  30.437   5.294  4.00  0.00            
ATOM   1192   CB ARG B  57      36.925  31.290   5.543  4.00  0.00            
ATOM   1193   CG ARG B  57      38.211  30.586   5.098  4.00  0.00            
ATOM   1194   CD ARG B  57      39.432  31.506   5.032  4.00  0.00            
ATOM   1195   NE ARG B  57      39.533  32.208   6.343  4.00  0.00            
ATOM   1196   CZ ARG B  57      40.593  33.026   6.610  4.00  0.00            
ATOM   1197  NH1 ARG B  57      41.603  33.164   5.702  4.00  0.00            
ATOM   1198  NH2 ARG B  57      40.637  33.721   7.785  4.00  0.00            
ATOM   1199    C ARG B  57      35.659  29.244   6.203  4.00  0.00            
ATOM   1200    O ARG B  57      34.889  29.211   7.157  4.00  0.00            
ATOM   1201    N GLN B  58      36.447  28.190   5.904  4.00  1.00            
ATOM   1202   CA GLN B  58      36.417  27.055   6.788  4.00  1.00            
ATOM   1203   CB GLN B  58      35.825  25.772   6.171  4.00  1.00            
ATOM   1204   CG GLN B  58      35.814  24.593   7.150  4.00  1.00            
ATOM   1205   CD GLN B  58      35.436  23.328   6.392  4.00  1.00            
ATOM   1206  OE1 GLN B  58      34.998  22.344   6.984  4.00  1.00            
ATOM   1207  NE2 GLN B  58      35.622  23.346   5.044  4.00  1.00            
ATOM   1208    C GLN B  58      37.802  26.701   7.154  4.00  1.00            
ATOM   1209    O GLN B  58      38.750  26.940   6.408  4.00  1.00            
ATOM   1210    N TYR B  59      37.940  26.126   8.356  4.00  1.00            
ATOM   1211   CA TYR B  59      39.226  25.683   8.758  4.00  1.00            
ATOM   1212   CB TYR B  59      39.900  26.571   9.820  4.00  1.00            
ATOM   1213   CG TYR B  59      41.187  25.907  10.171  4.00  1.00            
ATOM   1214  CD1 TYR B  59      42.291  26.000   9.355  4.00  1.00            
ATOM   1215  CD2 TYR B  59      41.274  25.169  11.327  4.00  1.00            
ATOM   1216  CE1 TYR B  59      43.467  25.370   9.694  4.00  1.00            
ATOM   1217  CE2 TYR B  59      42.446  24.540  11.667  4.00  1.00            
ATOM   1218   CZ TYR B  59      43.546  24.637  10.853  4.00  1.00            
ATOM   1219   OH TYR B  59      44.750  23.988  11.206  4.00  1.00            
ATOM   1220    C TYR B  59      39.083  24.299   9.310  4.00  1.00            
ATOM   1221    O TYR B  59      38.044  23.934   9.859  4.00  1.00            
ATOM   1222    N ASP B  60      40.150  23.490   9.167  4.00  1.00            
ATOM   1223   CA ASP B  60      40.163  22.124   9.592  4.00  1.00            
ATOM   1224   CB ASP B  60      41.332  21.317   8.998  4.00  1.00            
ATOM   1225   CG ASP B  60      41.201  21.276   7.483  4.00  1.00            
ATOM   1226  OD1 ASP B  60      40.341  22.021   6.941  4.00  1.00            
ATOM   1227  OD2 ASP B  60      41.964  20.502   6.846  4.00  1.00            
ATOM   1228    C ASP B  60      40.365  22.098  11.080  4.00  1.00            
ATOM   1229    O ASP B  60      39.731  22.841  11.826  4.00  1.00            
ATOM   1230    N GLN B  61      41.273  21.205  11.532  4.00  1.00            
ATOM   1231   CA GLN B  61      41.555  20.947  12.918  4.00  1.00            
ATOM   1232   CB GLN B  61      42.721  19.968  13.113  4.00  1.00            
ATOM   1233   CG GLN B  61      43.168  19.828  14.569  4.00  1.00            
ATOM   1234   CD GLN B  61      44.537  19.169  14.556  4.00  1.00            
ATOM   1235  OE1 GLN B  61      45.119  18.888  15.603  4.00  1.00            
ATOM   1236  NE2 GLN B  61      45.073  18.926  13.331  4.00  1.00            
ATOM   1237    C GLN B  61      41.969  22.187  13.626  4.00  1.00            
ATOM   1238    O GLN B  61      43.111  22.631  13.515  4.00  1.00            
ATOM   1239    N ILE B  62      41.040  22.767  14.405  4.00  1.00            
ATOM   1240   CA ILE B  62      41.407  23.862  15.247  4.00  1.00            
ATOM   1241   CB ILE B  62      40.716  25.153  14.914  4.00  1.00            
ATOM   1242  CG1 ILE B  62      41.292  26.287  15.776  4.00  1.00            
ATOM   1243  CG2 ILE B  62      39.194  24.966  15.026  4.00  1.00            
ATOM   1244  CD1 ILE B  62      40.876  27.680  15.306  4.00  1.00            
ATOM   1245    C ILE B  62      41.018  23.426  16.620  4.00  1.00            
ATOM   1246    O ILE B  62      39.869  23.076  16.886  4.00  1.00            
ATOM   1247    N PRO B  63      41.969  23.405  17.503  4.00  1.00            
ATOM   1248   CA PRO B  63      41.693  22.999  18.846  4.00  1.00            
ATOM   1249   CD PRO B  63      43.116  24.297  17.431  4.00  1.00            
ATOM   1250   CB PRO B  63      43.006  23.203  19.596  4.00  1.00            
ATOM   1251   CG PRO B  63      43.602  24.435  18.886  4.00  1.00            
ATOM   1252    C PRO B  63      40.676  23.938  19.368  4.00  1.00            
ATOM   1253    O PRO B  63      40.661  25.097  18.956  4.00  1.00            
ATOM   1254    N VAL B  64      39.797  23.459  20.253  4.00  1.00            
ATOM   1255   CA VAL B  64      38.849  24.352  20.822  4.00  1.00            
ATOM   1256   CB VAL B  64      37.477  24.222  20.233  4.00  1.00            
ATOM   1257  CG1 VAL B  64      36.524  25.151  20.999  4.00  1.00            
ATOM   1258  CG2 VAL B  64      37.559  24.512  18.724  4.00  1.00            
ATOM   1259    C VAL B  64      38.736  23.975  22.255  4.00  1.00            
ATOM   1260    O VAL B  64      38.662  22.795  22.589  4.00  1.00            
ATOM   1261    N GLU B  65      38.745  24.969  23.156  4.00  1.00            
ATOM   1262   CA GLU B  65      38.562  24.623  24.530  4.00  1.00            
ATOM   1263   CB GLU B  65      39.695  25.113  25.447  4.00  1.00            
ATOM   1264   CG GLU B  65      41.034  24.421  25.180  4.00  1.00            
ATOM   1265   CD GLU B  65      42.058  24.996  26.147  4.00  1.00            
ATOM   1266  OE1 GLU B  65      41.679  25.275  27.315  4.00  1.00            
ATOM   1267  OE2 GLU B  65      43.235  25.167  25.729  4.00  1.00            
ATOM   1268    C GLU B  65      37.302  25.329  24.933  4.00  1.00            
ATOM   1269    O GLU B  65      37.189  26.545  24.788  4.00  1.00            
ATOM   1270    N ILE B  66      36.300  24.574  25.421  4.00  1.00            
ATOM   1271   CA ILE B  66      35.053  25.162  25.817  4.00  1.00            
ATOM   1272   CB ILE B  66      33.888  24.512  25.111  4.00  1.00            
ATOM   1273  CG1 ILE B  66      32.557  25.140  25.547  4.00  1.00            
ATOM   1274  CG2 ILE B  66      33.976  22.984  25.276  4.00  1.00            
ATOM   1275  CD1 ILE B  66      31.361  24.644  24.735  4.00  1.00            
ATOM   1276    C ILE B  66      34.879  24.969  27.296  4.00  1.00            
ATOM   1277    O ILE B  66      34.619  23.868  27.777  4.00  1.00            
ATOM   1278    N CYS B  67      35.036  26.065  28.062  3.00  1.00            
ATOM   1279   CA CYS B  67      34.827  26.030  29.482  3.00  1.00            
ATOM   1280   CB CYS B  67      33.366  25.763  29.896  3.00  1.00            
ATOM   1281   SG CYS B  67      32.232  27.143  29.554  3.00  1.00            
ATOM   1282    C CYS B  67      35.654  24.936  30.079  3.00  1.00            
ATOM   1283    O CYS B  67      35.229  24.296  31.038  3.00  1.00            
ATOM   1284    N GLY B  68      36.862  24.689  29.540  3.00  1.00            
ATOM   1285   CA GLY B  68      37.691  23.678  30.129  3.00  1.00            
ATOM   1286    C GLY B  68      37.532  22.376  29.414  3.00  1.00            
ATOM   1287    O GLY B  68      38.247  21.420  29.709  3.00  1.00            
ATOM   1288    N HIS B  69      36.582  22.277  28.470  4.00  1.00            
ATOM   1289   CA HIS B  69      36.472  21.041  27.752  4.00  1.00            
ATOM   1290  ND1 HIS B  69      35.016  18.193  27.716  4.00  1.00            
ATOM   1291   CG HIS B  69      34.878  19.274  26.875  4.00  1.00            
ATOM   1292   CB HIS B  69      35.032  20.695  27.333  4.00  1.00            
ATOM   1293  NE2 HIS B  69      34.512  17.374  25.713  4.00  1.00            
ATOM   1294  CD2 HIS B  69      34.572  18.756  25.653  4.00  1.00            
ATOM   1295  CE1 HIS B  69      34.786  17.082  26.971  4.00  1.00            
ATOM   1296    C HIS B  69      37.295  21.210  26.520  4.00  1.00            
ATOM   1297    O HIS B  69      37.484  22.327  26.045  4.00  1.00            
ATOM   1298    N LYS B  70      37.840  20.111  25.966  4.00  1.00            
ATOM   1299   CA LYS B  70      38.639  20.309  24.795  4.00  1.00            
ATOM   1300   CB LYS B  70      40.066  19.750  24.906  4.00  1.00            
ATOM   1301   CG LYS B  70      40.122  18.224  24.946  4.00  1.00            
ATOM   1302   CD LYS B  70      41.518  17.678  24.641  4.00  1.00            
ATOM   1303   CE LYS B  70      41.580  16.154  24.532  4.00  1.00            
ATOM   1304   NZ LYS B  70      42.920  15.740  24.057  4.00  1.00            
ATOM   1305    C LYS B  70      37.990  19.619  23.654  4.00  1.00            
ATOM   1306    O LYS B  70      37.405  18.548  23.803  4.00  1.00            
ATOM   1307    N ALA B  71      38.066  20.250  22.470  4.00  1.00            
ATOM   1308   CA ALA B  71      37.494  19.650  21.310  4.00  1.00            
ATOM   1309   CB ALA B  71      36.128  20.236  20.923  4.00  1.00            
ATOM   1310    C ALA B  71      38.413  19.918  20.158  4.00  1.00            
ATOM   1311    O ALA B  71      39.071  20.953  20.105  4.00  1.00            
ATOM   1312    N ILE B  72      38.511  18.960  19.216  4.00  1.00            
ATOM   1313   CA ILE B  72      39.224  19.178  17.987  4.00  1.00            
ATOM   1314   CB ILE B  72      40.237  18.123  17.657  4.00  1.00            
ATOM   1315  CG1 ILE B  72      41.366  18.106  18.700  4.00  1.00            
ATOM   1316  CG2 ILE B  72      40.724  18.381  16.222  4.00  1.00            
ATOM   1317  CD1 ILE B  72      40.912  17.624  20.077  4.00  1.00            
ATOM   1318    C ILE B  72      38.136  19.049  16.986  4.00  1.00            
ATOM   1319    O ILE B  72      37.423  18.048  16.980  4.00  1.00            
ATOM   1320    N GLY B  73      37.947  20.050  16.113  4.00  1.00            
ATOM   1321   CA GLY B  73      36.810  19.880  15.266  4.00  1.00            
ATOM   1322    C GLY B  73      36.899  20.815  14.117  4.00  1.00            
ATOM   1323    O GLY B  73      37.976  21.289  13.759  4.00  1.00            
ATOM   1324    N THR B  74      35.735  21.095  13.499  4.00  1.00            
ATOM   1325   CA THR B  74      35.757  21.944  12.353  4.00  1.00            
ATOM   1326   CB THR B  74      35.010  21.417  11.163  4.00  1.00            
ATOM   1327  OG1 THR B  74      35.276  22.234  10.032  4.00  1.00            
ATOM   1328  CG2 THR B  74      33.505  21.419  11.472  4.00  1.00            
ATOM   1329    C THR B  74      35.177  23.268  12.676  4.00  1.00            
ATOM   1330    O THR B  74      34.152  23.377  13.347  4.00  1.00            
ATOM   1331    N VAL B  75      35.854  24.325  12.194  4.00  1.00            
ATOM   1332   CA VAL B  75      35.363  25.639  12.438  4.00  1.00            
ATOM   1333   CB VAL B  75      36.265  26.503  13.270  4.00  1.00            
ATOM   1334  CG1 VAL B  75      36.411  25.869  14.661  4.00  1.00            
ATOM   1335  CG2 VAL B  75      37.592  26.706  12.519  4.00  1.00            
ATOM   1336    C VAL B  75      35.225  26.333  11.152  4.00  1.00            
ATOM   1337    O VAL B  75      36.015  26.155  10.225  4.00  1.00            
ATOM   1338    N LEU B  76      34.171  27.146  11.066  4.00  1.00            
ATOM   1339   CA LEU B  76      34.040  27.915   9.891  4.00  1.00            
ATOM   1340   CB LEU B  76      32.755  27.621   9.101  4.00  1.00            
ATOM   1341   CG LEU B  76      31.471  27.869   9.898  4.00  1.00            
ATOM   1342  CD1 LEU B  76      31.143  29.368  10.001  4.00  1.00            
ATOM   1343  CD2 LEU B  76      30.324  26.979   9.395  4.00  1.00            
ATOM   1344    C LEU B  76      34.085  29.342  10.334  4.00  1.00            
ATOM   1345    O LEU B  76      33.548  29.696  11.383  4.00  1.00            
ATOM   1346    N VAL B  77      34.768  30.202   9.559  4.00  1.00            
ATOM   1347   CA VAL B  77      34.922  31.564   9.956  4.00  1.00            
ATOM   1348   CB VAL B  77      36.343  32.033   9.899  4.00  1.00            
ATOM   1349  CG1 VAL B  77      36.776  32.081   8.425  4.00  1.00            
ATOM   1350  CG2 VAL B  77      36.444  33.381  10.625  4.00  1.00            
ATOM   1351    C VAL B  77      34.124  32.442   9.040  4.00  1.00            
ATOM   1352    O VAL B  77      34.034  32.176   7.845  4.00  1.00            
ATOM   1353    N GLY B  78      33.510  33.517   9.582  1.00  1.00            
ATOM   1354   CA GLY B  78      32.736  34.416   8.765  1.00  1.00            
ATOM   1355    C GLY B  78      32.230  35.520   9.659  1.00  1.00            
ATOM   1356    O GLY B  78      32.547  35.604  10.845  1.00  1.00            
ATOM   1357    N PRO B  79      31.453  36.381   9.060  1.00  1.00            
ATOM   1358   CA PRO B  79      30.886  37.524   9.749  1.00  1.00            
ATOM   1359   CD PRO B  79      31.775  36.705   7.677  1.00  1.00            
ATOM   1360   CB PRO B  79      30.584  38.557   8.662  1.00  1.00            
ATOM   1361   CG PRO B  79      31.569  38.219   7.535  1.00  1.00            
ATOM   1362    C PRO B  79      29.731  37.431  10.718  1.00  1.00            
ATOM   1363    O PRO B  79      29.393  38.477  11.270  1.00  1.00            
ATOM   1364    N THR B  80      29.109  36.260  10.955  1.00  1.00            
ATOM   1365   CA THR B  80      27.904  36.130  11.751  1.00  1.00            
ATOM   1366   CB THR B  80      27.671  34.689  12.113  1.00  1.00            
ATOM   1367  OG1 THR B  80      27.524  33.913  10.933  1.00  1.00            
ATOM   1368  CG2 THR B  80      26.425  34.547  12.997  1.00  1.00            
ATOM   1369    C THR B  80      27.962  36.948  13.026  1.00  1.00            
ATOM   1370    O THR B  80      29.030  37.328  13.503  1.00  1.00            
ATOM   1371    N PRO B  81      26.795  37.243  13.573  1.00  1.00            
ATOM   1372   CA PRO B  81      26.697  38.026  14.779  1.00  1.00            
ATOM   1373   CD PRO B  81      25.622  37.452  12.737  1.00  1.00            
ATOM   1374   CB PRO B  81      25.214  38.285  14.994  1.00  1.00            
ATOM   1375   CG PRO B  81      24.686  38.367  13.555  1.00  1.00            
ATOM   1376    C PRO B  81      27.445  37.640  16.010  1.00  1.00            
ATOM   1377    O PRO B  81      28.079  38.512  16.602  1.00  1.00            
ATOM   1378    N VAL B  82      27.407  36.370  16.430  1.00  1.00            
ATOM   1379   CA VAL B  82      28.127  36.008  17.614  1.00  1.00            
ATOM   1380   CB VAL B  82      27.246  35.519  18.723  1.00  1.00            
ATOM   1381  CG1 VAL B  82      26.287  36.656  19.114  1.00  1.00            
ATOM   1382  CG2 VAL B  82      26.541  34.236  18.254  1.00  1.00            
ATOM   1383    C VAL B  82      28.957  34.863  17.167  1.00  1.00            
ATOM   1384    O VAL B  82      28.801  34.377  16.049  1.00  1.00            
ATOM   1385    N ASN B  83      29.875  34.401  18.019  1.00  1.00            
ATOM   1386   CA ASN B  83      30.796  33.435  17.524  1.00  1.00            
ATOM   1387   CB ASN B  83      31.835  33.068  18.603  1.00  1.00            
ATOM   1388   CG ASN B  83      33.156  32.722  17.933  1.00  1.00            
ATOM   1389  OD1 ASN B  83      33.388  33.079  16.781  1.00  1.00            
ATOM   1390  ND2 ASN B  83      34.063  32.037  18.680  1.00  1.00            
ATOM   1391    C ASN B  83      30.112  32.190  17.087  1.00  1.00            
ATOM   1392    O ASN B  83      30.194  31.827  15.916  1.00  1.00            
ATOM   1393    N ILE B  84      29.385  31.540  18.013  4.00  1.00            
ATOM   1394   CA ILE B  84      28.662  30.332  17.738  4.00  1.00            
ATOM   1395   CB ILE B  84      27.967  30.325  16.403  4.00  1.00            
ATOM   1396  CG1 ILE B  84      26.981  31.507  16.339  4.00  1.00            
ATOM   1397  CG2 ILE B  84      27.295  28.956  16.205  4.00  1.00            
ATOM   1398  CD1 ILE B  84      26.451  31.802  14.937  4.00  1.00            
ATOM   1399    C ILE B  84      29.524  29.126  17.894  4.00  1.00            
ATOM   1400    O ILE B  84      30.598  29.008  17.309  4.00  1.00            
ATOM   1401    N ILE B  85      29.030  28.215  18.753  4.00  1.00            
ATOM   1402   CA ILE B  85      29.552  26.913  19.029  4.00  1.00            
ATOM   1403   CB ILE B  85      29.821  26.655  20.484  4.00  1.00            
ATOM   1404  CG1 ILE B  85      30.917  27.597  21.010  4.00  1.00            
ATOM   1405  CG2 ILE B  85      30.143  25.163  20.652  4.00  1.00            
ATOM   1406  CD1 ILE B  85      31.063  27.572  22.531  4.00  1.00            
ATOM   1407    C ILE B  85      28.387  26.060  18.637  4.00  1.00            
ATOM   1408    O ILE B  85      27.245  26.479  18.824  4.00  1.00            
ATOM   1409    N GLY B  86      28.604  24.864  18.058  1.00  1.00            
ATOM   1410   CA GLY B  86      27.418  24.191  17.611  1.00  1.00            
ATOM   1411    C GLY B  86      27.572  22.730  17.671  1.00  1.00            
ATOM   1412    O GLY B  86      28.514  22.188  18.246  1.00  1.00            
ATOM   1413    N ARG B  87      26.589  22.064  17.048  2.00  1.00            
ATOM   1414   CA ARG B  87      26.597  20.650  16.976  2.00  1.00            
ATOM   1415   CB ARG B  87      25.417  20.074  16.169  2.00  1.00            
ATOM   1416   CG ARG B  87      25.393  18.546  16.087  2.00  1.00            
ATOM   1417   CD ARG B  87      24.095  17.989  15.495  2.00  1.00            
ATOM   1418   NE ARG B  87      24.125  18.225  14.025  2.00  1.00            
ATOM   1419   CZ ARG B  87      23.031  17.921  13.268  2.00  1.00            
ATOM   1420  NH1 ARG B  87      21.918  17.394  13.856  2.00  1.00            
ATOM   1421  NH2 ARG B  87      23.046  18.150  11.922  2.00  1.00            
ATOM   1422    C ARG B  87      27.869  20.326  16.249  2.00  1.00            
ATOM   1423    O ARG B  87      28.444  21.184  15.580  2.00  1.00            
ATOM   1424    N ASN B  88      28.350  19.077  16.372  2.00  1.00            
ATOM   1425   CA ASN B  88      29.589  18.681  15.763  2.00  1.00            
ATOM   1426   CB ASN B  88      29.679  19.084  14.278  2.00  1.00            
ATOM   1427   CG ASN B  88      30.594  18.101  13.560  2.00  1.00            
ATOM   1428  OD1 ASN B  88      31.626  17.684  14.083  2.00  1.00            
ATOM   1429  ND2 ASN B  88      30.186  17.697  12.326  2.00  1.00            
ATOM   1430    C ASN B  88      30.699  19.337  16.524  2.00  1.00            
ATOM   1431    O ASN B  88      31.811  19.501  16.023  2.00  1.00            
ATOM   1432    N LEU B  89      30.398  19.727  17.779  2.00  1.00            
ATOM   1433   CA LEU B  89      31.340  20.290  18.707  2.00  1.00            
ATOM   1434   CB LEU B  89      31.391  21.830  18.602  2.00  1.00            
ATOM   1435   CG LEU B  89      32.424  22.545  19.499  2.00  1.00            
ATOM   1436  CD1 LEU B  89      32.455  24.052  19.196  2.00  1.00            
ATOM   1437  CD2 LEU B  89      32.198  22.274  20.996  2.00  1.00            
ATOM   1438    C LEU B  89      30.786  19.887  20.018  2.00  1.00            
ATOM   1439    O LEU B  89      31.455  19.306  20.871  2.00  1.00            
ATOM   1440    N LEU B  90      29.491  20.190  20.163  2.00  1.00            
ATOM   1441   CA LEU B  90      28.717  19.876  21.314  2.00  1.00            
ATOM   1442   CB LEU B  90      27.273  20.389  21.150  2.00  1.00            
ATOM   1443   CG LEU B  90      26.403  20.347  22.415  2.00  1.00            
ATOM   1444  CD1 LEU B  90      26.246  18.919  22.949  2.00  1.00            
ATOM   1445  CD2 LEU B  90      26.901  21.357  23.460  2.00  1.00            
ATOM   1446    C LEU B  90      28.674  18.380  21.366  2.00  1.00            
ATOM   1447    O LEU B  90      28.679  17.775  22.434  2.00  1.00            
ATOM   1448    N THR B  91      28.622  17.729  20.192  3.00  1.00            
ATOM   1449   CA THR B  91      28.572  16.298  20.199  3.00  1.00            
ATOM   1450   CB THR B  91      28.616  15.707  18.819  3.00  1.00            
ATOM   1451  OG1 THR B  91      27.524  16.175  18.041  3.00  1.00            
ATOM   1452  CG2 THR B  91      28.567  14.175  18.940  3.00  1.00            
ATOM   1453    C THR B  91      29.804  15.812  20.888  3.00  1.00            
ATOM   1454    O THR B  91      29.729  14.980  21.792  3.00  1.00            
ATOM   1455    N GLN B  92      30.977  16.343  20.499  3.00  1.00            
ATOM   1456   CA GLN B  92      32.190  15.865  21.095  3.00  1.00            
ATOM   1457   CB GLN B  92      33.480  16.379  20.431  3.00  1.00            
ATOM   1458   CG GLN B  92      34.723  15.678  20.996  3.00  1.00            
ATOM   1459   CD GLN B  92      35.939  16.047  20.158  3.00  1.00            
ATOM   1460  OE1 GLN B  92      36.167  17.215  19.849  3.00  1.00            
ATOM   1461  NE2 GLN B  92      36.746  15.019  19.775  3.00  1.00            
ATOM   1462    C GLN B  92      32.227  16.241  22.548  3.00  1.00            
ATOM   1463    O GLN B  92      32.664  15.448  23.381  3.00  1.00            
ATOM   1464    N ILE B  93      31.751  17.452  22.904  3.00  1.00            
ATOM   1465   CA ILE B  93      31.837  17.859  24.280  3.00  1.00            
ATOM   1466   CB ILE B  93      31.346  19.251  24.585  3.00  1.00            
ATOM   1467  CG1 ILE B  93      31.729  19.620  26.026  3.00  1.00            
ATOM   1468  CG2 ILE B  93      29.835  19.335  24.345  3.00  1.00            
ATOM   1469  CD1 ILE B  93      31.435  21.076  26.385  3.00  1.00            
ATOM   1470    C ILE B  93      31.040  16.902  25.117  3.00  1.00            
ATOM   1471    O ILE B  93      31.479  16.528  26.205  3.00  1.00            
ATOM   1472    N GLY B  94      29.862  16.450  24.637  3.00  1.00            
ATOM   1473   CA GLY B  94      29.091  15.531  25.434  3.00  1.00            
ATOM   1474    C GLY B  94      27.919  16.226  26.041  3.00  1.00            
ATOM   1475    O GLY B  94      27.280  15.700  26.951  3.00  1.00            
ATOM   1476    N CYS B  95      27.602  17.438  25.554  1.00  1.00            
ATOM   1477   CA CYS B  95      26.498  18.154  26.111  1.00  1.00            
ATOM   1478   CB CYS B  95      26.542  19.666  25.841  1.00  1.00            
ATOM   1479   SG CYS B  95      28.014  20.464  26.549  1.00  1.00            
ATOM   1480    C CYS B  95      25.207  17.642  25.568  1.00  1.00            
ATOM   1481    O CYS B  95      25.157  16.971  24.538  1.00  1.00            
ATOM   1482    N THR B  96      24.118  17.927  26.307  4.00  1.00            
ATOM   1483   CA THR B  96      22.806  17.542  25.889  4.00  1.00            
ATOM   1484   CB THR B  96      22.397  16.194  26.398  4.00  1.00            
ATOM   1485  OG1 THR B  96      22.342  16.204  27.816  4.00  1.00            
ATOM   1486  CG2 THR B  96      23.424  15.158  25.911  4.00  1.00            
ATOM   1487    C THR B  96      21.855  18.522  26.472  4.00  1.00            
ATOM   1488    O THR B  96      22.235  19.367  27.281  4.00  1.00            
ATOM   1489    N LEU B  97      20.577  18.443  26.057  4.00  1.00            
ATOM   1490   CA LEU B  97      19.613  19.329  26.623  4.00  1.00            
ATOM   1491   CB LEU B  97      18.673  19.994  25.603  4.00  1.00            
ATOM   1492   CG LEU B  97      19.391  21.035  24.724  4.00  1.00            
ATOM   1493  CD1 LEU B  97      19.901  22.213  25.570  4.00  1.00            
ATOM   1494  CD2 LEU B  97      20.497  20.388  23.878  4.00  1.00            
ATOM   1495    C LEU B  97      18.794  18.556  27.585  4.00  1.00            
ATOM   1496    O LEU B  97      18.481  17.389  27.356  4.00  1.00            
ATOM   1497    N ASN B  98      18.448  19.194  28.718  4.00  1.00            
ATOM   1498   CA ASN B  98      17.683  18.502  29.704  4.00  1.00            
ATOM   1499   CB ASN B  98      18.377  18.431  31.078  4.00  1.00            
ATOM   1500   CG ASN B  98      17.615  17.443  31.951  4.00  1.00            
ATOM   1501  OD1 ASN B  98      16.751  16.708  31.475  4.00  1.00            
ATOM   1502  ND2 ASN B  98      17.940  17.426  33.272  4.00  1.00            
ATOM   1503    C ASN B  98      16.397  19.226  29.901  4.00  1.00            
ATOM   1504    O ASN B  98      16.359  20.454  29.932  4.00  1.00            
ATOM   1505    N PHE B  99      15.289  18.470  30.019  1.00  1.00            
ATOM   1506   CA PHE B  99      14.044  19.124  30.265  1.00  1.00            
ATOM   1507   CB PHE B  99      13.688  20.188  29.206  1.00  1.00            
ATOM   1508   CG PHE B  99      13.566  19.562  27.860  1.00  1.00            
ATOM   1509  CD1 PHE B  99      14.661  19.456  27.033  1.00  1.00            
ATOM   1510  CD2 PHE B  99      12.353  19.085  27.421  1.00  1.00            
ATOM   1511  CE1 PHE B  99      14.545  18.881  25.788  1.00  1.00            
ATOM   1512  CE2 PHE B  99      12.231  18.511  26.177  1.00  1.00            
ATOM   1513   CZ PHE B  99      13.329  18.408  25.358  1.00  1.00            
ATOM   1514    C PHE B  99      12.918  18.121  30.392  1.00  1.00            
ATOM   1515    O PHE B  99      13.216  16.956  30.760  1.00  1.00            
ATOM   1516  OXT PHE B  99      11.744  18.513  30.154  1.00  1.00            
ATOM   1517    N ALA C   1      30.476  26.237  -4.001  4.00  0.00            
ATOM   1518   CA ALA C   1      31.537  26.231  -2.965  4.00  0.00            
ATOM   1519   CB ALA C   1      31.050  26.949  -1.694  4.00  0.00            
ATOM   1520    C ALA C   1      31.906  24.832  -2.600  4.00  0.00            
ATOM   1521    O ALA C   1      31.721  23.901  -3.382  4.00  0.00            
ATOM   1522    N ALA C   2      32.449  24.663  -1.378  4.00  0.00            
ATOM   1523   CA ALA C   2      32.859  23.378  -0.891  4.00  0.00            
ATOM   1524   CB ALA C   2      33.641  23.451   0.431  4.00  0.00            
ATOM   1525    C ALA C   2      31.610  22.595  -0.635  4.00  0.00            
ATOM   1526    O ALA C   2      30.519  23.152  -0.533  4.00  0.00            
ATOM   1527    N GLY C   3      31.750  21.258  -0.558  4.00  0.00            
ATOM   1528   CA GLY C   3      30.632  20.387  -0.347  4.00  0.00            
ATOM   1529    C GLY C   3      30.025  20.682   0.987  4.00  0.00            
ATOM   1530    O GLY C   3      28.806  20.625   1.146  4.00  0.00            
ATOM   1531    N ALA C   4      30.871  21.009   1.984  4.00  0.00            
ATOM   1532   CA ALA C   4      30.396  21.215   3.320  4.00  0.00            
ATOM   1533   CB ALA C   4      31.485  21.684   4.303  4.00  0.00            
ATOM   1534    C ALA C   4      29.324  22.241   3.304  4.00  0.00            
ATOM   1535    O ALA C   4      29.384  23.222   2.565  4.00  0.00            
ATOM   1536    N VAL C   5      28.284  21.997   4.123  4.00  0.00            
ATOM   1537   CA VAL C   5      27.189  22.908   4.200  4.00  0.00            
ATOM   1538   CB VAL C   5      25.959  22.434   3.489  4.00  0.00            
ATOM   1539  CG1 VAL C   5      26.278  22.305   1.990  4.00  0.00            
ATOM   1540  CG2 VAL C   5      25.490  21.127   4.152  4.00  0.00            
ATOM   1541    C VAL C   5      26.830  23.044   5.620  4.00  0.00            
ATOM   1542    O VAL C   5      27.107  22.173   6.442  4.00  0.00            
ATOM   1543    N ALA C   6      26.222  24.192   5.940  4.00  0.00            
ATOM   1544   CA ALA C   6      25.805  24.358   7.283  4.00  0.00            
ATOM   1545   CB ALA C   6      26.836  25.086   8.160  4.00  0.00            
ATOM   1546    C ALA C   6      24.577  25.189   7.272  4.00  0.00            
ATOM   1547    O ALA C   6      24.408  26.072   6.431  4.00  0.00            
ATOM   1548    N SER C   7      23.669  24.898   8.216  4.00  0.00            
ATOM   1549   CA SER C   7      22.496  25.697   8.317  4.00  0.00            
ATOM   1550   CB SER C   7      21.196  24.920   8.042  4.00  0.00            
ATOM   1551   OG SER C   7      21.183  24.459   6.699  4.00  0.00            
ATOM   1552    C SER C   7      22.462  26.172   9.719  4.00  0.00            
ATOM   1553    O SER C   7      22.589  25.388  10.659  4.00  0.00            
ATOM   1554    N TYR C   8      22.313  27.491   9.892  4.00  0.00            
ATOM   1555   CA TYR C   8      22.294  27.997  11.221  4.00  0.00            
ATOM   1556   CB TYR C   8      23.399  29.048  11.429  4.00  0.00            
ATOM   1557   CG TYR C   8      23.369  29.572  12.821  4.00  0.00            
ATOM   1558  CD1 TYR C   8      23.318  28.717  13.895  4.00  0.00            
ATOM   1559  CD2 TYR C   8      23.466  30.924  13.049  4.00  0.00            
ATOM   1560  CE1 TYR C   8      23.311  29.200  15.182  4.00  0.00            
ATOM   1561  CE2 TYR C   8      23.464  31.415  14.332  4.00  0.00            
ATOM   1562   CZ TYR C   8      23.380  30.555  15.401  4.00  0.00            
ATOM   1563   OH TYR C   8      23.376  31.063  16.717  4.00  0.00            
ATOM   1564    C TYR C   8      20.939  28.602  11.412  4.00  0.00            
ATOM   1565    O TYR C   8      20.639  29.658  10.859  4.00  0.00            
ATOM   1566    N ASP C   9      20.075  27.924  12.199  4.00  0.00            
ATOM   1567   CA ASP C   9      18.747  28.417  12.433  4.00  0.00            
ATOM   1568   CB ASP C   9      17.720  27.316  12.739  4.00  0.00            
ATOM   1569   CG ASP C   9      17.514  26.510  11.467  4.00  0.00            
ATOM   1570  OD1 ASP C   9      18.151  26.855  10.437  4.00  0.00            
ATOM   1571  OD2 ASP C   9      16.712  25.539  11.509  4.00  0.00            
ATOM   1572    C ASP C   9      18.843  29.282  13.649  4.00  0.00            
ATOM   1573    O ASP C   9      18.844  28.778  14.770  4.00  0.00            
ATOM   1574    N TYR C  10      18.944  30.617  13.465  4.00  0.00            
ATOM   1575   CA TYR C  10      19.122  31.460  14.614  4.00  0.00            
ATOM   1576   CB TYR C  10      20.602  31.821  14.832  4.00  0.00            
ATOM   1577   CG TYR C  10      20.733  32.795  15.952  4.00  0.00            
ATOM   1578  CD1 TYR C  10      20.769  32.371  17.259  4.00  0.00            
ATOM   1579  CD2 TYR C  10      20.808  34.144  15.686  4.00  0.00            
ATOM   1580  CE1 TYR C  10      20.885  33.280  18.285  4.00  0.00            
ATOM   1581  CE2 TYR C  10      20.925  35.057  16.707  4.00  0.00            
ATOM   1582   CZ TYR C  10      20.963  34.625  18.010  4.00  0.00            
ATOM   1583   OH TYR C  10      21.083  35.557  19.063  4.00  0.00            
ATOM   1584    C TYR C  10      18.381  32.724  14.463  4.00  0.00            
ATOM   1585    O TYR C  10      18.129  33.202  13.358  4.00  0.00            
ATOM   1586    N LEU C  11      17.992  33.289  15.614  4.00  0.00            
ATOM   1587   CA LEU C  11      17.369  34.554  15.567  4.00  0.00            
ATOM   1588   CB LEU C  11      15.858  34.502  15.833  4.00  0.00            
ATOM   1589   CG LEU C  11      15.054  33.736  14.770  4.00  0.00            
ATOM   1590  CD1 LEU C  11      13.558  33.738  15.119  4.00  0.00            
ATOM   1591  CD2 LEU C  11      15.336  34.274  13.358  4.00  0.00            
ATOM   1592    C LEU C  11      17.928  35.403  16.645  4.00  0.00            
ATOM   1593    O LEU C  11      18.115  34.965  17.779  4.00  0.00            
ATOM   1594    N VAL C  12      18.238  36.652  16.281  4.00  0.00            
ATOM   1595   CA VAL C  12      18.564  37.627  17.260  4.00  0.00            
ATOM   1596   CB VAL C  12      19.682  38.558  16.895  4.00  0.00            
ATOM   1597  CG1 VAL C  12      19.240  39.420  15.705  4.00  0.00            
ATOM   1598  CG2 VAL C  12      20.050  39.382  18.139  4.00  0.00            
ATOM   1599    C VAL C  12      17.307  38.417  17.280  4.00  0.00            
ATOM   1600    O VAL C  12      16.590  38.445  16.281  4.00  0.00            
ATOM   1601    N ILE C  13      16.957  39.068  18.395  4.00  0.00            
ATOM   1602   CA ILE C  13      15.656  39.651  18.319  4.00  0.00            
ATOM   1603   CB ILE C  13      14.675  39.005  19.260  4.00  0.00            
ATOM   1604  CG1 ILE C  13      13.257  39.562  19.046  4.00  0.00            
ATOM   1605  CG2 ILE C  13      15.205  39.192  20.691  4.00  0.00            
ATOM   1606  CD1 ILE C  13      12.178  38.819  19.834  4.00  0.00            
ATOM   1607    C ILE C  13      15.684  41.091  18.694  4.00  0.00            
ATOM   1608    O ILE C  13      16.566  41.557  19.414  4.00  0.00            
ATOM   1609    N GLY C  14      14.690  41.833  18.171  4.00  0.00            
ATOM   1610   CA GLY C  14      14.526  43.213  18.503  4.00  0.00            
ATOM   1611    C GLY C  14      13.067  43.501  18.414  4.00  0.00            
ATOM   1612    O GLY C  14      12.403  43.108  17.456  4.00  0.00            
ATOM   1613    N GLY C  15      12.530  44.202  19.427  4.00  0.00            
ATOM   1614   CA GLY C  15      11.145  44.557  19.397  4.00  0.00            
ATOM   1615    C GLY C  15      10.983  45.464  18.231  4.00  0.00            
ATOM   1616    O GLY C  15       9.997  45.395  17.501  4.00  0.00            
ATOM   1617    N GLY C  16      11.971  46.355  18.032  4.00  0.00            
ATOM   1618   CA GLY C  16      11.896  47.264  16.933  4.00  0.00            
ATOM   1619    C GLY C  16      12.079  48.666  17.505  4.00  0.00            
ATOM   1620    O GLY C  16      11.112  49.468  17.417  4.00  0.00            
ATOM   1621  OXT GLY C  16      13.186  48.952  18.033  4.00  0.00            
END
