# Supplementary material for: Integrative modeling of diverse protein-peptide systems using CABS-dock
Source: PLoS Comput Biol. 2023 Jul 5;19(7):e1011275. doi: 10.1371/journal.pcbi.1011275 (PMC10351741; doi:10.1371/journal.pcbi.1011275)
Supplement: S1 File — Files in pdb format containing atomic coordinates of the structures obtained in this study: the highest-scored amyloid models and 10 examples of the docked peptide for each enzyme-substrate complex. (ZIP) [file pcbi.1011275.s006.zip › 13_HIV1_AAGAVASYDYLVIGGG/431.pdb]

CRYST1    0.000    0.000    0.000   0.00   0.00   0.00 P 1           1
ATOM      1    N PRO A   1      12.946  15.245  29.341  1.00  1.00            
ATOM      2   CA PRO A   1      13.872  14.104  29.113  1.00  1.00            
ATOM      3   CD PRO A   1      11.776  15.131  28.403  1.00  1.00            
ATOM      4   CB PRO A   1      13.149  13.152  28.163  1.00  1.00            
ATOM      5   CG PRO A   1      12.171  14.045  27.393  1.00  1.00            
ATOM      6    C PRO A   1      15.102  14.687  28.517  1.00  1.00            
ATOM      7    O PRO A   1      15.046  15.799  27.994  1.00  1.00            
ATOM      8    N GLN A   2      16.221  13.949  28.582  4.00  1.00            
ATOM      9   CA GLN A   2      17.441  14.461  28.049  4.00  1.00            
ATOM     10   CB GLN A   2      18.678  13.652  28.474  4.00  1.00            
ATOM     11   CG GLN A   2      18.947  13.703  29.978  4.00  1.00            
ATOM     12   CD GLN A   2      20.169  12.845  30.271  4.00  1.00            
ATOM     13  OE1 GLN A   2      20.568  12.011  29.461  4.00  1.00            
ATOM     14  NE2 GLN A   2      20.779  13.051  31.469  4.00  1.00            
ATOM     15    C GLN A   2      17.359  14.388  26.568  4.00  1.00            
ATOM     16    O GLN A   2      16.861  13.412  26.009  4.00  1.00            
ATOM     17    N ILE A   3      17.831  15.448  25.889  4.00  1.00            
ATOM     18   CA ILE A   3      17.851  15.379  24.465  4.00  1.00            
ATOM     19   CB ILE A   3      17.208  16.558  23.771  4.00  1.00            
ATOM     20  CG1 ILE A   3      17.005  16.247  22.281  4.00  1.00            
ATOM     21  CG2 ILE A   3      18.017  17.835  24.035  4.00  1.00            
ATOM     22  CD1 ILE A   3      15.960  15.161  22.030  4.00  1.00            
ATOM     23    C ILE A   3      19.292  15.265  24.087  4.00  1.00            
ATOM     24    O ILE A   3      20.112  16.124  24.411  4.00  1.00            
ATOM     25    N THR A   4      19.657  14.147  23.438  1.00  1.00            
ATOM     26   CA THR A   4      21.018  13.997  23.027  1.00  1.00            
ATOM     27   CB THR A   4      21.402  12.577  22.739  1.00  1.00            
ATOM     28  OG1 THR A   4      20.609  12.060  21.681  1.00  1.00            
ATOM     29  CG2 THR A   4      21.191  11.747  24.019  1.00  1.00            
ATOM     30    C THR A   4      21.114  14.771  21.766  1.00  1.00            
ATOM     31    O THR A   4      20.104  14.995  21.101  1.00  1.00            
ATOM     32    N LEU A   5      22.317  15.235  21.391  1.00  1.00            
ATOM     33   CA LEU A   5      22.244  16.040  20.219  1.00  1.00            
ATOM     34   CB LEU A   5      22.664  17.500  20.464  1.00  1.00            
ATOM     35   CG LEU A   5      21.741  18.268  21.429  1.00  1.00            
ATOM     36  CD1 LEU A   5      20.323  18.418  20.854  1.00  1.00            
ATOM     37  CD2 LEU A   5      21.760  17.650  22.836  1.00  1.00            
ATOM     38    C LEU A   5      23.117  15.530  19.118  1.00  1.00            
ATOM     39    O LEU A   5      23.961  16.266  18.612  1.00  1.00            
ATOM     40    N TRP A   6      22.951  14.261  18.706  1.00  1.00            
ATOM     41   CA TRP A   6      23.671  13.832  17.543  1.00  1.00            
ATOM     42   CB TRP A   6      23.541  12.319  17.300  1.00  1.00            
ATOM     43   CG TRP A   6      24.154  11.474  18.392  1.00  1.00            
ATOM     44  CD2 TRP A   6      24.026  10.046  18.479  1.00  1.00            
ATOM     45  CD1 TRP A   6      24.890  11.862  19.473  1.00  1.00            
ATOM     46  NE1 TRP A   6      25.226  10.765  20.231  1.00  1.00            
ATOM     47  CE2 TRP A   6      24.701   9.641  19.630  1.00  1.00            
ATOM     48  CE3 TRP A   6      23.395   9.146  17.668  1.00  1.00            
ATOM     49  CZ2 TRP A   6      24.753   8.324  19.990  1.00  1.00            
ATOM     50  CZ3 TRP A   6      23.454   7.819  18.032  1.00  1.00            
ATOM     51  CH2 TRP A   6      24.119   7.416  19.171  1.00  1.00            
ATOM     52    C TRP A   6      23.013  14.532  16.396  1.00  1.00            
ATOM     53    O TRP A   6      23.672  15.138  15.554  1.00  1.00            
ATOM     54    N LYS A   7      21.663  14.468  16.357  1.00  1.00            
ATOM     55   CA LYS A   7      20.898  15.116  15.327  1.00  1.00            
ATOM     56   CB LYS A   7      20.207  14.171  14.327  1.00  1.00            
ATOM     57   CG LYS A   7      21.134  13.522  13.298  1.00  1.00            
ATOM     58   CD LYS A   7      20.412  12.492  12.424  1.00  1.00            
ATOM     59   CE LYS A   7      21.253  11.952  11.266  1.00  1.00            
ATOM     60   NZ LYS A   7      20.448  11.004  10.463  1.00  1.00            
ATOM     61    C LYS A   7      19.786  15.880  15.989  1.00  1.00            
ATOM     62    O LYS A   7      19.350  15.503  17.076  1.00  1.00            
ATOM     63    N ARG A   8      19.342  17.006  15.370  1.00  1.00            
ATOM     64   CA ARG A   8      18.180  17.724  15.841  1.00  1.00            
ATOM     65   CB ARG A   8      17.061  16.751  16.269  1.00  1.00            
ATOM     66   CG ARG A   8      16.521  15.862  15.149  1.00  1.00            
ATOM     67   CD ARG A   8      15.504  14.840  15.659  1.00  1.00            
ATOM     68   NE ARG A   8      16.223  13.943  16.609  1.00  1.00            
ATOM     69   CZ ARG A   8      15.824  13.861  17.913  1.00  1.00            
ATOM     70  NH1 ARG A   8      14.770  14.608  18.351  1.00  1.00            
ATOM     71  NH2 ARG A   8      16.483  13.038  18.780  1.00  1.00            
ATOM     72    C ARG A   8      18.596  18.691  16.925  1.00  1.00            
ATOM     73    O ARG A   8      19.659  19.275  16.718  1.00  1.00            
ATOM     74    N PRO A   9      17.976  18.981  18.073  1.00  1.00            
ATOM     75   CA PRO A   9      16.791  18.412  18.697  1.00  1.00            
ATOM     76   CD PRO A   9      18.414  20.169  18.781  1.00  1.00            
ATOM     77   CB PRO A   9      16.691  19.067  20.070  1.00  1.00            
ATOM     78   CG PRO A   9      17.340  20.441  19.847  1.00  1.00            
ATOM     79    C PRO A   9      15.527  18.632  17.921  1.00  1.00            
ATOM     80    O PRO A   9      15.411  19.639  17.226  1.00  1.00            
ATOM     81    N LEU A  10      14.576  17.681  18.013  4.00  1.00            
ATOM     82   CA LEU A  10      13.296  17.805  17.375  4.00  1.00            
ATOM     83   CB LEU A  10      13.043  16.729  16.306  4.00  1.00            
ATOM     84   CG LEU A  10      11.677  16.846  15.608  4.00  1.00            
ATOM     85  CD1 LEU A  10      11.576  18.144  14.792  4.00  1.00            
ATOM     86  CD2 LEU A  10      11.378  15.592  14.769  4.00  1.00            
ATOM     87    C LEU A  10      12.299  17.607  18.450  4.00  1.00            
ATOM     88    O LEU A  10      12.436  16.727  19.299  4.00  1.00            
ATOM     89    N VAL A  11      11.271  18.458  18.456  4.00  1.00            
ATOM     90   CA VAL A  11      10.262  18.309  19.445  4.00  1.00            
ATOM     91   CB VAL A  11      10.328  19.373  20.505  4.00  1.00            
ATOM     92  CG1 VAL A  11       9.171  19.169  21.499  4.00  1.00            
ATOM     93  CG2 VAL A  11      11.723  19.324  21.150  4.00  1.00            
ATOM     94    C VAL A  11       8.982  18.501  18.701  4.00  1.00            
ATOM     95    O VAL A  11       8.982  19.031  17.592  4.00  1.00            
ATOM     96    N THR A  12       7.850  18.049  19.267  4.00  1.00            
ATOM     97   CA THR A  12       6.617  18.240  18.565  4.00  1.00            
ATOM     98   CB THR A  12       5.748  17.015  18.558  4.00  1.00            
ATOM     99  OG1 THR A  12       6.438  15.923  17.968  4.00  1.00            
ATOM    100  CG2 THR A  12       4.469  17.324  17.762  4.00  1.00            
ATOM    101    C THR A  12       5.871  19.298  19.304  4.00  1.00            
ATOM    102    O THR A  12       5.607  19.154  20.494  4.00  1.00            
ATOM    103    N ILE A  13       5.488  20.394  18.621  4.00  1.00            
ATOM    104   CA ILE A  13       4.853  21.447  19.358  4.00  1.00            
ATOM    105   CB ILE A  13       5.472  22.799  19.156  4.00  1.00            
ATOM    106  CG1 ILE A  13       6.929  22.826  19.643  4.00  1.00            
ATOM    107  CG2 ILE A  13       4.571  23.830  19.856  4.00  1.00            
ATOM    108  CD1 ILE A  13       7.653  24.123  19.282  4.00  1.00            
ATOM    109    C ILE A  13       3.432  21.589  18.935  4.00  1.00            
ATOM    110    O ILE A  13       3.132  21.675  17.746  4.00  1.00            
ATOM    111    N ARG A  14       2.509  21.636  19.915  4.00  1.00            
ATOM    112   CA ARG A  14       1.128  21.793  19.572  4.00  1.00            
ATOM    113   CB ARG A  14       0.173  20.976  20.457  4.00  1.00            
ATOM    114   CG ARG A  14      -1.297  21.159  20.077  4.00  1.00            
ATOM    115   CD ARG A  14      -2.273  20.363  20.945  4.00  1.00            
ATOM    116   NE ARG A  14      -3.643  20.660  20.441  4.00  1.00            
ATOM    117   CZ ARG A  14      -4.657  19.766  20.633  4.00  1.00            
ATOM    118  NH1 ARG A  14      -4.426  18.599  21.300  4.00  1.00            
ATOM    119  NH2 ARG A  14      -5.905  20.043  20.152  4.00  1.00            
ATOM    120    C ARG A  14       0.761  23.231  19.763  4.00  1.00            
ATOM    121    O ARG A  14       0.616  23.693  20.894  4.00  1.00            
ATOM    122    N ILE A  15       0.602  23.989  18.656  4.00  1.00            
ATOM    123   CA ILE A  15       0.221  25.365  18.804  4.00  1.00            
ATOM    124   CB ILE A  15       1.366  26.319  18.579  4.00  1.00            
ATOM    125  CG1 ILE A  15       1.048  27.725  19.119  4.00  1.00            
ATOM    126  CG2 ILE A  15       1.735  26.288  17.088  4.00  1.00            
ATOM    127  CD1 ILE A  15      -0.101  28.446  18.416  4.00  1.00            
ATOM    128    C ILE A  15      -0.862  25.660  17.821  4.00  1.00            
ATOM    129    O ILE A  15      -0.781  25.290  16.651  4.00  1.00            
ATOM    130    N GLY A  16      -1.941  26.309  18.297  3.00  1.00            
ATOM    131   CA GLY A  16      -2.985  26.733  17.417  3.00  1.00            
ATOM    132    C GLY A  16      -3.777  25.549  16.970  3.00  1.00            
ATOM    133    O GLY A  16      -4.577  25.651  16.042  3.00  1.00            
ATOM    134    N GLY A  17      -3.597  24.387  17.625  3.00  1.00            
ATOM    135   CA GLY A  17      -4.351  23.242  17.209  3.00  1.00            
ATOM    136    C GLY A  17      -3.566  22.520  16.162  3.00  1.00            
ATOM    137    O GLY A  17      -4.053  21.565  15.560  3.00  1.00            
ATOM    138    N GLN A  18      -2.319  22.962  15.911  4.00  1.00            
ATOM    139   CA GLN A  18      -1.537  22.298  14.913  4.00  1.00            
ATOM    140   CB GLN A  18      -0.728  23.228  13.986  4.00  1.00            
ATOM    141   CG GLN A  18      -1.516  23.794  12.798  4.00  1.00            
ATOM    142   CD GLN A  18      -2.443  24.910  13.258  4.00  1.00            
ATOM    143  OE1 GLN A  18      -2.674  25.106  14.449  4.00  1.00            
ATOM    144  NE2 GLN A  18      -2.994  25.668  12.274  4.00  1.00            
ATOM    145    C GLN A  18      -0.570  21.359  15.565  4.00  1.00            
ATOM    146    O GLN A  18      -0.084  21.601  16.668  4.00  1.00            
ATOM    147    N LEU A  19      -0.293  20.234  14.869  4.00  1.00            
ATOM    148   CA LEU A  19       0.572  19.189  15.341  4.00  1.00            
ATOM    149   CB LEU A  19       0.590  17.996  14.361  4.00  1.00            
ATOM    150   CG LEU A  19       1.357  16.738  14.825  4.00  1.00            
ATOM    151  CD1 LEU A  19       2.874  16.966  14.918  4.00  1.00            
ATOM    152  CD2 LEU A  19       0.749  16.166  16.115  4.00  1.00            
ATOM    153    C LEU A  19       1.971  19.709  15.475  4.00  1.00            
ATOM    154    O LEU A  19       2.600  19.531  16.515  4.00  1.00            
ATOM    155    N LYS A  20       2.476  20.365  14.410  4.00  1.00            
ATOM    156   CA LYS A  20       3.759  21.015  14.337  4.00  1.00            
ATOM    157   CB LYS A  20       3.828  22.306  15.172  4.00  1.00            
ATOM    158   CG LYS A  20       5.029  23.199  14.858  4.00  1.00            
ATOM    159   CD LYS A  20       4.889  23.983  13.552  4.00  1.00            
ATOM    160   CE LYS A  20       4.782  23.105  12.306  4.00  1.00            
ATOM    161   NZ LYS A  20       4.648  23.956  11.102  4.00  1.00            
ATOM    162    C LYS A  20       4.928  20.163  14.722  4.00  1.00            
ATOM    163    O LYS A  20       4.807  19.113  15.350  4.00  1.00            
ATOM    164    N GLU A  21       6.119  20.625  14.275  4.00  1.00            
ATOM    165   CA GLU A  21       7.391  20.052  14.607  4.00  1.00            
ATOM    166   CB GLU A  21       8.134  19.361  13.449  4.00  1.00            
ATOM    167   CG GLU A  21       7.553  17.996  13.074  4.00  1.00            
ATOM    168   CD GLU A  21       8.555  17.295  12.168  4.00  1.00            
ATOM    169  OE1 GLU A  21       8.971  17.911  11.150  4.00  1.00            
ATOM    170  OE2 GLU A  21       8.926  16.134  12.487  4.00  1.00            
ATOM    171    C GLU A  21       8.241  21.181  15.067  4.00  1.00            
ATOM    172    O GLU A  21       7.919  22.341  14.817  4.00  1.00            
ATOM    173    N ALA A  22       9.346  20.887  15.779  4.00  1.00            
ATOM    174   CA ALA A  22      10.077  22.023  16.238  4.00  1.00            
ATOM    175   CB ALA A  22       9.494  22.639  17.521  4.00  1.00            
ATOM    176    C ALA A  22      11.481  21.700  16.536  4.00  1.00            
ATOM    177    O ALA A  22      11.906  20.545  16.577  4.00  1.00            
ATOM    178    N LEU A  23      12.235  22.793  16.716  4.00  1.00            
ATOM    179   CA LEU A  23      13.606  22.741  17.065  4.00  1.00            
ATOM    180   CB LEU A  23      14.492  23.367  15.965  4.00  1.00            
ATOM    181   CG LEU A  23      16.012  23.395  16.220  4.00  1.00            
ATOM    182  CD1 LEU A  23      16.384  24.398  17.321  4.00  1.00            
ATOM    183  CD2 LEU A  23      16.582  21.991  16.464  4.00  1.00            
ATOM    184    C LEU A  23      13.744  23.545  18.322  4.00  1.00            
ATOM    185    O LEU A  23      13.219  24.654  18.410  4.00  1.00            
ATOM    186    N LEU A  24      14.430  22.997  19.347  4.00  1.00            
ATOM    187   CA LEU A  24      14.619  23.764  20.546  4.00  1.00            
ATOM    188   CB LEU A  24      14.589  22.931  21.846  4.00  1.00            
ATOM    189   CG LEU A  24      15.631  21.799  21.963  4.00  1.00            
ATOM    190  CD1 LEU A  24      17.047  22.330  22.230  4.00  1.00            
ATOM    191  CD2 LEU A  24      15.189  20.757  23.003  4.00  1.00            
ATOM    192    C LEU A  24      15.937  24.447  20.377  4.00  1.00            
ATOM    193    O LEU A  24      16.912  23.831  19.950  4.00  1.00            
ATOM    194    N ASP A  25      16.001  25.763  20.660  1.00  1.00            
ATOM    195   CA ASP A  25      17.246  26.416  20.390  1.00  1.00            
ATOM    196   CB ASP A  25      17.176  27.439  19.243  1.00  1.00            
ATOM    197   CG ASP A  25      18.606  27.783  18.854  1.00  1.00            
ATOM    198  OD1 ASP A  25      19.538  27.216  19.484  1.00  1.00            
ATOM    199  OD2 ASP A  25      18.789  28.612  17.923  1.00  1.00            
ATOM    200    C ASP A  25      17.742  27.140  21.583  1.00  1.00            
ATOM    201    O ASP A  25      17.073  28.018  22.125  1.00  1.00            
ATOM    202    N THR A  26      18.941  26.747  22.039  3.00  1.00            
ATOM    203   CA THR A  26      19.595  27.572  22.996  3.00  1.00            
ATOM    204   CB THR A  26      20.566  26.844  23.878  3.00  1.00            
ATOM    205  OG1 THR A  26      19.903  25.815  24.598  3.00  1.00            
ATOM    206  CG2 THR A  26      21.186  27.856  24.855  3.00  1.00            
ATOM    207    C THR A  26      20.375  28.429  22.061  3.00  1.00            
ATOM    208    O THR A  26      21.300  27.955  21.406  3.00  1.00            
ATOM    209    N GLY A  27      19.989  29.708  21.932  3.00  1.00            
ATOM    210   CA GLY A  27      20.601  30.528  20.930  3.00  1.00            
ATOM    211    C GLY A  27      19.673  31.669  20.744  3.00  1.00            
ATOM    212    O GLY A  27      19.805  32.714  21.379  3.00  1.00            
ATOM    213    N ALA A  28      18.695  31.479  19.847  1.00  1.00            
ATOM    214   CA ALA A  28      17.787  32.538  19.562  1.00  1.00            
ATOM    215   CB ALA A  28      16.806  32.218  18.420  1.00  1.00            
ATOM    216    C ALA A  28      16.979  32.868  20.776  1.00  1.00            
ATOM    217    O ALA A  28      16.519  31.985  21.496  1.00  1.00            
ATOM    218    N ASP A  29      16.813  34.182  21.040  1.00  1.00            
ATOM    219   CA ASP A  29      16.062  34.630  22.176  1.00  1.00            
ATOM    220   CB ASP A  29      16.182  36.145  22.410  1.00  1.00            
ATOM    221   CG ASP A  29      17.611  36.431  22.848  1.00  1.00            
ATOM    222  OD1 ASP A  29      18.419  35.466  22.894  1.00  1.00            
ATOM    223  OD2 ASP A  29      17.912  37.617  23.147  1.00  1.00            
ATOM    224    C ASP A  29      14.614  34.317  22.011  1.00  1.00            
ATOM    225    O ASP A  29      14.003  33.693  22.877  1.00  1.00            
ATOM    226    N ASP A  30      14.028  34.720  20.869  1.00  1.00            
ATOM    227   CA ASP A  30      12.614  34.558  20.726  1.00  1.00            
ATOM    228   CB ASP A  30      11.924  35.731  20.008  1.00  1.00            
ATOM    229   CG ASP A  30      11.918  36.912  20.969  1.00  1.00            
ATOM    230  OD1 ASP A  30      12.354  36.719  22.136  1.00  1.00            
ATOM    231  OD2 ASP A  30      11.483  38.020  20.554  1.00  1.00            
ATOM    232    C ASP A  30      12.285  33.317  19.987  1.00  1.00            
ATOM    233    O ASP A  30      13.159  32.594  19.512  1.00  1.00            
ATOM    234    N THR A  31      10.967  33.056  19.896  1.00  1.00            
ATOM    235   CA THR A  31      10.480  31.906  19.211  1.00  1.00            
ATOM    236   CB THR A  31       9.207  31.359  19.778  1.00  1.00            
ATOM    237  OG1 THR A  31       9.398  31.004  21.138  1.00  1.00            
ATOM    238  CG2 THR A  31       8.803  30.119  18.965  1.00  1.00            
ATOM    239    C THR A  31      10.213  32.302  17.822  1.00  1.00            
ATOM    240    O THR A  31       9.855  33.442  17.534  1.00  1.00            
ATOM    241    N VAL A  32      10.415  31.347  16.913  4.00  1.00            
ATOM    242   CA VAL A  32      10.147  31.679  15.567  4.00  1.00            
ATOM    243   CB VAL A  32      11.355  31.608  14.682  4.00  1.00            
ATOM    244  CG1 VAL A  32      10.940  31.893  13.227  4.00  1.00            
ATOM    245  CG2 VAL A  32      12.398  32.584  15.245  4.00  1.00            
ATOM    246    C VAL A  32       9.169  30.681  15.064  4.00  1.00            
ATOM    247    O VAL A  32       9.236  29.501  15.405  4.00  1.00            
ATOM    248    N LEU A  33       8.210  31.144  14.246  4.00  1.00            
ATOM    249   CA LEU A  33       7.244  30.231  13.732  4.00  1.00            
ATOM    250   CB LEU A  33       5.821  30.478  14.266  4.00  1.00            
ATOM    251   CG LEU A  33       5.674  30.258  15.786  4.00  1.00            
ATOM    252  CD1 LEU A  33       5.845  28.780  16.171  4.00  1.00            
ATOM    253  CD2 LEU A  33       6.612  31.183  16.576  4.00  1.00            
ATOM    254    C LEU A  33       7.207  30.406  12.263  4.00  1.00            
ATOM    255    O LEU A  33       7.513  31.476  11.737  4.00  1.00            
ATOM    256    N GLU A  34       6.843  29.328  11.557  4.00  1.00            
ATOM    257   CA GLU A  34       6.759  29.422  10.142  4.00  1.00            
ATOM    258   CB GLU A  34       6.818  28.067   9.416  4.00  1.00            
ATOM    259   CG GLU A  34       6.982  28.195   7.900  4.00  1.00            
ATOM    260   CD GLU A  34       7.187  26.797   7.340  4.00  1.00            
ATOM    261  OE1 GLU A  34       7.799  25.961   8.057  4.00  1.00            
ATOM    262  OE2 GLU A  34       6.735  26.546   6.192  4.00  1.00            
ATOM    263    C GLU A  34       5.467  30.067   9.849  4.00  1.00            
ATOM    264    O GLU A  34       4.714  30.407  10.761  4.00  1.00            
ATOM    265    N GLU A  35       5.209  30.294   8.553  1.00  1.00            
ATOM    266   CA GLU A  35       4.013  30.967   8.187  1.00  1.00            
ATOM    267   CB GLU A  35       3.835  31.075   6.661  1.00  1.00            
ATOM    268   CG GLU A  35       2.783  32.094   6.222  1.00  1.00            
ATOM    269   CD GLU A  35       2.894  32.250   4.711  1.00  1.00            
ATOM    270  OE1 GLU A  35       2.763  31.219   3.999  1.00  1.00            
ATOM    271  OE2 GLU A  35       3.118  33.401   4.250  1.00  1.00            
ATOM    272    C GLU A  35       2.866  30.223   8.758  1.00  1.00            
ATOM    273    O GLU A  35       2.615  29.063   8.436  1.00  1.00            
ATOM    274    N MET A  36       2.159  30.909   9.667  1.00  1.00            
ATOM    275   CA MET A  36       1.021  30.330  10.293  1.00  1.00            
ATOM    276   CB MET A  36       1.332  29.765  11.690  1.00  1.00            
ATOM    277   CG MET A  36       2.403  28.669  11.669  1.00  1.00            
ATOM    278   SD MET A  36       1.914  27.113  10.865  1.00  1.00            
ATOM    279   CE MET A  36       1.214  26.373  12.368  1.00  1.00            
ATOM    280    C MET A  36       0.062  31.444  10.448  1.00  1.00            
ATOM    281    O MET A  36       0.449  32.570  10.757  1.00  1.00            
ATOM    282    N ASN A  37      -1.227  31.165  10.222  1.00  1.00            
ATOM    283   CA ASN A  37      -2.147  32.241  10.362  1.00  1.00            
ATOM    284   CB ASN A  37      -3.340  32.177   9.392  1.00  1.00            
ATOM    285   CG ASN A  37      -2.848  32.563   8.006  1.00  1.00            
ATOM    286  OD1 ASN A  37      -2.986  31.806   7.046  1.00  1.00            
ATOM    287  ND2 ASN A  37      -2.260  33.785   7.894  1.00  1.00            
ATOM    288    C ASN A  37      -2.689  32.164  11.743  1.00  1.00            
ATOM    289    O ASN A  37      -3.294  31.168  12.133  1.00  1.00            
ATOM    290    N LEU A  38      -2.459  33.228  12.529  1.00  1.00            
ATOM    291   CA LEU A  38      -2.951  33.224  13.867  1.00  1.00            
ATOM    292   CB LEU A  38      -1.834  33.318  14.919  1.00  1.00            
ATOM    293   CG LEU A  38      -0.820  32.162  14.828  1.00  1.00            
ATOM    294  CD1 LEU A  38       0.235  32.249  15.945  1.00  1.00            
ATOM    295  CD2 LEU A  38      -1.520  30.797  14.765  1.00  1.00            
ATOM    296    C LEU A  38      -3.832  34.431  14.011  1.00  1.00            
ATOM    297    O LEU A  38      -3.586  35.486  13.433  1.00  1.00            
ATOM    298    N PRO A  39      -4.891  34.253  14.750  1.00  1.00            
ATOM    299   CA PRO A  39      -5.867  35.287  15.010  1.00  1.00            
ATOM    300   CD PRO A  39      -5.452  32.923  14.898  1.00  1.00            
ATOM    301   CB PRO A  39      -7.162  34.551  15.376  1.00  1.00            
ATOM    302   CG PRO A  39      -6.716  33.127  15.742  1.00  1.00            
ATOM    303    C PRO A  39      -5.647  36.459  15.914  1.00  1.00            
ATOM    304    O PRO A  39      -6.393  37.425  15.775  1.00  1.00            
ATOM    305    N GLY A  40      -4.689  36.444  16.848  1.00  1.00            
ATOM    306   CA GLY A  40      -4.706  37.530  17.789  1.00  1.00            
ATOM    307    C GLY A  40      -4.115  38.758  17.191  1.00  1.00            
ATOM    308    O GLY A  40      -3.752  38.792  16.017  1.00  1.00            
ATOM    309    N LYS A  41      -4.017  39.817  18.024  1.00  1.00            
ATOM    310   CA LYS A  41      -3.497  41.068  17.567  1.00  1.00            
ATOM    311   CB LYS A  41      -3.586  42.195  18.608  1.00  1.00            
ATOM    312   CG LYS A  41      -5.036  42.537  18.962  1.00  1.00            
ATOM    313   CD LYS A  41      -5.878  42.929  17.745  1.00  1.00            
ATOM    314   CE LYS A  41      -7.381  43.003  18.025  1.00  1.00            
ATOM    315   NZ LYS A  41      -7.722  44.298  18.654  1.00  1.00            
ATOM    316    C LYS A  41      -2.081  40.838  17.182  1.00  1.00            
ATOM    317    O LYS A  41      -1.344  40.122  17.858  1.00  1.00            
ATOM    318    N TRP A  42      -1.676  41.435  16.047  1.00  1.00            
ATOM    319   CA TRP A  42      -0.350  41.228  15.561  1.00  1.00            
ATOM    320   CB TRP A  42      -0.278  40.868  14.067  1.00  1.00            
ATOM    321   CG TRP A  42      -0.872  39.530  13.694  1.00  1.00            
ATOM    322  CD2 TRP A  42      -0.179  38.279  13.808  1.00  1.00            
ATOM    323  CD1 TRP A  42      -2.106  39.244  13.189  1.00  1.00            
ATOM    324  NE1 TRP A  42      -2.223  37.892  12.972  1.00  1.00            
ATOM    325  CE2 TRP A  42      -1.045  37.285  13.352  1.00  1.00            
ATOM    326  CE3 TRP A  42       1.077  37.982  14.256  1.00  1.00            
ATOM    327  CZ2 TRP A  42      -0.665  35.973  13.334  1.00  1.00            
ATOM    328  CZ3 TRP A  42       1.455  36.658  14.240  1.00  1.00            
ATOM    329  CH2 TRP A  42       0.601  35.673  13.787  1.00  1.00            
ATOM    330    C TRP A  42       0.389  42.515  15.692  1.00  1.00            
ATOM    331    O TRP A  42      -0.195  43.595  15.610  1.00  1.00            
ATOM    332    N LYS A  43       1.714  42.426  15.931  4.00  1.00            
ATOM    333   CA LYS A  43       2.498  43.620  16.023  4.00  1.00            
ATOM    334   CB LYS A  43       2.760  44.083  17.464  4.00  1.00            
ATOM    335   CG LYS A  43       1.532  44.694  18.146  4.00  1.00            
ATOM    336   CD LYS A  43       1.046  45.987  17.484  4.00  1.00            
ATOM    337   CE LYS A  43      -0.219  46.569  18.118  4.00  1.00            
ATOM    338   NZ LYS A  43      -1.400  45.777  17.704  4.00  1.00            
ATOM    339    C LYS A  43       3.831  43.379  15.377  4.00  1.00            
ATOM    340    O LYS A  43       4.373  42.274  15.414  4.00  1.00            
ATOM    341    N PRO A  44       4.336  44.406  14.742  4.00  0.00            
ATOM    342   CA PRO A  44       5.612  44.321  14.080  4.00  0.00            
ATOM    343   CD PRO A  44       3.464  45.374  14.100  4.00  0.00            
ATOM    344   CB PRO A  44       5.605  45.391  12.983  4.00  0.00            
ATOM    345   CG PRO A  44       4.424  46.306  13.346  4.00  0.00            
ATOM    346    C PRO A  44       6.712  44.484  15.085  4.00  0.00            
ATOM    347    O PRO A  44       6.485  45.101  16.125  4.00  0.00            
ATOM    348    N LYS A  45       7.896  43.914  14.798  4.00  0.00            
ATOM    349   CA LYS A  45       9.055  44.053  15.634  4.00  0.00            
ATOM    350   CB LYS A  45       9.167  42.974  16.723  4.00  0.00            
ATOM    351   CG LYS A  45       8.089  43.073  17.804  4.00  0.00            
ATOM    352   CD LYS A  45       8.109  44.399  18.569  4.00  0.00            
ATOM    353   CE LYS A  45       7.032  44.501  19.651  4.00  0.00            
ATOM    354   NZ LYS A  45       7.126  45.810  20.337  4.00  0.00            
ATOM    355    C LYS A  45      10.209  43.870  14.713  4.00  0.00            
ATOM    356    O LYS A  45      10.093  43.201  13.686  4.00  0.00            
ATOM    357    N MET A  46      11.356  44.480  15.040  4.00  0.00            
ATOM    358   CA MET A  46      12.491  44.309  14.188  4.00  0.00            
ATOM    359   CB MET A  46      13.238  45.627  13.917  4.00  0.00            
ATOM    360   CG MET A  46      14.327  45.528  12.849  4.00  0.00            
ATOM    361   SD MET A  46      13.702  45.347  11.153  4.00  0.00            
ATOM    362   CE MET A  46      15.315  45.626  10.368  4.00  0.00            
ATOM    363    C MET A  46      13.417  43.413  14.933  4.00  0.00            
ATOM    364    O MET A  46      13.681  43.621  16.117  4.00  0.00            
ATOM    365    N ILE A  47      13.928  42.370  14.258  4.00  0.00            
ATOM    366   CA ILE A  47      14.726  41.423  14.971  4.00  0.00            
ATOM    367   CB ILE A  47      13.873  40.253  15.402  4.00  0.00            
ATOM    368  CG1 ILE A  47      12.878  40.707  16.482  4.00  0.00            
ATOM    369  CG2 ILE A  47      14.743  39.052  15.800  4.00  0.00            
ATOM    370  CD1 ILE A  47      11.807  39.664  16.800  4.00  0.00            
ATOM    371    C ILE A  47      15.812  40.913  14.095  4.00  0.00            
ATOM    372    O ILE A  47      15.699  40.933  12.870  4.00  0.00            
ATOM    373    N GLY A  48      16.920  40.469  14.723  4.00  0.00            
ATOM    374   CA GLY A  48      17.945  39.841  13.966  4.00  0.00            
ATOM    375    C GLY A  48      19.306  40.099  14.521  4.00  0.00            
ATOM    376    O GLY A  48      19.475  40.771  15.536  4.00  0.00            
ATOM    377    N GLY A  49      20.322  39.560  13.808  4.00  0.00            
ATOM    378   CA GLY A  49      21.695  39.653  14.212  4.00  0.00            
ATOM    379    C GLY A  49      22.502  38.793  13.283  4.00  0.00            
ATOM    380    O GLY A  49      23.117  39.300  12.346  4.00  0.00            
ATOM    381    N ILE A  50      22.528  37.459  13.515  3.00  0.00            
ATOM    382   CA ILE A  50      23.416  36.639  12.736  3.00  0.00            
ATOM    383   CB ILE A  50      23.921  35.398  13.425  3.00  0.00            
ATOM    384  CG1 ILE A  50      22.802  34.413  13.761  3.00  0.00            
ATOM    385  CG2 ILE A  50      24.721  35.855  14.656  3.00  0.00            
ATOM    386  CD1 ILE A  50      23.325  33.073  14.269  3.00  0.00            
ATOM    387    C ILE A  50      22.900  36.325  11.381  3.00  0.00            
ATOM    388    O ILE A  50      21.776  35.869  11.203  3.00  0.00            
ATOM    389    N GLY A  51      23.751  36.590  10.371  3.00  0.00            
ATOM    390   CA GLY A  51      23.397  36.327   9.011  3.00  0.00            
ATOM    391    C GLY A  51      22.326  37.291   8.653  3.00  0.00            
ATOM    392    O GLY A  51      21.476  37.016   7.808  3.00  0.00            
ATOM    393    N GLY A  52      22.348  38.467   9.298  4.00  0.00            
ATOM    394   CA GLY A  52      21.340  39.429   9.003  4.00  0.00            
ATOM    395    C GLY A  52      20.182  39.175   9.878  4.00  0.00            
ATOM    396    O GLY A  52      20.322  38.648  10.981  4.00  0.00            
ATOM    397    N PHE A  53      18.985  39.544   9.397  4.00  0.00            
ATOM    398   CA PHE A  53      17.926  39.472  10.335  4.00  0.00            
ATOM    399   CB PHE A  53      17.848  40.756  11.173  4.00  0.00            
ATOM    400   CG PHE A  53      17.841  41.888  10.205  4.00  0.00            
ATOM    401  CD1 PHE A  53      19.039  42.375   9.733  4.00  0.00            
ATOM    402  CD2 PHE A  53      16.671  42.457   9.763  4.00  0.00            
ATOM    403  CE1 PHE A  53      19.075  43.417   8.838  4.00  0.00            
ATOM    404  CE2 PHE A  53      16.701  43.500   8.867  4.00  0.00            
ATOM    405   CZ PHE A  53      17.902  43.983   8.403  4.00  0.00            
ATOM    406    C PHE A  53      16.596  39.266   9.725  4.00  0.00            
ATOM    407    O PHE A  53      16.449  39.035   8.527  4.00  0.00            
ATOM    408    N ILE A  54      15.580  39.327  10.609  4.00  0.00            
ATOM    409   CA ILE A  54      14.242  39.075  10.200  4.00  0.00            
ATOM    410   CB ILE A  54      13.697  37.790  10.747  4.00  0.00            
ATOM    411  CG1 ILE A  54      12.316  37.497  10.139  4.00  0.00            
ATOM    412  CG2 ILE A  54      13.697  37.893  12.282  4.00  0.00            
ATOM    413  CD1 ILE A  54      12.358  37.232   8.635  4.00  0.00            
ATOM    414    C ILE A  54      13.317  40.140  10.624  4.00  0.00            
ATOM    415    O ILE A  54      13.404  40.689  11.721  4.00  0.00            
ATOM    416    N LYS A  55      12.407  40.466   9.697  4.00  0.00            
ATOM    417   CA LYS A  55      11.335  41.329  10.030  4.00  0.00            
ATOM    418   CB LYS A  55      10.650  41.915   8.783  4.00  0.00            
ATOM    419   CG LYS A  55       9.504  42.884   9.072  4.00  0.00            
ATOM    420   CD LYS A  55       9.128  43.721   7.847  4.00  0.00            
ATOM    421   CE LYS A  55       7.901  44.608   8.046  4.00  0.00            
ATOM    422   NZ LYS A  55       6.669  43.800   7.919  4.00  0.00            
ATOM    423    C LYS A  55      10.398  40.412  10.716  4.00  0.00            
ATOM    424    O LYS A  55      10.194  39.287  10.266  4.00  0.00            
ATOM    425    N VAL A  56       9.811  40.841  11.840  4.00  0.00            
ATOM    426   CA VAL A  56       9.033  39.837  12.479  4.00  0.00            
ATOM    427   CB VAL A  56       9.654  39.308  13.738  4.00  0.00            
ATOM    428  CG1 VAL A  56      10.969  38.598  13.372  4.00  0.00            
ATOM    429  CG2 VAL A  56       9.828  40.476  14.723  4.00  0.00            
ATOM    430    C VAL A  56       7.702  40.346  12.838  4.00  0.00            
ATOM    431    O VAL A  56       7.495  41.529  13.101  4.00  0.00            
ATOM    432    N ARG A  57       6.748  39.406  12.828  4.00  0.00            
ATOM    433   CA ARG A  57       5.439  39.706  13.271  4.00  0.00            
ATOM    434   CB ARG A  57       4.328  39.102  12.399  4.00  0.00            
ATOM    435   CG ARG A  57       4.300  39.659  10.976  4.00  0.00            
ATOM    436   CD ARG A  57       3.181  39.073  10.113  4.00  0.00            
ATOM    437   NE ARG A  57       3.444  37.616   9.952  4.00  0.00            
ATOM    438   CZ ARG A  57       2.679  36.890   9.085  4.00  0.00            
ATOM    439  NH1 ARG A  57       1.691  37.509   8.376  4.00  0.00            
ATOM    440  NH2 ARG A  57       2.901  35.553   8.926  4.00  0.00            
ATOM    441    C ARG A  57       5.361  39.024  14.603  4.00  0.00            
ATOM    442    O ARG A  57       5.847  37.904  14.748  4.00  0.00            
ATOM    443    N GLN A  58       4.774  39.673  15.630  4.00  1.00            
ATOM    444   CA GLN A  58       4.785  39.012  16.904  4.00  1.00            
ATOM    445   CB GLN A  58       5.704  39.697  17.932  4.00  1.00            
ATOM    446   CG GLN A  58       5.256  41.104  18.337  4.00  1.00            
ATOM    447   CD GLN A  58       4.313  40.970  19.524  4.00  1.00            
ATOM    448  OE1 GLN A  58       4.674  40.398  20.551  4.00  1.00            
ATOM    449  NE2 GLN A  58       3.073  41.513  19.390  4.00  1.00            
ATOM    450    C GLN A  58       3.412  38.961  17.471  4.00  1.00            
ATOM    451    O GLN A  58       2.620  39.892  17.326  4.00  1.00            
ATOM    452    N TYR A  59       3.097  37.821  18.114  4.00  1.00            
ATOM    453   CA TYR A  59       1.843  37.651  18.777  4.00  1.00            
ATOM    454   CB TYR A  59       0.989  36.527  18.158  4.00  1.00            
ATOM    455   CG TYR A  59      -0.249  36.341  18.965  4.00  1.00            
ATOM    456  CD1 TYR A  59      -1.211  37.324  19.015  4.00  1.00            
ATOM    457  CD2 TYR A  59      -0.467  35.166  19.648  4.00  1.00            
ATOM    458  CE1 TYR A  59      -2.358  37.144  19.754  4.00  1.00            
ATOM    459  CE2 TYR A  59      -1.612  34.979  20.386  4.00  1.00            
ATOM    460   CZ TYR A  59      -2.560  35.971  20.442  4.00  1.00            
ATOM    461   OH TYR A  59      -3.736  35.783  21.199  4.00  1.00            
ATOM    462    C TYR A  59       2.166  37.285  20.193  4.00  1.00            
ATOM    463    O TYR A  59       2.859  36.300  20.438  4.00  1.00            
ATOM    464    N ASP A  60       1.684  38.081  21.171  4.00  1.00            
ATOM    465   CA ASP A  60       1.999  37.797  22.544  4.00  1.00            
ATOM    466   CB ASP A  60       1.906  39.024  23.466  4.00  1.00            
ATOM    467   CG ASP A  60       2.652  38.733  24.763  4.00  1.00            
ATOM    468  OD1 ASP A  60       3.355  37.689  24.837  4.00  1.00            
ATOM    469  OD2 ASP A  60       2.526  39.564  25.701  4.00  1.00            
ATOM    470    C ASP A  60       1.042  36.765  23.044  4.00  1.00            
ATOM    471    O ASP A  60      -0.038  36.579  22.482  4.00  1.00            
ATOM    472    N GLN A  61       1.436  36.052  24.121  4.00  1.00            
ATOM    473   CA GLN A  61       0.654  35.005  24.719  4.00  1.00            
ATOM    474   CB GLN A  61      -0.730  35.444  25.228  4.00  1.00            
ATOM    475   CG GLN A  61      -1.456  34.342  26.005  4.00  1.00            
ATOM    476   CD GLN A  61      -2.803  34.876  26.469  4.00  1.00            
ATOM    477  OE1 GLN A  61      -3.710  35.092  25.668  4.00  1.00            
ATOM    478  NE2 GLN A  61      -2.937  35.096  27.805  4.00  1.00            
ATOM    479    C GLN A  61       0.487  33.912  23.700  4.00  1.00            
ATOM    480    O GLN A  61       0.633  34.129  22.498  4.00  1.00            
ATOM    481    N ILE A  62       0.212  32.669  24.138  4.00  1.00            
ATOM    482   CA ILE A  62       0.060  31.679  23.115  4.00  1.00            
ATOM    483   CB ILE A  62       1.349  31.025  22.678  4.00  1.00            
ATOM    484  CG1 ILE A  62       1.090  30.127  21.460  4.00  1.00            
ATOM    485  CG2 ILE A  62       2.114  30.435  23.873  4.00  1.00            
ATOM    486  CD1 ILE A  62       2.322  29.947  20.574  4.00  1.00            
ATOM    487    C ILE A  62      -1.150  30.811  23.396  4.00  1.00            
ATOM    488    O ILE A  62      -2.196  31.269  22.938  4.00  1.00            
ATOM    489    N PRO A  63      -1.280  29.660  24.041  4.00  1.00            
ATOM    490   CA PRO A  63      -0.268  28.870  24.698  4.00  1.00            
ATOM    491   CD PRO A  63      -2.601  29.347  24.563  4.00  1.00            
ATOM    492   CB PRO A  63      -0.977  28.061  25.784  4.00  1.00            
ATOM    493   CG PRO A  63      -2.440  28.025  25.327  4.00  1.00            
ATOM    494    C PRO A  63       0.489  27.977  23.759  4.00  1.00            
ATOM    495    O PRO A  63       0.050  27.789  22.624  4.00  1.00            
ATOM    496    N VAL A  64       1.638  27.430  24.221  4.00  1.00            
ATOM    497   CA VAL A  64       2.420  26.484  23.468  4.00  1.00            
ATOM    498   CB VAL A  64       3.833  26.911  23.208  4.00  1.00            
ATOM    499  CG1 VAL A  64       3.831  28.206  22.394  4.00  1.00            
ATOM    500  CG2 VAL A  64       4.558  27.027  24.555  4.00  1.00            
ATOM    501    C VAL A  64       2.552  25.268  24.351  4.00  1.00            
ATOM    502    O VAL A  64       2.579  25.393  25.574  4.00  1.00            
ATOM    503    N GLU A  65       2.607  24.052  23.760  4.00  1.00            
ATOM    504   CA GLU A  65       2.795  22.846  24.535  4.00  1.00            
ATOM    505   CB GLU A  65       1.574  21.913  24.456  4.00  1.00            
ATOM    506   CG GLU A  65       1.570  20.790  25.487  4.00  1.00            
ATOM    507   CD GLU A  65       0.268  20.012  25.347  4.00  1.00            
ATOM    508  OE1 GLU A  65      -0.021  19.530  24.219  4.00  1.00            
ATOM    509  OE2 GLU A  65      -0.459  19.892  26.369  4.00  1.00            
ATOM    510    C GLU A  65       3.985  22.139  23.911  4.00  1.00            
ATOM    511    O GLU A  65       3.867  21.578  22.823  4.00  1.00            
ATOM    512    N ILE A  66       5.170  22.157  24.574  4.00  1.00            
ATOM    513   CA ILE A  66       6.392  21.617  24.003  4.00  1.00            
ATOM    514   CB ILE A  66       7.604  21.949  24.826  4.00  1.00            
ATOM    515  CG1 ILE A  66       7.790  23.472  24.934  4.00  1.00            
ATOM    516  CG2 ILE A  66       8.810  21.224  24.206  4.00  1.00            
ATOM    517  CD1 ILE A  66       8.792  23.886  26.011  4.00  1.00            
ATOM    518    C ILE A  66       6.383  20.141  23.865  4.00  1.00            
ATOM    519    O ILE A  66       6.584  19.606  22.779  4.00  1.00            
ATOM    520    N CYS A  67       6.161  19.437  24.977  3.00  1.00            
ATOM    521   CA CYS A  67       6.105  18.013  24.919  3.00  1.00            
ATOM    522   CB CYS A  67       7.375  17.327  25.451  3.00  1.00            
ATOM    523   SG CYS A  67       7.673  17.662  27.212  3.00  1.00            
ATOM    524    C CYS A  67       5.015  17.726  25.876  3.00  1.00            
ATOM    525    O CYS A  67       4.958  16.672  26.509  3.00  1.00            
ATOM    526    N GLY A  68       4.099  18.702  25.969  3.00  1.00            
ATOM    527   CA GLY A  68       3.005  18.628  26.874  3.00  1.00            
ATOM    528    C GLY A  68       3.245  19.611  27.973  3.00  1.00            
ATOM    529    O GLY A  68       2.296  20.125  28.563  3.00  1.00            
ATOM    530    N HIS A  69       4.522  19.910  28.284  4.00  1.00            
ATOM    531   CA HIS A  69       4.729  20.908  29.289  4.00  1.00            
ATOM    532  ND1 HIS A  69       6.198  21.824  32.135  4.00  1.00            
ATOM    533   CG HIS A  69       6.348  22.132  30.801  4.00  1.00            
ATOM    534   CB HIS A  69       6.197  21.134  29.687  4.00  1.00            
ATOM    535  NE2 HIS A  69       6.669  23.995  32.034  4.00  1.00            
ATOM    536  CD2 HIS A  69       6.636  23.462  30.757  4.00  1.00            
ATOM    537  CE1 HIS A  69       6.401  22.974  32.827  4.00  1.00            
ATOM    538    C HIS A  69       4.221  22.158  28.662  4.00  1.00            
ATOM    539    O HIS A  69       4.417  22.381  27.468  4.00  1.00            
ATOM    540    N LYS A  70       3.529  23.003  29.440  4.00  1.00            
ATOM    541   CA LYS A  70       2.948  24.153  28.825  4.00  1.00            
ATOM    542   CB LYS A  70       1.599  24.560  29.441  4.00  1.00            
ATOM    543   CG LYS A  70       0.498  23.539  29.148  4.00  1.00            
ATOM    544   CD LYS A  70      -0.758  23.708  30.005  4.00  1.00            
ATOM    545   CE LYS A  70      -1.865  22.711  29.656  4.00  1.00            
ATOM    546   NZ LYS A  70      -3.040  22.932  30.529  4.00  1.00            
ATOM    547    C LYS A  70       3.870  25.312  28.891  4.00  1.00            
ATOM    548    O LYS A  70       4.701  25.427  29.792  4.00  1.00            
ATOM    549    N ALA A  71       3.748  26.200  27.886  4.00  1.00            
ATOM    550   CA ALA A  71       4.557  27.372  27.878  4.00  1.00            
ATOM    551   CB ALA A  71       5.909  27.199  27.167  4.00  1.00            
ATOM    552    C ALA A  71       3.813  28.448  27.180  4.00  1.00            
ATOM    553    O ALA A  71       2.893  28.193  26.404  4.00  1.00            
ATOM    554    N ILE A  72       4.188  29.701  27.482  4.00  1.00            
ATOM    555   CA ILE A  72       3.535  30.799  26.854  4.00  1.00            
ATOM    556   CB ILE A  72       2.445  31.400  27.689  4.00  1.00            
ATOM    557  CG1 ILE A  72       3.028  31.987  28.986  4.00  1.00            
ATOM    558  CG2 ILE A  72       1.376  30.319  27.923  4.00  1.00            
ATOM    559  CD1 ILE A  72       2.047  32.879  29.746  4.00  1.00            
ATOM    560    C ILE A  72       4.545  31.869  26.629  4.00  1.00            
ATOM    561    O ILE A  72       5.640  31.831  27.188  4.00  1.00            
ATOM    562    N GLY A  73       4.204  32.848  25.771  4.00  1.00            
ATOM    563   CA GLY A  73       5.120  33.925  25.567  4.00  1.00            
ATOM    564    C GLY A  73       4.879  34.510  24.216  4.00  1.00            
ATOM    565    O GLY A  73       3.870  34.231  23.570  4.00  1.00            
ATOM    566    N THR A  74       5.826  35.352  23.754  4.00  1.00            
ATOM    567   CA THR A  74       5.676  35.993  22.483  4.00  1.00            
ATOM    568   CB THR A  74       6.599  37.160  22.284  4.00  1.00            
ATOM    569  OG1 THR A  74       6.250  37.868  21.104  4.00  1.00            
ATOM    570  CG2 THR A  74       8.042  36.637  22.185  4.00  1.00            
ATOM    571    C THR A  74       5.948  34.991  21.409  4.00  1.00            
ATOM    572    O THR A  74       6.815  34.130  21.545  4.00  1.00            
ATOM    573    N VAL A  75       5.173  35.080  20.309  4.00  1.00            
ATOM    574   CA VAL A  75       5.337  34.213  19.179  4.00  1.00            
ATOM    575   CB VAL A  75       4.060  33.541  18.769  4.00  1.00            
ATOM    576  CG1 VAL A  75       4.299  32.784  17.455  4.00  1.00            
ATOM    577  CG2 VAL A  75       3.589  32.642  19.925  4.00  1.00            
ATOM    578    C VAL A  75       5.750  35.087  18.074  4.00  1.00            
ATOM    579    O VAL A  75       5.197  36.164  17.865  4.00  1.00            
ATOM    580    N LEU A  76       6.773  34.644  17.344  4.00  1.00            
ATOM    581   CA LEU A  76       7.196  35.472  16.281  4.00  1.00            
ATOM    582   CB LEU A  76       8.709  35.743  16.289  4.00  1.00            
ATOM    583   CG LEU A  76       9.199  36.435  17.577  4.00  1.00            
ATOM    584  CD1 LEU A  76      10.706  36.739  17.512  4.00  1.00            
ATOM    585  CD2 LEU A  76       8.349  37.670  17.915  4.00  1.00            
ATOM    586    C LEU A  76       6.876  34.739  15.036  4.00  1.00            
ATOM    587    O LEU A  76       6.893  33.510  14.998  4.00  1.00            
ATOM    588    N VAL A  77       6.548  35.493  13.980  4.00  1.00            
ATOM    589   CA VAL A  77       6.217  34.829  12.768  4.00  1.00            
ATOM    590   CB VAL A  77       4.802  35.070  12.331  4.00  1.00            
ATOM    591  CG1 VAL A  77       4.578  34.386  10.972  4.00  1.00            
ATOM    592  CG2 VAL A  77       3.857  34.579  13.441  4.00  1.00            
ATOM    593    C VAL A  77       7.100  35.370  11.699  4.00  1.00            
ATOM    594    O VAL A  77       7.538  36.518  11.749  4.00  1.00            
ATOM    595    N GLY A  78       7.396  34.520  10.704  4.00  1.00            
ATOM    596   CA GLY A  78       8.202  34.912   9.599  4.00  1.00            
ATOM    597    C GLY A  78       8.504  33.658   8.870  4.00  1.00            
ATOM    598    O GLY A  78       8.593  32.590   9.476  4.00  1.00            
ATOM    599    N PRO A  79       8.643  33.777   7.579  1.00  1.00            
ATOM    600   CA PRO A  79       8.946  32.634   6.774  1.00  1.00            
ATOM    601   CD PRO A  79       9.090  35.013   6.964  1.00  1.00            
ATOM    602   CB PRO A  79       9.173  33.185   5.370  1.00  1.00            
ATOM    603   CG PRO A  79       9.764  34.579   5.650  1.00  1.00            
ATOM    604    C PRO A  79      10.237  32.121   7.348  1.00  1.00            
ATOM    605    O PRO A  79      11.107  32.938   7.653  1.00  1.00            
ATOM    606    N THR A  80      10.385  30.796   7.517  1.00  1.00            
ATOM    607   CA THR A  80      11.574  30.289   8.134  1.00  1.00            
ATOM    608   CB THR A  80      11.262  29.452   9.339  1.00  1.00            
ATOM    609  OG1 THR A  80      12.456  28.960   9.928  1.00  1.00            
ATOM    610  CG2 THR A  80      10.188  28.400   9.018  1.00  1.00            
ATOM    611    C THR A  80      12.510  29.721   7.073  1.00  1.00            
ATOM    612    O THR A  80      13.196  30.583   6.524  1.00  1.00            
ATOM    613    N PRO A  81      12.721  28.481   6.631  1.00  1.00            
ATOM    614   CA PRO A  81      12.110  27.252   7.085  1.00  1.00            
ATOM    615   CD PRO A  81      13.084  28.381   5.223  1.00  1.00            
ATOM    616   CB PRO A  81      12.244  26.242   5.947  1.00  1.00            
ATOM    617   CG PRO A  81      12.406  27.112   4.694  1.00  1.00            
ATOM    618    C PRO A  81      12.704  26.716   8.332  1.00  1.00            
ATOM    619    O PRO A  81      13.914  26.851   8.514  1.00  1.00            
ATOM    620    N VAL A  82      11.841  26.117   9.176  1.00  1.00            
ATOM    621   CA VAL A  82      12.141  25.451  10.408  1.00  1.00            
ATOM    622   CB VAL A  82      13.580  25.460  10.838  1.00  1.00            
ATOM    623  CG1 VAL A  82      13.958  26.891  11.253  1.00  1.00            
ATOM    624  CG2 VAL A  82      13.756  24.438  11.971  1.00  1.00            
ATOM    625    C VAL A  82      11.368  26.158  11.480  1.00  1.00            
ATOM    626    O VAL A  82      11.077  27.345  11.374  1.00  1.00            
ATOM    627    N ASN A  83      10.997  25.464  12.566  1.00  1.00            
ATOM    628   CA ASN A  83      10.318  26.196  13.595  1.00  1.00            
ATOM    629   CB ASN A  83       9.023  25.522  14.077  1.00  1.00            
ATOM    630   CG ASN A  83       8.232  26.547  14.873  1.00  1.00            
ATOM    631  OD1 ASN A  83       8.689  27.052  15.898  1.00  1.00            
ATOM    632  ND2 ASN A  83       7.009  26.875  14.376  1.00  1.00            
ATOM    633    C ASN A  83      11.277  26.200  14.727  1.00  1.00            
ATOM    634    O ASN A  83      11.759  25.148  15.143  1.00  1.00            
ATOM    635    N ILE A  84      11.605  27.391  15.250  4.00  1.00            
ATOM    636   CA ILE A  84      12.570  27.379  16.297  4.00  1.00            
ATOM    637   CB ILE A  84      13.775  28.235  16.023  4.00  1.00            
ATOM    638  CG1 ILE A  84      14.904  27.911  17.016  4.00  1.00            
ATOM    639  CG2 ILE A  84      13.340  29.709  16.030  4.00  1.00            
ATOM    640  CD1 ILE A  84      16.252  28.508  16.613  4.00  1.00            
ATOM    641    C ILE A  84      11.922  27.872  17.538  4.00  1.00            
ATOM    642    O ILE A  84      11.207  28.872  17.540  4.00  1.00            
ATOM    643    N ILE A  85      12.141  27.132  18.635  4.00  1.00            
ATOM    644   CA ILE A  85      11.624  27.539  19.899  4.00  1.00            
ATOM    645   CB ILE A  85      10.870  26.459  20.620  4.00  1.00            
ATOM    646  CG1 ILE A  85      10.200  27.027  21.882  4.00  1.00            
ATOM    647  CG2 ILE A  85      11.823  25.281  20.875  4.00  1.00            
ATOM    648  CD1 ILE A  85       9.172  26.081  22.502  4.00  1.00            
ATOM    649    C ILE A  85      12.803  27.904  20.688  4.00  1.00            
ATOM    650    O ILE A  85      13.796  27.181  20.727  4.00  1.00            
ATOM    651    N GLY A  86      12.740  29.078  21.316  1.00  1.00            
ATOM    652   CA GLY A  86      13.953  29.469  21.918  1.00  1.00            
ATOM    653    C GLY A  86      13.885  29.567  23.389  1.00  1.00            
ATOM    654    O GLY A  86      13.186  28.834  24.085  1.00  1.00            
ATOM    655    N ARG A  87      14.659  30.556  23.855  2.00  1.00            
ATOM    656   CA ARG A  87      14.965  30.792  25.218  2.00  1.00            
ATOM    657   CB ARG A  87      15.971  31.943  25.418  2.00  1.00            
ATOM    658   CG ARG A  87      16.231  32.264  26.895  2.00  1.00            
ATOM    659   CD ARG A  87      15.249  33.281  27.488  2.00  1.00            
ATOM    660   NE ARG A  87      15.588  34.618  26.925  2.00  1.00            
ATOM    661   CZ ARG A  87      14.601  35.513  26.620  2.00  1.00            
ATOM    662  NH1 ARG A  87      13.288  35.165  26.763  2.00  1.00            
ATOM    663  NH2 ARG A  87      14.927  36.757  26.167  2.00  1.00            
ATOM    664    C ARG A  87      13.813  31.115  26.096  2.00  1.00            
ATOM    665    O ARG A  87      13.717  30.550  27.184  2.00  1.00            
ATOM    666    N ASN A  88      12.921  32.026  25.675  2.00  1.00            
ATOM    667   CA ASN A  88      11.906  32.429  26.603  2.00  1.00            
ATOM    668   CB ASN A  88      10.941  33.490  26.049  2.00  1.00            
ATOM    669   CG ASN A  88      10.085  33.984  27.210  2.00  1.00            
ATOM    670  OD1 ASN A  88      10.370  33.700  28.372  2.00  1.00            
ATOM    671  ND2 ASN A  88       8.999  34.737  26.889  2.00  1.00            
ATOM    672    C ASN A  88      11.086  31.229  26.956  2.00  1.00            
ATOM    673    O ASN A  88      10.792  30.983  28.124  2.00  1.00            
ATOM    674    N LEU A  89      10.708  30.436  25.939  2.00  1.00            
ATOM    675   CA LEU A  89       9.924  29.257  26.161  2.00  1.00            
ATOM    676   CB LEU A  89       9.432  28.621  24.850  2.00  1.00            
ATOM    677   CG LEU A  89       8.348  29.464  24.151  2.00  1.00            
ATOM    678  CD1 LEU A  89       8.847  30.887  23.860  2.00  1.00            
ATOM    679  CD2 LEU A  89       7.809  28.757  22.898  2.00  1.00            
ATOM    680    C LEU A  89      10.732  28.239  26.917  2.00  1.00            
ATOM    681    O LEU A  89      10.215  27.581  27.819  2.00  1.00            
ATOM    682    N LEU A  90      12.033  28.099  26.583  2.00  1.00            
ATOM    683   CA LEU A  90      12.869  27.092  27.185  2.00  1.00            
ATOM    684   CB LEU A  90      14.310  27.076  26.645  2.00  1.00            
ATOM    685   CG LEU A  90      14.431  26.646  25.171  2.00  1.00            
ATOM    686  CD1 LEU A  90      15.902  26.594  24.730  2.00  1.00            
ATOM    687  CD2 LEU A  90      13.681  25.334  24.898  2.00  1.00            
ATOM    688    C LEU A  90      12.967  27.328  28.666  2.00  1.00            
ATOM    689    O LEU A  90      12.926  26.385  29.451  2.00  1.00            
ATOM    690    N THR A  91      13.105  28.592  29.106  2.00  1.00            
ATOM    691   CA THR A  91      13.229  28.845  30.517  2.00  1.00            
ATOM    692   CB THR A  91      13.365  30.303  30.831  2.00  1.00            
ATOM    693  OG1 THR A  91      14.479  30.848  30.142  2.00  1.00            
ATOM    694  CG2 THR A  91      13.557  30.464  32.348  2.00  1.00            
ATOM    695    C THR A  91      11.957  28.387  31.160  2.00  1.00            
ATOM    696    O THR A  91      11.974  27.773  32.225  2.00  1.00            
ATOM    697    N GLN A  92      10.813  28.663  30.504  2.00  1.00            
ATOM    698   CA GLN A  92       9.536  28.328  31.066  2.00  1.00            
ATOM    699   CB GLN A  92       8.353  28.759  30.181  2.00  1.00            
ATOM    700   CG GLN A  92       6.996  28.240  30.669  2.00  1.00            
ATOM    701   CD GLN A  92       6.714  28.798  32.058  2.00  1.00            
ATOM    702  OE1 GLN A  92       7.559  29.453  32.664  2.00  1.00            
ATOM    703  NE2 GLN A  92       5.489  28.522  32.585  2.00  1.00            
ATOM    704    C GLN A  92       9.427  26.850  31.263  2.00  1.00            
ATOM    705    O GLN A  92       8.965  26.399  32.309  2.00  1.00            
ATOM    706    N ILE A  93       9.868  26.047  30.277  2.00  1.00            
ATOM    707   CA ILE A  93       9.757  24.622  30.418  2.00  1.00            
ATOM    708   CB ILE A  93      10.250  23.857  29.214  2.00  1.00            
ATOM    709  CG1 ILE A  93       9.709  22.415  29.211  2.00  1.00            
ATOM    710  CG2 ILE A  93      11.783  23.913  29.191  2.00  1.00            
ATOM    711  CD1 ILE A  93      10.201  21.553  30.371  2.00  1.00            
ATOM    712    C ILE A  93      10.595  24.273  31.612  2.00  1.00            
ATOM    713    O ILE A  93      10.236  23.397  32.396  2.00  1.00            
ATOM    714    N GLY A  94      11.729  24.984  31.804  3.00  1.00            
ATOM    715   CA GLY A  94      12.580  24.704  32.930  3.00  1.00            
ATOM    716    C GLY A  94      13.752  23.895  32.477  3.00  1.00            
ATOM    717    O GLY A  94      14.395  23.220  33.279  3.00  1.00            
ATOM    718    N CYS A  95      14.059  23.943  31.168  1.00  1.00            
ATOM    719   CA CYS A  95      15.145  23.174  30.639  1.00  1.00            
ATOM    720   CB CYS A  95      15.091  22.962  29.114  1.00  1.00            
ATOM    721   SG CYS A  95      13.858  21.725  28.612  1.00  1.00            
ATOM    722    C CYS A  95      16.481  23.780  30.949  1.00  1.00            
ATOM    723    O CYS A  95      16.593  24.963  31.268  1.00  1.00            
ATOM    724    N THR A  96      17.535  22.932  30.869  4.00  1.00            
ATOM    725   CA THR A  96      18.896  23.326  31.119  4.00  1.00            
ATOM    726   CB THR A  96      19.397  22.905  32.466  4.00  1.00            
ATOM    727  OG1 THR A  96      19.379  21.489  32.575  4.00  1.00            
ATOM    728  CG2 THR A  96      18.496  23.529  33.544  4.00  1.00            
ATOM    729    C THR A  96      19.773  22.659  30.110  4.00  1.00            
ATOM    730    O THR A  96      19.337  21.793  29.352  4.00  1.00            
ATOM    731    N LEU A  97      21.052  23.082  30.073  4.00  1.00            
ATOM    732   CA LEU A  97      22.017  22.513  29.178  4.00  1.00            
ATOM    733   CB LEU A  97      22.923  23.570  28.527  4.00  1.00            
ATOM    734   CG LEU A  97      22.158  24.733  27.864  4.00  1.00            
ATOM    735  CD1 LEU A  97      23.114  25.665  27.106  4.00  1.00            
ATOM    736  CD2 LEU A  97      20.986  24.241  27.006  4.00  1.00            
ATOM    737    C LEU A  97      22.911  21.701  30.062  4.00  1.00            
ATOM    738    O LEU A  97      23.121  22.053  31.221  4.00  1.00            
ATOM    739    N ASN A  98      23.453  20.579  29.552  4.00  1.00            
ATOM    740   CA ASN A  98      24.309  19.783  30.382  4.00  1.00            
ATOM    741   CB ASN A  98      23.863  18.324  30.515  4.00  1.00            
ATOM    742   CG ASN A  98      22.617  18.291  31.383  4.00  1.00            
ATOM    743  OD1 ASN A  98      21.735  19.143  31.278  4.00  1.00            
ATOM    744  ND2 ASN A  98      22.555  17.271  32.278  4.00  1.00            
ATOM    745    C ASN A  98      25.660  19.766  29.759  4.00  1.00            
ATOM    746    O ASN A  98      25.816  20.072  28.580  4.00  1.00            
ATOM    747    N PHE A  99      26.688  19.439  30.559  1.00  1.00            
ATOM    748   CA PHE A  99      28.026  19.408  30.053  1.00  1.00            
ATOM    749   CB PHE A  99      29.036  19.971  31.070  1.00  1.00            
ATOM    750   CG PHE A  99      30.403  19.912  30.484  1.00  1.00            
ATOM    751  CD1 PHE A  99      30.834  20.897  29.626  1.00  1.00            
ATOM    752  CD2 PHE A  99      31.263  18.884  30.799  1.00  1.00            
ATOM    753  CE1 PHE A  99      32.097  20.850  29.084  1.00  1.00            
ATOM    754  CE2 PHE A  99      32.527  18.833  30.261  1.00  1.00            
ATOM    755   CZ PHE A  99      32.947  19.818  29.400  1.00  1.00            
ATOM    756    C PHE A  99      28.382  17.941  29.819  1.00  1.00            
ATOM    757    O PHE A  99      28.032  17.414  28.731  1.00  1.00            
ATOM    758  OXT PHE A  99      29.004  17.327  30.728  1.00  1.00            
ATOM    759    N PRO B   1      27.905  21.663  36.202  1.00  1.00            
ATOM    760   CA PRO B   1      28.004  21.583  34.718  1.00  1.00            
ATOM    761   CD PRO B   1      28.014  20.280  36.785  1.00  1.00            
ATOM    762   CB PRO B   1      28.150  20.099  34.379  1.00  1.00            
ATOM    763   CG PRO B   1      28.625  19.423  35.669  1.00  1.00            
ATOM    764    C PRO B   1      26.734  22.131  34.147  1.00  1.00            
ATOM    765    O PRO B   1      26.651  22.298  32.931  1.00  1.00            
ATOM    766    N GLN B   2      25.735  22.410  35.005  4.00  1.00            
ATOM    767   CA GLN B   2      24.455  22.878  34.557  4.00  1.00            
ATOM    768   CB GLN B   2      23.436  23.031  35.707  4.00  1.00            
ATOM    769   CG GLN B   2      23.135  21.779  36.531  4.00  1.00            
ATOM    770   CD GLN B   2      22.481  22.248  37.830  4.00  1.00            
ATOM    771  OE1 GLN B   2      23.070  23.020  38.585  4.00  1.00            
ATOM    772  NE2 GLN B   2      21.233  21.778  38.097  4.00  1.00            
ATOM    773    C GLN B   2      24.598  24.277  34.083  4.00  1.00            
ATOM    774    O GLN B   2      25.373  25.059  34.632  4.00  1.00            
ATOM    775    N ILE B   3      23.864  24.606  33.005  4.00  1.00            
ATOM    776   CA ILE B   3      23.756  25.977  32.625  4.00  1.00            
ATOM    777   CB ILE B   3      24.632  26.368  31.451  4.00  1.00            
ATOM    778  CG1 ILE B   3      24.860  27.891  31.423  4.00  1.00            
ATOM    779  CG2 ILE B   3      24.043  25.802  30.147  4.00  1.00            
ATOM    780  CD1 ILE B   3      26.050  28.311  30.556  4.00  1.00            
ATOM    781    C ILE B   3      22.303  26.160  32.333  4.00  1.00            
ATOM    782    O ILE B   3      21.720  25.424  31.539  4.00  1.00            
ATOM    783    N THR B   4      21.653  27.112  33.024  1.00  1.00            
ATOM    784   CA THR B   4      20.256  27.317  32.785  1.00  1.00            
ATOM    785   CB THR B   4      19.495  27.761  34.005  1.00  1.00            
ATOM    786  OG1 THR B   4      19.607  26.787  35.031  1.00  1.00            
ATOM    787  CG2 THR B   4      18.013  27.961  33.649  1.00  1.00            
ATOM    788    C THR B   4      20.177  28.403  31.773  1.00  1.00            
ATOM    789    O THR B   4      21.139  29.142  31.578  1.00  1.00            
ATOM    790    N LEU B   5      19.029  28.517  31.083  1.00  1.00            
ATOM    791   CA LEU B   5      18.949  29.517  30.072  1.00  1.00            
ATOM    792   CB LEU B   5      18.322  28.972  28.776  1.00  1.00            
ATOM    793   CG LEU B   5      18.195  30.005  27.641  1.00  1.00            
ATOM    794  CD1 LEU B   5      19.570  30.500  27.163  1.00  1.00            
ATOM    795  CD2 LEU B   5      17.326  29.451  26.500  1.00  1.00            
ATOM    796    C LEU B   5      18.099  30.665  30.542  1.00  1.00            
ATOM    797    O LEU B   5      17.043  30.913  29.967  1.00  1.00            
ATOM    798    N TRP B   6      18.525  31.412  31.588  1.00  1.00            
ATOM    799   CA TRP B   6      17.730  32.531  32.039  1.00  1.00            
ATOM    800   CB TRP B   6      18.211  33.104  33.382  1.00  1.00            
ATOM    801   CG TRP B   6      17.151  33.887  34.120  1.00  1.00            
ATOM    802  CD2 TRP B   6      16.329  33.292  35.135  1.00  1.00            
ATOM    803  CD1 TRP B   6      16.766  35.193  34.027  1.00  1.00            
ATOM    804  NE1 TRP B   6      15.743  35.444  34.915  1.00  1.00            
ATOM    805  CE2 TRP B   6      15.467  34.282  35.605  1.00  1.00            
ATOM    806  CE3 TRP B   6      16.297  32.021  35.635  1.00  1.00            
ATOM    807  CZ2 TRP B   6      14.557  34.013  36.588  1.00  1.00            
ATOM    808  CZ3 TRP B   6      15.376  31.751  36.623  1.00  1.00            
ATOM    809  CH2 TRP B   6      14.522  32.729  37.088  1.00  1.00            
ATOM    810    C TRP B   6      17.836  33.604  31.008  1.00  1.00            
ATOM    811    O TRP B   6      16.844  34.157  30.535  1.00  1.00            
ATOM    812    N LYS B   7      19.091  33.894  30.632  1.00  1.00            
ATOM    813   CA LYS B   7      19.459  34.875  29.659  1.00  1.00            
ATOM    814   CB LYS B   7      20.338  35.991  30.245  1.00  1.00            
ATOM    815   CG LYS B   7      21.556  35.454  30.998  1.00  1.00            
ATOM    816   CD LYS B   7      22.550  36.534  31.424  1.00  1.00            
ATOM    817   CE LYS B   7      23.645  36.009  32.355  1.00  1.00            
ATOM    818   NZ LYS B   7      24.562  37.108  32.721  1.00  1.00            
ATOM    819    C LYS B   7      20.264  34.097  28.683  1.00  1.00            
ATOM    820    O LYS B   7      19.968  32.935  28.412  1.00  1.00            
ATOM    821    N ARG B   8      21.305  34.721  28.118  1.00  1.00            
ATOM    822   CA ARG B   8      22.066  34.011  27.143  1.00  1.00            
ATOM    823   CB ARG B   8      22.798  34.943  26.164  1.00  1.00            
ATOM    824   CG ARG B   8      21.792  35.687  25.278  1.00  1.00            
ATOM    825   CD ARG B   8      22.383  36.652  24.250  1.00  1.00            
ATOM    826   NE ARG B   8      21.224  37.204  23.489  1.00  1.00            
ATOM    827   CZ ARG B   8      21.354  38.311  22.702  1.00  1.00            
ATOM    828  NH1 ARG B   8      22.557  38.948  22.605  1.00  1.00            
ATOM    829  NH2 ARG B   8      20.277  38.777  22.006  1.00  1.00            
ATOM    830    C ARG B   8      23.015  33.050  27.801  1.00  1.00            
ATOM    831    O ARG B   8      23.505  33.217  28.918  1.00  1.00            
ATOM    832    N PRO B   9      23.208  32.016  27.034  1.00  1.00            
ATOM    833   CA PRO B   9      24.042  30.864  27.290  1.00  1.00            
ATOM    834   CD PRO B   9      22.393  31.851  25.843  1.00  1.00            
ATOM    835   CB PRO B   9      23.583  29.805  26.286  1.00  1.00            
ATOM    836   CG PRO B   9      22.966  30.617  25.136  1.00  1.00            
ATOM    837    C PRO B   9      25.520  31.027  27.231  1.00  1.00            
ATOM    838    O PRO B   9      26.207  30.017  27.379  1.00  1.00            
ATOM    839    N LEU B  10      26.031  32.248  27.034  4.00  1.00            
ATOM    840   CA LEU B  10      27.421  32.442  26.748  4.00  1.00            
ATOM    841   CB LEU B  10      27.864  33.916  26.809  4.00  1.00            
ATOM    842   CG LEU B  10      27.254  34.809  25.711  4.00  1.00            
ATOM    843  CD1 LEU B  10      25.734  34.952  25.878  4.00  1.00            
ATOM    844  CD2 LEU B  10      27.974  36.165  25.634  4.00  1.00            
ATOM    845    C LEU B  10      28.355  31.687  27.615  4.00  1.00            
ATOM    846    O LEU B  10      28.254  31.658  28.841  4.00  1.00            
ATOM    847    N VAL B  11      29.300  31.031  26.917  4.00  1.00            
ATOM    848   CA VAL B  11      30.372  30.304  27.506  4.00  1.00            
ATOM    849   CB VAL B  11      30.379  28.842  27.174  4.00  1.00            
ATOM    850  CG1 VAL B  11      30.553  28.690  25.653  4.00  1.00            
ATOM    851  CG2 VAL B  11      31.496  28.168  27.990  4.00  1.00            
ATOM    852    C VAL B  11      31.619  30.880  26.919  4.00  1.00            
ATOM    853    O VAL B  11      31.632  31.284  25.757  4.00  1.00            
ATOM    854    N THR B  12      32.703  30.955  27.714  4.00  1.00            
ATOM    855   CA THR B  12      33.927  31.492  27.196  4.00  1.00            
ATOM    856   CB THR B  12      34.937  31.795  28.264  4.00  1.00            
ATOM    857  OG1 THR B  12      36.077  32.425  27.701  4.00  1.00            
ATOM    858  CG2 THR B  12      35.334  30.480  28.956  4.00  1.00            
ATOM    859    C THR B  12      34.507  30.449  26.294  4.00  1.00            
ATOM    860    O THR B  12      34.520  29.264  26.624  4.00  1.00            
ATOM    861    N ILE B  13      34.987  30.870  25.106  4.00  1.00            
ATOM    862   CA ILE B  13      35.573  29.948  24.177  4.00  1.00            
ATOM    863   CB ILE B  13      34.849  29.876  22.863  4.00  1.00            
ATOM    864  CG1 ILE B  13      35.377  28.704  22.021  4.00  1.00            
ATOM    865  CG2 ILE B  13      34.969  31.243  22.167  4.00  1.00            
ATOM    866  CD1 ILE B  13      34.504  28.388  20.807  4.00  1.00            
ATOM    867    C ILE B  13      36.939  30.447  23.894  4.00  1.00            
ATOM    868    O ILE B  13      37.162  31.650  23.767  4.00  1.00            
ATOM    869    N ARG B  14      37.907  29.523  23.816  4.00  1.00            
ATOM    870   CA ARG B  14      39.235  29.975  23.571  4.00  1.00            
ATOM    871   CB ARG B  14      40.170  29.676  24.752  4.00  1.00            
ATOM    872   CG ARG B  14      39.844  30.485  26.009  4.00  1.00            
ATOM    873   CD ARG B  14      40.309  29.810  27.300  4.00  1.00            
ATOM    874   NE ARG B  14      39.312  28.746  27.612  4.00  1.00            
ATOM    875   CZ ARG B  14      38.270  29.031  28.447  4.00  1.00            
ATOM    876  NH1 ARG B  14      38.193  30.259  29.036  4.00  1.00            
ATOM    877  NH2 ARG B  14      37.311  28.092  28.697  4.00  1.00            
ATOM    878    C ARG B  14      39.778  29.230  22.390  4.00  1.00            
ATOM    879    O ARG B  14      39.806  28.000  22.379  4.00  1.00            
ATOM    880    N ILE B  15      40.210  29.972  21.349  4.00  1.00            
ATOM    881   CA ILE B  15      40.804  29.385  20.180  4.00  1.00            
ATOM    882   CB ILE B  15      39.852  29.226  19.037  4.00  1.00            
ATOM    883  CG1 ILE B  15      40.633  28.821  17.774  4.00  1.00            
ATOM    884  CG2 ILE B  15      39.082  30.550  18.872  4.00  1.00            
ATOM    885  CD1 ILE B  15      41.452  27.545  17.926  4.00  1.00            
ATOM    886    C ILE B  15      41.874  30.288  19.673  4.00  1.00            
ATOM    887    O ILE B  15      41.759  31.511  19.736  4.00  1.00            
ATOM    888    N GLY B  16      42.967  29.682  19.174  3.00  1.00            
ATOM    889   CA GLY B  16      44.006  30.422  18.526  3.00  1.00            
ATOM    890    C GLY B  16      44.668  31.311  19.522  3.00  1.00            
ATOM    891    O GLY B  16      45.400  32.227  19.151  3.00  1.00            
ATOM    892    N GLY B  17      44.432  31.068  20.822  3.00  1.00            
ATOM    893   CA GLY B  17      45.058  31.904  21.800  3.00  1.00            
ATOM    894    C GLY B  17      44.228  33.135  21.952  3.00  1.00            
ATOM    895    O GLY B  17      44.627  34.077  22.636  3.00  1.00            
ATOM    896    N GLN B  18      43.042  33.168  21.313  4.00  1.00            
ATOM    897   CA GLN B  18      42.227  34.337  21.454  4.00  1.00            
ATOM    898   CB GLN B  18      41.753  34.955  20.125  4.00  1.00            
ATOM    899   CG GLN B  18      40.792  34.082  19.320  4.00  1.00            
ATOM    900   CD GLN B  18      40.438  34.849  18.052  4.00  1.00            
ATOM    901  OE1 GLN B  18      39.545  34.456  17.302  4.00  1.00            
ATOM    902  NE2 GLN B  18      41.155  35.977  17.803  4.00  1.00            
ATOM    903    C GLN B  18      41.021  33.969  22.257  4.00  1.00            
ATOM    904    O GLN B  18      40.563  32.828  22.225  4.00  1.00            
ATOM    905    N LEU B  19      40.483  34.944  23.022  4.00  1.00            
ATOM    906   CA LEU B  19      39.349  34.696  23.866  4.00  1.00            
ATOM    907   CB LEU B  19      39.389  35.481  25.189  4.00  1.00            
ATOM    908   CG LEU B  19      40.580  35.112  26.093  4.00  1.00            
ATOM    909  CD1 LEU B  19      40.494  33.651  26.561  4.00  1.00            
ATOM    910  CD2 LEU B  19      41.921  35.451  25.422  4.00  1.00            
ATOM    911    C LEU B  19      38.124  35.140  23.137  4.00  1.00            
ATOM    912    O LEU B  19      38.118  36.194  22.504  4.00  1.00            
ATOM    913    N LYS B  20      37.048  34.327  23.191  4.00  1.00            
ATOM    914   CA LYS B  20      35.855  34.730  22.511  4.00  1.00            
ATOM    915   CB LYS B  20      35.717  34.096  21.116  4.00  1.00            
ATOM    916   CG LYS B  20      36.860  34.499  20.180  4.00  1.00            
ATOM    917   CD LYS B  20      36.991  36.014  20.010  4.00  1.00            
ATOM    918   CE LYS B  20      38.268  36.450  19.291  4.00  1.00            
ATOM    919   NZ LYS B  20      38.312  37.927  19.186  4.00  1.00            
ATOM    920    C LYS B  20      34.663  34.329  23.334  4.00  1.00            
ATOM    921    O LYS B  20      34.668  33.283  23.979  4.00  1.00            
ATOM    922    N GLU B  21      33.615  35.185  23.356  4.00  1.00            
ATOM    923   CA GLU B  21      32.392  34.853  24.040  4.00  1.00            
ATOM    924   CB GLU B  21      31.529  36.078  24.389  4.00  1.00            
ATOM    925   CG GLU B  21      32.161  36.951  25.477  4.00  1.00            
ATOM    926   CD GLU B  21      31.274  38.165  25.717  4.00  1.00            
ATOM    927  OE1 GLU B  21      30.111  37.977  26.166  4.00  1.00            
ATOM    928  OE2 GLU B  21      31.752  39.301  25.455  4.00  1.00            
ATOM    929    C GLU B  21      31.660  33.995  23.082  4.00  1.00            
ATOM    930    O GLU B  21      31.546  34.321  21.901  4.00  1.00            
ATOM    931    N ALA B  22      31.142  32.857  23.561  4.00  1.00            
ATOM    932   CA ALA B  22      30.558  31.989  22.597  4.00  1.00            
ATOM    933   CB ALA B  22      31.278  30.636  22.480  4.00  1.00            
ATOM    934    C ALA B  22      29.147  31.704  22.968  4.00  1.00            
ATOM    935    O ALA B  22      28.762  31.763  24.134  4.00  1.00            
ATOM    936    N LEU B  23      28.329  31.411  21.942  4.00  1.00            
ATOM    937   CA LEU B  23      26.965  31.065  22.169  4.00  1.00            
ATOM    938   CB LEU B  23      25.972  31.707  21.184  4.00  1.00            
ATOM    939   CG LEU B  23      25.860  33.235  21.318  4.00  1.00            
ATOM    940  CD1 LEU B  23      24.737  33.787  20.424  4.00  1.00            
ATOM    941  CD2 LEU B  23      25.712  33.652  22.789  4.00  1.00            
ATOM    942    C LEU B  23      26.861  29.607  21.978  4.00  1.00            
ATOM    943    O LEU B  23      27.569  29.017  21.164  4.00  1.00            
ATOM    944    N LEU B  24      25.979  28.973  22.760  4.00  1.00            
ATOM    945   CA LEU B  24      25.871  27.572  22.574  4.00  1.00            
ATOM    946   CB LEU B  24      25.951  26.783  23.892  4.00  1.00            
ATOM    947   CG LEU B  24      27.292  26.969  24.633  4.00  1.00            
ATOM    948  CD1 LEU B  24      28.470  26.427  23.807  4.00  1.00            
ATOM    949  CD2 LEU B  24      27.497  28.428  25.079  4.00  1.00            
ATOM    950    C LEU B  24      24.537  27.309  21.937  4.00  1.00            
ATOM    951    O LEU B  24      23.504  27.509  22.573  4.00  1.00            
ATOM    952    N ASP B  25      24.520  26.853  20.661  1.00  1.00            
ATOM    953   CA ASP B  25      23.262  26.617  19.996  1.00  1.00            
ATOM    954   CB ASP B  25      23.115  27.243  18.596  1.00  1.00            
ATOM    955   CG ASP B  25      22.744  28.713  18.742  1.00  1.00            
ATOM    956  OD1 ASP B  25      22.854  29.249  19.876  1.00  1.00            
ATOM    957  OD2 ASP B  25      22.344  29.321  17.713  1.00  1.00            
ATOM    958    C ASP B  25      23.002  25.175  19.841  1.00  1.00            
ATOM    959    O ASP B  25      23.801  24.420  19.288  1.00  1.00            
ATOM    960    N THR B  26      21.844  24.770  20.375  3.00  1.00            
ATOM    961   CA THR B  26      21.386  23.439  20.205  3.00  1.00            
ATOM    962   CB THR B  26      20.174  23.156  21.039  3.00  1.00            
ATOM    963  OG1 THR B  26      20.434  23.493  22.394  3.00  1.00            
ATOM    964  CG2 THR B  26      19.886  21.651  20.964  3.00  1.00            
ATOM    965    C THR B  26      21.030  23.353  18.752  3.00  1.00            
ATOM    966    O THR B  26      21.218  22.327  18.100  3.00  1.00            
ATOM    967    N GLY B  27      20.516  24.482  18.220  3.00  1.00            
ATOM    968   CA GLY B  27      19.999  24.613  16.885  3.00  1.00            
ATOM    969    C GLY B  27      21.010  24.430  15.778  3.00  1.00            
ATOM    970    O GLY B  27      20.721  23.733  14.807  3.00  1.00            
ATOM    971    N ALA B  28      22.216  25.032  15.867  1.00  1.00            
ATOM    972   CA ALA B  28      23.097  25.018  14.720  1.00  1.00            
ATOM    973   CB ALA B  28      24.079  26.193  14.698  1.00  1.00            
ATOM    974    C ALA B  28      23.929  23.793  14.658  1.00  1.00            
ATOM    975    O ALA B  28      24.492  23.335  15.652  1.00  1.00            
ATOM    976    N ASP B  29      23.998  23.228  13.442  1.00  1.00            
ATOM    977   CA ASP B  29      24.812  22.087  13.199  1.00  1.00            
ATOM    978   CB ASP B  29      24.551  21.460  11.820  1.00  1.00            
ATOM    979   CG ASP B  29      23.165  20.839  11.858  1.00  1.00            
ATOM    980  OD1 ASP B  29      22.603  20.719  12.979  1.00  1.00            
ATOM    981  OD2 ASP B  29      22.650  20.473  10.768  1.00  1.00            
ATOM    982    C ASP B  29      26.256  22.460  13.243  1.00  1.00            
ATOM    983    O ASP B  29      27.052  21.826  13.934  1.00  1.00            
ATOM    984    N ASP B  30      26.628  23.532  12.518  1.00  1.00            
ATOM    985   CA ASP B  30      28.017  23.860  12.401  1.00  1.00            
ATOM    986   CB ASP B  30      28.385  24.569  11.089  1.00  1.00            
ATOM    987   CG ASP B  30      28.363  23.533   9.978  1.00  1.00            
ATOM    988  OD1 ASP B  30      28.984  22.452  10.159  1.00  1.00            
ATOM    989  OD2 ASP B  30      27.732  23.815   8.926  1.00  1.00            
ATOM    990    C ASP B  30      28.456  24.749  13.515  1.00  1.00            
ATOM    991    O ASP B  30      27.655  25.200  14.333  1.00  1.00            
ATOM    992    N THR B  31      29.784  24.996  13.573  1.00  1.00            
ATOM    993   CA THR B  31      30.344  25.906  14.527  1.00  1.00            
ATOM    994   CB THR B  31      31.607  25.428  15.186  1.00  1.00            
ATOM    995  OG1 THR B  31      32.638  25.263  14.225  1.00  1.00            
ATOM    996  CG2 THR B  31      31.321  24.095  15.896  1.00  1.00            
ATOM    997    C THR B  31      30.696  27.127  13.726  1.00  1.00            
ATOM    998    O THR B  31      31.464  27.042  12.769  1.00  1.00            
ATOM    999    N VAL B  32      30.123  28.300  14.074  4.00  1.00            
ATOM   1000   CA VAL B  32      30.407  29.479  13.300  4.00  1.00            
ATOM   1001   CB VAL B  32      29.190  30.138  12.724  4.00  1.00            
ATOM   1002  CG1 VAL B  32      29.629  31.426  12.005  4.00  1.00            
ATOM   1003  CG2 VAL B  32      28.469  29.129  11.814  4.00  1.00            
ATOM   1004    C VAL B  32      31.059  30.481  14.188  4.00  1.00            
ATOM   1005    O VAL B  32      30.702  30.628  15.356  4.00  1.00            
ATOM   1006    N LEU B  33      32.065  31.182  13.635  4.00  1.00            
ATOM   1007   CA LEU B  33      32.755  32.200  14.364  4.00  1.00            
ATOM   1008   CB LEU B  33      34.251  31.912  14.581  4.00  1.00            
ATOM   1009   CG LEU B  33      34.530  30.733  15.535  4.00  1.00            
ATOM   1010  CD1 LEU B  33      34.061  31.051  16.965  4.00  1.00            
ATOM   1011  CD2 LEU B  33      33.953  29.417  14.992  4.00  1.00            
ATOM   1012    C LEU B  33      32.651  33.456  13.575  4.00  1.00            
ATOM   1013    O LEU B  33      32.412  33.425  12.368  4.00  1.00            
ATOM   1014    N GLU B  34      32.813  34.611  14.250  1.00  1.00            
ATOM   1015   CA GLU B  34      32.861  35.840  13.518  1.00  1.00            
ATOM   1016   CB GLU B  34      33.010  37.108  14.372  1.00  1.00            
ATOM   1017   CG GLU B  34      33.076  38.381  13.522  1.00  1.00            
ATOM   1018   CD GLU B  34      33.269  39.568  14.453  1.00  1.00            
ATOM   1019  OE1 GLU B  34      32.560  39.620  15.492  1.00  1.00            
ATOM   1020  OE2 GLU B  34      34.132  40.433  14.142  1.00  1.00            
ATOM   1021    C GLU B  34      34.121  35.709  12.725  1.00  1.00            
ATOM   1022    O GLU B  34      34.938  34.834  13.010  1.00  1.00            
ATOM   1023    N GLU B  35      34.309  36.565  11.704  1.00  1.00            
ATOM   1024   CA GLU B  35      35.429  36.402  10.825  1.00  1.00            
ATOM   1025   CB GLU B  35      35.549  37.498   9.752  1.00  1.00            
ATOM   1026   CG GLU B  35      34.419  37.437   8.721  1.00  1.00            
ATOM   1027   CD GLU B  35      34.700  38.469   7.641  1.00  1.00            
ATOM   1028  OE1 GLU B  35      35.766  38.354   6.980  1.00  1.00            
ATOM   1029  OE2 GLU B  35      33.854  39.386   7.462  1.00  1.00            
ATOM   1030    C GLU B  35      36.705  36.334  11.580  1.00  1.00            
ATOM   1031    O GLU B  35      36.977  37.137  12.470  1.00  1.00            
ATOM   1032    N MET B  36      37.517  35.319  11.228  1.00  1.00            
ATOM   1033   CA MET B  36      38.746  35.122  11.922  1.00  1.00            
ATOM   1034   CB MET B  36      38.696  33.958  12.924  1.00  1.00            
ATOM   1035   CG MET B  36      37.652  34.134  14.030  1.00  1.00            
ATOM   1036   SD MET B  36      37.958  35.522  15.163  1.00  1.00            
ATOM   1037   CE MET B  36      36.552  35.142  16.249  1.00  1.00            
ATOM   1038    C MET B  36      39.796  34.767  10.936  1.00  1.00            
ATOM   1039    O MET B  36      39.513  34.251   9.856  1.00  1.00            
ATOM   1040    N ASN B  37      41.055  35.075  11.291  1.00  1.00            
ATOM   1041   CA ASN B  37      42.131  34.700  10.437  1.00  1.00            
ATOM   1042   CB ASN B  37      43.143  35.837  10.208  1.00  1.00            
ATOM   1043   CG ASN B  37      42.456  36.974   9.465  1.00  1.00            
ATOM   1044  OD1 ASN B  37      42.595  38.141   9.825  1.00  1.00            
ATOM   1045  ND2 ASN B  37      41.696  36.628   8.391  1.00  1.00            
ATOM   1046    C ASN B  37      42.875  33.627  11.157  1.00  1.00            
ATOM   1047    O ASN B  37      44.020  33.816  11.564  1.00  1.00            
ATOM   1048    N LEU B  38      42.232  32.463  11.335  1.00  1.00            
ATOM   1049   CA LEU B  38      42.899  31.368  11.966  1.00  1.00            
ATOM   1050   CB LEU B  38      41.912  30.349  12.579  1.00  1.00            
ATOM   1051   CG LEU B  38      40.718  29.996  11.665  1.00  1.00            
ATOM   1052  CD1 LEU B  38      41.159  29.227  10.410  1.00  1.00            
ATOM   1053  CD2 LEU B  38      39.606  29.276  12.446  1.00  1.00            
ATOM   1054    C LEU B  38      43.686  30.708  10.887  1.00  1.00            
ATOM   1055    O LEU B  38      43.318  30.764   9.711  1.00  1.00            
ATOM   1056    N PRO B  39      44.793  30.123  11.234  1.00  1.00            
ATOM   1057   CA PRO B  39      45.585  29.477  10.231  1.00  1.00            
ATOM   1058   CD PRO B  39      45.609  30.627  12.323  1.00  1.00            
ATOM   1059   CB PRO B  39      47.008  29.391  10.786  1.00  1.00            
ATOM   1060   CG PRO B  39      46.866  29.743  12.279  1.00  1.00            
ATOM   1061    C PRO B  39      44.999  28.182   9.832  1.00  1.00            
ATOM   1062    O PRO B  39      44.340  27.547  10.652  1.00  1.00            
ATOM   1063    N GLY B  40      45.206  27.773   8.569  1.00  1.00            
ATOM   1064   CA GLY B  40      44.682  26.489   8.270  1.00  1.00            
ATOM   1065    C GLY B  40      44.440  26.327   6.823  1.00  1.00            
ATOM   1066    O GLY B  40      44.368  27.291   6.063  1.00  1.00            
ATOM   1067    N LYS B  41      44.300  25.052   6.418  1.00  1.00            
ATOM   1068   CA LYS B  41      43.960  24.794   5.064  1.00  1.00            
ATOM   1069   CB LYS B  41      43.934  23.299   4.694  1.00  1.00            
ATOM   1070   CG LYS B  41      45.319  22.651   4.602  1.00  1.00            
ATOM   1071   CD LYS B  41      46.051  22.549   5.941  1.00  1.00            
ATOM   1072   CE LYS B  41      47.428  21.893   5.831  1.00  1.00            
ATOM   1073   NZ LYS B  41      48.075  21.838   7.161  1.00  1.00            
ATOM   1074    C LYS B  41      42.565  25.317   4.946  1.00  1.00            
ATOM   1075    O LYS B  41      41.745  25.123   5.842  1.00  1.00            
ATOM   1076    N TRP B  42      42.259  26.011   3.837  4.00  1.00            
ATOM   1077   CA TRP B  42      40.971  26.625   3.696  4.00  1.00            
ATOM   1078   CB TRP B  42      41.075  28.034   3.089  4.00  1.00            
ATOM   1079   CG TRP B  42      39.760  28.703   2.782  4.00  1.00            
ATOM   1080  CD2 TRP B  42      39.117  28.639   1.499  4.00  1.00            
ATOM   1081  CD1 TRP B  42      38.965  29.475   3.576  4.00  1.00            
ATOM   1082  NE1 TRP B  42      37.867  29.899   2.867  4.00  1.00            
ATOM   1083  CE2 TRP B  42      37.948  29.392   1.587  4.00  1.00            
ATOM   1084  CE3 TRP B  42      39.474  28.007   0.344  4.00  1.00            
ATOM   1085  CZ2 TRP B  42      37.111  29.526   0.517  4.00  1.00            
ATOM   1086  CZ3 TRP B  42      38.629  28.143  -0.736  4.00  1.00            
ATOM   1087  CH2 TRP B  42      37.471  28.888  -0.650  4.00  1.00            
ATOM   1088    C TRP B  42      40.132  25.802   2.772  4.00  1.00            
ATOM   1089    O TRP B  42      40.632  25.206   1.820  4.00  1.00            
ATOM   1090    N LYS B  43      38.821  25.730   3.069  4.00  1.00            
ATOM   1091   CA LYS B  43      37.896  25.027   2.229  4.00  1.00            
ATOM   1092   CB LYS B  43      37.496  23.647   2.782  4.00  1.00            
ATOM   1093   CG LYS B  43      36.587  22.855   1.843  4.00  1.00            
ATOM   1094   CD LYS B  43      37.269  22.443   0.536  4.00  1.00            
ATOM   1095   CE LYS B  43      38.416  21.447   0.723  4.00  1.00            
ATOM   1096   NZ LYS B  43      39.009  21.110  -0.591  4.00  1.00            
ATOM   1097    C LYS B  43      36.666  25.869   2.172  4.00  1.00            
ATOM   1098    O LYS B  43      36.284  26.493   3.155  4.00  1.00            
ATOM   1099    N PRO B  44      36.051  25.933   1.030  4.00  0.00            
ATOM   1100   CA PRO B  44      34.857  26.722   0.906  4.00  0.00            
ATOM   1101   CD PRO B  44      36.765  25.810  -0.227  4.00  0.00            
ATOM   1102   CB PRO B  44      34.772  27.128  -0.567  4.00  0.00            
ATOM   1103   CG PRO B  44      35.713  26.150  -1.292  4.00  0.00            
ATOM   1104    C PRO B  44      33.670  25.983   1.387  4.00  0.00            
ATOM   1105    O PRO B  44      33.711  24.755   1.445  4.00  0.00            
ATOM   1106    N LYS B  45      32.607  26.720   1.757  4.00  0.00            
ATOM   1107   CA LYS B  45      31.401  26.086   2.174  4.00  0.00            
ATOM   1108   CB LYS B  45      31.465  25.582   3.628  4.00  0.00            
ATOM   1109   CG LYS B  45      30.342  24.611   3.987  4.00  0.00            
ATOM   1110   CD LYS B  45      30.618  23.766   5.231  4.00  0.00            
ATOM   1111   CE LYS B  45      29.785  24.154   6.452  4.00  0.00            
ATOM   1112   NZ LYS B  45      29.917  23.113   7.496  4.00  0.00            
ATOM   1113    C LYS B  45      30.328  27.106   2.058  4.00  0.00            
ATOM   1114    O LYS B  45      30.597  28.303   2.120  4.00  0.00            
ATOM   1115    N MET B  46      29.079  26.660   1.836  4.00  0.00            
ATOM   1116   CA MET B  46      28.010  27.607   1.776  4.00  0.00            
ATOM   1117   CB MET B  46      27.138  27.497   0.512  4.00  0.00            
ATOM   1118   CG MET B  46      26.008  28.528   0.463  4.00  0.00            
ATOM   1119   SD MET B  46      25.100  28.589  -1.111  4.00  0.00            
ATOM   1120   CE MET B  46      24.312  26.964  -0.923  4.00  0.00            
ATOM   1121    C MET B  46      27.146  27.302   2.960  4.00  0.00            
ATOM   1122    O MET B  46      26.861  26.137   3.234  4.00  0.00            
ATOM   1123    N ILE B  47      26.720  28.336   3.714  4.00  0.00            
ATOM   1124   CA ILE B  47      25.925  28.050   4.876  4.00  0.00            
ATOM   1125   CB ILE B  47      26.598  28.323   6.192  4.00  0.00            
ATOM   1126  CG1 ILE B  47      26.881  29.821   6.385  4.00  0.00            
ATOM   1127  CG2 ILE B  47      27.855  27.443   6.260  4.00  0.00            
ATOM   1128  CD1 ILE B  47      27.261  30.187   7.818  4.00  0.00            
ATOM   1129    C ILE B  47      24.703  28.874   4.839  4.00  0.00            
ATOM   1130    O ILE B  47      24.650  29.924   4.198  4.00  0.00            
ATOM   1131    N GLY B  48      23.666  28.385   5.531  4.00  0.00            
ATOM   1132   CA GLY B  48      22.457  29.121   5.519  4.00  0.00            
ATOM   1133    C GLY B  48      22.164  29.586   6.904  4.00  0.00            
ATOM   1134    O GLY B  48      21.955  28.786   7.815  4.00  0.00            
ATOM   1135    N GLY B  49      22.147  30.918   7.087  1.00  0.00            
ATOM   1136   CA GLY B  49      21.729  31.468   8.338  1.00  0.00            
ATOM   1137    C GLY B  49      20.243  31.559   8.140  1.00  0.00            
ATOM   1138    O GLY B  49      19.730  31.012   7.166  1.00  0.00            
ATOM   1139    N ILE B  50      19.487  32.238   9.025  1.00  0.00            
ATOM   1140   CA ILE B  50      18.084  32.301   8.717  1.00  0.00            
ATOM   1141   CB ILE B  50      17.162  32.300   9.902  1.00  0.00            
ATOM   1142  CG1 ILE B  50      17.281  30.973  10.668  1.00  0.00            
ATOM   1143  CG2 ILE B  50      15.740  32.595   9.397  1.00  0.00            
ATOM   1144  CD1 ILE B  50      16.901  29.753   9.829  1.00  0.00            
ATOM   1145    C ILE B  50      17.880  33.573   7.955  1.00  0.00            
ATOM   1146    O ILE B  50      17.983  34.670   8.505  1.00  0.00            
ATOM   1147    N GLY B  51      17.611  33.440   6.639  1.00  0.00            
ATOM   1148   CA GLY B  51      17.338  34.564   5.791  1.00  0.00            
ATOM   1149    C GLY B  51      18.604  35.220   5.357  1.00  0.00            
ATOM   1150    O GLY B  51      18.588  36.360   4.894  1.00  0.00            
ATOM   1151    N GLY B  52      19.746  34.533   5.507  1.00  0.00            
ATOM   1152   CA GLY B  52      20.950  35.128   5.016  1.00  0.00            
ATOM   1153    C GLY B  52      21.764  34.005   4.470  1.00  0.00            
ATOM   1154    O GLY B  52      22.044  33.034   5.171  1.00  0.00            
ATOM   1155    N PHE B  53      22.166  34.107   3.190  4.00  0.00            
ATOM   1156   CA PHE B  53      23.008  33.082   2.658  4.00  0.00            
ATOM   1157   CB PHE B  53      22.961  32.967   1.124  4.00  0.00            
ATOM   1158   CG PHE B  53      21.660  32.336   0.758  4.00  0.00            
ATOM   1159  CD1 PHE B  53      20.512  33.086   0.635  4.00  0.00            
ATOM   1160  CD2 PHE B  53      21.595  30.979   0.534  4.00  0.00            
ATOM   1161  CE1 PHE B  53      19.320  32.489   0.297  4.00  0.00            
ATOM   1162  CE2 PHE B  53      20.407  30.376   0.196  4.00  0.00            
ATOM   1163   CZ PHE B  53      19.266  31.133   0.077  4.00  0.00            
ATOM   1164    C PHE B  53      24.374  33.488   3.072  4.00  0.00            
ATOM   1165    O PHE B  53      24.890  34.516   2.634  4.00  0.00            
ATOM   1166    N ILE B  54      24.993  32.693   3.959  4.00  0.00            
ATOM   1167   CA ILE B  54      26.285  33.064   4.436  4.00  0.00            
ATOM   1168   CB ILE B  54      26.437  32.925   5.923  4.00  0.00            
ATOM   1169  CG1 ILE B  54      25.483  33.884   6.655  4.00  0.00            
ATOM   1170  CG2 ILE B  54      27.919  33.131   6.273  4.00  0.00            
ATOM   1171  CD1 ILE B  54      25.386  33.622   8.158  4.00  0.00            
ATOM   1172    C ILE B  54      27.273  32.136   3.800  4.00  0.00            
ATOM   1173    O ILE B  54      27.133  30.919   3.889  4.00  0.00            
ATOM   1174    N LYS B  55      28.285  32.686   3.096  4.00  0.00            
ATOM   1175   CA LYS B  55      29.305  31.843   2.535  4.00  0.00            
ATOM   1176   CB LYS B  55      30.144  32.519   1.439  4.00  0.00            
ATOM   1177   CG LYS B  55      29.349  32.927   0.199  4.00  0.00            
ATOM   1178   CD LYS B  55      30.126  33.870  -0.722  4.00  0.00            
ATOM   1179   CE LYS B  55      30.447  35.224  -0.084  4.00  0.00            
ATOM   1180   NZ LYS B  55      29.201  35.994   0.130  4.00  0.00            
ATOM   1181    C LYS B  55      30.228  31.575   3.657  4.00  0.00            
ATOM   1182    O LYS B  55      30.508  32.460   4.463  4.00  0.00            
ATOM   1183    N VAL B  56      30.729  30.338   3.756  4.00  0.00            
ATOM   1184   CA VAL B  56      31.582  30.128   4.869  4.00  0.00            
ATOM   1185   CB VAL B  56      30.998  29.253   5.935  4.00  0.00            
ATOM   1186  CG1 VAL B  56      30.716  27.866   5.337  4.00  0.00            
ATOM   1187  CG2 VAL B  56      31.982  29.226   7.117  4.00  0.00            
ATOM   1188    C VAL B  56      32.851  29.480   4.431  4.00  0.00            
ATOM   1189    O VAL B  56      32.889  28.722   3.463  4.00  0.00            
ATOM   1190    N ARG B  57      33.938  29.807   5.154  4.00  0.00            
ATOM   1191   CA ARG B  57      35.205  29.182   4.944  4.00  0.00            
ATOM   1192   CB ARG B  57      36.399  30.078   5.312  4.00  0.00            
ATOM   1193   CG ARG B  57      36.400  31.454   4.647  4.00  0.00            
ATOM   1194   CD ARG B  57      37.560  32.327   5.128  4.00  0.00            
ATOM   1195   NE ARG B  57      37.448  33.654   4.462  4.00  0.00            
ATOM   1196   CZ ARG B  57      37.667  34.788   5.189  4.00  0.00            
ATOM   1197  NH1 ARG B  57      37.968  34.698   6.518  4.00  0.00            
ATOM   1198  NH2 ARG B  57      37.575  36.013   4.594  4.00  0.00            
ATOM   1199    C ARG B  57      35.193  28.114   5.991  4.00  0.00            
ATOM   1200    O ARG B  57      34.833  28.382   7.135  4.00  0.00            
ATOM   1201    N GLN B  58      35.548  26.867   5.642  4.00  1.00            
ATOM   1202   CA GLN B  58      35.521  25.869   6.669  4.00  1.00            
ATOM   1203   CB GLN B  58      34.815  24.568   6.245  4.00  1.00            
ATOM   1204   CG GLN B  58      35.514  23.831   5.101  4.00  1.00            
ATOM   1205   CD GLN B  58      34.706  22.579   4.798  4.00  1.00            
ATOM   1206  OE1 GLN B  58      35.259  21.506   4.567  4.00  1.00            
ATOM   1207  NE2 GLN B  58      33.353  22.721   4.792  4.00  1.00            
ATOM   1208    C GLN B  58      36.918  25.538   6.994  4.00  1.00            
ATOM   1209    O GLN B  58      37.725  25.221   6.122  4.00  1.00            
ATOM   1210    N TYR B  59      37.243  25.632   8.289  4.00  1.00            
ATOM   1211   CA TYR B  59      38.551  25.259   8.667  4.00  1.00            
ATOM   1212   CB TYR B  59      39.325  26.294   9.498  4.00  1.00            
ATOM   1213   CG TYR B  59      40.644  25.662   9.777  4.00  1.00            
ATOM   1214  CD1 TYR B  59      41.392  25.125   8.757  4.00  1.00            
ATOM   1215  CD2 TYR B  59      41.156  25.644  11.051  4.00  1.00            
ATOM   1216  CE1 TYR B  59      42.610  24.544   9.015  4.00  1.00            
ATOM   1217  CE2 TYR B  59      42.375  25.068  11.320  4.00  1.00            
ATOM   1218   CZ TYR B  59      43.103  24.513  10.297  4.00  1.00            
ATOM   1219   OH TYR B  59      44.355  23.919  10.563  4.00  1.00            
ATOM   1220    C TYR B  59      38.418  23.981   9.428  4.00  1.00            
ATOM   1221    O TYR B  59      37.608  23.870  10.346  4.00  1.00            
ATOM   1222    N ASP B  60      39.186  22.954   9.009  4.00  1.00            
ATOM   1223   CA ASP B  60      39.119  21.655   9.615  4.00  1.00            
ATOM   1224   CB ASP B  60      39.607  20.541   8.673  4.00  1.00            
ATOM   1225   CG ASP B  60      38.665  20.488   7.478  4.00  1.00            
ATOM   1226  OD1 ASP B  60      37.560  21.086   7.570  4.00  1.00            
ATOM   1227  OD2 ASP B  60      39.039  19.853   6.455  4.00  1.00            
ATOM   1228    C ASP B  60      40.032  21.653  10.811  4.00  1.00            
ATOM   1229    O ASP B  60      40.859  22.547  10.983  4.00  1.00            
ATOM   1230    N GLN B  61      39.863  20.636  11.686  4.00  1.00            
ATOM   1231   CA GLN B  61      40.700  20.357  12.826  4.00  1.00            
ATOM   1232   CB GLN B  61      41.951  19.520  12.501  4.00  1.00            
ATOM   1233   CG GLN B  61      41.650  18.124  11.955  4.00  1.00            
ATOM   1234   CD GLN B  61      41.399  18.261  10.461  4.00  1.00            
ATOM   1235  OE1 GLN B  61      40.258  18.228  10.003  4.00  1.00            
ATOM   1236  NE2 GLN B  61      42.498  18.427   9.677  4.00  1.00            
ATOM   1237    C GLN B  61      41.166  21.581  13.539  4.00  1.00            
ATOM   1238    O GLN B  61      42.285  22.040  13.318  4.00  1.00            
ATOM   1239    N ILE B  62      40.324  22.160  14.411  4.00  1.00            
ATOM   1240   CA ILE B  62      40.802  23.294  15.147  4.00  1.00            
ATOM   1241   CB ILE B  62      39.961  24.526  15.006  4.00  1.00            
ATOM   1242  CG1 ILE B  62      39.775  24.923  13.541  4.00  1.00            
ATOM   1243  CG2 ILE B  62      40.626  25.620  15.853  4.00  1.00            
ATOM   1244  CD1 ILE B  62      38.894  23.950  12.763  4.00  1.00            
ATOM   1245    C ILE B  62      40.664  22.969  16.578  4.00  1.00            
ATOM   1246    O ILE B  62      39.711  22.321  17.007  4.00  1.00            
ATOM   1247    N PRO B  63      41.624  23.393  17.327  4.00  1.00            
ATOM   1248   CA PRO B  63      41.498  23.122  18.713  4.00  1.00            
ATOM   1249   CD PRO B  63      43.009  23.342  16.884  4.00  1.00            
ATOM   1250   CB PRO B  63      42.888  23.312  19.312  4.00  1.00            
ATOM   1251   CG PRO B  63      43.822  22.970  18.136  4.00  1.00            
ATOM   1252    C PRO B  63      40.463  24.031  19.243  4.00  1.00            
ATOM   1253    O PRO B  63      40.399  25.176  18.803  4.00  1.00            
ATOM   1254    N VAL B  64      39.617  23.557  20.162  4.00  1.00            
ATOM   1255   CA VAL B  64      38.678  24.498  20.668  4.00  1.00            
ATOM   1256   CB VAL B  64      37.309  24.376  20.067  4.00  1.00            
ATOM   1257  CG1 VAL B  64      37.418  24.669  18.561  4.00  1.00            
ATOM   1258  CG2 VAL B  64      36.737  22.988  20.397  4.00  1.00            
ATOM   1259    C VAL B  64      38.562  24.240  22.115  4.00  1.00            
ATOM   1260    O VAL B  64      38.453  23.094  22.551  4.00  1.00            
ATOM   1261    N GLU B  65      38.601  25.317  22.908  4.00  1.00            
ATOM   1262   CA GLU B  65      38.466  25.093  24.303  4.00  1.00            
ATOM   1263   CB GLU B  65      39.637  25.633  25.144  4.00  1.00            
ATOM   1264   CG GLU B  65      39.511  25.286  26.630  4.00  1.00            
ATOM   1265   CD GLU B  65      40.732  25.832  27.357  4.00  1.00            
ATOM   1266  OE1 GLU B  65      41.673  26.307  26.667  4.00  1.00            
ATOM   1267  OE2 GLU B  65      40.739  25.778  28.616  4.00  1.00            
ATOM   1268    C GLU B  65      37.220  25.792  24.734  4.00  1.00            
ATOM   1269    O GLU B  65      37.078  26.995  24.522  4.00  1.00            
ATOM   1270    N ILE B  66      36.261  25.051  25.327  4.00  1.00            
ATOM   1271   CA ILE B  66      35.053  25.713  25.722  4.00  1.00            
ATOM   1272   CB ILE B  66      33.842  25.241  24.968  4.00  1.00            
ATOM   1273  CG1 ILE B  66      33.989  25.539  23.466  4.00  1.00            
ATOM   1274  CG2 ILE B  66      32.607  25.896  25.609  4.00  1.00            
ATOM   1275  CD1 ILE B  66      35.079  24.716  22.779  4.00  1.00            
ATOM   1276    C ILE B  66      34.775  25.448  27.160  4.00  1.00            
ATOM   1277    O ILE B  66      34.485  24.317  27.549  4.00  1.00            
ATOM   1278    N CYS B  67      34.868  26.497  28.003  3.00  1.00            
ATOM   1279   CA CYS B  67      34.586  26.359  29.405  3.00  1.00            
ATOM   1280   CB CYS B  67      33.134  25.923  29.677  3.00  1.00            
ATOM   1281   SG CYS B  67      32.719  25.887  31.447  3.00  1.00            
ATOM   1282    C CYS B  67      35.520  25.300  29.915  3.00  1.00            
ATOM   1283    O CYS B  67      35.255  24.653  30.927  3.00  1.00            
ATOM   1284    N GLY B  68      36.651  25.105  29.205  3.00  1.00            
ATOM   1285   CA GLY B  68      37.661  24.177  29.602  3.00  1.00            
ATOM   1286    C GLY B  68      37.586  22.880  28.852  3.00  1.00            
ATOM   1287    O GLY B  68      38.605  22.205  28.707  3.00  1.00            
ATOM   1288    N HIS B  69      36.405  22.474  28.350  4.00  1.00            
ATOM   1289   CA HIS B  69      36.375  21.216  27.654  4.00  1.00            
ATOM   1290  ND1 HIS B  69      34.972  18.185  27.564  4.00  1.00            
ATOM   1291   CG HIS B  69      34.952  19.319  26.783  4.00  1.00            
ATOM   1292   CB HIS B  69      34.958  20.713  27.335  4.00  1.00            
ATOM   1293  NE2 HIS B  69      34.942  17.500  25.449  4.00  1.00            
ATOM   1294  CD2 HIS B  69      34.933  18.883  25.495  4.00  1.00            
ATOM   1295  CE1 HIS B  69      34.965  17.126  26.716  4.00  1.00            
ATOM   1296    C HIS B  69      37.087  21.430  26.349  4.00  1.00            
ATOM   1297    O HIS B  69      36.938  22.475  25.719  4.00  1.00            
ATOM   1298    N LYS B  70      37.904  20.450  25.913  4.00  1.00            
ATOM   1299   CA LYS B  70      38.615  20.605  24.673  4.00  1.00            
ATOM   1300   CB LYS B  70      40.030  20.006  24.688  4.00  1.00            
ATOM   1301   CG LYS B  70      40.977  20.647  25.703  4.00  1.00            
ATOM   1302   CD LYS B  70      42.266  19.846  25.895  4.00  1.00            
ATOM   1303   CE LYS B  70      43.233  20.461  26.909  4.00  1.00            
ATOM   1304   NZ LYS B  70      44.461  19.639  26.989  4.00  1.00            
ATOM   1305    C LYS B  70      37.862  19.848  23.639  4.00  1.00            
ATOM   1306    O LYS B  70      37.239  18.828  23.927  4.00  1.00            
ATOM   1307    N ALA B  71      37.887  20.352  22.394  4.00  1.00            
ATOM   1308   CA ALA B  71      37.219  19.649  21.349  4.00  1.00            
ATOM   1309   CB ALA B  71      35.733  20.017  21.211  4.00  1.00            
ATOM   1310    C ALA B  71      37.891  20.012  20.073  4.00  1.00            
ATOM   1311    O ALA B  71      38.602  21.014  19.996  4.00  1.00            
ATOM   1312    N ILE B  72      37.706  19.176  19.036  4.00  1.00            
ATOM   1313   CA ILE B  72      38.336  19.477  17.791  4.00  1.00            
ATOM   1314   CB ILE B  72      39.606  18.709  17.562  4.00  1.00            
ATOM   1315  CG1 ILE B  72      39.325  17.198  17.513  4.00  1.00            
ATOM   1316  CG2 ILE B  72      40.614  19.126  18.646  4.00  1.00            
ATOM   1317  CD1 ILE B  72      40.507  16.377  16.999  4.00  1.00            
ATOM   1318    C ILE B  72      37.407  19.147  16.675  4.00  1.00            
ATOM   1319    O ILE B  72      36.459  18.380  16.843  4.00  1.00            
ATOM   1320    N GLY B  73      37.650  19.751  15.495  4.00  1.00            
ATOM   1321   CA GLY B  73      36.806  19.450  14.381  4.00  1.00            
ATOM   1322    C GLY B  73      36.731  20.651  13.494  4.00  1.00            
ATOM   1323    O GLY B  73      37.671  21.439  13.407  4.00  1.00            
ATOM   1324    N THR B  74      35.581  20.808  12.807  4.00  1.00            
ATOM   1325   CA THR B  74      35.400  21.858  11.846  4.00  1.00            
ATOM   1326   CB THR B  74      34.335  21.551  10.834  4.00  1.00            
ATOM   1327  OG1 THR B  74      34.347  22.521   9.796  4.00  1.00            
ATOM   1328  CG2 THR B  74      32.970  21.545  11.543  4.00  1.00            
ATOM   1329    C THR B  74      35.025  23.149  12.508  4.00  1.00            
ATOM   1330    O THR B  74      34.336  23.168  13.528  4.00  1.00            
ATOM   1331    N VAL B  75      35.509  24.270  11.924  4.00  1.00            
ATOM   1332   CA VAL B  75      35.186  25.602  12.364  4.00  1.00            
ATOM   1333   CB VAL B  75      36.351  26.323  12.982  4.00  1.00            
ATOM   1334  CG1 VAL B  75      36.782  25.548  14.240  4.00  1.00            
ATOM   1335  CG2 VAL B  75      37.471  26.476  11.936  4.00  1.00            
ATOM   1336    C VAL B  75      34.784  26.352  11.110  4.00  1.00            
ATOM   1337    O VAL B  75      35.457  26.246  10.089  4.00  1.00            
ATOM   1338    N LEU B  76      33.666  27.115  11.125  4.00  1.00            
ATOM   1339   CA LEU B  76      33.247  27.853   9.949  4.00  1.00            
ATOM   1340   CB LEU B  76      31.749  27.710   9.639  4.00  1.00            
ATOM   1341   CG LEU B  76      31.350  26.274   9.260  4.00  1.00            
ATOM   1342  CD1 LEU B  76      29.854  26.181   8.921  4.00  1.00            
ATOM   1343  CD2 LEU B  76      32.253  25.724   8.144  4.00  1.00            
ATOM   1344    C LEU B  76      33.513  29.307  10.253  4.00  1.00            
ATOM   1345    O LEU B  76      33.439  29.717  11.411  4.00  1.00            
ATOM   1346    N VAL B  77      33.854  30.131   9.231  4.00  1.00            
ATOM   1347   CA VAL B  77      34.150  31.525   9.480  4.00  1.00            
ATOM   1348   CB VAL B  77      35.583  31.883   9.205  4.00  1.00            
ATOM   1349  CG1 VAL B  77      35.761  33.395   9.419  4.00  1.00            
ATOM   1350  CG2 VAL B  77      36.486  31.016  10.097  4.00  1.00            
ATOM   1351    C VAL B  77      33.299  32.375   8.579  4.00  1.00            
ATOM   1352    O VAL B  77      32.913  31.944   7.494  4.00  1.00            
ATOM   1353    N GLY B  78      32.964  33.610   9.024  1.00  1.00            
ATOM   1354   CA GLY B  78      32.203  34.511   8.195  1.00  1.00            
ATOM   1355    C GLY B  78      31.384  35.423   9.059  1.00  1.00            
ATOM   1356    O GLY B  78      31.208  35.199  10.255  1.00  1.00            
ATOM   1357    N PRO B  79      30.859  36.447   8.433  1.00  1.00            
ATOM   1358   CA PRO B  79      30.046  37.435   9.097  1.00  1.00            
ATOM   1359   CD PRO B  79      30.602  36.406   7.003  1.00  1.00            
ATOM   1360   CB PRO B  79      29.525  38.344   7.987  1.00  1.00            
ATOM   1361   CG PRO B  79      29.449  37.399   6.773  1.00  1.00            
ATOM   1362    C PRO B  79      28.925  36.830   9.854  1.00  1.00            
ATOM   1363    O PRO B  79      28.076  36.154   9.276  1.00  1.00            
ATOM   1364    N THR B  80      28.930  37.080  11.168  1.00  1.00            
ATOM   1365   CA THR B  80      27.868  36.729  12.045  1.00  1.00            
ATOM   1366   CB THR B  80      27.939  35.318  12.553  1.00  1.00            
ATOM   1367  OG1 THR B  80      29.134  35.125  13.296  1.00  1.00            
ATOM   1368  CG2 THR B  80      27.901  34.357  11.353  1.00  1.00            
ATOM   1369    C THR B  80      28.110  37.622  13.205  1.00  1.00            
ATOM   1370    O THR B  80      29.250  37.777  13.639  1.00  1.00            
ATOM   1371    N PRO B  81      27.105  38.245  13.716  1.00  1.00            
ATOM   1372   CA PRO B  81      27.377  39.100  14.826  1.00  1.00            
ATOM   1373   CD PRO B  81      26.035  38.762  12.878  1.00  1.00            
ATOM   1374   CB PRO B  81      26.154  40.005  14.960  1.00  1.00            
ATOM   1375   CG PRO B  81      25.621  40.096  13.517  1.00  1.00            
ATOM   1376    C PRO B  81      27.749  38.380  16.077  1.00  1.00            
ATOM   1377    O PRO B  81      28.450  38.961  16.903  1.00  1.00            
ATOM   1378    N VAL B  82      27.290  37.133  16.261  1.00  1.00            
ATOM   1379   CA VAL B  82      27.648  36.477  17.479  1.00  1.00            
ATOM   1380   CB VAL B  82      26.488  36.141  18.365  1.00  1.00            
ATOM   1381  CG1 VAL B  82      27.038  35.441  19.620  1.00  1.00            
ATOM   1382  CG2 VAL B  82      25.692  37.428  18.654  1.00  1.00            
ATOM   1383    C VAL B  82      28.321  35.187  17.112  1.00  1.00            
ATOM   1384    O VAL B  82      27.978  34.568  16.107  1.00  1.00            
ATOM   1385    N ASN B  83      29.323  34.762  17.913  1.00  1.00            
ATOM   1386   CA ASN B  83      30.020  33.524  17.672  1.00  1.00            
ATOM   1387   CB ASN B  83      31.305  33.383  18.506  1.00  1.00            
ATOM   1388   CG ASN B  83      32.225  34.547  18.166  1.00  1.00            
ATOM   1389  OD1 ASN B  83      32.245  35.034  17.037  1.00  1.00            
ATOM   1390  ND2 ASN B  83      33.006  35.014  19.178  1.00  1.00            
ATOM   1391    C ASN B  83      29.095  32.469  18.131  1.00  1.00            
ATOM   1392    O ASN B  83      28.392  32.632  19.127  1.00  1.00            
ATOM   1393    N ILE B  84      29.060  31.349  17.403  4.00  1.00            
ATOM   1394   CA ILE B  84      28.148  30.345  17.822  4.00  1.00            
ATOM   1395   CB ILE B  84      27.019  30.132  16.865  4.00  1.00            
ATOM   1396  CG1 ILE B  84      25.936  29.295  17.552  4.00  1.00            
ATOM   1397  CG2 ILE B  84      27.588  29.500  15.583  4.00  1.00            
ATOM   1398  CD1 ILE B  84      25.382  30.003  18.785  4.00  1.00            
ATOM   1399    C ILE B  84      28.881  29.073  17.904  4.00  1.00            
ATOM   1400    O ILE B  84      29.866  28.842  17.204  4.00  1.00            
ATOM   1401    N ILE B  85      28.406  28.219  18.808  4.00  1.00            
ATOM   1402   CA ILE B  85      28.984  26.933  18.929  4.00  1.00            
ATOM   1403   CB ILE B  85      29.484  26.623  20.311  4.00  1.00            
ATOM   1404  CG1 ILE B  85      30.602  27.607  20.696  4.00  1.00            
ATOM   1405  CG2 ILE B  85      29.930  25.152  20.350  4.00  1.00            
ATOM   1406  CD1 ILE B  85      30.996  27.542  22.171  4.00  1.00            
ATOM   1407    C ILE B  85      27.879  26.031  18.615  4.00  1.00            
ATOM   1408    O ILE B  85      26.713  26.395  18.757  4.00  1.00            
ATOM   1409    N GLY B  86      28.191  24.824  18.149  1.00  1.00            
ATOM   1410   CA GLY B  86      27.017  24.167  17.744  1.00  1.00            
ATOM   1411    C GLY B  86      27.004  22.750  18.114  1.00  1.00            
ATOM   1412    O GLY B  86      27.683  22.310  19.032  1.00  1.00            
ATOM   1413    N ARG B  87      26.151  22.026  17.381  2.00  1.00            
ATOM   1414   CA ARG B  87      25.914  20.636  17.525  2.00  1.00            
ATOM   1415   CB ARG B  87      24.883  20.163  16.494  2.00  1.00            
ATOM   1416   CG ARG B  87      25.015  18.694  16.105  2.00  1.00            
ATOM   1417   CD ARG B  87      24.316  18.403  14.779  2.00  1.00            
ATOM   1418   NE ARG B  87      24.853  17.123  14.244  2.00  1.00            
ATOM   1419   CZ ARG B  87      24.609  16.792  12.942  2.00  1.00            
ATOM   1420  NH1 ARG B  87      23.863  17.627  12.161  2.00  1.00            
ATOM   1421  NH2 ARG B  87      25.114  15.638  12.419  2.00  1.00            
ATOM   1422    C ARG B  87      27.174  19.877  17.257  2.00  1.00            
ATOM   1423    O ARG B  87      27.482  18.930  17.978  2.00  1.00            
ATOM   1424    N ASN B  88      27.943  20.267  16.218  2.00  1.00            
ATOM   1425   CA ASN B  88      29.122  19.511  15.901  2.00  1.00            
ATOM   1426   CB ASN B  88      29.923  20.090  14.724  2.00  1.00            
ATOM   1427   CG ASN B  88      29.175  19.766  13.438  2.00  1.00            
ATOM   1428  OD1 ASN B  88      28.710  18.643  13.244  2.00  1.00            
ATOM   1429  ND2 ASN B  88      29.055  20.772  12.533  2.00  1.00            
ATOM   1430    C ASN B  88      30.010  19.522  17.108  2.00  1.00            
ATOM   1431    O ASN B  88      30.454  18.473  17.573  2.00  1.00            
ATOM   1432    N LEU B  89      30.273  20.722  17.653  2.00  1.00            
ATOM   1433   CA LEU B  89      31.149  20.885  18.778  2.00  1.00            
ATOM   1434   CB LEU B  89      31.555  22.353  18.996  2.00  1.00            
ATOM   1435   CG LEU B  89      32.558  22.550  20.147  2.00  1.00            
ATOM   1436  CD1 LEU B  89      33.900  21.873  19.830  2.00  1.00            
ATOM   1437  CD2 LEU B  89      32.712  24.037  20.508  2.00  1.00            
ATOM   1438    C LEU B  89      30.566  20.392  20.058  2.00  1.00            
ATOM   1439    O LEU B  89      31.242  19.765  20.872  2.00  1.00            
ATOM   1440    N LEU B  90      29.270  20.661  20.242  2.00  1.00            
ATOM   1441   CA LEU B  90      28.568  20.483  21.473  2.00  1.00            
ATOM   1442   CB LEU B  90      27.092  20.893  21.340  2.00  1.00            
ATOM   1443   CG LEU B  90      26.328  20.927  22.672  2.00  1.00            
ATOM   1444  CD1 LEU B  90      26.858  22.057  23.568  2.00  1.00            
ATOM   1445  CD2 LEU B  90      24.809  21.008  22.443  2.00  1.00            
ATOM   1446    C LEU B  90      28.597  19.040  21.884  2.00  1.00            
ATOM   1447    O LEU B  90      28.842  18.728  23.048  2.00  1.00            
ATOM   1448    N THR B  91      28.368  18.118  20.931  3.00  1.00            
ATOM   1449   CA THR B  91      28.294  16.714  21.233  3.00  1.00            
ATOM   1450   CB THR B  91      27.944  15.888  20.027  3.00  1.00            
ATOM   1451  OG1 THR B  91      27.766  14.529  20.396  3.00  1.00            
ATOM   1452  CG2 THR B  91      29.064  16.022  18.982  3.00  1.00            
ATOM   1453    C THR B  91      29.600  16.238  21.754  3.00  1.00            
ATOM   1454    O THR B  91      29.645  15.437  22.687  3.00  1.00            
ATOM   1455    N GLN B  92      30.703  16.733  21.172  3.00  1.00            
ATOM   1456   CA GLN B  92      31.985  16.284  21.613  3.00  1.00            
ATOM   1457   CB GLN B  92      33.145  16.963  20.868  3.00  1.00            
ATOM   1458   CG GLN B  92      34.521  16.450  21.292  3.00  1.00            
ATOM   1459   CD GLN B  92      34.674  15.026  20.775  3.00  1.00            
ATOM   1460  OE1 GLN B  92      34.476  14.061  21.511  3.00  1.00            
ATOM   1461  NE2 GLN B  92      35.033  14.887  19.470  3.00  1.00            
ATOM   1462    C GLN B  92      32.071  16.650  23.060  3.00  1.00            
ATOM   1463    O GLN B  92      32.609  15.899  23.872  3.00  1.00            
ATOM   1464    N ILE B  93      31.527  17.829  23.414  3.00  1.00            
ATOM   1465   CA ILE B  93      31.484  18.268  24.779  3.00  1.00            
ATOM   1466   CB ILE B  93      30.887  19.637  24.925  3.00  1.00            
ATOM   1467  CG1 ILE B  93      31.757  20.677  24.200  3.00  1.00            
ATOM   1468  CG2 ILE B  93      30.691  19.920  26.425  3.00  1.00            
ATOM   1469  CD1 ILE B  93      31.075  22.033  24.036  3.00  1.00            
ATOM   1470    C ILE B  93      30.608  17.315  25.523  3.00  1.00            
ATOM   1471    O ILE B  93      30.926  16.910  26.640  3.00  1.00            
ATOM   1472    N GLY B  94      29.485  16.904  24.905  3.00  1.00            
ATOM   1473   CA GLY B  94      28.614  16.003  25.597  3.00  1.00            
ATOM   1474    C GLY B  94      27.439  16.751  26.134  3.00  1.00            
ATOM   1475    O GLY B  94      26.676  16.220  26.941  3.00  1.00            
ATOM   1476    N CYS B  95      27.251  18.011  25.705  1.00  1.00            
ATOM   1477   CA CYS B  95      26.125  18.739  26.210  1.00  1.00            
ATOM   1478   CB CYS B  95      26.021  20.178  25.674  1.00  1.00            
ATOM   1479   SG CYS B  95      24.515  21.040  26.223  1.00  1.00            
ATOM   1480    C CYS B  95      24.881  18.037  25.821  1.00  1.00            
ATOM   1481    O CYS B  95      24.653  17.723  24.655  1.00  1.00            
ATOM   1482    N THR B  96      24.047  17.758  26.835  4.00  1.00            
ATOM   1483   CA THR B  96      22.775  17.175  26.578  4.00  1.00            
ATOM   1484   CB THR B  96      22.593  15.802  27.159  4.00  1.00            
ATOM   1485  OG1 THR B  96      21.339  15.266  26.761  4.00  1.00            
ATOM   1486  CG2 THR B  96      22.667  15.896  28.692  4.00  1.00            
ATOM   1487    C THR B  96      21.792  18.074  27.259  4.00  1.00            
ATOM   1488    O THR B  96      22.077  18.621  28.323  4.00  1.00            
ATOM   1489    N LEU B  97      20.610  18.277  26.646  4.00  1.00            
ATOM   1490   CA LEU B  97      19.628  19.134  27.246  4.00  1.00            
ATOM   1491   CB LEU B  97      18.573  19.671  26.266  4.00  1.00            
ATOM   1492   CG LEU B  97      19.122  20.632  25.197  4.00  1.00            
ATOM   1493  CD1 LEU B  97      19.533  21.974  25.814  4.00  1.00            
ATOM   1494  CD2 LEU B  97      20.254  19.979  24.390  4.00  1.00            
ATOM   1495    C LEU B  97      18.887  18.337  28.250  4.00  1.00            
ATOM   1496    O LEU B  97      18.871  17.108  28.208  4.00  1.00            
ATOM   1497    N ASN B  98      18.268  19.039  29.210  4.00  1.00            
ATOM   1498   CA ASN B  98      17.495  18.337  30.176  4.00  1.00            
ATOM   1499   CB ASN B  98      18.025  18.431  31.613  4.00  1.00            
ATOM   1500   CG ASN B  98      19.182  17.463  31.773  4.00  1.00            
ATOM   1501  OD1 ASN B  98      19.463  16.644  30.899  4.00  1.00            
ATOM   1502  ND2 ASN B  98      19.856  17.549  32.950  4.00  1.00            
ATOM   1503    C ASN B  98      16.130  18.930  30.205  4.00  1.00            
ATOM   1504    O ASN B  98      15.903  20.035  29.714  4.00  1.00            
ATOM   1505    N PHE B  99      15.174  18.174  30.776  1.00  1.00            
ATOM   1506   CA PHE B  99      13.829  18.647  30.879  1.00  1.00            
ATOM   1507   CB PHE B  99      12.806  17.526  31.148  1.00  1.00            
ATOM   1508   CG PHE B  99      13.081  16.933  32.486  1.00  1.00            
ATOM   1509  CD1 PHE B  99      13.991  15.909  32.620  1.00  1.00            
ATOM   1510  CD2 PHE B  99      12.437  17.399  33.610  1.00  1.00            
ATOM   1511  CE1 PHE B  99      14.251  15.357  33.852  1.00  1.00            
ATOM   1512  CE2 PHE B  99      12.693  16.850  34.844  1.00  1.00            
ATOM   1513   CZ PHE B  99      13.601  15.826  34.967  1.00  1.00            
ATOM   1514    C PHE B  99      13.787  19.631  32.039  1.00  1.00            
ATOM   1515    O PHE B  99      13.195  20.729  31.862  1.00  1.00            
ATOM   1516  OXT PHE B  99      14.350  19.301  33.116  1.00  1.00            
ATOM   1517    N ALA C   1      28.459  19.570   6.955  4.00  0.00            
ATOM   1518   CA ALA C   1      29.787  18.919   6.896  4.00  0.00            
ATOM   1519   CB ALA C   1      29.641  17.443   6.489  4.00  0.00            
ATOM   1520    C ALA C   1      30.654  19.605   5.893  4.00  0.00            
ATOM   1521    O ALA C   1      30.405  20.751   5.523  4.00  0.00            
ATOM   1522    N ALA C   2      31.728  18.926   5.449  4.00  0.00            
ATOM   1523   CA ALA C   2      32.571  19.517   4.455  4.00  0.00            
ATOM   1524   CB ALA C   2      33.956  18.854   4.339  4.00  0.00            
ATOM   1525    C ALA C   2      31.872  19.354   3.148  4.00  0.00            
ATOM   1526    O ALA C   2      31.068  18.437   2.979  4.00  0.00            
ATOM   1527    N GLY C   3      32.142  20.254   2.183  4.00  0.00            
ATOM   1528   CA GLY C   3      31.467  20.128   0.926  4.00  0.00            
ATOM   1529    C GLY C   3      30.024  20.296   1.249  4.00  0.00            
ATOM   1530    O GLY C   3      29.174  19.596   0.700  4.00  0.00            
ATOM   1531    N ALA C   4      29.700  21.242   2.155  4.00  0.00            
ATOM   1532   CA ALA C   4      28.333  21.253   2.566  4.00  0.00            
ATOM   1533   CB ALA C   4      28.119  20.778   4.012  4.00  0.00            
ATOM   1534    C ALA C   4      27.652  22.558   2.448  4.00  0.00            
ATOM   1535    O ALA C   4      28.242  23.633   2.530  4.00  0.00            
ATOM   1536    N VAL C   5      26.339  22.439   2.192  4.00  0.00            
ATOM   1537   CA VAL C   5      25.438  23.530   2.295  4.00  0.00            
ATOM   1538   CB VAL C   5      24.319  23.489   1.297  4.00  0.00            
ATOM   1539  CG1 VAL C   5      23.324  24.615   1.628  4.00  0.00            
ATOM   1540  CG2 VAL C   5      24.918  23.586  -0.116  4.00  0.00            
ATOM   1541    C VAL C   5      24.849  23.248   3.635  4.00  0.00            
ATOM   1542    O VAL C   5      24.175  22.235   3.816  4.00  0.00            
ATOM   1543    N ALA C   6      25.098  24.122   4.624  4.00  0.00            
ATOM   1544   CA ALA C   6      24.682  23.769   5.947  4.00  0.00            
ATOM   1545   CB ALA C   6      25.800  23.897   6.988  4.00  0.00            
ATOM   1546    C ALA C   6      23.574  24.674   6.379  4.00  0.00            
ATOM   1547    O ALA C   6      23.454  25.800   5.900  4.00  0.00            
ATOM   1548    N SER C   7      22.714  24.176   7.296  4.00  0.00            
ATOM   1549   CA SER C   7      21.608  24.954   7.774  4.00  0.00            
ATOM   1550   CB SER C   7      20.279  24.183   7.785  4.00  0.00            
ATOM   1551   OG SER C   7      19.939  23.772   6.470  4.00  0.00            
ATOM   1552    C SER C   7      21.892  25.332   9.187  4.00  0.00            
ATOM   1553    O SER C   7      22.174  24.488  10.037  4.00  0.00            
ATOM   1554    N TYR C   8      21.829  26.646   9.455  4.00  0.00            
ATOM   1555   CA TYR C   8      22.017  27.195  10.762  4.00  0.00            
ATOM   1556   CB TYR C   8      23.156  28.234  10.768  4.00  0.00            
ATOM   1557   CG TYR C   8      23.344  28.810  12.130  4.00  0.00            
ATOM   1558  CD1 TYR C   8      22.437  29.701  12.654  4.00  0.00            
ATOM   1559  CD2 TYR C   8      24.456  28.483  12.869  4.00  0.00            
ATOM   1560  CE1 TYR C   8      22.620  30.235  13.906  4.00  0.00            
ATOM   1561  CE2 TYR C   8      24.646  29.016  14.122  4.00  0.00            
ATOM   1562   CZ TYR C   8      23.726  29.889  14.644  4.00  0.00            
ATOM   1563   OH TYR C   8      23.922  30.434  15.930  4.00  0.00            
ATOM   1564    C TYR C   8      20.751  27.956  10.989  4.00  0.00            
ATOM   1565    O TYR C   8      20.377  28.805  10.181  4.00  0.00            
ATOM   1566    N ASP C   9      20.041  27.667  12.091  4.00  0.00            
ATOM   1567   CA ASP C   9      18.811  28.353  12.348  4.00  0.00            
ATOM   1568   CB ASP C   9      17.682  27.384  12.741  4.00  0.00            
ATOM   1569   CG ASP C   9      16.407  28.168  13.002  4.00  0.00            
ATOM   1570  OD1 ASP C   9      16.397  29.399  12.737  4.00  0.00            
ATOM   1571  OD2 ASP C   9      15.424  27.545  13.485  4.00  0.00            
ATOM   1572    C ASP C   9      19.051  29.253  13.515  4.00  0.00            
ATOM   1573    O ASP C   9      19.605  28.821  14.524  4.00  0.00            
ATOM   1574    N TYR C  10      18.660  30.540  13.411  4.00  0.00            
ATOM   1575   CA TYR C  10      18.977  31.412  14.505  4.00  0.00            
ATOM   1576   CB TYR C  10      20.290  32.188  14.265  4.00  0.00            
ATOM   1577   CG TYR C  10      19.911  33.305  13.331  4.00  0.00            
ATOM   1578  CD1 TYR C  10      19.538  33.025  12.037  4.00  0.00            
ATOM   1579  CD2 TYR C  10      19.875  34.628  13.736  4.00  0.00            
ATOM   1580  CE1 TYR C  10      19.161  34.032  11.181  4.00  0.00            
ATOM   1581  CE2 TYR C  10      19.496  35.639  12.884  4.00  0.00            
ATOM   1582   CZ TYR C  10      19.133  35.338  11.596  4.00  0.00            
ATOM   1583   OH TYR C  10      18.741  36.360  10.705  4.00  0.00            
ATOM   1584    C TYR C  10      18.006  32.523  14.537  4.00  0.00            
ATOM   1585    O TYR C  10      17.114  32.660  13.701  4.00  0.00            
ATOM   1586    N LEU C  11      18.201  33.329  15.589  4.00  0.00            
ATOM   1587   CA LEU C  11      17.691  34.650  15.703  4.00  0.00            
ATOM   1588   CB LEU C  11      16.166  34.799  15.853  4.00  0.00            
ATOM   1589   CG LEU C  11      15.400  34.641  14.525  4.00  0.00            
ATOM   1590  CD1 LEU C  11      13.925  35.043  14.681  4.00  0.00            
ATOM   1591  CD2 LEU C  11      16.092  35.412  13.388  4.00  0.00            
ATOM   1592    C LEU C  11      18.348  35.237  16.909  4.00  0.00            
ATOM   1593    O LEU C  11      17.855  35.084  18.025  4.00  0.00            
ATOM   1594    N VAL C  12      19.495  35.925  16.719  4.00  0.00            
ATOM   1595   CA VAL C  12      20.121  36.539  17.852  4.00  0.00            
ATOM   1596   CB VAL C  12      21.629  36.561  17.791  4.00  0.00            
ATOM   1597  CG1 VAL C  12      22.108  37.300  16.529  4.00  0.00            
ATOM   1598  CG2 VAL C  12      22.150  37.152  19.111  4.00  0.00            
ATOM   1599    C VAL C  12      19.559  37.926  17.892  4.00  0.00            
ATOM   1600    O VAL C  12      19.836  38.740  17.011  4.00  0.00            
ATOM   1601    N ILE C  13      18.716  38.251  18.897  4.00  0.00            
ATOM   1602   CA ILE C  13      18.120  39.540  18.718  4.00  0.00            
ATOM   1603   CB ILE C  13      16.935  39.474  17.788  4.00  0.00            
ATOM   1604  CG1 ILE C  13      16.306  40.860  17.527  4.00  0.00            
ATOM   1605  CG2 ILE C  13      15.952  38.468  18.416  4.00  0.00            
ATOM   1606  CD1 ILE C  13      17.304  41.934  17.082  4.00  0.00            
ATOM   1607    C ILE C  13      17.689  40.228  19.966  4.00  0.00            
ATOM   1608    O ILE C  13      17.405  39.619  20.996  4.00  0.00            
ATOM   1609    N GLY C  14      17.677  41.573  19.855  4.00  0.00            
ATOM   1610   CA GLY C  14      17.148  42.479  20.815  4.00  0.00            
ATOM   1611    C GLY C  14      15.670  42.279  20.883  4.00  0.00            
ATOM   1612    O GLY C  14      15.082  42.263  21.964  4.00  0.00            
ATOM   1613    N GLY C  15      15.027  42.119  19.710  4.00  0.00            
ATOM   1614   CA GLY C  15      13.606  41.944  19.677  4.00  0.00            
ATOM   1615    C GLY C  15      12.981  43.299  19.643  4.00  0.00            
ATOM   1616    O GLY C  15      11.759  43.429  19.694  4.00  0.00            
ATOM   1617    N GLY C  16      13.816  44.350  19.554  4.00  0.00            
ATOM   1618   CA GLY C  16      13.294  45.682  19.502  4.00  0.00            
ATOM   1619    C GLY C  16      14.025  46.504  20.551  4.00  0.00            
ATOM   1620    O GLY C  16      13.649  47.693  20.733  4.00  0.00            
ATOM   1621  OXT GLY C  16      14.970  45.958  21.181  4.00  0.00            
END
