# Supplementary material for: Integrative modeling of diverse protein-peptide systems using CABS-dock
Source: PLoS Comput Biol. 2023 Jul 5;19(7):e1011275. doi: 10.1371/journal.pcbi.1011275 (PMC10351741; doi:10.1371/journal.pcbi.1011275)
Supplement: S1 File — Files in pdb format containing atomic coordinates of the structures obtained in this study: the highest-scored amyloid models and 10 examples of the docked peptide for each enzyme-substrate complex. (ZIP) [file pcbi.1011275.s006.zip › 13_HIV1_AAGAVASYDYLVIGGG/603.pdb]

CRYST1    0.000    0.000    0.000   0.00   0.00   0.00 P 1           1
ATOM      1    N PRO A   1      12.857  14.803  29.166  1.00  1.00            
ATOM      2   CA PRO A   1      13.768  13.679  28.819  1.00  1.00            
ATOM      3   CD PRO A   1      11.590  14.688  28.362  1.00  1.00            
ATOM      4   CB PRO A   1      13.113  12.937  27.655  1.00  1.00            
ATOM      5   CG PRO A   1      11.623  13.281  27.751  1.00  1.00            
ATOM      6    C PRO A   1      15.068  14.310  28.440  1.00  1.00            
ATOM      7    O PRO A   1      15.063  15.448  27.975  1.00  1.00            
ATOM      8    N GLN A   2      16.193  13.595  28.636  4.00  1.00            
ATOM      9   CA GLN A   2      17.474  14.137  28.292  4.00  1.00            
ATOM     10   CB GLN A   2      18.627  13.459  29.051  4.00  1.00            
ATOM     11   CG GLN A   2      18.771  11.968  28.740  4.00  1.00            
ATOM     12   CD GLN A   2      19.709  11.360  29.774  4.00  1.00            
ATOM     13  OE1 GLN A   2      19.266  10.745  30.744  4.00  1.00            
ATOM     14  NE2 GLN A   2      21.041  11.538  29.571  4.00  1.00            
ATOM     15    C GLN A   2      17.670  13.934  26.818  4.00  1.00            
ATOM     16    O GLN A   2      17.352  12.871  26.289  4.00  1.00            
ATOM     17    N ILE A   3      18.192  14.960  26.106  4.00  1.00            
ATOM     18   CA ILE A   3      18.345  14.828  24.682  4.00  1.00            
ATOM     19   CB ILE A   3      17.485  15.774  23.897  4.00  1.00            
ATOM     20  CG1 ILE A   3      16.004  15.478  24.190  4.00  1.00            
ATOM     21  CG2 ILE A   3      17.847  15.635  22.409  4.00  1.00            
ATOM     22  CD1 ILE A   3      15.043  16.544  23.670  4.00  1.00            
ATOM     23    C ILE A   3      19.798  15.046  24.296  4.00  1.00            
ATOM     24    O ILE A   3      20.450  15.976  24.760  4.00  1.00            
ATOM     25    N THR A   4      20.309  14.158  23.409  1.00  1.00            
ATOM     26   CA THR A   4      21.682  13.961  22.986  1.00  1.00            
ATOM     27   CB THR A   4      21.867  12.628  22.320  1.00  1.00            
ATOM     28  OG1 THR A   4      23.249  12.362  22.138  1.00  1.00            
ATOM     29  CG2 THR A   4      21.140  12.638  20.964  1.00  1.00            
ATOM     30    C THR A   4      22.387  14.980  22.109  1.00  1.00            
ATOM     31    O THR A   4      23.579  15.189  22.328  1.00  1.00            
ATOM     32    N LEU A   5      21.734  15.633  21.116  1.00  1.00            
ATOM     33   CA LEU A   5      22.415  16.474  20.135  1.00  1.00            
ATOM     34   CB LEU A   5      23.541  17.368  20.694  1.00  1.00            
ATOM     35   CG LEU A   5      23.073  18.440  21.693  1.00  1.00            
ATOM     36  CD1 LEU A   5      22.448  17.807  22.946  1.00  1.00            
ATOM     37  CD2 LEU A   5      24.218  19.407  22.034  1.00  1.00            
ATOM     38    C LEU A   5      23.036  15.581  19.098  1.00  1.00            
ATOM     39    O LEU A   5      23.652  16.064  18.150  1.00  1.00            
ATOM     40    N TRP A   6      22.872  14.249  19.239  1.00  1.00            
ATOM     41   CA TRP A   6      23.358  13.327  18.246  1.00  1.00            
ATOM     42   CB TRP A   6      23.099  11.860  18.641  1.00  1.00            
ATOM     43   CG TRP A   6      23.540  10.813  17.641  1.00  1.00            
ATOM     44  CD2 TRP A   6      22.633  10.054  16.826  1.00  1.00            
ATOM     45  CD1 TRP A   6      24.791  10.356  17.351  1.00  1.00            
ATOM     46  NE1 TRP A   6      24.721   9.354  16.410  1.00  1.00            
ATOM     47  CE2 TRP A   6      23.397   9.158  16.078  1.00  1.00            
ATOM     48  CE3 TRP A   6      21.272  10.094  16.715  1.00  1.00            
ATOM     49  CZ2 TRP A   6      22.809   8.287  15.205  1.00  1.00            
ATOM     50  CZ3 TRP A   6      20.683   9.219  15.831  1.00  1.00            
ATOM     51  CH2 TRP A   6      21.437   8.331  15.090  1.00  1.00            
ATOM     52    C TRP A   6      22.584  13.619  17.004  1.00  1.00            
ATOM     53    O TRP A   6      23.132  13.717  15.907  1.00  1.00            
ATOM     54    N LYS A   7      21.265  13.787  17.187  1.00  1.00            
ATOM     55   CA LYS A   7      20.328  14.074  16.144  1.00  1.00            
ATOM     56   CB LYS A   7      19.119  13.121  16.230  1.00  1.00            
ATOM     57   CG LYS A   7      18.073  13.215  15.118  1.00  1.00            
ATOM     58   CD LYS A   7      17.098  12.035  15.173  1.00  1.00            
ATOM     59   CE LYS A   7      15.952  12.098  14.161  1.00  1.00            
ATOM     60   NZ LYS A   7      15.133  10.868  14.256  1.00  1.00            
ATOM     61    C LYS A   7      19.845  15.461  16.456  1.00  1.00            
ATOM     62    O LYS A   7      20.137  15.991  17.526  1.00  1.00            
ATOM     63    N ARG A   8      19.116  16.107  15.523  1.00  1.00            
ATOM     64   CA ARG A   8      18.620  17.431  15.792  1.00  1.00            
ATOM     65   CB ARG A   8      17.866  18.037  14.602  1.00  1.00            
ATOM     66   CG ARG A   8      18.796  18.319  13.435  1.00  1.00            
ATOM     67   CD ARG A   8      18.114  18.377  12.073  1.00  1.00            
ATOM     68   NE ARG A   8      19.230  18.555  11.111  1.00  1.00            
ATOM     69   CZ ARG A   8      20.051  17.493  10.878  1.00  1.00            
ATOM     70  NH1 ARG A   8      19.807  16.302  11.500  1.00  1.00            
ATOM     71  NH2 ARG A   8      21.139  17.632  10.067  1.00  1.00            
ATOM     72    C ARG A   8      17.621  17.284  16.890  1.00  1.00            
ATOM     73    O ARG A   8      16.860  16.319  16.915  1.00  1.00            
ATOM     74    N PRO A   9      17.624  18.176  17.841  1.00  1.00            
ATOM     75   CA PRO A   9      16.646  18.146  18.883  1.00  1.00            
ATOM     76   CD PRO A   9      18.634  19.202  18.027  1.00  1.00            
ATOM     77   CB PRO A   9      17.072  19.217  19.887  1.00  1.00            
ATOM     78   CG PRO A   9      18.009  20.139  19.077  1.00  1.00            
ATOM     79    C PRO A   9      15.388  18.461  18.159  1.00  1.00            
ATOM     80    O PRO A   9      15.359  19.457  17.436  1.00  1.00            
ATOM     81    N LEU A  10      14.344  17.636  18.307  4.00  1.00            
ATOM     82   CA LEU A  10      13.146  17.975  17.615  4.00  1.00            
ATOM     83   CB LEU A  10      12.969  17.227  16.281  4.00  1.00            
ATOM     84   CG LEU A  10      11.691  17.611  15.510  4.00  1.00            
ATOM     85  CD1 LEU A  10      11.764  19.057  14.991  4.00  1.00            
ATOM     86  CD2 LEU A  10      11.371  16.592  14.406  4.00  1.00            
ATOM     87    C LEU A  10      12.036  17.554  18.498  4.00  1.00            
ATOM     88    O LEU A  10      11.857  16.371  18.776  4.00  1.00            
ATOM     89    N VAL A  11      11.267  18.535  18.978  4.00  1.00            
ATOM     90   CA VAL A  11      10.158  18.188  19.794  4.00  1.00            
ATOM     91   CB VAL A  11      10.194  18.841  21.142  4.00  1.00            
ATOM     92  CG1 VAL A  11      11.417  18.318  21.913  4.00  1.00            
ATOM     93  CG2 VAL A  11      10.202  20.365  20.943  4.00  1.00            
ATOM     94    C VAL A  11       8.975  18.734  19.079  4.00  1.00            
ATOM     95    O VAL A  11       9.041  19.817  18.500  4.00  1.00            
ATOM     96    N THR A  12       7.858  17.990  19.080  4.00  1.00            
ATOM     97   CA THR A  12       6.730  18.505  18.375  4.00  1.00            
ATOM     98   CB THR A  12       5.697  17.471  18.041  4.00  1.00            
ATOM     99  OG1 THR A  12       5.177  16.894  19.230  4.00  1.00            
ATOM    100  CG2 THR A  12       6.351  16.393  17.159  4.00  1.00            
ATOM    101    C THR A  12       6.107  19.544  19.234  4.00  1.00            
ATOM    102    O THR A  12       6.299  19.566  20.448  4.00  1.00            
ATOM    103    N ILE A  13       5.360  20.462  18.600  4.00  1.00            
ATOM    104   CA ILE A  13       4.766  21.523  19.337  4.00  1.00            
ATOM    105   CB ILE A  13       5.432  22.856  19.126  4.00  1.00            
ATOM    106  CG1 ILE A  13       4.988  23.857  20.205  4.00  1.00            
ATOM    107  CG2 ILE A  13       5.145  23.318  17.688  4.00  1.00            
ATOM    108  CD1 ILE A  13       5.860  25.110  20.271  4.00  1.00            
ATOM    109    C ILE A  13       3.348  21.653  18.929  4.00  1.00            
ATOM    110    O ILE A  13       2.960  21.258  17.830  4.00  1.00            
ATOM    111    N ARG A  14       2.520  22.194  19.837  4.00  1.00            
ATOM    112   CA ARG A  14       1.145  22.301  19.493  4.00  1.00            
ATOM    113   CB ARG A  14       0.261  21.452  20.430  4.00  1.00            
ATOM    114   CG ARG A  14       0.680  19.977  20.521  4.00  1.00            
ATOM    115   CD ARG A  14      -0.147  19.149  21.514  4.00  1.00            
ATOM    116   NE ARG A  14       0.368  17.748  21.500  4.00  1.00            
ATOM    117   CZ ARG A  14       1.238  17.307  22.458  4.00  1.00            
ATOM    118  NH1 ARG A  14       1.610  18.125  23.485  4.00  1.00            
ATOM    119  NH2 ARG A  14       1.721  16.032  22.398  4.00  1.00            
ATOM    120    C ARG A  14       0.714  23.729  19.675  4.00  1.00            
ATOM    121    O ARG A  14       0.534  24.184  20.803  4.00  1.00            
ATOM    122    N ILE A  15       0.540  24.477  18.564  4.00  1.00            
ATOM    123   CA ILE A  15       0.047  25.825  18.653  4.00  1.00            
ATOM    124   CB ILE A  15       1.124  26.865  18.560  4.00  1.00            
ATOM    125  CG1 ILE A  15       2.063  26.735  19.773  4.00  1.00            
ATOM    126  CG2 ILE A  15       0.457  28.244  18.439  4.00  1.00            
ATOM    127  CD1 ILE A  15       3.334  27.577  19.668  4.00  1.00            
ATOM    128    C ILE A  15      -0.932  26.018  17.536  4.00  1.00            
ATOM    129    O ILE A  15      -0.684  25.608  16.404  4.00  1.00            
ATOM    130    N GLY A  16      -2.096  26.628  17.843  3.00  1.00            
ATOM    131   CA GLY A  16      -3.075  26.921  16.833  3.00  1.00            
ATOM    132    C GLY A  16      -3.894  25.700  16.537  3.00  1.00            
ATOM    133    O GLY A  16      -4.651  25.683  15.567  3.00  1.00            
ATOM    134    N GLY A  17      -3.773  24.640  17.357  3.00  1.00            
ATOM    135   CA GLY A  17      -4.562  23.469  17.101  3.00  1.00            
ATOM    136    C GLY A  17      -3.831  22.662  16.084  3.00  1.00            
ATOM    137    O GLY A  17      -4.314  21.624  15.633  3.00  1.00            
ATOM    138    N GLN A  18      -2.629  23.125  15.696  4.00  1.00            
ATOM    139   CA GLN A  18      -1.894  22.402  14.708  4.00  1.00            
ATOM    140   CB GLN A  18      -1.614  23.220  13.439  4.00  1.00            
ATOM    141   CG GLN A  18      -2.898  23.554  12.676  4.00  1.00            
ATOM    142   CD GLN A  18      -2.529  24.369  11.447  4.00  1.00            
ATOM    143  OE1 GLN A  18      -1.358  24.651  11.200  4.00  1.00            
ATOM    144  NE2 GLN A  18      -3.561  24.765  10.655  4.00  1.00            
ATOM    145    C GLN A  18      -0.591  21.985  15.305  4.00  1.00            
ATOM    146    O GLN A  18       0.004  22.705  16.105  4.00  1.00            
ATOM    147    N LEU A  19      -0.118  20.784  14.920  4.00  1.00            
ATOM    148   CA LEU A  19       1.088  20.259  15.480  4.00  1.00            
ATOM    149   CB LEU A  19       1.061  18.715  15.586  4.00  1.00            
ATOM    150   CG LEU A  19       2.228  18.023  16.336  4.00  1.00            
ATOM    151  CD1 LEU A  19       2.017  16.501  16.360  4.00  1.00            
ATOM    152  CD2 LEU A  19       3.614  18.376  15.770  4.00  1.00            
ATOM    153    C LEU A  19       2.207  20.673  14.594  4.00  1.00            
ATOM    154    O LEU A  19       2.102  20.616  13.370  4.00  1.00            
ATOM    155    N LYS A  20       3.320  21.127  15.201  4.00  1.00            
ATOM    156   CA LYS A  20       4.394  21.535  14.360  4.00  1.00            
ATOM    157   CB LYS A  20       4.508  23.060  14.186  4.00  1.00            
ATOM    158   CG LYS A  20       3.465  23.617  13.218  4.00  1.00            
ATOM    159   CD LYS A  20       3.615  23.048  11.805  4.00  1.00            
ATOM    160   CE LYS A  20       2.446  23.379  10.876  4.00  1.00            
ATOM    161   NZ LYS A  20       1.264  22.570  11.246  4.00  1.00            
ATOM    162    C LYS A  20       5.697  21.040  14.879  4.00  1.00            
ATOM    163    O LYS A  20       5.872  20.829  16.075  4.00  1.00            
ATOM    164    N GLU A  21       6.661  20.821  13.966  4.00  1.00            
ATOM    165   CA GLU A  21       7.954  20.386  14.395  4.00  1.00            
ATOM    166   CB GLU A  21       8.857  19.903  13.246  4.00  1.00            
ATOM    167   CG GLU A  21       8.376  18.618  12.573  4.00  1.00            
ATOM    168   CD GLU A  21       9.317  18.339  11.409  4.00  1.00            
ATOM    169  OE1 GLU A  21      10.552  18.516  11.589  4.00  1.00            
ATOM    170  OE2 GLU A  21       8.813  17.955  10.320  4.00  1.00            
ATOM    171    C GLU A  21       8.618  21.564  14.985  4.00  1.00            
ATOM    172    O GLU A  21       8.443  22.692  14.526  4.00  1.00            
ATOM    173    N ALA A  22       9.392  21.328  16.051  4.00  1.00            
ATOM    174   CA ALA A  22      10.064  22.436  16.626  4.00  1.00            
ATOM    175   CB ALA A  22       9.395  22.963  17.907  4.00  1.00            
ATOM    176    C ALA A  22      11.423  21.981  17.004  4.00  1.00            
ATOM    177    O ALA A  22      11.606  20.839  17.419  4.00  1.00            
ATOM    178    N LEU A  23      12.435  22.852  16.846  4.00  1.00            
ATOM    179   CA LEU A  23      13.689  22.384  17.332  4.00  1.00            
ATOM    180   CB LEU A  23      14.904  22.513  16.387  4.00  1.00            
ATOM    181   CG LEU A  23      15.590  23.892  16.359  4.00  1.00            
ATOM    182  CD1 LEU A  23      16.827  23.870  15.446  4.00  1.00            
ATOM    183  CD2 LEU A  23      14.612  25.010  15.979  4.00  1.00            
ATOM    184    C LEU A  23      13.974  23.161  18.566  4.00  1.00            
ATOM    185    O LEU A  23      13.903  24.389  18.571  4.00  1.00            
ATOM    186    N LEU A  24      14.290  22.445  19.662  4.00  1.00            
ATOM    187   CA LEU A  24      14.529  23.102  20.912  4.00  1.00            
ATOM    188   CB LEU A  24      14.537  22.139  22.113  4.00  1.00            
ATOM    189   CG LEU A  24      13.166  21.483  22.387  4.00  1.00            
ATOM    190  CD1 LEU A  24      13.231  20.532  23.593  4.00  1.00            
ATOM    191  CD2 LEU A  24      12.058  22.539  22.537  4.00  1.00            
ATOM    192    C LEU A  24      15.832  23.768  20.838  4.00  1.00            
ATOM    193    O LEU A  24      16.841  23.151  20.499  4.00  1.00            
ATOM    194    N ASP A  25      15.852  25.071  21.154  1.00  1.00            
ATOM    195   CA ASP A  25      17.147  25.607  20.990  1.00  1.00            
ATOM    196   CB ASP A  25      17.518  25.937  19.529  1.00  1.00            
ATOM    197   CG ASP A  25      16.525  26.950  18.987  1.00  1.00            
ATOM    198  OD1 ASP A  25      15.303  26.736  19.211  1.00  1.00            
ATOM    199  OD2 ASP A  25      16.970  27.944  18.355  1.00  1.00            
ATOM    200    C ASP A  25      17.448  26.778  21.804  1.00  1.00            
ATOM    201    O ASP A  25      16.724  27.772  21.837  1.00  1.00            
ATOM    202    N THR A  26      18.568  26.630  22.517  3.00  1.00            
ATOM    203   CA THR A  26      19.154  27.786  23.062  3.00  1.00            
ATOM    204   CB THR A  26      20.244  27.507  24.052  3.00  1.00            
ATOM    205  OG1 THR A  26      21.289  26.769  23.433  3.00  1.00            
ATOM    206  CG2 THR A  26      19.652  26.711  25.227  3.00  1.00            
ATOM    207    C THR A  26      19.777  28.343  21.806  3.00  1.00            
ATOM    208    O THR A  26      19.940  27.599  20.840  3.00  1.00            
ATOM    209    N GLY A  27      20.148  29.636  21.746  3.00  1.00            
ATOM    210   CA GLY A  27      20.663  30.154  20.496  3.00  1.00            
ATOM    211    C GLY A  27      19.767  31.284  20.069  3.00  1.00            
ATOM    212    O GLY A  27      20.236  32.239  19.450  3.00  1.00            
ATOM    213    N ALA A  28      18.456  31.226  20.394  1.00  1.00            
ATOM    214   CA ALA A  28      17.583  32.313  20.028  1.00  1.00            
ATOM    215   CB ALA A  28      16.448  31.904  19.072  1.00  1.00            
ATOM    216    C ALA A  28      16.940  32.821  21.287  1.00  1.00            
ATOM    217    O ALA A  28      16.479  32.039  22.117  1.00  1.00            
ATOM    218    N ASP A  29      16.920  34.159  21.472  1.00  1.00            
ATOM    219   CA ASP A  29      16.332  34.754  22.644  1.00  1.00            
ATOM    220   CB ASP A  29      16.511  36.282  22.672  1.00  1.00            
ATOM    221   CG ASP A  29      17.988  36.589  22.855  1.00  1.00            
ATOM    222  OD1 ASP A  29      18.703  35.724  23.424  1.00  1.00            
ATOM    223  OD2 ASP A  29      18.419  37.692  22.424  1.00  1.00            
ATOM    224    C ASP A  29      14.861  34.516  22.636  1.00  1.00            
ATOM    225    O ASP A  29      14.295  33.988  23.591  1.00  1.00            
ATOM    226    N ASP A  30      14.212  34.887  21.518  1.00  1.00            
ATOM    227   CA ASP A  30      12.787  34.796  21.426  1.00  1.00            
ATOM    228   CB ASP A  30      12.158  35.921  20.587  1.00  1.00            
ATOM    229   CG ASP A  30      12.332  37.226  21.356  1.00  1.00            
ATOM    230  OD1 ASP A  30      12.812  37.168  22.518  1.00  1.00            
ATOM    231  OD2 ASP A  30      11.982  38.297  20.791  1.00  1.00            
ATOM    232    C ASP A  30      12.436  33.502  20.790  1.00  1.00            
ATOM    233    O ASP A  30      13.279  32.619  20.638  1.00  1.00            
ATOM    234    N THR A  31      11.148  33.349  20.431  1.00  1.00            
ATOM    235   CA THR A  31      10.773  32.139  19.780  1.00  1.00            
ATOM    236   CB THR A  31       9.697  31.350  20.467  1.00  1.00            
ATOM    237  OG1 THR A  31       8.513  32.121  20.562  1.00  1.00            
ATOM    238  CG2 THR A  31      10.192  30.930  21.862  1.00  1.00            
ATOM    239    C THR A  31      10.299  32.455  18.397  1.00  1.00            
ATOM    240    O THR A  31       9.648  33.472  18.166  1.00  1.00            
ATOM    241    N VAL A  32      10.634  31.570  17.430  4.00  1.00            
ATOM    242   CA VAL A  32      10.288  31.790  16.055  4.00  1.00            
ATOM    243   CB VAL A  32      11.489  31.817  15.165  4.00  1.00            
ATOM    244  CG1 VAL A  32      11.035  32.056  13.715  4.00  1.00            
ATOM    245  CG2 VAL A  32      12.459  32.870  15.718  4.00  1.00            
ATOM    246    C VAL A  32       9.451  30.650  15.587  4.00  1.00            
ATOM    247    O VAL A  32       9.769  29.492  15.847  4.00  1.00            
ATOM    248    N LEU A  33       8.344  30.961  14.887  4.00  1.00            
ATOM    249   CA LEU A  33       7.514  29.939  14.321  4.00  1.00            
ATOM    250   CB LEU A  33       6.027  30.005  14.728  4.00  1.00            
ATOM    251   CG LEU A  33       5.712  29.731  16.209  4.00  1.00            
ATOM    252  CD1 LEU A  33       4.199  29.828  16.471  4.00  1.00            
ATOM    253  CD2 LEU A  33       6.293  28.387  16.672  4.00  1.00            
ATOM    254    C LEU A  33       7.493  30.208  12.845  4.00  1.00            
ATOM    255    O LEU A  33       7.775  31.323  12.412  4.00  1.00            
ATOM    256    N GLU A  34       7.181  29.181  12.027  4.00  1.00            
ATOM    257   CA GLU A  34       7.044  29.406  10.614  4.00  1.00            
ATOM    258   CB GLU A  34       7.015  28.115   9.770  4.00  1.00            
ATOM    259   CG GLU A  34       6.066  27.036  10.296  4.00  1.00            
ATOM    260   CD GLU A  34       6.848  26.188  11.292  4.00  1.00            
ATOM    261  OE1 GLU A  34       8.094  26.095  11.135  4.00  1.00            
ATOM    262  OE2 GLU A  34       6.209  25.621  12.218  4.00  1.00            
ATOM    263    C GLU A  34       5.756  30.160  10.449  4.00  1.00            
ATOM    264    O GLU A  34       4.877  30.092  11.306  4.00  1.00            
ATOM    265    N GLU A  35       5.614  30.917   9.342  1.00  1.00            
ATOM    266   CA GLU A  35       4.471  31.771   9.158  1.00  1.00            
ATOM    267   CB GLU A  35       4.486  32.504   7.807  1.00  1.00            
ATOM    268   CG GLU A  35       4.682  31.585   6.602  1.00  1.00            
ATOM    269   CD GLU A  35       4.884  32.481   5.391  1.00  1.00            
ATOM    270  OE1 GLU A  35       4.147  33.497   5.283  1.00  1.00            
ATOM    271  OE2 GLU A  35       5.777  32.165   4.558  1.00  1.00            
ATOM    272    C GLU A  35       3.206  31.009   9.319  1.00  1.00            
ATOM    273    O GLU A  35       3.035  29.910   8.794  1.00  1.00            
ATOM    274    N MET A  36       2.290  31.610  10.104  1.00  1.00            
ATOM    275   CA MET A  36       1.011  31.036  10.377  1.00  1.00            
ATOM    276   CB MET A  36       0.925  30.394  11.772  1.00  1.00            
ATOM    277   CG MET A  36       1.843  29.182  11.940  1.00  1.00            
ATOM    278   SD MET A  36       1.947  28.547  13.640  1.00  1.00            
ATOM    279   CE MET A  36       0.231  27.960  13.700  1.00  1.00            
ATOM    280    C MET A  36       0.027  32.150  10.342  1.00  1.00            
ATOM    281    O MET A  36       0.358  33.308  10.591  1.00  1.00            
ATOM    282    N ASN A  37      -1.219  31.806   9.994  1.00  1.00            
ATOM    283   CA ASN A  37      -2.272  32.759   9.861  1.00  1.00            
ATOM    284   CB ASN A  37      -3.501  32.182   9.133  1.00  1.00            
ATOM    285   CG ASN A  37      -4.056  31.014   9.937  1.00  1.00            
ATOM    286  OD1 ASN A  37      -3.326  30.336  10.660  1.00  1.00            
ATOM    287  ND2 ASN A  37      -5.385  30.763   9.796  1.00  1.00            
ATOM    288    C ASN A  37      -2.725  33.323  11.178  1.00  1.00            
ATOM    289    O ASN A  37      -3.062  34.503  11.251  1.00  1.00            
ATOM    290    N LEU A  38      -2.738  32.523  12.266  1.00  1.00            
ATOM    291   CA LEU A  38      -3.416  33.026  13.432  1.00  1.00            
ATOM    292   CB LEU A  38      -4.390  32.010  14.056  1.00  1.00            
ATOM    293   CG LEU A  38      -3.697  30.824  14.753  1.00  1.00            
ATOM    294  CD1 LEU A  38      -4.727  29.804  15.267  1.00  1.00            
ATOM    295  CD2 LEU A  38      -2.616  30.193  13.862  1.00  1.00            
ATOM    296    C LEU A  38      -2.534  33.501  14.521  1.00  1.00            
ATOM    297    O LEU A  38      -1.358  33.145  14.582  1.00  1.00            
ATOM    298    N PRO A  39      -3.072  34.328  15.404  1.00  1.00            
ATOM    299   CA PRO A  39      -4.404  34.926  15.294  1.00  1.00            
ATOM    300   CD PRO A  39      -2.774  34.015  16.794  1.00  1.00            
ATOM    301   CB PRO A  39      -5.064  34.764  16.660  1.00  1.00            
ATOM    302   CG PRO A  39      -3.880  34.676  17.628  1.00  1.00            
ATOM    303    C PRO A  39      -4.193  36.373  14.921  1.00  1.00            
ATOM    304    O PRO A  39      -3.126  36.715  14.414  1.00  1.00            
ATOM    305    N GLY A  40      -5.195  37.234  15.213  1.00  1.00            
ATOM    306   CA GLY A  40      -5.285  38.625  14.839  1.00  1.00            
ATOM    307    C GLY A  40      -4.235  39.585  15.368  1.00  1.00            
ATOM    308    O GLY A  40      -3.736  40.401  14.595  1.00  1.00            
ATOM    309    N LYS A  41      -3.854  39.555  16.663  1.00  1.00            
ATOM    310   CA LYS A  41      -2.989  40.606  17.166  1.00  1.00            
ATOM    311   CB LYS A  41      -2.744  40.566  18.686  1.00  1.00            
ATOM    312   CG LYS A  41      -3.885  41.124  19.536  1.00  1.00            
ATOM    313   CD LYS A  41      -5.166  40.292  19.506  1.00  1.00            
ATOM    314   CE LYS A  41      -6.257  40.849  20.422  1.00  1.00            
ATOM    315   NZ LYS A  41      -6.544  42.257  20.067  1.00  1.00            
ATOM    316    C LYS A  41      -1.630  40.564  16.530  1.00  1.00            
ATOM    317    O LYS A  41      -1.109  39.491  16.234  1.00  1.00            
ATOM    318    N TRP A  42      -1.034  41.755  16.268  1.00  1.00            
ATOM    319   CA TRP A  42       0.319  41.768  15.779  1.00  1.00            
ATOM    320   CB TRP A  42       0.469  41.673  14.242  1.00  1.00            
ATOM    321   CG TRP A  42       0.093  42.903  13.447  1.00  1.00            
ATOM    322  CD2 TRP A  42      -1.229  43.204  12.980  1.00  1.00            
ATOM    323  CD1 TRP A  42       0.896  43.914  13.006  1.00  1.00            
ATOM    324  NE1 TRP A  42       0.158  44.826  12.292  1.00  1.00            
ATOM    325  CE2 TRP A  42      -1.155  44.402  12.270  1.00  1.00            
ATOM    326  CE3 TRP A  42      -2.411  42.537  13.131  1.00  1.00            
ATOM    327  CZ2 TRP A  42      -2.266  44.953  11.695  1.00  1.00            
ATOM    328  CZ3 TRP A  42      -3.528  43.097  12.552  1.00  1.00            
ATOM    329  CH2 TRP A  42      -3.458  44.281  11.849  1.00  1.00            
ATOM    330    C TRP A  42       1.005  43.026  16.203  1.00  1.00            
ATOM    331    O TRP A  42       0.401  44.094  16.276  1.00  1.00            
ATOM    332    N LYS A  43       2.301  42.886  16.517  4.00  1.00            
ATOM    333   CA LYS A  43       3.174  43.989  16.837  4.00  1.00            
ATOM    334   CB LYS A  43       3.416  44.159  18.345  4.00  1.00            
ATOM    335   CG LYS A  43       2.186  44.723  19.072  4.00  1.00            
ATOM    336   CD LYS A  43       2.203  44.602  20.599  4.00  1.00            
ATOM    337   CE LYS A  43       0.960  45.215  21.256  4.00  1.00            
ATOM    338   NZ LYS A  43       0.874  44.822  22.680  4.00  1.00            
ATOM    339    C LYS A  43       4.449  43.635  16.150  4.00  1.00            
ATOM    340    O LYS A  43       4.821  42.466  16.084  4.00  1.00            
ATOM    341    N PRO A  44       5.125  44.584  15.580  4.00  0.00            
ATOM    342   CA PRO A  44       6.345  44.173  14.946  4.00  0.00            
ATOM    343   CD PRO A  44       4.436  45.610  14.829  4.00  0.00            
ATOM    344   CB PRO A  44       6.647  45.250  13.896  4.00  0.00            
ATOM    345   CG PRO A  44       5.258  45.806  13.543  4.00  0.00            
ATOM    346    C PRO A  44       7.449  43.961  15.920  4.00  0.00            
ATOM    347    O PRO A  44       7.450  44.593  16.976  4.00  0.00            
ATOM    348    N LYS A  45       8.398  43.058  15.588  4.00  0.00            
ATOM    349   CA LYS A  45       9.549  42.799  16.403  4.00  0.00            
ATOM    350   CB LYS A  45       9.415  41.521  17.246  4.00  0.00            
ATOM    351   CG LYS A  45      10.580  41.280  18.205  4.00  0.00            
ATOM    352   CD LYS A  45      10.223  40.326  19.346  4.00  0.00            
ATOM    353   CE LYS A  45       9.910  41.057  20.655  4.00  0.00            
ATOM    354   NZ LYS A  45       9.206  42.332  20.378  4.00  0.00            
ATOM    355    C LYS A  45      10.675  42.631  15.431  4.00  0.00            
ATOM    356    O LYS A  45      10.458  42.235  14.287  4.00  0.00            
ATOM    357    N MET A  46      11.919  42.938  15.849  4.00  0.00            
ATOM    358   CA MET A  46      13.016  42.861  14.927  4.00  0.00            
ATOM    359   CB MET A  46      13.925  44.097  15.001  4.00  0.00            
ATOM    360   CG MET A  46      13.201  45.392  14.627  4.00  0.00            
ATOM    361   SD MET A  46      14.083  46.908  15.102  4.00  0.00            
ATOM    362   CE MET A  46      13.725  46.724  16.873  4.00  0.00            
ATOM    363    C MET A  46      13.844  41.680  15.293  4.00  0.00            
ATOM    364    O MET A  46      14.032  41.372  16.468  4.00  0.00            
ATOM    365    N ILE A  47      14.339  40.968  14.267  4.00  0.00            
ATOM    366   CA ILE A  47      15.167  39.833  14.520  4.00  0.00            
ATOM    367   CB ILE A  47      14.566  38.536  14.070  4.00  0.00            
ATOM    368  CG1 ILE A  47      13.274  38.233  14.846  4.00  0.00            
ATOM    369  CG2 ILE A  47      15.646  37.448  14.201  4.00  0.00            
ATOM    370  CD1 ILE A  47      13.487  38.099  16.352  4.00  0.00            
ATOM    371    C ILE A  47      16.403  40.007  13.705  4.00  0.00            
ATOM    372    O ILE A  47      16.352  40.505  12.581  4.00  0.00            
ATOM    373    N GLY A  48      17.561  39.624  14.270  4.00  0.00            
ATOM    374   CA GLY A  48      18.757  39.657  13.486  4.00  0.00            
ATOM    375    C GLY A  48      18.954  38.235  13.120  4.00  0.00            
ATOM    376    O GLY A  48      19.291  37.405  13.962  4.00  0.00            
ATOM    377    N GLY A  49      18.759  37.910  11.829  4.00  0.00            
ATOM    378   CA GLY A  49      19.010  36.564  11.424  4.00  0.00            
ATOM    379    C GLY A  49      20.484  36.510  11.432  4.00  0.00            
ATOM    380    O GLY A  49      21.140  37.525  11.668  4.00  0.00            
ATOM    381    N ILE A  50      21.055  35.332  11.164  3.00  0.00            
ATOM    382   CA ILE A  50      22.468  35.289  11.301  3.00  0.00            
ATOM    383   CB ILE A  50      23.028  33.908  11.088  3.00  0.00            
ATOM    384  CG1 ILE A  50      24.536  33.899  11.383  3.00  0.00            
ATOM    385  CG2 ILE A  50      22.646  33.413   9.683  3.00  0.00            
ATOM    386  CD1 ILE A  50      25.138  32.497  11.420  3.00  0.00            
ATOM    387    C ILE A  50      23.116  36.233  10.328  3.00  0.00            
ATOM    388    O ILE A  50      23.907  37.088  10.714  3.00  0.00            
ATOM    389    N GLY A  51      22.768  36.160   9.041  3.00  0.00            
ATOM    390   CA GLY A  51      23.308  37.157   8.169  3.00  0.00            
ATOM    391    C GLY A  51      22.071  37.686   7.550  3.00  0.00            
ATOM    392    O GLY A  51      21.271  36.935   6.995  3.00  0.00            
ATOM    393    N GLY A  52      21.878  39.007   7.630  4.00  0.00            
ATOM    394   CA GLY A  52      20.654  39.533   7.131  4.00  0.00            
ATOM    395    C GLY A  52      19.862  39.976   8.312  4.00  0.00            
ATOM    396    O GLY A  52      19.824  39.309   9.345  4.00  0.00            
ATOM    397    N PHE A  53      19.211  41.144   8.175  4.00  0.00            
ATOM    398   CA PHE A  53      18.385  41.664   9.218  4.00  0.00            
ATOM    399   CB PHE A  53      18.417  43.207   9.282  4.00  0.00            
ATOM    400   CG PHE A  53      17.525  43.712  10.367  4.00  0.00            
ATOM    401  CD1 PHE A  53      17.920  43.692  11.685  4.00  0.00            
ATOM    402  CD2 PHE A  53      16.289  44.236  10.057  4.00  0.00            
ATOM    403  CE1 PHE A  53      17.093  44.169  12.676  4.00  0.00            
ATOM    404  CE2 PHE A  53      15.459  44.715  11.042  4.00  0.00            
ATOM    405   CZ PHE A  53      15.858  44.682  12.356  4.00  0.00            
ATOM    406    C PHE A  53      16.996  41.238   8.853  4.00  0.00            
ATOM    407    O PHE A  53      16.575  41.414   7.711  4.00  0.00            
ATOM    408    N ILE A  54      16.243  40.652   9.806  4.00  0.00            
ATOM    409   CA ILE A  54      14.949  40.157   9.430  4.00  0.00            
ATOM    410   CB ILE A  54      14.807  38.670   9.562  4.00  0.00            
ATOM    411  CG1 ILE A  54      13.580  38.187   8.774  4.00  0.00            
ATOM    412  CG2 ILE A  54      14.761  38.331  11.061  4.00  0.00            
ATOM    413  CD1 ILE A  54      13.733  38.353   7.262  4.00  0.00            
ATOM    414    C ILE A  54      13.899  40.789  10.285  4.00  0.00            
ATOM    415    O ILE A  54      14.121  41.080  11.459  4.00  0.00            
ATOM    416    N LYS A  55      12.720  41.039   9.681  4.00  0.00            
ATOM    417   CA LYS A  55      11.606  41.629  10.364  4.00  0.00            
ATOM    418   CB LYS A  55      10.860  42.655   9.498  4.00  0.00            
ATOM    419   CG LYS A  55      10.250  42.053   8.231  4.00  0.00            
ATOM    420   CD LYS A  55       9.417  43.056   7.434  4.00  0.00            
ATOM    421   CE LYS A  55       8.300  43.708   8.250  4.00  0.00            
ATOM    422   NZ LYS A  55       7.828  44.931   7.566  4.00  0.00            
ATOM    423    C LYS A  55      10.661  40.532  10.704  4.00  0.00            
ATOM    424    O LYS A  55      10.626  39.499  10.037  4.00  0.00            
ATOM    425    N VAL A  56       9.877  40.721  11.779  4.00  0.00            
ATOM    426   CA VAL A  56       8.986  39.672  12.155  4.00  0.00            
ATOM    427   CB VAL A  56       9.563  38.812  13.246  4.00  0.00            
ATOM    428  CG1 VAL A  56       8.532  37.757  13.675  4.00  0.00            
ATOM    429  CG2 VAL A  56      10.890  38.219  12.744  4.00  0.00            
ATOM    430    C VAL A  56       7.746  40.275  12.691  4.00  0.00            
ATOM    431    O VAL A  56       7.741  41.393  13.203  4.00  0.00            
ATOM    432    N ARG A  57       6.643  39.529  12.549  4.00  0.00            
ATOM    433   CA ARG A  57       5.416  39.955  13.123  4.00  0.00            
ATOM    434   CB ARG A  57       4.187  39.509  12.312  4.00  0.00            
ATOM    435   CG ARG A  57       4.238  40.009  10.866  4.00  0.00            
ATOM    436   CD ARG A  57       2.969  39.752  10.052  4.00  0.00            
ATOM    437   NE ARG A  57       2.702  38.283  10.041  4.00  0.00            
ATOM    438   CZ ARG A  57       3.305  37.463   9.130  4.00  0.00            
ATOM    439  NH1 ARG A  57       4.285  37.945   8.311  4.00  0.00            
ATOM    440  NH2 ARG A  57       2.921  36.157   9.033  4.00  0.00            
ATOM    441    C ARG A  57       5.383  39.262  14.460  4.00  0.00            
ATOM    442    O ARG A  57       5.932  38.169  14.589  4.00  0.00            
ATOM    443    N GLN A  58       4.776  39.861  15.510  4.00  1.00            
ATOM    444   CA GLN A  58       4.840  39.170  16.773  4.00  1.00            
ATOM    445   CB GLN A  58       5.524  39.951  17.913  4.00  1.00            
ATOM    446   CG GLN A  58       4.695  41.120  18.455  4.00  1.00            
ATOM    447   CD GLN A  58       5.539  41.896  19.457  4.00  1.00            
ATOM    448  OE1 GLN A  58       6.071  42.961  19.144  4.00  1.00            
ATOM    449  NE2 GLN A  58       5.669  41.355  20.698  4.00  1.00            
ATOM    450    C GLN A  58       3.459  38.887  17.258  4.00  1.00            
ATOM    451    O GLN A  58       2.499  39.565  16.894  4.00  1.00            
ATOM    452    N TYR A  59       3.336  37.835  18.089  4.00  1.00            
ATOM    453   CA TYR A  59       2.088  37.529  18.715  4.00  1.00            
ATOM    454   CB TYR A  59       1.476  36.173  18.333  4.00  1.00            
ATOM    455   CG TYR A  59       0.105  36.154  18.924  4.00  1.00            
ATOM    456  CD1 TYR A  59      -0.910  36.864  18.322  4.00  1.00            
ATOM    457  CD2 TYR A  59      -0.173  35.435  20.063  4.00  1.00            
ATOM    458  CE1 TYR A  59      -2.180  36.862  18.848  4.00  1.00            
ATOM    459  CE2 TYR A  59      -1.442  35.428  20.595  4.00  1.00            
ATOM    460   CZ TYR A  59      -2.447  36.142  19.987  4.00  1.00            
ATOM    461   OH TYR A  59      -3.750  36.135  20.530  4.00  1.00            
ATOM    462    C TYR A  59       2.413  37.490  20.174  4.00  1.00            
ATOM    463    O TYR A  59       3.524  37.126  20.553  4.00  1.00            
ATOM    464    N ASP A  60       1.464  37.888  21.043  4.00  1.00            
ATOM    465   CA ASP A  60       1.794  37.918  22.436  4.00  1.00            
ATOM    466   CB ASP A  60       1.027  38.964  23.263  4.00  1.00            
ATOM    467   CG ASP A  60       1.828  39.176  24.543  4.00  1.00            
ATOM    468  OD1 ASP A  60       2.670  38.294  24.865  4.00  1.00            
ATOM    469  OD2 ASP A  60       1.624  40.227  25.208  4.00  1.00            
ATOM    470    C ASP A  60       1.527  36.564  23.013  4.00  1.00            
ATOM    471    O ASP A  60       1.913  35.554  22.425  4.00  1.00            
ATOM    472    N GLN A  61       0.869  36.511  24.193  4.00  1.00            
ATOM    473   CA GLN A  61       0.649  35.259  24.861  4.00  1.00            
ATOM    474   CB GLN A  61      -0.171  35.377  26.163  4.00  1.00            
ATOM    475   CG GLN A  61      -1.613  35.861  25.979  4.00  1.00            
ATOM    476   CD GLN A  61      -2.492  34.656  25.678  4.00  1.00            
ATOM    477  OE1 GLN A  61      -3.499  34.768  24.982  4.00  1.00            
ATOM    478  NE2 GLN A  61      -2.103  33.470  26.217  4.00  1.00            
ATOM    479    C GLN A  61      -0.015  34.317  23.928  4.00  1.00            
ATOM    480    O GLN A  61      -1.060  34.600  23.343  4.00  1.00            
ATOM    481    N ILE A  62       0.651  33.167  23.730  4.00  1.00            
ATOM    482   CA ILE A  62       0.154  32.138  22.884  4.00  1.00            
ATOM    483   CB ILE A  62       0.927  32.045  21.597  4.00  1.00            
ATOM    484  CG1 ILE A  62       0.242  31.112  20.589  4.00  1.00            
ATOM    485  CG2 ILE A  62       2.382  31.680  21.931  4.00  1.00            
ATOM    486  CD1 ILE A  62       0.782  31.264  19.168  4.00  1.00            
ATOM    487    C ILE A  62       0.312  30.874  23.660  4.00  1.00            
ATOM    488    O ILE A  62       1.359  30.644  24.257  4.00  1.00            
ATOM    489    N PRO A  63      -0.692  30.052  23.710  4.00  1.00            
ATOM    490   CA PRO A  63      -0.563  28.831  24.436  4.00  1.00            
ATOM    491   CD PRO A  63      -2.078  30.446  23.531  4.00  1.00            
ATOM    492   CB PRO A  63      -1.977  28.271  24.599  4.00  1.00            
ATOM    493   CG PRO A  63      -2.837  29.112  23.632  4.00  1.00            
ATOM    494    C PRO A  63       0.366  27.991  23.648  4.00  1.00            
ATOM    495    O PRO A  63       0.201  27.907  22.431  4.00  1.00            
ATOM    496    N VAL A  64       1.352  27.374  24.307  4.00  1.00            
ATOM    497   CA VAL A  64       2.242  26.528  23.592  4.00  1.00            
ATOM    498   CB VAL A  64       3.641  27.068  23.506  4.00  1.00            
ATOM    499  CG1 VAL A  64       4.536  26.012  22.837  4.00  1.00            
ATOM    500  CG2 VAL A  64       3.605  28.420  22.772  4.00  1.00            
ATOM    501    C VAL A  64       2.313  25.281  24.412  4.00  1.00            
ATOM    502    O VAL A  64       2.241  25.338  25.637  4.00  1.00            
ATOM    503    N GLU A  65       2.403  24.108  23.760  4.00  1.00            
ATOM    504   CA GLU A  65       2.529  22.892  24.507  4.00  1.00            
ATOM    505   CB GLU A  65       1.255  22.039  24.412  4.00  1.00            
ATOM    506   CG GLU A  65       0.047  22.816  24.953  4.00  1.00            
ATOM    507   CD GLU A  65      -1.203  21.956  24.874  4.00  1.00            
ATOM    508  OE1 GLU A  65      -1.413  21.151  25.819  4.00  1.00            
ATOM    509  OE2 GLU A  65      -1.968  22.096  23.882  4.00  1.00            
ATOM    510    C GLU A  65       3.687  22.181  23.855  4.00  1.00            
ATOM    511    O GLU A  65       3.583  21.772  22.700  4.00  1.00            
ATOM    512    N ILE A  66       4.833  22.023  24.561  4.00  1.00            
ATOM    513   CA ILE A  66       5.972  21.409  23.921  4.00  1.00            
ATOM    514   CB ILE A  66       7.229  22.248  23.996  4.00  1.00            
ATOM    515  CG1 ILE A  66       8.263  21.751  22.973  4.00  1.00            
ATOM    516  CG2 ILE A  66       7.745  22.312  25.443  4.00  1.00            
ATOM    517  CD1 ILE A  66       7.862  22.057  21.531  4.00  1.00            
ATOM    518    C ILE A  66       6.197  20.072  24.543  4.00  1.00            
ATOM    519    O ILE A  66       6.428  19.940  25.744  4.00  1.00            
ATOM    520    N CYS A  67       6.068  19.018  23.716  3.00  1.00            
ATOM    521   CA CYS A  67       6.254  17.677  24.179  3.00  1.00            
ATOM    522   CB CYS A  67       7.629  17.427  24.821  3.00  1.00            
ATOM    523   SG CYS A  67       8.996  17.497  23.627  3.00  1.00            
ATOM    524    C CYS A  67       5.219  17.414  25.237  3.00  1.00            
ATOM    525    O CYS A  67       5.321  16.437  25.978  3.00  1.00            
ATOM    526    N GLY A  68       4.178  18.268  25.326  3.00  1.00            
ATOM    527   CA GLY A  68       3.119  18.052  26.274  3.00  1.00            
ATOM    528    C GLY A  68       3.180  19.032  27.408  3.00  1.00            
ATOM    529    O GLY A  68       2.140  19.411  27.945  3.00  1.00            
ATOM    530    N HIS A  69       4.382  19.488  27.807  4.00  1.00            
ATOM    531   CA HIS A  69       4.429  20.402  28.915  4.00  1.00            
ATOM    532  ND1 HIS A  69       6.067  18.307  30.605  4.00  1.00            
ATOM    533   CG HIS A  69       6.512  19.249  29.703  4.00  1.00            
ATOM    534   CB HIS A  69       5.852  20.579  29.468  4.00  1.00            
ATOM    535  NE2 HIS A  69       7.851  17.433  29.605  4.00  1.00            
ATOM    536  CD2 HIS A  69       7.603  18.698  29.103  4.00  1.00            
ATOM    537  CE1 HIS A  69       6.903  17.242  30.504  4.00  1.00            
ATOM    538    C HIS A  69       3.928  21.720  28.389  4.00  1.00            
ATOM    539    O HIS A  69       4.197  22.076  27.244  4.00  1.00            
ATOM    540    N LYS A  70       3.165  22.476  29.209  4.00  1.00            
ATOM    541   CA LYS A  70       2.590  23.721  28.765  4.00  1.00            
ATOM    542   CB LYS A  70       1.370  24.160  29.592  4.00  1.00            
ATOM    543   CG LYS A  70       1.694  24.372  31.072  4.00  1.00            
ATOM    544   CD LYS A  70       0.592  25.087  31.854  4.00  1.00            
ATOM    545   CE LYS A  70       0.916  25.217  33.342  4.00  1.00            
ATOM    546   NZ LYS A  70       1.261  23.885  33.889  4.00  1.00            
ATOM    547    C LYS A  70       3.608  24.810  28.844  4.00  1.00            
ATOM    548    O LYS A  70       4.446  24.838  29.744  4.00  1.00            
ATOM    549    N ALA A  71       3.561  25.735  27.864  4.00  1.00            
ATOM    550   CA ALA A  71       4.444  26.863  27.850  4.00  1.00            
ATOM    551   CB ALA A  71       5.637  26.706  26.893  4.00  1.00            
ATOM    552    C ALA A  71       3.639  28.029  27.367  4.00  1.00            
ATOM    553    O ALA A  71       2.743  27.872  26.539  4.00  1.00            
ATOM    554    N ILE A  72       3.922  29.240  27.888  4.00  1.00            
ATOM    555   CA ILE A  72       3.168  30.380  27.455  4.00  1.00            
ATOM    556   CB ILE A  72       2.246  30.901  28.512  4.00  1.00            
ATOM    557  CG1 ILE A  72       1.245  29.803  28.910  4.00  1.00            
ATOM    558  CG2 ILE A  72       1.580  32.181  27.980  4.00  1.00            
ATOM    559  CD1 ILE A  72       0.470  30.109  30.189  4.00  1.00            
ATOM    560    C ILE A  72       4.142  31.463  27.110  4.00  1.00            
ATOM    561    O ILE A  72       5.147  31.637  27.798  4.00  1.00            
ATOM    562    N GLY A  73       3.886  32.221  26.018  4.00  1.00            
ATOM    563   CA GLY A  73       4.821  33.268  25.725  4.00  1.00            
ATOM    564    C GLY A  73       4.594  33.843  24.380  4.00  1.00            
ATOM    565    O GLY A  73       3.581  33.600  23.727  4.00  1.00            
ATOM    566    N THR A  74       5.580  34.655  23.958  4.00  1.00            
ATOM    567   CA THR A  74       5.516  35.330  22.708  4.00  1.00            
ATOM    568   CB THR A  74       6.323  36.592  22.649  4.00  1.00            
ATOM    569  OG1 THR A  74       7.696  36.305  22.866  4.00  1.00            
ATOM    570  CG2 THR A  74       5.798  37.559  23.723  4.00  1.00            
ATOM    571    C THR A  74       6.004  34.436  21.648  4.00  1.00            
ATOM    572    O THR A  74       6.851  33.578  21.878  4.00  1.00            
ATOM    573    N VAL A  75       5.425  34.611  20.452  4.00  1.00            
ATOM    574   CA VAL A  75       5.856  33.870  19.319  4.00  1.00            
ATOM    575   CB VAL A  75       4.818  32.926  18.801  4.00  1.00            
ATOM    576  CG1 VAL A  75       5.311  32.371  17.457  4.00  1.00            
ATOM    577  CG2 VAL A  75       4.554  31.849  19.868  4.00  1.00            
ATOM    578    C VAL A  75       6.095  34.869  18.254  4.00  1.00            
ATOM    579    O VAL A  75       5.255  35.730  17.996  4.00  1.00            
ATOM    580    N LEU A  76       7.265  34.802  17.609  4.00  1.00            
ATOM    581   CA LEU A  76       7.437  35.718  16.535  4.00  1.00            
ATOM    582   CB LEU A  76       8.864  36.272  16.360  4.00  1.00            
ATOM    583   CG LEU A  76       9.255  37.334  17.409  4.00  1.00            
ATOM    584  CD1 LEU A  76       9.253  36.761  18.833  4.00  1.00            
ATOM    585  CD2 LEU A  76      10.580  38.020  17.041  4.00  1.00            
ATOM    586    C LEU A  76       7.067  34.965  15.296  4.00  1.00            
ATOM    587    O LEU A  76       7.501  33.831  15.101  4.00  1.00            
ATOM    588    N VAL A  77       6.224  35.567  14.429  4.00  1.00            
ATOM    589   CA VAL A  77       5.825  34.864  13.242  4.00  1.00            
ATOM    590   CB VAL A  77       4.354  34.920  12.944  4.00  1.00            
ATOM    591  CG1 VAL A  77       4.111  34.227  11.591  4.00  1.00            
ATOM    592  CG2 VAL A  77       3.588  34.274  14.112  4.00  1.00            
ATOM    593    C VAL A  77       6.536  35.457  12.077  4.00  1.00            
ATOM    594    O VAL A  77       6.679  36.673  11.973  4.00  1.00            
ATOM    595    N GLY A  78       7.015  34.592  11.162  4.00  1.00            
ATOM    596   CA GLY A  78       7.702  35.102  10.017  4.00  1.00            
ATOM    597    C GLY A  78       8.281  33.947   9.250  4.00  1.00            
ATOM    598    O GLY A  78       8.277  32.814   9.716  4.00  1.00            
ATOM    599    N PRO A  79       8.776  34.226   8.069  1.00  1.00            
ATOM    600   CA PRO A  79       9.355  33.182   7.264  1.00  1.00            
ATOM    601   CD PRO A  79       8.145  35.244   7.229  1.00  1.00            
ATOM    602   CB PRO A  79       9.477  33.739   5.853  1.00  1.00            
ATOM    603   CG PRO A  79       8.322  34.757   5.782  1.00  1.00            
ATOM    604    C PRO A  79      10.614  32.626   7.831  1.00  1.00            
ATOM    605    O PRO A  79      11.517  33.390   8.178  1.00  1.00            
ATOM    606    N THR A  80      10.693  31.286   7.912  1.00  1.00            
ATOM    607   CA THR A  80      11.850  30.629   8.423  1.00  1.00            
ATOM    608   CB THR A  80      11.775  30.428   9.905  1.00  1.00            
ATOM    609  OG1 THR A  80      10.722  29.531  10.219  1.00  1.00            
ATOM    610  CG2 THR A  80      11.513  31.792  10.564  1.00  1.00            
ATOM    611    C THR A  80      11.827  29.255   7.835  1.00  1.00            
ATOM    612    O THR A  80      10.765  28.753   7.470  1.00  1.00            
ATOM    613    N PRO A  81      12.966  28.650   7.684  1.00  1.00            
ATOM    614   CA PRO A  81      12.988  27.287   7.252  1.00  1.00            
ATOM    615   CD PRO A  81      14.158  29.361   7.267  1.00  1.00            
ATOM    616   CB PRO A  81      14.403  27.019   6.730  1.00  1.00            
ATOM    617   CG PRO A  81      15.217  28.254   7.156  1.00  1.00            
ATOM    618    C PRO A  81      12.551  26.382   8.352  1.00  1.00            
ATOM    619    O PRO A  81      12.105  25.273   8.065  1.00  1.00            
ATOM    620    N VAL A  82      12.674  26.822   9.620  1.00  1.00            
ATOM    621   CA VAL A  82      12.320  25.922  10.673  1.00  1.00            
ATOM    622   CB VAL A  82      13.496  25.168  11.223  1.00  1.00            
ATOM    623  CG1 VAL A  82      14.408  26.162  11.959  1.00  1.00            
ATOM    624  CG2 VAL A  82      12.988  24.008  12.096  1.00  1.00            
ATOM    625    C VAL A  82      11.716  26.691  11.795  1.00  1.00            
ATOM    626    O VAL A  82      11.838  27.911  11.889  1.00  1.00            
ATOM    627    N ASN A  83      11.023  25.950  12.673  1.00  1.00            
ATOM    628   CA ASN A  83      10.379  26.469  13.835  1.00  1.00            
ATOM    629   CB ASN A  83       9.197  25.555  14.237  1.00  1.00            
ATOM    630   CG ASN A  83       8.352  26.157  15.350  1.00  1.00            
ATOM    631  OD1 ASN A  83       8.647  27.227  15.873  1.00  1.00            
ATOM    632  ND2 ASN A  83       7.266  25.433  15.734  1.00  1.00            
ATOM    633    C ASN A  83      11.410  26.390  14.925  1.00  1.00            
ATOM    634    O ASN A  83      12.042  25.352  15.102  1.00  1.00            
ATOM    635    N ILE A  84      11.625  27.496  15.670  4.00  1.00            
ATOM    636   CA ILE A  84      12.620  27.538  16.713  4.00  1.00            
ATOM    637   CB ILE A  84      13.573  28.685  16.516  4.00  1.00            
ATOM    638  CG1 ILE A  84      14.407  28.491  15.241  4.00  1.00            
ATOM    639  CG2 ILE A  84      14.387  28.889  17.800  4.00  1.00            
ATOM    640  CD1 ILE A  84      13.595  28.645  13.958  4.00  1.00            
ATOM    641    C ILE A  84      11.900  27.845  17.985  4.00  1.00            
ATOM    642    O ILE A  84      11.103  28.779  18.057  4.00  1.00            
ATOM    643    N ILE A  85      12.154  27.033  19.023  4.00  1.00            
ATOM    644   CA ILE A  85      11.653  27.313  20.333  4.00  1.00            
ATOM    645   CB ILE A  85      11.177  26.070  21.037  4.00  1.00            
ATOM    646  CG1 ILE A  85      10.745  26.379  22.478  4.00  1.00            
ATOM    647  CG2 ILE A  85      12.238  24.969  20.882  4.00  1.00            
ATOM    648  CD1 ILE A  85      10.082  25.195  23.182  4.00  1.00            
ATOM    649    C ILE A  85      12.864  27.855  21.029  4.00  1.00            
ATOM    650    O ILE A  85      13.845  27.147  21.253  4.00  1.00            
ATOM    651    N GLY A  86      12.846  29.156  21.369  1.00  1.00            
ATOM    652   CA GLY A  86      14.024  29.754  21.925  1.00  1.00            
ATOM    653    C GLY A  86      13.990  29.594  23.397  1.00  1.00            
ATOM    654    O GLY A  86      13.298  28.740  23.950  1.00  1.00            
ATOM    655    N ARG A  87      14.769  30.460  24.055  2.00  1.00            
ATOM    656   CA ARG A  87      14.980  30.424  25.459  2.00  1.00            
ATOM    657   CB ARG A  87      16.023  31.452  25.934  2.00  1.00            
ATOM    658   CG ARG A  87      17.432  31.186  25.399  2.00  1.00            
ATOM    659   CD ARG A  87      18.513  32.078  26.015  2.00  1.00            
ATOM    660   NE ARG A  87      18.226  33.491  25.635  2.00  1.00            
ATOM    661   CZ ARG A  87      17.443  34.271  26.433  2.00  1.00            
ATOM    662  NH1 ARG A  87      16.899  33.751  27.572  2.00  1.00            
ATOM    663  NH2 ARG A  87      17.214  35.575  26.102  2.00  1.00            
ATOM    664    C ARG A  87      13.744  30.689  26.216  2.00  1.00            
ATOM    665    O ARG A  87      13.549  30.114  27.284  2.00  1.00            
ATOM    666    N ASN A  88      12.887  31.574  25.693  2.00  1.00            
ATOM    667   CA ASN A  88      11.741  31.935  26.456  2.00  1.00            
ATOM    668   CB ASN A  88      10.798  32.899  25.713  2.00  1.00            
ATOM    669   CG ASN A  88      11.387  34.301  25.767  2.00  1.00            
ATOM    670  OD1 ASN A  88      11.749  34.880  24.744  2.00  1.00            
ATOM    671  ND2 ASN A  88      11.474  34.872  26.998  2.00  1.00            
ATOM    672    C ASN A  88      10.938  30.706  26.780  2.00  1.00            
ATOM    673    O ASN A  88      10.582  30.486  27.936  2.00  1.00            
ATOM    674    N LEU A  89      10.651  29.859  25.772  2.00  1.00            
ATOM    675   CA LEU A  89       9.850  28.684  25.991  2.00  1.00            
ATOM    676   CB LEU A  89       9.512  27.952  24.683  2.00  1.00            
ATOM    677   CG LEU A  89       8.808  28.843  23.643  2.00  1.00            
ATOM    678  CD1 LEU A  89       8.271  28.011  22.466  2.00  1.00            
ATOM    679  CD2 LEU A  89       7.742  29.739  24.288  2.00  1.00            
ATOM    680    C LEU A  89      10.594  27.700  26.867  2.00  1.00            
ATOM    681    O LEU A  89      10.019  27.135  27.796  2.00  1.00            
ATOM    682    N LEU A  90      11.901  27.476  26.597  2.00  1.00            
ATOM    683   CA LEU A  90      12.712  26.496  27.292  2.00  1.00            
ATOM    684   CB LEU A  90      14.161  26.474  26.779  2.00  1.00            
ATOM    685   CG LEU A  90      14.302  26.291  25.256  2.00  1.00            
ATOM    686  CD1 LEU A  90      15.765  26.023  24.870  2.00  1.00            
ATOM    687  CD2 LEU A  90      13.319  25.246  24.710  2.00  1.00            
ATOM    688    C LEU A  90      12.816  26.900  28.730  2.00  1.00            
ATOM    689    O LEU A  90      12.736  26.068  29.629  2.00  1.00            
ATOM    690    N THR A  91      13.003  28.204  28.993  2.00  1.00            
ATOM    691   CA THR A  91      13.139  28.636  30.353  2.00  1.00            
ATOM    692   CB THR A  91      13.334  30.116  30.475  2.00  1.00            
ATOM    693  OG1 THR A  91      14.515  30.505  29.789  2.00  1.00            
ATOM    694  CG2 THR A  91      13.440  30.477  31.966  2.00  1.00            
ATOM    695    C THR A  91      11.866  28.254  31.031  2.00  1.00            
ATOM    696    O THR A  91      11.868  27.767  32.160  2.00  1.00            
ATOM    697    N GLN A  92      10.739  28.438  30.321  2.00  1.00            
ATOM    698   CA GLN A  92       9.456  28.107  30.859  2.00  1.00            
ATOM    699   CB GLN A  92       8.319  28.461  29.882  2.00  1.00            
ATOM    700   CG GLN A  92       6.916  28.395  30.486  2.00  1.00            
ATOM    701   CD GLN A  92       6.643  29.709  31.209  2.00  1.00            
ATOM    702  OE1 GLN A  92       6.270  29.723  32.380  2.00  1.00            
ATOM    703  NE2 GLN A  92       6.820  30.849  30.487  2.00  1.00            
ATOM    704    C GLN A  92       9.417  26.610  31.098  2.00  1.00            
ATOM    705    O GLN A  92       8.958  26.168  32.149  2.00  1.00            
ATOM    706    N ILE A  93       9.921  25.786  30.141  2.00  1.00            
ATOM    707   CA ILE A  93       9.851  24.346  30.279  2.00  1.00            
ATOM    708   CB ILE A  93      10.326  23.533  29.098  2.00  1.00            
ATOM    709  CG1 ILE A  93      11.848  23.594  28.908  2.00  1.00            
ATOM    710  CG2 ILE A  93       9.541  24.010  27.867  2.00  1.00            
ATOM    711  CD1 ILE A  93      12.386  22.548  27.931  2.00  1.00            
ATOM    712    C ILE A  93      10.712  23.934  31.438  2.00  1.00            
ATOM    713    O ILE A  93      10.335  23.051  32.205  2.00  1.00            
ATOM    714    N GLY A  94      11.892  24.571  31.610  3.00  1.00            
ATOM    715   CA GLY A  94      12.759  24.185  32.691  3.00  1.00            
ATOM    716    C GLY A  94      13.873  23.337  32.173  3.00  1.00            
ATOM    717    O GLY A  94      14.497  22.594  32.930  3.00  1.00            
ATOM    718    N CYS A  95      14.144  23.407  30.858  1.00  1.00            
ATOM    719   CA CYS A  95      15.241  22.646  30.340  1.00  1.00            
ATOM    720   CB CYS A  95      15.282  22.550  28.804  1.00  1.00            
ATOM    721   SG CYS A  95      15.711  24.132  28.022  1.00  1.00            
ATOM    722    C CYS A  95      16.496  23.310  30.774  1.00  1.00            
ATOM    723    O CYS A  95      16.537  24.524  30.960  1.00  1.00            
ATOM    724    N THR A  96      17.549  22.506  31.002  4.00  1.00            
ATOM    725   CA THR A  96      18.811  23.085  31.332  4.00  1.00            
ATOM    726   CB THR A  96      19.131  23.059  32.800  4.00  1.00            
ATOM    727  OG1 THR A  96      20.341  23.759  33.050  4.00  1.00            
ATOM    728  CG2 THR A  96      19.253  21.597  33.262  4.00  1.00            
ATOM    729    C THR A  96      19.846  22.302  30.630  4.00  1.00            
ATOM    730    O THR A  96      19.744  21.083  30.493  4.00  1.00            
ATOM    731    N LEU A  97      20.880  23.001  30.150  4.00  1.00            
ATOM    732   CA LEU A  97      21.902  22.284  29.480  4.00  1.00            
ATOM    733   CB LEU A  97      22.832  23.140  28.609  4.00  1.00            
ATOM    734   CG LEU A  97      22.152  23.684  27.346  4.00  1.00            
ATOM    735  CD1 LEU A  97      23.120  24.534  26.508  4.00  1.00            
ATOM    736  CD2 LEU A  97      21.510  22.545  26.540  4.00  1.00            
ATOM    737    C LEU A  97      22.742  21.626  30.504  4.00  1.00            
ATOM    738    O LEU A  97      22.822  22.072  31.647  4.00  1.00            
ATOM    739    N ASN A  98      23.381  20.515  30.110  4.00  1.00            
ATOM    740   CA ASN A  98      24.180  19.843  31.072  4.00  1.00            
ATOM    741   CB ASN A  98      23.695  18.415  31.363  4.00  1.00            
ATOM    742   CG ASN A  98      24.174  18.044  32.755  4.00  1.00            
ATOM    743  OD1 ASN A  98      25.150  18.598  33.257  4.00  1.00            
ATOM    744  ND2 ASN A  98      23.455  17.092  33.406  4.00  1.00            
ATOM    745    C ASN A  98      25.564  19.766  30.523  4.00  1.00            
ATOM    746    O ASN A  98      25.759  19.705  29.310  4.00  1.00            
ATOM    747    N PHE A  99      26.576  19.797  31.410  1.00  1.00            
ATOM    748   CA PHE A  99      27.916  19.727  30.919  1.00  1.00            
ATOM    749   CB PHE A  99      28.916  20.586  31.716  1.00  1.00            
ATOM    750   CG PHE A  99      30.161  20.729  30.901  1.00  1.00            
ATOM    751  CD1 PHE A  99      31.146  19.768  30.929  1.00  1.00            
ATOM    752  CD2 PHE A  99      30.336  21.829  30.091  1.00  1.00            
ATOM    753  CE1 PHE A  99      32.287  19.910  30.174  1.00  1.00            
ATOM    754  CE2 PHE A  99      31.475  21.976  29.334  1.00  1.00            
ATOM    755   CZ PHE A  99      32.456  21.016  29.376  1.00  1.00            
ATOM    756    C PHE A  99      28.354  18.278  31.060  1.00  1.00            
ATOM    757    O PHE A  99      28.698  17.880  32.205  1.00  1.00            
ATOM    758  OXT PHE A  99      28.350  17.549  30.033  1.00  1.00            
ATOM    759    N PRO B   1      29.328  23.277  33.927  1.00  1.00            
ATOM    760   CA PRO B   1      28.223  23.072  34.901  1.00  1.00            
ATOM    761   CD PRO B   1      30.082  24.526  34.287  1.00  1.00            
ATOM    762   CB PRO B   1      28.364  24.176  35.951  1.00  1.00            
ATOM    763   CG PRO B   1      29.779  24.738  35.775  1.00  1.00            
ATOM    764    C PRO B   1      26.963  23.243  34.128  1.00  1.00            
ATOM    765    O PRO B   1      27.021  23.586  32.948  1.00  1.00            
ATOM    766    N GLN B   2      25.812  23.033  34.788  4.00  1.00            
ATOM    767   CA GLN B   2      24.542  23.171  34.145  4.00  1.00            
ATOM    768   CB GLN B   2      23.383  22.737  35.062  4.00  1.00            
ATOM    769   CG GLN B   2      23.274  23.594  36.327  4.00  1.00            
ATOM    770   CD GLN B   2      22.231  22.977  37.249  4.00  1.00            
ATOM    771  OE1 GLN B   2      21.580  21.993  36.901  4.00  1.00            
ATOM    772  NE2 GLN B   2      22.072  23.566  38.465  4.00  1.00            
ATOM    773    C GLN B   2      24.354  24.619  33.816  4.00  1.00            
ATOM    774    O GLN B   2      24.579  25.492  34.656  4.00  1.00            
ATOM    775    N ILE B   3      23.944  24.906  32.564  4.00  1.00            
ATOM    776   CA ILE B   3      23.699  26.255  32.134  4.00  1.00            
ATOM    777   CB ILE B   3      24.384  26.608  30.845  4.00  1.00            
ATOM    778  CG1 ILE B   3      24.093  28.065  30.452  4.00  1.00            
ATOM    779  CG2 ILE B   3      23.960  25.585  29.787  4.00  1.00            
ATOM    780  CD1 ILE B   3      24.715  29.090  31.398  4.00  1.00            
ATOM    781    C ILE B   3      22.236  26.361  31.931  4.00  1.00            
ATOM    782    O ILE B   3      21.628  25.546  31.238  4.00  1.00            
ATOM    783    N THR B   4      21.621  27.370  32.566  1.00  1.00            
ATOM    784   CA THR B   4      20.206  27.481  32.446  1.00  1.00            
ATOM    785   CB THR B   4      19.525  27.925  33.707  1.00  1.00            
ATOM    786  OG1 THR B   4      19.963  29.227  34.070  1.00  1.00            
ATOM    787  CG2 THR B   4      19.854  26.923  34.827  1.00  1.00            
ATOM    788    C THR B   4      19.883  28.486  31.396  1.00  1.00            
ATOM    789    O THR B   4      20.719  29.279  30.965  1.00  1.00            
ATOM    790    N LEU B   5      18.617  28.432  30.958  1.00  1.00            
ATOM    791   CA LEU B   5      18.065  29.207  29.893  1.00  1.00            
ATOM    792   CB LEU B   5      16.722  28.647  29.386  1.00  1.00            
ATOM    793   CG LEU B   5      16.872  27.377  28.521  1.00  1.00            
ATOM    794  CD1 LEU B   5      17.453  27.711  27.138  1.00  1.00            
ATOM    795  CD2 LEU B   5      17.705  26.308  29.241  1.00  1.00            
ATOM    796    C LEU B   5      17.885  30.672  30.135  1.00  1.00            
ATOM    797    O LEU B   5      18.072  31.452  29.202  1.00  1.00            
ATOM    798    N TRP B   6      17.528  31.097  31.362  1.00  1.00            
ATOM    799   CA TRP B   6      17.148  32.471  31.585  1.00  1.00            
ATOM    800   CB TRP B   6      16.897  32.752  33.078  1.00  1.00            
ATOM    801   CG TRP B   6      16.592  34.193  33.394  1.00  1.00            
ATOM    802  CD2 TRP B   6      15.305  34.805  33.227  1.00  1.00            
ATOM    803  CD1 TRP B   6      17.428  35.170  33.853  1.00  1.00            
ATOM    804  NE1 TRP B   6      16.741  36.353  33.982  1.00  1.00            
ATOM    805  CE2 TRP B   6      15.434  36.142  33.599  1.00  1.00            
ATOM    806  CE3 TRP B   6      14.115  34.295  32.796  1.00  1.00            
ATOM    807  CZ2 TRP B   6      14.368  36.995  33.545  1.00  1.00            
ATOM    808  CZ3 TRP B   6      13.042  35.155  32.746  1.00  1.00            
ATOM    809  CH2 TRP B   6      13.166  36.479  33.113  1.00  1.00            
ATOM    810    C TRP B   6      18.228  33.392  31.116  1.00  1.00            
ATOM    811    O TRP B   6      17.970  34.292  30.323  1.00  1.00            
ATOM    812    N LYS B   7      19.474  33.182  31.562  1.00  1.00            
ATOM    813   CA LYS B   7      20.524  34.038  31.103  1.00  1.00            
ATOM    814   CB LYS B   7      21.807  33.925  31.942  1.00  1.00            
ATOM    815   CG LYS B   7      21.651  34.357  33.402  1.00  1.00            
ATOM    816   CD LYS B   7      21.368  35.848  33.584  1.00  1.00            
ATOM    817   CE LYS B   7      21.106  36.233  35.040  1.00  1.00            
ATOM    818   NZ LYS B   7      22.161  35.668  35.912  1.00  1.00            
ATOM    819    C LYS B   7      20.894  33.552  29.729  1.00  1.00            
ATOM    820    O LYS B   7      20.584  32.418  29.373  1.00  1.00            
ATOM    821    N ARG B   8      21.539  34.412  28.920  1.00  1.00            
ATOM    822   CA ARG B   8      21.961  34.000  27.616  1.00  1.00            
ATOM    823   CB ARG B   8      22.429  35.187  26.738  1.00  1.00            
ATOM    824   CG ARG B   8      22.893  34.792  25.337  1.00  1.00            
ATOM    825   CD ARG B   8      23.310  35.986  24.471  1.00  1.00            
ATOM    826   NE ARG B   8      22.071  36.732  24.105  1.00  1.00            
ATOM    827   CZ ARG B   8      22.132  37.778  23.229  1.00  1.00            
ATOM    828  NH1 ARG B   8      23.331  38.157  22.698  1.00  1.00            
ATOM    829  NH2 ARG B   8      20.994  38.447  22.881  1.00  1.00            
ATOM    830    C ARG B   8      23.103  33.083  27.804  1.00  1.00            
ATOM    831    O ARG B   8      24.014  33.360  28.579  1.00  1.00            
ATOM    832    N PRO B   9      23.063  31.959  27.151  1.00  1.00            
ATOM    833   CA PRO B   9      24.128  31.027  27.305  1.00  1.00            
ATOM    834   CD PRO B   9      21.856  31.353  26.623  1.00  1.00            
ATOM    835   CB PRO B   9      23.680  29.754  26.586  1.00  1.00            
ATOM    836   CG PRO B   9      22.400  30.158  25.823  1.00  1.00            
ATOM    837    C PRO B   9      25.308  31.723  26.742  1.00  1.00            
ATOM    838    O PRO B   9      25.302  32.097  25.569  1.00  1.00            
ATOM    839    N LEU B  10      26.330  31.913  27.582  4.00  1.00            
ATOM    840   CA LEU B  10      27.500  32.576  27.138  4.00  1.00            
ATOM    841   CB LEU B  10      27.701  33.941  27.830  4.00  1.00            
ATOM    842   CG LEU B  10      28.832  34.836  27.277  4.00  1.00            
ATOM    843  CD1 LEU B  10      28.955  36.119  28.112  4.00  1.00            
ATOM    844  CD2 LEU B  10      30.173  34.099  27.133  4.00  1.00            
ATOM    845    C LEU B  10      28.588  31.669  27.606  4.00  1.00            
ATOM    846    O LEU B  10      28.572  31.212  28.747  4.00  1.00            
ATOM    847    N VAL B  11      29.559  31.367  26.734  4.00  1.00            
ATOM    848   CA VAL B  11      30.590  30.467  27.147  4.00  1.00            
ATOM    849   CB VAL B  11      30.521  29.153  26.421  4.00  1.00            
ATOM    850  CG1 VAL B  11      31.747  28.299  26.779  4.00  1.00            
ATOM    851  CG2 VAL B  11      29.176  28.493  26.776  4.00  1.00            
ATOM    852    C VAL B  11      31.894  31.125  26.818  4.00  1.00            
ATOM    853    O VAL B  11      31.955  32.006  25.962  4.00  1.00            
ATOM    854    N THR B  12      32.978  30.725  27.513  4.00  1.00            
ATOM    855   CA THR B  12      34.265  31.306  27.268  4.00  1.00            
ATOM    856   CB THR B  12      35.129  31.347  28.497  4.00  1.00            
ATOM    857  OG1 THR B  12      34.502  32.117  29.513  4.00  1.00            
ATOM    858  CG2 THR B  12      36.492  31.957  28.131  4.00  1.00            
ATOM    859    C THR B  12      34.972  30.432  26.265  4.00  1.00            
ATOM    860    O THR B  12      35.023  29.215  26.438  4.00  1.00            
ATOM    861    N ILE B  13      35.527  31.018  25.173  4.00  1.00            
ATOM    862   CA ILE B  13      36.202  30.184  24.207  4.00  1.00            
ATOM    863   CB ILE B  13      35.456  29.993  22.921  4.00  1.00            
ATOM    864  CG1 ILE B  13      36.052  28.800  22.156  4.00  1.00            
ATOM    865  CG2 ILE B  13      35.495  31.315  22.137  4.00  1.00            
ATOM    866  CD1 ILE B  13      35.163  28.282  21.027  4.00  1.00            
ATOM    867    C ILE B  13      37.555  30.746  23.868  4.00  1.00            
ATOM    868    O ILE B  13      37.717  31.955  23.721  4.00  1.00            
ATOM    869    N ARG B  14      38.575  29.859  23.759  4.00  1.00            
ATOM    870   CA ARG B  14      39.898  30.260  23.357  4.00  1.00            
ATOM    871   CB ARG B  14      41.005  29.935  24.376  4.00  1.00            
ATOM    872   CG ARG B  14      41.085  30.934  25.533  4.00  1.00            
ATOM    873   CD ARG B  14      42.330  30.778  26.414  4.00  1.00            
ATOM    874   NE ARG B  14      42.434  32.011  27.247  4.00  1.00            
ATOM    875   CZ ARG B  14      42.832  31.950  28.552  4.00  1.00            
ATOM    876  NH1 ARG B  14      43.112  30.745  29.130  4.00  1.00            
ATOM    877  NH2 ARG B  14      42.948  33.100  29.277  4.00  1.00            
ATOM    878    C ARG B  14      40.224  29.528  22.096  4.00  1.00            
ATOM    879    O ARG B  14      40.265  28.300  22.073  4.00  1.00            
ATOM    880    N ILE B  15      40.449  30.273  20.996  4.00  1.00            
ATOM    881   CA ILE B  15      40.760  29.606  19.768  4.00  1.00            
ATOM    882   CB ILE B  15      39.624  29.686  18.794  4.00  1.00            
ATOM    883  CG1 ILE B  15      38.379  29.044  19.432  4.00  1.00            
ATOM    884  CG2 ILE B  15      40.051  29.020  17.474  4.00  1.00            
ATOM    885  CD1 ILE B  15      37.068  29.389  18.730  4.00  1.00            
ATOM    886    C ILE B  15      41.954  30.267  19.172  4.00  1.00            
ATOM    887    O ILE B  15      41.947  31.465  18.894  4.00  1.00            
ATOM    888    N GLY B  16      43.030  29.485  18.980  3.00  1.00            
ATOM    889   CA GLY B  16      44.211  30.011  18.367  3.00  1.00            
ATOM    890    C GLY B  16      44.883  30.928  19.340  3.00  1.00            
ATOM    891    O GLY B  16      45.807  31.656  18.981  3.00  1.00            
ATOM    892    N GLY B  17      44.434  30.918  20.609  3.00  1.00            
ATOM    893   CA GLY B  17      45.061  31.750  21.593  3.00  1.00            
ATOM    894    C GLY B  17      44.215  32.964  21.820  3.00  1.00            
ATOM    895    O GLY B  17      44.325  33.612  22.860  3.00  1.00            
ATOM    896    N GLN B  18      43.340  33.314  20.861  4.00  1.00            
ATOM    897   CA GLN B  18      42.489  34.451  21.067  4.00  1.00            
ATOM    898   CB GLN B  18      41.807  34.972  19.793  4.00  1.00            
ATOM    899   CG GLN B  18      40.798  36.089  20.077  4.00  1.00            
ATOM    900   CD GLN B  18      39.910  36.235  18.850  4.00  1.00            
ATOM    901  OE1 GLN B  18      40.014  35.457  17.903  4.00  1.00            
ATOM    902  NE2 GLN B  18      39.001  37.247  18.868  4.00  1.00            
ATOM    903    C GLN B  18      41.364  33.989  21.943  4.00  1.00            
ATOM    904    O GLN B  18      41.038  32.805  21.962  4.00  1.00            
ATOM    905    N LEU B  19      40.749  34.914  22.708  4.00  1.00            
ATOM    906   CA LEU B  19      39.645  34.538  23.545  4.00  1.00            
ATOM    907   CB LEU B  19      39.825  34.968  25.017  4.00  1.00            
ATOM    908   CG LEU B  19      38.757  34.446  26.006  4.00  1.00            
ATOM    909  CD1 LEU B  19      37.359  35.029  25.739  4.00  1.00            
ATOM    910  CD2 LEU B  19      38.770  32.911  26.072  4.00  1.00            
ATOM    911    C LEU B  19      38.435  35.245  23.011  4.00  1.00            
ATOM    912    O LEU B  19      38.473  36.448  22.754  4.00  1.00            
ATOM    913    N LYS B  20      37.320  34.505  22.824  4.00  1.00            
ATOM    914   CA LYS B  20      36.104  35.081  22.312  4.00  1.00            
ATOM    915   CB LYS B  20      35.734  34.582  20.901  4.00  1.00            
ATOM    916   CG LYS B  20      36.244  35.412  19.719  4.00  1.00            
ATOM    917   CD LYS B  20      35.467  36.717  19.520  4.00  1.00            
ATOM    918   CE LYS B  20      35.620  37.310  18.117  4.00  1.00            
ATOM    919   NZ LYS B  20      34.587  38.344  17.880  4.00  1.00            
ATOM    920    C LYS B  20      34.951  34.681  23.186  4.00  1.00            
ATOM    921    O LYS B  20      34.913  33.559  23.687  4.00  1.00            
ATOM    922    N GLU B  21      33.983  35.605  23.410  4.00  1.00            
ATOM    923   CA GLU B  21      32.786  35.201  24.098  4.00  1.00            
ATOM    924   CB GLU B  21      31.858  36.316  24.620  4.00  1.00            
ATOM    925   CG GLU B  21      32.301  36.977  25.928  4.00  1.00            
ATOM    926   CD GLU B  21      32.835  38.364  25.620  4.00  1.00            
ATOM    927  OE1 GLU B  21      33.051  38.661  24.414  4.00  1.00            
ATOM    928  OE2 GLU B  21      33.017  39.153  26.584  4.00  1.00            
ATOM    929    C GLU B  21      32.012  34.426  23.081  4.00  1.00            
ATOM    930    O GLU B  21      32.024  34.769  21.901  4.00  1.00            
ATOM    931    N ALA B  22      31.324  33.346  23.504  4.00  1.00            
ATOM    932   CA ALA B  22      30.638  32.554  22.525  4.00  1.00            
ATOM    933   CB ALA B  22      31.348  31.230  22.197  4.00  1.00            
ATOM    934    C ALA B  22      29.275  32.201  23.026  4.00  1.00            
ATOM    935    O ALA B  22      29.005  32.247  24.223  4.00  1.00            
ATOM    936    N LEU B  23      28.369  31.871  22.080  4.00  1.00            
ATOM    937   CA LEU B  23      27.053  31.412  22.422  4.00  1.00            
ATOM    938   CB LEU B  23      25.890  32.003  21.600  4.00  1.00            
ATOM    939   CG LEU B  23      25.604  33.493  21.853  4.00  1.00            
ATOM    940  CD1 LEU B  23      26.714  34.387  21.280  4.00  1.00            
ATOM    941  CD2 LEU B  23      24.195  33.877  21.367  4.00  1.00            
ATOM    942    C LEU B  23      27.036  29.936  22.163  4.00  1.00            
ATOM    943    O LEU B  23      27.867  29.431  21.414  4.00  1.00            
ATOM    944    N LEU B  24      26.115  29.194  22.815  4.00  1.00            
ATOM    945   CA LEU B  24      25.999  27.773  22.605  4.00  1.00            
ATOM    946   CB LEU B  24      26.078  26.930  23.899  4.00  1.00            
ATOM    947   CG LEU B  24      25.527  27.603  25.177  4.00  1.00            
ATOM    948  CD1 LEU B  24      25.458  26.597  26.336  4.00  1.00            
ATOM    949  CD2 LEU B  24      26.379  28.819  25.589  4.00  1.00            
ATOM    950    C LEU B  24      24.678  27.530  21.946  4.00  1.00            
ATOM    951    O LEU B  24      23.634  27.925  22.462  4.00  1.00            
ATOM    952    N ASP B  25      24.697  26.888  20.759  1.00  1.00            
ATOM    953   CA ASP B  25      23.480  26.621  20.051  1.00  1.00            
ATOM    954   CB ASP B  25      23.454  27.097  18.586  1.00  1.00            
ATOM    955   CG ASP B  25      23.207  28.594  18.522  1.00  1.00            
ATOM    956  OD1 ASP B  25      23.648  29.320  19.453  1.00  1.00            
ATOM    957  OD2 ASP B  25      22.552  29.029  17.537  1.00  1.00            
ATOM    958    C ASP B  25      23.273  25.152  19.956  1.00  1.00            
ATOM    959    O ASP B  25      24.101  24.426  19.407  1.00  1.00            
ATOM    960    N THR B  26      22.155  24.674  20.523  3.00  1.00            
ATOM    961   CA THR B  26      21.780  23.322  20.275  3.00  1.00            
ATOM    962   CB THR B  26      20.565  22.883  21.038  3.00  1.00            
ATOM    963  OG1 THR B  26      19.448  23.685  20.682  3.00  1.00            
ATOM    964  CG2 THR B  26      20.852  22.997  22.544  3.00  1.00            
ATOM    965    C THR B  26      21.415  23.356  18.825  3.00  1.00            
ATOM    966    O THR B  26      21.586  22.385  18.089  3.00  1.00            
ATOM    967    N GLY B  27      20.906  24.533  18.404  3.00  1.00            
ATOM    968   CA GLY B  27      20.364  24.795  17.101  3.00  1.00            
ATOM    969    C GLY B  27      21.339  24.645  15.964  3.00  1.00            
ATOM    970    O GLY B  27      21.011  23.995  14.972  3.00  1.00            
ATOM    971    N ALA B  28      22.557  25.217  16.041  1.00  1.00            
ATOM    972   CA ALA B  28      23.390  25.162  14.864  1.00  1.00            
ATOM    973   CB ALA B  28      24.625  26.076  14.937  1.00  1.00            
ATOM    974    C ALA B  28      23.876  23.778  14.661  1.00  1.00            
ATOM    975    O ALA B  28      24.295  23.097  15.595  1.00  1.00            
ATOM    976    N ASP B  29      23.794  23.322  13.400  1.00  1.00            
ATOM    977   CA ASP B  29      24.303  22.030  13.090  1.00  1.00            
ATOM    978   CB ASP B  29      23.977  21.594  11.654  1.00  1.00            
ATOM    979   CG ASP B  29      22.493  21.265  11.612  1.00  1.00            
ATOM    980  OD1 ASP B  29      21.998  20.690  12.617  1.00  1.00            
ATOM    981  OD2 ASP B  29      21.835  21.590  10.588  1.00  1.00            
ATOM    982    C ASP B  29      25.769  22.075  13.213  1.00  1.00            
ATOM    983    O ASP B  29      26.391  21.259  13.887  1.00  1.00            
ATOM    984    N ASP B  30      26.354  23.069  12.547  1.00  1.00            
ATOM    985   CA ASP B  30      27.759  23.206  12.615  1.00  1.00            
ATOM    986   CB ASP B  30      28.377  23.490  11.237  1.00  1.00            
ATOM    987   CG ASP B  30      29.835  23.059  11.226  1.00  1.00            
ATOM    988  OD1 ASP B  30      30.442  22.973  12.328  1.00  1.00            
ATOM    989  OD2 ASP B  30      30.359  22.798  10.110  1.00  1.00            
ATOM    990    C ASP B  30      27.961  24.351  13.531  1.00  1.00            
ATOM    991    O ASP B  30      27.176  24.560  14.452  1.00  1.00            
ATOM    992    N THR B  31      29.044  25.109  13.330  1.00  1.00            
ATOM    993   CA THR B  31      29.203  26.239  14.185  1.00  1.00            
ATOM    994   CB THR B  31      30.303  26.050  15.187  1.00  1.00            
ATOM    995  OG1 THR B  31      31.556  25.952  14.526  1.00  1.00            
ATOM    996  CG2 THR B  31      30.032  24.752  15.964  1.00  1.00            
ATOM    997    C THR B  31      29.609  27.375  13.318  1.00  1.00            
ATOM    998    O THR B  31      30.126  27.173  12.221  1.00  1.00            
ATOM    999    N VAL B  32      29.362  28.612  13.782  4.00  1.00            
ATOM   1000   CA VAL B  32      29.790  29.711  12.978  4.00  1.00            
ATOM   1001   CB VAL B  32      28.678  30.473  12.321  4.00  1.00            
ATOM   1002  CG1 VAL B  32      27.923  31.269  13.397  4.00  1.00            
ATOM   1003  CG2 VAL B  32      29.278  31.341  11.201  4.00  1.00            
ATOM   1004    C VAL B  32      30.527  30.667  13.867  4.00  1.00            
ATOM   1005    O VAL B  32      30.196  30.827  15.040  4.00  1.00            
ATOM   1006    N LEU B  33      31.564  31.322  13.310  4.00  1.00            
ATOM   1007   CA LEU B  33      32.400  32.233  14.032  4.00  1.00            
ATOM   1008   CB LEU B  33      33.868  31.779  14.087  4.00  1.00            
ATOM   1009   CG LEU B  33      34.057  30.480  14.895  4.00  1.00            
ATOM   1010  CD1 LEU B  33      35.530  30.039  14.934  4.00  1.00            
ATOM   1011  CD2 LEU B  33      33.446  30.617  16.297  4.00  1.00            
ATOM   1012    C LEU B  33      32.359  33.545  13.315  4.00  1.00            
ATOM   1013    O LEU B  33      32.156  33.595  12.102  4.00  1.00            
ATOM   1014    N GLU B  34      32.528  34.655  14.062  1.00  1.00            
ATOM   1015   CA GLU B  34      32.587  35.932  13.417  1.00  1.00            
ATOM   1016   CB GLU B  34      32.640  37.144  14.363  1.00  1.00            
ATOM   1017   CG GLU B  34      31.316  37.422  15.074  1.00  1.00            
ATOM   1018   CD GLU B  34      31.456  38.735  15.830  1.00  1.00            
ATOM   1019  OE1 GLU B  34      32.573  39.318  15.812  1.00  1.00            
ATOM   1020  OE2 GLU B  34      30.441  39.176  16.433  1.00  1.00            
ATOM   1021    C GLU B  34      33.877  35.895  12.655  1.00  1.00            
ATOM   1022    O GLU B  34      34.728  35.041  12.899  1.00  1.00            
ATOM   1023    N GLU B  35      34.051  36.819  11.696  1.00  1.00            
ATOM   1024   CA GLU B  35      35.176  36.800  10.805  1.00  1.00            
ATOM   1025   CB GLU B  35      35.226  38.057   9.921  1.00  1.00            
ATOM   1026   CG GLU B  35      34.030  38.155   8.970  1.00  1.00            
ATOM   1027   CD GLU B  35      33.894  39.598   8.502  1.00  1.00            
ATOM   1028  OE1 GLU B  35      33.837  40.498   9.379  1.00  1.00            
ATOM   1029  OE2 GLU B  35      33.839  39.817   7.261  1.00  1.00            
ATOM   1030    C GLU B  35      36.456  36.702  11.558  1.00  1.00            
ATOM   1031    O GLU B  35      36.670  37.394  12.551  1.00  1.00            
ATOM   1032    N MET B  36      37.338  35.794  11.091  1.00  1.00            
ATOM   1033   CA MET B  36      38.615  35.651  11.714  1.00  1.00            
ATOM   1034   CB MET B  36      38.592  34.849  13.031  1.00  1.00            
ATOM   1035   CG MET B  36      39.955  34.777  13.731  1.00  1.00            
ATOM   1036   SD MET B  36      39.970  33.813  15.275  1.00  1.00            
ATOM   1037   CE MET B  36      41.758  33.953  15.570  1.00  1.00            
ATOM   1038    C MET B  36      39.536  34.935  10.781  1.00  1.00            
ATOM   1039    O MET B  36      39.104  34.324   9.805  1.00  1.00            
ATOM   1040    N ASN B  37      40.852  35.018  11.066  1.00  1.00            
ATOM   1041   CA ASN B  37      41.842  34.369  10.255  1.00  1.00            
ATOM   1042   CB ASN B  37      42.897  35.350   9.731  1.00  1.00            
ATOM   1043   CG ASN B  37      42.155  36.360   8.869  1.00  1.00            
ATOM   1044  OD1 ASN B  37      41.293  35.996   8.072  1.00  1.00            
ATOM   1045  ND2 ASN B  37      42.477  37.669   9.052  1.00  1.00            
ATOM   1046    C ASN B  37      42.536  33.375  11.135  1.00  1.00            
ATOM   1047    O ASN B  37      43.169  33.739  12.124  1.00  1.00            
ATOM   1048    N LEU B  38      42.427  32.076  10.797  1.00  1.00            
ATOM   1049   CA LEU B  38      43.064  31.058  11.576  1.00  1.00            
ATOM   1050   CB LEU B  38      42.112  30.038  12.222  1.00  1.00            
ATOM   1051   CG LEU B  38      41.282  30.571  13.401  1.00  1.00            
ATOM   1052  CD1 LEU B  38      40.345  31.707  12.973  1.00  1.00            
ATOM   1053  CD2 LEU B  38      40.545  29.425  14.121  1.00  1.00            
ATOM   1054    C LEU B  38      43.929  30.257  10.669  1.00  1.00            
ATOM   1055    O LEU B  38      43.924  30.418   9.450  1.00  1.00            
ATOM   1056    N PRO B  39      44.699  29.409  11.277  1.00  1.00            
ATOM   1057   CA PRO B  39      45.555  28.569  10.506  1.00  1.00            
ATOM   1058   CD PRO B  39      45.308  29.747  12.556  1.00  1.00            
ATOM   1059   CB PRO B  39      46.735  28.179  11.401  1.00  1.00            
ATOM   1060   CG PRO B  39      46.302  28.607  12.815  1.00  1.00            
ATOM   1061    C PRO B  39      44.816  27.427   9.892  1.00  1.00            
ATOM   1062    O PRO B  39      43.751  27.076  10.393  1.00  1.00            
ATOM   1063    N GLY B  40      45.364  26.835   8.815  1.00  1.00            
ATOM   1064   CA GLY B  40      44.733  25.710   8.190  1.00  1.00            
ATOM   1065    C GLY B  40      44.150  26.110   6.872  1.00  1.00            
ATOM   1066    O GLY B  40      44.017  27.292   6.557  1.00  1.00            
ATOM   1067    N LYS B  41      43.799  25.088   6.062  1.00  1.00            
ATOM   1068   CA LYS B  41      43.243  25.276   4.753  1.00  1.00            
ATOM   1069   CB LYS B  41      43.351  24.046   3.833  1.00  1.00            
ATOM   1070   CG LYS B  41      44.763  23.689   3.370  1.00  1.00            
ATOM   1071   CD LYS B  41      44.809  22.358   2.614  1.00  1.00            
ATOM   1072   CE LYS B  41      46.122  22.108   1.873  1.00  1.00            
ATOM   1073   NZ LYS B  41      45.987  20.927   0.990  1.00  1.00            
ATOM   1074    C LYS B  41      41.794  25.541   4.887  1.00  1.00            
ATOM   1075    O LYS B  41      41.173  25.208   5.895  1.00  1.00            
ATOM   1076    N TRP B  42      41.216  26.182   3.854  4.00  1.00            
ATOM   1077   CA TRP B  42      39.819  26.434   3.933  4.00  1.00            
ATOM   1078   CB TRP B  42      39.476  27.866   4.373  4.00  1.00            
ATOM   1079   CG TRP B  42      40.050  28.928   3.470  4.00  1.00            
ATOM   1080  CD2 TRP B  42      41.430  29.325   3.490  4.00  1.00            
ATOM   1081  CD1 TRP B  42      39.447  29.668   2.496  4.00  1.00            
ATOM   1082  NE1 TRP B  42      40.365  30.503   1.906  4.00  1.00            
ATOM   1083  CE2 TRP B  42      41.589  30.302   2.508  4.00  1.00            
ATOM   1084  CE3 TRP B  42      42.476  28.907   4.261  4.00  1.00            
ATOM   1085  CZ2 TRP B  42      42.806  30.878   2.281  4.00  1.00            
ATOM   1086  CZ3 TRP B  42      43.700  29.491   4.032  4.00  1.00            
ATOM   1087  CH2 TRP B  42      43.862  30.458   3.060  4.00  1.00            
ATOM   1088    C TRP B  42      39.185  26.193   2.608  4.00  1.00            
ATOM   1089    O TRP B  42      39.816  26.322   1.562  4.00  1.00            
ATOM   1090    N LYS B  43      37.897  25.795   2.640  4.00  1.00            
ATOM   1091   CA LYS B  43      37.142  25.640   1.438  4.00  1.00            
ATOM   1092   CB LYS B  43      36.442  24.284   1.280  4.00  1.00            
ATOM   1093   CG LYS B  43      37.411  23.116   1.056  4.00  1.00            
ATOM   1094   CD LYS B  43      36.751  21.735   1.124  4.00  1.00            
ATOM   1095   CE LYS B  43      37.724  20.570   0.929  4.00  1.00            
ATOM   1096   NZ LYS B  43      36.976  19.294   0.842  4.00  1.00            
ATOM   1097    C LYS B  43      36.118  26.707   1.513  4.00  1.00            
ATOM   1098    O LYS B  43      35.588  26.971   2.594  4.00  1.00            
ATOM   1099    N PRO B  44      35.826  27.359   0.425  4.00  0.00            
ATOM   1100   CA PRO B  44      34.829  28.370   0.525  4.00  0.00            
ATOM   1101   CD PRO B  44      36.806  27.661  -0.607  4.00  0.00            
ATOM   1102   CB PRO B  44      34.853  29.113  -0.804  4.00  0.00            
ATOM   1103   CG PRO B  44      36.323  28.983  -1.243  4.00  0.00            
ATOM   1104    C PRO B  44      33.593  27.616   0.832  4.00  0.00            
ATOM   1105    O PRO B  44      33.320  26.626   0.158  4.00  0.00            
ATOM   1106    N LYS B  45      32.829  28.049   1.845  4.00  0.00            
ATOM   1107   CA LYS B  45      31.705  27.243   2.171  4.00  0.00            
ATOM   1108   CB LYS B  45      31.851  26.531   3.527  4.00  0.00            
ATOM   1109   CG LYS B  45      32.939  25.456   3.485  4.00  0.00            
ATOM   1110   CD LYS B  45      32.660  24.406   2.409  4.00  0.00            
ATOM   1111   CE LYS B  45      33.783  23.389   2.191  4.00  0.00            
ATOM   1112   NZ LYS B  45      33.418  22.480   1.081  4.00  0.00            
ATOM   1113    C LYS B  45      30.516  28.114   2.208  4.00  0.00            
ATOM   1114    O LYS B  45      30.589  29.289   2.558  4.00  0.00            
ATOM   1115    N MET B  46      29.378  27.549   1.793  4.00  0.00            
ATOM   1116   CA MET B  46      28.200  28.330   1.894  4.00  0.00            
ATOM   1117   CB MET B  46      27.254  28.275   0.685  4.00  0.00            
ATOM   1118   CG MET B  46      26.015  29.153   0.895  4.00  0.00            
ATOM   1119   SD MET B  46      24.810  29.168  -0.466  4.00  0.00            
ATOM   1120   CE MET B  46      25.794  30.228  -1.565  4.00  0.00            
ATOM   1121    C MET B  46      27.444  27.759   3.048  4.00  0.00            
ATOM   1122    O MET B  46      27.517  26.561   3.307  4.00  0.00            
ATOM   1123    N ILE B  47      26.743  28.619   3.810  4.00  0.00            
ATOM   1124   CA ILE B  47      25.948  28.164   4.916  4.00  0.00            
ATOM   1125   CB ILE B  47      26.572  28.447   6.243  4.00  0.00            
ATOM   1126  CG1 ILE B  47      27.797  27.542   6.467  4.00  0.00            
ATOM   1127  CG2 ILE B  47      25.466  28.353   7.301  4.00  0.00            
ATOM   1128  CD1 ILE B  47      28.649  27.947   7.668  4.00  0.00            
ATOM   1129    C ILE B  47      24.659  28.905   4.862  4.00  0.00            
ATOM   1130    O ILE B  47      24.624  30.076   4.488  4.00  0.00            
ATOM   1131    N GLY B  48      23.549  28.238   5.231  4.00  0.00            
ATOM   1132   CA GLY B  48      22.307  28.943   5.198  4.00  0.00            
ATOM   1133    C GLY B  48      21.913  29.221   6.607  4.00  0.00            
ATOM   1134    O GLY B  48      21.285  28.393   7.265  4.00  0.00            
ATOM   1135    N GLY B  49      22.277  30.417   7.104  1.00  0.00            
ATOM   1136   CA GLY B  49      21.779  30.810   8.382  1.00  0.00            
ATOM   1137    C GLY B  49      20.349  31.040   8.045  1.00  0.00            
ATOM   1138    O GLY B  49      20.011  31.179   6.869  1.00  0.00            
ATOM   1139    N ILE B  50      19.456  31.097   9.037  1.00  0.00            
ATOM   1140   CA ILE B  50      18.096  31.213   8.618  1.00  0.00            
ATOM   1141   CB ILE B  50      17.126  31.076   9.756  1.00  0.00            
ATOM   1142  CG1 ILE B  50      15.684  31.070   9.241  1.00  0.00            
ATOM   1143  CG2 ILE B  50      17.417  32.176  10.788  1.00  0.00            
ATOM   1144  CD1 ILE B  50      14.690  30.587  10.292  1.00  0.00            
ATOM   1145    C ILE B  50      17.900  32.544   7.971  1.00  0.00            
ATOM   1146    O ILE B  50      18.149  33.595   8.560  1.00  0.00            
ATOM   1147    N GLY B  51      17.463  32.513   6.697  1.00  0.00            
ATOM   1148   CA GLY B  51      17.198  33.717   5.974  1.00  0.00            
ATOM   1149    C GLY B  51      18.484  34.448   5.835  1.00  0.00            
ATOM   1150    O GLY B  51      18.508  35.667   5.668  1.00  0.00            
ATOM   1151    N GLY B  52      19.602  33.711   5.914  1.00  0.00            
ATOM   1152   CA GLY B  52      20.861  34.362   5.765  1.00  0.00            
ATOM   1153    C GLY B  52      21.744  33.418   5.039  1.00  0.00            
ATOM   1154    O GLY B  52      21.736  32.216   5.292  1.00  0.00            
ATOM   1155    N PHE B  53      22.522  33.944   4.084  4.00  0.00            
ATOM   1156   CA PHE B  53      23.469  33.101   3.434  4.00  0.00            
ATOM   1157   CB PHE B  53      23.567  33.260   1.903  4.00  0.00            
ATOM   1158   CG PHE B  53      22.412  32.643   1.196  4.00  0.00            
ATOM   1159  CD1 PHE B  53      22.392  31.288   0.956  4.00  0.00            
ATOM   1160  CD2 PHE B  53      21.370  33.417   0.744  4.00  0.00            
ATOM   1161  CE1 PHE B  53      21.336  30.710   0.293  4.00  0.00            
ATOM   1162  CE2 PHE B  53      20.311  32.846   0.079  4.00  0.00            
ATOM   1163   CZ PHE B  53      20.293  31.490  -0.147  4.00  0.00            
ATOM   1164    C PHE B  53      24.786  33.594   3.903  4.00  0.00            
ATOM   1165    O PHE B  53      25.040  34.797   3.886  4.00  0.00            
ATOM   1166    N ILE B  54      25.666  32.692   4.364  4.00  0.00            
ATOM   1167   CA ILE B  54      26.933  33.229   4.726  4.00  0.00            
ATOM   1168   CB ILE B  54      27.249  33.131   6.192  4.00  0.00            
ATOM   1169  CG1 ILE B  54      28.425  34.065   6.513  4.00  0.00            
ATOM   1170  CG2 ILE B  54      27.466  31.659   6.581  4.00  0.00            
ATOM   1171  CD1 ILE B  54      28.087  35.537   6.273  4.00  0.00            
ATOM   1172    C ILE B  54      27.978  32.525   3.904  4.00  0.00            
ATOM   1173    O ILE B  54      28.096  31.302   3.942  4.00  0.00            
ATOM   1174    N LYS B  55      28.735  33.283   3.080  4.00  0.00            
ATOM   1175   CA LYS B  55      29.808  32.691   2.328  4.00  0.00            
ATOM   1176   CB LYS B  55      30.153  33.477   1.057  4.00  0.00            
ATOM   1177   CG LYS B  55      28.992  33.443   0.061  4.00  0.00            
ATOM   1178   CD LYS B  55      29.090  34.466  -1.069  4.00  0.00            
ATOM   1179   CE LYS B  55      27.908  34.402  -2.039  4.00  0.00            
ATOM   1180   NZ LYS B  55      27.929  35.578  -2.937  4.00  0.00            
ATOM   1181    C LYS B  55      30.951  32.713   3.275  4.00  0.00            
ATOM   1182    O LYS B  55      31.178  33.720   3.944  4.00  0.00            
ATOM   1183    N VAL B  56      31.710  31.607   3.371  4.00  0.00            
ATOM   1184   CA VAL B  56      32.639  31.612   4.455  4.00  0.00            
ATOM   1185   CB VAL B  56      31.990  31.161   5.718  4.00  0.00            
ATOM   1186  CG1 VAL B  56      31.046  32.250   6.251  4.00  0.00            
ATOM   1187  CG2 VAL B  56      31.237  29.871   5.365  4.00  0.00            
ATOM   1188    C VAL B  56      33.801  30.726   4.253  4.00  0.00            
ATOM   1189    O VAL B  56      33.905  29.976   3.283  4.00  0.00            
ATOM   1190    N ARG B  57      34.726  30.842   5.224  4.00  0.00            
ATOM   1191   CA ARG B  57      35.881  30.020   5.244  4.00  0.00            
ATOM   1192   CB ARG B  57      37.171  30.736   5.690  4.00  0.00            
ATOM   1193   CG ARG B  57      37.828  31.556   4.575  4.00  0.00            
ATOM   1194   CD ARG B  57      38.961  32.468   5.053  4.00  0.00            
ATOM   1195   NE ARG B  57      39.941  31.642   5.816  4.00  0.00            
ATOM   1196   CZ ARG B  57      41.050  32.236   6.347  4.00  0.00            
ATOM   1197  NH1 ARG B  57      41.263  33.571   6.157  4.00  0.00            
ATOM   1198  NH2 ARG B  57      41.943  31.499   7.071  4.00  0.00            
ATOM   1199    C ARG B  57      35.624  28.897   6.191  4.00  0.00            
ATOM   1200    O ARG B  57      35.548  29.097   7.402  4.00  0.00            
ATOM   1201    N GLN B  58      35.477  27.669   5.649  4.00  1.00            
ATOM   1202   CA GLN B  58      35.259  26.547   6.512  4.00  1.00            
ATOM   1203   CB GLN B  58      34.765  25.263   5.839  4.00  1.00            
ATOM   1204   CG GLN B  58      35.814  24.630   4.928  4.00  1.00            
ATOM   1205   CD GLN B  58      35.466  23.155   4.836  4.00  1.00            
ATOM   1206  OE1 GLN B  58      34.765  22.622   5.694  4.00  1.00            
ATOM   1207  NE2 GLN B  58      35.985  22.469   3.784  4.00  1.00            
ATOM   1208    C GLN B  58      36.602  26.198   7.048  4.00  1.00            
ATOM   1209    O GLN B  58      37.627  26.521   6.448  4.00  1.00            
ATOM   1210    N TYR B  59      36.624  25.548   8.221  4.00  1.00            
ATOM   1211   CA TYR B  59      37.865  25.113   8.776  4.00  1.00            
ATOM   1212   CB TYR B  59      38.262  25.831  10.074  4.00  1.00            
ATOM   1213   CG TYR B  59      38.498  27.258   9.727  4.00  1.00            
ATOM   1214  CD1 TYR B  59      37.434  28.115   9.577  4.00  1.00            
ATOM   1215  CD2 TYR B  59      39.775  27.741   9.557  4.00  1.00            
ATOM   1216  CE1 TYR B  59      37.639  29.435   9.256  4.00  1.00            
ATOM   1217  CE2 TYR B  59      39.986  29.061   9.236  4.00  1.00            
ATOM   1218   CZ TYR B  59      38.916  29.909   9.085  4.00  1.00            
ATOM   1219   OH TYR B  59      39.126  31.265   8.755  4.00  1.00            
ATOM   1220    C TYR B  59      37.667  23.684   9.113  4.00  1.00            
ATOM   1221    O TYR B  59      36.539  23.213   9.241  4.00  1.00            
ATOM   1222    N ASP B  60      38.778  22.948   9.234  4.00  1.00            
ATOM   1223   CA ASP B  60      38.667  21.563   9.541  4.00  1.00            
ATOM   1224   CB ASP B  60      39.732  20.712   8.827  4.00  1.00            
ATOM   1225   CG ASP B  60      39.316  19.249   8.895  4.00  1.00            
ATOM   1226  OD1 ASP B  60      38.570  18.882   9.842  4.00  1.00            
ATOM   1227  OD2 ASP B  60      39.740  18.478   7.993  4.00  1.00            
ATOM   1228    C ASP B  60      38.858  21.413  11.016  4.00  1.00            
ATOM   1229    O ASP B  60      38.086  21.951  11.809  4.00  1.00            
ATOM   1230    N GLN B  61      39.895  20.654  11.421  4.00  1.00            
ATOM   1231   CA GLN B  61      40.138  20.431  12.818  4.00  1.00            
ATOM   1232   CB GLN B  61      41.193  19.353  13.081  4.00  1.00            
ATOM   1233   CG GLN B  61      40.755  17.974  12.590  4.00  1.00            
ATOM   1234   CD GLN B  61      41.904  17.022  12.859  4.00  1.00            
ATOM   1235  OE1 GLN B  61      41.858  15.848  12.493  4.00  1.00            
ATOM   1236  NE2 GLN B  61      42.975  17.544  13.513  4.00  1.00            
ATOM   1237    C GLN B  61      40.625  21.713  13.417  4.00  1.00            
ATOM   1238    O GLN B  61      41.643  22.265  13.002  4.00  1.00            
ATOM   1239    N ILE B  62      39.867  22.242  14.400  4.00  1.00            
ATOM   1240   CA ILE B  62      40.282  23.424  15.095  4.00  1.00            
ATOM   1241   CB ILE B  62      39.436  24.628  14.801  4.00  1.00            
ATOM   1242  CG1 ILE B  62      39.564  25.038  13.327  4.00  1.00            
ATOM   1243  CG2 ILE B  62      39.832  25.736  15.792  4.00  1.00            
ATOM   1244  CD1 ILE B  62      40.984  25.443  12.937  4.00  1.00            
ATOM   1245    C ILE B  62      40.102  23.155  16.534  4.00  1.00            
ATOM   1246    O ILE B  62      39.000  22.853  16.987  4.00  1.00            
ATOM   1247    N PRO B  63      41.154  23.224  17.277  4.00  1.00            
ATOM   1248   CA PRO B  63      40.925  23.020  18.661  4.00  1.00            
ATOM   1249   CD PRO B  63      42.444  22.705  16.859  4.00  1.00            
ATOM   1250   CB PRO B  63      42.263  22.592  19.272  4.00  1.00            
ATOM   1251   CG PRO B  63      43.291  22.799  18.140  4.00  1.00            
ATOM   1252    C PRO B  63      40.334  24.279  19.200  4.00  1.00            
ATOM   1253    O PRO B  63      40.943  25.335  19.038  4.00  1.00            
ATOM   1254    N VAL B  64      39.154  24.200  19.840  4.00  1.00            
ATOM   1255   CA VAL B  64      38.599  25.366  20.456  4.00  1.00            
ATOM   1256   CB VAL B  64      37.356  25.881  19.774  4.00  1.00            
ATOM   1257  CG1 VAL B  64      37.765  26.363  18.371  4.00  1.00            
ATOM   1258  CG2 VAL B  64      36.279  24.783  19.738  4.00  1.00            
ATOM   1259    C VAL B  64      38.283  24.910  21.847  4.00  1.00            
ATOM   1260    O VAL B  64      37.498  23.985  22.049  4.00  1.00            
ATOM   1261    N GLU B  65      38.908  25.524  22.868  4.00  1.00            
ATOM   1262   CA GLU B  65      38.626  25.018  24.178  4.00  1.00            
ATOM   1263   CB GLU B  65      39.754  25.238  25.196  4.00  1.00            
ATOM   1264   CG GLU B  65      39.543  24.457  26.492  4.00  1.00            
ATOM   1265   CD GLU B  65      40.879  24.415  27.209  4.00  1.00            
ATOM   1266  OE1 GLU B  65      41.767  25.229  26.838  4.00  1.00            
ATOM   1267  OE2 GLU B  65      41.039  23.566  28.126  4.00  1.00            
ATOM   1268    C GLU B  65      37.395  25.732  24.655  4.00  1.00            
ATOM   1269    O GLU B  65      37.383  26.957  24.761  4.00  1.00            
ATOM   1270    N ILE B  66      36.319  24.968  24.944  4.00  1.00            
ATOM   1271   CA ILE B  66      35.053  25.528  25.336  4.00  1.00            
ATOM   1272   CB ILE B  66      33.963  25.137  24.364  4.00  1.00            
ATOM   1273  CG1 ILE B  66      32.568  25.644  24.774  4.00  1.00            
ATOM   1274  CG2 ILE B  66      34.052  23.618  24.151  4.00  1.00            
ATOM   1275  CD1 ILE B  66      31.913  24.839  25.900  4.00  1.00            
ATOM   1276    C ILE B  66      34.718  25.098  26.733  4.00  1.00            
ATOM   1277    O ILE B  66      34.672  23.909  27.041  4.00  1.00            
ATOM   1278    N CYS B  67      34.485  26.094  27.616  3.00  1.00            
ATOM   1279   CA CYS B  67      34.101  25.874  28.986  3.00  1.00            
ATOM   1280   CB CYS B  67      32.774  25.108  29.157  3.00  1.00            
ATOM   1281   SG CYS B  67      31.291  26.120  28.887  3.00  1.00            
ATOM   1282    C CYS B  67      35.145  25.055  29.664  3.00  1.00            
ATOM   1283    O CYS B  67      34.850  24.345  30.623  3.00  1.00            
ATOM   1284    N GLY B  68      36.397  25.128  29.191  3.00  1.00            
ATOM   1285   CA GLY B  68      37.430  24.391  29.851  3.00  1.00            
ATOM   1286    C GLY B  68      37.513  23.037  29.225  3.00  1.00            
ATOM   1287    O GLY B  68      38.502  22.326  29.394  3.00  1.00            
ATOM   1288    N HIS B  69      36.467  22.643  28.478  4.00  1.00            
ATOM   1289   CA HIS B  69      36.484  21.352  27.857  4.00  1.00            
ATOM   1290  ND1 HIS B  69      35.286  18.766  26.052  4.00  1.00            
ATOM   1291   CG HIS B  69      35.098  19.296  27.308  4.00  1.00            
ATOM   1292   CB HIS B  69      35.081  20.764  27.618  4.00  1.00            
ATOM   1293  NE2 HIS B  69      35.037  17.043  27.437  4.00  1.00            
ATOM   1294  CD2 HIS B  69      34.946  18.229  28.142  4.00  1.00            
ATOM   1295  CE1 HIS B  69      35.242  17.416  26.186  4.00  1.00            
ATOM   1296    C HIS B  69      37.166  21.509  26.529  4.00  1.00            
ATOM   1297    O HIS B  69      37.210  22.606  25.974  4.00  1.00            
ATOM   1298    N LYS B  70      37.741  20.411  25.991  4.00  1.00            
ATOM   1299   CA LYS B  70      38.438  20.471  24.732  4.00  1.00            
ATOM   1300   CB LYS B  70      39.694  19.588  24.714  4.00  1.00            
ATOM   1301   CG LYS B  70      39.371  18.093  24.700  4.00  1.00            
ATOM   1302   CD LYS B  70      40.609  17.203  24.601  4.00  1.00            
ATOM   1303   CE LYS B  70      41.728  17.810  23.755  4.00  1.00            
ATOM   1304   NZ LYS B  70      42.924  16.939  23.805  4.00  1.00            
ATOM   1305    C LYS B  70      37.530  19.939  23.676  4.00  1.00            
ATOM   1306    O LYS B  70      36.826  18.953  23.886  4.00  1.00            
ATOM   1307    N ALA B  71      37.512  20.602  22.506  4.00  1.00            
ATOM   1308   CA ALA B  71      36.698  20.116  21.435  4.00  1.00            
ATOM   1309   CB ALA B  71      35.399  20.917  21.246  4.00  1.00            
ATOM   1310    C ALA B  71      37.495  20.261  20.177  4.00  1.00            
ATOM   1311    O ALA B  71      38.230  21.232  20.007  4.00  1.00            
ATOM   1312    N ILE B  72      37.384  19.273  19.265  4.00  1.00            
ATOM   1313   CA ILE B  72      38.054  19.363  17.996  4.00  1.00            
ATOM   1314   CB ILE B  72      39.053  18.280  17.732  4.00  1.00            
ATOM   1315  CG1 ILE B  72      39.906  18.657  16.509  4.00  1.00            
ATOM   1316  CG2 ILE B  72      38.299  16.948  17.588  4.00  1.00            
ATOM   1317  CD1 ILE B  72      40.776  19.894  16.736  4.00  1.00            
ATOM   1318    C ILE B  72      36.976  19.246  16.978  4.00  1.00            
ATOM   1319    O ILE B  72      36.050  18.453  17.135  4.00  1.00            
ATOM   1320    N GLY B  73      37.032  20.066  15.915  4.00  1.00            
ATOM   1321   CA GLY B  73      35.977  19.907  14.968  4.00  1.00            
ATOM   1322    C GLY B  73      36.010  21.025  13.989  4.00  1.00            
ATOM   1323    O GLY B  73      36.862  21.910  14.048  4.00  1.00            
ATOM   1324    N THR B  74      35.043  20.993  13.052  4.00  1.00            
ATOM   1325   CA THR B  74      34.970  21.987  12.030  4.00  1.00            
ATOM   1326   CB THR B  74      34.096  21.607  10.873  4.00  1.00            
ATOM   1327  OG1 THR B  74      34.106  22.636   9.894  4.00  1.00            
ATOM   1328  CG2 THR B  74      32.667  21.367  11.385  4.00  1.00            
ATOM   1329    C THR B  74      34.418  23.247  12.622  4.00  1.00            
ATOM   1330    O THR B  74      33.559  23.215  13.502  4.00  1.00            
ATOM   1331    N VAL B  75      34.938  24.402  12.153  4.00  1.00            
ATOM   1332   CA VAL B  75      34.478  25.692  12.581  4.00  1.00            
ATOM   1333   CB VAL B  75      35.508  26.484  13.327  4.00  1.00            
ATOM   1334  CG1 VAL B  75      35.914  25.707  14.589  4.00  1.00            
ATOM   1335  CG2 VAL B  75      36.673  26.788  12.368  4.00  1.00            
ATOM   1336    C VAL B  75      34.226  26.443  11.323  4.00  1.00            
ATOM   1337    O VAL B  75      34.857  26.182  10.300  4.00  1.00            
ATOM   1338    N LEU B  76      33.271  27.385  11.347  4.00  1.00            
ATOM   1339   CA LEU B  76      33.054  28.113  10.141  4.00  1.00            
ATOM   1340   CB LEU B  76      31.646  27.920   9.561  4.00  1.00            
ATOM   1341   CG LEU B  76      31.492  28.625   8.213  4.00  1.00            
ATOM   1342  CD1 LEU B  76      31.271  30.137   8.377  4.00  1.00            
ATOM   1343  CD2 LEU B  76      32.715  28.286   7.345  4.00  1.00            
ATOM   1344    C LEU B  76      33.270  29.565  10.464  4.00  1.00            
ATOM   1345    O LEU B  76      32.974  29.984  11.577  4.00  1.00            
ATOM   1346    N VAL B  77      33.835  30.375   9.535  4.00  1.00            
ATOM   1347   CA VAL B  77      34.005  31.773   9.852  4.00  1.00            
ATOM   1348   CB VAL B  77      35.427  32.191  10.091  4.00  1.00            
ATOM   1349  CG1 VAL B  77      36.217  32.019   8.785  4.00  1.00            
ATOM   1350  CG2 VAL B  77      35.415  33.636  10.617  4.00  1.00            
ATOM   1351    C VAL B  77      33.488  32.608   8.720  4.00  1.00            
ATOM   1352    O VAL B  77      33.685  32.278   7.553  4.00  1.00            
ATOM   1353    N GLY B  78      32.814  33.730   9.055  1.00  1.00            
ATOM   1354   CA GLY B  78      32.272  34.621   8.067  1.00  1.00            
ATOM   1355    C GLY B  78      31.519  35.687   8.812  1.00  1.00            
ATOM   1356    O GLY B  78      31.520  35.686  10.043  1.00  1.00            
ATOM   1357    N PRO B  79      30.892  36.622   8.135  1.00  1.00            
ATOM   1358   CA PRO B  79      30.178  37.647   8.855  1.00  1.00            
ATOM   1359   CD PRO B  79      31.399  37.112   6.863  1.00  1.00            
ATOM   1360   CB PRO B  79      29.835  38.719   7.827  1.00  1.00            
ATOM   1361   CG PRO B  79      30.977  38.594   6.799  1.00  1.00            
ATOM   1362    C PRO B  79      29.014  37.008   9.552  1.00  1.00            
ATOM   1363    O PRO B  79      28.208  36.363   8.890  1.00  1.00            
ATOM   1364    N THR B  80      28.919  37.191  10.877  1.00  1.00            
ATOM   1365   CA THR B  80      27.873  36.592  11.646  1.00  1.00            
ATOM   1366   CB THR B  80      28.307  35.215  12.109  1.00  1.00            
ATOM   1367  OG1 THR B  80      28.623  34.419  10.977  1.00  1.00            
ATOM   1368  CG2 THR B  80      27.220  34.527  12.943  1.00  1.00            
ATOM   1369    C THR B  80      27.741  37.480  12.862  1.00  1.00            
ATOM   1370    O THR B  80      28.755  37.950  13.372  1.00  1.00            
ATOM   1371    N PRO B  81      26.553  37.750  13.349  1.00  1.00            
ATOM   1372   CA PRO B  81      26.347  38.605  14.494  1.00  1.00            
ATOM   1373   CD PRO B  81      25.395  36.921  13.086  1.00  1.00            
ATOM   1374   CB PRO B  81      24.837  38.610  14.721  1.00  1.00            
ATOM   1375   CG PRO B  81      24.398  37.227  14.213  1.00  1.00            
ATOM   1376    C PRO B  81      27.072  38.290  15.766  1.00  1.00            
ATOM   1377    O PRO B  81      27.670  39.201  16.337  1.00  1.00            
ATOM   1378    N VAL B  82      27.014  37.039  16.248  1.00  1.00            
ATOM   1379   CA VAL B  82      27.661  36.666  17.471  1.00  1.00            
ATOM   1380   CB VAL B  82      26.699  36.437  18.603  1.00  1.00            
ATOM   1381  CG1 VAL B  82      25.957  37.755  18.889  1.00  1.00            
ATOM   1382  CG2 VAL B  82      25.772  35.272  18.223  1.00  1.00            
ATOM   1383    C VAL B  82      28.252  35.345  17.144  1.00  1.00            
ATOM   1384    O VAL B  82      27.877  34.725  16.150  1.00  1.00            
ATOM   1385    N ASN B  83      29.222  34.885  17.943  1.00  1.00            
ATOM   1386   CA ASN B  83      29.764  33.605  17.630  1.00  1.00            
ATOM   1387   CB ASN B  83      31.081  33.295  18.367  1.00  1.00            
ATOM   1388   CG ASN B  83      32.166  34.240  17.870  1.00  1.00            
ATOM   1389  OD1 ASN B  83      32.411  34.352  16.670  1.00  1.00            
ATOM   1390  ND2 ASN B  83      32.833  34.947  18.822  1.00  1.00            
ATOM   1391    C ASN B  83      28.762  32.585  18.110  1.00  1.00            
ATOM   1392    O ASN B  83      28.121  32.781  19.141  1.00  1.00            
ATOM   1393    N ILE B  84      28.583  31.473  17.361  4.00  1.00            
ATOM   1394   CA ILE B  84      27.684  30.416  17.762  4.00  1.00            
ATOM   1395   CB ILE B  84      26.652  30.067  16.727  4.00  1.00            
ATOM   1396  CG1 ILE B  84      25.661  31.223  16.530  4.00  1.00            
ATOM   1397  CG2 ILE B  84      26.000  28.736  17.140  4.00  1.00            
ATOM   1398  CD1 ILE B  84      26.286  32.456  15.884  4.00  1.00            
ATOM   1399    C ILE B  84      28.537  29.180  17.918  4.00  1.00            
ATOM   1400    O ILE B  84      29.346  28.866  17.046  4.00  1.00            
ATOM   1401    N ILE B  85      28.391  28.456  19.052  4.00  1.00            
ATOM   1402   CA ILE B  85      29.092  27.217  19.290  4.00  1.00            
ATOM   1403   CB ILE B  85      29.563  27.042  20.707  4.00  1.00            
ATOM   1404  CG1 ILE B  85      30.537  28.165  21.099  4.00  1.00            
ATOM   1405  CG2 ILE B  85      30.179  25.638  20.828  4.00  1.00            
ATOM   1406  CD1 ILE B  85      30.830  28.219  22.599  4.00  1.00            
ATOM   1407    C ILE B  85      28.033  26.186  19.030  4.00  1.00            
ATOM   1408    O ILE B  85      26.965  26.242  19.635  4.00  1.00            
ATOM   1409    N GLY B  86      28.282  25.209  18.133  1.00  1.00            
ATOM   1410   CA GLY B  86      27.163  24.403  17.723  1.00  1.00            
ATOM   1411    C GLY B  86      27.255  22.962  18.045  1.00  1.00            
ATOM   1412    O GLY B  86      28.091  22.497  18.816  1.00  1.00            
ATOM   1413    N ARG B  87      26.333  22.226  17.395  2.00  1.00            
ATOM   1414   CA ARG B  87      26.142  20.834  17.614  2.00  1.00            
ATOM   1415   CB ARG B  87      24.740  20.361  17.196  2.00  1.00            
ATOM   1416   CG ARG B  87      24.498  18.868  17.422  2.00  1.00            
ATOM   1417   CD ARG B  87      23.322  18.317  16.616  2.00  1.00            
ATOM   1418   NE ARG B  87      23.761  18.287  15.192  2.00  1.00            
ATOM   1419   CZ ARG B  87      24.508  17.239  14.738  2.00  1.00            
ATOM   1420  NH1 ARG B  87      24.830  16.216  15.583  2.00  1.00            
ATOM   1421  NH2 ARG B  87      24.938  17.215  13.444  2.00  1.00            
ATOM   1422    C ARG B  87      27.116  20.052  16.796  2.00  1.00            
ATOM   1423    O ARG B  87      26.801  19.556  15.717  2.00  1.00            
ATOM   1424    N ASN B  88      28.331  19.910  17.335  2.00  1.00            
ATOM   1425   CA ASN B  88      29.416  19.174  16.760  2.00  1.00            
ATOM   1426   CB ASN B  88      30.050  19.891  15.557  2.00  1.00            
ATOM   1427   CG ASN B  88      30.854  18.872  14.761  2.00  1.00            
ATOM   1428  OD1 ASN B  88      30.581  18.630  13.586  2.00  1.00            
ATOM   1429  ND2 ASN B  88      31.875  18.257  15.415  2.00  1.00            
ATOM   1430    C ASN B  88      30.365  19.233  17.891  2.00  1.00            
ATOM   1431    O ASN B  88      30.805  18.229  18.446  2.00  1.00            
ATOM   1432    N LEU B  89      30.708  20.479  18.238  2.00  1.00            
ATOM   1433   CA LEU B  89      31.497  20.729  19.391  2.00  1.00            
ATOM   1434   CB LEU B  89      31.945  22.196  19.489  2.00  1.00            
ATOM   1435   CG LEU B  89      32.849  22.617  18.314  2.00  1.00            
ATOM   1436  CD1 LEU B  89      33.391  24.042  18.500  2.00  1.00            
ATOM   1437  CD2 LEU B  89      33.956  21.579  18.064  2.00  1.00            
ATOM   1438    C LEU B  89      30.679  20.401  20.609  2.00  1.00            
ATOM   1439    O LEU B  89      31.176  19.778  21.546  2.00  1.00            
ATOM   1440    N LEU B  90      29.387  20.799  20.625  2.00  1.00            
ATOM   1441   CA LEU B  90      28.562  20.543  21.779  2.00  1.00            
ATOM   1442   CB LEU B  90      27.180  21.216  21.752  2.00  1.00            
ATOM   1443   CG LEU B  90      27.239  22.684  22.220  2.00  1.00            
ATOM   1444  CD1 LEU B  90      27.610  22.759  23.710  2.00  1.00            
ATOM   1445  CD2 LEU B  90      28.182  23.530  21.352  2.00  1.00            
ATOM   1446    C LEU B  90      28.417  19.074  21.973  2.00  1.00            
ATOM   1447    O LEU B  90      28.456  18.592  23.104  2.00  1.00            
ATOM   1448    N THR B  91      28.271  18.306  20.881  3.00  1.00            
ATOM   1449   CA THR B  91      28.137  16.898  21.081  3.00  1.00            
ATOM   1450   CB THR B  91      27.872  16.118  19.823  3.00  1.00            
ATOM   1451  OG1 THR B  91      27.516  14.781  20.148  3.00  1.00            
ATOM   1452  CG2 THR B  91      29.123  16.126  18.935  3.00  1.00            
ATOM   1453    C THR B  91      29.407  16.411  21.709  3.00  1.00            
ATOM   1454    O THR B  91      29.389  15.552  22.589  3.00  1.00            
ATOM   1455    N GLN B  92      30.549  16.983  21.283  3.00  1.00            
ATOM   1456   CA GLN B  92      31.843  16.602  21.778  3.00  1.00            
ATOM   1457   CB GLN B  92      32.973  17.438  21.150  3.00  1.00            
ATOM   1458   CG GLN B  92      34.352  17.228  21.787  3.00  1.00            
ATOM   1459   CD GLN B  92      35.126  16.181  21.000  3.00  1.00            
ATOM   1460  OE1 GLN B  92      34.552  15.372  20.274  3.00  1.00            
ATOM   1461  NE2 GLN B  92      36.479  16.207  21.144  3.00  1.00            
ATOM   1462    C GLN B  92      31.912  16.861  23.254  3.00  1.00            
ATOM   1463    O GLN B  92      32.419  16.034  24.011  3.00  1.00            
ATOM   1464    N ILE B  93      31.383  18.012  23.708  3.00  1.00            
ATOM   1465   CA ILE B  93      31.450  18.357  25.101  3.00  1.00            
ATOM   1466   CB ILE B  93      30.755  19.648  25.417  3.00  1.00            
ATOM   1467  CG1 ILE B  93      31.458  20.819  24.713  3.00  1.00            
ATOM   1468  CG2 ILE B  93      30.691  19.790  26.948  3.00  1.00            
ATOM   1469  CD1 ILE B  93      32.917  20.989  25.132  3.00  1.00            
ATOM   1470    C ILE B  93      30.725  17.290  25.844  3.00  1.00            
ATOM   1471    O ILE B  93      31.161  16.858  26.910  3.00  1.00            
ATOM   1472    N GLY B  94      29.601  16.811  25.280  3.00  1.00            
ATOM   1473   CA GLY B  94      28.851  15.811  25.972  3.00  1.00            
ATOM   1474    C GLY B  94      27.628  16.453  26.533  3.00  1.00            
ATOM   1475    O GLY B  94      26.851  15.819  27.247  3.00  1.00            
ATOM   1476    N CYS B  95      27.424  17.740  26.208  1.00  1.00            
ATOM   1477   CA CYS B  95      26.298  18.453  26.725  1.00  1.00            
ATOM   1478   CB CYS B  95      26.342  19.961  26.428  1.00  1.00            
ATOM   1479   SG CYS B  95      27.757  20.792  27.208  1.00  1.00            
ATOM   1480    C CYS B  95      25.043  17.924  26.111  1.00  1.00            
ATOM   1481    O CYS B  95      25.030  17.483  24.963  1.00  1.00            
ATOM   1482    N THR B  96      23.948  17.930  26.898  4.00  1.00            
ATOM   1483   CA THR B  96      22.676  17.508  26.393  4.00  1.00            
ATOM   1484   CB THR B  96      22.349  16.084  26.733  4.00  1.00            
ATOM   1485  OG1 THR B  96      22.329  15.896  28.139  4.00  1.00            
ATOM   1486  CG2 THR B  96      23.398  15.172  26.071  4.00  1.00            
ATOM   1487    C THR B  96      21.626  18.387  27.007  4.00  1.00            
ATOM   1488    O THR B  96      21.801  18.899  28.112  4.00  1.00            
ATOM   1489    N LEU B  97      20.506  18.606  26.285  4.00  1.00            
ATOM   1490   CA LEU B  97      19.417  19.378  26.823  4.00  1.00            
ATOM   1491   CB LEU B  97      18.304  19.682  25.801  4.00  1.00            
ATOM   1492   CG LEU B  97      18.713  20.628  24.658  4.00  1.00            
ATOM   1493  CD1 LEU B  97      18.948  22.057  25.172  4.00  1.00            
ATOM   1494  CD2 LEU B  97      19.904  20.072  23.862  4.00  1.00            
ATOM   1495    C LEU B  97      18.804  18.488  27.854  4.00  1.00            
ATOM   1496    O LEU B  97      18.781  17.270  27.689  4.00  1.00            
ATOM   1497    N ASN B  98      18.303  19.064  28.961  4.00  1.00            
ATOM   1498   CA ASN B  98      17.727  18.221  29.963  4.00  1.00            
ATOM   1499   CB ASN B  98      18.523  18.187  31.281  4.00  1.00            
ATOM   1500   CG ASN B  98      19.806  17.400  31.050  4.00  1.00            
ATOM   1501  OD1 ASN B  98      19.840  16.457  30.261  4.00  1.00            
ATOM   1502  ND2 ASN B  98      20.896  17.795  31.762  4.00  1.00            
ATOM   1503    C ASN B  98      16.371  18.740  30.285  4.00  1.00            
ATOM   1504    O ASN B  98      16.007  19.859  29.924  4.00  1.00            
ATOM   1505    N PHE B  99      15.582  17.897  30.973  1.00  1.00            
ATOM   1506   CA PHE B  99      14.245  18.228  31.356  1.00  1.00            
ATOM   1507   CB PHE B  99      13.672  17.226  32.373  1.00  1.00            
ATOM   1508   CG PHE B  99      14.378  17.444  33.672  1.00  1.00            
ATOM   1509  CD1 PHE B  99      15.639  16.937  33.893  1.00  1.00            
ATOM   1510  CD2 PHE B  99      13.780  18.182  34.670  1.00  1.00            
ATOM   1511  CE1 PHE B  99      16.280  17.151  35.093  1.00  1.00            
ATOM   1512  CE2 PHE B  99      14.415  18.398  35.871  1.00  1.00            
ATOM   1513   CZ PHE B  99      15.669  17.879  36.085  1.00  1.00            
ATOM   1514    C PHE B  99      14.308  19.576  32.065  1.00  1.00            
ATOM   1515    O PHE B  99      15.411  19.947  32.551  1.00  1.00            
ATOM   1516  OXT PHE B  99      13.246  20.248  32.141  1.00  1.00            
ATOM   1517    N ALA C   1      26.737  24.410  -4.985  4.00  0.00            
ATOM   1518   CA ALA C   1      27.795  25.334  -4.521  4.00  0.00            
ATOM   1519   CB ALA C   1      27.235  26.305  -3.467  4.00  0.00            
ATOM   1520    C ALA C   1      28.911  24.554  -3.912  4.00  0.00            
ATOM   1521    O ALA C   1      29.012  23.344  -4.106  4.00  0.00            
ATOM   1522    N ALA C   2      29.799  25.235  -3.165  4.00  0.00            
ATOM   1523   CA ALA C   2      30.881  24.508  -2.579  4.00  0.00            
ATOM   1524   CB ALA C   2      32.250  25.190  -2.752  4.00  0.00            
ATOM   1525    C ALA C   2      30.630  24.417  -1.115  4.00  0.00            
ATOM   1526    O ALA C   2      30.346  25.422  -0.466  4.00  0.00            
ATOM   1527    N GLY C   3      30.730  23.193  -0.560  4.00  0.00            
ATOM   1528   CA GLY C   3      30.562  23.049   0.854  4.00  0.00            
ATOM   1529    C GLY C   3      29.215  23.596   1.226  4.00  0.00            
ATOM   1530    O GLY C   3      29.112  24.703   1.753  4.00  0.00            
ATOM   1531    N ALA C   4      28.144  22.833   0.944  4.00  0.00            
ATOM   1532   CA ALA C   4      26.799  23.305   1.126  4.00  0.00            
ATOM   1533   CB ALA C   4      25.753  22.269   0.680  4.00  0.00            
ATOM   1534    C ALA C   4      26.484  23.666   2.548  4.00  0.00            
ATOM   1535    O ALA C   4      25.875  24.706   2.789  4.00  0.00            
ATOM   1536    N VAL C   5      26.866  22.833   3.532  4.00  0.00            
ATOM   1537   CA VAL C   5      26.592  23.168   4.904  4.00  0.00            
ATOM   1538   CB VAL C   5      27.165  24.498   5.320  4.00  0.00            
ATOM   1539  CG1 VAL C   5      26.807  24.777   6.791  4.00  0.00            
ATOM   1540  CG2 VAL C   5      28.679  24.466   5.061  4.00  0.00            
ATOM   1541    C VAL C   5      25.123  23.150   5.152  4.00  0.00            
ATOM   1542    O VAL C   5      24.311  23.340   4.248  4.00  0.00            
ATOM   1543    N ALA C   6      24.762  22.876   6.419  4.00  0.00            
ATOM   1544   CA ALA C   6      23.396  22.789   6.820  4.00  0.00            
ATOM   1545   CB ALA C   6      23.157  21.826   7.997  4.00  0.00            
ATOM   1546    C ALA C   6      22.881  24.107   7.228  4.00  0.00            
ATOM   1547    O ALA C   6      23.622  25.071   7.419  4.00  0.00            
ATOM   1548    N SER C   7      21.547  24.160   7.347  4.00  0.00            
ATOM   1549   CA SER C   7      20.934  25.352   7.804  4.00  0.00            
ATOM   1550   CB SER C   7      19.398  25.338   7.711  4.00  0.00            
ATOM   1551   OG SER C   7      18.867  24.346   8.576  4.00  0.00            
ATOM   1552    C SER C   7      21.289  25.472   9.229  4.00  0.00            
ATOM   1553    O SER C   7      21.470  24.483   9.937  4.00  0.00            
ATOM   1554    N TYR C   8      21.409  26.723   9.673  4.00  0.00            
ATOM   1555   CA TYR C   8      21.720  26.964  11.034  4.00  0.00            
ATOM   1556   CB TYR C   8      22.858  27.978  11.259  4.00  0.00            
ATOM   1557   CG TYR C   8      24.219  27.443  10.978  4.00  0.00            
ATOM   1558  CD1 TYR C   8      24.568  26.940   9.747  4.00  0.00            
ATOM   1559  CD2 TYR C   8      25.175  27.512  11.966  4.00  0.00            
ATOM   1560  CE1 TYR C   8      25.848  26.484   9.528  4.00  0.00            
ATOM   1561  CE2 TYR C   8      26.456  27.061  11.751  4.00  0.00            
ATOM   1562   CZ TYR C   8      26.790  26.543  10.525  4.00  0.00            
ATOM   1563   OH TYR C   8      28.099  26.080  10.282  4.00  0.00            
ATOM   1564    C TYR C   8      20.545  27.693  11.563  4.00  0.00            
ATOM   1565    O TYR C   8      19.902  28.458  10.845  4.00  0.00            
ATOM   1566    N ASP C   9      20.208  27.459  12.838  4.00  0.00            
ATOM   1567   CA ASP C   9      19.109  28.204  13.346  4.00  0.00            
ATOM   1568   CB ASP C   9      18.009  27.343  13.993  4.00  0.00            
ATOM   1569   CG ASP C   9      17.219  26.639  12.899  4.00  0.00            
ATOM   1570  OD1 ASP C   9      16.953  27.283  11.851  4.00  0.00            
ATOM   1571  OD2 ASP C   9      16.872  25.444  13.100  4.00  0.00            
ATOM   1572    C ASP C   9      19.612  29.109  14.442  4.00  0.00            
ATOM   1573    O ASP C   9      19.724  28.684  15.591  4.00  0.00            
ATOM   1574    N TYR C  10      19.949  30.377  14.119  4.00  0.00            
ATOM   1575   CA TYR C  10      20.378  31.317  15.126  4.00  0.00            
ATOM   1576   CB TYR C  10      21.891  31.583  15.084  4.00  0.00            
ATOM   1577   CG TYR C  10      22.201  32.650  16.075  4.00  0.00            
ATOM   1578  CD1 TYR C  10      22.458  32.346  17.393  4.00  0.00            
ATOM   1579  CD2 TYR C  10      22.228  33.964  15.676  4.00  0.00            
ATOM   1580  CE1 TYR C  10      22.745  33.342  18.297  4.00  0.00            
ATOM   1581  CE2 TYR C  10      22.513  34.961  16.575  4.00  0.00            
ATOM   1582   CZ TYR C  10      22.772  34.654  17.887  4.00  0.00            
ATOM   1583   OH TYR C  10      23.065  35.680  18.810  4.00  0.00            
ATOM   1584    C TYR C  10      19.701  32.611  14.822  4.00  0.00            
ATOM   1585    O TYR C  10      19.718  33.075  13.684  4.00  0.00            
ATOM   1586    N LEU C  11      19.053  33.216  15.831  4.00  0.00            
ATOM   1587   CA LEU C  11      18.492  34.510  15.601  4.00  0.00            
ATOM   1588   CB LEU C  11      16.957  34.573  15.642  4.00  0.00            
ATOM   1589   CG LEU C  11      16.266  33.831  14.488  4.00  0.00            
ATOM   1590  CD1 LEU C  11      14.768  34.174  14.441  4.00  0.00            
ATOM   1591  CD2 LEU C  11      16.982  34.085  13.153  4.00  0.00            
ATOM   1592    C LEU C  11      18.955  35.380  16.734  4.00  0.00            
ATOM   1593    O LEU C  11      18.702  35.073  17.897  4.00  0.00            
ATOM   1594    N VAL C  12      19.686  36.474  16.433  4.00  0.00            
ATOM   1595   CA VAL C  12      19.981  37.426  17.470  4.00  0.00            
ATOM   1596   CB VAL C  12      20.945  38.508  17.061  4.00  0.00            
ATOM   1597  CG1 VAL C  12      21.054  39.517  18.215  4.00  0.00            
ATOM   1598  CG2 VAL C  12      22.285  37.893  16.638  4.00  0.00            
ATOM   1599    C VAL C  12      18.651  38.130  17.568  4.00  0.00            
ATOM   1600    O VAL C  12      17.959  38.241  16.558  4.00  0.00            
ATOM   1601    N ILE C  13      18.216  38.612  18.751  4.00  0.00            
ATOM   1602   CA ILE C  13      16.892  39.185  18.746  4.00  0.00            
ATOM   1603   CB ILE C  13      15.957  38.448  19.660  4.00  0.00            
ATOM   1604  CG1 ILE C  13      15.954  36.947  19.313  4.00  0.00            
ATOM   1605  CG2 ILE C  13      14.570  39.104  19.555  4.00  0.00            
ATOM   1606  CD1 ILE C  13      15.562  36.647  17.868  4.00  0.00            
ATOM   1607    C ILE C  13      16.952  40.604  19.223  4.00  0.00            
ATOM   1608    O ILE C  13      17.547  40.900  20.258  4.00  0.00            
ATOM   1609    N GLY C  14      16.363  41.526  18.433  4.00  0.00            
ATOM   1610   CA GLY C  14      16.314  42.921  18.781  4.00  0.00            
ATOM   1611    C GLY C  14      15.394  43.181  19.927  4.00  0.00            
ATOM   1612    O GLY C  14      15.744  43.897  20.864  4.00  0.00            
ATOM   1613    N GLY C  15      14.182  42.599  19.881  4.00  0.00            
ATOM   1614   CA GLY C  15      13.206  42.889  20.889  4.00  0.00            
ATOM   1615    C GLY C  15      13.299  41.845  21.938  4.00  0.00            
ATOM   1616    O GLY C  15      14.297  41.135  22.048  4.00  0.00            
ATOM   1617    N GLY C  16      12.230  41.736  22.743  4.00  0.00            
ATOM   1618   CA GLY C  16      12.217  40.771  23.794  4.00  0.00            
ATOM   1619    C GLY C  16      12.787  41.473  25.015  4.00  0.00            
ATOM   1620    O GLY C  16      12.988  42.713  24.939  4.00  0.00            
ATOM   1621  OXT GLY C  16      13.033  40.780  26.039  4.00  0.00            
END
