# Supplementary material for: Integrative modeling of diverse protein-peptide systems using CABS-dock
Source: PLoS Comput Biol. 2023 Jul 5;19(7):e1011275. doi: 10.1371/journal.pcbi.1011275 (PMC10351741; doi:10.1371/journal.pcbi.1011275)
Supplement: S1 File — Files in pdb format containing atomic coordinates of the structures obtained in this study: the highest-scored amyloid models and 10 examples of the docked peptide for each enzyme-substrate complex. (ZIP) [file pcbi.1011275.s006.zip › 13_HIV1_AAGAVASYDYLVIGGG/733.pdb]

CRYST1    0.000    0.000    0.000   0.00   0.00   0.00 P 1           1
ATOM      1    N PRO A   1      12.373  14.927  28.971  1.00  1.00            
ATOM      2   CA PRO A   1      13.333  13.809  28.762  1.00  1.00            
ATOM      3   CD PRO A   1      11.179  14.731  28.078  1.00  1.00            
ATOM      4   CB PRO A   1      12.638  12.816  27.833  1.00  1.00            
ATOM      5   CG PRO A   1      11.601  13.650  27.074  1.00  1.00            
ATOM      6    C PRO A   1      14.567  14.402  28.160  1.00  1.00            
ATOM      7    O PRO A   1      14.472  15.359  27.394  1.00  1.00            
ATOM      8    N GLN A   2      15.732  13.818  28.485  4.00  1.00            
ATOM      9   CA GLN A   2      17.027  14.259  28.055  4.00  1.00            
ATOM     10   CB GLN A   2      18.105  13.343  28.659  4.00  1.00            
ATOM     11   CG GLN A   2      19.553  13.624  28.269  4.00  1.00            
ATOM     12   CD GLN A   2      20.362  12.488  28.884  4.00  1.00            
ATOM     13  OE1 GLN A   2      20.118  11.316  28.601  4.00  1.00            
ATOM     14  NE2 GLN A   2      21.339  12.837  29.765  4.00  1.00            
ATOM     15    C GLN A   2      17.107  14.138  26.569  4.00  1.00            
ATOM     16    O GLN A   2      16.682  13.135  25.995  4.00  1.00            
ATOM     17    N ILE A   3      17.638  15.183  25.904  4.00  1.00            
ATOM     18   CA ILE A   3      17.801  15.117  24.483  4.00  1.00            
ATOM     19   CB ILE A   3      17.073  16.205  23.751  4.00  1.00            
ATOM     20  CG1 ILE A   3      15.568  16.123  24.053  4.00  1.00            
ATOM     21  CG2 ILE A   3      17.401  16.072  22.254  4.00  1.00            
ATOM     22  CD1 ILE A   3      14.787  17.366  23.629  4.00  1.00            
ATOM     23    C ILE A   3      19.256  15.277  24.216  4.00  1.00            
ATOM     24    O ILE A   3      19.842  16.319  24.503  4.00  1.00            
ATOM     25    N THR A   4      19.883  14.226  23.662  1.00  1.00            
ATOM     26   CA THR A   4      21.273  14.318  23.342  1.00  1.00            
ATOM     27   CB THR A   4      21.920  12.982  23.119  1.00  1.00            
ATOM     28  OG1 THR A   4      23.309  13.143  22.869  1.00  1.00            
ATOM     29  CG2 THR A   4      21.234  12.290  21.930  1.00  1.00            
ATOM     30    C THR A   4      21.324  15.078  22.069  1.00  1.00            
ATOM     31    O THR A   4      20.304  15.231  21.399  1.00  1.00            
ATOM     32    N LEU A   5      22.505  15.591  21.688  1.00  1.00            
ATOM     33   CA LEU A   5      22.412  16.448  20.554  1.00  1.00            
ATOM     34   CB LEU A   5      22.875  17.872  20.918  1.00  1.00            
ATOM     35   CG LEU A   5      22.705  18.923  19.810  1.00  1.00            
ATOM     36  CD1 LEU A   5      21.223  19.133  19.464  1.00  1.00            
ATOM     37  CD2 LEU A   5      23.414  20.234  20.191  1.00  1.00            
ATOM     38    C LEU A   5      23.225  15.967  19.402  1.00  1.00            
ATOM     39    O LEU A   5      24.051  16.706  18.869  1.00  1.00            
ATOM     40    N TRP A   6      23.018  14.709  18.980  1.00  1.00            
ATOM     41   CA TRP A   6      23.677  14.235  17.799  1.00  1.00            
ATOM     42   CB TRP A   6      23.492  12.721  17.631  1.00  1.00            
ATOM     43   CG TRP A   6      24.129  12.151  16.391  1.00  1.00            
ATOM     44  CD2 TRP A   6      25.519  11.816  16.288  1.00  1.00            
ATOM     45  CD1 TRP A   6      23.567  11.863  15.184  1.00  1.00            
ATOM     46  NE1 TRP A   6      24.521  11.360  14.333  1.00  1.00            
ATOM     47  CE2 TRP A   6      25.729  11.329  14.999  1.00  1.00            
ATOM     48  CE3 TRP A   6      26.538  11.911  17.193  1.00  1.00            
ATOM     49  CZ2 TRP A   6      26.967  10.922  14.594  1.00  1.00            
ATOM     50  CZ3 TRP A   6      27.785  11.502  16.781  1.00  1.00            
ATOM     51  CH2 TRP A   6      27.994  11.017  15.507  1.00  1.00            
ATOM     52    C TRP A   6      23.057  14.899  16.613  1.00  1.00            
ATOM     53    O TRP A   6      23.740  15.509  15.792  1.00  1.00            
ATOM     54    N LYS A   7      21.713  14.806  16.517  1.00  1.00            
ATOM     55   CA LYS A   7      20.959  15.373  15.433  1.00  1.00            
ATOM     56   CB LYS A   7      19.859  14.445  14.880  1.00  1.00            
ATOM     57   CG LYS A   7      20.375  13.291  14.013  1.00  1.00            
ATOM     58   CD LYS A   7      20.974  13.721  12.670  1.00  1.00            
ATOM     59   CE LYS A   7      19.961  13.705  11.522  1.00  1.00            
ATOM     60   NZ LYS A   7      20.654  13.881  10.225  1.00  1.00            
ATOM     61    C LYS A   7      20.292  16.586  15.981  1.00  1.00            
ATOM     62    O LYS A   7      20.236  16.763  17.197  1.00  1.00            
ATOM     63    N ARG A   8      19.778  17.473  15.101  1.00  1.00            
ATOM     64   CA ARG A   8      19.147  18.630  15.650  1.00  1.00            
ATOM     65   CB ARG A   8      18.728  19.688  14.607  1.00  1.00            
ATOM     66   CG ARG A   8      17.776  19.204  13.514  1.00  1.00            
ATOM     67   CD ARG A   8      17.667  20.223  12.379  1.00  1.00            
ATOM     68   NE ARG A   8      16.720  19.687  11.365  1.00  1.00            
ATOM     69   CZ ARG A   8      15.383  19.912  11.518  1.00  1.00            
ATOM     70  NH1 ARG A   8      14.929  20.586  12.615  1.00  1.00            
ATOM     71  NH2 ARG A   8      14.500  19.464  10.579  1.00  1.00            
ATOM     72    C ARG A   8      17.977  18.144  16.444  1.00  1.00            
ATOM     73    O ARG A   8      17.186  17.317  15.990  1.00  1.00            
ATOM     74    N PRO A   9      17.894  18.648  17.652  1.00  1.00            
ATOM     75   CA PRO A   9      16.840  18.274  18.559  1.00  1.00            
ATOM     76   CD PRO A   9      18.385  19.987  17.925  1.00  1.00            
ATOM     77   CB PRO A   9      16.950  19.238  19.737  1.00  1.00            
ATOM     78   CG PRO A   9      17.508  20.514  19.076  1.00  1.00            
ATOM     79    C PRO A   9      15.539  18.482  17.838  1.00  1.00            
ATOM     80    O PRO A   9      15.325  19.560  17.279  1.00  1.00            
ATOM     81    N LEU A  10      14.658  17.465  17.841  4.00  1.00            
ATOM     82   CA LEU A  10      13.394  17.630  17.189  4.00  1.00            
ATOM     83   CB LEU A  10      13.078  16.520  16.174  4.00  1.00            
ATOM     84   CG LEU A  10      14.136  16.344  15.069  4.00  1.00            
ATOM     85  CD1 LEU A  10      13.670  15.327  14.012  4.00  1.00            
ATOM     86  CD2 LEU A  10      14.555  17.692  14.466  4.00  1.00            
ATOM     87    C LEU A  10      12.379  17.507  18.267  4.00  1.00            
ATOM     88    O LEU A  10      12.350  16.512  18.988  4.00  1.00            
ATOM     89    N VAL A  11      11.510  18.520  18.414  4.00  1.00            
ATOM     90   CA VAL A  11      10.552  18.430  19.469  4.00  1.00            
ATOM     91   CB VAL A  11      10.744  19.462  20.541  4.00  1.00            
ATOM     92  CG1 VAL A  11      12.098  19.202  21.224  4.00  1.00            
ATOM     93  CG2 VAL A  11      10.626  20.855  19.901  4.00  1.00            
ATOM     94    C VAL A  11       9.194  18.621  18.897  4.00  1.00            
ATOM     95    O VAL A  11       8.996  19.374  17.944  4.00  1.00            
ATOM     96    N THR A  12       8.217  17.898  19.474  4.00  1.00            
ATOM     97   CA THR A  12       6.866  18.017  19.033  4.00  1.00            
ATOM     98   CB THR A  12       6.022  16.826  19.400  4.00  1.00            
ATOM     99  OG1 THR A  12       4.693  16.998  18.929  4.00  1.00            
ATOM    100  CG2 THR A  12       6.036  16.643  20.929  4.00  1.00            
ATOM    101    C THR A  12       6.307  19.223  19.722  4.00  1.00            
ATOM    102    O THR A  12       6.414  19.359  20.940  4.00  1.00            
ATOM    103    N ILE A  13       5.710  20.151  18.949  4.00  1.00            
ATOM    104   CA ILE A  13       5.149  21.327  19.546  4.00  1.00            
ATOM    105   CB ILE A  13       5.722  22.634  19.066  4.00  1.00            
ATOM    106  CG1 ILE A  13       7.143  22.838  19.578  4.00  1.00            
ATOM    107  CG2 ILE A  13       4.801  23.799  19.460  4.00  1.00            
ATOM    108  CD1 ILE A  13       7.685  24.169  19.078  4.00  1.00            
ATOM    109    C ILE A  13       3.708  21.377  19.206  4.00  1.00            
ATOM    110    O ILE A  13       3.292  20.962  18.125  4.00  1.00            
ATOM    111    N ARG A  14       2.896  21.862  20.158  4.00  1.00            
ATOM    112   CA ARG A  14       1.516  21.986  19.851  4.00  1.00            
ATOM    113   CB ARG A  14       0.646  21.059  20.716  4.00  1.00            
ATOM    114   CG ARG A  14      -0.849  21.099  20.397  4.00  1.00            
ATOM    115   CD ARG A  14      -1.630  20.031  21.166  4.00  1.00            
ATOM    116   NE ARG A  14      -0.990  18.724  20.840  4.00  1.00            
ATOM    117   CZ ARG A  14      -1.549  17.549  21.252  4.00  1.00            
ATOM    118  NH1 ARG A  14      -2.736  17.551  21.926  4.00  1.00            
ATOM    119  NH2 ARG A  14      -0.918  16.367  20.989  4.00  1.00            
ATOM    120    C ARG A  14       1.086  23.393  20.119  4.00  1.00            
ATOM    121    O ARG A  14       1.103  23.848  21.262  4.00  1.00            
ATOM    122    N ILE A  15       0.694  24.132  19.058  4.00  1.00            
ATOM    123   CA ILE A  15       0.244  25.480  19.252  4.00  1.00            
ATOM    124   CB ILE A  15       1.372  26.476  19.116  4.00  1.00            
ATOM    125  CG1 ILE A  15       0.968  27.901  19.545  4.00  1.00            
ATOM    126  CG2 ILE A  15       1.911  26.381  17.680  4.00  1.00            
ATOM    127  CD1 ILE A  15      -0.027  28.595  18.614  4.00  1.00            
ATOM    128    C ILE A  15      -0.822  25.786  18.248  4.00  1.00            
ATOM    129    O ILE A  15      -0.706  25.436  17.075  4.00  1.00            
ATOM    130    N GLY A  16      -1.905  26.449  18.703  3.00  1.00            
ATOM    131   CA GLY A  16      -2.948  26.874  17.816  3.00  1.00            
ATOM    132    C GLY A  16      -3.733  25.686  17.377  3.00  1.00            
ATOM    133    O GLY A  16      -4.451  25.743  16.381  3.00  1.00            
ATOM    134    N GLY A  17      -3.623  24.569  18.113  3.00  1.00            
ATOM    135   CA GLY A  17      -4.348  23.411  17.691  3.00  1.00            
ATOM    136    C GLY A  17      -3.563  22.831  16.570  3.00  1.00            
ATOM    137    O GLY A  17      -4.032  21.951  15.849  3.00  1.00            
ATOM    138    N GLN A  18      -2.324  23.328  16.403  4.00  1.00            
ATOM    139   CA GLN A  18      -1.480  22.882  15.340  4.00  1.00            
ATOM    140   CB GLN A  18      -0.771  24.040  14.616  4.00  1.00            
ATOM    141   CG GLN A  18       0.176  23.587  13.503  4.00  1.00            
ATOM    142   CD GLN A  18      -0.666  23.017  12.373  4.00  1.00            
ATOM    143  OE1 GLN A  18      -1.892  22.985  12.452  4.00  1.00            
ATOM    144  NE2 GLN A  18       0.013  22.554  11.289  4.00  1.00            
ATOM    145    C GLN A  18      -0.408  22.028  15.927  4.00  1.00            
ATOM    146    O GLN A  18       0.037  22.247  17.052  4.00  1.00            
ATOM    147    N LEU A  19       0.012  20.999  15.168  4.00  1.00            
ATOM    148   CA LEU A  19       1.084  20.157  15.602  4.00  1.00            
ATOM    149   CB LEU A  19       0.764  18.657  15.439  4.00  1.00            
ATOM    150   CG LEU A  19       1.842  17.694  15.974  4.00  1.00            
ATOM    151  CD1 LEU A  19       3.134  17.744  15.144  4.00  1.00            
ATOM    152  CD2 LEU A  19       2.085  17.920  17.474  4.00  1.00            
ATOM    153    C LEU A  19       2.222  20.509  14.714  4.00  1.00            
ATOM    154    O LEU A  19       2.114  20.443  13.491  4.00  1.00            
ATOM    155    N LYS A  20       3.352  20.914  15.314  4.00  1.00            
ATOM    156   CA LYS A  20       4.443  21.311  14.487  4.00  1.00            
ATOM    157   CB LYS A  20       4.809  22.797  14.629  4.00  1.00            
ATOM    158   CG LYS A  20       3.660  23.751  14.301  4.00  1.00            
ATOM    159   CD LYS A  20       3.934  25.198  14.713  4.00  1.00            
ATOM    160   CE LYS A  20       4.342  25.366  16.179  4.00  1.00            
ATOM    161   NZ LYS A  20       5.755  24.965  16.363  4.00  1.00            
ATOM    162    C LYS A  20       5.642  20.562  14.936  4.00  1.00            
ATOM    163    O LYS A  20       5.684  20.035  16.046  4.00  1.00            
ATOM    164    N GLU A  21       6.649  20.471  14.050  4.00  1.00            
ATOM    165   CA GLU A  21       7.876  19.873  14.463  4.00  1.00            
ATOM    166   CB GLU A  21       8.565  19.003  13.403  4.00  1.00            
ATOM    167   CG GLU A  21       9.852  18.363  13.930  4.00  1.00            
ATOM    168   CD GLU A  21       9.462  17.390  15.035  4.00  1.00            
ATOM    169  OE1 GLU A  21       8.339  16.822  14.952  4.00  1.00            
ATOM    170  OE2 GLU A  21      10.276  17.205  15.979  4.00  1.00            
ATOM    171    C GLU A  21       8.774  21.025  14.767  4.00  1.00            
ATOM    172    O GLU A  21       8.803  21.999  14.017  4.00  1.00            
ATOM    173    N ALA A  22       9.528  20.970  15.884  4.00  1.00            
ATOM    174   CA ALA A  22      10.286  22.149  16.179  4.00  1.00            
ATOM    175   CB ALA A  22       9.691  23.006  17.294  4.00  1.00            
ATOM    176    C ALA A  22      11.668  21.822  16.608  4.00  1.00            
ATOM    177    O ALA A  22      11.963  20.714  17.052  4.00  1.00            
ATOM    178    N LEU A  23      12.561  22.818  16.447  4.00  1.00            
ATOM    179   CA LEU A  23      13.907  22.705  16.908  4.00  1.00            
ATOM    180   CB LEU A  23      14.947  23.414  16.024  4.00  1.00            
ATOM    181   CG LEU A  23      15.106  22.808  14.619  4.00  1.00            
ATOM    182  CD1 LEU A  23      13.814  22.954  13.799  4.00  1.00            
ATOM    183  CD2 LEU A  23      16.336  23.393  13.907  4.00  1.00            
ATOM    184    C LEU A  23      13.925  23.409  18.224  4.00  1.00            
ATOM    185    O LEU A  23      13.346  24.486  18.362  4.00  1.00            
ATOM    186    N LEU A  24      14.568  22.809  19.242  4.00  1.00            
ATOM    187   CA LEU A  24      14.609  23.494  20.496  4.00  1.00            
ATOM    188   CB LEU A  24      14.539  22.538  21.694  4.00  1.00            
ATOM    189   CG LEU A  24      14.156  23.272  22.981  4.00  1.00            
ATOM    190  CD1 LEU A  24      12.742  23.862  22.850  4.00  1.00            
ATOM    191  CD2 LEU A  24      14.282  22.384  24.223  4.00  1.00            
ATOM    192    C LEU A  24      15.937  24.180  20.474  4.00  1.00            
ATOM    193    O LEU A  24      16.963  23.508  20.431  4.00  1.00            
ATOM    194    N ASP A  25      15.960  25.534  20.470  1.00  1.00            
ATOM    195   CA ASP A  25      17.218  26.218  20.307  1.00  1.00            
ATOM    196   CB ASP A  25      17.262  27.090  19.047  1.00  1.00            
ATOM    197   CG ASP A  25      17.223  26.140  17.860  1.00  1.00            
ATOM    198  OD1 ASP A  25      17.392  24.912  18.085  1.00  1.00            
ATOM    199  OD2 ASP A  25      17.029  26.627  16.715  1.00  1.00            
ATOM    200    C ASP A  25      17.504  27.097  21.466  1.00  1.00            
ATOM    201    O ASP A  25      16.691  27.926  21.869  1.00  1.00            
ATOM    202    N THR A  26      18.699  26.896  22.038  3.00  1.00            
ATOM    203   CA THR A  26      19.194  27.692  23.111  3.00  1.00            
ATOM    204   CB THR A  26      20.495  27.165  23.635  3.00  1.00            
ATOM    205  OG1 THR A  26      21.472  27.191  22.607  3.00  1.00            
ATOM    206  CG2 THR A  26      20.287  25.720  24.119  3.00  1.00            
ATOM    207    C THR A  26      19.452  29.045  22.567  3.00  1.00            
ATOM    208    O THR A  26      19.206  30.060  23.216  3.00  1.00            
ATOM    209    N GLY A  27      19.942  29.071  21.320  3.00  1.00            
ATOM    210   CA GLY A  27      20.391  30.290  20.742  3.00  1.00            
ATOM    211    C GLY A  27      19.294  31.323  20.632  3.00  1.00            
ATOM    212    O GLY A  27      19.494  32.472  21.021  3.00  1.00            
ATOM    213    N ALA A  28      18.095  30.956  20.132  1.00  1.00            
ATOM    214   CA ALA A  28      17.097  31.962  19.857  1.00  1.00            
ATOM    215   CB ALA A  28      15.911  31.431  19.033  1.00  1.00            
ATOM    216    C ALA A  28      16.532  32.575  21.107  1.00  1.00            
ATOM    217    O ALA A  28      16.153  31.866  22.038  1.00  1.00            
ATOM    218    N ASP A  29      16.486  33.932  21.163  1.00  1.00            
ATOM    219   CA ASP A  29      15.918  34.619  22.297  1.00  1.00            
ATOM    220   CB ASP A  29      16.176  36.134  22.274  1.00  1.00            
ATOM    221   CG ASP A  29      15.789  36.715  23.633  1.00  1.00            
ATOM    222  OD1 ASP A  29      15.194  35.972  24.461  1.00  1.00            
ATOM    223  OD2 ASP A  29      16.086  37.918  23.862  1.00  1.00            
ATOM    224    C ASP A  29      14.441  34.413  22.341  1.00  1.00            
ATOM    225    O ASP A  29      13.915  33.795  23.265  1.00  1.00            
ATOM    226    N ASP A  30      13.728  34.915  21.314  1.00  1.00            
ATOM    227   CA ASP A  30      12.312  34.709  21.259  1.00  1.00            
ATOM    228   CB ASP A  30      11.490  35.931  20.796  1.00  1.00            
ATOM    229   CG ASP A  30      11.917  36.420  19.424  1.00  1.00            
ATOM    230  OD1 ASP A  30      12.432  35.609  18.609  1.00  1.00            
ATOM    231  OD2 ASP A  30      11.727  37.640  19.183  1.00  1.00            
ATOM    232    C ASP A  30      12.146  33.531  20.372  1.00  1.00            
ATOM    233    O ASP A  30      13.131  32.895  19.999  1.00  1.00            
ATOM    234    N THR A  31      10.908  33.185  20.004  1.00  1.00            
ATOM    235   CA THR A  31      10.808  31.988  19.236  1.00  1.00            
ATOM    236   CB THR A  31       9.729  31.063  19.719  1.00  1.00            
ATOM    237  OG1 THR A  31       8.457  31.670  19.549  1.00  1.00            
ATOM    238  CG2 THR A  31       9.969  30.748  21.205  1.00  1.00            
ATOM    239    C THR A  31      10.428  32.335  17.844  1.00  1.00            
ATOM    240    O THR A  31      10.005  33.453  17.556  1.00  1.00            
ATOM    241    N VAL A  32      10.606  31.362  16.928  4.00  1.00            
ATOM    242   CA VAL A  32      10.210  31.604  15.580  4.00  1.00            
ATOM    243   CB VAL A  32      11.354  31.757  14.621  4.00  1.00            
ATOM    244  CG1 VAL A  32      12.122  30.428  14.544  4.00  1.00            
ATOM    245  CG2 VAL A  32      10.788  32.222  13.268  4.00  1.00            
ATOM    246    C VAL A  32       9.390  30.466  15.114  4.00  1.00            
ATOM    247    O VAL A  32       9.717  29.303  15.338  4.00  1.00            
ATOM    248    N LEU A  33       8.265  30.786  14.465  4.00  1.00            
ATOM    249   CA LEU A  33       7.485  29.747  13.888  4.00  1.00            
ATOM    250   CB LEU A  33       6.026  29.670  14.364  4.00  1.00            
ATOM    251   CG LEU A  33       5.254  28.547  13.645  4.00  1.00            
ATOM    252  CD1 LEU A  33       5.935  27.186  13.853  4.00  1.00            
ATOM    253  CD2 LEU A  33       3.770  28.538  14.044  4.00  1.00            
ATOM    254    C LEU A  33       7.458  30.042  12.433  4.00  1.00            
ATOM    255    O LEU A  33       7.721  31.170  12.017  4.00  1.00            
ATOM    256    N GLU A  34       7.162  29.025  11.606  4.00  1.00            
ATOM    257   CA GLU A  34       7.053  29.320  10.213  4.00  1.00            
ATOM    258   CB GLU A  34       6.721  28.122   9.305  4.00  1.00            
ATOM    259   CG GLU A  34       7.830  27.088   9.124  4.00  1.00            
ATOM    260   CD GLU A  34       7.264  26.030   8.188  4.00  1.00            
ATOM    261  OE1 GLU A  34       6.797  26.415   7.083  4.00  1.00            
ATOM    262  OE2 GLU A  34       7.274  24.828   8.567  4.00  1.00            
ATOM    263    C GLU A  34       5.849  30.208  10.131  4.00  1.00            
ATOM    264    O GLU A  34       5.088  30.308  11.094  4.00  1.00            
ATOM    265    N GLU A  35       5.655  30.903   8.988  1.00  1.00            
ATOM    266   CA GLU A  35       4.529  31.789   8.854  1.00  1.00            
ATOM    267   CB GLU A  35       4.362  32.358   7.432  1.00  1.00            
ATOM    268   CG GLU A  35       4.065  31.279   6.386  1.00  1.00            
ATOM    269   CD GLU A  35       3.958  31.930   5.015  1.00  1.00            
ATOM    270  OE1 GLU A  35       4.952  32.579   4.593  1.00  1.00            
ATOM    271  OE2 GLU A  35       2.889  31.778   4.368  1.00  1.00            
ATOM    272    C GLU A  35       3.302  30.990   9.149  1.00  1.00            
ATOM    273    O GLU A  35       3.070  29.936   8.560  1.00  1.00            
ATOM    274    N MET A  36       2.491  31.470  10.108  1.00  1.00            
ATOM    275   CA MET A  36       1.312  30.739  10.446  1.00  1.00            
ATOM    276   CB MET A  36       1.393  30.060  11.830  1.00  1.00            
ATOM    277   CG MET A  36       0.445  28.869  12.025  1.00  1.00            
ATOM    278   SD MET A  36      -1.334  29.244  12.050  1.00  1.00            
ATOM    279   CE MET A  36      -1.373  29.854  13.759  1.00  1.00            
ATOM    280    C MET A  36       0.219  31.746  10.516  1.00  1.00            
ATOM    281    O MET A  36       0.434  32.873  10.962  1.00  1.00            
ATOM    282    N ASN A  37      -0.990  31.382  10.054  1.00  1.00            
ATOM    283   CA ASN A  37      -2.051  32.327  10.169  1.00  1.00            
ATOM    284   CB ASN A  37      -3.090  32.226   9.026  1.00  1.00            
ATOM    285   CG ASN A  37      -3.696  30.825   8.961  1.00  1.00            
ATOM    286  OD1 ASN A  37      -2.996  29.820   9.079  1.00  1.00            
ATOM    287  ND2 ASN A  37      -5.041  30.758   8.774  1.00  1.00            
ATOM    288    C ASN A  37      -2.706  32.069  11.485  1.00  1.00            
ATOM    289    O ASN A  37      -3.475  31.126  11.666  1.00  1.00            
ATOM    290    N LEU A  38      -2.372  32.912  12.477  1.00  1.00            
ATOM    291   CA LEU A  38      -2.950  32.768  13.779  1.00  1.00            
ATOM    292   CB LEU A  38      -1.920  32.635  14.904  1.00  1.00            
ATOM    293   CG LEU A  38      -1.116  33.930  15.160  1.00  1.00            
ATOM    294  CD1 LEU A  38      -0.100  33.744  16.297  1.00  1.00            
ATOM    295  CD2 LEU A  38      -0.468  34.462  13.872  1.00  1.00            
ATOM    296    C LEU A  38      -3.648  34.060  14.041  1.00  1.00            
ATOM    297    O LEU A  38      -3.126  35.130  13.715  1.00  1.00            
ATOM    298    N PRO A  39      -4.825  34.004  14.589  1.00  1.00            
ATOM    299   CA PRO A  39      -5.488  35.249  14.847  1.00  1.00            
ATOM    300   CD PRO A  39      -5.759  32.991  14.128  1.00  1.00            
ATOM    301   CB PRO A  39      -6.985  34.934  14.897  1.00  1.00            
ATOM    302   CG PRO A  39      -7.119  33.702  13.992  1.00  1.00            
ATOM    303    C PRO A  39      -4.980  35.906  16.076  1.00  1.00            
ATOM    304    O PRO A  39      -4.431  35.221  16.934  1.00  1.00            
ATOM    305    N GLY A  40      -5.140  37.239  16.179  1.00  1.00            
ATOM    306   CA GLY A  40      -4.722  37.861  17.395  1.00  1.00            
ATOM    307    C GLY A  40      -4.203  39.229  17.124  1.00  1.00            
ATOM    308    O GLY A  40      -4.136  39.684  15.982  1.00  1.00            
ATOM    309    N LYS A  41      -3.813  39.913  18.217  1.00  1.00            
ATOM    310   CA LYS A  41      -3.260  41.229  18.153  1.00  1.00            
ATOM    311   CB LYS A  41      -3.182  41.925  19.520  1.00  1.00            
ATOM    312   CG LYS A  41      -2.282  41.199  20.521  1.00  1.00            
ATOM    313   CD LYS A  41      -1.984  42.017  21.779  1.00  1.00            
ATOM    314   CE LYS A  41      -3.181  42.138  22.726  1.00  1.00            
ATOM    315   NZ LYS A  41      -4.271  42.895  22.070  1.00  1.00            
ATOM    316    C LYS A  41      -1.870  41.074  17.630  1.00  1.00            
ATOM    317    O LYS A  41      -1.292  39.990  17.704  1.00  1.00            
ATOM    318    N TRP A  42      -1.297  42.150  17.056  1.00  1.00            
ATOM    319   CA TRP A  42       0.000  41.988  16.469  1.00  1.00            
ATOM    320   CB TRP A  42      -0.117  41.737  14.956  1.00  1.00            
ATOM    321   CG TRP A  42       1.167  41.708  14.170  1.00  1.00            
ATOM    322  CD2 TRP A  42       1.456  42.647  13.125  1.00  1.00            
ATOM    323  CD1 TRP A  42       2.211  40.832  14.205  1.00  1.00            
ATOM    324  NE1 TRP A  42       3.139  41.174  13.247  1.00  1.00            
ATOM    325  CE2 TRP A  42       2.682  42.288  12.574  1.00  1.00            
ATOM    326  CE3 TRP A  42       0.747  43.717  12.658  1.00  1.00            
ATOM    327  CZ2 TRP A  42       3.225  42.997  11.540  1.00  1.00            
ATOM    328  CZ3 TRP A  42       1.301  44.435  11.622  1.00  1.00            
ATOM    329  CH2 TRP A  42       2.515  44.083  11.075  1.00  1.00            
ATOM    330    C TRP A  42       0.846  43.194  16.701  1.00  1.00            
ATOM    331    O TRP A  42       0.357  44.318  16.812  1.00  1.00            
ATOM    332    N LYS A  43       2.169  42.951  16.808  4.00  1.00            
ATOM    333   CA LYS A  43       3.147  43.987  16.944  4.00  1.00            
ATOM    334   CB LYS A  43       3.749  44.112  18.353  4.00  1.00            
ATOM    335   CG LYS A  43       2.839  44.825  19.355  4.00  1.00            
ATOM    336   CD LYS A  43       2.597  46.301  19.020  4.00  1.00            
ATOM    337   CE LYS A  43       3.768  47.215  19.397  4.00  1.00            
ATOM    338   NZ LYS A  43       3.928  47.256  20.867  4.00  1.00            
ATOM    339    C LYS A  43       4.260  43.627  16.012  4.00  1.00            
ATOM    340    O LYS A  43       4.618  42.455  15.878  4.00  1.00            
ATOM    341    N PRO A  44       4.806  44.604  15.347  4.00  0.00            
ATOM    342   CA PRO A  44       5.895  44.324  14.447  4.00  0.00            
ATOM    343   CD PRO A  44       3.977  45.698  14.869  4.00  0.00            
ATOM    344   CB PRO A  44       5.956  45.506  13.480  4.00  0.00            
ATOM    345   CG PRO A  44       4.517  46.050  13.475  4.00  0.00            
ATOM    346    C PRO A  44       7.176  44.104  15.198  4.00  0.00            
ATOM    347    O PRO A  44       7.309  44.634  16.295  4.00  0.00            
ATOM    348    N LYS A  45       8.121  43.314  14.634  4.00  0.00            
ATOM    349   CA LYS A  45       9.403  43.118  15.262  4.00  0.00            
ATOM    350   CB LYS A  45       9.498  41.867  16.157  4.00  0.00            
ATOM    351   CG LYS A  45       8.648  41.920  17.429  4.00  0.00            
ATOM    352   CD LYS A  45       8.544  40.573  18.152  4.00  0.00            
ATOM    353   CE LYS A  45       9.690  40.307  19.133  4.00  0.00            
ATOM    354   NZ LYS A  45       9.485  41.080  20.378  4.00  0.00            
ATOM    355    C LYS A  45      10.412  42.945  14.179  4.00  0.00            
ATOM    356    O LYS A  45      10.070  42.609  13.046  4.00  0.00            
ATOM    357    N MET A  46      11.694  43.202  14.500  4.00  0.00            
ATOM    358   CA MET A  46      12.706  42.990  13.513  4.00  0.00            
ATOM    359   CB MET A  46      13.544  44.248  13.220  4.00  0.00            
ATOM    360   CG MET A  46      14.360  44.158  11.927  4.00  0.00            
ATOM    361   SD MET A  46      15.007  45.750  11.332  4.00  0.00            
ATOM    362   CE MET A  46      15.711  45.074   9.800  4.00  0.00            
ATOM    363    C MET A  46      13.597  41.921  14.048  4.00  0.00            
ATOM    364    O MET A  46      14.221  42.093  15.094  4.00  0.00            
ATOM    365    N ILE A  47      13.671  40.770  13.349  4.00  0.00            
ATOM    366   CA ILE A  47      14.507  39.720  13.846  4.00  0.00            
ATOM    367   CB ILE A  47      13.844  38.371  13.932  4.00  0.00            
ATOM    368  CG1 ILE A  47      13.397  37.881  12.546  4.00  0.00            
ATOM    369  CG2 ILE A  47      12.694  38.471  14.945  4.00  0.00            
ATOM    370  CD1 ILE A  47      13.115  36.383  12.479  4.00  0.00            
ATOM    371    C ILE A  47      15.672  39.596  12.949  4.00  0.00            
ATOM    372    O ILE A  47      15.555  39.354  11.750  4.00  0.00            
ATOM    373    N GLY A  48      16.865  39.803  13.512  4.00  0.00            
ATOM    374   CA GLY A  48      17.974  39.618  12.652  4.00  0.00            
ATOM    375    C GLY A  48      18.141  38.145  12.508  4.00  0.00            
ATOM    376    O GLY A  48      17.925  37.393  13.457  4.00  0.00            
ATOM    377    N GLY A  49      18.533  37.688  11.304  4.00  0.00            
ATOM    378   CA GLY A  49      18.853  36.302  11.137  4.00  0.00            
ATOM    379    C GLY A  49      20.268  36.286  11.634  4.00  0.00            
ATOM    380    O GLY A  49      20.716  37.267  12.227  4.00  0.00            
ATOM    381    N ILE A  50      21.031  35.202  11.434  3.00  0.00            
ATOM    382   CA ILE A  50      22.355  35.263  11.984  3.00  0.00            
ATOM    383   CB ILE A  50      23.088  33.946  11.878  3.00  0.00            
ATOM    384  CG1 ILE A  50      24.300  33.946  12.816  3.00  0.00            
ATOM    385  CG2 ILE A  50      23.414  33.628  10.408  3.00  0.00            
ATOM    386  CD1 ILE A  50      23.893  33.915  14.289  3.00  0.00            
ATOM    387    C ILE A  50      23.119  36.349  11.289  3.00  0.00            
ATOM    388    O ILE A  50      23.730  37.195  11.938  3.00  0.00            
ATOM    389    N GLY A  51      23.068  36.382   9.946  3.00  0.00            
ATOM    390   CA GLY A  51      23.701  37.430   9.203  3.00  0.00            
ATOM    391    C GLY A  51      22.657  37.812   8.205  3.00  0.00            
ATOM    392    O GLY A  51      22.661  37.335   7.072  3.00  0.00            
ATOM    393    N GLY A  52      21.720  38.691   8.615  4.00  0.00            
ATOM    394   CA GLY A  52      20.654  39.092   7.743  4.00  0.00            
ATOM    395    C GLY A  52      19.676  39.862   8.570  4.00  0.00            
ATOM    396    O GLY A  52      19.661  39.758   9.795  4.00  0.00            
ATOM    397    N PHE A  53      18.834  40.673   7.901  4.00  0.00            
ATOM    398   CA PHE A  53      17.832  41.431   8.591  4.00  0.00            
ATOM    399   CB PHE A  53      17.810  42.917   8.182  4.00  0.00            
ATOM    400   CG PHE A  53      19.021  43.591   8.731  4.00  0.00            
ATOM    401  CD1 PHE A  53      20.266  43.361   8.190  4.00  0.00            
ATOM    402  CD2 PHE A  53      18.905  44.475   9.777  4.00  0.00            
ATOM    403  CE1 PHE A  53      21.378  43.990   8.697  4.00  0.00            
ATOM    404  CE2 PHE A  53      20.013  45.108  10.290  4.00  0.00            
ATOM    405   CZ PHE A  53      21.252  44.864   9.750  4.00  0.00            
ATOM    406    C PHE A  53      16.513  40.858   8.168  4.00  0.00            
ATOM    407    O PHE A  53      16.185  40.876   6.983  4.00  0.00            
ATOM    408    N ILE A  54      15.714  40.317   9.112  4.00  0.00            
ATOM    409   CA ILE A  54      14.453  39.799   8.666  4.00  0.00            
ATOM    410   CB ILE A  54      14.394  38.303   8.501  4.00  0.00            
ATOM    411  CG1 ILE A  54      13.104  37.912   7.761  4.00  0.00            
ATOM    412  CG2 ILE A  54      14.583  37.624   9.862  4.00  0.00            
ATOM    413  CD1 ILE A  54      13.116  36.472   7.250  4.00  0.00            
ATOM    414    C ILE A  54      13.342  40.276   9.545  4.00  0.00            
ATOM    415    O ILE A  54      13.501  40.450  10.752  4.00  0.00            
ATOM    416    N LYS A  55      12.174  40.529   8.924  4.00  0.00            
ATOM    417   CA LYS A  55      11.017  41.012   9.618  4.00  0.00            
ATOM    418   CB LYS A  55       9.971  41.664   8.698  4.00  0.00            
ATOM    419   CG LYS A  55       8.731  42.150   9.450  4.00  0.00            
ATOM    420   CD LYS A  55       7.747  42.927   8.573  4.00  0.00            
ATOM    421   CE LYS A  55       6.383  43.139   9.231  4.00  0.00            
ATOM    422   NZ LYS A  55       5.430  43.720   8.259  4.00  0.00            
ATOM    423    C LYS A  55      10.329  39.875  10.279  4.00  0.00            
ATOM    424    O LYS A  55      10.486  38.719   9.891  4.00  0.00            
ATOM    425    N VAL A  56       9.552  40.199  11.326  4.00  0.00            
ATOM    426   CA VAL A  56       8.829  39.187  12.022  4.00  0.00            
ATOM    427   CB VAL A  56       9.581  38.686  13.224  4.00  0.00            
ATOM    428  CG1 VAL A  56      10.048  39.905  14.030  4.00  0.00            
ATOM    429  CG2 VAL A  56       8.674  37.758  14.046  4.00  0.00            
ATOM    430    C VAL A  56       7.554  39.759  12.502  4.00  0.00            
ATOM    431    O VAL A  56       7.450  40.950  12.789  4.00  0.00            
ATOM    432    N ARG A  57       6.535  38.892  12.581  4.00  0.00            
ATOM    433   CA ARG A  57       5.283  39.312  13.103  4.00  0.00            
ATOM    434   CB ARG A  57       4.073  38.699  12.377  4.00  0.00            
ATOM    435   CG ARG A  57       3.840  39.248  10.970  4.00  0.00            
ATOM    436   CD ARG A  57       2.630  38.616  10.279  4.00  0.00            
ATOM    437   NE ARG A  57       1.482  38.691  11.230  4.00  0.00            
ATOM    438   CZ ARG A  57       0.381  39.435  10.922  4.00  0.00            
ATOM    439  NH1 ARG A  57       0.328  40.117   9.741  4.00  0.00            
ATOM    440  NH2 ARG A  57      -0.672  39.501  11.789  4.00  0.00            
ATOM    441    C ARG A  57       5.247  38.783  14.509  4.00  0.00            
ATOM    442    O ARG A  57       5.480  37.595  14.732  4.00  0.00            
ATOM    443    N GLN A  58       4.966  39.652  15.505  4.00  1.00            
ATOM    444   CA GLN A  58       4.955  39.199  16.869  4.00  1.00            
ATOM    445   CB GLN A  58       5.467  40.227  17.892  4.00  1.00            
ATOM    446   CG GLN A  58       5.417  39.693  19.327  4.00  1.00            
ATOM    447   CD GLN A  58       5.547  40.866  20.289  4.00  1.00            
ATOM    448  OE1 GLN A  58       4.810  41.846  20.190  4.00  1.00            
ATOM    449  NE2 GLN A  58       6.504  40.765  21.251  4.00  1.00            
ATOM    450    C GLN A  58       3.548  38.929  17.277  4.00  1.00            
ATOM    451    O GLN A  58       2.618  39.612  16.852  4.00  1.00            
ATOM    452    N TYR A  59       3.362  37.881  18.101  4.00  1.00            
ATOM    453   CA TYR A  59       2.081  37.654  18.688  4.00  1.00            
ATOM    454   CB TYR A  59       1.361  36.355  18.294  4.00  1.00            
ATOM    455   CG TYR A  59       0.011  36.463  18.924  4.00  1.00            
ATOM    456  CD1 TYR A  59      -1.004  37.145  18.293  4.00  1.00            
ATOM    457  CD2 TYR A  59      -0.241  35.905  20.153  4.00  1.00            
ATOM    458  CE1 TYR A  59      -2.246  37.250  18.873  4.00  1.00            
ATOM    459  CE2 TYR A  59      -1.478  36.003  20.742  4.00  1.00            
ATOM    460   CZ TYR A  59      -2.485  36.680  20.100  4.00  1.00            
ATOM    461   OH TYR A  59      -3.758  36.788  20.695  4.00  1.00            
ATOM    462    C TYR A  59       2.372  37.581  20.150  4.00  1.00            
ATOM    463    O TYR A  59       3.457  37.165  20.552  4.00  1.00            
ATOM    464    N ASP A  60       1.421  38.017  20.994  4.00  1.00            
ATOM    465   CA ASP A  60       1.675  38.002  22.401  4.00  1.00            
ATOM    466   CB ASP A  60       0.898  39.063  23.198  4.00  1.00            
ATOM    467   CG ASP A  60       1.565  40.396  22.878  4.00  1.00            
ATOM    468  OD1 ASP A  60       2.518  40.384  22.053  4.00  1.00            
ATOM    469  OD2 ASP A  60       1.145  41.437  23.451  4.00  1.00            
ATOM    470    C ASP A  60       1.381  36.637  22.943  4.00  1.00            
ATOM    471    O ASP A  60       1.646  35.635  22.280  4.00  1.00            
ATOM    472    N GLN A  61       0.847  36.566  24.180  4.00  1.00            
ATOM    473   CA GLN A  61       0.650  35.311  24.851  4.00  1.00            
ATOM    474   CB GLN A  61      -0.148  35.436  26.161  4.00  1.00            
ATOM    475   CG GLN A  61       0.498  36.350  27.206  4.00  1.00            
ATOM    476   CD GLN A  61       0.150  37.792  26.856  4.00  1.00            
ATOM    477  OE1 GLN A  61       1.028  38.638  26.693  4.00  1.00            
ATOM    478  NE2 GLN A  61      -1.174  38.084  26.746  4.00  1.00            
ATOM    479    C GLN A  61      -0.109  34.366  23.960  4.00  1.00            
ATOM    480    O GLN A  61      -1.295  34.554  23.701  4.00  1.00            
ATOM    481    N ILE A  62       0.599  33.331  23.463  4.00  1.00            
ATOM    482   CA ILE A  62       0.014  32.237  22.726  4.00  1.00            
ATOM    483   CB ILE A  62       0.533  31.995  21.340  4.00  1.00            
ATOM    484  CG1 ILE A  62      -0.074  32.984  20.345  4.00  1.00            
ATOM    485  CG2 ILE A  62       0.251  30.524  20.992  4.00  1.00            
ATOM    486  CD1 ILE A  62      -1.598  32.884  20.255  4.00  1.00            
ATOM    487    C ILE A  62       0.371  31.018  23.493  4.00  1.00            
ATOM    488    O ILE A  62       1.508  30.838  23.920  4.00  1.00            
ATOM    489    N PRO A  63      -0.602  30.179  23.694  4.00  1.00            
ATOM    490   CA PRO A  63      -0.303  28.987  24.427  4.00  1.00            
ATOM    491   CD PRO A  63      -1.941  30.662  23.963  4.00  1.00            
ATOM    492   CB PRO A  63      -1.648  28.453  24.916  4.00  1.00            
ATOM    493   CG PRO A  63      -2.517  29.716  25.030  4.00  1.00            
ATOM    494    C PRO A  63       0.486  28.016  23.631  4.00  1.00            
ATOM    495    O PRO A  63       0.321  27.962  22.415  4.00  1.00            
ATOM    496    N VAL A  64       1.377  27.245  24.296  4.00  1.00            
ATOM    497   CA VAL A  64       2.106  26.258  23.568  4.00  1.00            
ATOM    498   CB VAL A  64       3.390  26.760  22.979  4.00  1.00            
ATOM    499  CG1 VAL A  64       4.105  25.574  22.308  4.00  1.00            
ATOM    500  CG2 VAL A  64       3.068  27.918  22.020  4.00  1.00            
ATOM    501    C VAL A  64       2.446  25.129  24.485  4.00  1.00            
ATOM    502    O VAL A  64       2.708  25.331  25.668  4.00  1.00            
ATOM    503    N GLU A  65       2.435  23.891  23.945  4.00  1.00            
ATOM    504   CA GLU A  65       2.774  22.734  24.721  4.00  1.00            
ATOM    505   CB GLU A  65       1.669  21.664  24.721  4.00  1.00            
ATOM    506   CG GLU A  65       0.372  22.101  25.402  4.00  1.00            
ATOM    507   CD GLU A  65      -0.642  20.982  25.207  4.00  1.00            
ATOM    508  OE1 GLU A  65      -0.517  20.239  24.196  4.00  1.00            
ATOM    509  OE2 GLU A  65      -1.558  20.858  26.063  4.00  1.00            
ATOM    510    C GLU A  65       3.961  22.107  24.040  4.00  1.00            
ATOM    511    O GLU A  65       3.868  21.705  22.881  4.00  1.00            
ATOM    512    N ILE A  66       5.119  22.019  24.729  4.00  1.00            
ATOM    513   CA ILE A  66       6.237  21.318  24.151  4.00  1.00            
ATOM    514   CB ILE A  66       7.555  22.043  24.202  4.00  1.00            
ATOM    515  CG1 ILE A  66       8.642  21.176  23.542  4.00  1.00            
ATOM    516  CG2 ILE A  66       7.865  22.448  25.652  4.00  1.00            
ATOM    517  CD1 ILE A  66       9.956  21.920  23.311  4.00  1.00            
ATOM    518    C ILE A  66       6.358  20.068  24.976  4.00  1.00            
ATOM    519    O ILE A  66       6.547  20.113  26.190  4.00  1.00            
ATOM    520    N CYS A  67       6.202  18.903  24.326  3.00  1.00            
ATOM    521   CA CYS A  67       6.326  17.632  24.983  3.00  1.00            
ATOM    522   CB CYS A  67       7.751  17.339  25.478  3.00  1.00            
ATOM    523   SG CYS A  67       8.909  17.053  24.105  3.00  1.00            
ATOM    524    C CYS A  67       5.376  17.487  26.134  3.00  1.00            
ATOM    525    O CYS A  67       5.712  16.861  27.137  3.00  1.00            
ATOM    526    N GLY A  68       4.162  18.056  26.029  3.00  1.00            
ATOM    527   CA GLY A  68       3.177  17.821  27.047  3.00  1.00            
ATOM    528    C GLY A  68       3.276  18.873  28.099  3.00  1.00            
ATOM    529    O GLY A  68       2.340  19.065  28.874  3.00  1.00            
ATOM    530    N HIS A  69       4.414  19.588  28.163  4.00  1.00            
ATOM    531   CA HIS A  69       4.529  20.614  29.159  4.00  1.00            
ATOM    532  ND1 HIS A  69       7.483  18.991  29.185  4.00  1.00            
ATOM    533   CG HIS A  69       6.741  19.835  29.979  4.00  1.00            
ATOM    534   CB HIS A  69       5.977  21.013  29.457  4.00  1.00            
ATOM    535  NE2 HIS A  69       7.621  18.200  31.258  4.00  1.00            
ATOM    536  CD2 HIS A  69       6.835  19.339  31.242  4.00  1.00            
ATOM    537  CE1 HIS A  69       7.986  18.030  30.000  4.00  1.00            
ATOM    538    C HIS A  69       3.784  21.797  28.624  4.00  1.00            
ATOM    539    O HIS A  69       3.696  21.979  27.411  4.00  1.00            
ATOM    540    N LYS A  70       3.197  22.625  29.516  4.00  1.00            
ATOM    541   CA LYS A  70       2.443  23.759  29.057  4.00  1.00            
ATOM    542   CB LYS A  70       1.169  24.025  29.880  4.00  1.00            
ATOM    543   CG LYS A  70       0.165  24.972  29.214  4.00  1.00            
ATOM    544   CD LYS A  70      -0.593  24.348  28.035  4.00  1.00            
ATOM    545   CE LYS A  70      -1.714  25.232  27.483  4.00  1.00            
ATOM    546   NZ LYS A  70      -2.391  24.558  26.352  4.00  1.00            
ATOM    547    C LYS A  70       3.314  24.973  29.152  4.00  1.00            
ATOM    548    O LYS A  70       4.143  25.078  30.055  4.00  1.00            
ATOM    549    N ALA A  71       3.165  25.917  28.197  4.00  1.00            
ATOM    550   CA ALA A  71       3.961  27.111  28.246  4.00  1.00            
ATOM    551   CB ALA A  71       5.276  27.009  27.451  4.00  1.00            
ATOM    552    C ALA A  71       3.175  28.229  27.648  4.00  1.00            
ATOM    553    O ALA A  71       2.300  28.013  26.810  4.00  1.00            
ATOM    554    N ILE A  72       3.457  29.466  28.102  4.00  1.00            
ATOM    555   CA ILE A  72       2.807  30.619  27.553  4.00  1.00            
ATOM    556   CB ILE A  72       1.791  31.239  28.464  4.00  1.00            
ATOM    557  CG1 ILE A  72       0.655  30.239  28.734  4.00  1.00            
ATOM    558  CG2 ILE A  72       1.310  32.547  27.813  4.00  1.00            
ATOM    559  CD1 ILE A  72      -0.061  29.783  27.464  4.00  1.00            
ATOM    560    C ILE A  72       3.867  31.635  27.298  4.00  1.00            
ATOM    561    O ILE A  72       4.865  31.689  28.014  4.00  1.00            
ATOM    562    N GLY A  73       3.693  32.462  26.248  4.00  1.00            
ATOM    563   CA GLY A  73       4.701  33.449  26.010  4.00  1.00            
ATOM    564    C GLY A  73       4.529  34.021  24.643  4.00  1.00            
ATOM    565    O GLY A  73       3.489  33.859  24.007  4.00  1.00            
ATOM    566    N THR A  74       5.579  34.723  24.167  4.00  1.00            
ATOM    567   CA THR A  74       5.535  35.365  22.888  4.00  1.00            
ATOM    568   CB THR A  74       6.495  36.509  22.742  4.00  1.00            
ATOM    569  OG1 THR A  74       7.833  36.042  22.837  4.00  1.00            
ATOM    570  CG2 THR A  74       6.210  37.537  23.850  4.00  1.00            
ATOM    571    C THR A  74       5.898  34.372  21.823  4.00  1.00            
ATOM    572    O THR A  74       6.579  33.382  22.087  4.00  1.00            
ATOM    573    N VAL A  75       5.414  34.612  20.583  4.00  1.00            
ATOM    574   CA VAL A  75       5.745  33.779  19.459  4.00  1.00            
ATOM    575   CB VAL A  75       4.628  32.872  19.027  4.00  1.00            
ATOM    576  CG1 VAL A  75       5.046  32.169  17.723  4.00  1.00            
ATOM    577  CG2 VAL A  75       4.311  31.904  20.179  4.00  1.00            
ATOM    578    C VAL A  75       6.035  34.690  18.304  4.00  1.00            
ATOM    579    O VAL A  75       5.304  35.653  18.076  4.00  1.00            
ATOM    580    N LEU A  76       7.119  34.422  17.541  4.00  1.00            
ATOM    581   CA LEU A  76       7.395  35.263  16.408  4.00  1.00            
ATOM    582   CB LEU A  76       8.790  35.909  16.364  4.00  1.00            
ATOM    583   CG LEU A  76       8.921  37.100  17.331  4.00  1.00            
ATOM    584  CD1 LEU A  76       8.873  36.656  18.800  4.00  1.00            
ATOM    585  CD2 LEU A  76      10.136  37.968  16.978  4.00  1.00            
ATOM    586    C LEU A  76       7.169  34.496  15.131  4.00  1.00            
ATOM    587    O LEU A  76       7.490  33.311  15.035  4.00  1.00            
ATOM    588    N VAL A  77       6.576  35.181  14.124  4.00  1.00            
ATOM    589   CA VAL A  77       6.238  34.661  12.820  4.00  1.00            
ATOM    590   CB VAL A  77       5.005  35.316  12.255  4.00  1.00            
ATOM    591  CG1 VAL A  77       4.680  34.743  10.866  4.00  1.00            
ATOM    592  CG2 VAL A  77       3.869  35.129  13.273  4.00  1.00            
ATOM    593    C VAL A  77       7.402  34.947  11.914  4.00  1.00            
ATOM    594    O VAL A  77       8.284  35.729  12.255  4.00  1.00            
ATOM    595    N GLY A  78       7.455  34.298  10.735  4.00  1.00            
ATOM    596   CA GLY A  78       8.602  34.441   9.884  4.00  1.00            
ATOM    597    C GLY A  78       8.392  35.408   8.778  4.00  1.00            
ATOM    598    O GLY A  78       7.788  36.458   8.989  4.00  1.00            
ATOM    599    N PRO A  79       8.843  35.099   7.573  1.00  1.00            
ATOM    600   CA PRO A  79       9.414  33.837   7.124  1.00  1.00            
ATOM    601   CD PRO A  79       8.997  36.148   6.578  1.00  1.00            
ATOM    602   CB PRO A  79       9.672  34.027   5.630  1.00  1.00            
ATOM    603   CG PRO A  79       9.893  35.542   5.487  1.00  1.00            
ATOM    604    C PRO A  79      10.659  33.323   7.819  1.00  1.00            
ATOM    605    O PRO A  79      11.375  34.109   8.436  1.00  1.00            
ATOM    606    N THR A  80      10.903  31.984   7.731  1.00  1.00            
ATOM    607   CA THR A  80      12.020  31.273   8.316  1.00  1.00            
ATOM    608   CB THR A  80      11.531  30.280   9.344  1.00  1.00            
ATOM    609  OG1 THR A  80      12.618  29.703  10.042  1.00  1.00            
ATOM    610  CG2 THR A  80      10.559  29.250   8.745  1.00  1.00            
ATOM    611    C THR A  80      12.960  30.786   7.209  1.00  1.00            
ATOM    612    O THR A  80      13.587  31.711   6.694  1.00  1.00            
ATOM    613    N PRO A  81      13.257  29.582   6.684  1.00  1.00            
ATOM    614   CA PRO A  81      12.766  28.261   7.037  1.00  1.00            
ATOM    615   CD PRO A  81      13.648  29.615   5.281  1.00  1.00            
ATOM    616   CB PRO A  81      13.036  27.350   5.840  1.00  1.00            
ATOM    617   CG PRO A  81      13.122  28.316   4.654  1.00  1.00            
ATOM    618    C PRO A  81      13.318  27.686   8.288  1.00  1.00            
ATOM    619    O PRO A  81      14.525  27.769   8.508  1.00  1.00            
ATOM    620    N VAL A  82      12.413  27.109   9.105  1.00  1.00            
ATOM    621   CA VAL A  82      12.682  26.390  10.313  1.00  1.00            
ATOM    622   CB VAL A  82      14.066  26.516  10.890  1.00  1.00            
ATOM    623  CG1 VAL A  82      14.273  27.947  11.408  1.00  1.00            
ATOM    624  CG2 VAL A  82      14.231  25.438  11.977  1.00  1.00            
ATOM    625    C VAL A  82      11.709  26.885  11.351  1.00  1.00            
ATOM    626    O VAL A  82      11.111  27.949  11.194  1.00  1.00            
ATOM    627    N ASN A  83      11.507  26.104  12.434  1.00  1.00            
ATOM    628   CA ASN A  83      10.662  26.497  13.535  1.00  1.00            
ATOM    629   CB ASN A  83       9.526  25.504  13.837  1.00  1.00            
ATOM    630   CG ASN A  83       8.537  25.498  12.682  1.00  1.00            
ATOM    631  OD1 ASN A  83       8.405  26.478  11.952  1.00  1.00            
ATOM    632  ND2 ASN A  83       7.810  24.360  12.517  1.00  1.00            
ATOM    633    C ASN A  83      11.575  26.437  14.723  1.00  1.00            
ATOM    634    O ASN A  83      12.332  25.479  14.872  1.00  1.00            
ATOM    635    N ILE A  84      11.552  27.457  15.603  4.00  1.00            
ATOM    636   CA ILE A  84      12.483  27.421  16.694  4.00  1.00            
ATOM    637   CB ILE A  84      13.534  28.484  16.579  4.00  1.00            
ATOM    638  CG1 ILE A  84      14.268  28.352  15.233  4.00  1.00            
ATOM    639  CG2 ILE A  84      14.456  28.383  17.805  4.00  1.00            
ATOM    640  CD1 ILE A  84      14.919  26.990  15.005  4.00  1.00            
ATOM    641    C ILE A  84      11.749  27.655  17.970  4.00  1.00            
ATOM    642    O ILE A  84      10.869  28.509  18.051  4.00  1.00            
ATOM    643    N ILE A  85      12.091  26.863  19.002  4.00  1.00            
ATOM    644   CA ILE A  85      11.561  27.105  20.309  4.00  1.00            
ATOM    645   CB ILE A  85      11.248  25.865  21.089  4.00  1.00            
ATOM    646  CG1 ILE A  85      10.163  25.064  20.368  4.00  1.00            
ATOM    647  CG2 ILE A  85      10.860  26.275  22.518  4.00  1.00            
ATOM    648  CD1 ILE A  85       9.951  23.660  20.931  4.00  1.00            
ATOM    649    C ILE A  85      12.700  27.748  20.974  4.00  1.00            
ATOM    650    O ILE A  85      13.782  27.174  21.085  4.00  1.00            
ATOM    651    N GLY A  86      12.495  28.989  21.411  1.00  1.00            
ATOM    652   CA GLY A  86      13.649  29.649  21.887  1.00  1.00            
ATOM    653    C GLY A  86      13.731  29.611  23.365  1.00  1.00            
ATOM    654    O GLY A  86      13.178  28.741  24.033  1.00  1.00            
ATOM    655    N ARG A  87      14.440  30.622  23.890  2.00  1.00            
ATOM    656   CA ARG A  87      14.765  30.745  25.272  2.00  1.00            
ATOM    657   CB ARG A  87      15.599  32.000  25.574  2.00  1.00            
ATOM    658   CG ARG A  87      17.069  31.897  25.168  2.00  1.00            
ATOM    659   CD ARG A  87      17.796  33.243  25.197  2.00  1.00            
ATOM    660   NE ARG A  87      17.103  34.106  26.194  2.00  1.00            
ATOM    661   CZ ARG A  87      17.634  35.315  26.541  2.00  1.00            
ATOM    662  NH1 ARG A  87      18.836  35.708  26.025  2.00  1.00            
ATOM    663  NH2 ARG A  87      16.960  36.136  27.398  2.00  1.00            
ATOM    664    C ARG A  87      13.533  30.847  26.126  2.00  1.00            
ATOM    665    O ARG A  87      13.441  30.188  27.160  2.00  1.00            
ATOM    666    N ASN A  88      12.534  31.651  25.714  2.00  1.00            
ATOM    667   CA ASN A  88      11.423  31.924  26.587  2.00  1.00            
ATOM    668   CB ASN A  88      10.410  32.894  25.954  2.00  1.00            
ATOM    669   CG ASN A  88       9.603  33.545  27.069  2.00  1.00            
ATOM    670  OD1 ASN A  88      10.151  33.949  28.093  2.00  1.00            
ATOM    671  ND2 ASN A  88       8.263  33.660  26.862  2.00  1.00            
ATOM    672    C ASN A  88      10.703  30.651  26.949  2.00  1.00            
ATOM    673    O ASN A  88      10.472  30.386  28.128  2.00  1.00            
ATOM    674    N LEU A  89      10.344  29.815  25.954  2.00  1.00            
ATOM    675   CA LEU A  89       9.635  28.589  26.232  2.00  1.00            
ATOM    676   CB LEU A  89       9.295  27.780  24.964  2.00  1.00            
ATOM    677   CG LEU A  89       8.243  28.399  24.025  2.00  1.00            
ATOM    678  CD1 LEU A  89       8.006  27.494  22.804  2.00  1.00            
ATOM    679  CD2 LEU A  89       6.937  28.713  24.774  2.00  1.00            
ATOM    680    C LEU A  89      10.544  27.695  27.019  2.00  1.00            
ATOM    681    O LEU A  89      10.116  27.039  27.968  2.00  1.00            
ATOM    682    N LEU A  90      11.842  27.669  26.652  2.00  1.00            
ATOM    683   CA LEU A  90      12.783  26.774  27.268  2.00  1.00            
ATOM    684   CB LEU A  90      14.246  27.047  26.873  2.00  1.00            
ATOM    685   CG LEU A  90      14.572  26.818  25.395  2.00  1.00            
ATOM    686  CD1 LEU A  90      16.067  27.017  25.103  2.00  1.00            
ATOM    687  CD2 LEU A  90      14.059  25.452  24.948  2.00  1.00            
ATOM    688    C LEU A  90      12.773  27.060  28.727  2.00  1.00            
ATOM    689    O LEU A  90      12.796  26.157  29.558  2.00  1.00            
ATOM    690    N THR A  91      12.755  28.346  29.085  2.00  1.00            
ATOM    691   CA THR A  91      12.813  28.638  30.477  2.00  1.00            
ATOM    692   CB THR A  91      12.969  30.105  30.763  2.00  1.00            
ATOM    693  OG1 THR A  91      11.863  30.833  30.255  2.00  1.00            
ATOM    694  CG2 THR A  91      14.272  30.591  30.106  2.00  1.00            
ATOM    695    C THR A  91      11.584  28.139  31.164  2.00  1.00            
ATOM    696    O THR A  91      11.669  27.568  32.250  2.00  1.00            
ATOM    697    N GLN A  92      10.400  28.312  30.546  2.00  1.00            
ATOM    698   CA GLN A  92       9.206  27.922  31.239  2.00  1.00            
ATOM    699   CB GLN A  92       7.898  28.289  30.519  2.00  1.00            
ATOM    700   CG GLN A  92       6.693  28.201  31.460  2.00  1.00            
ATOM    701   CD GLN A  92       6.839  29.304  32.508  2.00  1.00            
ATOM    702  OE1 GLN A  92       7.918  29.522  33.058  2.00  1.00            
ATOM    703  NE2 GLN A  92       5.721  30.025  32.791  2.00  1.00            
ATOM    704    C GLN A  92       9.239  26.446  31.464  2.00  1.00            
ATOM    705    O GLN A  92       8.823  25.964  32.516  2.00  1.00            
ATOM    706    N ILE A  93       9.757  25.680  30.485  2.00  1.00            
ATOM    707   CA ILE A  93       9.761  24.258  30.646  2.00  1.00            
ATOM    708   CB ILE A  93      10.224  23.469  29.448  2.00  1.00            
ATOM    709  CG1 ILE A  93      11.707  23.694  29.131  2.00  1.00            
ATOM    710  CG2 ILE A  93       9.287  23.821  28.282  2.00  1.00            
ATOM    711  CD1 ILE A  93      12.262  22.705  28.105  2.00  1.00            
ATOM    712    C ILE A  93      10.621  23.912  31.831  2.00  1.00            
ATOM    713    O ILE A  93      10.304  22.982  32.570  2.00  1.00            
ATOM    714    N GLY A  94      11.723  24.657  32.071  3.00  1.00            
ATOM    715   CA GLY A  94      12.560  24.323  33.194  3.00  1.00            
ATOM    716    C GLY A  94      13.727  23.528  32.708  3.00  1.00            
ATOM    717    O GLY A  94      14.244  22.660  33.411  3.00  1.00            
ATOM    718    N CYS A  95      14.160  23.809  31.464  1.00  1.00            
ATOM    719   CA CYS A  95      15.251  23.105  30.861  1.00  1.00            
ATOM    720   CB CYS A  95      15.152  23.026  29.331  1.00  1.00            
ATOM    721   SG CYS A  95      15.235  24.664  28.548  1.00  1.00            
ATOM    722    C CYS A  95      16.565  23.730  31.177  1.00  1.00            
ATOM    723    O CYS A  95      16.647  24.874  31.621  1.00  1.00            
ATOM    724    N THR A  96      17.635  22.937  30.964  4.00  1.00            
ATOM    725   CA THR A  96      18.973  23.391  31.176  4.00  1.00            
ATOM    726   CB THR A  96      19.487  23.064  32.551  4.00  1.00            
ATOM    727  OG1 THR A  96      20.796  23.582  32.734  4.00  1.00            
ATOM    728  CG2 THR A  96      19.500  21.536  32.728  4.00  1.00            
ATOM    729    C THR A  96      19.849  22.702  30.211  4.00  1.00            
ATOM    730    O THR A  96      19.486  21.678  29.636  4.00  1.00            
ATOM    731    N LEU A  97      21.039  23.269  29.982  4.00  1.00            
ATOM    732   CA LEU A  97      21.909  22.571  29.105  4.00  1.00            
ATOM    733   CB LEU A  97      22.389  23.430  27.924  4.00  1.00            
ATOM    734   CG LEU A  97      23.067  22.639  26.791  4.00  1.00            
ATOM    735  CD1 LEU A  97      23.435  23.562  25.621  4.00  1.00            
ATOM    736  CD2 LEU A  97      24.280  21.854  27.303  4.00  1.00            
ATOM    737    C LEU A  97      23.043  22.140  29.967  4.00  1.00            
ATOM    738    O LEU A  97      23.574  22.917  30.758  4.00  1.00            
ATOM    739    N ASN A  98      23.432  20.862  29.839  4.00  1.00            
ATOM    740   CA ASN A  98      24.386  20.304  30.742  4.00  1.00            
ATOM    741   CB ASN A  98      24.025  18.873  31.177  4.00  1.00            
ATOM    742   CG ASN A  98      22.712  18.886  31.943  4.00  1.00            
ATOM    743  OD1 ASN A  98      22.647  18.460  33.094  4.00  1.00            
ATOM    744  ND2 ASN A  98      21.628  19.374  31.281  4.00  1.00            
ATOM    745    C ASN A  98      25.692  20.164  30.071  4.00  1.00            
ATOM    746    O ASN A  98      25.814  20.192  28.848  4.00  1.00            
ATOM    747    N PHE A  99      26.723  20.007  30.906  1.00  1.00            
ATOM    748   CA PHE A  99      28.020  19.804  30.375  1.00  1.00            
ATOM    749   CB PHE A  99      29.112  19.927  31.448  1.00  1.00            
ATOM    750   CG PHE A  99      28.823  18.906  32.499  1.00  1.00            
ATOM    751  CD1 PHE A  99      29.300  17.620  32.384  1.00  1.00            
ATOM    752  CD2 PHE A  99      28.067  19.238  33.600  1.00  1.00            
ATOM    753  CE1 PHE A  99      29.030  16.683  33.355  1.00  1.00            
ATOM    754  CE2 PHE A  99      27.796  18.303  34.573  1.00  1.00            
ATOM    755   CZ PHE A  99      28.279  17.022  34.454  1.00  1.00            
ATOM    756    C PHE A  99      28.054  18.383  29.822  1.00  1.00            
ATOM    757    O PHE A  99      27.007  17.688  29.906  1.00  1.00            
ATOM    758  OXT PHE A  99      29.132  17.971  29.312  1.00  1.00            
ATOM    759    N PRO B   1      28.917  23.063  33.395  1.00  1.00            
ATOM    760   CA PRO B   1      28.046  23.185  34.597  1.00  1.00            
ATOM    761   CD PRO B   1      29.771  24.293  33.267  1.00  1.00            
ATOM    762   CB PRO B   1      28.501  24.456  35.313  1.00  1.00            
ATOM    763   CG PRO B   1      29.149  25.316  34.224  1.00  1.00            
ATOM    764    C PRO B   1      26.689  23.323  33.995  1.00  1.00            
ATOM    765    O PRO B   1      26.588  23.327  32.770  1.00  1.00            
ATOM    766    N GLN B   2      25.630  23.444  34.815  4.00  1.00            
ATOM    767   CA GLN B   2      24.339  23.561  34.210  4.00  1.00            
ATOM    768   CB GLN B   2      23.165  23.216  35.145  4.00  1.00            
ATOM    769   CG GLN B   2      23.085  21.736  35.523  4.00  1.00            
ATOM    770   CD GLN B   2      21.847  21.540  36.385  4.00  1.00            
ATOM    771  OE1 GLN B   2      21.291  20.445  36.453  4.00  1.00            
ATOM    772  NE2 GLN B   2      21.397  22.631  37.061  4.00  1.00            
ATOM    773    C GLN B   2      24.144  24.975  33.742  4.00  1.00            
ATOM    774    O GLN B   2      24.496  25.923  34.443  4.00  1.00            
ATOM    775    N ILE B   3      23.577  25.145  32.523  4.00  1.00            
ATOM    776   CA ILE B   3      23.284  26.461  32.022  4.00  1.00            
ATOM    777   CB ILE B   3      23.733  26.722  30.611  4.00  1.00            
ATOM    778  CG1 ILE B   3      23.425  28.178  30.221  4.00  1.00            
ATOM    779  CG2 ILE B   3      23.084  25.680  29.692  4.00  1.00            
ATOM    780  CD1 ILE B   3      24.197  29.215  31.038  4.00  1.00            
ATOM    781    C ILE B   3      21.785  26.615  32.088  4.00  1.00            
ATOM    782    O ILE B   3      21.034  25.832  31.512  4.00  1.00            
ATOM    783    N THR B   4      21.333  27.657  32.815  1.00  1.00            
ATOM    784   CA THR B   4      19.969  27.928  33.199  1.00  1.00            
ATOM    785   CB THR B   4      19.884  29.038  34.201  1.00  1.00            
ATOM    786  OG1 THR B   4      20.359  30.247  33.626  1.00  1.00            
ATOM    787  CG2 THR B   4      20.733  28.665  35.426  1.00  1.00            
ATOM    788    C THR B   4      19.009  28.291  32.103  1.00  1.00            
ATOM    789    O THR B   4      17.852  27.876  32.153  1.00  1.00            
ATOM    790    N LEU B   5      19.446  29.052  31.086  1.00  1.00            
ATOM    791   CA LEU B   5      18.597  29.520  30.019  1.00  1.00            
ATOM    792   CB LEU B   5      17.565  28.493  29.504  1.00  1.00            
ATOM    793   CG LEU B   5      18.183  27.241  28.850  1.00  1.00            
ATOM    794  CD1 LEU B   5      19.070  27.609  27.649  1.00  1.00            
ATOM    795  CD2 LEU B   5      18.890  26.351  29.884  1.00  1.00            
ATOM    796    C LEU B   5      17.855  30.809  30.282  1.00  1.00            
ATOM    797    O LEU B   5      17.177  31.285  29.372  1.00  1.00            
ATOM    798    N TRP B   6      17.929  31.452  31.468  1.00  1.00            
ATOM    799   CA TRP B   6      17.210  32.708  31.512  1.00  1.00            
ATOM    800   CB TRP B   6      17.160  33.371  32.898  1.00  1.00            
ATOM    801   CG TRP B   6      16.243  34.574  32.931  1.00  1.00            
ATOM    802  CD2 TRP B   6      16.604  35.892  32.492  1.00  1.00            
ATOM    803  CD1 TRP B   6      14.944  34.649  33.343  1.00  1.00            
ATOM    804  NE1 TRP B   6      14.474  35.932  33.190  1.00  1.00            
ATOM    805  CE2 TRP B   6      15.487  36.709  32.668  1.00  1.00            
ATOM    806  CE3 TRP B   6      17.772  36.385  31.982  1.00  1.00            
ATOM    807  CZ2 TRP B   6      15.520  38.033  32.335  1.00  1.00            
ATOM    808  CZ3 TRP B   6      17.803  37.722  31.649  1.00  1.00            
ATOM    809  CH2 TRP B   6      16.698  38.529  31.824  1.00  1.00            
ATOM    810    C TRP B   6      17.892  33.684  30.584  1.00  1.00            
ATOM    811    O TRP B   6      17.273  34.210  29.661  1.00  1.00            
ATOM    812    N LYS B   7      19.209  33.922  30.795  1.00  1.00            
ATOM    813   CA LYS B   7      20.003  34.819  29.982  1.00  1.00            
ATOM    814   CB LYS B   7      21.305  35.315  30.643  1.00  1.00            
ATOM    815   CG LYS B   7      21.167  36.247  31.851  1.00  1.00            
ATOM    816   CD LYS B   7      22.510  36.465  32.560  1.00  1.00            
ATOM    817   CE LYS B   7      22.511  37.586  33.603  1.00  1.00            
ATOM    818   NZ LYS B   7      22.502  37.019  34.970  1.00  1.00            
ATOM    819    C LYS B   7      20.484  33.975  28.826  1.00  1.00            
ATOM    820    O LYS B   7      20.314  32.757  28.836  1.00  1.00            
ATOM    821    N ARG B   8      21.082  34.608  27.794  1.00  1.00            
ATOM    822   CA ARG B   8      21.620  33.883  26.660  1.00  1.00            
ATOM    823   CB ARG B   8      22.161  34.807  25.552  1.00  1.00            
ATOM    824   CG ARG B   8      23.225  35.780  26.074  1.00  1.00            
ATOM    825   CD ARG B   8      24.060  36.488  24.999  1.00  1.00            
ATOM    826   NE ARG B   8      25.126  35.541  24.561  1.00  1.00            
ATOM    827   CZ ARG B   8      26.354  36.007  24.189  1.00  1.00            
ATOM    828  NH1 ARG B   8      26.608  37.349  24.191  1.00  1.00            
ATOM    829  NH2 ARG B   8      27.333  35.128  23.826  1.00  1.00            
ATOM    830    C ARG B   8      22.785  33.100  27.154  1.00  1.00            
ATOM    831    O ARG B   8      23.612  33.609  27.912  1.00  1.00            
ATOM    832    N PRO B   9      22.875  31.857  26.770  1.00  1.00            
ATOM    833   CA PRO B   9      24.008  31.106  27.217  1.00  1.00            
ATOM    834   CD PRO B   9      21.709  31.023  26.550  1.00  1.00            
ATOM    835   CB PRO B   9      23.697  29.650  26.880  1.00  1.00            
ATOM    836   CG PRO B   9      22.157  29.599  26.927  1.00  1.00            
ATOM    837    C PRO B   9      25.188  31.687  26.516  1.00  1.00            
ATOM    838    O PRO B   9      25.205  31.706  25.287  1.00  1.00            
ATOM    839    N LEU B  10      26.188  32.180  27.272  4.00  1.00            
ATOM    840   CA LEU B  10      27.405  32.666  26.692  4.00  1.00            
ATOM    841   CB LEU B  10      27.700  34.159  26.975  4.00  1.00            
ATOM    842   CG LEU B  10      28.002  34.541  28.445  4.00  1.00            
ATOM    843  CD1 LEU B  10      26.889  34.064  29.389  4.00  1.00            
ATOM    844  CD2 LEU B  10      29.422  34.150  28.894  4.00  1.00            
ATOM    845    C LEU B  10      28.422  31.844  27.376  4.00  1.00            
ATOM    846    O LEU B  10      28.337  31.616  28.582  4.00  1.00            
ATOM    847    N VAL B  11      29.396  31.338  26.621  4.00  1.00            
ATOM    848   CA VAL B  11      30.370  30.535  27.270  4.00  1.00            
ATOM    849   CB VAL B  11      30.369  29.113  26.788  4.00  1.00            
ATOM    850  CG1 VAL B  11      30.724  29.117  25.292  4.00  1.00            
ATOM    851  CG2 VAL B  11      31.335  28.285  27.655  4.00  1.00            
ATOM    852    C VAL B  11      31.678  31.130  26.892  4.00  1.00            
ATOM    853    O VAL B  11      31.748  31.978  26.003  4.00  1.00            
ATOM    854    N THR B  12      32.754  30.727  27.584  4.00  1.00            
ATOM    855   CA THR B  12      34.019  31.277  27.220  4.00  1.00            
ATOM    856   CB THR B  12      34.896  31.585  28.398  4.00  1.00            
ATOM    857  OG1 THR B  12      34.238  32.492  29.271  4.00  1.00            
ATOM    858  CG2 THR B  12      36.207  32.205  27.891  4.00  1.00            
ATOM    859    C THR B  12      34.706  30.241  26.403  4.00  1.00            
ATOM    860    O THR B  12      34.837  29.091  26.820  4.00  1.00            
ATOM    861    N ILE B  13      35.152  30.630  25.195  4.00  1.00            
ATOM    862   CA ILE B  13      35.771  29.672  24.334  4.00  1.00            
ATOM    863   CB ILE B  13      35.028  29.499  23.044  4.00  1.00            
ATOM    864  CG1 ILE B  13      35.341  28.132  22.425  4.00  1.00            
ATOM    865  CG2 ILE B  13      35.362  30.689  22.128  4.00  1.00            
ATOM    866  CD1 ILE B  13      34.309  27.711  21.379  4.00  1.00            
ATOM    867    C ILE B  13      37.166  30.154  24.072  4.00  1.00            
ATOM    868    O ILE B  13      37.387  31.342  23.859  4.00  1.00            
ATOM    869    N ARG B  14      38.162  29.247  24.121  4.00  1.00            
ATOM    870   CA ARG B  14      39.524  29.654  23.901  4.00  1.00            
ATOM    871   CB ARG B  14      40.463  29.100  24.995  4.00  1.00            
ATOM    872   CG ARG B  14      41.926  29.540  24.914  4.00  1.00            
ATOM    873   CD ARG B  14      42.710  29.182  26.182  4.00  1.00            
ATOM    874   NE ARG B  14      44.118  29.638  26.009  4.00  1.00            
ATOM    875   CZ ARG B  14      45.047  28.772  25.510  4.00  1.00            
ATOM    876  NH1 ARG B  14      44.674  27.513  25.139  4.00  1.00            
ATOM    877  NH2 ARG B  14      46.351  29.160  25.393  4.00  1.00            
ATOM    878    C ARG B  14      39.917  29.090  22.571  4.00  1.00            
ATOM    879    O ARG B  14      39.745  27.896  22.324  4.00  1.00            
ATOM    880    N ILE B  15      40.444  29.939  21.663  4.00  1.00            
ATOM    881   CA ILE B  15      40.707  29.444  20.342  4.00  1.00            
ATOM    882   CB ILE B  15      39.662  29.906  19.372  4.00  1.00            
ATOM    883  CG1 ILE B  15      38.274  29.422  19.823  4.00  1.00            
ATOM    884  CG2 ILE B  15      40.063  29.439  17.965  4.00  1.00            
ATOM    885  CD1 ILE B  15      37.118  30.150  19.135  4.00  1.00            
ATOM    886    C ILE B  15      41.996  29.960  19.833  4.00  1.00            
ATOM    887    O ILE B  15      42.342  31.114  20.078  4.00  1.00            
ATOM    888    N GLY B  16      42.703  29.107  19.059  3.00  1.00            
ATOM    889   CA GLY B  16      43.979  29.487  18.537  3.00  1.00            
ATOM    890    C GLY B  16      44.737  29.864  19.754  3.00  1.00            
ATOM    891    O GLY B  16      45.033  29.033  20.611  3.00  1.00            
ATOM    892    N GLY B  17      45.056  31.159  19.852  3.00  1.00            
ATOM    893   CA GLY B  17      45.587  31.681  21.065  3.00  1.00            
ATOM    894    C GLY B  17      44.725  32.871  21.297  3.00  1.00            
ATOM    895    O GLY B  17      45.107  33.997  20.980  3.00  1.00            
ATOM    896    N GLN B  18      43.514  32.646  21.843  4.00  1.00            
ATOM    897   CA GLN B  18      42.652  33.768  22.026  4.00  1.00            
ATOM    898   CB GLN B  18      42.011  34.268  20.718  4.00  1.00            
ATOM    899   CG GLN B  18      41.278  35.605  20.855  4.00  1.00            
ATOM    900   CD GLN B  18      42.314  36.718  20.800  4.00  1.00            
ATOM    901  OE1 GLN B  18      42.861  37.020  19.741  4.00  1.00            
ATOM    902  NE2 GLN B  18      42.590  37.352  21.972  4.00  1.00            
ATOM    903    C GLN B  18      41.537  33.384  22.943  4.00  1.00            
ATOM    904    O GLN B  18      41.205  32.208  23.085  4.00  1.00            
ATOM    905    N LEU B  19      40.935  34.395  23.604  4.00  1.00            
ATOM    906   CA LEU B  19      39.824  34.156  24.477  4.00  1.00            
ATOM    907   CB LEU B  19      39.966  34.878  25.833  4.00  1.00            
ATOM    908   CG LEU B  19      38.895  34.532  26.888  4.00  1.00            
ATOM    909  CD1 LEU B  19      37.487  34.983  26.463  4.00  1.00            
ATOM    910  CD2 LEU B  19      38.967  33.047  27.285  4.00  1.00            
ATOM    911    C LEU B  19      38.638  34.738  23.766  4.00  1.00            
ATOM    912    O LEU B  19      38.595  35.940  23.508  4.00  1.00            
ATOM    913    N LYS B  20      37.644  33.899  23.407  4.00  1.00            
ATOM    914   CA LYS B  20      36.506  34.415  22.698  4.00  1.00            
ATOM    915   CB LYS B  20      36.393  33.933  21.245  4.00  1.00            
ATOM    916   CG LYS B  20      35.174  34.528  20.545  4.00  1.00            
ATOM    917   CD LYS B  20      35.216  34.455  19.020  4.00  1.00            
ATOM    918   CE LYS B  20      33.928  34.967  18.374  4.00  1.00            
ATOM    919   NZ LYS B  20      33.475  36.195  19.066  4.00  1.00            
ATOM    920    C LYS B  20      35.253  34.031  23.413  4.00  1.00            
ATOM    921    O LYS B  20      35.129  32.925  23.935  4.00  1.00            
ATOM    922    N GLU B  21      34.291  34.974  23.465  4.00  1.00            
ATOM    923   CA GLU B  21      33.014  34.723  24.067  4.00  1.00            
ATOM    924   CB GLU B  21      32.196  35.996  24.338  4.00  1.00            
ATOM    925   CG GLU B  21      32.803  36.878  25.430  4.00  1.00            
ATOM    926   CD GLU B  21      32.002  38.170  25.492  4.00  1.00            
ATOM    927  OE1 GLU B  21      32.235  39.051  24.623  4.00  1.00            
ATOM    928  OE2 GLU B  21      31.141  38.292  26.404  4.00  1.00            
ATOM    929    C GLU B  21      32.265  33.885  23.082  4.00  1.00            
ATOM    930    O GLU B  21      32.548  33.933  21.886  4.00  1.00            
ATOM    931    N ALA B  22      31.299  33.067  23.548  4.00  1.00            
ATOM    932   CA ALA B  22      30.639  32.216  22.598  4.00  1.00            
ATOM    933   CB ALA B  22      31.273  30.821  22.538  4.00  1.00            
ATOM    934    C ALA B  22      29.212  32.040  22.987  4.00  1.00            
ATOM    935    O ALA B  22      28.825  32.256  24.134  4.00  1.00            
ATOM    936    N LEU B  23      28.389  31.664  21.990  4.00  1.00            
ATOM    937   CA LEU B  23      27.000  31.389  22.196  4.00  1.00            
ATOM    938   CB LEU B  23      26.108  32.036  21.121  4.00  1.00            
ATOM    939   CG LEU B  23      24.602  31.777  21.292  4.00  1.00            
ATOM    940  CD1 LEU B  23      24.065  32.415  22.584  4.00  1.00            
ATOM    941  CD2 LEU B  23      23.826  32.211  20.038  4.00  1.00            
ATOM    942    C LEU B  23      26.888  29.900  22.058  4.00  1.00            
ATOM    943    O LEU B  23      27.375  29.330  21.084  4.00  1.00            
ATOM    944    N LEU B  24      26.273  29.216  23.047  4.00  1.00            
ATOM    945   CA LEU B  24      26.135  27.788  22.940  4.00  1.00            
ATOM    946   CB LEU B  24      26.079  27.089  24.307  4.00  1.00            
ATOM    947   CG LEU B  24      26.227  25.561  24.232  4.00  1.00            
ATOM    948  CD1 LEU B  24      27.572  25.170  23.595  4.00  1.00            
ATOM    949  CD2 LEU B  24      26.046  24.927  25.619  4.00  1.00            
ATOM    950    C LEU B  24      24.822  27.605  22.235  4.00  1.00            
ATOM    951    O LEU B  24      23.832  28.205  22.651  4.00  1.00            
ATOM    952    N ASP B  25      24.766  26.829  21.123  1.00  1.00            
ATOM    953   CA ASP B  25      23.495  26.729  20.444  1.00  1.00            
ATOM    954   CB ASP B  25      23.298  27.779  19.338  1.00  1.00            
ATOM    955   CG ASP B  25      21.814  27.816  19.000  1.00  1.00            
ATOM    956  OD1 ASP B  25      21.057  26.996  19.586  1.00  1.00            
ATOM    957  OD2 ASP B  25      21.418  28.666  18.160  1.00  1.00            
ATOM    958    C ASP B  25      23.313  25.385  19.792  1.00  1.00            
ATOM    959    O ASP B  25      24.130  24.950  18.982  1.00  1.00            
ATOM    960    N THR B  26      22.219  24.695  20.172  3.00  1.00            
ATOM    961   CA THR B  26      21.757  23.439  19.636  3.00  1.00            
ATOM    962   CB THR B  26      20.703  22.852  20.518  3.00  1.00            
ATOM    963  OG1 THR B  26      20.160  21.669  19.951  3.00  1.00            
ATOM    964  CG2 THR B  26      19.637  23.926  20.753  3.00  1.00            
ATOM    965    C THR B  26      21.212  23.632  18.263  3.00  1.00            
ATOM    966    O THR B  26      21.395  22.789  17.386  3.00  1.00            
ATOM    967    N GLY B  27      20.546  24.775  18.036  3.00  1.00            
ATOM    968   CA GLY B  27      19.888  25.002  16.789  3.00  1.00            
ATOM    969    C GLY B  27      20.885  24.956  15.663  3.00  1.00            
ATOM    970    O GLY B  27      20.576  24.444  14.588  3.00  1.00            
ATOM    971    N ALA B  28      22.111  25.482  15.870  1.00  1.00            
ATOM    972   CA ALA B  28      23.049  25.586  14.782  1.00  1.00            
ATOM    973   CB ALA B  28      24.070  26.710  14.991  1.00  1.00            
ATOM    974    C ALA B  28      23.844  24.328  14.595  1.00  1.00            
ATOM    975    O ALA B  28      24.439  23.806  15.536  1.00  1.00            
ATOM    976    N ASP B  29      23.844  23.804  13.348  1.00  1.00            
ATOM    977   CA ASP B  29      24.572  22.614  12.991  1.00  1.00            
ATOM    978   CB ASP B  29      24.221  22.127  11.573  1.00  1.00            
ATOM    979   CG ASP B  29      24.947  20.816  11.318  1.00  1.00            
ATOM    980  OD1 ASP B  29      24.807  19.887  12.158  1.00  1.00            
ATOM    981  OD2 ASP B  29      25.662  20.732  10.283  1.00  1.00            
ATOM    982    C ASP B  29      26.033  22.828  13.004  1.00  1.00            
ATOM    983    O ASP B  29      26.762  22.207  13.777  1.00  1.00            
ATOM    984    N ASP B  30      26.502  23.743  12.145  1.00  1.00            
ATOM    985   CA ASP B  30      27.908  23.936  12.126  1.00  1.00            
ATOM    986   CB ASP B  30      28.523  24.324  10.768  1.00  1.00            
ATOM    987   CG ASP B  30      28.744  23.052   9.960  1.00  1.00            
ATOM    988  OD1 ASP B  30      27.914  22.111  10.084  1.00  1.00            
ATOM    989  OD2 ASP B  30      29.754  23.005   9.208  1.00  1.00            
ATOM    990    C ASP B  30      28.214  25.005  13.094  1.00  1.00            
ATOM    991    O ASP B  30      27.331  25.712  13.577  1.00  1.00            
ATOM    992    N THR B  31      29.507  25.135  13.397  1.00  1.00            
ATOM    993   CA THR B  31      29.914  26.117  14.333  1.00  1.00            
ATOM    994   CB THR B  31      31.142  25.681  15.086  1.00  1.00            
ATOM    995  OG1 THR B  31      30.866  24.501  15.826  1.00  1.00            
ATOM    996  CG2 THR B  31      31.641  26.803  16.009  1.00  1.00            
ATOM    997    C THR B  31      30.269  27.334  13.544  1.00  1.00            
ATOM    998    O THR B  31      31.059  27.253  12.607  1.00  1.00            
ATOM    999    N VAL B  32      29.677  28.498  13.887  4.00  1.00            
ATOM   1000   CA VAL B  32      29.975  29.686  13.136  4.00  1.00            
ATOM   1001   CB VAL B  32      28.766  30.425  12.639  4.00  1.00            
ATOM   1002  CG1 VAL B  32      29.243  31.704  11.929  4.00  1.00            
ATOM   1003  CG2 VAL B  32      27.956  29.480  11.736  4.00  1.00            
ATOM   1004    C VAL B  32      30.752  30.614  14.005  4.00  1.00            
ATOM   1005    O VAL B  32      30.427  30.819  15.173  4.00  1.00            
ATOM   1006    N LEU B  33      31.822  31.194  13.429  4.00  1.00            
ATOM   1007   CA LEU B  33      32.701  32.059  14.156  4.00  1.00            
ATOM   1008   CB LEU B  33      34.136  31.506  14.224  4.00  1.00            
ATOM   1009   CG LEU B  33      35.150  32.425  14.927  4.00  1.00            
ATOM   1010  CD1 LEU B  33      34.770  32.680  16.394  4.00  1.00            
ATOM   1011  CD2 LEU B  33      36.577  31.876  14.768  4.00  1.00            
ATOM   1012    C LEU B  33      32.760  33.388  13.467  4.00  1.00            
ATOM   1013    O LEU B  33      32.392  33.510  12.300  4.00  1.00            
ATOM   1014    N GLU B  34      33.212  34.434  14.197  1.00  1.00            
ATOM   1015   CA GLU B  34      33.336  35.743  13.617  1.00  1.00            
ATOM   1016   CB GLU B  34      33.497  36.910  14.609  1.00  1.00            
ATOM   1017   CG GLU B  34      33.458  38.274  13.908  1.00  1.00            
ATOM   1018   CD GLU B  34      33.978  39.352  14.848  1.00  1.00            
ATOM   1019  OE1 GLU B  34      34.189  39.042  16.050  1.00  1.00            
ATOM   1020  OE2 GLU B  34      34.180  40.500  14.369  1.00  1.00            
ATOM   1021    C GLU B  34      34.566  35.737  12.765  1.00  1.00            
ATOM   1022    O GLU B  34      35.405  34.842  12.865  1.00  1.00            
ATOM   1023    N GLU B  35      34.683  36.745  11.879  1.00  1.00            
ATOM   1024   CA GLU B  35      35.788  36.856  10.974  1.00  1.00            
ATOM   1025   CB GLU B  35      35.733  38.138  10.123  1.00  1.00            
ATOM   1026   CG GLU B  35      34.580  38.191   9.118  1.00  1.00            
ATOM   1027   CD GLU B  35      35.123  37.714   7.782  1.00  1.00            
ATOM   1028  OE1 GLU B  35      36.100  36.919   7.793  1.00  1.00            
ATOM   1029  OE2 GLU B  35      34.575  38.145   6.732  1.00  1.00            
ATOM   1030    C GLU B  35      37.047  36.949  11.760  1.00  1.00            
ATOM   1031    O GLU B  35      37.269  37.907  12.500  1.00  1.00            
ATOM   1032    N MET B  36      37.901  35.923  11.622  1.00  1.00            
ATOM   1033   CA MET B  36      39.206  35.971  12.197  1.00  1.00            
ATOM   1034   CB MET B  36      39.310  35.583  13.681  1.00  1.00            
ATOM   1035   CG MET B  36      39.347  34.081  13.950  1.00  1.00            
ATOM   1036   SD MET B  36      39.828  33.669  15.654  1.00  1.00            
ATOM   1037   CE MET B  36      41.505  34.352  15.500  1.00  1.00            
ATOM   1038    C MET B  36      39.991  34.973  11.403  1.00  1.00            
ATOM   1039    O MET B  36      39.426  33.995  10.914  1.00  1.00            
ATOM   1040    N ASN B  37      41.310  35.183  11.227  1.00  1.00            
ATOM   1041   CA ASN B  37      42.049  34.227  10.453  1.00  1.00            
ATOM   1042   CB ASN B  37      43.294  34.793   9.736  1.00  1.00            
ATOM   1043   CG ASN B  37      42.878  35.527   8.474  1.00  1.00            
ATOM   1044  OD1 ASN B  37      42.022  36.408   8.506  1.00  1.00            
ATOM   1045  ND2 ASN B  37      43.505  35.154   7.325  1.00  1.00            
ATOM   1046    C ASN B  37      42.581  33.210  11.397  1.00  1.00            
ATOM   1047    O ASN B  37      43.370  33.519  12.289  1.00  1.00            
ATOM   1048    N LEU B  38      42.139  31.961  11.221  1.00  1.00            
ATOM   1049   CA LEU B  38      42.667  30.911  12.033  1.00  1.00            
ATOM   1050   CB LEU B  38      41.608  29.874  12.460  1.00  1.00            
ATOM   1051   CG LEU B  38      40.460  30.457  13.310  1.00  1.00            
ATOM   1052  CD1 LEU B  38      39.654  31.501  12.519  1.00  1.00            
ATOM   1053  CD2 LEU B  38      39.567  29.345  13.889  1.00  1.00            
ATOM   1054    C LEU B  38      43.627  30.211  11.137  1.00  1.00            
ATOM   1055    O LEU B  38      43.363  30.005   9.953  1.00  1.00            
ATOM   1056    N PRO B  39      44.735  29.841  11.694  1.00  1.00            
ATOM   1057   CA PRO B  39      45.752  29.156  10.947  1.00  1.00            
ATOM   1058   CD PRO B  39      44.795  29.536  13.115  1.00  1.00            
ATOM   1059   CB PRO B  39      46.797  28.767  11.988  1.00  1.00            
ATOM   1060   CG PRO B  39      45.950  28.532  13.252  1.00  1.00            
ATOM   1061    C PRO B  39      45.138  27.945  10.349  1.00  1.00            
ATOM   1062    O PRO B  39      44.119  27.475  10.858  1.00  1.00            
ATOM   1063    N GLY B  40      45.729  27.442   9.253  1.00  1.00            
ATOM   1064   CA GLY B  40      45.208  26.283   8.604  1.00  1.00            
ATOM   1065    C GLY B  40      44.581  26.749   7.343  1.00  1.00            
ATOM   1066    O GLY B  40      44.031  27.847   7.271  1.00  1.00            
ATOM   1067    N LYS B  41      44.659  25.904   6.305  1.00  1.00            
ATOM   1068   CA LYS B  41      44.104  26.281   5.047  1.00  1.00            
ATOM   1069   CB LYS B  41      45.055  25.983   3.874  1.00  1.00            
ATOM   1070   CG LYS B  41      44.565  26.464   2.508  1.00  1.00            
ATOM   1071   CD LYS B  41      45.654  26.426   1.430  1.00  1.00            
ATOM   1072   CE LYS B  41      45.182  26.895   0.052  1.00  1.00            
ATOM   1073   NZ LYS B  41      44.219  25.924  -0.511  1.00  1.00            
ATOM   1074    C LYS B  41      42.888  25.482   4.847  1.00  1.00            
ATOM   1075    O LYS B  41      42.942  24.253   4.851  1.00  1.00            
ATOM   1076    N TRP B  42      41.734  26.145   4.677  4.00  1.00            
ATOM   1077   CA TRP B  42      40.676  25.235   4.450  4.00  1.00            
ATOM   1078   CB TRP B  42      39.914  24.758   5.698  4.00  1.00            
ATOM   1079   CG TRP B  42      39.222  23.428   5.468  4.00  1.00            
ATOM   1080  CD2 TRP B  42      39.934  22.180   5.506  4.00  1.00            
ATOM   1081  CD1 TRP B  42      37.929  23.121   5.160  4.00  1.00            
ATOM   1082  NE1 TRP B  42      37.793  21.763   4.992  4.00  1.00            
ATOM   1083  CE2 TRP B  42      39.021  21.171   5.205  4.00  1.00            
ATOM   1084  CE3 TRP B  42      41.247  21.901   5.765  4.00  1.00            
ATOM   1085  CZ2 TRP B  42      39.410  19.862   5.158  4.00  1.00            
ATOM   1086  CZ3 TRP B  42      41.636  20.580   5.724  4.00  1.00            
ATOM   1087  CH2 TRP B  42      40.733  19.582   5.424  4.00  1.00            
ATOM   1088    C TRP B  42      39.758  25.774   3.429  4.00  1.00            
ATOM   1089    O TRP B  42      40.049  26.764   2.758  4.00  1.00            
ATOM   1090    N LYS B  43      38.611  25.102   3.273  4.00  1.00            
ATOM   1091   CA LYS B  43      37.808  25.423   2.150  4.00  1.00            
ATOM   1092   CB LYS B  43      37.415  24.157   1.373  4.00  1.00            
ATOM   1093   CG LYS B  43      38.665  23.449   0.846  4.00  1.00            
ATOM   1094   CD LYS B  43      38.489  21.974   0.490  4.00  1.00            
ATOM   1095   CE LYS B  43      39.820  21.300   0.145  4.00  1.00            
ATOM   1096   NZ LYS B  43      39.676  19.826   0.177  4.00  1.00            
ATOM   1097    C LYS B  43      36.585  26.199   2.492  4.00  1.00            
ATOM   1098    O LYS B  43      35.970  26.067   3.545  4.00  1.00            
ATOM   1099    N PRO B  44      36.284  27.065   1.548  4.00  0.00            
ATOM   1100   CA PRO B  44      35.137  27.922   1.652  4.00  0.00            
ATOM   1101   CD PRO B  44      37.326  27.662   0.739  4.00  0.00            
ATOM   1102   CB PRO B  44      35.384  29.102   0.707  4.00  0.00            
ATOM   1103   CG PRO B  44      36.575  28.659  -0.160  4.00  0.00            
ATOM   1104    C PRO B  44      33.853  27.202   1.421  4.00  0.00            
ATOM   1105    O PRO B  44      33.814  26.322   0.559  4.00  0.00            
ATOM   1106    N LYS B  45      32.782  27.556   2.164  4.00  0.00            
ATOM   1107   CA LYS B  45      31.542  26.886   1.909  4.00  0.00            
ATOM   1108   CB LYS B  45      31.418  25.489   2.526  4.00  0.00            
ATOM   1109   CG LYS B  45      32.122  24.456   1.649  4.00  0.00            
ATOM   1110   CD LYS B  45      31.557  24.395   0.229  4.00  0.00            
ATOM   1111   CE LYS B  45      32.243  23.370  -0.676  4.00  0.00            
ATOM   1112   NZ LYS B  45      31.694  23.467  -2.049  4.00  0.00            
ATOM   1113    C LYS B  45      30.371  27.706   2.267  4.00  0.00            
ATOM   1114    O LYS B  45      30.472  28.709   2.965  4.00  0.00            
ATOM   1115    N MET B  46      29.204  27.282   1.758  4.00  0.00            
ATOM   1116   CA MET B  46      28.038  28.055   1.998  4.00  0.00            
ATOM   1117   CB MET B  46      27.123  28.206   0.765  4.00  0.00            
ATOM   1118   CG MET B  46      26.671  26.897   0.109  4.00  0.00            
ATOM   1119   SD MET B  46      25.546  27.137  -1.304  4.00  0.00            
ATOM   1120   CE MET B  46      25.774  25.485  -2.024  4.00  0.00            
ATOM   1121    C MET B  46      27.244  27.471   3.124  4.00  0.00            
ATOM   1122    O MET B  46      27.013  26.265   3.192  4.00  0.00            
ATOM   1123    N ILE B  47      26.824  28.353   4.058  4.00  0.00            
ATOM   1124   CA ILE B  47      26.019  27.995   5.193  4.00  0.00            
ATOM   1125   CB ILE B  47      26.664  28.312   6.508  4.00  0.00            
ATOM   1126  CG1 ILE B  47      27.805  27.320   6.773  4.00  0.00            
ATOM   1127  CG2 ILE B  47      25.574  28.302   7.590  4.00  0.00            
ATOM   1128  CD1 ILE B  47      28.883  27.322   5.694  4.00  0.00            
ATOM   1129    C ILE B  47      24.756  28.779   5.084  4.00  0.00            
ATOM   1130    O ILE B  47      24.772  29.972   4.781  4.00  0.00            
ATOM   1131    N GLY B  48      23.612  28.107   5.306  4.00  0.00            
ATOM   1132   CA GLY B  48      22.367  28.806   5.210  4.00  0.00            
ATOM   1133    C GLY B  48      22.003  29.225   6.596  4.00  0.00            
ATOM   1134    O GLY B  48      21.880  28.394   7.496  4.00  0.00            
ATOM   1135    N GLY B  49      21.829  30.542   6.803  1.00  0.00            
ATOM   1136   CA GLY B  49      21.418  31.021   8.087  1.00  0.00            
ATOM   1137    C GLY B  49      19.921  31.026   8.018  1.00  0.00            
ATOM   1138    O GLY B  49      19.350  30.490   7.071  1.00  0.00            
ATOM   1139    N ILE B  50      19.229  31.633   9.007  1.00  0.00            
ATOM   1140   CA ILE B  50      17.795  31.636   8.909  1.00  0.00            
ATOM   1141   CB ILE B  50      17.102  31.748  10.251  1.00  0.00            
ATOM   1142  CG1 ILE B  50      15.586  31.496  10.136  1.00  0.00            
ATOM   1143  CG2 ILE B  50      17.489  33.082  10.912  1.00  0.00            
ATOM   1144  CD1 ILE B  50      14.815  32.542   9.330  1.00  0.00            
ATOM   1145    C ILE B  50      17.437  32.788   8.021  1.00  0.00            
ATOM   1146    O ILE B  50      17.705  33.951   8.326  1.00  0.00            
ATOM   1147    N GLY B  51      16.854  32.468   6.850  1.00  0.00            
ATOM   1148   CA GLY B  51      16.420  33.483   5.938  1.00  0.00            
ATOM   1149    C GLY B  51      17.611  34.207   5.394  1.00  0.00            
ATOM   1150    O GLY B  51      17.510  35.376   5.024  1.00  0.00            
ATOM   1151    N GLY B  52      18.776  33.537   5.332  1.00  0.00            
ATOM   1152   CA GLY B  52      19.931  34.194   4.789  1.00  0.00            
ATOM   1153    C GLY B  52      20.852  33.123   4.281  1.00  0.00            
ATOM   1154    O GLY B  52      20.742  31.962   4.671  1.00  0.00            
ATOM   1155    N PHE B  53      21.773  33.493   3.368  4.00  0.00            
ATOM   1156   CA PHE B  53      22.760  32.578   2.860  4.00  0.00            
ATOM   1157   CB PHE B  53      22.688  32.413   1.331  4.00  0.00            
ATOM   1158   CG PHE B  53      21.390  31.752   1.008  4.00  0.00            
ATOM   1159  CD1 PHE B  53      20.208  32.457   1.074  4.00  0.00            
ATOM   1160  CD2 PHE B  53      21.351  30.431   0.623  4.00  0.00            
ATOM   1161  CE1 PHE B  53      19.010  31.853   0.773  4.00  0.00            
ATOM   1162  CE2 PHE B  53      20.156  29.821   0.320  4.00  0.00            
ATOM   1163   CZ PHE B  53      18.981  30.531   0.395  4.00  0.00            
ATOM   1164    C PHE B  53      24.058  33.210   3.199  4.00  0.00            
ATOM   1165    O PHE B  53      24.307  34.357   2.830  4.00  0.00            
ATOM   1166    N ILE B  54      24.926  32.500   3.938  4.00  0.00            
ATOM   1167   CA ILE B  54      26.148  33.174   4.224  4.00  0.00            
ATOM   1168   CB ILE B  54      26.424  33.408   5.686  4.00  0.00            
ATOM   1169  CG1 ILE B  54      26.602  32.088   6.453  4.00  0.00            
ATOM   1170  CG2 ILE B  54      25.301  34.303   6.236  4.00  0.00            
ATOM   1171  CD1 ILE B  54      27.182  32.287   7.856  4.00  0.00            
ATOM   1172    C ILE B  54      27.274  32.380   3.657  4.00  0.00            
ATOM   1173    O ILE B  54      27.424  31.197   3.959  4.00  0.00            
ATOM   1174    N LYS B  55      28.089  33.013   2.787  4.00  0.00            
ATOM   1175   CA LYS B  55      29.240  32.323   2.281  4.00  0.00            
ATOM   1176   CB LYS B  55      29.908  32.997   1.071  4.00  0.00            
ATOM   1177   CG LYS B  55      29.032  33.022  -0.186  4.00  0.00            
ATOM   1178   CD LYS B  55      27.868  34.012  -0.105  4.00  0.00            
ATOM   1179   CE LYS B  55      27.019  34.071  -1.377  4.00  0.00            
ATOM   1180   NZ LYS B  55      26.161  35.279  -1.348  4.00  0.00            
ATOM   1181    C LYS B  55      30.198  32.329   3.422  4.00  0.00            
ATOM   1182    O LYS B  55      30.369  33.348   4.088  4.00  0.00            
ATOM   1183    N VAL B  56      30.842  31.181   3.693  4.00  0.00            
ATOM   1184   CA VAL B  56      31.715  31.142   4.826  4.00  0.00            
ATOM   1185   CB VAL B  56      31.222  30.342   5.989  4.00  0.00            
ATOM   1186  CG1 VAL B  56      29.809  30.805   6.381  4.00  0.00            
ATOM   1187  CG2 VAL B  56      31.387  28.858   5.643  4.00  0.00            
ATOM   1188    C VAL B  56      32.965  30.472   4.433  4.00  0.00            
ATOM   1189    O VAL B  56      33.068  29.865   3.369  4.00  0.00            
ATOM   1190    N ARG B  57      33.971  30.614   5.302  4.00  0.00            
ATOM   1191   CA ARG B  57      35.188  29.919   5.091  4.00  0.00            
ATOM   1192   CB ARG B  57      36.433  30.813   5.216  4.00  0.00            
ATOM   1193   CG ARG B  57      36.723  31.633   3.958  4.00  0.00            
ATOM   1194   CD ARG B  57      37.654  32.828   4.187  4.00  0.00            
ATOM   1195   NE ARG B  57      38.306  32.661   5.518  4.00  0.00            
ATOM   1196   CZ ARG B  57      39.428  31.898   5.664  4.00  0.00            
ATOM   1197  NH1 ARG B  57      39.930  31.199   4.604  4.00  0.00            
ATOM   1198  NH2 ARG B  57      40.049  31.834   6.878  4.00  0.00            
ATOM   1199    C ARG B  57      35.247  28.871   6.162  4.00  0.00            
ATOM   1200    O ARG B  57      35.134  29.181   7.347  4.00  0.00            
ATOM   1201    N GLN B  58      35.406  27.589   5.770  4.00  1.00            
ATOM   1202   CA GLN B  58      35.454  26.544   6.756  4.00  1.00            
ATOM   1203   CB GLN B  58      34.833  25.202   6.326  4.00  1.00            
ATOM   1204   CG GLN B  58      33.308  25.196   6.222  4.00  1.00            
ATOM   1205   CD GLN B  58      32.886  23.753   5.980  4.00  1.00            
ATOM   1206  OE1 GLN B  58      31.698  23.433   5.953  4.00  1.00            
ATOM   1207  NE2 GLN B  58      33.889  22.851   5.809  4.00  1.00            
ATOM   1208    C GLN B  58      36.882  26.247   7.061  4.00  1.00            
ATOM   1209    O GLN B  58      37.749  26.352   6.198  4.00  1.00            
ATOM   1210    N TYR B  59      37.141  25.893   8.333  4.00  1.00            
ATOM   1211   CA TYR B  59      38.425  25.485   8.810  4.00  1.00            
ATOM   1212   CB TYR B  59      39.070  26.463   9.805  4.00  1.00            
ATOM   1213   CG TYR B  59      40.336  25.826  10.262  4.00  1.00            
ATOM   1214  CD1 TYR B  59      41.328  25.515   9.362  4.00  1.00            
ATOM   1215  CD2 TYR B  59      40.542  25.567  11.596  4.00  1.00            
ATOM   1216  CE1 TYR B  59      42.498  24.930   9.784  4.00  1.00            
ATOM   1217  CE2 TYR B  59      41.710  24.985  12.027  4.00  1.00            
ATOM   1218   CZ TYR B  59      42.688  24.663  11.119  4.00  1.00            
ATOM   1219   OH TYR B  59      43.887  24.063  11.556  4.00  1.00            
ATOM   1220    C TYR B  59      38.202  24.161   9.473  4.00  1.00            
ATOM   1221    O TYR B  59      37.141  23.914  10.042  4.00  1.00            
ATOM   1222    N ASP B  60      39.196  23.258   9.395  4.00  1.00            
ATOM   1223   CA ASP B  60      39.036  21.914   9.878  4.00  1.00            
ATOM   1224   CB ASP B  60      39.874  20.900   9.070  4.00  1.00            
ATOM   1225   CG ASP B  60      39.292  19.501   9.240  4.00  1.00            
ATOM   1226  OD1 ASP B  60      38.136  19.399   9.733  4.00  1.00            
ATOM   1227  OD2 ASP B  60      39.993  18.519   8.880  4.00  1.00            
ATOM   1228    C ASP B  60      39.458  21.833  11.312  4.00  1.00            
ATOM   1229    O ASP B  60      39.263  22.768  12.087  4.00  1.00            
ATOM   1230    N GLN B  61      40.043  20.674  11.687  4.00  1.00            
ATOM   1231   CA GLN B  61      40.409  20.383  13.043  4.00  1.00            
ATOM   1232   CB GLN B  61      41.285  19.128  13.198  4.00  1.00            
ATOM   1233   CG GLN B  61      40.576  17.825  12.824  4.00  1.00            
ATOM   1234   CD GLN B  61      41.564  16.682  13.026  4.00  1.00            
ATOM   1235  OE1 GLN B  61      41.284  15.724  13.743  4.00  1.00            
ATOM   1236  NE2 GLN B  61      42.758  16.785  12.380  4.00  1.00            
ATOM   1237    C GLN B  61      41.182  21.524  13.602  4.00  1.00            
ATOM   1238    O GLN B  61      42.367  21.704  13.322  4.00  1.00            
ATOM   1239    N ILE B  62      40.483  22.341  14.404  4.00  1.00            
ATOM   1240   CA ILE B  62      41.106  23.381  15.166  4.00  1.00            
ATOM   1241   CB ILE B  62      40.659  24.774  14.805  4.00  1.00            
ATOM   1242  CG1 ILE B  62      41.439  25.816  15.627  4.00  1.00            
ATOM   1243  CG2 ILE B  62      39.128  24.878  14.930  4.00  1.00            
ATOM   1244  CD1 ILE B  62      41.265  27.251  15.129  4.00  1.00            
ATOM   1245    C ILE B  62      40.675  23.067  16.552  4.00  1.00            
ATOM   1246    O ILE B  62      39.482  22.946  16.834  4.00  1.00            
ATOM   1247    N PRO B  63      41.600  22.889  17.435  4.00  1.00            
ATOM   1248   CA PRO B  63      41.160  22.589  18.761  4.00  1.00            
ATOM   1249   CD PRO B  63      42.843  22.221  17.101  4.00  1.00            
ATOM   1250   CB PRO B  63      42.399  22.069  19.489  4.00  1.00            
ATOM   1251   CG PRO B  63      43.221  21.419  18.359  4.00  1.00            
ATOM   1252    C PRO B  63      40.516  23.780  19.348  4.00  1.00            
ATOM   1253    O PRO B  63      41.077  24.872  19.266  4.00  1.00            
ATOM   1254    N VAL B  64      39.330  23.591  19.940  4.00  1.00            
ATOM   1255   CA VAL B  64      38.681  24.697  20.553  4.00  1.00            
ATOM   1256   CB VAL B  64      37.352  25.008  19.941  4.00  1.00            
ATOM   1257  CG1 VAL B  64      36.718  26.144  20.746  4.00  1.00            
ATOM   1258  CG2 VAL B  64      37.564  25.346  18.456  4.00  1.00            
ATOM   1259    C VAL B  64      38.468  24.274  21.960  4.00  1.00            
ATOM   1260    O VAL B  64      37.961  23.184  22.221  4.00  1.00            
ATOM   1261    N GLU B  65      38.873  25.123  22.916  4.00  1.00            
ATOM   1262   CA GLU B  65      38.725  24.745  24.285  4.00  1.00            
ATOM   1263   CB GLU B  65      39.904  25.228  25.147  4.00  1.00            
ATOM   1264   CG GLU B  65      41.229  24.554  24.776  4.00  1.00            
ATOM   1265   CD GLU B  65      42.355  25.272  25.507  4.00  1.00            
ATOM   1266  OE1 GLU B  65      42.097  26.378  26.052  4.00  1.00            
ATOM   1267  OE2 GLU B  65      43.491  24.728  25.525  4.00  1.00            
ATOM   1268    C GLU B  65      37.473  25.424  24.772  4.00  1.00            
ATOM   1269    O GLU B  65      37.402  26.651  24.789  4.00  1.00            
ATOM   1270    N ILE B  66      36.441  24.641  25.162  4.00  1.00            
ATOM   1271   CA ILE B  66      35.211  25.212  25.653  4.00  1.00            
ATOM   1272   CB ILE B  66      34.001  24.740  24.883  4.00  1.00            
ATOM   1273  CG1 ILE B  66      32.731  25.455  25.365  4.00  1.00            
ATOM   1274  CG2 ILE B  66      33.936  23.206  24.938  4.00  1.00            
ATOM   1275  CD1 ILE B  66      32.705  26.942  25.014  4.00  1.00            
ATOM   1276    C ILE B  66      35.077  24.846  27.102  4.00  1.00            
ATOM   1277    O ILE B  66      34.876  23.687  27.461  4.00  1.00            
ATOM   1278    N CYS B  67      35.228  25.857  27.977  3.00  1.00            
ATOM   1279   CA CYS B  67      35.068  25.696  29.394  3.00  1.00            
ATOM   1280   CB CYS B  67      33.637  25.282  29.792  3.00  1.00            
ATOM   1281   SG CYS B  67      33.357  25.334  31.590  3.00  1.00            
ATOM   1282    C CYS B  67      36.028  24.654  29.874  3.00  1.00            
ATOM   1283    O CYS B  67      35.791  23.997  30.887  3.00  1.00            
ATOM   1284    N GLY B  68      37.154  24.476  29.161  3.00  1.00            
ATOM   1285   CA GLY B  68      38.132  23.524  29.594  3.00  1.00            
ATOM   1286    C GLY B  68      37.870  22.255  28.869  3.00  1.00            
ATOM   1287    O GLY B  68      38.792  21.497  28.575  3.00  1.00            
ATOM   1288    N HIS B  69      36.589  21.994  28.550  4.00  1.00            
ATOM   1289   CA HIS B  69      36.316  20.794  27.829  4.00  1.00            
ATOM   1290  ND1 HIS B  69      34.237  18.676  29.504  4.00  1.00            
ATOM   1291   CG HIS B  69      34.349  19.994  29.125  4.00  1.00            
ATOM   1292   CB HIS B  69      34.824  20.440  27.772  4.00  1.00            
ATOM   1293  NE2 HIS B  69      33.664  19.894  31.273  4.00  1.00            
ATOM   1294  CD2 HIS B  69      33.993  20.725  30.217  4.00  1.00            
ATOM   1295  CE1 HIS B  69      33.824  18.673  30.798  4.00  1.00            
ATOM   1296    C HIS B  69      36.874  21.018  26.458  4.00  1.00            
ATOM   1297    O HIS B  69      36.636  22.062  25.852  4.00  1.00            
ATOM   1298    N LYS B  70      37.652  20.048  25.930  4.00  1.00            
ATOM   1299   CA LYS B  70      38.289  20.285  24.666  4.00  1.00            
ATOM   1300   CB LYS B  70      39.790  19.938  24.657  4.00  1.00            
ATOM   1301   CG LYS B  70      40.558  20.559  23.487  4.00  1.00            
ATOM   1302   CD LYS B  70      42.078  20.523  23.670  4.00  1.00            
ATOM   1303   CE LYS B  70      42.849  21.358  22.646  4.00  1.00            
ATOM   1304   NZ LYS B  70      42.801  22.788  23.024  4.00  1.00            
ATOM   1305    C LYS B  70      37.620  19.466  23.616  4.00  1.00            
ATOM   1306    O LYS B  70      37.228  18.323  23.850  4.00  1.00            
ATOM   1307    N ALA B  71      37.456  20.064  22.420  4.00  1.00            
ATOM   1308   CA ALA B  71      36.835  19.384  21.327  4.00  1.00            
ATOM   1309   CB ALA B  71      35.322  19.642  21.214  4.00  1.00            
ATOM   1310    C ALA B  71      37.465  19.902  20.078  4.00  1.00            
ATOM   1311    O ALA B  71      38.103  20.953  20.081  4.00  1.00            
ATOM   1312    N ILE B  72      37.326  19.146  18.973  4.00  1.00            
ATOM   1313   CA ILE B  72      37.890  19.573  17.728  4.00  1.00            
ATOM   1314   CB ILE B  72      39.101  18.772  17.329  4.00  1.00            
ATOM   1315  CG1 ILE B  72      40.168  18.798  18.436  4.00  1.00            
ATOM   1316  CG2 ILE B  72      39.628  19.314  15.989  4.00  1.00            
ATOM   1317  CD1 ILE B  72      41.272  17.762  18.218  4.00  1.00            
ATOM   1318    C ILE B  72      36.860  19.300  16.683  4.00  1.00            
ATOM   1319    O ILE B  72      35.971  18.474  16.885  4.00  1.00            
ATOM   1320    N GLY B  73      36.932  20.009  15.538  4.00  1.00            
ATOM   1321   CA GLY B  73      35.994  19.724  14.497  4.00  1.00            
ATOM   1322    C GLY B  73      36.016  20.854  13.519  4.00  1.00            
ATOM   1323    O GLY B  73      36.842  21.760  13.617  4.00  1.00            
ATOM   1324    N THR B  74      35.087  20.818  12.542  4.00  1.00            
ATOM   1325   CA THR B  74      35.018  21.834  11.532  4.00  1.00            
ATOM   1326   CB THR B  74      34.035  21.509  10.445  4.00  1.00            
ATOM   1327  OG1 THR B  74      34.054  22.515   9.442  4.00  1.00            
ATOM   1328  CG2 THR B  74      32.631  21.393  11.065  4.00  1.00            
ATOM   1329    C THR B  74      34.579  23.100  12.182  4.00  1.00            
ATOM   1330    O THR B  74      33.637  23.117  12.972  4.00  1.00            
ATOM   1331    N VAL B  75      35.289  24.200  11.870  4.00  1.00            
ATOM   1332   CA VAL B  75      34.928  25.479  12.390  4.00  1.00            
ATOM   1333   CB VAL B  75      35.981  26.126  13.240  4.00  1.00            
ATOM   1334  CG1 VAL B  75      35.510  27.544  13.601  4.00  1.00            
ATOM   1335  CG2 VAL B  75      36.228  25.231  14.466  4.00  1.00            
ATOM   1336    C VAL B  75      34.696  26.353  11.232  4.00  1.00            
ATOM   1337    O VAL B  75      35.370  26.244  10.214  4.00  1.00            
ATOM   1338    N LEU B  76      33.700  27.238  11.331  4.00  1.00            
ATOM   1339   CA LEU B  76      33.535  28.049  10.180  4.00  1.00            
ATOM   1340   CB LEU B  76      32.212  27.814   9.416  4.00  1.00            
ATOM   1341   CG LEU B  76      30.925  28.329  10.092  4.00  1.00            
ATOM   1342  CD1 LEU B  76      30.780  29.856   9.985  4.00  1.00            
ATOM   1343  CD2 LEU B  76      29.688  27.574   9.578  4.00  1.00            
ATOM   1344    C LEU B  76      33.634  29.478  10.592  4.00  1.00            
ATOM   1345    O LEU B  76      33.266  29.839  11.708  4.00  1.00            
ATOM   1346    N VAL B  77      34.156  30.336   9.692  4.00  1.00            
ATOM   1347   CA VAL B  77      34.299  31.724  10.017  4.00  1.00            
ATOM   1348   CB VAL B  77      35.692  32.247   9.808  4.00  1.00            
ATOM   1349  CG1 VAL B  77      36.085  32.042   8.336  4.00  1.00            
ATOM   1350  CG2 VAL B  77      35.732  33.716  10.261  4.00  1.00            
ATOM   1351    C VAL B  77      33.370  32.509   9.152  4.00  1.00            
ATOM   1352    O VAL B  77      33.126  32.149   8.001  4.00  1.00            
ATOM   1353    N GLY B  78      32.809  33.610   9.697  1.00  1.00            
ATOM   1354   CA GLY B  78      31.897  34.383   8.907  1.00  1.00            
ATOM   1355    C GLY B  78      31.494  35.617   9.667  1.00  1.00            
ATOM   1356    O GLY B  78      32.065  35.995  10.688  1.00  1.00            
ATOM   1357    N PRO B  79      30.485  36.230   9.108  1.00  1.00            
ATOM   1358   CA PRO B  79      29.890  37.468   9.559  1.00  1.00            
ATOM   1359   CD PRO B  79      30.157  35.941   7.723  1.00  1.00            
ATOM   1360   CB PRO B  79      29.160  38.041   8.340  1.00  1.00            
ATOM   1361   CG PRO B  79      28.956  36.841   7.405  1.00  1.00            
ATOM   1362    C PRO B  79      29.039  37.591  10.784  1.00  1.00            
ATOM   1363    O PRO B  79      28.703  38.726  11.117  1.00  1.00            
ATOM   1364    N THR B  80      28.669  36.502  11.468  1.00  1.00            
ATOM   1365   CA THR B  80      27.703  36.606  12.529  1.00  1.00            
ATOM   1366   CB THR B  80      27.535  35.293  13.239  1.00  1.00            
ATOM   1367  OG1 THR B  80      27.197  34.273  12.310  1.00  1.00            
ATOM   1368  CG2 THR B  80      26.415  35.428  14.277  1.00  1.00            
ATOM   1369    C THR B  80      28.100  37.623  13.547  1.00  1.00            
ATOM   1370    O THR B  80      29.269  37.921  13.783  1.00  1.00            
ATOM   1371    N PRO B  81      27.061  38.183  14.119  1.00  1.00            
ATOM   1372   CA PRO B  81      27.194  39.131  15.189  1.00  1.00            
ATOM   1373   CD PRO B  81      25.846  38.404  13.359  1.00  1.00            
ATOM   1374   CB PRO B  81      25.805  39.727  15.396  1.00  1.00            
ATOM   1375   CG PRO B  81      25.169  39.628  13.999  1.00  1.00            
ATOM   1376    C PRO B  81      27.725  38.370  16.331  1.00  1.00            
ATOM   1377    O PRO B  81      28.218  38.968  17.287  1.00  1.00            
ATOM   1378    N VAL B  82      27.612  37.037  16.253  1.00  1.00            
ATOM   1379   CA VAL B  82      28.112  36.288  17.335  1.00  1.00            
ATOM   1380   CB VAL B  82      27.070  35.934  18.353  1.00  1.00            
ATOM   1381  CG1 VAL B  82      26.552  37.239  18.979  1.00  1.00            
ATOM   1382  CG2 VAL B  82      25.982  35.086  17.675  1.00  1.00            
ATOM   1383    C VAL B  82      28.767  35.034  16.887  1.00  1.00            
ATOM   1384    O VAL B  82      28.628  34.595  15.747  1.00  1.00            
ATOM   1385    N ASN B  83      29.541  34.460  17.825  1.00  1.00            
ATOM   1386   CA ASN B  83      30.223  33.220  17.643  1.00  1.00            
ATOM   1387   CB ASN B  83      31.549  33.151  18.426  1.00  1.00            
ATOM   1388   CG ASN B  83      32.128  31.747  18.315  1.00  1.00            
ATOM   1389  OD1 ASN B  83      32.243  31.186  17.226  1.00  1.00            
ATOM   1390  ND2 ASN B  83      32.505  31.159  19.482  1.00  1.00            
ATOM   1391    C ASN B  83      29.326  32.168  18.217  1.00  1.00            
ATOM   1392    O ASN B  83      28.768  32.351  19.297  1.00  1.00            
ATOM   1393    N ILE B  84      29.144  31.038  17.499  4.00  1.00            
ATOM   1394   CA ILE B  84      28.255  30.031  18.007  4.00  1.00            
ATOM   1395   CB ILE B  84      27.011  29.868  17.186  4.00  1.00            
ATOM   1396  CG1 ILE B  84      25.965  29.058  17.965  4.00  1.00            
ATOM   1397  CG2 ILE B  84      27.408  29.241  15.838  4.00  1.00            
ATOM   1398  CD1 ILE B  84      25.440  29.799  19.194  4.00  1.00            
ATOM   1399    C ILE B  84      28.947  28.703  18.011  4.00  1.00            
ATOM   1400    O ILE B  84      29.707  28.399  17.097  4.00  1.00            
ATOM   1401    N ILE B  85      28.718  27.888  19.068  4.00  1.00            
ATOM   1402   CA ILE B  85      29.208  26.533  19.108  4.00  1.00            
ATOM   1403   CB ILE B  85      29.751  26.098  20.437  4.00  1.00            
ATOM   1404  CG1 ILE B  85      31.007  26.898  20.792  4.00  1.00            
ATOM   1405  CG2 ILE B  85      29.988  24.579  20.379  4.00  1.00            
ATOM   1406  CD1 ILE B  85      30.714  28.375  21.012  4.00  1.00            
ATOM   1407    C ILE B  85      27.977  25.734  18.888  4.00  1.00            
ATOM   1408    O ILE B  85      27.070  25.728  19.719  4.00  1.00            
ATOM   1409    N GLY B  86      27.903  25.046  17.742  1.00  1.00            
ATOM   1410   CA GLY B  86      26.693  24.349  17.450  1.00  1.00            
ATOM   1411    C GLY B  86      26.849  22.926  17.779  1.00  1.00            
ATOM   1412    O GLY B  86      27.650  22.534  18.625  1.00  1.00            
ATOM   1413    N ARG B  87      26.070  22.121  17.051  2.00  1.00            
ATOM   1414   CA ARG B  87      25.962  20.732  17.305  2.00  1.00            
ATOM   1415   CB ARG B  87      24.934  20.032  16.399  2.00  1.00            
ATOM   1416   CG ARG B  87      24.817  18.530  16.679  2.00  1.00            
ATOM   1417   CD ARG B  87      25.539  17.644  15.661  2.00  1.00            
ATOM   1418   NE ARG B  87      24.790  17.748  14.377  2.00  1.00            
ATOM   1419   CZ ARG B  87      24.807  16.707  13.494  2.00  1.00            
ATOM   1420  NH1 ARG B  87      25.508  15.574  13.790  2.00  1.00            
ATOM   1421  NH2 ARG B  87      24.115  16.797  12.322  2.00  1.00            
ATOM   1422    C ARG B  87      27.273  20.028  17.111  2.00  1.00            
ATOM   1423    O ARG B  87      27.585  19.118  17.879  2.00  1.00            
ATOM   1424    N ASN B  88      28.080  20.419  16.096  2.00  1.00            
ATOM   1425   CA ASN B  88      29.277  19.671  15.811  2.00  1.00            
ATOM   1426   CB ASN B  88      30.162  20.310  14.725  2.00  1.00            
ATOM   1427   CG ASN B  88      29.552  20.053  13.357  2.00  1.00            
ATOM   1428  OD1 ASN B  88      29.278  18.911  12.991  2.00  1.00            
ATOM   1429  ND2 ASN B  88      29.342  21.143  12.570  2.00  1.00            
ATOM   1430    C ASN B  88      30.139  19.594  17.025  2.00  1.00            
ATOM   1431    O ASN B  88      30.402  18.510  17.541  2.00  1.00            
ATOM   1432    N LEU B  89      30.584  20.752  17.534  2.00  1.00            
ATOM   1433   CA LEU B  89      31.445  20.739  18.674  2.00  1.00            
ATOM   1434   CB LEU B  89      32.046  22.120  19.001  2.00  1.00            
ATOM   1435   CG LEU B  89      33.017  22.658  17.935  2.00  1.00            
ATOM   1436  CD1 LEU B  89      33.647  23.991  18.372  2.00  1.00            
ATOM   1437  CD2 LEU B  89      34.064  21.602  17.551  2.00  1.00            
ATOM   1438    C LEU B  89      30.680  20.324  19.893  2.00  1.00            
ATOM   1439    O LEU B  89      31.159  19.537  20.708  2.00  1.00            
ATOM   1440    N LEU B  90      29.440  20.828  20.020  2.00  1.00            
ATOM   1441   CA LEU B  90      28.637  20.653  21.199  2.00  1.00            
ATOM   1442   CB LEU B  90      27.266  21.336  21.058  2.00  1.00            
ATOM   1443   CG LEU B  90      26.439  21.394  22.352  2.00  1.00            
ATOM   1444  CD1 LEU B  90      27.170  22.217  23.422  2.00  1.00            
ATOM   1445  CD2 LEU B  90      25.022  21.927  22.080  2.00  1.00            
ATOM   1446    C LEU B  90      28.425  19.186  21.406  2.00  1.00            
ATOM   1447    O LEU B  90      28.410  18.708  22.538  2.00  1.00            
ATOM   1448    N THR B  91      28.247  18.415  20.320  3.00  1.00            
ATOM   1449   CA THR B  91      28.048  17.008  20.518  3.00  1.00            
ATOM   1450   CB THR B  91      27.733  16.265  19.250  3.00  1.00            
ATOM   1451  OG1 THR B  91      27.289  14.951  19.554  3.00  1.00            
ATOM   1452  CG2 THR B  91      28.985  16.206  18.359  3.00  1.00            
ATOM   1453    C THR B  91      29.297  16.430  21.114  3.00  1.00            
ATOM   1454    O THR B  91      29.230  15.579  22.000  3.00  1.00            
ATOM   1455    N GLN B  92      30.477  16.898  20.655  3.00  1.00            
ATOM   1456   CA GLN B  92      31.734  16.363  21.104  3.00  1.00            
ATOM   1457   CB GLN B  92      32.944  17.040  20.442  3.00  1.00            
ATOM   1458   CG GLN B  92      34.280  16.692  21.109  3.00  1.00            
ATOM   1459   CD GLN B  92      34.605  15.225  20.872  3.00  1.00            
ATOM   1460  OE1 GLN B  92      33.856  14.503  20.214  3.00  1.00            
ATOM   1461  NE2 GLN B  92      35.761  14.768  21.425  3.00  1.00            
ATOM   1462    C GLN B  92      31.878  16.574  22.585  3.00  1.00            
ATOM   1463    O GLN B  92      32.264  15.656  23.306  3.00  1.00            
ATOM   1464    N ILE B  93      31.545  17.778  23.092  3.00  1.00            
ATOM   1465   CA ILE B  93      31.698  18.048  24.499  3.00  1.00            
ATOM   1466   CB ILE B  93      31.349  19.454  24.906  3.00  1.00            
ATOM   1467  CG1 ILE B  93      31.756  19.709  26.367  3.00  1.00            
ATOM   1468  CG2 ILE B  93      29.859  19.688  24.641  3.00  1.00            
ATOM   1469  CD1 ILE B  93      31.632  21.172  26.793  3.00  1.00            
ATOM   1470    C ILE B  93      30.794  17.125  25.243  3.00  1.00            
ATOM   1471    O ILE B  93      31.146  16.633  26.314  3.00  1.00            
ATOM   1472    N GLY B  94      29.599  16.845  24.690  3.00  1.00            
ATOM   1473   CA GLY B  94      28.697  15.997  25.409  3.00  1.00            
ATOM   1474    C GLY B  94      27.655  16.859  26.057  3.00  1.00            
ATOM   1475    O GLY B  94      26.995  16.438  27.007  3.00  1.00            
ATOM   1476    N CYS B  95      27.482  18.103  25.561  1.00  1.00            
ATOM   1477   CA CYS B  95      26.484  18.958  26.138  1.00  1.00            
ATOM   1478   CB CYS B  95      26.522  20.417  25.661  1.00  1.00            
ATOM   1479   SG CYS B  95      27.926  21.333  26.363  1.00  1.00            
ATOM   1480    C CYS B  95      25.127  18.391  25.848  1.00  1.00            
ATOM   1481    O CYS B  95      24.891  17.838  24.776  1.00  1.00            
ATOM   1482    N THR B  96      24.196  18.502  26.827  4.00  1.00            
ATOM   1483   CA THR B  96      22.876  17.958  26.653  4.00  1.00            
ATOM   1484   CB THR B  96      22.609  16.742  27.491  4.00  1.00            
ATOM   1485  OG1 THR B  96      21.358  16.170  27.139  4.00  1.00            
ATOM   1486  CG2 THR B  96      22.602  17.158  28.973  4.00  1.00            
ATOM   1487    C THR B  96      21.864  18.982  27.060  4.00  1.00            
ATOM   1488    O THR B  96      22.179  19.962  27.729  4.00  1.00            
ATOM   1489    N LEU B  97      20.604  18.785  26.618  4.00  1.00            
ATOM   1490   CA LEU B  97      19.509  19.618  27.032  4.00  1.00            
ATOM   1491   CB LEU B  97      18.445  19.853  25.956  4.00  1.00            
ATOM   1492   CG LEU B  97      17.261  20.679  26.485  4.00  1.00            
ATOM   1493  CD1 LEU B  97      17.640  22.155  26.685  4.00  1.00            
ATOM   1494  CD2 LEU B  97      16.009  20.463  25.629  4.00  1.00            
ATOM   1495    C LEU B  97      18.820  18.810  28.067  4.00  1.00            
ATOM   1496    O LEU B  97      18.828  17.580  28.014  4.00  1.00            
ATOM   1497    N ASN B  98      18.214  19.473  29.060  4.00  1.00            
ATOM   1498   CA ASN B  98      17.587  18.691  30.067  4.00  1.00            
ATOM   1499   CB ASN B  98      18.381  18.696  31.386  4.00  1.00            
ATOM   1500   CG ASN B  98      17.882  17.571  32.282  4.00  1.00            
ATOM   1501  OD1 ASN B  98      17.041  17.777  33.154  4.00  1.00            
ATOM   1502  ND2 ASN B  98      18.413  16.339  32.058  4.00  1.00            
ATOM   1503    C ASN B  98      16.251  19.266  30.332  4.00  1.00            
ATOM   1504    O ASN B  98      16.069  20.483  30.355  4.00  1.00            
ATOM   1505    N PHE B  99      15.263  18.379  30.515  1.00  1.00            
ATOM   1506   CA PHE B  99      13.970  18.867  30.842  1.00  1.00            
ATOM   1507   CB PHE B  99      12.808  18.128  30.148  1.00  1.00            
ATOM   1508   CG PHE B  99      12.737  18.537  28.715  1.00  1.00            
ATOM   1509  CD1 PHE B  99      13.484  17.889  27.761  1.00  1.00            
ATOM   1510  CD2 PHE B  99      11.912  19.568  28.324  1.00  1.00            
ATOM   1511  CE1 PHE B  99      13.413  18.262  26.438  1.00  1.00            
ATOM   1512  CE2 PHE B  99      11.839  19.946  27.003  1.00  1.00            
ATOM   1513   CZ PHE B  99      12.591  19.293  26.056  1.00  1.00            
ATOM   1514    C PHE B  99      13.784  18.659  32.340  1.00  1.00            
ATOM   1515    O PHE B  99      14.622  19.182  33.122  1.00  1.00            
ATOM   1516  OXT PHE B  99      12.800  17.972  32.722  1.00  1.00            
ATOM   1517    N ALA C   1      31.011  17.021   6.083  4.00  0.00            
ATOM   1518   CA ALA C   1      31.847  18.046   6.749  4.00  0.00            
ATOM   1519   CB ALA C   1      33.313  17.583   6.816  4.00  0.00            
ATOM   1520    C ALA C   1      31.790  19.337   6.002  4.00  0.00            
ATOM   1521    O ALA C   1      31.032  20.249   6.327  4.00  0.00            
ATOM   1522    N ALA C   2      32.615  19.401   4.952  4.00  0.00            
ATOM   1523   CA ALA C   2      32.937  20.592   4.236  4.00  0.00            
ATOM   1524   CB ALA C   2      34.165  20.381   3.335  4.00  0.00            
ATOM   1525    C ALA C   2      31.965  21.330   3.398  4.00  0.00            
ATOM   1526    O ALA C   2      31.839  22.539   3.570  4.00  0.00            
ATOM   1527    N GLY C   3      31.219  20.671   2.505  4.00  0.00            
ATOM   1528   CA GLY C   3      30.602  21.495   1.505  4.00  0.00            
ATOM   1529    C GLY C   3      29.389  22.148   2.040  4.00  0.00            
ATOM   1530    O GLY C   3      29.331  22.490   3.221  4.00  0.00            
ATOM   1531    N ALA C   4      28.408  22.368   1.137  4.00  0.00            
ATOM   1532   CA ALA C   4      27.209  23.052   1.496  4.00  0.00            
ATOM   1533   CB ALA C   4      26.132  23.020   0.399  4.00  0.00            
ATOM   1534    C ALA C   4      26.669  22.372   2.692  4.00  0.00            
ATOM   1535    O ALA C   4      26.259  21.214   2.645  4.00  0.00            
ATOM   1536    N VAL C   5      26.686  23.101   3.818  4.00  0.00            
ATOM   1537   CA VAL C   5      26.242  22.493   5.020  4.00  0.00            
ATOM   1538   CB VAL C   5      27.347  21.891   5.837  4.00  0.00            
ATOM   1539  CG1 VAL C   5      28.289  23.019   6.290  4.00  0.00            
ATOM   1540  CG2 VAL C   5      26.717  21.101   6.998  4.00  0.00            
ATOM   1541    C VAL C   5      25.608  23.529   5.858  4.00  0.00            
ATOM   1542    O VAL C   5      25.925  24.714   5.775  4.00  0.00            
ATOM   1543    N ALA C   6      24.645  23.065   6.660  4.00  0.00            
ATOM   1544   CA ALA C   6      24.033  23.853   7.667  4.00  0.00            
ATOM   1545   CB ALA C   6      24.989  24.853   8.346  4.00  0.00            
ATOM   1546    C ALA C   6      22.844  24.592   7.198  4.00  0.00            
ATOM   1547    O ALA C   6      22.812  25.205   6.133  4.00  0.00            
ATOM   1548    N SER C   7      21.816  24.493   8.051  4.00  0.00            
ATOM   1549   CA SER C   7      20.630  25.270   8.012  4.00  0.00            
ATOM   1550   CB SER C   7      19.347  24.445   7.825  4.00  0.00            
ATOM   1551   OG SER C   7      19.352  23.808   6.556  4.00  0.00            
ATOM   1552    C SER C   7      20.634  25.740   9.428  4.00  0.00            
ATOM   1553    O SER C   7      20.195  25.037  10.337  4.00  0.00            
ATOM   1554    N TYR C   8      21.166  26.948   9.643  4.00  0.00            
ATOM   1555   CA TYR C   8      21.374  27.478  10.956  4.00  0.00            
ATOM   1556   CB TYR C   8      22.515  28.514  10.892  4.00  0.00            
ATOM   1557   CG TYR C   8      23.002  29.008  12.212  4.00  0.00            
ATOM   1558  CD1 TYR C   8      22.194  29.715  13.072  4.00  0.00            
ATOM   1559  CD2 TYR C   8      24.320  28.810  12.553  4.00  0.00            
ATOM   1560  CE1 TYR C   8      22.695  30.171  14.270  4.00  0.00            
ATOM   1561  CE2 TYR C   8      24.824  29.268  13.748  4.00  0.00            
ATOM   1562   CZ TYR C   8      24.005  29.947  14.614  4.00  0.00            
ATOM   1563   OH TYR C   8      24.507  30.420  15.845  4.00  0.00            
ATOM   1564    C TYR C   8      20.134  28.230  11.265  4.00  0.00            
ATOM   1565    O TYR C   8      19.662  29.025  10.455  4.00  0.00            
ATOM   1566    N ASP C   9      19.556  27.988  12.449  4.00  0.00            
ATOM   1567   CA ASP C   9      18.334  28.667  12.708  4.00  0.00            
ATOM   1568   CB ASP C   9      17.167  27.684  12.838  4.00  0.00            
ATOM   1569   CG ASP C   9      17.059  26.995  11.487  4.00  0.00            
ATOM   1570  OD1 ASP C   9      16.975  27.726  10.464  4.00  0.00            
ATOM   1571  OD2 ASP C   9      17.082  25.736  11.452  4.00  0.00            
ATOM   1572    C ASP C   9      18.471  29.415  14.001  4.00  0.00            
ATOM   1573    O ASP C   9      18.284  28.852  15.078  4.00  0.00            
ATOM   1574    N TYR C  10      18.811  30.715  13.919  4.00  0.00            
ATOM   1575   CA TYR C  10      19.000  31.512  15.100  4.00  0.00            
ATOM   1576   CB TYR C  10      20.491  31.814  15.322  4.00  0.00            
ATOM   1577   CG TYR C  10      20.699  32.641  16.541  4.00  0.00            
ATOM   1578  CD1 TYR C  10      20.632  34.013  16.477  4.00  0.00            
ATOM   1579  CD2 TYR C  10      20.963  32.043  17.750  4.00  0.00            
ATOM   1580  CE1 TYR C  10      20.830  34.781  17.600  4.00  0.00            
ATOM   1581  CE2 TYR C  10      21.163  32.804  18.875  4.00  0.00            
ATOM   1582   CZ TYR C  10      21.095  34.174  18.803  4.00  0.00            
ATOM   1583   OH TYR C  10      21.299  34.957  19.958  4.00  0.00            
ATOM   1584    C TYR C  10      18.331  32.807  14.871  4.00  0.00            
ATOM   1585    O TYR C  10      18.358  33.350  13.768  4.00  0.00            
ATOM   1586    N LEU C  11      17.684  33.341  15.916  4.00  0.00            
ATOM   1587   CA LEU C  11      17.126  34.622  15.680  4.00  0.00            
ATOM   1588   CB LEU C  11      15.591  34.685  15.646  4.00  0.00            
ATOM   1589   CG LEU C  11      14.989  34.020  14.395  4.00  0.00            
ATOM   1590  CD1 LEU C  11      15.487  34.714  13.115  4.00  0.00            
ATOM   1591  CD2 LEU C  11      15.221  32.502  14.392  4.00  0.00            
ATOM   1592    C LEU C  11      17.585  35.569  16.725  4.00  0.00            
ATOM   1593    O LEU C  11      17.546  35.278  17.919  4.00  0.00            
ATOM   1594    N VAL C  12      18.066  36.738  16.273  4.00  0.00            
ATOM   1595   CA VAL C  12      18.402  37.776  17.188  4.00  0.00            
ATOM   1596   CB VAL C  12      19.612  38.570  16.788  4.00  0.00            
ATOM   1597  CG1 VAL C  12      19.831  39.688  17.823  4.00  0.00            
ATOM   1598  CG2 VAL C  12      20.803  37.605  16.646  4.00  0.00            
ATOM   1599    C VAL C  12      17.217  38.664  17.109  4.00  0.00            
ATOM   1600    O VAL C  12      16.784  39.022  16.015  4.00  0.00            
ATOM   1601    N ILE C  13      16.633  39.040  18.257  4.00  0.00            
ATOM   1602   CA ILE C  13      15.412  39.747  18.063  4.00  0.00            
ATOM   1603   CB ILE C  13      14.203  39.000  18.536  4.00  0.00            
ATOM   1604  CG1 ILE C  13      14.114  37.633  17.837  4.00  0.00            
ATOM   1605  CG2 ILE C  13      12.985  39.900  18.268  4.00  0.00            
ATOM   1606  CD1 ILE C  13      15.168  36.629  18.304  4.00  0.00            
ATOM   1607    C ILE C  13      15.428  41.056  18.768  4.00  0.00            
ATOM   1608    O ILE C  13      15.951  41.193  19.873  4.00  0.00            
ATOM   1609    N GLY C  14      14.855  42.066  18.089  4.00  0.00            
ATOM   1610   CA GLY C  14      14.667  43.368  18.644  4.00  0.00            
ATOM   1611    C GLY C  14      13.238  43.380  19.078  4.00  0.00            
ATOM   1612    O GLY C  14      12.700  42.348  19.478  4.00  0.00            
ATOM   1613    N GLY C  15      12.574  44.546  19.012  4.00  0.00            
ATOM   1614   CA GLY C  15      11.194  44.588  19.401  4.00  0.00            
ATOM   1615    C GLY C  15      10.632  45.850  18.847  4.00  0.00            
ATOM   1616    O GLY C  15      11.332  46.625  18.194  4.00  0.00            
ATOM   1617    N GLY C  16       9.332  46.084  19.092  4.00  0.00            
ATOM   1618   CA GLY C  16       8.729  47.286  18.611  4.00  0.00            
ATOM   1619    C GLY C  16       9.061  48.367  19.631  4.00  0.00            
ATOM   1620    O GLY C  16       9.701  49.377  19.232  4.00  0.00            
ATOM   1621  OXT GLY C  16       8.683  48.194  20.821  4.00  0.00            
END
