# Supplementary material for: Integrative modeling of diverse protein-peptide systems using CABS-dock
Source: PLoS Comput Biol. 2023 Jul 5;19(7):e1011275. doi: 10.1371/journal.pcbi.1011275 (PMC10351741; doi:10.1371/journal.pcbi.1011275)
Supplement: S1 File — Files in pdb format containing atomic coordinates of the structures obtained in this study: the highest-scored amyloid models and 10 examples of the docked peptide for each enzyme-substrate complex. (ZIP) [file pcbi.1011275.s006.zip › 13_HIV1_AAGAVASYDYLVIGGG/816.pdb]

CRYST1    0.000    0.000    0.000   0.00   0.00   0.00 P 1           1
ATOM      1    N PRO A   1      13.741  12.044  27.751  1.00  1.00            
ATOM      2   CA PRO A   1      13.497  13.443  28.195  1.00  1.00            
ATOM      3   CD PRO A   1      13.659  11.127  28.940  1.00  1.00            
ATOM      4   CB PRO A   1      13.059  13.358  29.655  1.00  1.00            
ATOM      5   CG PRO A   1      13.667  12.049  30.166  1.00  1.00            
ATOM      6    C PRO A   1      14.796  14.164  28.015  1.00  1.00            
ATOM      7    O PRO A   1      14.793  15.394  27.981  1.00  1.00            
ATOM      8    N GLN A   2      15.917  13.424  27.901  4.00  1.00            
ATOM      9   CA GLN A   2      17.199  14.042  27.716  4.00  1.00            
ATOM     10   CB GLN A   2      18.349  13.219  28.316  4.00  1.00            
ATOM     11   CG GLN A   2      19.713  13.903  28.243  4.00  1.00            
ATOM     12   CD GLN A   2      20.757  12.858  28.606  4.00  1.00            
ATOM     13  OE1 GLN A   2      21.503  13.006  29.573  4.00  1.00            
ATOM     14  NE2 GLN A   2      20.810  11.765  27.799  4.00  1.00            
ATOM     15    C GLN A   2      17.424  14.111  26.237  4.00  1.00            
ATOM     16    O GLN A   2      17.216  13.127  25.531  4.00  1.00            
ATOM     17    N ILE A   3      17.867  15.278  25.726  4.00  1.00            
ATOM     18   CA ILE A   3      18.038  15.409  24.305  4.00  1.00            
ATOM     19   CB ILE A   3      17.671  16.766  23.781  4.00  1.00            
ATOM     20  CG1 ILE A   3      16.206  17.106  24.113  4.00  1.00            
ATOM     21  CG2 ILE A   3      17.980  16.771  22.274  4.00  1.00            
ATOM     22  CD1 ILE A   3      15.941  17.341  25.602  4.00  1.00            
ATOM     23    C ILE A   3      19.512  15.253  24.032  4.00  1.00            
ATOM     24    O ILE A   3      20.326  16.040  24.512  4.00  1.00            
ATOM     25    N THR A   4      19.891  14.205  23.269  1.00  1.00            
ATOM     26   CA THR A   4      21.269  13.883  22.984  1.00  1.00            
ATOM     27   CB THR A   4      21.431  12.495  22.442  1.00  1.00            
ATOM     28  OG1 THR A   4      22.802  12.132  22.461  1.00  1.00            
ATOM     29  CG2 THR A   4      20.884  12.447  21.006  1.00  1.00            
ATOM     30    C THR A   4      21.938  14.832  22.028  1.00  1.00            
ATOM     31    O THR A   4      23.093  15.198  22.229  1.00  1.00            
ATOM     32    N LEU A   5      21.227  15.275  20.977  1.00  1.00            
ATOM     33   CA LEU A   5      21.761  16.198  20.009  1.00  1.00            
ATOM     34   CB LEU A   5      22.449  17.412  20.675  1.00  1.00            
ATOM     35   CG LEU A   5      22.787  18.556  19.699  1.00  1.00            
ATOM     36  CD1 LEU A   5      21.524  19.007  18.949  1.00  1.00            
ATOM     37  CD2 LEU A   5      23.510  19.717  20.398  1.00  1.00            
ATOM     38    C LEU A   5      22.665  15.590  18.963  1.00  1.00            
ATOM     39    O LEU A   5      23.293  16.334  18.211  1.00  1.00            
ATOM     40    N TRP A   6      22.790  14.252  18.829  1.00  1.00            
ATOM     41   CA TRP A   6      23.565  13.873  17.671  1.00  1.00            
ATOM     42   CB TRP A   6      23.875  12.378  17.503  1.00  1.00            
ATOM     43   CG TRP A   6      24.881  12.181  16.389  1.00  1.00            
ATOM     44  CD2 TRP A   6      24.566  11.982  15.003  1.00  1.00            
ATOM     45  CD1 TRP A   6      26.245  12.197  16.471  1.00  1.00            
ATOM     46  NE1 TRP A   6      26.794  12.032  15.224  1.00  1.00            
ATOM     47  CE2 TRP A   6      25.773  11.895  14.307  1.00  1.00            
ATOM     48  CE3 TRP A   6      23.365  11.885  14.354  1.00  1.00            
ATOM     49  CZ2 TRP A   6      25.801  11.713  12.957  1.00  1.00            
ATOM     50  CZ3 TRP A   6      23.399  11.694  12.990  1.00  1.00            
ATOM     51  CH2 TRP A   6      24.592  11.611  12.304  1.00  1.00            
ATOM     52    C TRP A   6      22.740  14.288  16.491  1.00  1.00            
ATOM     53    O TRP A   6      23.228  14.918  15.554  1.00  1.00            
ATOM     54    N LYS A   7      21.434  13.952  16.543  1.00  1.00            
ATOM     55   CA LYS A   7      20.477  14.334  15.548  1.00  1.00            
ATOM     56   CB LYS A   7      19.268  13.381  15.505  1.00  1.00            
ATOM     57   CG LYS A   7      18.325  13.591  14.321  1.00  1.00            
ATOM     58   CD LYS A   7      17.291  12.474  14.184  1.00  1.00            
ATOM     59   CE LYS A   7      16.163  12.803  13.208  1.00  1.00            
ATOM     60   NZ LYS A   7      15.066  11.824  13.365  1.00  1.00            
ATOM     61    C LYS A   7      20.011  15.700  15.972  1.00  1.00            
ATOM     62    O LYS A   7      20.202  16.093  17.122  1.00  1.00            
ATOM     63    N ARG A   8      19.405  16.491  15.050  1.00  1.00            
ATOM     64   CA ARG A   8      18.960  17.830  15.336  1.00  1.00            
ATOM     65   CB ARG A   8      18.365  18.474  14.076  1.00  1.00            
ATOM     66   CG ARG A   8      19.267  18.289  12.855  1.00  1.00            
ATOM     67   CD ARG A   8      18.611  18.717  11.543  1.00  1.00            
ATOM     68   NE ARG A   8      18.284  20.159  11.691  1.00  1.00            
ATOM     69   CZ ARG A   8      17.445  20.773  10.809  1.00  1.00            
ATOM     70  NH1 ARG A   8      16.929  20.073   9.755  1.00  1.00            
ATOM     71  NH2 ARG A   8      17.124  22.085  10.989  1.00  1.00            
ATOM     72    C ARG A   8      17.836  17.705  16.328  1.00  1.00            
ATOM     73    O ARG A   8      16.971  16.841  16.188  1.00  1.00            
ATOM     74    N PRO A   9      17.837  18.553  17.332  1.00  1.00            
ATOM     75   CA PRO A   9      16.802  18.534  18.343  1.00  1.00            
ATOM     76   CD PRO A   9      18.420  19.870  17.177  1.00  1.00            
ATOM     77   CB PRO A   9      17.063  19.778  19.188  1.00  1.00            
ATOM     78   CG PRO A   9      17.647  20.766  18.162  1.00  1.00            
ATOM     79    C PRO A   9      15.498  18.661  17.621  1.00  1.00            
ATOM     80    O PRO A   9      15.364  19.569  16.807  1.00  1.00            
ATOM     81    N LEU A  10      14.531  17.767  17.893  4.00  1.00            
ATOM     82   CA LEU A  10      13.261  17.905  17.239  4.00  1.00            
ATOM     83   CB LEU A  10      13.044  16.883  16.100  4.00  1.00            
ATOM     84   CG LEU A  10      11.734  17.024  15.285  4.00  1.00            
ATOM     85  CD1 LEU A  10      11.745  16.062  14.089  4.00  1.00            
ATOM     86  CD2 LEU A  10      10.459  16.810  16.122  4.00  1.00            
ATOM     87    C LEU A  10      12.221  17.706  18.281  4.00  1.00            
ATOM     88    O LEU A  10      12.316  16.801  19.111  4.00  1.00            
ATOM     89    N VAL A  11      11.182  18.554  18.264  4.00  1.00            
ATOM     90   CA VAL A  11      10.181  18.380  19.264  4.00  1.00            
ATOM     91   CB VAL A  11      10.139  19.481  20.279  4.00  1.00            
ATOM     92  CG1 VAL A  11      11.509  19.589  20.971  4.00  1.00            
ATOM     93  CG2 VAL A  11       9.652  20.764  19.587  4.00  1.00            
ATOM     94    C VAL A  11       8.858  18.403  18.598  4.00  1.00            
ATOM     95    O VAL A  11       8.709  18.883  17.476  4.00  1.00            
ATOM     96    N THR A  12       7.851  17.843  19.285  4.00  1.00            
ATOM     97   CA THR A  12       6.526  17.914  18.770  4.00  1.00            
ATOM     98   CB THR A  12       5.753  16.648  18.998  4.00  1.00            
ATOM     99  OG1 THR A  12       5.662  16.364  20.388  4.00  1.00            
ATOM    100  CG2 THR A  12       6.486  15.502  18.280  4.00  1.00            
ATOM    101    C THR A  12       5.905  19.013  19.567  4.00  1.00            
ATOM    102    O THR A  12       5.841  18.938  20.794  4.00  1.00            
ATOM    103    N ILE A  13       5.456  20.084  18.882  4.00  1.00            
ATOM    104   CA ILE A  13       4.933  21.221  19.581  4.00  1.00            
ATOM    105   CB ILE A  13       5.690  22.488  19.290  4.00  1.00            
ATOM    106  CG1 ILE A  13       5.415  23.562  20.354  4.00  1.00            
ATOM    107  CG2 ILE A  13       5.351  22.926  17.855  4.00  1.00            
ATOM    108  CD1 ILE A  13       6.388  24.740  20.283  4.00  1.00            
ATOM    109    C ILE A  13       3.524  21.404  19.142  4.00  1.00            
ATOM    110    O ILE A  13       3.183  21.159  17.987  4.00  1.00            
ATOM    111    N ARG A  14       2.647  21.809  20.077  4.00  1.00            
ATOM    112   CA ARG A  14       1.287  21.961  19.677  4.00  1.00            
ATOM    113   CB ARG A  14       0.328  21.014  20.417  4.00  1.00            
ATOM    114   CG ARG A  14      -1.090  21.039  19.849  4.00  1.00            
ATOM    115   CD ARG A  14      -2.071  20.110  20.564  4.00  1.00            
ATOM    116   NE ARG A  14      -3.386  20.266  19.882  4.00  1.00            
ATOM    117   CZ ARG A  14      -4.497  19.654  20.380  4.00  1.00            
ATOM    118  NH1 ARG A  14      -4.412  18.897  21.513  4.00  1.00            
ATOM    119  NH2 ARG A  14      -5.694  19.789  19.736  4.00  1.00            
ATOM    120    C ARG A  14       0.839  23.355  19.979  4.00  1.00            
ATOM    121    O ARG A  14       0.932  23.807  21.120  4.00  1.00            
ATOM    122    N ILE A  15       0.344  24.086  18.955  4.00  1.00            
ATOM    123   CA ILE A  15      -0.082  25.433  19.207  4.00  1.00            
ATOM    124   CB ILE A  15       1.046  26.406  19.022  4.00  1.00            
ATOM    125  CG1 ILE A  15       0.602  27.844  19.320  4.00  1.00            
ATOM    126  CG2 ILE A  15       1.619  26.201  17.609  4.00  1.00            
ATOM    127  CD1 ILE A  15       1.761  28.840  19.310  4.00  1.00            
ATOM    128    C ILE A  15      -1.161  25.837  18.258  4.00  1.00            
ATOM    129    O ILE A  15      -1.080  25.577  17.059  4.00  1.00            
ATOM    130    N GLY A  16      -2.212  26.491  18.789  3.00  1.00            
ATOM    131   CA GLY A  16      -3.236  27.059  17.965  3.00  1.00            
ATOM    132    C GLY A  16      -3.969  25.975  17.248  3.00  1.00            
ATOM    133    O GLY A  16      -4.659  26.241  16.265  3.00  1.00            
ATOM    134    N GLY A  17      -3.860  24.722  17.723  3.00  1.00            
ATOM    135   CA GLY A  17      -4.547  23.663  17.045  3.00  1.00            
ATOM    136    C GLY A  17      -3.636  23.112  15.996  3.00  1.00            
ATOM    137    O GLY A  17      -4.037  22.272  15.191  3.00  1.00            
ATOM    138    N GLN A  18      -2.374  23.576  15.977  4.00  1.00            
ATOM    139   CA GLN A  18      -1.462  23.083  14.992  4.00  1.00            
ATOM    140   CB GLN A  18      -0.751  24.189  14.188  4.00  1.00            
ATOM    141   CG GLN A  18      -1.696  25.003  13.300  4.00  1.00            
ATOM    142   CD GLN A  18      -0.882  26.059  12.560  4.00  1.00            
ATOM    143  OE1 GLN A  18       0.280  25.843  12.220  4.00  1.00            
ATOM    144  NE2 GLN A  18      -1.513  27.233  12.296  4.00  1.00            
ATOM    145    C GLN A  18      -0.408  22.282  15.683  4.00  1.00            
ATOM    146    O GLN A  18       0.097  22.671  16.734  4.00  1.00            
ATOM    147    N LEU A  19      -0.068  21.112  15.100  4.00  1.00            
ATOM    148   CA LEU A  19       0.969  20.289  15.648  4.00  1.00            
ATOM    149   CB LEU A  19       0.667  18.780  15.602  4.00  1.00            
ATOM    150   CG LEU A  19       1.680  17.903  16.372  4.00  1.00            
ATOM    151  CD1 LEU A  19       3.081  17.948  15.741  4.00  1.00            
ATOM    152  CD2 LEU A  19       1.691  18.240  17.873  4.00  1.00            
ATOM    153    C LEU A  19       2.151  20.569  14.789  4.00  1.00            
ATOM    154    O LEU A  19       2.039  20.573  13.563  4.00  1.00            
ATOM    155    N LYS A  20       3.323  20.823  15.397  4.00  1.00            
ATOM    156   CA LYS A  20       4.395  21.210  14.540  4.00  1.00            
ATOM    157   CB LYS A  20       4.644  22.727  14.553  4.00  1.00            
ATOM    158   CG LYS A  20       5.477  23.226  13.371  4.00  1.00            
ATOM    159   CD LYS A  20       4.719  23.188  12.043  4.00  1.00            
ATOM    160   CE LYS A  20       3.509  24.128  11.993  4.00  1.00            
ATOM    161   NZ LYS A  20       3.953  25.540  12.018  4.00  1.00            
ATOM    162    C LYS A  20       5.678  20.577  14.944  4.00  1.00            
ATOM    163    O LYS A  20       5.898  20.248  16.108  4.00  1.00            
ATOM    164    N GLU A  21       6.559  20.377  13.943  4.00  1.00            
ATOM    165   CA GLU A  21       7.880  19.907  14.211  4.00  1.00            
ATOM    166   CB GLU A  21       8.642  19.403  12.961  4.00  1.00            
ATOM    167   CG GLU A  21       8.090  18.143  12.276  4.00  1.00            
ATOM    168   CD GLU A  21       7.134  18.555  11.161  4.00  1.00            
ATOM    169  OE1 GLU A  21       6.126  19.242  11.477  4.00  1.00            
ATOM    170  OE2 GLU A  21       7.395  18.194   9.981  4.00  1.00            
ATOM    171    C GLU A  21       8.613  21.118  14.696  4.00  1.00            
ATOM    172    O GLU A  21       8.370  22.222  14.208  4.00  1.00            
ATOM    173    N ALA A  22       9.525  20.964  15.679  4.00  1.00            
ATOM    174   CA ALA A  22      10.207  22.132  16.162  4.00  1.00            
ATOM    175   CB ALA A  22       9.552  22.753  17.406  4.00  1.00            
ATOM    176    C ALA A  22      11.599  21.764  16.543  4.00  1.00            
ATOM    177    O ALA A  22      11.913  20.595  16.764  4.00  1.00            
ATOM    178    N LEU A  23      12.483  22.782  16.574  4.00  1.00            
ATOM    179   CA LEU A  23      13.817  22.615  17.066  4.00  1.00            
ATOM    180   CB LEU A  23      14.931  23.255  16.220  4.00  1.00            
ATOM    181   CG LEU A  23      15.261  22.511  14.914  4.00  1.00            
ATOM    182  CD1 LEU A  23      14.057  22.473  13.963  4.00  1.00            
ATOM    183  CD2 LEU A  23      16.526  23.091  14.260  4.00  1.00            
ATOM    184    C LEU A  23      13.824  23.322  18.383  4.00  1.00            
ATOM    185    O LEU A  23      13.082  24.284  18.580  4.00  1.00            
ATOM    186    N LEU A  24      14.621  22.836  19.351  4.00  1.00            
ATOM    187   CA LEU A  24      14.707  23.561  20.582  4.00  1.00            
ATOM    188   CB LEU A  24      14.896  22.678  21.822  4.00  1.00            
ATOM    189   CG LEU A  24      13.728  21.715  22.077  4.00  1.00            
ATOM    190  CD1 LEU A  24      13.978  20.870  23.334  4.00  1.00            
ATOM    191  CD2 LEU A  24      12.383  22.456  22.113  4.00  1.00            
ATOM    192    C LEU A  24      15.969  24.348  20.449  4.00  1.00            
ATOM    193    O LEU A  24      17.049  23.772  20.315  4.00  1.00            
ATOM    194    N ASP A  25      15.885  25.691  20.472  1.00  1.00            
ATOM    195   CA ASP A  25      17.098  26.418  20.260  1.00  1.00            
ATOM    196   CB ASP A  25      16.993  27.517  19.193  1.00  1.00            
ATOM    197   CG ASP A  25      18.409  27.988  18.904  1.00  1.00            
ATOM    198  OD1 ASP A  25      19.356  27.216  19.213  1.00  1.00            
ATOM    199  OD2 ASP A  25      18.565  29.117  18.368  1.00  1.00            
ATOM    200    C ASP A  25      17.506  27.095  21.517  1.00  1.00            
ATOM    201    O ASP A  25      16.759  27.882  22.096  1.00  1.00            
ATOM    202    N THR A  26      18.719  26.758  21.976  3.00  1.00            
ATOM    203   CA THR A  26      19.342  27.422  23.073  3.00  1.00            
ATOM    204   CB THR A  26      20.613  26.744  23.488  3.00  1.00            
ATOM    205  OG1 THR A  26      21.523  26.710  22.400  3.00  1.00            
ATOM    206  CG2 THR A  26      20.277  25.313  23.945  3.00  1.00            
ATOM    207    C THR A  26      19.664  28.778  22.546  3.00  1.00            
ATOM    208    O THR A  26      19.688  29.770  23.271  3.00  1.00            
ATOM    209    N GLY A  27      19.891  28.821  21.222  3.00  1.00            
ATOM    210   CA GLY A  27      20.369  29.971  20.522  3.00  1.00            
ATOM    211    C GLY A  27      19.485  31.169  20.624  3.00  1.00            
ATOM    212    O GLY A  27      19.975  32.269  20.873  3.00  1.00            
ATOM    213    N ALA A  28      18.164  31.012  20.461  1.00  1.00            
ATOM    214   CA ALA A  28      17.389  32.208  20.318  1.00  1.00            
ATOM    215   CB ALA A  28      16.176  32.028  19.388  1.00  1.00            
ATOM    216    C ALA A  28      16.865  32.772  21.594  1.00  1.00            
ATOM    217    O ALA A  28      16.545  32.057  22.543  1.00  1.00            
ATOM    218    N ASP A  29      16.806  34.119  21.639  1.00  1.00            
ATOM    219   CA ASP A  29      16.187  34.801  22.733  1.00  1.00            
ATOM    220   CB ASP A  29      16.497  36.305  22.785  1.00  1.00            
ATOM    221   CG ASP A  29      17.868  36.452  23.435  1.00  1.00            
ATOM    222  OD1 ASP A  29      18.373  35.433  23.982  1.00  1.00            
ATOM    223  OD2 ASP A  29      18.426  37.580  23.403  1.00  1.00            
ATOM    224    C ASP A  29      14.715  34.587  22.647  1.00  1.00            
ATOM    225    O ASP A  29      14.051  34.321  23.647  1.00  1.00            
ATOM    226    N ASP A  30      14.169  34.689  21.422  1.00  1.00            
ATOM    227   CA ASP A  30      12.760  34.543  21.222  1.00  1.00            
ATOM    228   CB ASP A  30      12.157  35.637  20.327  1.00  1.00            
ATOM    229   CG ASP A  30      12.754  35.476  18.936  1.00  1.00            
ATOM    230  OD1 ASP A  30      13.931  35.037  18.840  1.00  1.00            
ATOM    231  OD2 ASP A  30      12.041  35.792  17.947  1.00  1.00            
ATOM    232    C ASP A  30      12.473  33.258  20.548  1.00  1.00            
ATOM    233    O ASP A  30      13.289  32.336  20.526  1.00  1.00            
ATOM    234    N THR A  31      11.250  33.180  19.997  1.00  1.00            
ATOM    235   CA THR A  31      10.854  32.016  19.285  1.00  1.00            
ATOM    236   CB THR A  31       9.794  31.218  19.991  1.00  1.00            
ATOM    237  OG1 THR A  31       8.636  32.013  20.195  1.00  1.00            
ATOM    238  CG2 THR A  31      10.351  30.731  21.341  1.00  1.00            
ATOM    239    C THR A  31      10.317  32.430  17.969  1.00  1.00            
ATOM    240    O THR A  31       9.748  33.510  17.817  1.00  1.00            
ATOM    241    N VAL A  32      10.516  31.573  16.957  4.00  1.00            
ATOM    242   CA VAL A  32       9.993  31.948  15.690  4.00  1.00            
ATOM    243   CB VAL A  32      11.041  32.286  14.672  4.00  1.00            
ATOM    244  CG1 VAL A  32      11.802  33.531  15.153  4.00  1.00            
ATOM    245  CG2 VAL A  32      11.930  31.049  14.452  4.00  1.00            
ATOM    246    C VAL A  32       9.213  30.813  15.146  4.00  1.00            
ATOM    247    O VAL A  32       9.563  29.650  15.332  4.00  1.00            
ATOM    248    N LEU A  33       8.102  31.127  14.461  4.00  1.00            
ATOM    249   CA LEU A  33       7.372  30.039  13.904  4.00  1.00            
ATOM    250   CB LEU A  33       5.988  29.770  14.532  4.00  1.00            
ATOM    251   CG LEU A  33       5.078  30.997  14.707  4.00  1.00            
ATOM    252  CD1 LEU A  33       4.820  31.699  13.367  4.00  1.00            
ATOM    253  CD2 LEU A  33       3.780  30.620  15.444  4.00  1.00            
ATOM    254    C LEU A  33       7.216  30.246  12.429  4.00  1.00            
ATOM    255    O LEU A  33       7.415  31.345  11.914  4.00  1.00            
ATOM    256    N GLU A  34       6.874  29.159  11.706  4.00  1.00            
ATOM    257   CA GLU A  34       6.684  29.225  10.284  4.00  1.00            
ATOM    258   CB GLU A  34       6.409  27.865   9.598  4.00  1.00            
ATOM    259   CG GLU A  34       7.602  26.905   9.530  4.00  1.00            
ATOM    260   CD GLU A  34       7.270  25.786   8.541  4.00  1.00            
ATOM    261  OE1 GLU A  34       6.495  24.860   8.900  4.00  1.00            
ATOM    262  OE2 GLU A  34       7.800  25.853   7.398  4.00  1.00            
ATOM    263    C GLU A  34       5.469  30.053  10.063  4.00  1.00            
ATOM    264    O GLU A  34       4.721  30.305  11.007  4.00  1.00            
ATOM    265    N GLU A  35       5.271  30.512   8.807  1.00  1.00            
ATOM    266   CA GLU A  35       4.165  31.363   8.476  1.00  1.00            
ATOM    267   CB GLU A  35       4.016  31.605   6.964  1.00  1.00            
ATOM    268   CG GLU A  35       5.168  32.439   6.394  1.00  1.00            
ATOM    269   CD GLU A  35       4.954  32.629   4.899  1.00  1.00            
ATOM    270  OE1 GLU A  35       3.995  32.026   4.348  1.00  1.00            
ATOM    271  OE2 GLU A  35       5.758  33.383   4.288  1.00  1.00            
ATOM    272    C GLU A  35       2.934  30.733   8.999  1.00  1.00            
ATOM    273    O GLU A  35       2.453  29.715   8.503  1.00  1.00            
ATOM    274    N MET A  36       2.420  31.346  10.074  1.00  1.00            
ATOM    275   CA MET A  36       1.266  30.831  10.719  1.00  1.00            
ATOM    276   CB MET A  36       1.603  30.249  12.105  1.00  1.00            
ATOM    277   CG MET A  36       0.434  29.608  12.853  1.00  1.00            
ATOM    278   SD MET A  36       0.899  28.883  14.455  1.00  1.00            
ATOM    279   CE MET A  36      -0.769  28.287  14.855  1.00  1.00            
ATOM    280    C MET A  36       0.340  31.978  10.904  1.00  1.00            
ATOM    281    O MET A  36       0.694  32.973  11.534  1.00  1.00            
ATOM    282    N ASN A  37      -0.878  31.879  10.343  1.00  1.00            
ATOM    283   CA ASN A  37      -1.803  32.949  10.543  1.00  1.00            
ATOM    284   CB ASN A  37      -2.961  32.965   9.531  1.00  1.00            
ATOM    285   CG ASN A  37      -2.407  33.448   8.198  1.00  1.00            
ATOM    286  OD1 ASN A  37      -1.963  32.656   7.368  1.00  1.00            
ATOM    287  ND2 ASN A  37      -2.436  34.790   7.985  1.00  1.00            
ATOM    288    C ASN A  37      -2.377  32.709  11.892  1.00  1.00            
ATOM    289    O ASN A  37      -2.835  31.611  12.200  1.00  1.00            
ATOM    290    N LEU A  38      -2.323  33.735  12.748  1.00  1.00            
ATOM    291   CA LEU A  38      -2.844  33.572  14.064  1.00  1.00            
ATOM    292   CB LEU A  38      -1.754  33.619  15.154  1.00  1.00            
ATOM    293   CG LEU A  38      -0.782  32.432  15.134  1.00  1.00            
ATOM    294  CD1 LEU A  38       0.298  32.577  16.221  1.00  1.00            
ATOM    295  CD2 LEU A  38      -1.545  31.105  15.249  1.00  1.00            
ATOM    296    C LEU A  38      -3.708  34.753  14.343  1.00  1.00            
ATOM    297    O LEU A  38      -3.540  35.844  13.796  1.00  1.00            
ATOM    298    N PRO A  39      -4.683  34.505  15.156  1.00  1.00            
ATOM    299   CA PRO A  39      -5.607  35.539  15.523  1.00  1.00            
ATOM    300   CD PRO A  39      -5.319  33.197  15.122  1.00  1.00            
ATOM    301   CB PRO A  39      -6.957  34.851  15.728  1.00  1.00            
ATOM    302   CG PRO A  39      -6.609  33.368  15.933  1.00  1.00            
ATOM    303    C PRO A  39      -5.110  36.229  16.743  1.00  1.00            
ATOM    304    O PRO A  39      -4.099  35.813  17.305  1.00  1.00            
ATOM    305    N GLY A  40      -5.812  37.293  17.167  1.00  1.00            
ATOM    306   CA GLY A  40      -5.390  37.961  18.351  1.00  1.00            
ATOM    307    C GLY A  40      -5.037  39.338  17.936  1.00  1.00            
ATOM    308    O GLY A  40      -5.836  40.047  17.330  1.00  1.00            
ATOM    309    N LYS A  41      -3.810  39.759  18.272  1.00  1.00            
ATOM    310   CA LYS A  41      -3.431  41.079  17.898  1.00  1.00            
ATOM    311   CB LYS A  41      -3.432  42.042  19.097  1.00  1.00            
ATOM    312   CG LYS A  41      -4.792  42.086  19.802  1.00  1.00            
ATOM    313   CD LYS A  41      -4.779  42.732  21.191  1.00  1.00            
ATOM    314   CE LYS A  41      -3.728  42.152  22.142  1.00  1.00            
ATOM    315   NZ LYS A  41      -3.810  40.674  22.164  1.00  1.00            
ATOM    316    C LYS A  41      -2.052  41.007  17.366  1.00  1.00            
ATOM    317    O LYS A  41      -1.480  39.925  17.265  1.00  1.00            
ATOM    318    N TRP A  42      -1.477  42.156  16.974  1.00  1.00            
ATOM    319   CA TRP A  42      -0.168  42.018  16.425  1.00  1.00            
ATOM    320   CB TRP A  42      -0.191  41.894  14.899  1.00  1.00            
ATOM    321   CG TRP A  42      -0.880  43.078  14.274  1.00  1.00            
ATOM    322  CD2 TRP A  42      -2.303  43.186  14.113  1.00  1.00            
ATOM    323  CD1 TRP A  42      -0.345  44.239  13.801  1.00  1.00            
ATOM    324  NE1 TRP A  42      -1.345  45.066  13.355  1.00  1.00            
ATOM    325  CE2 TRP A  42      -2.557  44.434  13.536  1.00  1.00            
ATOM    326  CE3 TRP A  42      -3.317  42.323  14.416  1.00  1.00            
ATOM    327  CZ2 TRP A  42      -3.830  44.836  13.261  1.00  1.00            
ATOM    328  CZ3 TRP A  42      -4.601  42.733  14.131  1.00  1.00            
ATOM    329  CH2 TRP A  42      -4.854  43.964  13.562  1.00  1.00            
ATOM    330    C TRP A  42       0.681  43.200  16.741  1.00  1.00            
ATOM    331    O TRP A  42       0.205  44.327  16.867  1.00  1.00            
ATOM    332    N LYS A  43       1.992  42.934  16.882  4.00  1.00            
ATOM    333   CA LYS A  43       2.974  43.959  17.050  4.00  1.00            
ATOM    334   CB LYS A  43       3.950  43.703  18.207  4.00  1.00            
ATOM    335   CG LYS A  43       3.270  43.781  19.578  4.00  1.00            
ATOM    336   CD LYS A  43       4.051  43.077  20.688  4.00  1.00            
ATOM    337   CE LYS A  43       3.371  43.108  22.057  4.00  1.00            
ATOM    338   NZ LYS A  43       3.792  44.313  22.804  4.00  1.00            
ATOM    339    C LYS A  43       3.708  43.946  15.747  4.00  1.00            
ATOM    340    O LYS A  43       3.528  43.036  14.940  4.00  1.00            
ATOM    341    N PRO A  44       4.516  44.931  15.495  4.00  0.00            
ATOM    342   CA PRO A  44       5.253  44.972  14.256  4.00  0.00            
ATOM    343   CD PRO A  44       4.248  46.253  16.022  4.00  0.00            
ATOM    344   CB PRO A  44       5.510  46.459  13.977  4.00  0.00            
ATOM    345   CG PRO A  44       5.276  47.158  15.325  4.00  0.00            
ATOM    346    C PRO A  44       6.484  44.151  14.189  4.00  0.00            
ATOM    347    O PRO A  44       6.839  43.488  15.161  4.00  0.00            
ATOM    348    N LYS A  45       7.156  44.226  13.026  4.00  0.00            
ATOM    349   CA LYS A  45       8.275  43.405  12.697  4.00  0.00            
ATOM    350   CB LYS A  45       8.796  43.558  11.252  4.00  0.00            
ATOM    351   CG LYS A  45       9.467  44.901  10.935  4.00  0.00            
ATOM    352   CD LYS A  45      10.341  44.848   9.677  4.00  0.00            
ATOM    353   CE LYS A  45      10.043  45.943   8.649  4.00  0.00            
ATOM    354   NZ LYS A  45      10.943  45.790   7.484  4.00  0.00            
ATOM    355    C LYS A  45       9.443  43.597  13.584  4.00  0.00            
ATOM    356    O LYS A  45       9.635  44.634  14.216  4.00  0.00            
ATOM    357    N MET A  46      10.265  42.534  13.632  4.00  0.00            
ATOM    358   CA MET A  46      11.448  42.539  14.423  4.00  0.00            
ATOM    359   CB MET A  46      11.513  41.395  15.445  4.00  0.00            
ATOM    360   CG MET A  46      10.494  41.567  16.568  4.00  0.00            
ATOM    361   SD MET A  46       8.770  41.364  16.033  4.00  0.00            
ATOM    362   CE MET A  46       8.064  42.324  17.403  4.00  0.00            
ATOM    363    C MET A  46      12.611  42.389  13.513  4.00  0.00            
ATOM    364    O MET A  46      12.460  42.161  12.314  4.00  0.00            
ATOM    365    N ILE A  47      13.823  42.553  14.076  4.00  0.00            
ATOM    366   CA ILE A  47      14.987  42.420  13.260  4.00  0.00            
ATOM    367   CB ILE A  47      15.899  43.626  13.241  4.00  0.00            
ATOM    368  CG1 ILE A  47      16.480  43.918  14.636  4.00  0.00            
ATOM    369  CG2 ILE A  47      15.133  44.816  12.639  4.00  0.00            
ATOM    370  CD1 ILE A  47      15.435  44.375  15.647  4.00  0.00            
ATOM    371    C ILE A  47      15.817  41.292  13.779  4.00  0.00            
ATOM    372    O ILE A  47      15.891  41.059  14.983  4.00  0.00            
ATOM    373    N GLY A  48      16.445  40.543  12.849  4.00  0.00            
ATOM    374   CA GLY A  48      17.278  39.433  13.207  4.00  0.00            
ATOM    375    C GLY A  48      18.687  39.886  13.252  4.00  0.00            
ATOM    376    O GLY A  48      18.990  41.078  13.231  4.00  0.00            
ATOM    377    N GLY A  49      19.590  38.900  13.337  4.00  0.00            
ATOM    378   CA GLY A  49      20.987  39.165  13.311  4.00  0.00            
ATOM    379    C GLY A  49      21.617  37.832  13.329  4.00  0.00            
ATOM    380    O GLY A  49      21.844  37.219  14.373  4.00  0.00            
ATOM    381    N ILE A  50      21.917  37.373  12.118  3.00  0.00            
ATOM    382   CA ILE A  50      22.444  36.085  11.866  3.00  0.00            
ATOM    383   CB ILE A  50      21.292  35.091  11.731  3.00  0.00            
ATOM    384  CG1 ILE A  50      21.709  33.601  11.821  3.00  0.00            
ATOM    385  CG2 ILE A  50      20.384  35.505  10.556  3.00  0.00            
ATOM    386  CD1 ILE A  50      22.554  33.003  10.696  3.00  0.00            
ATOM    387    C ILE A  50      23.222  36.326  10.627  3.00  0.00            
ATOM    388    O ILE A  50      24.061  37.225  10.613  3.00  0.00            
ATOM    389    N GLY A  51      23.009  35.526   9.574  3.00  0.00            
ATOM    390   CA GLY A  51      23.649  35.849   8.352  3.00  0.00            
ATOM    391    C GLY A  51      23.142  37.231   8.049  3.00  0.00            
ATOM    392    O GLY A  51      23.890  38.093   7.588  3.00  0.00            
ATOM    393    N GLY A  52      21.838  37.467   8.331  4.00  0.00            
ATOM    394   CA GLY A  52      21.215  38.761   8.204  4.00  0.00            
ATOM    395    C GLY A  52      19.751  38.531   8.056  4.00  0.00            
ATOM    396    O GLY A  52      19.334  37.566   7.418  4.00  0.00            
ATOM    397    N PHE A  53      18.906  39.414   8.627  4.00  0.00            
ATOM    398   CA PHE A  53      17.536  39.046   8.464  4.00  0.00            
ATOM    399   CB PHE A  53      17.227  37.759   9.253  4.00  0.00            
ATOM    400   CG PHE A  53      15.833  37.285   9.037  4.00  0.00            
ATOM    401  CD1 PHE A  53      15.500  36.572   7.907  4.00  0.00            
ATOM    402  CD2 PHE A  53      14.871  37.525   9.987  4.00  0.00            
ATOM    403  CE1 PHE A  53      14.214  36.123   7.717  4.00  0.00            
ATOM    404  CE2 PHE A  53      13.589  37.077   9.798  4.00  0.00            
ATOM    405   CZ PHE A  53      13.255  36.378   8.665  4.00  0.00            
ATOM    406    C PHE A  53      16.607  40.121   8.925  4.00  0.00            
ATOM    407    O PHE A  53      16.952  40.972   9.743  4.00  0.00            
ATOM    408    N ILE A  54      15.386  40.105   8.351  4.00  0.00            
ATOM    409   CA ILE A  54      14.317  40.958   8.779  4.00  0.00            
ATOM    410   CB ILE A  54      13.870  41.963   7.757  4.00  0.00            
ATOM    411  CG1 ILE A  54      15.037  42.850   7.297  4.00  0.00            
ATOM    412  CG2 ILE A  54      12.717  42.755   8.394  4.00  0.00            
ATOM    413  CD1 ILE A  54      16.047  42.105   6.425  4.00  0.00            
ATOM    414    C ILE A  54      13.166  40.016   8.957  4.00  0.00            
ATOM    415    O ILE A  54      12.859  39.241   8.055  4.00  0.00            
ATOM    416    N LYS A  55      12.503  40.036  10.129  4.00  0.00            
ATOM    417   CA LYS A  55      11.399  39.136  10.321  4.00  0.00            
ATOM    418   CB LYS A  55      11.532  38.230  11.547  4.00  0.00            
ATOM    419   CG LYS A  55      10.495  37.119  11.521  4.00  0.00            
ATOM    420   CD LYS A  55      10.913  35.890  12.318  4.00  0.00            
ATOM    421   CE LYS A  55      12.081  35.156  11.659  4.00  0.00            
ATOM    422   NZ LYS A  55      12.284  33.841  12.301  4.00  0.00            
ATOM    423    C LYS A  55      10.194  39.982  10.531  4.00  0.00            
ATOM    424    O LYS A  55      10.305  41.200  10.668  4.00  0.00            
ATOM    425    N VAL A  56       8.988  39.380  10.509  4.00  0.00            
ATOM    426   CA VAL A  56       7.874  40.236  10.770  4.00  0.00            
ATOM    427   CB VAL A  56       7.304  40.908   9.550  4.00  0.00            
ATOM    428  CG1 VAL A  56       6.633  39.858   8.649  4.00  0.00            
ATOM    429  CG2 VAL A  56       6.352  42.023  10.018  4.00  0.00            
ATOM    430    C VAL A  56       6.772  39.477  11.431  4.00  0.00            
ATOM    431    O VAL A  56       6.618  38.274  11.238  4.00  0.00            
ATOM    432    N ARG A  57       5.981  40.208  12.244  4.00  0.00            
ATOM    433   CA ARG A  57       4.855  39.711  12.983  4.00  0.00            
ATOM    434   CB ARG A  57       4.153  38.459  12.414  4.00  0.00            
ATOM    435   CG ARG A  57       3.107  38.738  11.335  4.00  0.00            
ATOM    436   CD ARG A  57       2.314  37.492  10.920  4.00  0.00            
ATOM    437   NE ARG A  57       1.139  37.954  10.128  4.00  0.00            
ATOM    438   CZ ARG A  57       0.834  37.381   8.927  4.00  0.00            
ATOM    439  NH1 ARG A  57       1.615  36.382   8.419  4.00  0.00            
ATOM    440  NH2 ARG A  57      -0.247  37.820   8.222  4.00  0.00            
ATOM    441    C ARG A  57       5.300  39.358  14.367  4.00  0.00            
ATOM    442    O ARG A  57       6.393  38.830  14.564  4.00  0.00            
ATOM    443    N GLN A  58       4.458  39.678  15.375  4.00  1.00            
ATOM    444   CA GLN A  58       4.719  39.285  16.732  4.00  1.00            
ATOM    445   CB GLN A  58       5.540  40.279  17.568  4.00  1.00            
ATOM    446   CG GLN A  58       5.756  39.764  18.993  4.00  1.00            
ATOM    447   CD GLN A  58       6.813  40.617  19.673  4.00  1.00            
ATOM    448  OE1 GLN A  58       7.867  40.117  20.065  4.00  1.00            
ATOM    449  NE2 GLN A  58       6.533  41.938  19.820  4.00  1.00            
ATOM    450    C GLN A  58       3.386  39.167  17.395  4.00  1.00            
ATOM    451    O GLN A  58       2.508  40.005  17.192  4.00  1.00            
ATOM    452    N TYR A  59       3.190  38.100  18.195  4.00  1.00            
ATOM    453   CA TYR A  59       1.951  37.983  18.903  4.00  1.00            
ATOM    454   CB TYR A  59       1.029  36.838  18.437  4.00  1.00            
ATOM    455   CG TYR A  59      -0.222  36.908  19.256  4.00  1.00            
ATOM    456  CD1 TYR A  59      -1.054  38.002  19.169  4.00  1.00            
ATOM    457  CD2 TYR A  59      -0.592  35.875  20.083  4.00  1.00            
ATOM    458  CE1 TYR A  59      -2.212  38.083  19.910  4.00  1.00            
ATOM    459  CE2 TYR A  59      -1.749  35.946  20.827  4.00  1.00            
ATOM    460   CZ TYR A  59      -2.561  37.054  20.746  4.00  1.00            
ATOM    461   OH TYR A  59      -3.747  37.129  21.511  4.00  1.00            
ATOM    462    C TYR A  59       2.308  37.801  20.339  4.00  1.00            
ATOM    463    O TYR A  59       3.373  37.279  20.665  4.00  1.00            
ATOM    464    N ASP A  60       1.430  38.271  21.245  4.00  1.00            
ATOM    465   CA ASP A  60       1.699  38.160  22.649  4.00  1.00            
ATOM    466   CB ASP A  60       0.855  39.105  23.531  4.00  1.00            
ATOM    467   CG ASP A  60       1.445  40.505  23.428  4.00  1.00            
ATOM    468  OD1 ASP A  60       2.591  40.619  22.917  4.00  1.00            
ATOM    469  OD2 ASP A  60       0.769  41.477  23.866  4.00  1.00            
ATOM    470    C ASP A  60       1.389  36.761  23.040  4.00  1.00            
ATOM    471    O ASP A  60       1.635  35.818  22.288  4.00  1.00            
ATOM    472    N GLN A  61       0.836  36.601  24.251  4.00  1.00            
ATOM    473   CA GLN A  61       0.624  35.310  24.826  4.00  1.00            
ATOM    474   CB GLN A  61       0.062  35.445  26.244  4.00  1.00            
ATOM    475   CG GLN A  61       1.013  36.315  27.076  4.00  1.00            
ATOM    476   CD GLN A  61       0.471  36.478  28.484  4.00  1.00            
ATOM    477  OE1 GLN A  61       1.082  36.027  29.450  4.00  1.00            
ATOM    478  NE2 GLN A  61      -0.706  37.150  28.607  4.00  1.00            
ATOM    479    C GLN A  61      -0.237  34.459  23.951  4.00  1.00            
ATOM    480    O GLN A  61      -1.426  34.715  23.759  4.00  1.00            
ATOM    481    N ILE A  62       0.408  33.430  23.357  4.00  1.00            
ATOM    482   CA ILE A  62      -0.226  32.370  22.619  4.00  1.00            
ATOM    483   CB ILE A  62       0.103  32.303  21.163  4.00  1.00            
ATOM    484  CG1 ILE A  62      -0.724  31.170  20.534  4.00  1.00            
ATOM    485  CG2 ILE A  62       1.625  32.154  20.988  4.00  1.00            
ATOM    486  CD1 ILE A  62      -2.233  31.376  20.671  4.00  1.00            
ATOM    487    C ILE A  62       0.285  31.134  23.303  4.00  1.00            
ATOM    488    O ILE A  62       1.491  30.959  23.454  4.00  1.00            
ATOM    489    N PRO A  63      -0.595  30.276  23.736  4.00  1.00            
ATOM    490   CA PRO A  63      -0.148  29.069  24.387  4.00  1.00            
ATOM    491   CD PRO A  63      -1.858  30.748  24.274  4.00  1.00            
ATOM    492   CB PRO A  63      -1.382  28.510  25.094  4.00  1.00            
ATOM    493   CG PRO A  63      -2.226  29.764  25.397  4.00  1.00            
ATOM    494    C PRO A  63       0.537  28.116  23.478  4.00  1.00            
ATOM    495    O PRO A  63       0.226  28.086  22.290  4.00  1.00            
ATOM    496    N VAL A  64       1.497  27.350  24.033  4.00  1.00            
ATOM    497   CA VAL A  64       2.228  26.366  23.305  4.00  1.00            
ATOM    498   CB VAL A  64       3.614  26.817  22.922  4.00  1.00            
ATOM    499  CG1 VAL A  64       4.405  25.629  22.344  4.00  1.00            
ATOM    500  CG2 VAL A  64       3.480  27.999  21.947  4.00  1.00            
ATOM    501    C VAL A  64       2.376  25.194  24.207  4.00  1.00            
ATOM    502    O VAL A  64       2.344  25.327  25.425  4.00  1.00            
ATOM    503    N GLU A  65       2.488  23.991  23.621  4.00  1.00            
ATOM    504   CA GLU A  65       2.715  22.865  24.463  4.00  1.00            
ATOM    505   CB GLU A  65       1.502  21.929  24.618  4.00  1.00            
ATOM    506   CG GLU A  65       0.412  22.518  25.516  4.00  1.00            
ATOM    507   CD GLU A  65      -0.792  21.585  25.513  4.00  1.00            
ATOM    508  OE1 GLU A  65      -0.650  20.413  25.071  4.00  1.00            
ATOM    509  OE2 GLU A  65      -1.879  22.042  25.956  4.00  1.00            
ATOM    510    C GLU A  65       3.829  22.082  23.851  4.00  1.00            
ATOM    511    O GLU A  65       3.814  21.788  22.658  4.00  1.00            
ATOM    512    N ILE A  66       4.852  21.750  24.661  4.00  1.00            
ATOM    513   CA ILE A  66       5.937  20.967  24.155  4.00  1.00            
ATOM    514   CB ILE A  66       7.274  21.635  24.256  4.00  1.00            
ATOM    515  CG1 ILE A  66       8.374  20.656  23.815  4.00  1.00            
ATOM    516  CG2 ILE A  66       7.442  22.172  25.685  4.00  1.00            
ATOM    517  CD1 ILE A  66       8.198  20.152  22.389  4.00  1.00            
ATOM    518    C ILE A  66       6.003  19.700  24.934  4.00  1.00            
ATOM    519    O ILE A  66       6.195  19.703  26.150  4.00  1.00            
ATOM    520    N CYS A  67       5.806  18.570  24.233  3.00  1.00            
ATOM    521   CA CYS A  67       5.934  17.286  24.845  3.00  1.00            
ATOM    522   CB CYS A  67       7.341  17.026  25.407  3.00  1.00            
ATOM    523   SG CYS A  67       8.608  16.893  24.110  3.00  1.00            
ATOM    524    C CYS A  67       4.961  17.188  25.983  3.00  1.00            
ATOM    525    O CYS A  67       5.130  16.355  26.870  3.00  1.00            
ATOM    526    N GLY A  68       3.899  18.019  25.989  3.00  1.00            
ATOM    527   CA GLY A  68       2.914  17.894  27.029  3.00  1.00            
ATOM    528    C GLY A  68       2.993  19.021  28.017  3.00  1.00            
ATOM    529    O GLY A  68       1.972  19.402  28.586  3.00  1.00            
ATOM    530    N HIS A  69       4.188  19.600  28.254  4.00  1.00            
ATOM    531   CA HIS A  69       4.273  20.669  29.214  4.00  1.00            
ATOM    532  ND1 HIS A  69       5.494  23.218  30.920  4.00  1.00            
ATOM    533   CG HIS A  69       5.747  21.866  30.884  4.00  1.00            
ATOM    534   CB HIS A  69       5.708  21.024  29.644  4.00  1.00            
ATOM    535  NE2 HIS A  69       5.928  22.605  33.010  4.00  1.00            
ATOM    536  CD2 HIS A  69       6.012  21.511  32.174  4.00  1.00            
ATOM    537  CE1 HIS A  69       5.613  23.612  32.213  4.00  1.00            
ATOM    538    C HIS A  69       3.677  21.886  28.561  4.00  1.00            
ATOM    539    O HIS A  69       3.660  21.986  27.336  4.00  1.00            
ATOM    540    N LYS A  70       3.143  22.835  29.366  4.00  1.00            
ATOM    541   CA LYS A  70       2.507  24.014  28.829  4.00  1.00            
ATOM    542   CB LYS A  70       1.349  24.543  29.705  4.00  1.00            
ATOM    543   CG LYS A  70       0.179  23.563  29.872  4.00  1.00            
ATOM    544   CD LYS A  70      -0.946  24.070  30.785  4.00  1.00            
ATOM    545   CE LYS A  70      -0.589  24.087  32.274  4.00  1.00            
ATOM    546   NZ LYS A  70      -1.782  24.429  33.085  4.00  1.00            
ATOM    547    C LYS A  70       3.514  25.126  28.684  4.00  1.00            
ATOM    548    O LYS A  70       4.542  25.144  29.358  4.00  1.00            
ATOM    549    N ALA A  71       3.250  26.080  27.761  4.00  1.00            
ATOM    550   CA ALA A  71       4.124  27.205  27.556  4.00  1.00            
ATOM    551   CB ALA A  71       5.189  26.966  26.470  4.00  1.00            
ATOM    552    C ALA A  71       3.290  28.356  27.081  4.00  1.00            
ATOM    553    O ALA A  71       2.296  28.163  26.385  4.00  1.00            
ATOM    554    N ILE A  72       3.660  29.593  27.464  4.00  1.00            
ATOM    555   CA ILE A  72       2.929  30.752  27.026  4.00  1.00            
ATOM    556   CB ILE A  72       1.879  31.149  28.015  4.00  1.00            
ATOM    557  CG1 ILE A  72       1.012  32.285  27.453  4.00  1.00            
ATOM    558  CG2 ILE A  72       2.582  31.464  29.346  4.00  1.00            
ATOM    559  CD1 ILE A  72      -0.257  32.542  28.262  4.00  1.00            
ATOM    560    C ILE A  72       3.918  31.853  26.939  4.00  1.00            
ATOM    561    O ILE A  72       4.970  31.795  27.575  4.00  1.00            
ATOM    562    N GLY A  73       3.624  32.886  26.132  4.00  1.00            
ATOM    563   CA GLY A  73       4.576  33.948  26.082  4.00  1.00            
ATOM    564    C GLY A  73       4.485  34.618  24.759  4.00  1.00            
ATOM    565    O GLY A  73       3.418  34.703  24.156  4.00  1.00            
ATOM    566    N THR A  74       5.634  35.129  24.283  4.00  1.00            
ATOM    567   CA THR A  74       5.650  35.853  23.052  4.00  1.00            
ATOM    568   CB THR A  74       6.789  36.818  22.953  4.00  1.00            
ATOM    569  OG1 THR A  74       8.024  36.119  22.965  4.00  1.00            
ATOM    570  CG2 THR A  74       6.713  37.782  24.151  4.00  1.00            
ATOM    571    C THR A  74       5.771  34.886  21.918  4.00  1.00            
ATOM    572    O THR A  74       6.159  33.734  22.105  4.00  1.00            
ATOM    573    N VAL A  75       5.406  35.340  20.700  4.00  1.00            
ATOM    574   CA VAL A  75       5.483  34.490  19.547  4.00  1.00            
ATOM    575   CB VAL A  75       4.198  33.771  19.262  4.00  1.00            
ATOM    576  CG1 VAL A  75       3.091  34.818  19.048  4.00  1.00            
ATOM    577  CG2 VAL A  75       4.412  32.852  18.049  4.00  1.00            
ATOM    578    C VAL A  75       5.766  35.318  18.370  4.00  1.00            
ATOM    579    O VAL A  75       5.395  36.489  18.300  4.00  1.00            
ATOM    580    N LEU A  76       6.452  34.700  17.404  4.00  1.00            
ATOM    581   CA LEU A  76       6.746  35.437  16.237  4.00  1.00            
ATOM    582   CB LEU A  76       8.199  35.924  16.106  4.00  1.00            
ATOM    583   CG LEU A  76       8.524  37.163  16.957  4.00  1.00            
ATOM    584  CD1 LEU A  76       8.472  36.857  18.460  4.00  1.00            
ATOM    585  CD2 LEU A  76       9.843  37.810  16.504  4.00  1.00            
ATOM    586    C LEU A  76       6.450  34.664  15.026  4.00  1.00            
ATOM    587    O LEU A  76       6.241  33.453  15.049  4.00  1.00            
ATOM    588    N VAL A  77       6.423  35.412  13.919  4.00  1.00            
ATOM    589   CA VAL A  77       6.144  34.850  12.652  4.00  1.00            
ATOM    590   CB VAL A  77       4.847  35.358  12.089  4.00  1.00            
ATOM    591  CG1 VAL A  77       4.646  34.838  10.656  4.00  1.00            
ATOM    592  CG2 VAL A  77       3.724  34.954  13.058  4.00  1.00            
ATOM    593    C VAL A  77       7.249  35.274  11.730  4.00  1.00            
ATOM    594    O VAL A  77       7.943  36.251  11.993  4.00  1.00            
ATOM    595    N GLY A  78       7.445  34.506  10.646  4.00  1.00            
ATOM    596   CA GLY A  78       8.444  34.754   9.638  4.00  1.00            
ATOM    597    C GLY A  78       8.861  33.373   9.206  4.00  1.00            
ATOM    598    O GLY A  78       9.086  32.505  10.048  4.00  1.00            
ATOM    599    N PRO A  79       8.976  33.131   7.925  1.00  1.00            
ATOM    600   CA PRO A  79       9.373  31.847   7.389  1.00  1.00            
ATOM    601   CD PRO A  79       9.040  34.192   6.936  1.00  1.00            
ATOM    602   CB PRO A  79       9.345  32.032   5.873  1.00  1.00            
ATOM    603   CG PRO A  79       9.651  33.532   5.689  1.00  1.00            
ATOM    604    C PRO A  79      10.750  31.569   7.886  1.00  1.00            
ATOM    605    O PRO A  79      11.490  32.520   8.137  1.00  1.00            
ATOM    606    N THR A  80      11.130  30.284   8.066  1.00  1.00            
ATOM    607   CA THR A  80      12.451  30.085   8.564  1.00  1.00            
ATOM    608   CB THR A  80      12.563  29.255   9.799  1.00  1.00            
ATOM    609  OG1 THR A  80      11.792  29.834  10.841  1.00  1.00            
ATOM    610  CG2 THR A  80      14.047  29.262  10.206  1.00  1.00            
ATOM    611    C THR A  80      13.397  29.643   7.468  1.00  1.00            
ATOM    612    O THR A  80      14.117  30.531   7.014  1.00  1.00            
ATOM    613    N PRO A  81      13.528  28.432   6.935  1.00  1.00            
ATOM    614   CA PRO A  81      12.789  27.231   7.234  1.00  1.00            
ATOM    615   CD PRO A  81      14.348  28.269   5.744  1.00  1.00            
ATOM    616   CB PRO A  81      13.089  26.241   6.108  1.00  1.00            
ATOM    617   CG PRO A  81      14.407  26.752   5.506  1.00  1.00            
ATOM    618    C PRO A  81      13.057  26.660   8.569  1.00  1.00            
ATOM    619    O PRO A  81      14.220  26.449   8.902  1.00  1.00            
ATOM    620    N VAL A  82      11.967  26.453   9.327  1.00  1.00            
ATOM    621   CA VAL A  82      11.915  25.795  10.593  1.00  1.00            
ATOM    622   CB VAL A  82      13.195  25.418  11.308  1.00  1.00            
ATOM    623  CG1 VAL A  82      13.926  24.296  10.545  1.00  1.00            
ATOM    624  CG2 VAL A  82      14.007  26.682  11.621  1.00  1.00            
ATOM    625    C VAL A  82      11.083  26.548  11.571  1.00  1.00            
ATOM    626    O VAL A  82      10.539  27.614  11.283  1.00  1.00            
ATOM    627    N ASN A  83      10.962  25.945  12.770  1.00  1.00            
ATOM    628   CA ASN A  83      10.237  26.464  13.889  1.00  1.00            
ATOM    629   CB ASN A  83       9.103  25.503  14.298  1.00  1.00            
ATOM    630   CG ASN A  83       8.067  26.208  15.156  1.00  1.00            
ATOM    631  OD1 ASN A  83       8.324  27.263  15.736  1.00  1.00            
ATOM    632  ND2 ASN A  83       6.851  25.603  15.239  1.00  1.00            
ATOM    633    C ASN A  83      11.250  26.466  14.995  1.00  1.00            
ATOM    634    O ASN A  83      11.998  25.504  15.145  1.00  1.00            
ATOM    635    N ILE A  84      11.337  27.551  15.785  4.00  1.00            
ATOM    636   CA ILE A  84      12.334  27.533  16.819  4.00  1.00            
ATOM    637   CB ILE A  84      13.399  28.574  16.625  4.00  1.00            
ATOM    638  CG1 ILE A  84      14.188  28.287  15.336  4.00  1.00            
ATOM    639  CG2 ILE A  84      14.272  28.609  17.891  4.00  1.00            
ATOM    640  CD1 ILE A  84      14.914  26.943  15.362  4.00  1.00            
ATOM    641    C ILE A  84      11.649  27.816  18.133  4.00  1.00            
ATOM    642    O ILE A  84      10.862  28.757  18.242  4.00  1.00            
ATOM    643    N ILE A  85      11.906  26.978  19.162  4.00  1.00            
ATOM    644   CA ILE A  85      11.410  27.243  20.486  4.00  1.00            
ATOM    645   CB ILE A  85      10.777  26.063  21.162  4.00  1.00            
ATOM    646  CG1 ILE A  85       9.424  25.792  20.483  4.00  1.00            
ATOM    647  CG2 ILE A  85      10.674  26.337  22.672  4.00  1.00            
ATOM    648  CD1 ILE A  85       8.489  27.004  20.527  4.00  1.00            
ATOM    649    C ILE A  85      12.624  27.699  21.230  4.00  1.00            
ATOM    650    O ILE A  85      13.562  26.935  21.453  4.00  1.00            
ATOM    651    N GLY A  86      12.631  28.994  21.606  1.00  1.00            
ATOM    652   CA GLY A  86      13.801  29.607  22.168  1.00  1.00            
ATOM    653    C GLY A  86      13.738  29.651  23.657  1.00  1.00            
ATOM    654    O GLY A  86      13.085  28.843  24.315  1.00  1.00            
ATOM    655    N ARG A  87      14.445  30.665  24.185  2.00  1.00            
ATOM    656   CA ARG A  87      14.744  30.978  25.552  2.00  1.00            
ATOM    657   CB ARG A  87      15.537  32.301  25.577  2.00  1.00            
ATOM    658   CG ARG A  87      15.670  33.054  26.906  2.00  1.00            
ATOM    659   CD ARG A  87      16.019  34.526  26.643  2.00  1.00            
ATOM    660   NE ARG A  87      16.376  35.209  27.920  2.00  1.00            
ATOM    661   CZ ARG A  87      15.565  36.179  28.435  2.00  1.00            
ATOM    662  NH1 ARG A  87      14.343  36.422  27.883  2.00  1.00            
ATOM    663  NH2 ARG A  87      15.991  36.925  29.500  2.00  1.00            
ATOM    664    C ARG A  87      13.519  31.191  26.399  2.00  1.00            
ATOM    665    O ARG A  87      13.396  30.659  27.495  2.00  1.00            
ATOM    666    N ASN A  88      12.549  31.985  25.945  2.00  1.00            
ATOM    667   CA ASN A  88      11.485  32.239  26.870  2.00  1.00            
ATOM    668   CB ASN A  88      10.491  33.299  26.352  2.00  1.00            
ATOM    669   CG ASN A  88       9.753  32.780  25.119  2.00  1.00            
ATOM    670  OD1 ASN A  88       8.530  32.891  25.029  2.00  1.00            
ATOM    671  ND2 ASN A  88      10.501  32.206  24.139  2.00  1.00            
ATOM    672    C ASN A  88      10.687  31.001  27.179  2.00  1.00            
ATOM    673    O ASN A  88      10.380  30.729  28.337  2.00  1.00            
ATOM    674    N LEU A  89      10.310  30.214  26.157  2.00  1.00            
ATOM    675   CA LEU A  89       9.477  29.060  26.373  2.00  1.00            
ATOM    676   CB LEU A  89       9.083  28.425  25.019  2.00  1.00            
ATOM    677   CG LEU A  89       8.011  27.312  25.048  2.00  1.00            
ATOM    678  CD1 LEU A  89       7.733  26.788  23.629  2.00  1.00            
ATOM    679  CD2 LEU A  89       8.364  26.172  26.012  2.00  1.00            
ATOM    680    C LEU A  89      10.266  28.084  27.182  2.00  1.00            
ATOM    681    O LEU A  89       9.751  27.463  28.112  2.00  1.00            
ATOM    682    N LEU A  90      11.558  27.941  26.837  2.00  1.00            
ATOM    683   CA LEU A  90      12.438  27.030  27.503  2.00  1.00            
ATOM    684   CB LEU A  90      13.789  26.842  26.770  2.00  1.00            
ATOM    685   CG LEU A  90      14.606  28.116  26.480  2.00  1.00            
ATOM    686  CD1 LEU A  90      15.231  28.680  27.758  2.00  1.00            
ATOM    687  CD2 LEU A  90      15.634  27.879  25.361  2.00  1.00            
ATOM    688    C LEU A  90      12.632  27.494  28.921  2.00  1.00            
ATOM    689    O LEU A  90      12.846  26.673  29.812  2.00  1.00            
ATOM    690    N THR A  91      12.592  28.817  29.198  2.00  1.00            
ATOM    691   CA THR A  91      12.728  29.178  30.585  2.00  1.00            
ATOM    692   CB THR A  91      12.758  30.653  30.892  2.00  1.00            
ATOM    693  OG1 THR A  91      11.523  31.273  30.571  2.00  1.00            
ATOM    694  CG2 THR A  91      13.914  31.301  30.111  2.00  1.00            
ATOM    695    C THR A  91      11.564  28.581  31.299  2.00  1.00            
ATOM    696    O THR A  91      11.707  28.019  32.385  2.00  1.00            
ATOM    697    N GLN A  92      10.377  28.657  30.674  2.00  1.00            
ATOM    698   CA GLN A  92       9.184  28.130  31.263  2.00  1.00            
ATOM    699   CB GLN A  92       7.950  28.362  30.371  2.00  1.00            
ATOM    700   CG GLN A  92       6.669  27.688  30.872  2.00  1.00            
ATOM    701   CD GLN A  92       6.105  28.518  32.012  2.00  1.00            
ATOM    702  OE1 GLN A  92       6.829  29.263  32.669  2.00  1.00            
ATOM    703  NE2 GLN A  92       4.772  28.392  32.254  2.00  1.00            
ATOM    704    C GLN A  92       9.311  26.645  31.423  2.00  1.00            
ATOM    705    O GLN A  92       8.999  26.101  32.481  2.00  1.00            
ATOM    706    N ILE A  93       9.795  25.951  30.376  2.00  1.00            
ATOM    707   CA ILE A  93       9.875  24.518  30.407  2.00  1.00            
ATOM    708   CB ILE A  93      10.341  23.922  29.110  2.00  1.00            
ATOM    709  CG1 ILE A  93      11.758  24.400  28.759  2.00  1.00            
ATOM    710  CG2 ILE A  93       9.282  24.239  28.044  2.00  1.00            
ATOM    711  CD1 ILE A  93      12.344  23.741  27.514  2.00  1.00            
ATOM    712    C ILE A  93      10.837  24.116  31.484  2.00  1.00            
ATOM    713    O ILE A  93      10.589  23.162  32.218  2.00  1.00            
ATOM    714    N GLY A  94      11.964  24.843  31.623  3.00  1.00            
ATOM    715   CA GLY A  94      12.877  24.478  32.667  3.00  1.00            
ATOM    716    C GLY A  94      14.017  23.670  32.119  3.00  1.00            
ATOM    717    O GLY A  94      14.719  22.999  32.873  3.00  1.00            
ATOM    718    N CYS A  95      14.235  23.712  30.789  1.00  1.00            
ATOM    719   CA CYS A  95      15.327  23.000  30.178  1.00  1.00            
ATOM    720   CB CYS A  95      15.262  23.018  28.640  1.00  1.00            
ATOM    721   SG CYS A  95      16.643  22.138  27.854  1.00  1.00            
ATOM    722    C CYS A  95      16.600  23.655  30.586  1.00  1.00            
ATOM    723    O CYS A  95      16.623  24.823  30.974  1.00  1.00            
ATOM    724    N THR A  96      17.694  22.874  30.537  4.00  1.00            
ATOM    725   CA THR A  96      18.983  23.352  30.927  4.00  1.00            
ATOM    726   CB THR A  96      19.367  22.866  32.291  4.00  1.00            
ATOM    727  OG1 THR A  96      20.653  23.353  32.641  4.00  1.00            
ATOM    728  CG2 THR A  96      19.355  21.327  32.285  4.00  1.00            
ATOM    729    C THR A  96      19.998  22.797  29.998  4.00  1.00            
ATOM    730    O THR A  96      19.770  21.792  29.323  4.00  1.00            
ATOM    731    N LEU A  97      21.156  23.475  29.939  4.00  1.00            
ATOM    732   CA LEU A  97      22.267  22.988  29.188  4.00  1.00            
ATOM    733   CB LEU A  97      23.146  24.099  28.589  4.00  1.00            
ATOM    734   CG LEU A  97      24.425  23.574  27.907  4.00  1.00            
ATOM    735  CD1 LEU A  97      24.107  22.698  26.684  4.00  1.00            
ATOM    736  CD2 LEU A  97      25.394  24.726  27.597  4.00  1.00            
ATOM    737    C LEU A  97      23.107  22.287  30.196  4.00  1.00            
ATOM    738    O LEU A  97      23.473  22.865  31.219  4.00  1.00            
ATOM    739    N ASN A  98      23.415  21.002  29.960  4.00  1.00            
ATOM    740   CA ASN A  98      24.229  20.351  30.937  4.00  1.00            
ATOM    741   CB ASN A  98      23.561  19.118  31.569  4.00  1.00            
ATOM    742   CG ASN A  98      24.115  18.903  32.977  4.00  1.00            
ATOM    743  OD1 ASN A  98      25.150  19.452  33.354  4.00  1.00            
ATOM    744  ND2 ASN A  98      23.388  18.086  33.783  4.00  1.00            
ATOM    745    C ASN A  98      25.454  19.916  30.218  4.00  1.00            
ATOM    746    O ASN A  98      25.382  19.331  29.139  4.00  1.00            
ATOM    747    N PHE A  99      26.622  20.227  30.797  1.00  1.00            
ATOM    748   CA PHE A  99      27.839  19.849  30.163  1.00  1.00            
ATOM    749   CB PHE A  99      29.051  20.633  30.691  1.00  1.00            
ATOM    750   CG PHE A  99      28.928  21.982  30.078  1.00  1.00            
ATOM    751  CD1 PHE A  99      27.849  22.787  30.370  1.00  1.00            
ATOM    752  CD2 PHE A  99      29.898  22.452  29.225  1.00  1.00            
ATOM    753  CE1 PHE A  99      27.729  24.033  29.805  1.00  1.00            
ATOM    754  CE2 PHE A  99      29.785  23.698  28.658  1.00  1.00            
ATOM    755   CZ PHE A  99      28.698  24.491  28.946  1.00  1.00            
ATOM    756    C PHE A  99      28.054  18.361  30.389  1.00  1.00            
ATOM    757    O PHE A  99      27.871  17.581  29.419  1.00  1.00            
ATOM    758  OXT PHE A  99      28.400  17.984  31.542  1.00  1.00            
ATOM    759    N PRO B   1      28.887  23.327  33.194  1.00  1.00            
ATOM    760   CA PRO B   1      28.146  23.341  34.482  1.00  1.00            
ATOM    761   CD PRO B   1      29.676  24.602  33.062  1.00  1.00            
ATOM    762   CB PRO B   1      28.716  24.508  35.284  1.00  1.00            
ATOM    763   CG PRO B   1      29.209  25.493  34.220  1.00  1.00            
ATOM    764    C PRO B   1      26.694  23.498  34.168  1.00  1.00            
ATOM    765    O PRO B   1      26.368  24.080  33.135  1.00  1.00            
ATOM    766    N GLN B   2      25.802  23.005  35.052  4.00  1.00            
ATOM    767   CA GLN B   2      24.402  23.098  34.763  4.00  1.00            
ATOM    768   CB GLN B   2      23.515  22.514  35.874  4.00  1.00            
ATOM    769   CG GLN B   2      23.691  23.201  37.228  4.00  1.00            
ATOM    770   CD GLN B   2      22.759  22.526  38.218  4.00  1.00            
ATOM    771  OE1 GLN B   2      21.980  21.646  37.858  4.00  1.00            
ATOM    772  NE2 GLN B   2      22.845  22.947  39.509  4.00  1.00            
ATOM    773    C GLN B   2      24.075  24.547  34.572  4.00  1.00            
ATOM    774    O GLN B   2      24.001  25.322  35.523  4.00  1.00            
ATOM    775    N ILE B   3      23.861  24.948  33.303  4.00  1.00            
ATOM    776   CA ILE B   3      23.571  26.322  33.023  4.00  1.00            
ATOM    777   CB ILE B   3      24.485  26.954  32.009  4.00  1.00            
ATOM    778  CG1 ILE B   3      24.243  28.472  31.945  4.00  1.00            
ATOM    779  CG2 ILE B   3      24.295  26.233  30.667  4.00  1.00            
ATOM    780  CD1 ILE B   3      25.283  29.230  31.121  4.00  1.00            
ATOM    781    C ILE B   3      22.182  26.371  32.502  4.00  1.00            
ATOM    782    O ILE B   3      21.790  25.517  31.708  4.00  1.00            
ATOM    783    N THR B   4      21.377  27.368  32.926  1.00  1.00            
ATOM    784   CA THR B   4      20.028  27.095  32.572  1.00  1.00            
ATOM    785   CB THR B   4      19.261  26.616  33.770  1.00  1.00            
ATOM    786  OG1 THR B   4      19.182  27.652  34.739  1.00  1.00            
ATOM    787  CG2 THR B   4      20.006  25.419  34.382  1.00  1.00            
ATOM    788    C THR B   4      19.207  28.206  31.967  1.00  1.00            
ATOM    789    O THR B   4      18.191  28.597  32.537  1.00  1.00            
ATOM    790    N LEU B   5      19.610  28.741  30.805  1.00  1.00            
ATOM    791   CA LEU B   5      18.697  29.471  29.964  1.00  1.00            
ATOM    792   CB LEU B   5      17.522  28.558  29.590  1.00  1.00            
ATOM    793   CG LEU B   5      17.989  27.258  28.896  1.00  1.00            
ATOM    794  CD1 LEU B   5      16.821  26.331  28.520  1.00  1.00            
ATOM    795  CD2 LEU B   5      18.904  27.568  27.702  1.00  1.00            
ATOM    796    C LEU B   5      18.143  30.783  30.455  1.00  1.00            
ATOM    797    O LEU B   5      17.320  31.365  29.751  1.00  1.00            
ATOM    798    N TRP B   6      18.523  31.330  31.623  1.00  1.00            
ATOM    799   CA TRP B   6      17.880  32.586  31.926  1.00  1.00            
ATOM    800   CB TRP B   6      18.145  33.068  33.363  1.00  1.00            
ATOM    801   CG TRP B   6      17.512  32.201  34.426  1.00  1.00            
ATOM    802  CD2 TRP B   6      16.193  32.402  34.957  1.00  1.00            
ATOM    803  CD1 TRP B   6      18.026  31.112  35.071  1.00  1.00            
ATOM    804  NE1 TRP B   6      17.110  30.626  35.972  1.00  1.00            
ATOM    805  CE2 TRP B   6      15.977  31.411  35.915  1.00  1.00            
ATOM    806  CE3 TRP B   6      15.241  33.342  34.675  1.00  1.00            
ATOM    807  CZ2 TRP B   6      14.802  31.341  36.606  1.00  1.00            
ATOM    808  CZ3 TRP B   6      14.055  33.267  35.371  1.00  1.00            
ATOM    809  CH2 TRP B   6      13.840  32.285  36.317  1.00  1.00            
ATOM    810    C TRP B   6      18.363  33.650  30.999  1.00  1.00            
ATOM    811    O TRP B   6      17.580  34.284  30.292  1.00  1.00            
ATOM    812    N LYS B   7      19.694  33.838  30.968  1.00  1.00            
ATOM    813   CA LYS B   7      20.338  34.836  30.165  1.00  1.00            
ATOM    814   CB LYS B   7      21.367  35.649  30.978  1.00  1.00            
ATOM    815   CG LYS B   7      21.747  37.010  30.387  1.00  1.00            
ATOM    816   CD LYS B   7      22.581  37.871  31.343  1.00  1.00            
ATOM    817   CE LYS B   7      22.759  39.323  30.890  1.00  1.00            
ATOM    818   NZ LYS B   7      21.911  40.214  31.714  1.00  1.00            
ATOM    819    C LYS B   7      21.071  34.019  29.156  1.00  1.00            
ATOM    820    O LYS B   7      21.242  32.815  29.343  1.00  1.00            
ATOM    821    N ARG B   8      21.530  34.634  28.055  1.00  1.00            
ATOM    822   CA ARG B   8      22.121  33.839  27.025  1.00  1.00            
ATOM    823   CB ARG B   8      22.549  34.666  25.791  1.00  1.00            
ATOM    824   CG ARG B   8      23.199  33.854  24.666  1.00  1.00            
ATOM    825   CD ARG B   8      23.537  34.686  23.424  1.00  1.00            
ATOM    826   NE ARG B   8      24.839  35.380  23.650  1.00  1.00            
ATOM    827   CZ ARG B   8      24.948  36.721  23.417  1.00  1.00            
ATOM    828  NH1 ARG B   8      23.835  37.440  23.079  1.00  1.00            
ATOM    829  NH2 ARG B   8      26.159  37.338  23.510  1.00  1.00            
ATOM    830    C ARG B   8      23.311  33.125  27.519  1.00  1.00            
ATOM    831    O ARG B   8      24.208  33.683  28.152  1.00  1.00            
ATOM    832    N PRO B   9      23.260  31.852  27.236  1.00  1.00            
ATOM    833   CA PRO B   9      24.345  30.981  27.542  1.00  1.00            
ATOM    834   CD PRO B   9      22.412  31.329  26.175  1.00  1.00            
ATOM    835   CB PRO B   9      23.979  29.636  26.919  1.00  1.00            
ATOM    836   CG PRO B   9      23.108  30.038  25.714  1.00  1.00            
ATOM    837    C PRO B   9      25.473  31.653  26.832  1.00  1.00            
ATOM    838    O PRO B   9      25.400  31.816  25.614  1.00  1.00            
ATOM    839    N LEU B  10      26.509  32.062  27.577  4.00  1.00            
ATOM    840   CA LEU B  10      27.620  32.775  27.023  4.00  1.00            
ATOM    841   CB LEU B  10      27.588  34.242  27.499  4.00  1.00            
ATOM    842   CG LEU B  10      28.718  35.160  27.004  4.00  1.00            
ATOM    843  CD1 LEU B  10      30.073  34.750  27.594  4.00  1.00            
ATOM    844  CD2 LEU B  10      28.723  35.275  25.471  4.00  1.00            
ATOM    845    C LEU B  10      28.799  32.094  27.626  4.00  1.00            
ATOM    846    O LEU B  10      28.825  31.848  28.833  4.00  1.00            
ATOM    847    N VAL B  11      29.804  31.735  26.808  4.00  1.00            
ATOM    848   CA VAL B  11      30.895  31.059  27.432  4.00  1.00            
ATOM    849   CB VAL B  11      30.823  29.566  27.298  4.00  1.00            
ATOM    850  CG1 VAL B  11      32.079  28.941  27.931  4.00  1.00            
ATOM    851  CG2 VAL B  11      29.503  29.092  27.931  4.00  1.00            
ATOM    852    C VAL B  11      32.186  31.521  26.837  4.00  1.00            
ATOM    853    O VAL B  11      32.253  31.911  25.672  4.00  1.00            
ATOM    854    N THR B  12      33.255  31.493  27.658  4.00  1.00            
ATOM    855   CA THR B  12      34.555  31.883  27.208  4.00  1.00            
ATOM    856   CB THR B  12      35.503  32.176  28.337  4.00  1.00            
ATOM    857  OG1 THR B  12      34.983  33.215  29.154  4.00  1.00            
ATOM    858  CG2 THR B  12      36.861  32.598  27.754  4.00  1.00            
ATOM    859    C THR B  12      35.106  30.732  26.421  4.00  1.00            
ATOM    860    O THR B  12      35.063  29.590  26.874  4.00  1.00            
ATOM    861    N ILE B  13      35.625  31.000  25.204  4.00  1.00            
ATOM    862   CA ILE B  13      36.149  29.929  24.401  4.00  1.00            
ATOM    863   CB ILE B  13      35.325  29.643  23.183  4.00  1.00            
ATOM    864  CG1 ILE B  13      35.350  30.839  22.219  4.00  1.00            
ATOM    865  CG2 ILE B  13      33.915  29.265  23.665  4.00  1.00            
ATOM    866  CD1 ILE B  13      34.769  30.517  20.844  4.00  1.00            
ATOM    867    C ILE B  13      37.503  30.322  23.934  4.00  1.00            
ATOM    868    O ILE B  13      37.768  31.493  23.676  4.00  1.00            
ATOM    869    N ARG B  14      38.413  29.340  23.828  4.00  1.00            
ATOM    870   CA ARG B  14      39.727  29.673  23.381  4.00  1.00            
ATOM    871   CB ARG B  14      40.851  29.093  24.251  4.00  1.00            
ATOM    872   CG ARG B  14      40.882  29.648  25.670  4.00  1.00            
ATOM    873   CD ARG B  14      41.964  29.027  26.553  4.00  1.00            
ATOM    874   NE ARG B  14      41.761  29.606  27.907  4.00  1.00            
ATOM    875   CZ ARG B  14      40.806  29.069  28.719  4.00  1.00            
ATOM    876  NH1 ARG B  14      40.145  27.938  28.331  4.00  1.00            
ATOM    877  NH2 ARG B  14      40.495  29.672  29.902  4.00  1.00            
ATOM    878    C ARG B  14      39.917  29.053  22.040  4.00  1.00            
ATOM    879    O ARG B  14      39.604  27.880  21.832  4.00  1.00            
ATOM    880    N ILE B  15      40.401  29.853  21.077  4.00  1.00            
ATOM    881   CA ILE B  15      40.744  29.324  19.794  4.00  1.00            
ATOM    882   CB ILE B  15      39.768  29.639  18.705  4.00  1.00            
ATOM    883  CG1 ILE B  15      40.153  28.882  17.426  4.00  1.00            
ATOM    884  CG2 ILE B  15      39.715  31.164  18.529  4.00  1.00            
ATOM    885  CD1 ILE B  15      39.046  28.877  16.376  4.00  1.00            
ATOM    886    C ILE B  15      42.026  29.974  19.432  4.00  1.00            
ATOM    887    O ILE B  15      42.218  31.156  19.709  4.00  1.00            
ATOM    888    N GLY B  16      42.939  29.223  18.791  3.00  1.00            
ATOM    889   CA GLY B  16      44.204  29.825  18.524  3.00  1.00            
ATOM    890    C GLY B  16      44.741  30.112  19.882  3.00  1.00            
ATOM    891    O GLY B  16      44.743  29.243  20.754  3.00  1.00            
ATOM    892    N GLY B  17      45.211  31.348  20.097  3.00  1.00            
ATOM    893   CA GLY B  17      45.601  31.698  21.423  3.00  1.00            
ATOM    894    C GLY B  17      44.789  32.901  21.746  3.00  1.00            
ATOM    895    O GLY B  17      45.317  33.997  21.921  3.00  1.00            
ATOM    896    N GLN B  18      43.457  32.720  21.834  4.00  1.00            
ATOM    897   CA GLN B  18      42.679  33.875  22.134  4.00  1.00            
ATOM    898   CB GLN B  18      42.232  34.682  20.904  4.00  1.00            
ATOM    899   CG GLN B  18      43.427  35.280  20.155  4.00  1.00            
ATOM    900   CD GLN B  18      42.915  36.346  19.201  4.00  1.00            
ATOM    901  OE1 GLN B  18      42.209  37.266  19.608  4.00  1.00            
ATOM    902  NE2 GLN B  18      43.277  36.223  17.895  4.00  1.00            
ATOM    903    C GLN B  18      41.486  33.503  22.947  4.00  1.00            
ATOM    904    O GLN B  18      41.038  32.357  22.952  4.00  1.00            
ATOM    905    N LEU B  19      40.966  34.500  23.691  4.00  1.00            
ATOM    906   CA LEU B  19      39.814  34.329  24.524  4.00  1.00            
ATOM    907   CB LEU B  19      39.852  35.197  25.796  4.00  1.00            
ATOM    908   CG LEU B  19      40.977  34.851  26.790  4.00  1.00            
ATOM    909  CD1 LEU B  19      40.738  33.487  27.458  4.00  1.00            
ATOM    910  CD2 LEU B  19      42.360  34.968  26.130  4.00  1.00            
ATOM    911    C LEU B  19      38.663  34.836  23.723  4.00  1.00            
ATOM    912    O LEU B  19      38.756  35.893  23.103  4.00  1.00            
ATOM    913    N LYS B  20      37.540  34.098  23.704  4.00  1.00            
ATOM    914   CA LYS B  20      36.457  34.554  22.888  4.00  1.00            
ATOM    915   CB LYS B  20      36.339  33.787  21.561  4.00  1.00            
ATOM    916   CG LYS B  20      35.271  34.341  20.620  4.00  1.00            
ATOM    917   CD LYS B  20      35.609  35.722  20.052  4.00  1.00            
ATOM    918   CE LYS B  20      36.864  35.732  19.177  4.00  1.00            
ATOM    919   NZ LYS B  20      37.011  37.049  18.518  4.00  1.00            
ATOM    920    C LYS B  20      35.175  34.371  23.627  4.00  1.00            
ATOM    921    O LYS B  20      35.091  33.590  24.573  4.00  1.00            
ATOM    922    N GLU B  21      34.142  35.133  23.216  4.00  1.00            
ATOM    923   CA GLU B  21      32.840  34.974  23.787  4.00  1.00            
ATOM    924   CB GLU B  21      32.031  36.284  23.909  4.00  1.00            
ATOM    925   CG GLU B  21      32.558  37.223  25.001  4.00  1.00            
ATOM    926   CD GLU B  21      31.699  38.483  25.045  4.00  1.00            
ATOM    927  OE1 GLU B  21      30.457  38.352  25.221  4.00  1.00            
ATOM    928  OE2 GLU B  21      32.276  39.595  24.912  4.00  1.00            
ATOM    929    C GLU B  21      32.111  34.059  22.846  4.00  1.00            
ATOM    930    O GLU B  21      32.053  34.313  21.644  4.00  1.00            
ATOM    931    N ALA B  22      31.545  32.951  23.374  4.00  1.00            
ATOM    932   CA ALA B  22      30.880  31.982  22.542  4.00  1.00            
ATOM    933   CB ALA B  22      31.494  30.575  22.610  4.00  1.00            
ATOM    934    C ALA B  22      29.465  31.853  23.006  4.00  1.00            
ATOM    935    O ALA B  22      29.133  32.220  24.133  4.00  1.00            
ATOM    936    N LEU B  23      28.579  31.366  22.110  4.00  1.00            
ATOM    937   CA LEU B  23      27.203  31.155  22.463  4.00  1.00            
ATOM    938   CB LEU B  23      26.248  32.025  21.615  4.00  1.00            
ATOM    939   CG LEU B  23      24.797  32.141  22.132  4.00  1.00            
ATOM    940  CD1 LEU B  23      23.899  32.864  21.115  4.00  1.00            
ATOM    941  CD2 LEU B  23      24.226  30.794  22.583  4.00  1.00            
ATOM    942    C LEU B  23      26.940  29.714  22.160  4.00  1.00            
ATOM    943    O LEU B  23      27.047  29.291  21.010  4.00  1.00            
ATOM    944    N LEU B  24      26.609  28.905  23.185  4.00  1.00            
ATOM    945   CA LEU B  24      26.386  27.518  22.893  4.00  1.00            
ATOM    946   CB LEU B  24      26.384  26.576  24.111  4.00  1.00            
ATOM    947   CG LEU B  24      27.761  26.399  24.779  4.00  1.00            
ATOM    948  CD1 LEU B  24      28.779  25.778  23.808  4.00  1.00            
ATOM    949  CD2 LEU B  24      28.248  27.706  25.419  4.00  1.00            
ATOM    950    C LEU B  24      25.037  27.396  22.241  4.00  1.00            
ATOM    951    O LEU B  24      24.092  28.063  22.654  4.00  1.00            
ATOM    952    N ASP B  25      24.897  26.534  21.203  1.00  1.00            
ATOM    953   CA ASP B  25      23.626  26.476  20.521  1.00  1.00            
ATOM    954   CB ASP B  25      23.631  27.350  19.257  1.00  1.00            
ATOM    955   CG ASP B  25      23.884  28.777  19.717  1.00  1.00            
ATOM    956  OD1 ASP B  25      23.033  29.306  20.482  1.00  1.00            
ATOM    957  OD2 ASP B  25      24.931  29.353  19.321  1.00  1.00            
ATOM    958    C ASP B  25      23.336  25.094  20.062  1.00  1.00            
ATOM    959    O ASP B  25      24.065  24.535  19.243  1.00  1.00            
ATOM    960    N THR B  26      22.260  24.500  20.606  3.00  1.00            
ATOM    961   CA THR B  26      21.799  23.242  20.112  3.00  1.00            
ATOM    962   CB THR B  26      20.725  22.632  20.957  3.00  1.00            
ATOM    963  OG1 THR B  26      21.221  22.411  22.269  3.00  1.00            
ATOM    964  CG2 THR B  26      20.284  21.302  20.323  3.00  1.00            
ATOM    965    C THR B  26      21.238  23.530  18.751  3.00  1.00            
ATOM    966    O THR B  26      21.369  22.723  17.830  3.00  1.00            
ATOM    967    N GLY B  27      20.610  24.719  18.593  3.00  1.00            
ATOM    968   CA GLY B  27      19.979  25.079  17.351  3.00  1.00            
ATOM    969    C GLY B  27      21.001  25.581  16.399  3.00  1.00            
ATOM    970    O GLY B  27      21.088  26.776  16.125  3.00  1.00            
ATOM    971    N ALA B  28      21.784  24.644  15.843  1.00  1.00            
ATOM    972   CA ALA B  28      22.779  24.976  14.875  1.00  1.00            
ATOM    973   CB ALA B  28      23.963  25.774  15.447  1.00  1.00            
ATOM    974    C ALA B  28      23.314  23.657  14.419  1.00  1.00            
ATOM    975    O ALA B  28      23.017  22.622  15.012  1.00  1.00            
ATOM    976    N ASP B  29      24.092  23.650  13.323  1.00  1.00            
ATOM    977   CA ASP B  29      24.648  22.410  12.876  1.00  1.00            
ATOM    978   CB ASP B  29      24.389  22.124  11.385  1.00  1.00            
ATOM    979   CG ASP B  29      22.898  21.879  11.163  1.00  1.00            
ATOM    980  OD1 ASP B  29      22.085  22.273  12.042  1.00  1.00            
ATOM    981  OD2 ASP B  29      22.556  21.288  10.104  1.00  1.00            
ATOM    982    C ASP B  29      26.122  22.517  13.059  1.00  1.00            
ATOM    983    O ASP B  29      26.715  21.813  13.875  1.00  1.00            
ATOM    984    N ASP B  30      26.755  23.415  12.283  1.00  1.00            
ATOM    985   CA ASP B  30      28.167  23.591  12.411  1.00  1.00            
ATOM    986   CB ASP B  30      28.908  23.967  11.115  1.00  1.00            
ATOM    987   CG ASP B  30      29.106  22.688  10.318  1.00  1.00            
ATOM    988  OD1 ASP B  30      28.501  21.658  10.714  1.00  1.00            
ATOM    989  OD2 ASP B  30      29.874  22.714   9.318  1.00  1.00            
ATOM    990    C ASP B  30      28.427  24.673  13.402  1.00  1.00            
ATOM    991    O ASP B  30      27.587  24.996  14.240  1.00  1.00            
ATOM    992    N THR B  31      29.641  25.246  13.339  1.00  1.00            
ATOM    993   CA THR B  31      30.003  26.263  14.273  1.00  1.00            
ATOM    994   CB THR B  31      31.213  25.887  15.076  1.00  1.00            
ATOM    995  OG1 THR B  31      30.965  24.700  15.814  1.00  1.00            
ATOM    996  CG2 THR B  31      31.587  27.039  16.017  1.00  1.00            
ATOM    997    C THR B  31      30.372  27.466  13.530  1.00  1.00            
ATOM    998    O THR B  31      30.918  27.385  12.434  1.00  1.00            
ATOM    999    N VAL B  32      30.083  28.621  14.143  4.00  1.00            
ATOM   1000   CA VAL B  32      30.384  29.845  13.497  4.00  1.00            
ATOM   1001   CB VAL B  32      29.166  30.689  13.252  4.00  1.00            
ATOM   1002  CG1 VAL B  32      29.608  32.067  12.735  4.00  1.00            
ATOM   1003  CG2 VAL B  32      28.241  29.927  12.288  4.00  1.00            
ATOM   1004    C VAL B  32      31.280  30.619  14.351  4.00  1.00            
ATOM   1005    O VAL B  32      31.221  30.570  15.581  4.00  1.00            
ATOM   1006    N LEU B  33      32.174  31.335  13.673  4.00  1.00            
ATOM   1007   CA LEU B  33      33.080  32.194  14.329  4.00  1.00            
ATOM   1008   CB LEU B  33      34.534  31.675  14.252  4.00  1.00            
ATOM   1009   CG LEU B  33      35.604  32.548  14.939  4.00  1.00            
ATOM   1010  CD1 LEU B  33      35.397  32.608  16.459  4.00  1.00            
ATOM   1011  CD2 LEU B  33      37.024  32.088  14.562  4.00  1.00            
ATOM   1012    C LEU B  33      33.012  33.458  13.558  4.00  1.00            
ATOM   1013    O LEU B  33      32.745  33.446  12.357  4.00  1.00            
ATOM   1014    N GLU B  34      33.227  34.598  14.221  1.00  1.00            
ATOM   1015   CA GLU B  34      33.182  35.781  13.433  1.00  1.00            
ATOM   1016   CB GLU B  34      33.199  37.095  14.231  1.00  1.00            
ATOM   1017   CG GLU B  34      34.489  37.286  15.026  1.00  1.00            
ATOM   1018   CD GLU B  34      34.421  38.635  15.728  1.00  1.00            
ATOM   1019  OE1 GLU B  34      33.942  39.609  15.089  1.00  1.00            
ATOM   1020  OE2 GLU B  34      34.843  38.709  16.913  1.00  1.00            
ATOM   1021    C GLU B  34      34.436  35.752  12.598  1.00  1.00            
ATOM   1022    O GLU B  34      35.335  34.951  12.851  1.00  1.00            
ATOM   1023    N GLU B  35      34.519  36.606  11.555  1.00  1.00            
ATOM   1024   CA GLU B  35      35.654  36.599  10.667  1.00  1.00            
ATOM   1025   CB GLU B  35      35.605  37.720   9.616  1.00  1.00            
ATOM   1026   CG GLU B  35      34.446  37.596   8.625  1.00  1.00            
ATOM   1027   CD GLU B  35      34.511  38.805   7.703  1.00  1.00            
ATOM   1028  OE1 GLU B  35      35.515  39.560   7.800  1.00  1.00            
ATOM   1029  OE2 GLU B  35      33.564  38.994   6.893  1.00  1.00            
ATOM   1030    C GLU B  35      36.895  36.808  11.467  1.00  1.00            
ATOM   1031    O GLU B  35      37.046  37.815  12.157  1.00  1.00            
ATOM   1032    N MET B  36      37.826  35.840  11.368  1.00  1.00            
ATOM   1033   CA MET B  36      39.063  35.913  12.082  1.00  1.00            
ATOM   1034   CB MET B  36      39.020  35.155  13.423  1.00  1.00            
ATOM   1035   CG MET B  36      40.085  35.596  14.426  1.00  1.00            
ATOM   1036   SD MET B  36      39.724  37.201  15.199  1.00  1.00            
ATOM   1037   CE MET B  36      41.314  37.348  16.064  1.00  1.00            
ATOM   1038    C MET B  36      40.058  35.216  11.231  1.00  1.00            
ATOM   1039    O MET B  36      39.703  34.479  10.313  1.00  1.00            
ATOM   1040    N ASN B  37      41.346  35.450  11.510  1.00  1.00            
ATOM   1041   CA ASN B  37      42.343  34.805  10.723  1.00  1.00            
ATOM   1042   CB ASN B  37      43.515  35.749  10.411  1.00  1.00            
ATOM   1043   CG ASN B  37      44.313  35.197   9.244  1.00  1.00            
ATOM   1044  OD1 ASN B  37      44.484  33.988   9.097  1.00  1.00            
ATOM   1045  ND2 ASN B  37      44.817  36.121   8.383  1.00  1.00            
ATOM   1046    C ASN B  37      42.865  33.685  11.559  1.00  1.00            
ATOM   1047    O ASN B  37      43.483  33.907  12.599  1.00  1.00            
ATOM   1048    N LEU B  38      42.596  32.438  11.132  1.00  1.00            
ATOM   1049   CA LEU B  38      43.072  31.279  11.829  1.00  1.00            
ATOM   1050   CB LEU B  38      41.951  30.285  12.199  1.00  1.00            
ATOM   1051   CG LEU B  38      40.986  30.790  13.287  1.00  1.00            
ATOM   1052  CD1 LEU B  38      39.900  29.745  13.599  1.00  1.00            
ATOM   1053  CD2 LEU B  38      41.752  31.230  14.544  1.00  1.00            
ATOM   1054    C LEU B  38      43.979  30.573  10.849  1.00  1.00            
ATOM   1055    O LEU B  38      43.879  30.740   9.633  1.00  1.00            
ATOM   1056    N PRO B  39      44.865  29.790  11.394  1.00  1.00            
ATOM   1057   CA PRO B  39      45.955  29.123  10.719  1.00  1.00            
ATOM   1058   CD PRO B  39      44.797  29.459  12.808  1.00  1.00            
ATOM   1059   CB PRO B  39      46.765  28.466  11.842  1.00  1.00            
ATOM   1060   CG PRO B  39      45.753  28.274  12.983  1.00  1.00            
ATOM   1061    C PRO B  39      45.862  28.169   9.555  1.00  1.00            
ATOM   1062    O PRO B  39      46.685  28.307   8.651  1.00  1.00            
ATOM   1063    N GLY B  40      44.914  27.216   9.509  1.00  1.00            
ATOM   1064   CA GLY B  40      45.097  26.158   8.543  1.00  1.00            
ATOM   1065    C GLY B  40      44.510  26.443   7.201  1.00  1.00            
ATOM   1066    O GLY B  40      44.061  27.549   6.910  1.00  1.00            
ATOM   1067    N LYS B  41      44.500  25.380   6.361  1.00  1.00            
ATOM   1068   CA LYS B  41      44.062  25.414   4.996  1.00  1.00            
ATOM   1069   CB LYS B  41      44.242  24.080   4.259  1.00  1.00            
ATOM   1070   CG LYS B  41      45.718  23.685   4.174  1.00  1.00            
ATOM   1071   CD LYS B  41      46.301  23.226   5.512  1.00  1.00            
ATOM   1072   CE LYS B  41      46.326  21.705   5.650  1.00  1.00            
ATOM   1073   NZ LYS B  41      47.230  21.141   4.625  1.00  1.00            
ATOM   1074    C LYS B  41      42.629  25.829   4.984  1.00  1.00            
ATOM   1075    O LYS B  41      41.894  25.612   5.946  1.00  1.00            
ATOM   1076    N TRP B  42      42.202  26.468   3.880  4.00  1.00            
ATOM   1077   CA TRP B  42      40.899  27.056   3.886  4.00  1.00            
ATOM   1078   CB TRP B  42      40.972  28.582   3.731  4.00  1.00            
ATOM   1079   CG TRP B  42      41.621  28.994   2.427  4.00  1.00            
ATOM   1080  CD2 TRP B  42      43.028  28.877   2.162  4.00  1.00            
ATOM   1081  CD1 TRP B  42      41.053  29.482   1.289  4.00  1.00            
ATOM   1082  NE1 TRP B  42      42.018  29.679   0.326  4.00  1.00            
ATOM   1083  CE2 TRP B  42      43.237  29.310   0.853  4.00  1.00            
ATOM   1084  CE3 TRP B  42      44.059  28.440   2.942  4.00  1.00            
ATOM   1085  CZ2 TRP B  42      44.488  29.308   0.302  4.00  1.00            
ATOM   1086  CZ3 TRP B  42      45.318  28.448   2.388  4.00  1.00            
ATOM   1087  CH2 TRP B  42      45.529  28.873   1.092  4.00  1.00            
ATOM   1088    C TRP B  42      40.068  26.571   2.742  4.00  1.00            
ATOM   1089    O TRP B  42      40.583  26.182   1.693  4.00  1.00            
ATOM   1090    N LYS B  43      38.734  26.578   2.955  4.00  1.00            
ATOM   1091   CA LYS B  43      37.774  26.258   1.928  4.00  1.00            
ATOM   1092   CB LYS B  43      37.300  24.804   1.901  4.00  1.00            
ATOM   1093   CG LYS B  43      38.306  23.881   1.218  4.00  1.00            
ATOM   1094   CD LYS B  43      37.957  22.396   1.293  4.00  1.00            
ATOM   1095   CE LYS B  43      39.105  21.498   0.835  4.00  1.00            
ATOM   1096   NZ LYS B  43      40.271  21.697   1.726  4.00  1.00            
ATOM   1097    C LYS B  43      36.570  27.125   2.117  4.00  1.00            
ATOM   1098    O LYS B  43      36.213  27.516   3.232  4.00  1.00            
ATOM   1099    N PRO B  44      35.955  27.431   1.004  4.00  0.00            
ATOM   1100   CA PRO B  44      34.760  28.242   0.960  4.00  0.00            
ATOM   1101   CD PRO B  44      36.669  27.431  -0.255  4.00  0.00            
ATOM   1102   CB PRO B  44      34.664  28.757  -0.483  4.00  0.00            
ATOM   1103   CG PRO B  44      35.614  27.853  -1.288  4.00  0.00            
ATOM   1104    C PRO B  44      33.577  27.447   1.387  4.00  0.00            
ATOM   1105    O PRO B  44      33.642  26.221   1.358  4.00  0.00            
ATOM   1106    N LYS B  45      32.479  28.115   1.813  4.00  0.00            
ATOM   1107   CA LYS B  45      31.348  27.349   2.246  4.00  0.00            
ATOM   1108   CB LYS B  45      31.574  26.727   3.624  4.00  0.00            
ATOM   1109   CG LYS B  45      30.437  25.830   4.094  4.00  0.00            
ATOM   1110   CD LYS B  45      30.874  24.924   5.242  4.00  0.00            
ATOM   1111   CE LYS B  45      31.783  25.636   6.244  4.00  0.00            
ATOM   1112   NZ LYS B  45      32.135  24.719   7.350  4.00  0.00            
ATOM   1113    C LYS B  45      30.164  28.236   2.330  4.00  0.00            
ATOM   1114    O LYS B  45      30.288  29.458   2.268  4.00  0.00            
ATOM   1115    N MET B  46      28.961  27.636   2.437  4.00  0.00            
ATOM   1116   CA MET B  46      27.830  28.494   2.579  4.00  0.00            
ATOM   1117   CB MET B  46      27.056  28.744   1.277  4.00  0.00            
ATOM   1118   CG MET B  46      27.848  29.576   0.269  4.00  0.00            
ATOM   1119   SD MET B  46      27.001  29.836  -1.315  4.00  0.00            
ATOM   1120   CE MET B  46      27.164  28.101  -1.821  4.00  0.00            
ATOM   1121    C MET B  46      26.864  27.927   3.568  4.00  0.00            
ATOM   1122    O MET B  46      26.313  26.856   3.331  4.00  0.00            
ATOM   1123    N ILE B  47      26.587  28.644   4.687  4.00  0.00            
ATOM   1124   CA ILE B  47      25.661  28.064   5.624  4.00  0.00            
ATOM   1125   CB ILE B  47      26.054  28.056   7.073  4.00  0.00            
ATOM   1126  CG1 ILE B  47      27.417  27.400   7.349  4.00  0.00            
ATOM   1127  CG2 ILE B  47      24.915  27.268   7.739  4.00  0.00            
ATOM   1128  CD1 ILE B  47      28.605  28.168   6.775  4.00  0.00            
ATOM   1129    C ILE B  47      24.393  28.818   5.592  4.00  0.00            
ATOM   1130    O ILE B  47      24.350  30.004   5.909  4.00  0.00            
ATOM   1131    N GLY B  48      23.309  28.130   5.196  4.00  0.00            
ATOM   1132   CA GLY B  48      22.069  28.816   5.274  4.00  0.00            
ATOM   1133    C GLY B  48      21.899  29.062   6.737  4.00  0.00            
ATOM   1134    O GLY B  48      21.822  28.119   7.526  4.00  0.00            
ATOM   1135    N GLY B  49      21.817  30.342   7.142  1.00  0.00            
ATOM   1136   CA GLY B  49      21.596  30.655   8.522  1.00  0.00            
ATOM   1137    C GLY B  49      20.105  30.494   8.598  1.00  0.00            
ATOM   1138    O GLY B  49      19.574  29.489   8.126  1.00  0.00            
ATOM   1139    N ILE B  50      19.365  31.439   9.200  1.00  0.00            
ATOM   1140   CA ILE B  50      17.941  31.267   9.135  1.00  0.00            
ATOM   1141   CB ILE B  50      17.234  31.899  10.306  1.00  0.00            
ATOM   1142  CG1 ILE B  50      15.709  31.776  10.149  1.00  0.00            
ATOM   1143  CG2 ILE B  50      17.766  33.330  10.517  1.00  0.00            
ATOM   1144  CD1 ILE B  50      14.929  32.246  11.376  1.00  0.00            
ATOM   1145    C ILE B  50      17.499  31.997   7.891  1.00  0.00            
ATOM   1146    O ILE B  50      16.889  33.064   7.948  1.00  0.00            
ATOM   1147    N GLY B  51      17.754  31.411   6.706  1.00  0.00            
ATOM   1148   CA GLY B  51      17.351  32.082   5.503  1.00  0.00            
ATOM   1149    C GLY B  51      18.461  32.970   5.009  1.00  0.00            
ATOM   1150    O GLY B  51      18.248  33.764   4.093  1.00  0.00            
ATOM   1151    N GLY B  52      19.679  32.880   5.587  1.00  0.00            
ATOM   1152   CA GLY B  52      20.744  33.713   5.084  1.00  0.00            
ATOM   1153    C GLY B  52      21.778  32.801   4.487  1.00  0.00            
ATOM   1154    O GLY B  52      22.390  32.001   5.194  1.00  0.00            
ATOM   1155    N PHE B  53      22.022  32.898   3.159  4.00  0.00            
ATOM   1156   CA PHE B  53      23.037  32.052   2.593  4.00  0.00            
ATOM   1157   CB PHE B  53      22.906  31.858   1.078  4.00  0.00            
ATOM   1158   CG PHE B  53      21.629  31.116   0.892  4.00  0.00            
ATOM   1159  CD1 PHE B  53      21.574  29.760   1.113  4.00  0.00            
ATOM   1160  CD2 PHE B  53      20.489  31.781   0.506  4.00  0.00            
ATOM   1161  CE1 PHE B  53      20.398  29.070   0.946  4.00  0.00            
ATOM   1162  CE2 PHE B  53      19.310  31.097   0.336  4.00  0.00            
ATOM   1163   CZ PHE B  53      19.264  29.741   0.557  4.00  0.00            
ATOM   1164    C PHE B  53      24.300  32.756   2.895  4.00  0.00            
ATOM   1165    O PHE B  53      24.792  33.569   2.113  4.00  0.00            
ATOM   1166    N ILE B  54      24.864  32.438   4.071  4.00  0.00            
ATOM   1167   CA ILE B  54      26.026  33.157   4.439  4.00  0.00            
ATOM   1168   CB ILE B  54      26.010  33.732   5.831  4.00  0.00            
ATOM   1169  CG1 ILE B  54      25.876  32.638   6.900  4.00  0.00            
ATOM   1170  CG2 ILE B  54      24.912  34.807   5.881  4.00  0.00            
ATOM   1171  CD1 ILE B  54      26.047  33.169   8.323  4.00  0.00            
ATOM   1172    C ILE B  54      27.219  32.297   4.261  4.00  0.00            
ATOM   1173    O ILE B  54      27.326  31.203   4.813  4.00  0.00            
ATOM   1174    N LYS B  55      28.152  32.820   3.448  4.00  0.00            
ATOM   1175   CA LYS B  55      29.336  32.130   3.061  4.00  0.00            
ATOM   1176   CB LYS B  55      29.992  32.752   1.817  4.00  0.00            
ATOM   1177   CG LYS B  55      29.004  32.875   0.653  4.00  0.00            
ATOM   1178   CD LYS B  55      29.495  33.746  -0.504  4.00  0.00            
ATOM   1179   CE LYS B  55      28.374  34.204  -1.442  4.00  0.00            
ATOM   1180   NZ LYS B  55      27.534  33.053  -1.841  4.00  0.00            
ATOM   1181    C LYS B  55      30.316  32.177   4.163  4.00  0.00            
ATOM   1182    O LYS B  55      30.319  33.096   4.981  4.00  0.00            
ATOM   1183    N VAL B  56      31.185  31.153   4.200  4.00  0.00            
ATOM   1184   CA VAL B  56      32.106  31.117   5.278  4.00  0.00            
ATOM   1185   CB VAL B  56      31.709  30.171   6.368  4.00  0.00            
ATOM   1186  CG1 VAL B  56      30.361  30.623   6.951  4.00  0.00            
ATOM   1187  CG2 VAL B  56      31.706  28.747   5.787  4.00  0.00            
ATOM   1188    C VAL B  56      33.433  30.635   4.814  4.00  0.00            
ATOM   1189    O VAL B  56      33.587  30.134   3.702  4.00  0.00            
ATOM   1190    N ARG B  57      34.444  30.830   5.685  4.00  0.00            
ATOM   1191   CA ARG B  57      35.738  30.286   5.429  4.00  0.00            
ATOM   1192   CB ARG B  57      36.904  31.227   5.774  4.00  0.00            
ATOM   1193   CG ARG B  57      36.825  32.590   5.089  4.00  0.00            
ATOM   1194   CD ARG B  57      38.118  33.403   5.185  4.00  0.00            
ATOM   1195   NE ARG B  57      38.865  33.171   3.918  4.00  0.00            
ATOM   1196   CZ ARG B  57      39.416  34.226   3.249  4.00  0.00            
ATOM   1197  NH1 ARG B  57      39.362  35.479   3.781  4.00  0.00            
ATOM   1198  NH2 ARG B  57      40.006  34.025   2.034  4.00  0.00            
ATOM   1199    C ARG B  57      35.826  29.132   6.365  4.00  0.00            
ATOM   1200    O ARG B  57      36.045  29.305   7.562  4.00  0.00            
ATOM   1201    N GLN B  58      35.649  27.912   5.831  4.00  1.00            
ATOM   1202   CA GLN B  58      35.656  26.744   6.657  4.00  1.00            
ATOM   1203   CB GLN B  58      35.178  25.499   5.896  4.00  1.00            
ATOM   1204   CG GLN B  58      35.199  24.209   6.710  4.00  1.00            
ATOM   1205   CD GLN B  58      34.833  23.089   5.750  4.00  1.00            
ATOM   1206  OE1 GLN B  58      35.701  22.384   5.236  4.00  1.00            
ATOM   1207  NE2 GLN B  58      33.510  22.932   5.481  4.00  1.00            
ATOM   1208    C GLN B  58      37.063  26.490   7.071  4.00  1.00            
ATOM   1209    O GLN B  58      37.980  26.497   6.250  4.00  1.00            
ATOM   1210    N TYR B  59      37.265  26.281   8.381  4.00  1.00            
ATOM   1211   CA TYR B  59      38.551  25.894   8.861  4.00  1.00            
ATOM   1212   CB TYR B  59      39.083  26.735  10.032  4.00  1.00            
ATOM   1213   CG TYR B  59      40.358  26.073  10.406  4.00  1.00            
ATOM   1214  CD1 TYR B  59      41.367  26.001   9.479  4.00  1.00            
ATOM   1215  CD2 TYR B  59      40.559  25.546  11.662  4.00  1.00            
ATOM   1216  CE1 TYR B  59      42.553  25.394   9.795  4.00  1.00            
ATOM   1217  CE2 TYR B  59      41.754  24.938  11.980  4.00  1.00            
ATOM   1218   CZ TYR B  59      42.754  24.858  11.042  4.00  1.00            
ATOM   1219   OH TYR B  59      43.984  24.240  11.347  4.00  1.00            
ATOM   1220    C TYR B  59      38.302  24.513   9.360  4.00  1.00            
ATOM   1221    O TYR B  59      37.363  24.282  10.118  4.00  1.00            
ATOM   1222    N ASP B  60      39.131  23.546   8.933  4.00  1.00            
ATOM   1223   CA ASP B  60      38.851  22.196   9.304  4.00  1.00            
ATOM   1224   CB ASP B  60      39.546  21.147   8.415  4.00  1.00            
ATOM   1225   CG ASP B  60      38.821  19.820   8.604  4.00  1.00            
ATOM   1226  OD1 ASP B  60      37.704  19.674   8.041  4.00  1.00            
ATOM   1227  OD2 ASP B  60      39.368  18.936   9.318  4.00  1.00            
ATOM   1228    C ASP B  60      39.276  22.020  10.729  4.00  1.00            
ATOM   1229    O ASP B  60      39.103  22.919  11.551  4.00  1.00            
ATOM   1230    N GLN B  61      39.843  20.843  11.049  4.00  1.00            
ATOM   1231   CA GLN B  61      40.216  20.445  12.378  4.00  1.00            
ATOM   1232   CB GLN B  61      41.170  19.239  12.348  4.00  1.00            
ATOM   1233   CG GLN B  61      41.630  18.717  13.708  4.00  1.00            
ATOM   1234   CD GLN B  61      42.598  17.579  13.418  4.00  1.00            
ATOM   1235  OE1 GLN B  61      42.273  16.640  12.692  4.00  1.00            
ATOM   1236  NE2 GLN B  61      43.833  17.677  13.980  4.00  1.00            
ATOM   1237    C GLN B  61      40.908  21.556  13.101  4.00  1.00            
ATOM   1238    O GLN B  61      42.072  21.864  12.841  4.00  1.00            
ATOM   1239    N ILE B  62      40.178  22.190  14.047  4.00  1.00            
ATOM   1240   CA ILE B  62      40.733  23.205  14.883  4.00  1.00            
ATOM   1241   CB ILE B  62      40.303  24.605  14.528  4.00  1.00            
ATOM   1242  CG1 ILE B  62      41.095  25.613  15.373  4.00  1.00            
ATOM   1243  CG2 ILE B  62      38.775  24.712  14.666  4.00  1.00            
ATOM   1244  CD1 ILE B  62      40.979  27.052  14.878  4.00  1.00            
ATOM   1245    C ILE B  62      40.281  22.934  16.269  4.00  1.00            
ATOM   1246    O ILE B  62      39.128  22.593  16.517  4.00  1.00            
ATOM   1247    N PRO B  63      41.210  23.030  17.169  4.00  1.00            
ATOM   1248   CA PRO B  63      40.903  22.773  18.539  4.00  1.00            
ATOM   1249   CD PRO B  63      42.605  22.747  16.866  4.00  1.00            
ATOM   1250   CB PRO B  63      42.233  22.500  19.240  4.00  1.00            
ATOM   1251   CG PRO B  63      43.307  22.924  18.220  4.00  1.00            
ATOM   1252    C PRO B  63      40.136  23.926  19.106  4.00  1.00            
ATOM   1253    O PRO B  63      40.486  25.075  18.826  4.00  1.00            
ATOM   1254    N VAL B  64      39.089  23.643  19.891  4.00  1.00            
ATOM   1255   CA VAL B  64      38.416  24.724  20.530  4.00  1.00            
ATOM   1256   CB VAL B  64      37.075  25.039  19.940  4.00  1.00            
ATOM   1257  CG1 VAL B  64      36.471  26.224  20.712  4.00  1.00            
ATOM   1258  CG2 VAL B  64      37.254  25.287  18.433  4.00  1.00            
ATOM   1259    C VAL B  64      38.234  24.242  21.927  4.00  1.00            
ATOM   1260    O VAL B  64      37.725  23.144  22.143  4.00  1.00            
ATOM   1261    N GLU B  65      38.672  25.028  22.926  4.00  1.00            
ATOM   1262   CA GLU B  65      38.527  24.520  24.255  4.00  1.00            
ATOM   1263   CB GLU B  65      39.823  24.597  25.085  4.00  1.00            
ATOM   1264   CG GLU B  65      40.497  25.969  25.106  4.00  1.00            
ATOM   1265   CD GLU B  65      41.931  25.756  25.578  4.00  1.00            
ATOM   1266  OE1 GLU B  65      42.128  25.109  26.639  4.00  1.00            
ATOM   1267  OE2 GLU B  65      42.854  26.243  24.868  4.00  1.00            
ATOM   1268    C GLU B  65      37.410  25.245  24.904  4.00  1.00            
ATOM   1269    O GLU B  65      37.465  26.457  25.110  4.00  1.00            
ATOM   1270    N ILE B  66      36.348  24.490  25.239  4.00  1.00            
ATOM   1271   CA ILE B  66      35.183  25.130  25.751  4.00  1.00            
ATOM   1272   CB ILE B  66      33.969  24.948  24.882  4.00  1.00            
ATOM   1273  CG1 ILE B  66      32.729  25.584  25.538  4.00  1.00            
ATOM   1274  CG2 ILE B  66      33.824  23.450  24.571  4.00  1.00            
ATOM   1275  CD1 ILE B  66      32.797  27.102  25.681  4.00  1.00            
ATOM   1276    C ILE B  66      34.815  24.691  27.110  4.00  1.00            
ATOM   1277    O ILE B  66      34.581  23.516  27.386  4.00  1.00            
ATOM   1278    N CYS B  67      34.777  25.698  27.994  3.00  1.00            
ATOM   1279   CA CYS B  67      34.318  25.552  29.328  3.00  1.00            
ATOM   1280   CB CYS B  67      32.805  25.279  29.420  3.00  1.00            
ATOM   1281   SG CYS B  67      32.173  25.357  31.124  3.00  1.00            
ATOM   1282    C CYS B  67      35.071  24.427  29.953  3.00  1.00            
ATOM   1283    O CYS B  67      34.540  23.718  30.805  3.00  1.00            
ATOM   1284    N GLY B  68      36.339  24.237  29.539  3.00  1.00            
ATOM   1285   CA GLY B  68      37.166  23.247  30.162  3.00  1.00            
ATOM   1286    C GLY B  68      37.242  21.975  29.365  3.00  1.00            
ATOM   1287    O GLY B  68      38.129  21.157  29.612  3.00  1.00            
ATOM   1288    N HIS B  69      36.336  21.738  28.396  4.00  1.00            
ATOM   1289   CA HIS B  69      36.485  20.524  27.639  4.00  1.00            
ATOM   1290  ND1 HIS B  69      33.951  19.299  29.591  4.00  1.00            
ATOM   1291   CG HIS B  69      34.854  18.903  28.633  4.00  1.00            
ATOM   1292   CB HIS B  69      35.207  19.701  27.417  4.00  1.00            
ATOM   1293  NE2 HIS B  69      34.762  17.339  30.257  4.00  1.00            
ATOM   1294  CD2 HIS B  69      35.339  17.700  29.056  4.00  1.00            
ATOM   1295  CE1 HIS B  69      33.933  18.329  30.540  4.00  1.00            
ATOM   1296    C HIS B  69      37.064  20.884  26.309  4.00  1.00            
ATOM   1297    O HIS B  69      37.176  22.062  25.974  4.00  1.00            
ATOM   1298    N LYS B  70      37.492  19.874  25.523  4.00  1.00            
ATOM   1299   CA LYS B  70      38.095  20.188  24.261  4.00  1.00            
ATOM   1300   CB LYS B  70      39.505  19.593  24.080  4.00  1.00            
ATOM   1301   CG LYS B  70      40.550  20.143  25.054  4.00  1.00            
ATOM   1302   CD LYS B  70      41.875  19.378  25.017  4.00  1.00            
ATOM   1303   CE LYS B  70      42.957  19.976  25.917  4.00  1.00            
ATOM   1304   NZ LYS B  70      44.266  19.365  25.596  4.00  1.00            
ATOM   1305    C LYS B  70      37.260  19.632  23.157  4.00  1.00            
ATOM   1306    O LYS B  70      36.664  18.565  23.286  4.00  1.00            
ATOM   1307    N ALA B  71      37.188  20.382  22.037  4.00  1.00            
ATOM   1308   CA ALA B  71      36.484  19.924  20.879  4.00  1.00            
ATOM   1309   CB ALA B  71      35.184  20.703  20.609  4.00  1.00            
ATOM   1310    C ALA B  71      37.383  20.125  19.711  4.00  1.00            
ATOM   1311    O ALA B  71      37.958  21.196  19.521  4.00  1.00            
ATOM   1312    N ILE B  72      37.513  19.066  18.899  4.00  1.00            
ATOM   1313   CA ILE B  72      38.302  19.099  17.710  4.00  1.00            
ATOM   1314   CB ILE B  72      39.232  17.923  17.592  4.00  1.00            
ATOM   1315  CG1 ILE B  72      40.119  18.044  16.343  4.00  1.00            
ATOM   1316  CG2 ILE B  72      38.400  16.629  17.658  4.00  1.00            
ATOM   1317  CD1 ILE B  72      41.272  17.040  16.328  4.00  1.00            
ATOM   1318    C ILE B  72      37.309  19.016  16.614  4.00  1.00            
ATOM   1319    O ILE B  72      36.394  18.196  16.657  4.00  1.00            
ATOM   1320    N GLY B  73      37.421  19.897  15.609  4.00  1.00            
ATOM   1321   CA GLY B  73      36.425  19.781  14.598  4.00  1.00            
ATOM   1322    C GLY B  73      36.513  20.941  13.677  4.00  1.00            
ATOM   1323    O GLY B  73      37.540  21.609  13.566  4.00  1.00            
ATOM   1324    N THR B  74      35.382  21.205  12.998  4.00  1.00            
ATOM   1325   CA THR B  74      35.335  22.203  11.983  4.00  1.00            
ATOM   1326   CB THR B  74      34.493  21.776  10.811  4.00  1.00            
ATOM   1327  OG1 THR B  74      34.522  22.752   9.781  4.00  1.00            
ATOM   1328  CG2 THR B  74      33.053  21.535  11.296  4.00  1.00            
ATOM   1329    C THR B  74      34.808  23.474  12.524  4.00  1.00            
ATOM   1330    O THR B  74      33.878  23.500  13.329  4.00  1.00            
ATOM   1331    N VAL B  75      35.451  24.573  12.094  4.00  1.00            
ATOM   1332   CA VAL B  75      35.019  25.868  12.495  4.00  1.00            
ATOM   1333   CB VAL B  75      36.009  26.622  13.335  4.00  1.00            
ATOM   1334  CG1 VAL B  75      37.300  26.829  12.527  4.00  1.00            
ATOM   1335  CG2 VAL B  75      35.343  27.936  13.779  4.00  1.00            
ATOM   1336    C VAL B  75      34.766  26.650  11.285  4.00  1.00            
ATOM   1337    O VAL B  75      35.491  26.556  10.297  4.00  1.00            
ATOM   1338    N LEU B  76      33.685  27.434  11.322  4.00  1.00            
ATOM   1339   CA LEU B  76      33.503  28.232  10.174  4.00  1.00            
ATOM   1340   CB LEU B  76      32.102  28.168   9.505  4.00  1.00            
ATOM   1341   CG LEU B  76      30.918  28.908  10.175  4.00  1.00            
ATOM   1342  CD1 LEU B  76      31.005  30.442  10.067  4.00  1.00            
ATOM   1343  CD2 LEU B  76      29.582  28.358   9.646  4.00  1.00            
ATOM   1344    C LEU B  76      33.777  29.620  10.571  4.00  1.00            
ATOM   1345    O LEU B  76      33.697  29.976  11.746  4.00  1.00            
ATOM   1346    N VAL B  77      34.158  30.439   9.584  4.00  1.00            
ATOM   1347   CA VAL B  77      34.387  31.798   9.914  4.00  1.00            
ATOM   1348   CB VAL B  77      35.806  32.251   9.741  4.00  1.00            
ATOM   1349  CG1 VAL B  77      36.030  32.551   8.251  4.00  1.00            
ATOM   1350  CG2 VAL B  77      36.074  33.452  10.662  4.00  1.00            
ATOM   1351    C VAL B  77      33.581  32.580   8.946  4.00  1.00            
ATOM   1352    O VAL B  77      33.271  32.102   7.856  4.00  1.00            
ATOM   1353    N GLY B  78      33.197  33.806   9.323  1.00  1.00            
ATOM   1354   CA GLY B  78      32.433  34.544   8.376  1.00  1.00            
ATOM   1355    C GLY B  78      31.653  35.589   9.123  1.00  1.00            
ATOM   1356    O GLY B  78      31.965  35.972  10.248  1.00  1.00            
ATOM   1357    N PRO B  79      30.613  36.021   8.466  1.00  1.00            
ATOM   1358   CA PRO B  79      29.816  37.158   8.848  1.00  1.00            
ATOM   1359   CD PRO B  79      29.918  35.157   7.527  1.00  1.00            
ATOM   1360   CB PRO B  79      28.680  37.215   7.829  1.00  1.00            
ATOM   1361   CG PRO B  79      28.502  35.746   7.414  1.00  1.00            
ATOM   1362    C PRO B  79      29.300  37.399  10.239  1.00  1.00            
ATOM   1363    O PRO B  79      29.714  38.406  10.809  1.00  1.00            
ATOM   1364    N THR B  80      28.397  36.554  10.795  1.00  1.00            
ATOM   1365   CA THR B  80      27.888  36.764  12.134  1.00  1.00            
ATOM   1366   CB THR B  80      28.988  36.422  13.128  1.00  1.00            
ATOM   1367  OG1 THR B  80      28.448  35.935  14.340  1.00  1.00            
ATOM   1368  CG2 THR B  80      29.915  37.615  13.406  1.00  1.00            
ATOM   1369    C THR B  80      27.335  38.188  12.161  1.00  1.00            
ATOM   1370    O THR B  80      26.965  38.585  11.057  1.00  1.00            
ATOM   1371    N PRO B  81      27.183  39.074  13.152  1.00  1.00            
ATOM   1372   CA PRO B  81      27.556  39.020  14.548  1.00  1.00            
ATOM   1373   CD PRO B  81      26.427  40.287  12.870  1.00  1.00            
ATOM   1374   CB PRO B  81      27.258  40.398  15.133  1.00  1.00            
ATOM   1375   CG PRO B  81      26.126  40.921  14.238  1.00  1.00            
ATOM   1376    C PRO B  81      26.842  37.973  15.295  1.00  1.00            
ATOM   1377    O PRO B  81      25.725  37.583  14.955  1.00  1.00            
ATOM   1378    N VAL B  82      27.585  37.507  16.296  1.00  1.00            
ATOM   1379   CA VAL B  82      27.359  36.491  17.250  1.00  1.00            
ATOM   1380   CB VAL B  82      26.189  35.553  17.056  1.00  1.00            
ATOM   1381  CG1 VAL B  82      24.880  36.342  17.244  1.00  1.00            
ATOM   1382  CG2 VAL B  82      26.306  34.823  15.713  1.00  1.00            
ATOM   1383    C VAL B  82      28.651  35.759  17.184  1.00  1.00            
ATOM   1384    O VAL B  82      29.630  36.262  16.635  1.00  1.00            
ATOM   1385    N ASN B  83      28.711  34.572  17.780  1.00  1.00            
ATOM   1386   CA ASN B  83      29.889  33.777  17.684  1.00  1.00            
ATOM   1387   CB ASN B  83      30.480  33.447  19.070  1.00  1.00            
ATOM   1388   CG ASN B  83      31.698  32.557  18.881  1.00  1.00            
ATOM   1389  OD1 ASN B  83      31.999  32.127  17.769  1.00  1.00            
ATOM   1390  ND2 ASN B  83      32.411  32.248  20.000  1.00  1.00            
ATOM   1391    C ASN B  83      29.343  32.515  17.157  1.00  1.00            
ATOM   1392    O ASN B  83      29.139  32.373  15.951  1.00  1.00            
ATOM   1393    N ILE B  84      29.159  31.571  18.096  4.00  1.00            
ATOM   1394   CA ILE B  84      28.410  30.378  17.898  4.00  1.00            
ATOM   1395   CB ILE B  84      27.513  30.326  16.692  4.00  1.00            
ATOM   1396  CG1 ILE B  84      26.422  31.402  16.825  4.00  1.00            
ATOM   1397  CG2 ILE B  84      26.957  28.898  16.552  4.00  1.00            
ATOM   1398  CD1 ILE B  84      25.614  31.616  15.548  4.00  1.00            
ATOM   1399    C ILE B  84      29.202  29.134  17.962  4.00  1.00            
ATOM   1400    O ILE B  84      30.285  29.010  17.396  4.00  1.00            
ATOM   1401    N ILE B  85      28.629  28.184  18.716  4.00  1.00            
ATOM   1402   CA ILE B  85      29.118  26.858  18.861  4.00  1.00            
ATOM   1403   CB ILE B  85      29.529  26.509  20.271  4.00  1.00            
ATOM   1404  CG1 ILE B  85      30.788  27.304  20.659  4.00  1.00            
ATOM   1405  CG2 ILE B  85      29.702  24.984  20.391  4.00  1.00            
ATOM   1406  CD1 ILE B  85      31.143  27.216  22.141  4.00  1.00            
ATOM   1407    C ILE B  85      27.961  25.983  18.466  4.00  1.00            
ATOM   1408    O ILE B  85      26.814  26.424  18.535  4.00  1.00            
ATOM   1409    N GLY B  86      28.198  24.727  18.017  1.00  1.00            
ATOM   1410   CA GLY B  86      27.043  24.028  17.527  1.00  1.00            
ATOM   1411    C GLY B  86      27.044  22.573  17.795  1.00  1.00            
ATOM   1412    O GLY B  86      27.883  22.028  18.510  1.00  1.00            
ATOM   1413    N ARG B  87      26.025  21.926  17.194  2.00  1.00            
ATOM   1414   CA ARG B  87      25.837  20.521  17.308  2.00  1.00            
ATOM   1415   CB ARG B  87      24.494  20.026  16.730  2.00  1.00            
ATOM   1416   CG ARG B  87      24.410  18.499  16.607  2.00  1.00            
ATOM   1417   CD ARG B  87      23.206  17.977  15.811  2.00  1.00            
ATOM   1418   NE ARG B  87      23.230  18.607  14.458  2.00  1.00            
ATOM   1419   CZ ARG B  87      22.758  17.929  13.372  2.00  1.00            
ATOM   1420  NH1 ARG B  87      22.343  16.634  13.496  2.00  1.00            
ATOM   1421  NH2 ARG B  87      22.691  18.550  12.158  2.00  1.00            
ATOM   1422    C ARG B  87      26.894  19.904  16.481  2.00  1.00            
ATOM   1423    O ARG B  87      26.751  19.667  15.282  2.00  1.00            
ATOM   1424    N ASN B  88      28.008  19.648  17.156  2.00  1.00            
ATOM   1425   CA ASN B  88      29.175  19.090  16.586  2.00  1.00            
ATOM   1426   CB ASN B  88      29.798  19.941  15.470  2.00  1.00            
ATOM   1427   CG ASN B  88      31.046  19.207  14.999  2.00  1.00            
ATOM   1428  OD1 ASN B  88      31.094  17.978  14.988  2.00  1.00            
ATOM   1429  ND2 ASN B  88      32.097  19.985  14.625  2.00  1.00            
ATOM   1430    C ASN B  88      30.110  19.183  17.735  2.00  1.00            
ATOM   1431    O ASN B  88      30.509  18.187  18.337  2.00  1.00            
ATOM   1432    N LEU B  89      30.463  20.443  18.058  2.00  1.00            
ATOM   1433   CA LEU B  89      31.313  20.727  19.166  2.00  1.00            
ATOM   1434   CB LEU B  89      31.661  22.216  19.347  2.00  1.00            
ATOM   1435   CG LEU B  89      32.578  22.793  18.251  2.00  1.00            
ATOM   1436  CD1 LEU B  89      33.016  24.227  18.589  2.00  1.00            
ATOM   1437  CD2 LEU B  89      33.770  21.866  17.966  2.00  1.00            
ATOM   1438    C LEU B  89      30.618  20.286  20.416  2.00  1.00            
ATOM   1439    O LEU B  89      31.233  19.692  21.301  2.00  1.00            
ATOM   1440    N LEU B  90      29.302  20.552  20.508  2.00  1.00            
ATOM   1441   CA LEU B  90      28.557  20.261  21.696  2.00  1.00            
ATOM   1442   CB LEU B  90      27.117  20.800  21.658  2.00  1.00            
ATOM   1443   CG LEU B  90      27.058  22.336  21.742  2.00  1.00            
ATOM   1444  CD1 LEU B  90      25.608  22.848  21.712  2.00  1.00            
ATOM   1445  CD2 LEU B  90      27.838  22.847  22.963  2.00  1.00            
ATOM   1446    C LEU B  90      28.517  18.791  21.979  2.00  1.00            
ATOM   1447    O LEU B  90      28.682  18.369  23.120  2.00  1.00            
ATOM   1448    N THR B  91      28.297  17.955  20.954  3.00  1.00            
ATOM   1449   CA THR B  91      28.216  16.551  21.226  3.00  1.00            
ATOM   1450   CB THR B  91      27.934  15.736  20.003  3.00  1.00            
ATOM   1451  OG1 THR B  91      26.700  16.133  19.422  3.00  1.00            
ATOM   1452  CG2 THR B  91      27.891  14.249  20.393  3.00  1.00            
ATOM   1453    C THR B  91      29.542  16.079  21.722  3.00  1.00            
ATOM   1454    O THR B  91      29.617  15.301  22.673  3.00  1.00            
ATOM   1455    N GLN B  92      30.636  16.562  21.101  3.00  1.00            
ATOM   1456   CA GLN B  92      31.933  16.054  21.441  3.00  1.00            
ATOM   1457   CB GLN B  92      33.064  16.732  20.653  3.00  1.00            
ATOM   1458   CG GLN B  92      34.443  16.143  20.957  3.00  1.00            
ATOM   1459   CD GLN B  92      34.458  14.707  20.453  3.00  1.00            
ATOM   1460  OE1 GLN B  92      33.713  13.856  20.939  3.00  1.00            
ATOM   1461  NE2 GLN B  92      35.329  14.425  19.447  3.00  1.00            
ATOM   1462    C GLN B  92      32.180  16.295  22.894  3.00  1.00            
ATOM   1463    O GLN B  92      32.604  15.393  23.614  3.00  1.00            
ATOM   1464    N ILE B  93      31.894  17.521  23.369  3.00  1.00            
ATOM   1465   CA ILE B  93      32.073  17.840  24.754  3.00  1.00            
ATOM   1466   CB ILE B  93      31.904  19.309  25.052  3.00  1.00            
ATOM   1467  CG1 ILE B  93      32.196  19.606  26.532  3.00  1.00            
ATOM   1468  CG2 ILE B  93      30.533  19.784  24.552  3.00  1.00            
ATOM   1469  CD1 ILE B  93      32.392  21.093  26.825  3.00  1.00            
ATOM   1470    C ILE B  93      31.105  17.007  25.529  3.00  1.00            
ATOM   1471    O ILE B  93      31.417  16.538  26.624  3.00  1.00            
ATOM   1472    N GLY B  94      29.900  16.778  24.971  3.00  1.00            
ATOM   1473   CA GLY B  94      28.996  15.910  25.663  3.00  1.00            
ATOM   1474    C GLY B  94      27.828  16.653  26.250  3.00  1.00            
ATOM   1475    O GLY B  94      27.083  16.094  27.053  3.00  1.00            
ATOM   1476    N CYS B  95      27.611  17.929  25.886  1.00  1.00            
ATOM   1477   CA CYS B  95      26.493  18.612  26.477  1.00  1.00            
ATOM   1478   CB CYS B  95      26.515  20.136  26.222  1.00  1.00            
ATOM   1479   SG CYS B  95      27.965  20.981  26.935  1.00  1.00            
ATOM   1480    C CYS B  95      25.204  18.081  25.913  1.00  1.00            
ATOM   1481    O CYS B  95      25.103  17.777  24.725  1.00  1.00            
ATOM   1482    N THR B  96      24.177  17.939  26.784  4.00  1.00            
ATOM   1483   CA THR B  96      22.881  17.502  26.344  4.00  1.00            
ATOM   1484   CB THR B  96      22.587  16.072  26.678  4.00  1.00            
ATOM   1485  OG1 THR B  96      22.536  15.893  28.085  4.00  1.00            
ATOM   1486  CG2 THR B  96      23.705  15.206  26.074  4.00  1.00            
ATOM   1487    C THR B  96      21.868  18.346  27.030  4.00  1.00            
ATOM   1488    O THR B  96      22.030  18.701  28.197  4.00  1.00            
ATOM   1489    N LEU B  97      20.787  18.700  26.310  4.00  1.00            
ATOM   1490   CA LEU B  97      19.789  19.497  26.947  4.00  1.00            
ATOM   1491   CB LEU B  97      18.842  20.241  25.987  4.00  1.00            
ATOM   1492   CG LEU B  97      19.556  21.191  25.014  4.00  1.00            
ATOM   1493  CD1 LEU B  97      20.304  20.389  23.941  4.00  1.00            
ATOM   1494  CD2 LEU B  97      18.597  22.245  24.436  4.00  1.00            
ATOM   1495    C LEU B  97      18.933  18.549  27.719  4.00  1.00            
ATOM   1496    O LEU B  97      18.517  17.516  27.198  4.00  1.00            
ATOM   1497    N ASN B  98      18.655  18.866  28.997  4.00  1.00            
ATOM   1498   CA ASN B  98      17.846  17.958  29.751  4.00  1.00            
ATOM   1499   CB ASN B  98      18.611  17.310  30.920  4.00  1.00            
ATOM   1500   CG ASN B  98      17.867  16.067  31.395  4.00  1.00            
ATOM   1501  OD1 ASN B  98      16.638  16.006  31.355  4.00  1.00            
ATOM   1502  ND2 ASN B  98      18.634  15.045  31.854  4.00  1.00            
ATOM   1503    C ASN B  98      16.704  18.727  30.327  4.00  1.00            
ATOM   1504    O ASN B  98      16.891  19.618  31.154  4.00  1.00            
ATOM   1505    N PHE B  99      15.479  18.384  29.887  1.00  1.00            
ATOM   1506   CA PHE B  99      14.273  18.974  30.382  1.00  1.00            
ATOM   1507   CB PHE B  99      13.038  18.294  29.756  1.00  1.00            
ATOM   1508   CG PHE B  99      11.824  18.535  30.585  1.00  1.00            
ATOM   1509  CD1 PHE B  99      11.092  19.693  30.481  1.00  1.00            
ATOM   1510  CD2 PHE B  99      11.416  17.565  31.475  1.00  1.00            
ATOM   1511  CE1 PHE B  99       9.974  19.870  31.263  1.00  1.00            
ATOM   1512  CE2 PHE B  99      10.299  17.736  32.258  1.00  1.00            
ATOM   1513   CZ PHE B  99       9.577  18.898  32.151  1.00  1.00            
ATOM   1514    C PHE B  99      14.234  18.760  31.893  1.00  1.00            
ATOM   1515    O PHE B  99      15.010  17.886  32.366  1.00  1.00            
ATOM   1516  OXT PHE B  99      13.446  19.450  32.593  1.00  1.00            
ATOM   1517    N ALA C   1      35.959  24.446  -1.087  4.00  0.00            
ATOM   1518   CA ALA C   1      35.043  24.398  -2.248  4.00  0.00            
ATOM   1519   CB ALA C   1      35.359  23.175  -3.124  4.00  0.00            
ATOM   1520    C ALA C   1      33.639  24.308  -1.773  4.00  0.00            
ATOM   1521    O ALA C   1      33.245  24.999  -0.834  4.00  0.00            
ATOM   1522    N ALA C   2      32.830  23.451  -2.414  4.00  0.00            
ATOM   1523   CA ALA C   2      31.478  23.388  -1.965  4.00  0.00            
ATOM   1524   CB ALA C   2      30.591  22.467  -2.821  4.00  0.00            
ATOM   1525    C ALA C   2      31.489  22.838  -0.585  4.00  0.00            
ATOM   1526    O ALA C   2      32.052  21.779  -0.315  4.00  0.00            
ATOM   1527    N GLY C   3      30.854  23.579   0.334  4.00  0.00            
ATOM   1528   CA GLY C   3      30.685  23.132   1.677  4.00  0.00            
ATOM   1529    C GLY C   3      29.264  23.497   1.945  4.00  0.00            
ATOM   1530    O GLY C   3      28.927  24.667   2.121  4.00  0.00            
ATOM   1531    N ALA C   4      28.388  22.486   1.978  4.00  0.00            
ATOM   1532   CA ALA C   4      26.981  22.740   2.020  4.00  0.00            
ATOM   1533   CB ALA C   4      26.160  21.450   1.861  4.00  0.00            
ATOM   1534    C ALA C   4      26.497  23.404   3.269  4.00  0.00            
ATOM   1535    O ALA C   4      25.778  24.393   3.156  4.00  0.00            
ATOM   1536    N VAL C   5      26.921  22.921   4.465  4.00  0.00            
ATOM   1537   CA VAL C   5      26.410  23.330   5.758  4.00  0.00            
ATOM   1538   CB VAL C   5      27.236  24.407   6.375  4.00  0.00            
ATOM   1539  CG1 VAL C   5      28.508  23.764   6.954  4.00  0.00            
ATOM   1540  CG2 VAL C   5      27.596  25.374   5.237  4.00  0.00            
ATOM   1541    C VAL C   5      24.960  23.704   5.665  4.00  0.00            
ATOM   1542    O VAL C   5      24.591  24.831   5.338  4.00  0.00            
ATOM   1543    N ALA C   6      24.099  22.730   6.025  4.00  0.00            
ATOM   1544   CA ALA C   6      22.684  22.826   5.810  4.00  0.00            
ATOM   1545   CB ALA C   6      21.948  21.539   6.220  4.00  0.00            
ATOM   1546    C ALA C   6      22.052  23.940   6.542  4.00  0.00            
ATOM   1547    O ALA C   6      21.389  24.768   5.921  4.00  0.00            
ATOM   1548    N SER C   7      22.265  24.041   7.864  4.00  0.00            
ATOM   1549   CA SER C   7      21.503  25.087   8.458  4.00  0.00            
ATOM   1550   CB SER C   7      20.021  24.734   8.677  4.00  0.00            
ATOM   1551   OG SER C   7      19.338  24.537   7.448  4.00  0.00            
ATOM   1552    C SER C   7      21.982  25.416   9.819  4.00  0.00            
ATOM   1553    O SER C   7      22.568  24.607  10.537  4.00  0.00            
ATOM   1554    N TYR C   8      21.729  26.683  10.169  4.00  0.00            
ATOM   1555   CA TYR C   8      21.843  27.153  11.503  4.00  0.00            
ATOM   1556   CB TYR C   8      22.828  28.307  11.779  4.00  0.00            
ATOM   1557   CG TYR C   8      24.243  27.862  11.709  4.00  0.00            
ATOM   1558  CD1 TYR C   8      24.850  27.266  12.790  4.00  0.00            
ATOM   1559  CD2 TYR C   8      24.966  28.053  10.562  4.00  0.00            
ATOM   1560  CE1 TYR C   8      26.164  26.862  12.717  4.00  0.00            
ATOM   1561  CE2 TYR C   8      26.274  27.653  10.477  4.00  0.00            
ATOM   1562   CZ TYR C   8      26.876  27.057  11.556  4.00  0.00            
ATOM   1563   OH TYR C   8      28.223  26.651  11.457  4.00  0.00            
ATOM   1564    C TYR C   8      20.522  27.799  11.707  4.00  0.00            
ATOM   1565    O TYR C   8      20.037  28.517  10.835  4.00  0.00            
ATOM   1566    N ASP C   9      19.876  27.547  12.846  4.00  0.00            
ATOM   1567   CA ASP C   9      18.629  28.215  13.012  4.00  0.00            
ATOM   1568   CB ASP C   9      17.492  27.258  13.400  4.00  0.00            
ATOM   1569   CG ASP C   9      17.242  26.319  12.229  4.00  0.00            
ATOM   1570  OD1 ASP C   9      17.116  26.817  11.081  4.00  0.00            
ATOM   1571  OD2 ASP C   9      17.188  25.083  12.472  4.00  0.00            
ATOM   1572    C ASP C   9      18.833  29.130  14.166  4.00  0.00            
ATOM   1573    O ASP C   9      18.859  28.689  15.314  4.00  0.00            
ATOM   1574    N TYR C  10      18.998  30.435  13.897  4.00  0.00            
ATOM   1575   CA TYR C  10      19.288  31.294  15.001  4.00  0.00            
ATOM   1576   CB TYR C  10      20.785  31.655  15.040  4.00  0.00            
ATOM   1577   CG TYR C  10      21.098  32.459  16.252  4.00  0.00            
ATOM   1578  CD1 TYR C  10      21.186  31.835  17.473  4.00  0.00            
ATOM   1579  CD2 TYR C  10      21.330  33.813  16.173  4.00  0.00            
ATOM   1580  CE1 TYR C  10      21.486  32.548  18.606  4.00  0.00            
ATOM   1581  CE2 TYR C  10      21.633  34.533  17.306  4.00  0.00            
ATOM   1582   CZ TYR C  10      21.709  33.901  18.524  4.00  0.00            
ATOM   1583   OH TYR C  10      22.019  34.635  19.686  4.00  0.00            
ATOM   1584    C TYR C  10      18.531  32.551  14.832  4.00  0.00            
ATOM   1585    O TYR C  10      18.200  32.959  13.719  4.00  0.00            
ATOM   1586    N LEU C  11      18.193  33.176  15.968  4.00  0.00            
ATOM   1587   CA LEU C  11      17.567  34.443  15.858  4.00  0.00            
ATOM   1588   CB LEU C  11      16.037  34.424  16.046  4.00  0.00            
ATOM   1589   CG LEU C  11      15.260  33.765  14.890  4.00  0.00            
ATOM   1590  CD1 LEU C  11      15.460  34.539  13.577  4.00  0.00            
ATOM   1591  CD2 LEU C  11      15.587  32.271  14.755  4.00  0.00            
ATOM   1592    C LEU C  11      18.114  35.341  16.926  4.00  0.00            
ATOM   1593    O LEU C  11      17.797  35.178  18.104  4.00  0.00            
ATOM   1594    N VAL C  12      18.979  36.305  16.548  4.00  0.00            
ATOM   1595   CA VAL C  12      19.344  37.309  17.505  4.00  0.00            
ATOM   1596   CB VAL C  12      20.715  37.907  17.315  4.00  0.00            
ATOM   1597  CG1 VAL C  12      20.654  38.983  16.225  4.00  0.00            
ATOM   1598  CG2 VAL C  12      21.229  38.430  18.666  4.00  0.00            
ATOM   1599    C VAL C  12      18.301  38.337  17.183  4.00  0.00            
ATOM   1600    O VAL C  12      17.966  38.504  16.010  4.00  0.00            
ATOM   1601    N ILE C  13      17.703  39.028  18.171  4.00  0.00            
ATOM   1602   CA ILE C  13      16.590  39.801  17.699  4.00  0.00            
ATOM   1603   CB ILE C  13      15.319  38.988  17.732  4.00  0.00            
ATOM   1604  CG1 ILE C  13      14.151  39.713  17.037  4.00  0.00            
ATOM   1605  CG2 ILE C  13      15.057  38.575  19.191  4.00  0.00            
ATOM   1606  CD1 ILE C  13      12.930  38.827  16.788  4.00  0.00            
ATOM   1607    C ILE C  13      16.368  41.060  18.463  4.00  0.00            
ATOM   1608    O ILE C  13      16.834  41.231  19.589  4.00  0.00            
ATOM   1609    N GLY C  14      15.636  41.982  17.802  4.00  0.00            
ATOM   1610   CA GLY C  14      15.198  43.228  18.348  4.00  0.00            
ATOM   1611    C GLY C  14      13.737  43.315  18.028  4.00  0.00            
ATOM   1612    O GLY C  14      13.298  42.875  16.966  4.00  0.00            
ATOM   1613    N GLY C  15      12.941  43.902  18.942  4.00  0.00            
ATOM   1614   CA GLY C  15      11.524  43.980  18.738  4.00  0.00            
ATOM   1615    C GLY C  15      11.223  45.239  17.999  4.00  0.00            
ATOM   1616    O GLY C  15      12.111  45.893  17.452  4.00  0.00            
ATOM   1617    N GLY C  16       9.928  45.597  17.969  4.00  0.00            
ATOM   1618   CA GLY C  16       9.488  46.778  17.296  4.00  0.00            
ATOM   1619    C GLY C  16       7.976  46.799  17.478  4.00  0.00            
ATOM   1620    O GLY C  16       7.341  45.754  17.161  4.00  0.00            
ATOM   1621  OXT GLY C  16       7.435  47.838  17.938  4.00  0.00            
END
