# Supplementary material for: Integrative modeling of diverse protein-peptide systems using CABS-dock
Source: PLoS Comput Biol. 2023 Jul 5;19(7):e1011275. doi: 10.1371/journal.pcbi.1011275 (PMC10351741; doi:10.1371/journal.pcbi.1011275)
Supplement: S1 File — Files in pdb format containing atomic coordinates of the structures obtained in this study: the highest-scored amyloid models and 10 examples of the docked peptide for each enzyme-substrate complex. (ZIP) [file pcbi.1011275.s006.zip › 14_HIV1_SYFNLNPFEVLQIDPE/134.pdb]

CRYST1    0.000    0.000    0.000   0.00   0.00   0.00 P 1           1
ATOM      1    N PRO A   1      12.699  14.597  31.031  1.00  1.00            
ATOM      2   CA PRO A   1      13.185  14.187  29.689  1.00  1.00            
ATOM      3   CD PRO A   1      11.281  15.088  30.917  1.00  1.00            
ATOM      4   CB PRO A   1      12.145  14.691  28.685  1.00  1.00            
ATOM      5   CG PRO A   1      10.838  14.757  29.484  1.00  1.00            
ATOM      6    C PRO A   1      14.564  14.727  29.487  1.00  1.00            
ATOM      7    O PRO A   1      14.912  15.747  30.078  1.00  1.00            
ATOM      8    N GLN A   2      15.371  14.031  28.669  4.00  1.00            
ATOM      9   CA GLN A   2      16.718  14.441  28.410  4.00  1.00            
ATOM     10   CB GLN A   2      17.708  13.512  29.136  4.00  1.00            
ATOM     11   CG GLN A   2      19.182  13.910  29.108  4.00  1.00            
ATOM     12   CD GLN A   2      19.893  12.936  30.042  4.00  1.00            
ATOM     13  OE1 GLN A   2      19.277  12.373  30.946  4.00  1.00            
ATOM     14  NE2 GLN A   2      21.219  12.730  29.824  4.00  1.00            
ATOM     15    C GLN A   2      16.894  14.270  26.940  4.00  1.00            
ATOM     16    O GLN A   2      16.561  13.222  26.387  4.00  1.00            
ATOM     17    N ILE A   3      17.411  15.313  26.267  4.00  1.00            
ATOM     18   CA ILE A   3      17.591  15.242  24.850  4.00  1.00            
ATOM     19   CB ILE A   3      16.960  16.391  24.121  4.00  1.00            
ATOM     20  CG1 ILE A   3      15.426  16.277  24.169  4.00  1.00            
ATOM     21  CG2 ILE A   3      17.540  16.431  22.699  4.00  1.00            
ATOM     22  CD1 ILE A   3      14.839  16.344  25.578  4.00  1.00            
ATOM     23    C ILE A   3      19.047  15.272  24.563  4.00  1.00            
ATOM     24    O ILE A   3      19.755  16.206  24.936  4.00  1.00            
ATOM     25    N THR A   4      19.528  14.219  23.882  1.00  1.00            
ATOM     26   CA THR A   4      20.907  14.164  23.523  1.00  1.00            
ATOM     27   CB THR A   4      21.327  12.788  23.093  1.00  1.00            
ATOM     28  OG1 THR A   4      21.079  11.860  24.139  1.00  1.00            
ATOM     29  CG2 THR A   4      22.824  12.797  22.741  1.00  1.00            
ATOM     30    C THR A   4      21.042  15.077  22.356  1.00  1.00            
ATOM     31    O THR A   4      20.079  15.308  21.626  1.00  1.00            
ATOM     32    N LEU A   5      22.241  15.652  22.165  1.00  1.00            
ATOM     33   CA LEU A   5      22.401  16.544  21.060  1.00  1.00            
ATOM     34   CB LEU A   5      23.235  17.791  21.430  1.00  1.00            
ATOM     35   CG LEU A   5      23.371  18.901  20.360  1.00  1.00            
ATOM     36  CD1 LEU A   5      24.194  20.072  20.918  1.00  1.00            
ATOM     37  CD2 LEU A   5      23.956  18.398  19.030  1.00  1.00            
ATOM     38    C LEU A   5      23.109  15.763  20.005  1.00  1.00            
ATOM     39    O LEU A   5      24.254  15.346  20.173  1.00  1.00            
ATOM     40    N TRP A   6      22.399  15.532  18.891  1.00  1.00            
ATOM     41   CA TRP A   6      22.900  14.854  17.737  1.00  1.00            
ATOM     42   CB TRP A   6      22.737  13.321  17.782  1.00  1.00            
ATOM     43   CG TRP A   6      23.356  12.621  16.596  1.00  1.00            
ATOM     44  CD2 TRP A   6      24.763  12.660  16.305  1.00  1.00            
ATOM     45  CD1 TRP A   6      22.767  11.939  15.574  1.00  1.00            
ATOM     46  NE1 TRP A   6      23.719  11.531  14.671  1.00  1.00            
ATOM     47  CE2 TRP A   6      24.950  11.974  15.106  1.00  1.00            
ATOM     48  CE3 TRP A   6      25.806  13.229  16.977  1.00  1.00            
ATOM     49  CZ2 TRP A   6      26.194  11.848  14.558  1.00  1.00            
ATOM     50  CZ3 TRP A   6      27.062  13.091  16.425  1.00  1.00            
ATOM     51  CH2 TRP A   6      27.249  12.413  15.240  1.00  1.00            
ATOM     52    C TRP A   6      22.064  15.447  16.649  1.00  1.00            
ATOM     53    O TRP A   6      21.705  16.621  16.738  1.00  1.00            
ATOM     54    N LYS A   7      21.735  14.688  15.589  1.00  1.00            
ATOM     55   CA LYS A   7      20.943  15.279  14.552  1.00  1.00            
ATOM     56   CB LYS A   7      20.666  14.308  13.392  1.00  1.00            
ATOM     57   CG LYS A   7      21.956  13.930  12.656  1.00  1.00            
ATOM     58   CD LYS A   7      21.831  12.743  11.698  1.00  1.00            
ATOM     59   CE LYS A   7      23.144  12.384  10.994  1.00  1.00            
ATOM     60   NZ LYS A   7      22.903  11.344   9.970  1.00  1.00            
ATOM     61    C LYS A   7      19.650  15.732  15.161  1.00  1.00            
ATOM     62    O LYS A   7      18.954  14.926  15.779  1.00  1.00            
ATOM     63    N ARG A   8      19.361  17.058  15.034  1.00  1.00            
ATOM     64   CA ARG A   8      18.170  17.746  15.483  1.00  1.00            
ATOM     65   CB ARG A   8      17.026  16.824  15.956  1.00  1.00            
ATOM     66   CG ARG A   8      16.442  15.946  14.849  1.00  1.00            
ATOM     67   CD ARG A   8      16.144  16.708  13.556  1.00  1.00            
ATOM     68   NE ARG A   8      15.224  17.830  13.891  1.00  1.00            
ATOM     69   CZ ARG A   8      14.839  18.707  12.919  1.00  1.00            
ATOM     70  NH1 ARG A   8      15.273  18.537  11.635  1.00  1.00            
ATOM     71  NH2 ARG A   8      14.029  19.760  13.231  1.00  1.00            
ATOM     72    C ARG A   8      18.578  18.816  16.474  1.00  1.00            
ATOM     73    O ARG A   8      19.567  19.468  16.149  1.00  1.00            
ATOM     74    N PRO A   9      18.014  19.159  17.633  1.00  1.00            
ATOM     75   CA PRO A   9      16.850  18.597  18.285  1.00  1.00            
ATOM     76   CD PRO A   9      18.897  19.770  18.607  1.00  1.00            
ATOM     77   CB PRO A   9      16.869  19.084  19.728  1.00  1.00            
ATOM     78   CG PRO A   9      18.348  19.378  19.987  1.00  1.00            
ATOM     79    C PRO A   9      15.561  18.950  17.626  1.00  1.00            
ATOM     80    O PRO A   9      15.435  20.061  17.113  1.00  1.00            
ATOM     81    N LEU A  10      14.593  18.010  17.621  4.00  1.00            
ATOM     82   CA LEU A  10      13.286  18.363  17.169  4.00  1.00            
ATOM     83   CB LEU A  10      12.946  17.926  15.724  4.00  1.00            
ATOM     84   CG LEU A  10      12.697  16.432  15.462  4.00  1.00            
ATOM     85  CD1 LEU A  10      11.317  15.986  15.969  4.00  1.00            
ATOM     86  CD2 LEU A  10      12.913  16.106  13.977  4.00  1.00            
ATOM     87    C LEU A  10      12.319  17.822  18.179  4.00  1.00            
ATOM     88    O LEU A  10      12.286  16.621  18.450  4.00  1.00            
ATOM     89    N VAL A  11      11.541  18.726  18.811  4.00  1.00            
ATOM     90   CA VAL A  11      10.558  18.328  19.778  4.00  1.00            
ATOM     91   CB VAL A  11      10.653  19.060  21.085  4.00  1.00            
ATOM     92  CG1 VAL A  11       9.477  18.623  21.977  4.00  1.00            
ATOM     93  CG2 VAL A  11      12.031  18.783  21.707  4.00  1.00            
ATOM     94    C VAL A  11       9.244  18.690  19.161  4.00  1.00            
ATOM     95    O VAL A  11       9.118  19.740  18.534  4.00  1.00            
ATOM     96    N THR A  12       8.231  17.814  19.301  4.00  1.00            
ATOM     97   CA THR A  12       6.955  18.094  18.704  4.00  1.00            
ATOM     98   CB THR A  12       6.030  16.913  18.703  4.00  1.00            
ATOM     99  OG1 THR A  12       5.747  16.519  20.038  4.00  1.00            
ATOM    100  CG2 THR A  12       6.692  15.757  17.936  4.00  1.00            
ATOM    101    C THR A  12       6.292  19.150  19.541  4.00  1.00            
ATOM    102    O THR A  12       6.195  19.003  20.758  4.00  1.00            
ATOM    103    N ILE A  13       5.817  20.248  18.908  4.00  1.00            
ATOM    104   CA ILE A  13       5.189  21.316  19.646  4.00  1.00            
ATOM    105   CB ILE A  13       6.011  22.572  19.648  4.00  1.00            
ATOM    106  CG1 ILE A  13       5.330  23.668  20.479  4.00  1.00            
ATOM    107  CG2 ILE A  13       6.266  22.977  18.188  4.00  1.00            
ATOM    108  CD1 ILE A  13       6.226  24.872  20.755  4.00  1.00            
ATOM    109    C ILE A  13       3.867  21.655  19.022  4.00  1.00            
ATOM    110    O ILE A  13       3.785  21.861  17.813  4.00  1.00            
ATOM    111    N ARG A  14       2.791  21.748  19.841  4.00  1.00            
ATOM    112   CA ARG A  14       1.501  22.073  19.291  4.00  1.00            
ATOM    113   CB ARG A  14       0.298  21.325  19.900  4.00  1.00            
ATOM    114   CG ARG A  14       0.180  19.879  19.418  4.00  1.00            
ATOM    115   CD ARG A  14      -1.266  19.412  19.211  4.00  1.00            
ATOM    116   NE ARG A  14      -1.894  19.190  20.541  4.00  1.00            
ATOM    117   CZ ARG A  14      -2.503  17.994  20.792  4.00  1.00            
ATOM    118  NH1 ARG A  14      -2.529  17.031  19.825  4.00  1.00            
ATOM    119  NH2 ARG A  14      -3.083  17.763  22.006  4.00  1.00            
ATOM    120    C ARG A  14       1.225  23.535  19.468  4.00  1.00            
ATOM    121    O ARG A  14       1.553  24.129  20.495  4.00  1.00            
ATOM    122    N ILE A  15       0.632  24.158  18.426  4.00  1.00            
ATOM    123   CA ILE A  15       0.281  25.551  18.470  4.00  1.00            
ATOM    124   CB ILE A  15       1.488  26.418  18.234  4.00  1.00            
ATOM    125  CG1 ILE A  15       1.165  27.904  18.418  4.00  1.00            
ATOM    126  CG2 ILE A  15       2.108  26.053  16.873  4.00  1.00            
ATOM    127  CD1 ILE A  15       2.426  28.763  18.516  4.00  1.00            
ATOM    128    C ILE A  15      -0.735  25.783  17.380  4.00  1.00            
ATOM    129    O ILE A  15      -0.489  25.483  16.215  4.00  1.00            
ATOM    130    N GLY A  16      -1.928  26.312  17.721  3.00  1.00            
ATOM    131   CA GLY A  16      -2.896  26.603  16.695  3.00  1.00            
ATOM    132    C GLY A  16      -3.587  25.351  16.255  3.00  1.00            
ATOM    133    O GLY A  16      -4.115  25.288  15.145  3.00  1.00            
ATOM    134    N GLY A  17      -3.599  24.310  17.106  3.00  1.00            
ATOM    135   CA GLY A  17      -4.313  23.121  16.738  3.00  1.00            
ATOM    136    C GLY A  17      -3.540  22.390  15.686  3.00  1.00            
ATOM    137    O GLY A  17      -4.121  21.742  14.817  3.00  1.00            
ATOM    138    N GLN A  18      -2.198  22.485  15.726  4.00  1.00            
ATOM    139   CA GLN A  18      -1.427  21.797  14.735  4.00  1.00            
ATOM    140   CB GLN A  18      -0.730  22.744  13.752  4.00  1.00            
ATOM    141   CG GLN A  18       0.343  23.610  14.406  4.00  1.00            
ATOM    142   CD GLN A  18       0.702  24.701  13.412  4.00  1.00            
ATOM    143  OE1 GLN A  18       1.616  25.494  13.638  4.00  1.00            
ATOM    144  NE2 GLN A  18      -0.047  24.748  12.278  4.00  1.00            
ATOM    145    C GLN A  18      -0.356  21.011  15.445  4.00  1.00            
ATOM    146    O GLN A  18       0.010  21.318  16.579  4.00  1.00            
ATOM    147    N LEU A  19       0.147  19.942  14.789  4.00  1.00            
ATOM    148   CA LEU A  19       1.121  19.053  15.365  4.00  1.00            
ATOM    149   CB LEU A  19       1.391  17.849  14.432  4.00  1.00            
ATOM    150   CG LEU A  19       2.245  16.691  15.004  4.00  1.00            
ATOM    151  CD1 LEU A  19       3.692  17.097  15.331  4.00  1.00            
ATOM    152  CD2 LEU A  19       1.527  16.013  16.180  4.00  1.00            
ATOM    153    C LEU A  19       2.430  19.736  15.585  4.00  1.00            
ATOM    154    O LEU A  19       2.934  19.755  16.705  4.00  1.00            
ATOM    155    N LYS A  20       2.978  20.328  14.506  4.00  1.00            
ATOM    156   CA LYS A  20       4.231  21.032  14.402  4.00  1.00            
ATOM    157   CB LYS A  20       4.200  22.445  15.007  4.00  1.00            
ATOM    158   CG LYS A  20       5.318  23.334  14.461  4.00  1.00            
ATOM    159   CD LYS A  20       5.111  23.733  12.993  4.00  1.00            
ATOM    160   CE LYS A  20       5.051  22.553  12.018  4.00  1.00            
ATOM    161   NZ LYS A  20       4.748  23.027  10.648  4.00  1.00            
ATOM    162    C LYS A  20       5.421  20.297  14.963  4.00  1.00            
ATOM    163    O LYS A  20       5.353  19.622  15.988  4.00  1.00            
ATOM    164    N GLU A  21       6.567  20.430  14.255  4.00  1.00            
ATOM    165   CA GLU A  21       7.848  19.894  14.642  4.00  1.00            
ATOM    166   CB GLU A  21       8.627  19.272  13.470  4.00  1.00            
ATOM    167   CG GLU A  21       9.985  18.700  13.878  4.00  1.00            
ATOM    168   CD GLU A  21      10.623  18.079  12.642  4.00  1.00            
ATOM    169  OE1 GLU A  21       9.989  17.168  12.047  4.00  1.00            
ATOM    170  OE2 GLU A  21      11.749  18.508  12.276  4.00  1.00            
ATOM    171    C GLU A  21       8.614  21.093  15.129  4.00  1.00            
ATOM    172    O GLU A  21       8.290  22.215  14.742  4.00  1.00            
ATOM    173    N ALA A  22       9.632  20.925  16.005  4.00  1.00            
ATOM    174   CA ALA A  22      10.240  22.140  16.483  4.00  1.00            
ATOM    175   CB ALA A  22       9.557  22.702  17.744  4.00  1.00            
ATOM    176    C ALA A  22      11.696  21.973  16.831  4.00  1.00            
ATOM    177    O ALA A  22      12.209  20.862  16.907  4.00  1.00            
ATOM    178    N LEU A  23      12.393  23.123  17.042  4.00  1.00            
ATOM    179   CA LEU A  23      13.803  23.218  17.360  4.00  1.00            
ATOM    180   CB LEU A  23      14.508  24.159  16.354  4.00  1.00            
ATOM    181   CG LEU A  23      16.051  24.152  16.310  4.00  1.00            
ATOM    182  CD1 LEU A  23      16.673  24.554  17.647  4.00  1.00            
ATOM    183  CD2 LEU A  23      16.599  22.835  15.742  4.00  1.00            
ATOM    184    C LEU A  23      13.890  23.844  18.751  4.00  1.00            
ATOM    185    O LEU A  23      13.195  24.818  19.042  4.00  1.00            
ATOM    186    N LEU A  24      14.730  23.282  19.657  4.00  1.00            
ATOM    187   CA LEU A  24      14.883  23.703  21.042  4.00  1.00            
ATOM    188   CB LEU A  24      15.806  22.740  21.810  4.00  1.00            
ATOM    189   CG LEU A  24      15.373  21.263  21.716  4.00  1.00            
ATOM    190  CD1 LEU A  24      16.322  20.348  22.506  4.00  1.00            
ATOM    191  CD2 LEU A  24      13.900  21.073  22.107  4.00  1.00            
ATOM    192    C LEU A  24      15.513  25.067  21.146  4.00  1.00            
ATOM    193    O LEU A  24      15.073  25.916  21.919  4.00  1.00            
ATOM    194    N ASP A  25      16.579  25.289  20.357  1.00  1.00            
ATOM    195   CA ASP A  25      17.290  26.526  20.178  1.00  1.00            
ATOM    196   CB ASP A  25      16.554  27.458  19.193  1.00  1.00            
ATOM    197   CG ASP A  25      17.505  28.519  18.646  1.00  1.00            
ATOM    198  OD1 ASP A  25      18.657  28.617  19.145  1.00  1.00            
ATOM    199  OD2 ASP A  25      17.086  29.242  17.702  1.00  1.00            
ATOM    200    C ASP A  25      17.622  27.303  21.416  1.00  1.00            
ATOM    201    O ASP A  25      16.887  28.207  21.810  1.00  1.00            
ATOM    202    N THR A  26      18.744  26.941  22.072  3.00  1.00            
ATOM    203   CA THR A  26      19.274  27.672  23.195  3.00  1.00            
ATOM    204   CB THR A  26      20.462  26.992  23.808  3.00  1.00            
ATOM    205  OG1 THR A  26      20.951  27.740  24.912  3.00  1.00            
ATOM    206  CG2 THR A  26      21.548  26.836  22.733  3.00  1.00            
ATOM    207    C THR A  26      19.698  29.016  22.725  3.00  1.00            
ATOM    208    O THR A  26      19.488  30.022  23.401  3.00  1.00            
ATOM    209    N GLY A  27      20.291  29.062  21.525  3.00  1.00            
ATOM    210   CA GLY A  27      20.862  30.277  21.043  3.00  1.00            
ATOM    211    C GLY A  27      19.838  31.361  20.863  3.00  1.00            
ATOM    212    O GLY A  27      20.081  32.507  21.239  3.00  1.00            
ATOM    213    N ALA A  28      18.659  31.047  20.293  1.00  1.00            
ATOM    214   CA ALA A  28      17.735  32.100  19.960  1.00  1.00            
ATOM    215   CB ALA A  28      16.663  31.663  18.949  1.00  1.00            
ATOM    216    C ALA A  28      17.019  32.659  21.161  1.00  1.00            
ATOM    217    O ALA A  28      16.642  31.927  22.074  1.00  1.00            
ATOM    218    N ASP A  29      16.877  34.007  21.196  1.00  1.00            
ATOM    219   CA ASP A  29      16.188  34.758  22.221  1.00  1.00            
ATOM    220   CB ASP A  29      16.635  36.228  22.223  1.00  1.00            
ATOM    221   CG ASP A  29      18.106  36.247  22.622  1.00  1.00            
ATOM    222  OD1 ASP A  29      18.399  36.105  23.840  1.00  1.00            
ATOM    223  OD2 ASP A  29      18.960  36.380  21.704  1.00  1.00            
ATOM    224    C ASP A  29      14.711  34.724  22.097  1.00  1.00            
ATOM    225    O ASP A  29      14.000  34.511  23.078  1.00  1.00            
ATOM    226    N ASP A  30      14.204  34.965  20.880  1.00  1.00            
ATOM    227   CA ASP A  30      12.788  34.987  20.731  1.00  1.00            
ATOM    228   CB ASP A  30      12.237  35.899  19.615  1.00  1.00            
ATOM    229   CG ASP A  30      12.113  37.331  20.102  1.00  1.00            
ATOM    230  OD1 ASP A  30      12.266  37.555  21.332  1.00  1.00            
ATOM    231  OD2 ASP A  30      11.852  38.221  19.249  1.00  1.00            
ATOM    232    C ASP A  30      12.338  33.646  20.333  1.00  1.00            
ATOM    233    O ASP A  30      13.100  32.680  20.298  1.00  1.00            
ATOM    234    N THR A  31      11.034  33.581  20.036  1.00  1.00            
ATOM    235   CA THR A  31      10.497  32.374  19.534  1.00  1.00            
ATOM    236   CB THR A  31       9.285  31.887  20.258  1.00  1.00            
ATOM    237  OG1 THR A  31       9.612  31.666  21.622  1.00  1.00            
ATOM    238  CG2 THR A  31       8.821  30.573  19.604  1.00  1.00            
ATOM    239    C THR A  31      10.143  32.658  18.111  1.00  1.00            
ATOM    240    O THR A  31       9.626  33.728  17.791  1.00  1.00            
ATOM    241    N VAL A  32      10.434  31.699  17.210  4.00  1.00            
ATOM    242   CA VAL A  32      10.259  31.937  15.808  4.00  1.00            
ATOM    243   CB VAL A  32      11.566  31.827  15.060  4.00  1.00            
ATOM    244  CG1 VAL A  32      11.337  32.021  13.552  4.00  1.00            
ATOM    245  CG2 VAL A  32      12.549  32.846  15.661  4.00  1.00            
ATOM    246    C VAL A  32       9.333  30.902  15.253  4.00  1.00            
ATOM    247    O VAL A  32       9.150  29.836  15.838  4.00  1.00            
ATOM    248    N LEU A  33       8.695  31.224  14.108  4.00  1.00            
ATOM    249   CA LEU A  33       7.781  30.317  13.484  4.00  1.00            
ATOM    250   CB LEU A  33       6.320  30.761  13.646  4.00  1.00            
ATOM    251   CG LEU A  33       5.297  29.796  13.025  4.00  1.00            
ATOM    252  CD1 LEU A  33       5.162  28.512  13.863  4.00  1.00            
ATOM    253  CD2 LEU A  33       3.960  30.500  12.750  4.00  1.00            
ATOM    254    C LEU A  33       8.053  30.307  11.997  4.00  1.00            
ATOM    255    O LEU A  33       8.634  31.253  11.466  4.00  1.00            
ATOM    256    N GLU A  34       7.663  29.216  11.286  4.00  1.00            
ATOM    257   CA GLU A  34       7.850  29.121   9.852  4.00  1.00            
ATOM    258   CB GLU A  34       7.398  27.761   9.286  4.00  1.00            
ATOM    259   CG GLU A  34       7.218  27.741   7.763  4.00  1.00            
ATOM    260   CD GLU A  34       8.582  27.745   7.087  4.00  1.00            
ATOM    261  OE1 GLU A  34       9.296  26.712   7.176  4.00  1.00            
ATOM    262  OE2 GLU A  34       8.924  28.786   6.466  4.00  1.00            
ATOM    263    C GLU A  34       7.042  30.162   9.159  4.00  1.00            
ATOM    264    O GLU A  34       7.574  31.013   8.448  4.00  1.00            
ATOM    265    N GLU A  35       5.721  30.111   9.380  1.00  1.00            
ATOM    266   CA GLU A  35       4.781  31.042   8.838  1.00  1.00            
ATOM    267   CB GLU A  35       4.893  31.295   7.329  1.00  1.00            
ATOM    268   CG GLU A  35       3.949  32.413   6.883  1.00  1.00            
ATOM    269   CD GLU A  35       4.105  32.630   5.388  1.00  1.00            
ATOM    270  OE1 GLU A  35       4.541  31.677   4.690  1.00  1.00            
ATOM    271  OE2 GLU A  35       3.786  33.757   4.925  1.00  1.00            
ATOM    272    C GLU A  35       3.471  30.415   9.086  1.00  1.00            
ATOM    273    O GLU A  35       3.204  29.301   8.636  1.00  1.00            
ATOM    274    N MET A  36       2.615  31.102   9.847  1.00  1.00            
ATOM    275   CA MET A  36       1.346  30.505  10.046  1.00  1.00            
ATOM    276   CB MET A  36       1.217  29.642  11.312  1.00  1.00            
ATOM    277   CG MET A  36       1.945  28.304  11.171  1.00  1.00            
ATOM    278   SD MET A  36       1.384  27.323   9.744  1.00  1.00            
ATOM    279   CE MET A  36      -0.324  27.133  10.330  1.00  1.00            
ATOM    280    C MET A  36       0.352  31.587  10.103  1.00  1.00            
ATOM    281    O MET A  36       0.656  32.716  10.487  1.00  1.00            
ATOM    282    N ASN A  37      -0.877  31.268   9.683  1.00  1.00            
ATOM    283   CA ASN A  37      -1.830  32.311   9.752  1.00  1.00            
ATOM    284   CB ASN A  37      -2.938  32.221   8.692  1.00  1.00            
ATOM    285   CG ASN A  37      -3.594  33.593   8.617  1.00  1.00            
ATOM    286  OD1 ASN A  37      -3.478  34.404   9.534  1.00  1.00            
ATOM    287  ND2 ASN A  37      -4.299  33.865   7.485  1.00  1.00            
ATOM    288    C ASN A  37      -2.462  32.200  11.101  1.00  1.00            
ATOM    289    O ASN A  37      -3.518  31.590  11.259  1.00  1.00            
ATOM    290    N LEU A  38      -1.816  32.801  12.120  1.00  1.00            
ATOM    291   CA LEU A  38      -2.362  32.751  13.444  1.00  1.00            
ATOM    292   CB LEU A  38      -1.306  32.797  14.565  1.00  1.00            
ATOM    293   CG LEU A  38      -0.365  31.582  14.638  1.00  1.00            
ATOM    294  CD1 LEU A  38       0.639  31.739  15.792  1.00  1.00            
ATOM    295  CD2 LEU A  38      -1.148  30.261  14.717  1.00  1.00            
ATOM    296    C LEU A  38      -3.147  34.011  13.601  1.00  1.00            
ATOM    297    O LEU A  38      -2.633  35.127  13.537  1.00  1.00            
ATOM    298    N PRO A  39      -4.400  33.805  13.822  1.00  1.00            
ATOM    299   CA PRO A  39      -5.414  34.820  13.871  1.00  1.00            
ATOM    300   CD PRO A  39      -4.892  32.492  14.202  1.00  1.00            
ATOM    301   CB PRO A  39      -6.727  34.040  13.942  1.00  1.00            
ATOM    302   CG PRO A  39      -6.337  32.733  14.655  1.00  1.00            
ATOM    303    C PRO A  39      -5.434  35.923  14.887  1.00  1.00            
ATOM    304    O PRO A  39      -5.969  36.980  14.557  1.00  1.00            
ATOM    305    N GLY A  40      -4.894  35.753  16.105  1.00  1.00            
ATOM    306   CA GLY A  40      -5.162  36.767  17.093  1.00  1.00            
ATOM    307    C GLY A  40      -4.315  37.980  16.871  1.00  1.00            
ATOM    308    O GLY A  40      -3.626  38.114  15.861  1.00  1.00            
ATOM    309    N LYS A  41      -4.364  38.898  17.862  1.00  1.00            
ATOM    310   CA LYS A  41      -3.723  40.185  17.841  1.00  1.00            
ATOM    311   CB LYS A  41      -3.851  40.938  19.178  1.00  1.00            
ATOM    312   CG LYS A  41      -5.269  41.386  19.540  1.00  1.00            
ATOM    313   CD LYS A  41      -5.834  42.471  18.622  1.00  1.00            
ATOM    314   CE LYS A  41      -5.079  43.800  18.719  1.00  1.00            
ATOM    315   NZ LYS A  41      -5.145  44.329  20.101  1.00  1.00            
ATOM    316    C LYS A  41      -2.270  40.010  17.598  1.00  1.00            
ATOM    317    O LYS A  41      -1.647  39.066  18.085  1.00  1.00            
ATOM    318    N TRP A  42      -1.696  40.940  16.811  1.00  1.00            
ATOM    319   CA TRP A  42      -0.302  40.852  16.527  1.00  1.00            
ATOM    320   CB TRP A  42       0.026  40.421  15.078  1.00  1.00            
ATOM    321   CG TRP A  42      -0.180  38.952  14.767  1.00  1.00            
ATOM    322  CD2 TRP A  42      -0.114  38.378  13.449  1.00  1.00            
ATOM    323  CD1 TRP A  42      -0.437  37.919  15.622  1.00  1.00            
ATOM    324  NE1 TRP A  42      -0.528  36.739  14.921  1.00  1.00            
ATOM    325  CE2 TRP A  42      -0.332  37.006  13.584  1.00  1.00            
ATOM    326  CE3 TRP A  42       0.115  38.945  12.227  1.00  1.00            
ATOM    327  CZ2 TRP A  42      -0.324  36.181  12.495  1.00  1.00            
ATOM    328  CZ3 TRP A  42       0.117  38.109  11.131  1.00  1.00            
ATOM    329  CH2 TRP A  42      -0.099  36.754  11.263  1.00  1.00            
ATOM    330    C TRP A  42       0.373  42.162  16.752  1.00  1.00            
ATOM    331    O TRP A  42      -0.205  43.228  16.547  1.00  1.00            
ATOM    332    N LYS A  43       1.643  42.088  17.202  4.00  1.00            
ATOM    333   CA LYS A  43       2.463  43.247  17.395  4.00  1.00            
ATOM    334   CB LYS A  43       2.968  43.401  18.840  4.00  1.00            
ATOM    335   CG LYS A  43       1.838  43.685  19.832  4.00  1.00            
ATOM    336   CD LYS A  43       1.034  44.937  19.478  4.00  1.00            
ATOM    337   CE LYS A  43       1.896  46.197  19.374  4.00  1.00            
ATOM    338   NZ LYS A  43       1.068  47.345  18.941  4.00  1.00            
ATOM    339    C LYS A  43       3.646  43.046  16.510  4.00  1.00            
ATOM    340    O LYS A  43       4.342  42.045  16.632  4.00  1.00            
ATOM    341    N PRO A  44       3.925  43.975  15.641  4.00  0.00            
ATOM    342   CA PRO A  44       5.046  43.852  14.742  4.00  0.00            
ATOM    343   CD PRO A  44       2.912  44.897  15.159  4.00  0.00            
ATOM    344   CB PRO A  44       4.884  44.994  13.740  4.00  0.00            
ATOM    345   CG PRO A  44       3.372  45.292  13.747  4.00  0.00            
ATOM    346    C PRO A  44       6.353  43.890  15.460  4.00  0.00            
ATOM    347    O PRO A  44       6.459  44.584  16.471  4.00  0.00            
ATOM    348    N LYS A  45       7.357  43.135  14.968  4.00  0.00            
ATOM    349   CA LYS A  45       8.650  43.210  15.573  4.00  0.00            
ATOM    350   CB LYS A  45       8.955  42.136  16.627  4.00  0.00            
ATOM    351   CG LYS A  45      10.173  42.561  17.443  4.00  0.00            
ATOM    352   CD LYS A  45       9.914  43.889  18.162  4.00  0.00            
ATOM    353   CE LYS A  45      11.183  44.657  18.529  4.00  0.00            
ATOM    354   NZ LYS A  45      10.861  46.090  18.721  4.00  0.00            
ATOM    355    C LYS A  45       9.678  43.109  14.492  4.00  0.00            
ATOM    356    O LYS A  45       9.403  42.628  13.394  4.00  0.00            
ATOM    357    N MET A  46      10.897  43.604  14.785  4.00  0.00            
ATOM    358   CA MET A  46      12.008  43.554  13.878  4.00  0.00            
ATOM    359   CB MET A  46      12.736  44.904  13.741  4.00  0.00            
ATOM    360   CG MET A  46      11.873  46.027  13.164  4.00  0.00            
ATOM    361   SD MET A  46      12.724  47.629  13.039  4.00  0.00            
ATOM    362   CE MET A  46      12.598  47.987  14.815  4.00  0.00            
ATOM    363    C MET A  46      12.981  42.633  14.547  4.00  0.00            
ATOM    364    O MET A  46      12.939  42.471  15.765  4.00  0.00            
ATOM    365    N ILE A  47      13.863  41.971  13.773  4.00  0.00            
ATOM    366   CA ILE A  47      14.798  41.068  14.389  4.00  0.00            
ATOM    367   CB ILE A  47      14.464  39.629  14.132  4.00  0.00            
ATOM    368  CG1 ILE A  47      13.094  39.278  14.728  4.00  0.00            
ATOM    369  CG2 ILE A  47      15.614  38.759  14.661  4.00  0.00            
ATOM    370  CD1 ILE A  47      12.554  37.938  14.235  4.00  0.00            
ATOM    371    C ILE A  47      16.138  41.294  13.790  4.00  0.00            
ATOM    372    O ILE A  47      16.265  41.659  12.623  4.00  0.00            
ATOM    373    N GLY A  48      17.182  41.110  14.613  4.00  0.00            
ATOM    374   CA GLY A  48      18.502  41.118  14.077  4.00  0.00            
ATOM    375    C GLY A  48      18.839  39.670  14.076  4.00  0.00            
ATOM    376    O GLY A  48      19.215  39.109  15.102  4.00  0.00            
ATOM    377    N GLY A  49      18.714  39.020  12.909  4.00  0.00            
ATOM    378   CA GLY A  49      18.986  37.621  12.850  4.00  0.00            
ATOM    379    C GLY A  49      20.471  37.558  12.763  4.00  0.00            
ATOM    380    O GLY A  49      21.162  38.456  13.243  4.00  0.00            
ATOM    381    N ILE A  50      21.024  36.510  12.137  3.00  0.00            
ATOM    382   CA ILE A  50      22.452  36.478  12.122  3.00  0.00            
ATOM    383   CB ILE A  50      22.999  35.080  11.911  3.00  0.00            
ATOM    384  CG1 ILE A  50      22.520  34.457  10.588  3.00  0.00            
ATOM    385  CG2 ILE A  50      22.606  34.230  13.128  3.00  0.00            
ATOM    386  CD1 ILE A  50      23.202  33.133  10.241  3.00  0.00            
ATOM    387    C ILE A  50      22.906  37.396  11.018  3.00  0.00            
ATOM    388    O ILE A  50      22.965  37.041   9.841  3.00  0.00            
ATOM    389    N GLY A  51      23.223  38.652  11.392  3.00  0.00            
ATOM    390   CA GLY A  51      23.703  39.611  10.439  3.00  0.00            
ATOM    391    C GLY A  51      22.607  39.893   9.468  3.00  0.00            
ATOM    392    O GLY A  51      22.865  40.230   8.313  3.00  0.00            
ATOM    393    N GLY A  52      21.345  39.766   9.912  4.00  0.00            
ATOM    394   CA GLY A  52      20.264  40.017   9.008  4.00  0.00            
ATOM    395    C GLY A  52      19.182  40.689   9.776  4.00  0.00            
ATOM    396    O GLY A  52      19.213  40.735  11.004  4.00  0.00            
ATOM    397    N PHE A  53      18.193  41.247   9.057  4.00  0.00            
ATOM    398   CA PHE A  53      17.104  41.895   9.719  4.00  0.00            
ATOM    399   CB PHE A  53      16.898  43.335   9.224  4.00  0.00            
ATOM    400   CG PHE A  53      18.187  44.071   9.377  4.00  0.00            
ATOM    401  CD1 PHE A  53      19.161  43.971   8.409  4.00  0.00            
ATOM    402  CD2 PHE A  53      18.423  44.868  10.474  4.00  0.00            
ATOM    403  CE1 PHE A  53      20.353  44.644   8.537  4.00  0.00            
ATOM    404  CE2 PHE A  53      19.613  45.544  10.608  4.00  0.00            
ATOM    405   CZ PHE A  53      20.580  45.435   9.637  4.00  0.00            
ATOM    406    C PHE A  53      15.885  41.142   9.304  4.00  0.00            
ATOM    407    O PHE A  53      15.656  40.941   8.112  4.00  0.00            
ATOM    408    N ILE A  54      15.066  40.689  10.270  4.00  0.00            
ATOM    409   CA ILE A  54      13.894  39.979   9.857  4.00  0.00            
ATOM    410   CB ILE A  54      13.873  38.546  10.297  4.00  0.00            
ATOM    411  CG1 ILE A  54      15.047  37.793   9.646  4.00  0.00            
ATOM    412  CG2 ILE A  54      12.497  37.953   9.948  4.00  0.00            
ATOM    413  CD1 ILE A  54      15.320  36.420  10.260  4.00  0.00            
ATOM    414    C ILE A  54      12.695  40.678  10.432  4.00  0.00            
ATOM    415    O ILE A  54      12.634  40.945  11.631  4.00  0.00            
ATOM    416    N LYS A  55      11.714  41.016   9.564  4.00  0.00            
ATOM    417   CA LYS A  55      10.504  41.665   9.998  4.00  0.00            
ATOM    418   CB LYS A  55       9.768  42.434   8.886  4.00  0.00            
ATOM    419   CG LYS A  55       9.191  41.541   7.784  4.00  0.00            
ATOM    420   CD LYS A  55       8.153  42.262   6.920  4.00  0.00            
ATOM    421   CE LYS A  55       7.577  41.408   5.790  4.00  0.00            
ATOM    422   NZ LYS A  55       6.349  42.045   5.265  4.00  0.00            
ATOM    423    C LYS A  55       9.583  40.603  10.469  4.00  0.00            
ATOM    424    O LYS A  55       9.569  39.502   9.921  4.00  0.00            
ATOM    425    N VAL A  56       8.780  40.889  11.510  4.00  0.00            
ATOM    426   CA VAL A  56       7.942  39.814  11.926  4.00  0.00            
ATOM    427   CB VAL A  56       8.567  38.924  12.960  4.00  0.00            
ATOM    428  CG1 VAL A  56       9.807  38.253  12.348  4.00  0.00            
ATOM    429  CG2 VAL A  56       8.875  39.765  14.211  4.00  0.00            
ATOM    430    C VAL A  56       6.683  40.315  12.499  4.00  0.00            
ATOM    431    O VAL A  56       6.498  41.503  12.762  4.00  0.00            
ATOM    432    N ARG A  57       5.756  39.363  12.660  4.00  0.00            
ATOM    433   CA ARG A  57       4.531  39.656  13.302  4.00  0.00            
ATOM    434   CB ARG A  57       3.300  39.147  12.536  4.00  0.00            
ATOM    435   CG ARG A  57       3.054  39.833  11.189  4.00  0.00            
ATOM    436   CD ARG A  57       2.085  41.016  11.265  4.00  0.00            
ATOM    437   NE ARG A  57       1.652  41.330   9.873  4.00  0.00            
ATOM    438   CZ ARG A  57       2.341  42.235   9.119  4.00  0.00            
ATOM    439  NH1 ARG A  57       3.435  42.869   9.634  4.00  0.00            
ATOM    440  NH2 ARG A  57       1.929  42.508   7.846  4.00  0.00            
ATOM    441    C ARG A  57       4.588  38.897  14.594  4.00  0.00            
ATOM    442    O ARG A  57       4.680  37.670  14.600  4.00  0.00            
ATOM    443    N GLN A  58       4.556  39.618  15.730  4.00  1.00            
ATOM    444   CA GLN A  58       4.617  38.992  17.019  4.00  1.00            
ATOM    445   CB GLN A  58       5.273  39.822  18.141  4.00  1.00            
ATOM    446   CG GLN A  58       6.793  39.966  18.002  4.00  1.00            
ATOM    447   CD GLN A  58       7.358  40.392  19.353  4.00  1.00            
ATOM    448  OE1 GLN A  58       8.357  41.105  19.433  4.00  1.00            
ATOM    449  NE2 GLN A  58       6.708  39.926  20.453  4.00  1.00            
ATOM    450    C GLN A  58       3.246  38.658  17.439  4.00  1.00            
ATOM    451    O GLN A  58       2.262  39.228  16.972  4.00  1.00            
ATOM    452    N TYR A  59       3.174  37.677  18.341  4.00  1.00            
ATOM    453   CA TYR A  59       1.916  37.231  18.812  4.00  1.00            
ATOM    454   CB TYR A  59       1.640  35.780  18.398  4.00  1.00            
ATOM    455   CG TYR A  59       0.262  35.412  18.808  4.00  1.00            
ATOM    456  CD1 TYR A  59      -0.809  35.808  18.042  4.00  1.00            
ATOM    457  CD2 TYR A  59       0.042  34.662  19.939  4.00  1.00            
ATOM    458  CE1 TYR A  59      -2.089  35.468  18.406  4.00  1.00            
ATOM    459  CE2 TYR A  59      -1.236  34.318  20.308  4.00  1.00            
ATOM    460   CZ TYR A  59      -2.303  34.721  19.539  4.00  1.00            
ATOM    461   OH TYR A  59      -3.616  34.369  19.914  4.00  1.00            
ATOM    462    C TYR A  59       2.022  37.265  20.297  4.00  1.00            
ATOM    463    O TYR A  59       3.119  37.241  20.854  4.00  1.00            
ATOM    464    N ASP A  60       0.869  37.350  20.977  4.00  1.00            
ATOM    465   CA ASP A  60       0.864  37.418  22.404  4.00  1.00            
ATOM    466   CB ASP A  60      -0.307  38.243  22.972  4.00  1.00            
ATOM    467   CG ASP A  60      -0.065  39.712  22.637  4.00  1.00            
ATOM    468  OD1 ASP A  60       1.079  40.047  22.227  4.00  1.00            
ATOM    469  OD2 ASP A  60      -1.021  40.520  22.787  4.00  1.00            
ATOM    470    C ASP A  60       0.760  36.025  22.936  4.00  1.00            
ATOM    471    O ASP A  60       1.365  35.096  22.405  4.00  1.00            
ATOM    472    N GLN A  61      -0.016  35.851  24.025  4.00  1.00            
ATOM    473   CA GLN A  61      -0.080  34.573  24.669  4.00  1.00            
ATOM    474   CB GLN A  61      -1.016  34.535  25.893  4.00  1.00            
ATOM    475   CG GLN A  61      -2.500  34.731  25.573  4.00  1.00            
ATOM    476   CD GLN A  61      -3.267  34.695  26.890  4.00  1.00            
ATOM    477  OE1 GLN A  61      -2.676  34.693  27.969  4.00  1.00            
ATOM    478  NE2 GLN A  61      -4.624  34.671  26.803  4.00  1.00            
ATOM    479    C GLN A  61      -0.525  33.539  23.689  4.00  1.00            
ATOM    480    O GLN A  61      -1.623  33.611  23.139  4.00  1.00            
ATOM    481    N ILE A  62       0.351  32.538  23.443  4.00  1.00            
ATOM    482   CA ILE A  62       0.053  31.609  22.397  4.00  1.00            
ATOM    483   CB ILE A  62       1.300  30.912  21.905  4.00  1.00            
ATOM    484  CG1 ILE A  62       0.934  29.924  20.791  4.00  1.00            
ATOM    485  CG2 ILE A  62       2.151  30.397  23.079  4.00  1.00            
ATOM    486  CD1 ILE A  62       0.389  30.623  19.548  4.00  1.00            
ATOM    487    C ILE A  62      -1.107  30.664  22.637  4.00  1.00            
ATOM    488    O ILE A  62      -2.079  30.875  21.913  4.00  1.00            
ATOM    489    N PRO A  63      -1.243  29.668  23.504  4.00  1.00            
ATOM    490   CA PRO A  63      -0.193  29.026  24.267  4.00  1.00            
ATOM    491   CD PRO A  63      -2.497  29.665  24.244  4.00  1.00            
ATOM    492   CB PRO A  63      -0.853  28.460  25.525  4.00  1.00            
ATOM    493   CG PRO A  63      -2.134  29.290  25.687  4.00  1.00            
ATOM    494    C PRO A  63       0.455  27.950  23.450  4.00  1.00            
ATOM    495    O PRO A  63      -0.111  27.568  22.426  4.00  1.00            
ATOM    496    N VAL A  64       1.640  27.447  23.865  4.00  1.00            
ATOM    497   CA VAL A  64       2.212  26.369  23.107  4.00  1.00            
ATOM    498   CB VAL A  64       3.455  26.736  22.345  4.00  1.00            
ATOM    499  CG1 VAL A  64       3.088  27.814  21.311  4.00  1.00            
ATOM    500  CG2 VAL A  64       4.551  27.162  23.331  4.00  1.00            
ATOM    501    C VAL A  64       2.529  25.225  24.017  4.00  1.00            
ATOM    502    O VAL A  64       3.168  25.403  25.052  4.00  1.00            
ATOM    503    N GLU A  65       2.046  24.013  23.660  4.00  1.00            
ATOM    504   CA GLU A  65       2.398  22.828  24.393  4.00  1.00            
ATOM    505   CB GLU A  65       1.393  21.675  24.226  4.00  1.00            
ATOM    506   CG GLU A  65       1.555  20.567  25.269  4.00  1.00            
ATOM    507   CD GLU A  65       0.238  19.805  25.349  4.00  1.00            
ATOM    508  OE1 GLU A  65      -0.320  19.460  24.273  4.00  1.00            
ATOM    509  OE2 GLU A  65      -0.229  19.560  26.494  4.00  1.00            
ATOM    510    C GLU A  65       3.703  22.454  23.781  4.00  1.00            
ATOM    511    O GLU A  65       3.902  22.687  22.593  4.00  1.00            
ATOM    512    N ILE A  66       4.632  21.871  24.552  4.00  1.00            
ATOM    513   CA ILE A  66       5.919  21.561  23.996  4.00  1.00            
ATOM    514   CB ILE A  66       7.076  22.006  24.862  4.00  1.00            
ATOM    515  CG1 ILE A  66       7.009  23.519  25.154  4.00  1.00            
ATOM    516  CG2 ILE A  66       8.380  21.630  24.134  4.00  1.00            
ATOM    517  CD1 ILE A  66       5.891  23.930  26.112  4.00  1.00            
ATOM    518    C ILE A  66       5.906  20.085  23.929  4.00  1.00            
ATOM    519    O ILE A  66       5.167  19.508  23.132  4.00  1.00            
ATOM    520    N CYS A  67       6.742  19.422  24.735  3.00  1.00            
ATOM    521   CA CYS A  67       6.639  18.007  24.727  3.00  1.00            
ATOM    522   CB CYS A  67       7.644  17.338  25.673  3.00  1.00            
ATOM    523   SG CYS A  67       9.349  17.647  25.131  3.00  1.00            
ATOM    524    C CYS A  67       5.258  17.736  25.216  3.00  1.00            
ATOM    525    O CYS A  67       4.571  16.831  24.745  3.00  1.00            
ATOM    526    N GLY A  68       4.810  18.566  26.175  3.00  1.00            
ATOM    527   CA GLY A  68       3.488  18.434  26.697  3.00  1.00            
ATOM    528    C GLY A  68       3.309  19.529  27.692  3.00  1.00            
ATOM    529    O GLY A  68       2.192  19.969  27.959  3.00  1.00            
ATOM    530    N HIS A  69       4.428  19.988  28.280  4.00  1.00            
ATOM    531   CA HIS A  69       4.380  21.058  29.229  4.00  1.00            
ATOM    532  ND1 HIS A  69       6.391  20.066  31.826  4.00  1.00            
ATOM    533   CG HIS A  69       6.429  20.280  30.467  4.00  1.00            
ATOM    534   CB HIS A  69       5.764  21.432  29.774  4.00  1.00            
ATOM    535  NE2 HIS A  69       7.569  18.394  30.955  4.00  1.00            
ATOM    536  CD2 HIS A  69       7.153  19.248  29.949  4.00  1.00            
ATOM    537  CE1 HIS A  69       7.089  18.926  32.063  4.00  1.00            
ATOM    538    C HIS A  69       3.857  22.227  28.471  4.00  1.00            
ATOM    539    O HIS A  69       4.005  22.292  27.252  4.00  1.00            
ATOM    540    N LYS A  70       3.172  23.161  29.152  4.00  1.00            
ATOM    541   CA LYS A  70       2.703  24.270  28.382  4.00  1.00            
ATOM    542   CB LYS A  70       1.224  24.648  28.604  4.00  1.00            
ATOM    543   CG LYS A  70       0.894  25.248  29.971  4.00  1.00            
ATOM    544   CD LYS A  70      -0.499  25.886  30.023  4.00  1.00            
ATOM    545   CE LYS A  70      -0.885  26.436  31.398  4.00  1.00            
ATOM    546   NZ LYS A  70      -2.233  27.045  31.346  4.00  1.00            
ATOM    547    C LYS A  70       3.550  25.450  28.700  4.00  1.00            
ATOM    548    O LYS A  70       3.953  25.661  29.842  4.00  1.00            
ATOM    549    N ALA A  71       3.872  26.234  27.655  4.00  1.00            
ATOM    550   CA ALA A  71       4.647  27.421  27.839  4.00  1.00            
ATOM    551   CB ALA A  71       6.032  27.368  27.174  4.00  1.00            
ATOM    552    C ALA A  71       3.889  28.505  27.168  4.00  1.00            
ATOM    553    O ALA A  71       3.182  28.268  26.190  4.00  1.00            
ATOM    554    N ILE A  72       3.997  29.732  27.698  4.00  1.00            
ATOM    555   CA ILE A  72       3.275  30.801  27.090  4.00  1.00            
ATOM    556   CB ILE A  72       2.093  31.255  27.897  4.00  1.00            
ATOM    557  CG1 ILE A  72       2.537  31.818  29.259  4.00  1.00            
ATOM    558  CG2 ILE A  72       1.120  30.068  28.003  4.00  1.00            
ATOM    559  CD1 ILE A  72       1.439  32.595  29.986  4.00  1.00            
ATOM    560    C ILE A  72       4.203  31.951  26.959  4.00  1.00            
ATOM    561    O ILE A  72       5.212  32.032  27.657  4.00  1.00            
ATOM    562    N GLY A  73       3.902  32.873  26.031  4.00  1.00            
ATOM    563   CA GLY A  73       4.813  33.963  25.924  4.00  1.00            
ATOM    564    C GLY A  73       4.798  34.462  24.533  4.00  1.00            
ATOM    565    O GLY A  73       3.746  34.760  23.969  4.00  1.00            
ATOM    566    N THR A  74       5.996  34.557  23.936  4.00  1.00            
ATOM    567   CA THR A  74       6.048  35.182  22.661  4.00  1.00            
ATOM    568   CB THR A  74       7.172  36.173  22.530  4.00  1.00            
ATOM    569  OG1 THR A  74       7.030  36.922  21.332  4.00  1.00            
ATOM    570  CG2 THR A  74       8.507  35.410  22.528  4.00  1.00            
ATOM    571    C THR A  74       6.199  34.196  21.547  4.00  1.00            
ATOM    572    O THR A  74       6.740  33.104  21.721  4.00  1.00            
ATOM    573    N VAL A  75       5.660  34.582  20.366  4.00  1.00            
ATOM    574   CA VAL A  75       5.762  33.840  19.139  4.00  1.00            
ATOM    575   CB VAL A  75       4.515  33.097  18.756  4.00  1.00            
ATOM    576  CG1 VAL A  75       4.758  32.443  17.385  4.00  1.00            
ATOM    577  CG2 VAL A  75       4.148  32.101  19.870  4.00  1.00            
ATOM    578    C VAL A  75       5.979  34.856  18.073  4.00  1.00            
ATOM    579    O VAL A  75       5.378  35.928  18.105  4.00  1.00            
ATOM    580    N LEU A  76       6.864  34.557  17.106  4.00  1.00            
ATOM    581   CA LEU A  76       7.064  35.490  16.039  4.00  1.00            
ATOM    582   CB LEU A  76       8.487  36.067  15.938  4.00  1.00            
ATOM    583   CG LEU A  76       8.871  37.038  17.067  4.00  1.00            
ATOM    584  CD1 LEU A  76       8.903  36.338  18.435  4.00  1.00            
ATOM    585  CD2 LEU A  76      10.183  37.768  16.738  4.00  1.00            
ATOM    586    C LEU A  76       6.821  34.761  14.753  4.00  1.00            
ATOM    587    O LEU A  76       7.028  33.553  14.675  4.00  1.00            
ATOM    588    N VAL A  77       6.352  35.479  13.705  4.00  1.00            
ATOM    589   CA VAL A  77       6.136  34.838  12.436  4.00  1.00            
ATOM    590   CB VAL A  77       4.710  34.849  11.967  4.00  1.00            
ATOM    591  CG1 VAL A  77       3.861  34.053  12.972  4.00  1.00            
ATOM    592  CG2 VAL A  77       4.256  36.305  11.770  4.00  1.00            
ATOM    593    C VAL A  77       6.935  35.566  11.403  4.00  1.00            
ATOM    594    O VAL A  77       7.124  36.778  11.483  4.00  1.00            
ATOM    595    N GLY A  78       7.445  34.819  10.408  4.00  1.00            
ATOM    596   CA GLY A  78       8.198  35.427   9.352  4.00  1.00            
ATOM    597    C GLY A  78       8.975  34.333   8.693  4.00  1.00            
ATOM    598    O GLY A  78       9.312  33.332   9.321  4.00  1.00            
ATOM    599    N PRO A  79       9.276  34.516   7.439  1.00  1.00            
ATOM    600   CA PRO A  79      10.003  33.529   6.687  1.00  1.00            
ATOM    601   CD PRO A  79       9.432  35.849   6.875  1.00  1.00            
ATOM    602   CB PRO A  79      10.318  34.180   5.349  1.00  1.00            
ATOM    603   CG PRO A  79      10.421  35.676   5.711  1.00  1.00            
ATOM    604    C PRO A  79      11.247  33.115   7.390  1.00  1.00            
ATOM    605    O PRO A  79      12.193  33.900   7.465  1.00  1.00            
ATOM    606    N THR A  80      11.258  31.873   7.882  1.00  1.00            
ATOM    607   CA THR A  80      12.385  31.309   8.541  1.00  1.00            
ATOM    608   CB THR A  80      12.301  31.541  10.023  1.00  1.00            
ATOM    609  OG1 THR A  80      12.381  32.930  10.308  1.00  1.00            
ATOM    610  CG2 THR A  80      13.381  30.744  10.759  1.00  1.00            
ATOM    611    C THR A  80      12.227  29.847   8.358  1.00  1.00            
ATOM    612    O THR A  80      11.438  29.245   9.088  1.00  1.00            
ATOM    613    N PRO A  81      12.896  29.270   7.396  1.00  1.00            
ATOM    614   CA PRO A  81      12.767  27.860   7.182  1.00  1.00            
ATOM    615   CD PRO A  81      14.149  29.788   6.874  1.00  1.00            
ATOM    616   CB PRO A  81      13.767  27.523   6.085  1.00  1.00            
ATOM    617   CG PRO A  81      14.888  28.557   6.316  1.00  1.00            
ATOM    618    C PRO A  81      13.184  27.260   8.472  1.00  1.00            
ATOM    619    O PRO A  81      14.332  27.463   8.863  1.00  1.00            
ATOM    620    N VAL A  82      12.243  26.554   9.119  1.00  1.00            
ATOM    621   CA VAL A  82      12.369  25.879  10.367  1.00  1.00            
ATOM    622   CB VAL A  82      13.728  25.790  11.020  1.00  1.00            
ATOM    623  CG1 VAL A  82      14.710  25.057  10.085  1.00  1.00            
ATOM    624  CG2 VAL A  82      14.138  27.170  11.567  1.00  1.00            
ATOM    625    C VAL A  82      11.480  26.588  11.343  1.00  1.00            
ATOM    626    O VAL A  82      11.010  27.694  11.078  1.00  1.00            
ATOM    627    N ASN A  83      11.210  25.947  12.500  1.00  1.00            
ATOM    628   CA ASN A  83      10.415  26.544  13.538  1.00  1.00            
ATOM    629   CB ASN A  83       9.130  25.757  13.832  1.00  1.00            
ATOM    630   CG ASN A  83       8.293  25.851  12.567  1.00  1.00            
ATOM    631  OD1 ASN A  83       8.763  25.526  11.476  1.00  1.00            
ATOM    632  ND2 ASN A  83       7.027  26.326  12.704  1.00  1.00            
ATOM    633    C ASN A  83      11.269  26.524  14.742  1.00  1.00            
ATOM    634    O ASN A  83      11.954  25.540  15.016  1.00  1.00            
ATOM    635    N ILE A  84      11.273  27.634  15.492  4.00  1.00            
ATOM    636   CA ILE A  84      12.175  27.621  16.588  4.00  1.00            
ATOM    637   CB ILE A  84      13.416  28.441  16.329  4.00  1.00            
ATOM    638  CG1 ILE A  84      14.205  27.838  15.155  4.00  1.00            
ATOM    639  CG2 ILE A  84      14.242  28.554  17.622  4.00  1.00            
ATOM    640  CD1 ILE A  84      15.399  28.685  14.714  4.00  1.00            
ATOM    641    C ILE A  84      11.534  28.190  17.803  4.00  1.00            
ATOM    642    O ILE A  84      10.688  29.079  17.736  4.00  1.00            
ATOM    643    N ILE A  85      11.939  27.637  18.959  4.00  1.00            
ATOM    644   CA ILE A  85      11.574  28.145  20.240  4.00  1.00            
ATOM    645   CB ILE A  85      10.894  27.124  21.115  4.00  1.00            
ATOM    646  CG1 ILE A  85      10.366  27.749  22.418  4.00  1.00            
ATOM    647  CG2 ILE A  85      11.865  25.953  21.332  4.00  1.00            
ATOM    648  CD1 ILE A  85      11.450  28.214  23.393  4.00  1.00            
ATOM    649    C ILE A  85      12.862  28.511  20.835  4.00  1.00            
ATOM    650    O ILE A  85      13.832  27.768  20.716  4.00  1.00            
ATOM    651    N GLY A  86      12.949  29.685  21.468  1.00  1.00            
ATOM    652   CA GLY A  86      14.272  29.866  21.929  1.00  1.00            
ATOM    653    C GLY A  86      14.337  30.821  23.051  1.00  1.00            
ATOM    654    O GLY A  86      13.991  31.990  22.914  1.00  1.00            
ATOM    655    N ARG A  87      14.839  30.297  24.179  2.00  1.00            
ATOM    656   CA ARG A  87      15.151  30.996  25.382  2.00  1.00            
ATOM    657   CB ARG A  87      16.012  32.240  25.143  2.00  1.00            
ATOM    658   CG ARG A  87      16.568  32.835  26.435  2.00  1.00            
ATOM    659   CD ARG A  87      17.056  34.270  26.266  2.00  1.00            
ATOM    660   NE ARG A  87      15.833  35.112  26.169  2.00  1.00            
ATOM    661   CZ ARG A  87      15.932  36.466  26.048  2.00  1.00            
ATOM    662  NH1 ARG A  87      17.159  37.061  26.038  2.00  1.00            
ATOM    663  NH2 ARG A  87      14.801  37.222  25.938  2.00  1.00            
ATOM    664    C ARG A  87      13.915  31.440  26.071  2.00  1.00            
ATOM    665    O ARG A  87      13.810  31.376  27.295  2.00  1.00            
ATOM    666    N ASN A  88      12.929  31.891  25.291  2.00  1.00            
ATOM    667   CA ASN A  88      11.763  32.401  25.918  2.00  1.00            
ATOM    668   CB ASN A  88      10.872  33.154  24.917  2.00  1.00            
ATOM    669   CG ASN A  88       9.837  33.961  25.685  2.00  1.00            
ATOM    670  OD1 ASN A  88       9.137  33.437  26.550  2.00  1.00            
ATOM    671  ND2 ASN A  88       9.737  35.279  25.363  2.00  1.00            
ATOM    672    C ASN A  88      10.939  31.295  26.504  2.00  1.00            
ATOM    673    O ASN A  88      10.722  31.226  27.713  2.00  1.00            
ATOM    674    N LEU A  89      10.467  30.387  25.625  2.00  1.00            
ATOM    675   CA LEU A  89       9.640  29.274  26.001  2.00  1.00            
ATOM    676   CB LEU A  89       8.904  28.631  24.819  2.00  1.00            
ATOM    677   CG LEU A  89       7.757  29.526  24.317  2.00  1.00            
ATOM    678  CD1 LEU A  89       8.263  30.920  23.929  2.00  1.00            
ATOM    679  CD2 LEU A  89       6.971  28.848  23.187  2.00  1.00            
ATOM    680    C LEU A  89      10.458  28.259  26.720  2.00  1.00            
ATOM    681    O LEU A  89       9.975  27.593  27.635  2.00  1.00            
ATOM    682    N LEU A  90      11.741  28.128  26.338  2.00  1.00            
ATOM    683   CA LEU A  90      12.544  27.093  26.908  2.00  1.00            
ATOM    684   CB LEU A  90      13.997  27.097  26.407  2.00  1.00            
ATOM    685   CG LEU A  90      14.135  26.720  24.923  2.00  1.00            
ATOM    686  CD1 LEU A  90      15.609  26.731  24.487  2.00  1.00            
ATOM    687  CD2 LEU A  90      13.431  25.386  24.623  2.00  1.00            
ATOM    688    C LEU A  90      12.599  27.257  28.376  2.00  1.00            
ATOM    689    O LEU A  90      12.403  26.278  29.083  2.00  1.00            
ATOM    690    N THR A  91      12.860  28.489  28.849  2.00  1.00            
ATOM    691   CA THR A  91      13.006  28.837  30.237  2.00  1.00            
ATOM    692   CB THR A  91      13.502  30.236  30.408  2.00  1.00            
ATOM    693  OG1 THR A  91      14.718  30.403  29.698  2.00  1.00            
ATOM    694  CG2 THR A  91      13.714  30.505  31.910  2.00  1.00            
ATOM    695    C THR A  91      11.689  28.788  30.925  2.00  1.00            
ATOM    696    O THR A  91      11.635  28.578  32.137  2.00  1.00            
ATOM    697    N GLN A  92      10.597  29.031  30.178  2.00  1.00            
ATOM    698   CA GLN A  92       9.300  29.002  30.782  2.00  1.00            
ATOM    699   CB GLN A  92       8.171  29.203  29.759  2.00  1.00            
ATOM    700   CG GLN A  92       6.778  29.273  30.384  2.00  1.00            
ATOM    701   CD GLN A  92       6.667  30.597  31.128  2.00  1.00            
ATOM    702  OE1 GLN A  92       6.898  31.665  30.563  2.00  1.00            
ATOM    703  NE2 GLN A  92       6.310  30.528  32.438  2.00  1.00            
ATOM    704    C GLN A  92       9.200  27.632  31.348  2.00  1.00            
ATOM    705    O GLN A  92       8.675  27.421  32.439  2.00  1.00            
ATOM    706    N ILE A  93       9.740  26.664  30.594  2.00  1.00            
ATOM    707   CA ILE A  93       9.877  25.327  31.069  2.00  1.00            
ATOM    708   CB ILE A  93       9.972  24.313  29.971  2.00  1.00            
ATOM    709  CG1 ILE A  93       8.670  24.300  29.154  2.00  1.00            
ATOM    710  CG2 ILE A  93      10.320  22.956  30.600  2.00  1.00            
ATOM    711  CD1 ILE A  93       8.776  23.518  27.846  2.00  1.00            
ATOM    712    C ILE A  93      11.173  25.335  31.822  2.00  1.00            
ATOM    713    O ILE A  93      12.048  26.149  31.548  2.00  1.00            
ATOM    714    N GLY A  94      11.333  24.533  32.882  3.00  1.00            
ATOM    715   CA GLY A  94      12.669  24.581  33.394  3.00  1.00            
ATOM    716    C GLY A  94      13.478  23.956  32.304  3.00  1.00            
ATOM    717    O GLY A  94      13.067  22.943  31.740  3.00  1.00            
ATOM    718    N CYS A  95      14.625  24.558  31.937  1.00  1.00            
ATOM    719   CA CYS A  95      15.369  23.944  30.878  1.00  1.00            
ATOM    720   CB CYS A  95      14.923  24.361  29.466  1.00  1.00            
ATOM    721   SG CYS A  95      15.352  26.085  29.079  1.00  1.00            
ATOM    722    C CYS A  95      16.796  24.339  30.996  1.00  1.00            
ATOM    723    O CYS A  95      17.103  25.468  31.375  1.00  1.00            
ATOM    724    N THR A  96      17.720  23.409  30.673  4.00  1.00            
ATOM    725   CA THR A  96      19.096  23.788  30.762  4.00  1.00            
ATOM    726   CB THR A  96      19.699  23.606  32.127  4.00  1.00            
ATOM    727  OG1 THR A  96      19.650  22.237  32.497  4.00  1.00            
ATOM    728  CG2 THR A  96      18.941  24.469  33.148  4.00  1.00            
ATOM    729    C THR A  96      19.938  22.978  29.857  4.00  1.00            
ATOM    730    O THR A  96      19.473  22.075  29.162  4.00  1.00            
ATOM    731    N LEU A  97      21.237  23.330  29.848  4.00  1.00            
ATOM    732   CA LEU A  97      22.186  22.580  29.099  4.00  1.00            
ATOM    733   CB LEU A  97      23.118  23.423  28.211  4.00  1.00            
ATOM    734   CG LEU A  97      23.953  22.578  27.226  4.00  1.00            
ATOM    735  CD1 LEU A  97      23.053  21.920  26.163  4.00  1.00            
ATOM    736  CD2 LEU A  97      25.097  23.400  26.613  4.00  1.00            
ATOM    737    C LEU A  97      23.012  21.879  30.117  4.00  1.00            
ATOM    738    O LEU A  97      23.273  22.414  31.192  4.00  1.00            
ATOM    739    N ASN A  98      23.423  20.640  29.807  4.00  1.00            
ATOM    740   CA ASN A  98      24.151  19.863  30.755  4.00  1.00            
ATOM    741   CB ASN A  98      23.461  18.523  31.059  4.00  1.00            
ATOM    742   CG ASN A  98      22.041  18.824  31.523  4.00  1.00            
ATOM    743  OD1 ASN A  98      21.170  19.156  30.720  4.00  1.00            
ATOM    744  ND2 ASN A  98      21.795  18.705  32.855  4.00  1.00            
ATOM    745    C ASN A  98      25.455  19.523  30.099  4.00  1.00            
ATOM    746    O ASN A  98      25.554  19.502  28.874  4.00  1.00            
ATOM    747    N PHE A  99      26.507  19.277  30.902  1.00  1.00            
ATOM    748   CA PHE A  99      27.771  18.902  30.338  1.00  1.00            
ATOM    749   CB PHE A  99      28.934  19.799  30.787  1.00  1.00            
ATOM    750   CG PHE A  99      28.908  21.018  29.938  1.00  1.00            
ATOM    751  CD1 PHE A  99      28.026  22.042  30.190  1.00  1.00            
ATOM    752  CD2 PHE A  99      29.761  21.113  28.864  1.00  1.00            
ATOM    753  CE1 PHE A  99      28.013  23.160  29.388  1.00  1.00            
ATOM    754  CE2 PHE A  99      29.752  22.229  28.062  1.00  1.00            
ATOM    755   CZ PHE A  99      28.877  23.255  28.325  1.00  1.00            
ATOM    756    C PHE A  99      28.097  17.487  30.787  1.00  1.00            
ATOM    757    O PHE A  99      27.322  16.911  31.595  1.00  1.00            
ATOM    758  OXT PHE A  99      29.145  16.964  30.322  1.00  1.00            
ATOM    759    N PRO B   1      29.150  24.112  34.072  1.00  1.00            
ATOM    760   CA PRO B   1      28.012  23.437  33.396  1.00  1.00            
ATOM    761   CD PRO B   1      30.323  23.171  34.130  1.00  1.00            
ATOM    762   CB PRO B   1      28.335  21.946  33.431  1.00  1.00            
ATOM    763   CG PRO B   1      29.868  21.888  33.418  1.00  1.00            
ATOM    764    C PRO B   1      26.757  23.816  34.112  1.00  1.00            
ATOM    765    O PRO B   1      26.782  24.751  34.912  1.00  1.00            
ATOM    766    N GLN B   2      25.657  23.085  33.850  4.00  1.00            
ATOM    767   CA GLN B   2      24.382  23.394  34.426  4.00  1.00            
ATOM    768   CB GLN B   2      24.226  22.961  35.895  4.00  1.00            
ATOM    769   CG GLN B   2      25.141  23.657  36.900  4.00  1.00            
ATOM    770   CD GLN B   2      24.801  23.066  38.263  4.00  1.00            
ATOM    771  OE1 GLN B   2      24.430  21.897  38.368  4.00  1.00            
ATOM    772  NE2 GLN B   2      24.922  23.891  39.336  4.00  1.00            
ATOM    773    C GLN B   2      24.117  24.844  34.248  4.00  1.00            
ATOM    774    O GLN B   2      24.018  25.608  35.207  4.00  1.00            
ATOM    775    N ILE B   3      23.999  25.244  32.968  4.00  1.00            
ATOM    776   CA ILE B   3      23.773  26.608  32.618  4.00  1.00            
ATOM    777   CB ILE B   3      24.426  26.969  31.317  4.00  1.00            
ATOM    778  CG1 ILE B   3      25.951  26.793  31.424  4.00  1.00            
ATOM    779  CG2 ILE B   3      23.985  28.390  30.932  4.00  1.00            
ATOM    780  CD1 ILE B   3      26.665  26.790  30.074  4.00  1.00            
ATOM    781    C ILE B   3      22.300  26.803  32.452  4.00  1.00            
ATOM    782    O ILE B   3      21.677  26.203  31.576  4.00  1.00            
ATOM    783    N THR B   4      21.699  27.650  33.313  1.00  1.00            
ATOM    784   CA THR B   4      20.299  27.935  33.187  1.00  1.00            
ATOM    785   CB THR B   4      19.696  28.571  34.401  1.00  1.00            
ATOM    786  OG1 THR B   4      18.282  28.600  34.290  1.00  1.00            
ATOM    787  CG2 THR B   4      20.253  29.998  34.519  1.00  1.00            
ATOM    788    C THR B   4      20.202  28.900  32.071  1.00  1.00            
ATOM    789    O THR B   4      21.143  29.643  31.798  1.00  1.00            
ATOM    790    N LEU B   5      19.063  28.897  31.367  1.00  1.00            
ATOM    791   CA LEU B   5      18.996  29.809  30.278  1.00  1.00            
ATOM    792   CB LEU B   5      18.525  29.165  28.966  1.00  1.00            
ATOM    793   CG LEU B   5      19.485  28.065  28.482  1.00  1.00            
ATOM    794  CD1 LEU B   5      19.011  27.441  27.160  1.00  1.00            
ATOM    795  CD2 LEU B   5      20.936  28.572  28.438  1.00  1.00            
ATOM    796    C LEU B   5      18.037  30.884  30.637  1.00  1.00            
ATOM    797    O LEU B   5      16.901  30.638  31.036  1.00  1.00            
ATOM    798    N TRP B   6      18.539  32.120  30.540  1.00  1.00            
ATOM    799   CA TRP B   6      17.836  33.352  30.708  1.00  1.00            
ATOM    800   CB TRP B   6      17.879  33.951  32.115  1.00  1.00            
ATOM    801   CG TRP B   6      17.046  35.206  32.192  1.00  1.00            
ATOM    802  CD2 TRP B   6      17.571  36.525  32.388  1.00  1.00            
ATOM    803  CD1 TRP B   6      15.689  35.337  32.119  1.00  1.00            
ATOM    804  NE1 TRP B   6      15.337  36.658  32.250  1.00  1.00            
ATOM    805  CE2 TRP B   6      16.484  37.400  32.420  1.00  1.00            
ATOM    806  CE3 TRP B   6      18.853  36.973  32.535  1.00  1.00            
ATOM    807  CZ2 TRP B   6      16.664  38.739  32.602  1.00  1.00            
ATOM    808  CZ3 TRP B   6      19.031  38.326  32.714  1.00  1.00            
ATOM    809  CH2 TRP B   6      17.956  39.191  32.748  1.00  1.00            
ATOM    810    C TRP B   6      18.659  34.205  29.826  1.00  1.00            
ATOM    811    O TRP B   6      18.495  34.173  28.607  1.00  1.00            
ATOM    812    N LYS B   7      19.563  35.005  30.414  1.00  1.00            
ATOM    813   CA LYS B   7      20.493  35.583  29.507  1.00  1.00            
ATOM    814   CB LYS B   7      21.543  36.529  30.120  1.00  1.00            
ATOM    815   CG LYS B   7      22.481  37.112  29.055  1.00  1.00            
ATOM    816   CD LYS B   7      23.326  38.304  29.513  1.00  1.00            
ATOM    817   CE LYS B   7      24.781  37.949  29.829  1.00  1.00            
ATOM    818   NZ LYS B   7      25.546  39.178  30.135  1.00  1.00            
ATOM    819    C LYS B   7      21.203  34.375  28.981  1.00  1.00            
ATOM    820    O LYS B   7      21.287  33.347  29.651  1.00  1.00            
ATOM    821    N ARG B   8      21.715  34.480  27.751  1.00  1.00            
ATOM    822   CA ARG B   8      22.213  33.371  27.000  1.00  1.00            
ATOM    823   CB ARG B   8      22.388  33.764  25.518  1.00  1.00            
ATOM    824   CG ARG B   8      23.259  35.014  25.345  1.00  1.00            
ATOM    825   CD ARG B   8      23.114  35.702  23.984  1.00  1.00            
ATOM    826   NE ARG B   8      23.726  37.058  24.100  1.00  1.00            
ATOM    827   CZ ARG B   8      22.980  38.097  24.579  1.00  1.00            
ATOM    828  NH1 ARG B   8      21.693  37.879  24.981  1.00  1.00            
ATOM    829  NH2 ARG B   8      23.511  39.353  24.655  1.00  1.00            
ATOM    830    C ARG B   8      23.486  32.752  27.478  1.00  1.00            
ATOM    831    O ARG B   8      24.437  33.401  27.911  1.00  1.00            
ATOM    832    N PRO B   9      23.457  31.440  27.380  1.00  1.00            
ATOM    833   CA PRO B   9      24.558  30.601  27.758  1.00  1.00            
ATOM    834   CD PRO B   9      22.552  30.764  26.469  1.00  1.00            
ATOM    835   CB PRO B   9      24.154  29.181  27.378  1.00  1.00            
ATOM    836   CG PRO B   9      23.223  29.409  26.173  1.00  1.00            
ATOM    837    C PRO B   9      25.707  31.064  26.949  1.00  1.00            
ATOM    838    O PRO B   9      25.666  30.954  25.727  1.00  1.00            
ATOM    839    N LEU B  10      26.752  31.573  27.607  4.00  1.00            
ATOM    840   CA LEU B  10      27.899  31.933  26.852  4.00  1.00            
ATOM    841   CB LEU B  10      28.245  33.434  26.850  4.00  1.00            
ATOM    842   CG LEU B  10      27.257  34.302  26.050  4.00  1.00            
ATOM    843  CD1 LEU B  10      27.719  35.768  25.997  4.00  1.00            
ATOM    844  CD2 LEU B  10      27.011  33.713  24.654  4.00  1.00            
ATOM    845    C LEU B  10      29.031  31.237  27.505  4.00  1.00            
ATOM    846    O LEU B  10      29.172  31.251  28.728  4.00  1.00            
ATOM    847    N VAL B  11      29.869  30.584  26.694  4.00  1.00            
ATOM    848   CA VAL B  11      30.974  29.913  27.281  4.00  1.00            
ATOM    849   CB VAL B  11      31.063  28.465  26.899  4.00  1.00            
ATOM    850  CG1 VAL B  11      31.242  28.384  25.375  4.00  1.00            
ATOM    851  CG2 VAL B  11      32.217  27.817  27.682  4.00  1.00            
ATOM    852    C VAL B  11      32.189  30.585  26.736  4.00  1.00            
ATOM    853    O VAL B  11      32.153  31.161  25.650  4.00  1.00            
ATOM    854    N THR B  12      33.301  30.558  27.490  4.00  1.00            
ATOM    855   CA THR B  12      34.487  31.173  26.982  4.00  1.00            
ATOM    856   CB THR B  12      35.401  31.677  28.067  4.00  1.00            
ATOM    857  OG1 THR B  12      36.555  32.279  27.502  4.00  1.00            
ATOM    858  CG2 THR B  12      35.782  30.525  29.011  4.00  1.00            
ATOM    859    C THR B  12      35.189  30.129  26.167  4.00  1.00            
ATOM    860    O THR B  12      35.619  29.097  26.683  4.00  1.00            
ATOM    861    N ILE B  13      35.298  30.362  24.842  4.00  1.00            
ATOM    862   CA ILE B  13      35.946  29.393  24.010  4.00  1.00            
ATOM    863   CB ILE B  13      35.223  29.070  22.732  4.00  1.00            
ATOM    864  CG1 ILE B  13      35.980  27.971  21.965  4.00  1.00            
ATOM    865  CG2 ILE B  13      35.005  30.365  21.936  4.00  1.00            
ATOM    866  CD1 ILE B  13      35.175  27.354  20.825  4.00  1.00            
ATOM    867    C ILE B  13      37.303  29.898  23.681  4.00  1.00            
ATOM    868    O ILE B  13      37.471  30.911  23.003  4.00  1.00            
ATOM    869    N ARG B  14      38.325  29.193  24.197  4.00  1.00            
ATOM    870   CA ARG B  14      39.664  29.586  23.911  4.00  1.00            
ATOM    871   CB ARG B  14      40.673  29.111  24.971  4.00  1.00            
ATOM    872   CG ARG B  14      42.067  29.714  24.806  4.00  1.00            
ATOM    873   CD ARG B  14      42.999  29.401  25.977  4.00  1.00            
ATOM    874   NE ARG B  14      44.325  30.004  25.672  4.00  1.00            
ATOM    875   CZ ARG B  14      45.261  29.269  25.004  4.00  1.00            
ATOM    876  NH1 ARG B  14      44.969  27.991  24.621  4.00  1.00            
ATOM    877  NH2 ARG B  14      46.483  29.803  24.720  4.00  1.00            
ATOM    878    C ARG B  14      39.991  28.961  22.593  4.00  1.00            
ATOM    879    O ARG B  14      39.592  27.831  22.316  4.00  1.00            
ATOM    880    N ILE B  15      40.702  29.699  21.722  4.00  1.00            
ATOM    881   CA ILE B  15      41.040  29.181  20.430  4.00  1.00            
ATOM    882   CB ILE B  15      40.132  29.648  19.324  4.00  1.00            
ATOM    883  CG1 ILE B  15      40.274  28.732  18.095  4.00  1.00            
ATOM    884  CG2 ILE B  15      40.434  31.130  19.040  4.00  1.00            
ATOM    885  CD1 ILE B  15      39.193  28.947  17.041  4.00  1.00            
ATOM    886    C ILE B  15      42.420  29.667  20.147  4.00  1.00            
ATOM    887    O ILE B  15      43.127  30.094  21.057  4.00  1.00            
ATOM    888    N GLY B  16      42.839  29.597  18.872  3.00  1.00            
ATOM    889   CA GLY B  16      44.177  29.936  18.508  3.00  1.00            
ATOM    890    C GLY B  16      44.550  31.285  19.033  3.00  1.00            
ATOM    891    O GLY B  16      44.209  32.318  18.458  3.00  1.00            
ATOM    892    N GLY B  17      45.277  31.286  20.168  3.00  1.00            
ATOM    893   CA GLY B  17      45.848  32.465  20.750  3.00  1.00            
ATOM    894    C GLY B  17      44.782  33.434  21.142  3.00  1.00            
ATOM    895    O GLY B  17      45.081  34.560  21.536  3.00  1.00            
ATOM    896    N GLN B  18      43.502  33.046  21.067  4.00  1.00            
ATOM    897   CA GLN B  18      42.538  34.041  21.418  4.00  1.00            
ATOM    898   CB GLN B  18      41.643  34.494  20.252  4.00  1.00            
ATOM    899   CG GLN B  18      42.333  35.396  19.229  4.00  1.00            
ATOM    900   CD GLN B  18      42.142  36.844  19.666  4.00  1.00            
ATOM    901  OE1 GLN B  18      42.156  37.757  18.841  4.00  1.00            
ATOM    902  NE2 GLN B  18      41.955  37.065  20.995  4.00  1.00            
ATOM    903    C GLN B  18      41.619  33.477  22.444  4.00  1.00            
ATOM    904    O GLN B  18      41.526  32.264  22.626  4.00  1.00            
ATOM    905    N LEU B  19      40.941  34.380  23.174  4.00  1.00            
ATOM    906   CA LEU B  19      39.930  33.995  24.109  4.00  1.00            
ATOM    907   CB LEU B  19      40.049  34.755  25.451  4.00  1.00            
ATOM    908   CG LEU B  19      39.040  34.408  26.573  4.00  1.00            
ATOM    909  CD1 LEU B  19      39.330  35.267  27.815  4.00  1.00            
ATOM    910  CD2 LEU B  19      37.567  34.515  26.138  4.00  1.00            
ATOM    911    C LEU B  19      38.677  34.443  23.425  4.00  1.00            
ATOM    912    O LEU B  19      38.658  35.515  22.821  4.00  1.00            
ATOM    913    N LYS B  20      37.595  33.640  23.448  4.00  1.00            
ATOM    914   CA LYS B  20      36.442  34.161  22.778  4.00  1.00            
ATOM    915   CB LYS B  20      36.296  33.714  21.315  4.00  1.00            
ATOM    916   CG LYS B  20      37.438  34.254  20.454  4.00  1.00            
ATOM    917   CD LYS B  20      37.514  33.663  19.047  4.00  1.00            
ATOM    918   CE LYS B  20      38.848  33.947  18.358  4.00  1.00            
ATOM    919   NZ LYS B  20      39.053  35.404  18.240  4.00  1.00            
ATOM    920    C LYS B  20      35.196  33.794  23.513  4.00  1.00            
ATOM    921    O LYS B  20      35.198  32.941  24.397  4.00  1.00            
ATOM    922    N GLU B  21      34.101  34.502  23.172  4.00  1.00            
ATOM    923   CA GLU B  21      32.796  34.288  23.726  4.00  1.00            
ATOM    924   CB GLU B  21      31.883  35.513  23.568  4.00  1.00            
ATOM    925   CG GLU B  21      32.404  36.786  24.234  4.00  1.00            
ATOM    926   CD GLU B  21      32.004  36.760  25.699  4.00  1.00            
ATOM    927  OE1 GLU B  21      31.760  35.643  26.229  4.00  1.00            
ATOM    928  OE2 GLU B  21      31.932  37.862  26.305  4.00  1.00            
ATOM    929    C GLU B  21      32.164  33.228  22.879  4.00  1.00            
ATOM    930    O GLU B  21      32.521  33.069  21.712  4.00  1.00            
ATOM    931    N ALA B  22      31.220  32.447  23.440  4.00  1.00            
ATOM    932   CA ALA B  22      30.565  31.486  22.602  4.00  1.00            
ATOM    933   CB ALA B  22      31.164  30.072  22.708  4.00  1.00            
ATOM    934    C ALA B  22      29.142  31.403  23.025  4.00  1.00            
ATOM    935    O ALA B  22      28.830  31.420  24.215  4.00  1.00            
ATOM    936    N LEU B  23      28.236  31.336  22.033  4.00  1.00            
ATOM    937   CA LEU B  23      26.851  31.112  22.314  4.00  1.00            
ATOM    938   CB LEU B  23      25.878  31.795  21.333  4.00  1.00            
ATOM    939   CG LEU B  23      25.605  33.283  21.589  4.00  1.00            
ATOM    940  CD1 LEU B  23      24.666  33.473  22.791  4.00  1.00            
ATOM    941  CD2 LEU B  23      26.914  34.067  21.728  4.00  1.00            
ATOM    942    C LEU B  23      26.664  29.653  22.070  4.00  1.00            
ATOM    943    O LEU B  23      26.756  29.203  20.928  4.00  1.00            
ATOM    944    N LEU B  24      26.406  28.852  23.120  4.00  1.00            
ATOM    945   CA LEU B  24      26.193  27.468  22.821  4.00  1.00            
ATOM    946   CB LEU B  24      26.089  26.574  24.063  4.00  1.00            
ATOM    947   CG LEU B  24      27.414  26.526  24.843  4.00  1.00            
ATOM    948  CD1 LEU B  24      27.309  25.625  26.081  4.00  1.00            
ATOM    949  CD2 LEU B  24      28.580  26.153  23.915  4.00  1.00            
ATOM    950    C LEU B  24      24.888  27.436  22.085  4.00  1.00            
ATOM    951    O LEU B  24      23.951  28.128  22.476  4.00  1.00            
ATOM    952    N ASP B  25      24.789  26.665  20.978  1.00  1.00            
ATOM    953   CA ASP B  25      23.552  26.711  20.244  1.00  1.00            
ATOM    954   CB ASP B  25      23.659  27.533  18.944  1.00  1.00            
ATOM    955   CG ASP B  25      22.254  27.793  18.419  1.00  1.00            
ATOM    956  OD1 ASP B  25      21.738  26.949  17.642  1.00  1.00            
ATOM    957  OD2 ASP B  25      21.682  28.855  18.788  1.00  1.00            
ATOM    958    C ASP B  25      23.122  25.345  19.869  1.00  1.00            
ATOM    959    O ASP B  25      23.585  24.784  18.877  1.00  1.00            
ATOM    960    N THR B  26      22.230  24.749  20.673  3.00  1.00            
ATOM    961   CA THR B  26      21.668  23.551  20.156  3.00  1.00            
ATOM    962   CB THR B  26      20.877  22.792  21.177  3.00  1.00            
ATOM    963  OG1 THR B  26      21.685  22.519  22.313  3.00  1.00            
ATOM    964  CG2 THR B  26      20.465  21.463  20.550  3.00  1.00            
ATOM    965    C THR B  26      20.770  24.138  19.119  3.00  1.00            
ATOM    966    O THR B  26      20.095  25.133  19.379  3.00  1.00            
ATOM    967    N GLY B  27      20.727  23.571  17.906  3.00  1.00            
ATOM    968   CA GLY B  27      19.967  24.257  16.907  3.00  1.00            
ATOM    969    C GLY B  27      20.907  24.614  15.791  3.00  1.00            
ATOM    970    O GLY B  27      20.479  24.777  14.650  3.00  1.00            
ATOM    971    N ALA B  28      22.221  24.742  16.076  1.00  1.00            
ATOM    972   CA ALA B  28      23.140  25.038  15.007  1.00  1.00            
ATOM    973   CB ALA B  28      24.139  26.158  15.338  1.00  1.00            
ATOM    974    C ALA B  28      23.939  23.804  14.769  1.00  1.00            
ATOM    975    O ALA B  28      24.581  23.278  15.676  1.00  1.00            
ATOM    976    N ASP B  29      23.895  23.298  13.524  1.00  1.00            
ATOM    977   CA ASP B  29      24.593  22.090  13.216  1.00  1.00            
ATOM    978   CB ASP B  29      24.357  21.628  11.768  1.00  1.00            
ATOM    979   CG ASP B  29      22.902  21.234  11.580  1.00  1.00            
ATOM    980  OD1 ASP B  29      22.407  20.369  12.351  1.00  1.00            
ATOM    981  OD2 ASP B  29      22.267  21.805  10.654  1.00  1.00            
ATOM    982    C ASP B  29      26.075  22.290  13.311  1.00  1.00            
ATOM    983    O ASP B  29      26.750  21.619  14.091  1.00  1.00            
ATOM    984    N ASP B  30      26.626  23.236  12.520  1.00  1.00            
ATOM    985   CA ASP B  30      28.049  23.441  12.547  1.00  1.00            
ATOM    986   CB ASP B  30      28.720  23.809  11.218  1.00  1.00            
ATOM    987   CG ASP B  30      28.908  22.543  10.395  1.00  1.00            
ATOM    988  OD1 ASP B  30      28.002  21.669  10.425  1.00  1.00            
ATOM    989  OD2 ASP B  30      29.979  22.424   9.745  1.00  1.00            
ATOM    990    C ASP B  30      28.355  24.511  13.494  1.00  1.00            
ATOM    991    O ASP B  30      27.487  25.072  14.161  1.00  1.00            
ATOM    992    N THR B  31      29.654  24.800  13.568  1.00  1.00            
ATOM    993   CA THR B  31      30.050  25.829  14.443  1.00  1.00            
ATOM    994   CB THR B  31      31.337  25.554  15.165  1.00  1.00            
ATOM    995  OG1 THR B  31      32.417  25.454  14.247  1.00  1.00            
ATOM    996  CG2 THR B  31      31.178  24.239  15.943  1.00  1.00            
ATOM    997    C THR B  31      30.271  27.013  13.628  1.00  1.00            
ATOM    998    O THR B  31      30.550  26.936  12.433  1.00  1.00            
ATOM    999    N VAL B  32      30.118  28.161  14.278  4.00  1.00            
ATOM   1000   CA VAL B  32      30.325  29.324  13.515  4.00  1.00            
ATOM   1001   CB VAL B  32      29.044  30.060  13.251  4.00  1.00            
ATOM   1002  CG1 VAL B  32      29.343  31.340  12.452  4.00  1.00            
ATOM   1003  CG2 VAL B  32      28.072  29.090  12.554  4.00  1.00            
ATOM   1004    C VAL B  32      31.213  30.200  14.308  4.00  1.00            
ATOM   1005    O VAL B  32      31.207  30.194  15.538  4.00  1.00            
ATOM   1006    N LEU B  33      32.029  30.965  13.579  4.00  1.00            
ATOM   1007   CA LEU B  33      32.982  31.830  14.168  4.00  1.00            
ATOM   1008   CB LEU B  33      34.445  31.424  13.900  4.00  1.00            
ATOM   1009   CG LEU B  33      34.911  30.121  14.575  4.00  1.00            
ATOM   1010  CD1 LEU B  33      36.382  29.825  14.237  4.00  1.00            
ATOM   1011  CD2 LEU B  33      34.659  30.148  16.091  4.00  1.00            
ATOM   1012    C LEU B  33      32.813  33.171  13.524  4.00  1.00            
ATOM   1013    O LEU B  33      32.115  33.309  12.520  4.00  1.00            
ATOM   1014    N GLU B  34      33.422  34.208  14.131  1.00  1.00            
ATOM   1015   CA GLU B  34      33.442  35.523  13.559  1.00  1.00            
ATOM   1016   CB GLU B  34      33.700  36.645  14.579  1.00  1.00            
ATOM   1017   CG GLU B  34      35.042  36.481  15.297  1.00  1.00            
ATOM   1018   CD GLU B  34      35.434  37.810  15.931  1.00  1.00            
ATOM   1019  OE1 GLU B  34      35.371  38.851  15.222  1.00  1.00            
ATOM   1020  OE2 GLU B  34      35.826  37.799  17.128  1.00  1.00            
ATOM   1021    C GLU B  34      34.622  35.532  12.644  1.00  1.00            
ATOM   1022    O GLU B  34      35.422  34.599  12.690  1.00  1.00            
ATOM   1023    N GLU B  35      34.746  36.561  11.772  1.00  1.00            
ATOM   1024   CA GLU B  35      35.898  36.621  10.914  1.00  1.00            
ATOM   1025   CB GLU B  35      35.980  37.901  10.052  1.00  1.00            
ATOM   1026   CG GLU B  35      35.037  37.895   8.844  1.00  1.00            
ATOM   1027   CD GLU B  35      35.731  37.111   7.737  1.00  1.00            
ATOM   1028  OE1 GLU B  35      36.983  36.991   7.807  1.00  1.00            
ATOM   1029  OE2 GLU B  35      35.029  36.623   6.811  1.00  1.00            
ATOM   1030    C GLU B  35      37.080  36.587  11.815  1.00  1.00            
ATOM   1031    O GLU B  35      37.327  37.512  12.588  1.00  1.00            
ATOM   1032    N MET B  36      37.818  35.466  11.736  1.00  1.00            
ATOM   1033   CA MET B  36      38.988  35.222  12.519  1.00  1.00            
ATOM   1034   CB MET B  36      38.922  33.922  13.340  1.00  1.00            
ATOM   1035   CG MET B  36      40.178  33.667  14.175  1.00  1.00            
ATOM   1036   SD MET B  36      40.222  32.034  14.972  1.00  1.00            
ATOM   1037   CE MET B  36      38.683  32.306  15.892  1.00  1.00            
ATOM   1038    C MET B  36      40.067  34.987  11.532  1.00  1.00            
ATOM   1039    O MET B  36      39.813  34.530  10.418  1.00  1.00            
ATOM   1040    N ASN B  37      41.310  35.332  11.899  1.00  1.00            
ATOM   1041   CA ASN B  37      42.371  35.018  11.000  1.00  1.00            
ATOM   1042   CB ASN B  37      43.530  36.031  11.030  1.00  1.00            
ATOM   1043   CG ASN B  37      43.043  37.360  10.471  1.00  1.00            
ATOM   1044  OD1 ASN B  37      42.649  37.456   9.310  1.00  1.00            
ATOM   1045  ND2 ASN B  37      43.069  38.419  11.323  1.00  1.00            
ATOM   1046    C ASN B  37      42.922  33.734  11.508  1.00  1.00            
ATOM   1047    O ASN B  37      43.809  33.708  12.359  1.00  1.00            
ATOM   1048    N LEU B  38      42.396  32.619  10.974  1.00  1.00            
ATOM   1049   CA LEU B  38      42.775  31.312  11.407  1.00  1.00            
ATOM   1050   CB LEU B  38      41.598  30.315  11.446  1.00  1.00            
ATOM   1051   CG LEU B  38      40.853  30.083  10.112  1.00  1.00            
ATOM   1052  CD1 LEU B  38      39.681  29.119  10.335  1.00  1.00            
ATOM   1053  CD2 LEU B  38      40.399  31.386   9.428  1.00  1.00            
ATOM   1054    C LEU B  38      43.811  30.798  10.467  1.00  1.00            
ATOM   1055    O LEU B  38      44.131  31.407   9.449  1.00  1.00            
ATOM   1056    N PRO B  39      44.351  29.677  10.847  1.00  1.00            
ATOM   1057   CA PRO B  39      45.376  29.034  10.080  1.00  1.00            
ATOM   1058   CD PRO B  39      44.520  29.420  12.274  1.00  1.00            
ATOM   1059   CB PRO B  39      45.991  27.979  10.990  1.00  1.00            
ATOM   1060   CG PRO B  39      45.794  28.571  12.396  1.00  1.00            
ATOM   1061    C PRO B  39      44.829  28.489   8.795  1.00  1.00            
ATOM   1062    O PRO B  39      43.614  28.508   8.612  1.00  1.00            
ATOM   1063    N GLY B  40      45.723  28.004   7.921  1.00  1.00            
ATOM   1064   CA GLY B  40      45.367  27.587   6.594  1.00  1.00            
ATOM   1065    C GLY B  40      44.555  26.340   6.607  1.00  1.00            
ATOM   1066    O GLY B  40      44.267  25.749   7.646  1.00  1.00            
ATOM   1067    N LYS B  41      44.181  25.930   5.381  1.00  1.00            
ATOM   1068   CA LYS B  41      43.291  24.850   5.085  1.00  1.00            
ATOM   1069   CB LYS B  41      43.243  23.710   6.124  1.00  1.00            
ATOM   1070   CG LYS B  41      44.466  22.792   6.117  1.00  1.00            
ATOM   1071   CD LYS B  41      44.437  21.723   7.214  1.00  1.00            
ATOM   1072   CE LYS B  41      44.721  22.262   8.619  1.00  1.00            
ATOM   1073   NZ LYS B  41      44.675  21.158   9.608  1.00  1.00            
ATOM   1074    C LYS B  41      41.947  25.495   5.088  1.00  1.00            
ATOM   1075    O LYS B  41      41.168  25.332   6.024  1.00  1.00            
ATOM   1076    N TRP B  42      41.639  26.246   4.016  4.00  1.00            
ATOM   1077   CA TRP B  42      40.391  26.943   3.961  4.00  1.00            
ATOM   1078   CB TRP B  42      40.510  28.428   3.562  4.00  1.00            
ATOM   1079   CG TRP B  42      39.193  29.074   3.185  4.00  1.00            
ATOM   1080  CD2 TRP B  42      38.787  29.277   1.821  4.00  1.00            
ATOM   1081  CD1 TRP B  42      38.185  29.570   3.963  4.00  1.00            
ATOM   1082  NE1 TRP B  42      37.174  30.061   3.167  4.00  1.00            
ATOM   1083  CE2 TRP B  42      37.532  29.888   1.847  4.00  1.00            
ATOM   1084  CE3 TRP B  42      39.409  28.977   0.646  4.00  1.00            
ATOM   1085  CZ2 TRP B  42      36.881  30.210   0.687  4.00  1.00            
ATOM   1086  CZ3 TRP B  42      38.752  29.301  -0.521  4.00  1.00            
ATOM   1087  CH2 TRP B  42      37.513  29.904  -0.500  4.00  1.00            
ATOM   1088    C TRP B  42      39.531  26.300   2.941  4.00  1.00            
ATOM   1089    O TRP B  42      39.963  26.014   1.826  4.00  1.00            
ATOM   1090    N LYS B  43      38.270  26.047   3.329  4.00  1.00            
ATOM   1091   CA LYS B  43      37.345  25.457   2.423  4.00  1.00            
ATOM   1092   CB LYS B  43      36.960  24.029   2.821  4.00  1.00            
ATOM   1093   CG LYS B  43      38.163  23.093   2.684  4.00  1.00            
ATOM   1094   CD LYS B  43      38.010  21.758   3.408  4.00  1.00            
ATOM   1095   CE LYS B  43      37.061  20.786   2.708  4.00  1.00            
ATOM   1096   NZ LYS B  43      37.060  19.487   3.417  4.00  1.00            
ATOM   1097    C LYS B  43      36.144  26.339   2.399  4.00  1.00            
ATOM   1098    O LYS B  43      35.717  26.931   3.389  4.00  1.00            
ATOM   1099    N PRO B  44      35.623  26.419   1.224  4.00  0.00            
ATOM   1100   CA PRO B  44      34.619  27.384   0.894  4.00  0.00            
ATOM   1101   CD PRO B  44      35.583  25.259   0.350  4.00  0.00            
ATOM   1102   CB PRO B  44      34.141  26.996  -0.504  4.00  0.00            
ATOM   1103   CG PRO B  44      34.351  25.473  -0.541  4.00  0.00            
ATOM   1104    C PRO B  44      33.481  27.589   1.800  4.00  0.00            
ATOM   1105    O PRO B  44      33.457  28.661   2.401  4.00  0.00            
ATOM   1106    N LYS B  45      32.565  26.607   1.951  4.00  0.00            
ATOM   1107   CA LYS B  45      31.426  27.028   2.701  4.00  0.00            
ATOM   1108   CB LYS B  45      30.779  28.287   2.109  4.00  0.00            
ATOM   1109   CG LYS B  45      30.645  28.236   0.584  4.00  0.00            
ATOM   1110   CD LYS B  45      29.602  27.249   0.059  4.00  0.00            
ATOM   1111   CE LYS B  45      29.751  26.947  -1.436  4.00  0.00            
ATOM   1112   NZ LYS B  45      29.833  28.204  -2.216  4.00  0.00            
ATOM   1113    C LYS B  45      30.307  26.076   2.715  4.00  0.00            
ATOM   1114    O LYS B  45      30.308  25.015   2.093  4.00  0.00            
ATOM   1115    N MET B  46      29.316  26.504   3.518  4.00  0.00            
ATOM   1116   CA MET B  46      28.037  25.899   3.573  4.00  0.00            
ATOM   1117   CB MET B  46      28.077  24.381   3.813  4.00  0.00            
ATOM   1118   CG MET B  46      26.797  23.649   3.396  4.00  0.00            
ATOM   1119   SD MET B  46      26.574  23.480   1.595  4.00  0.00            
ATOM   1120   CE MET B  46      25.765  25.087   1.353  4.00  0.00            
ATOM   1121    C MET B  46      27.290  26.528   4.697  4.00  0.00            
ATOM   1122    O MET B  46      27.842  26.719   5.780  4.00  0.00            
ATOM   1123    N ILE B  47      26.014  26.898   4.463  4.00  0.00            
ATOM   1124   CA ILE B  47      25.273  27.495   5.533  4.00  0.00            
ATOM   1125   CB ILE B  47      25.674  28.901   5.791  4.00  0.00            
ATOM   1126  CG1 ILE B  47      25.279  29.373   7.202  4.00  0.00            
ATOM   1127  CG2 ILE B  47      24.979  29.679   4.673  4.00  0.00            
ATOM   1128  CD1 ILE B  47      26.072  28.693   8.315  4.00  0.00            
ATOM   1129    C ILE B  47      23.864  27.580   5.108  4.00  0.00            
ATOM   1130    O ILE B  47      23.476  27.189   4.008  4.00  0.00            
ATOM   1131    N GLY B  48      23.058  28.080   6.040  4.00  0.00            
ATOM   1132   CA GLY B  48      21.726  28.466   5.764  4.00  0.00            
ATOM   1133    C GLY B  48      21.483  29.407   6.873  4.00  0.00            
ATOM   1134    O GLY B  48      20.898  29.045   7.893  4.00  0.00            
ATOM   1135    N GLY B  49      21.954  30.653   6.692  1.00  0.00            
ATOM   1136   CA GLY B  49      21.767  31.608   7.729  1.00  0.00            
ATOM   1137    C GLY B  49      20.307  31.716   7.810  1.00  0.00            
ATOM   1138    O GLY B  49      19.597  31.399   6.856  1.00  0.00            
ATOM   1139    N ILE B  50      19.800  32.155   8.958  1.00  0.00            
ATOM   1140   CA ILE B  50      18.392  32.109   8.948  1.00  0.00            
ATOM   1141   CB ILE B  50      17.771  32.280  10.298  1.00  0.00            
ATOM   1142  CG1 ILE B  50      16.288  31.909  10.199  1.00  0.00            
ATOM   1143  CG2 ILE B  50      18.063  33.705  10.800  1.00  0.00            
ATOM   1144  CD1 ILE B  50      16.118  30.460   9.743  1.00  0.00            
ATOM   1145    C ILE B  50      17.888  33.186   8.032  1.00  0.00            
ATOM   1146    O ILE B  50      18.262  34.353   8.139  1.00  0.00            
ATOM   1147    N GLY B  51      17.051  32.782   7.055  1.00  0.00            
ATOM   1148   CA GLY B  51      16.425  33.701   6.148  1.00  0.00            
ATOM   1149    C GLY B  51      17.408  34.167   5.120  1.00  0.00            
ATOM   1150    O GLY B  51      17.158  35.158   4.436  1.00  0.00            
ATOM   1151    N GLY B  52      18.555  33.475   4.968  1.00  0.00            
ATOM   1152   CA GLY B  52      19.486  33.933   3.972  1.00  0.00            
ATOM   1153    C GLY B  52      20.614  32.956   3.881  1.00  0.00            
ATOM   1154    O GLY B  52      20.675  31.983   4.631  1.00  0.00            
ATOM   1155    N PHE B  53      21.551  33.198   2.938  4.00  0.00            
ATOM   1156   CA PHE B  53      22.647  32.290   2.777  4.00  0.00            
ATOM   1157   CB PHE B  53      22.763  31.721   1.354  4.00  0.00            
ATOM   1158   CG PHE B  53      22.976  32.881   0.447  4.00  0.00            
ATOM   1159  CD1 PHE B  53      21.903  33.626   0.017  4.00  0.00            
ATOM   1160  CD2 PHE B  53      24.242  33.238   0.045  4.00  0.00            
ATOM   1161  CE1 PHE B  53      22.083  34.704  -0.815  4.00  0.00            
ATOM   1162  CE2 PHE B  53      24.430  34.317  -0.786  4.00  0.00            
ATOM   1163   CZ PHE B  53      23.350  35.049  -1.218  4.00  0.00            
ATOM   1164    C PHE B  53      23.929  32.999   3.105  4.00  0.00            
ATOM   1165    O PHE B  53      24.171  34.112   2.643  4.00  0.00            
ATOM   1166    N ILE B  54      24.766  32.382   3.969  4.00  0.00            
ATOM   1167   CA ILE B  54      26.078  32.895   4.246  4.00  0.00            
ATOM   1168   CB ILE B  54      26.307  33.306   5.678  4.00  0.00            
ATOM   1169  CG1 ILE B  54      26.116  32.140   6.655  4.00  0.00            
ATOM   1170  CG2 ILE B  54      25.395  34.510   5.965  4.00  0.00            
ATOM   1171  CD1 ILE B  54      26.570  32.467   8.078  4.00  0.00            
ATOM   1172    C ILE B  54      27.091  31.872   3.816  4.00  0.00            
ATOM   1173    O ILE B  54      27.404  30.939   4.552  4.00  0.00            
ATOM   1174    N LYS B  55      27.650  32.027   2.595  4.00  0.00            
ATOM   1175   CA LYS B  55      28.679  31.116   2.172  4.00  0.00            
ATOM   1176   CB LYS B  55      29.190  31.433   0.760  4.00  0.00            
ATOM   1177   CG LYS B  55      28.097  31.267  -0.295  4.00  0.00            
ATOM   1178   CD LYS B  55      28.362  32.035  -1.592  4.00  0.00            
ATOM   1179   CE LYS B  55      29.260  31.309  -2.595  4.00  0.00            
ATOM   1180   NZ LYS B  55      29.349  32.099  -3.845  4.00  0.00            
ATOM   1181    C LYS B  55      29.760  31.405   3.145  4.00  0.00            
ATOM   1182    O LYS B  55      30.205  32.547   3.262  4.00  0.00            
ATOM   1183    N VAL B  56      30.216  30.385   3.886  4.00  0.00            
ATOM   1184   CA VAL B  56      31.134  30.752   4.903  4.00  0.00            
ATOM   1185   CB VAL B  56      30.563  30.618   6.279  4.00  0.00            
ATOM   1186  CG1 VAL B  56      30.388  29.121   6.587  4.00  0.00            
ATOM   1187  CG2 VAL B  56      31.476  31.361   7.262  4.00  0.00            
ATOM   1188    C VAL B  56      32.367  29.927   4.885  4.00  0.00            
ATOM   1189    O VAL B  56      32.331  28.720   4.657  4.00  0.00            
ATOM   1190    N ARG B  57      33.490  30.591   5.216  4.00  0.00            
ATOM   1191   CA ARG B  57      34.794  30.009   5.199  4.00  0.00            
ATOM   1192   CB ARG B  57      35.898  30.994   5.620  4.00  0.00            
ATOM   1193   CG ARG B  57      35.954  32.252   4.752  4.00  0.00            
ATOM   1194   CD ARG B  57      37.001  33.269   5.209  4.00  0.00            
ATOM   1195   NE ARG B  57      36.724  34.536   4.478  4.00  0.00            
ATOM   1196   CZ ARG B  57      37.649  35.063   3.624  4.00  0.00            
ATOM   1197  NH1 ARG B  57      38.864  34.460   3.475  4.00  0.00            
ATOM   1198  NH2 ARG B  57      37.355  36.198   2.928  4.00  0.00            
ATOM   1199    C ARG B  57      34.821  28.895   6.175  4.00  0.00            
ATOM   1200    O ARG B  57      34.132  28.929   7.192  4.00  0.00            
ATOM   1201    N GLN B  58      35.611  27.848   5.871  4.00  1.00            
ATOM   1202   CA GLN B  58      35.629  26.775   6.808  4.00  1.00            
ATOM   1203   CB GLN B  58      34.729  25.591   6.424  4.00  1.00            
ATOM   1204   CG GLN B  58      35.127  24.888   5.129  4.00  1.00            
ATOM   1205   CD GLN B  58      34.132  23.759   4.920  4.00  1.00            
ATOM   1206  OE1 GLN B  58      33.902  23.312   3.798  4.00  1.00            
ATOM   1207  NE2 GLN B  58      33.523  23.284   6.040  4.00  1.00            
ATOM   1208    C GLN B  58      36.999  26.282   7.015  4.00  1.00            
ATOM   1209    O GLN B  58      37.836  26.276   6.113  4.00  1.00            
ATOM   1210    N TYR B  59      37.250  25.875   8.265  4.00  1.00            
ATOM   1211   CA TYR B  59      38.513  25.339   8.621  4.00  1.00            
ATOM   1212   CB TYR B  59      39.359  26.325   9.449  4.00  1.00            
ATOM   1213   CG TYR B  59      40.576  25.676  10.021  4.00  1.00            
ATOM   1214  CD1 TYR B  59      41.607  25.230   9.226  4.00  1.00            
ATOM   1215  CD2 TYR B  59      40.698  25.561  11.386  4.00  1.00            
ATOM   1216  CE1 TYR B  59      42.724  24.651   9.787  4.00  1.00            
ATOM   1217  CE2 TYR B  59      41.810  24.986  11.952  4.00  1.00            
ATOM   1218   CZ TYR B  59      42.826  24.525  11.152  4.00  1.00            
ATOM   1219   OH TYR B  59      43.966  23.934  11.737  4.00  1.00            
ATOM   1220    C TYR B  59      38.244  24.113   9.414  4.00  1.00            
ATOM   1221    O TYR B  59      37.245  24.021  10.126  4.00  1.00            
ATOM   1222    N ASP B  60      39.147  23.129   9.301  4.00  1.00            
ATOM   1223   CA ASP B  60      38.931  21.871   9.937  4.00  1.00            
ATOM   1224   CB ASP B  60      39.572  20.684   9.206  4.00  1.00            
ATOM   1225   CG ASP B  60      38.653  20.301   8.055  4.00  1.00            
ATOM   1226  OD1 ASP B  60      37.438  20.633   8.124  4.00  1.00            
ATOM   1227  OD2 ASP B  60      39.153  19.659   7.094  4.00  1.00            
ATOM   1228    C ASP B  60      39.458  21.885  11.339  4.00  1.00            
ATOM   1229    O ASP B  60      39.325  22.878  12.053  4.00  1.00            
ATOM   1230    N GLN B  61      40.062  20.741  11.742  4.00  1.00            
ATOM   1231   CA GLN B  61      40.552  20.438  13.064  4.00  1.00            
ATOM   1232   CB GLN B  61      41.631  19.332  13.051  4.00  1.00            
ATOM   1233   CG GLN B  61      42.908  19.706  12.287  4.00  1.00            
ATOM   1234   CD GLN B  61      43.867  18.521  12.346  4.00  1.00            
ATOM   1235  OE1 GLN B  61      43.471  17.403  12.665  4.00  1.00            
ATOM   1236  NE2 GLN B  61      45.168  18.767  12.029  4.00  1.00            
ATOM   1237    C GLN B  61      41.129  21.670  13.708  4.00  1.00            
ATOM   1238    O GLN B  61      42.171  22.169  13.289  4.00  1.00            
ATOM   1239    N ILE B  62      40.425  22.210  14.741  4.00  1.00            
ATOM   1240   CA ILE B  62      40.817  23.485  15.284  4.00  1.00            
ATOM   1241   CB ILE B  62      39.727  24.078  16.126  4.00  1.00            
ATOM   1242  CG1 ILE B  62      38.424  24.178  15.316  4.00  1.00            
ATOM   1243  CG2 ILE B  62      40.218  25.442  16.634  4.00  1.00            
ATOM   1244  CD1 ILE B  62      37.201  24.467  16.181  4.00  1.00            
ATOM   1245    C ILE B  62      42.083  23.516  16.116  4.00  1.00            
ATOM   1246    O ILE B  62      43.070  24.006  15.568  4.00  1.00            
ATOM   1247    N PRO B  63      42.238  23.069  17.370  4.00  1.00            
ATOM   1248   CA PRO B  63      41.203  22.704  18.330  4.00  1.00            
ATOM   1249   CD PRO B  63      43.515  22.471  17.728  4.00  1.00            
ATOM   1250   CB PRO B  63      41.829  21.660  19.253  4.00  1.00            
ATOM   1251   CG PRO B  63      43.334  21.941  19.161  4.00  1.00            
ATOM   1252    C PRO B  63      40.643  23.859  19.112  4.00  1.00            
ATOM   1253    O PRO B  63      41.252  24.927  19.123  4.00  1.00            
ATOM   1254    N VAL B  64      39.481  23.651  19.782  4.00  1.00            
ATOM   1255   CA VAL B  64      38.860  24.666  20.593  4.00  1.00            
ATOM   1256   CB VAL B  64      37.566  25.166  20.027  4.00  1.00            
ATOM   1257  CG1 VAL B  64      37.850  25.867  18.688  4.00  1.00            
ATOM   1258  CG2 VAL B  64      36.609  23.968  19.912  4.00  1.00            
ATOM   1259    C VAL B  64      38.556  24.100  21.941  4.00  1.00            
ATOM   1260    O VAL B  64      38.153  22.947  22.066  4.00  1.00            
ATOM   1261    N GLU B  65      38.747  24.918  22.998  4.00  1.00            
ATOM   1262   CA GLU B  65      38.466  24.443  24.320  4.00  1.00            
ATOM   1263   CB GLU B  65      39.593  24.724  25.334  4.00  1.00            
ATOM   1264   CG GLU B  65      39.944  26.200  25.516  4.00  1.00            
ATOM   1265   CD GLU B  65      41.091  26.282  26.517  4.00  1.00            
ATOM   1266  OE1 GLU B  65      42.067  25.498  26.366  4.00  1.00            
ATOM   1267  OE2 GLU B  65      41.005  27.130  27.444  4.00  1.00            
ATOM   1268    C GLU B  65      37.200  25.091  24.781  4.00  1.00            
ATOM   1269    O GLU B  65      37.085  26.315  24.797  4.00  1.00            
ATOM   1270    N ILE B  66      36.200  24.262  25.152  4.00  1.00            
ATOM   1271   CA ILE B  66      34.941  24.774  25.612  4.00  1.00            
ATOM   1272   CB ILE B  66      33.771  24.086  24.973  4.00  1.00            
ATOM   1273  CG1 ILE B  66      33.840  24.258  23.445  4.00  1.00            
ATOM   1274  CG2 ILE B  66      32.480  24.639  25.602  4.00  1.00            
ATOM   1275  CD1 ILE B  66      32.919  23.314  22.673  4.00  1.00            
ATOM   1276    C ILE B  66      34.884  24.480  27.083  4.00  1.00            
ATOM   1277    O ILE B  66      34.729  23.332  27.497  4.00  1.00            
ATOM   1278    N CYS B  67      35.025  25.537  27.905  3.00  1.00            
ATOM   1279   CA CYS B  67      34.918  25.483  29.337  3.00  1.00            
ATOM   1280   CB CYS B  67      33.463  25.325  29.825  3.00  1.00            
ATOM   1281   SG CYS B  67      33.290  25.418  31.636  3.00  1.00            
ATOM   1282    C CYS B  67      35.739  24.384  29.938  3.00  1.00            
ATOM   1283    O CYS B  67      35.215  23.535  30.656  3.00  1.00            
ATOM   1284    N GLY B  68      37.054  24.352  29.654  3.00  1.00            
ATOM   1285   CA GLY B  68      37.883  23.383  30.308  3.00  1.00            
ATOM   1286    C GLY B  68      37.680  22.065  29.641  3.00  1.00            
ATOM   1287    O GLY B  68      38.229  21.054  30.075  3.00  1.00            
ATOM   1288    N HIS B  69      36.868  22.041  28.568  4.00  1.00            
ATOM   1289   CA HIS B  69      36.673  20.828  27.831  4.00  1.00            
ATOM   1290  ND1 HIS B  69      34.438  19.066  29.452  4.00  1.00            
ATOM   1291   CG HIS B  69      34.358  20.218  28.701  4.00  1.00            
ATOM   1292   CB HIS B  69      35.206  20.504  27.497  4.00  1.00            
ATOM   1293  NE2 HIS B  69      32.848  20.317  30.375  4.00  1.00            
ATOM   1294  CD2 HIS B  69      33.382  20.970  29.278  4.00  1.00            
ATOM   1295  CE1 HIS B  69      33.513  19.178  30.440  4.00  1.00            
ATOM   1296    C HIS B  69      37.356  21.068  26.522  4.00  1.00            
ATOM   1297    O HIS B  69      37.529  22.217  26.115  4.00  1.00            
ATOM   1298    N LYS B  70      37.808  19.999  25.839  4.00  1.00            
ATOM   1299   CA LYS B  70      38.437  20.226  24.570  4.00  1.00            
ATOM   1300   CB LYS B  70      39.930  19.860  24.552  4.00  1.00            
ATOM   1301   CG LYS B  70      40.796  20.802  25.393  4.00  1.00            
ATOM   1302   CD LYS B  70      42.203  20.265  25.653  4.00  1.00            
ATOM   1303   CE LYS B  70      42.831  19.611  24.422  4.00  1.00            
ATOM   1304   NZ LYS B  70      44.227  19.220  24.714  4.00  1.00            
ATOM   1305    C LYS B  70      37.740  19.388  23.552  4.00  1.00            
ATOM   1306    O LYS B  70      37.679  18.164  23.660  4.00  1.00            
ATOM   1307    N ALA B  71      37.177  20.059  22.533  4.00  1.00            
ATOM   1308   CA ALA B  71      36.542  19.392  21.438  4.00  1.00            
ATOM   1309   CB ALA B  71      35.085  19.829  21.209  4.00  1.00            
ATOM   1310    C ALA B  71      37.333  19.846  20.245  4.00  1.00            
ATOM   1311    O ALA B  71      37.799  20.983  20.217  4.00  1.00            
ATOM   1312    N ILE B  72      37.541  18.971  19.240  4.00  1.00            
ATOM   1313   CA ILE B  72      38.279  19.386  18.074  4.00  1.00            
ATOM   1314   CB ILE B  72      39.493  18.550  17.781  4.00  1.00            
ATOM   1315  CG1 ILE B  72      39.081  17.108  17.442  4.00  1.00            
ATOM   1316  CG2 ILE B  72      40.457  18.656  18.976  4.00  1.00            
ATOM   1317  CD1 ILE B  72      40.210  16.281  16.831  4.00  1.00            
ATOM   1318    C ILE B  72      37.346  19.220  16.919  4.00  1.00            
ATOM   1319    O ILE B  72      36.517  18.311  16.925  4.00  1.00            
ATOM   1320    N GLY B  73      37.416  20.106  15.902  4.00  1.00            
ATOM   1321   CA GLY B  73      36.475  19.887  14.844  4.00  1.00            
ATOM   1322    C GLY B  73      36.478  21.008  13.848  4.00  1.00            
ATOM   1323    O GLY B  73      37.471  21.713  13.671  4.00  1.00            
ATOM   1324    N THR B  74      35.323  21.169  13.160  4.00  1.00            
ATOM   1325   CA THR B  74      35.128  22.101  12.084  4.00  1.00            
ATOM   1326   CB THR B  74      33.959  21.762  11.213  4.00  1.00            
ATOM   1327  OG1 THR B  74      33.923  22.628  10.089  4.00  1.00            
ATOM   1328  CG2 THR B  74      32.674  21.924  12.043  4.00  1.00            
ATOM   1329    C THR B  74      34.872  23.476  12.598  4.00  1.00            
ATOM   1330    O THR B  74      34.498  23.676  13.754  4.00  1.00            
ATOM   1331    N VAL B  75      35.113  24.468  11.717  4.00  1.00            
ATOM   1332   CA VAL B  75      34.841  25.833  12.039  4.00  1.00            
ATOM   1333   CB VAL B  75      36.049  26.617  12.447  4.00  1.00            
ATOM   1334  CG1 VAL B  75      36.620  25.996  13.729  4.00  1.00            
ATOM   1335  CG2 VAL B  75      37.031  26.653  11.264  4.00  1.00            
ATOM   1336    C VAL B  75      34.327  26.487  10.795  4.00  1.00            
ATOM   1337    O VAL B  75      34.812  26.229   9.694  4.00  1.00            
ATOM   1338    N LEU B  76      33.295  27.338  10.946  4.00  1.00            
ATOM   1339   CA LEU B  76      32.823  28.129   9.848  4.00  1.00            
ATOM   1340   CB LEU B  76      31.307  28.097   9.646  4.00  1.00            
ATOM   1341   CG LEU B  76      30.827  26.746   9.106  4.00  1.00            
ATOM   1342  CD1 LEU B  76      31.352  26.489   7.684  4.00  1.00            
ATOM   1343  CD2 LEU B  76      31.122  25.603  10.091  4.00  1.00            
ATOM   1344    C LEU B  76      33.201  29.517  10.256  4.00  1.00            
ATOM   1345    O LEU B  76      32.855  29.930  11.355  4.00  1.00            
ATOM   1346    N VAL B  77      33.951  30.281   9.434  4.00  1.00            
ATOM   1347   CA VAL B  77      34.280  31.597   9.919  4.00  1.00            
ATOM   1348   CB VAL B  77      35.741  31.914   9.856  4.00  1.00            
ATOM   1349  CG1 VAL B  77      35.941  33.381  10.270  4.00  1.00            
ATOM   1350  CG2 VAL B  77      36.476  30.907  10.757  4.00  1.00            
ATOM   1351    C VAL B  77      33.536  32.603   9.108  4.00  1.00            
ATOM   1352    O VAL B  77      33.755  32.739   7.905  4.00  1.00            
ATOM   1353    N GLY B  78      32.644  33.360   9.776  1.00  1.00            
ATOM   1354   CA GLY B  78      31.849  34.333   9.091  1.00  1.00            
ATOM   1355    C GLY B  78      31.800  35.559   9.948  1.00  1.00            
ATOM   1356    O GLY B  78      32.251  35.585  11.092  1.00  1.00            
ATOM   1357    N PRO B  79      31.268  36.583   9.347  1.00  1.00            
ATOM   1358   CA PRO B  79      31.099  37.878   9.961  1.00  1.00            
ATOM   1359   CD PRO B  79      31.320  36.663   7.901  1.00  1.00            
ATOM   1360   CB PRO B  79      31.034  38.881   8.800  1.00  1.00            
ATOM   1361   CG PRO B  79      30.711  38.030   7.562  1.00  1.00            
ATOM   1362    C PRO B  79      29.970  38.066  10.939  1.00  1.00            
ATOM   1363    O PRO B  79      29.860  39.175  11.464  1.00  1.00            
ATOM   1364    N THR B  80      29.126  37.048  11.213  1.00  1.00            
ATOM   1365   CA THR B  80      27.947  37.262  12.024  1.00  1.00            
ATOM   1366   CB THR B  80      27.134  36.028  12.287  1.00  1.00            
ATOM   1367  OG1 THR B  80      27.915  35.041  12.946  1.00  1.00            
ATOM   1368  CG2 THR B  80      26.602  35.502  10.943  1.00  1.00            
ATOM   1369    C THR B  80      28.275  37.926  13.314  1.00  1.00            
ATOM   1370    O THR B  80      29.412  37.964  13.780  1.00  1.00            
ATOM   1371    N PRO B  81      27.229  38.475  13.873  1.00  1.00            
ATOM   1372   CA PRO B  81      27.295  39.215  15.097  1.00  1.00            
ATOM   1373   CD PRO B  81      26.039  38.803  13.108  1.00  1.00            
ATOM   1374   CB PRO B  81      25.918  39.859  15.285  1.00  1.00            
ATOM   1375   CG PRO B  81      25.035  39.237  14.185  1.00  1.00            
ATOM   1376    C PRO B  81      27.808  38.463  16.288  1.00  1.00            
ATOM   1377    O PRO B  81      28.311  39.118  17.201  1.00  1.00            
ATOM   1378    N VAL B  82      27.697  37.120  16.345  1.00  1.00            
ATOM   1379   CA VAL B  82      28.209  36.479  17.524  1.00  1.00            
ATOM   1380   CB VAL B  82      27.168  36.262  18.579  1.00  1.00            
ATOM   1381  CG1 VAL B  82      26.308  35.043  18.202  1.00  1.00            
ATOM   1382  CG2 VAL B  82      27.881  36.187  19.937  1.00  1.00            
ATOM   1383    C VAL B  82      28.762  35.144  17.136  1.00  1.00            
ATOM   1384    O VAL B  82      28.612  34.705  15.997  1.00  1.00            
ATOM   1385    N ASN B  83      29.452  34.480  18.089  1.00  1.00            
ATOM   1386   CA ASN B  83      30.011  33.182  17.838  1.00  1.00            
ATOM   1387   CB ASN B  83      31.357  32.921  18.537  1.00  1.00            
ATOM   1388   CG ASN B  83      32.432  33.678  17.772  1.00  1.00            
ATOM   1389  OD1 ASN B  83      32.296  34.863  17.475  1.00  1.00            
ATOM   1390  ND2 ASN B  83      33.531  32.960  17.422  1.00  1.00            
ATOM   1391    C ASN B  83      29.043  32.156  18.357  1.00  1.00            
ATOM   1392    O ASN B  83      28.472  32.324  19.433  1.00  1.00            
ATOM   1393    N ILE B  84      28.814  31.064  17.587  4.00  1.00            
ATOM   1394   CA ILE B  84      27.904  30.040  18.031  4.00  1.00            
ATOM   1395   CB ILE B  84      26.695  29.854  17.165  4.00  1.00            
ATOM   1396  CG1 ILE B  84      27.088  29.371  15.761  4.00  1.00            
ATOM   1397  CG2 ILE B  84      25.903  31.171  17.183  4.00  1.00            
ATOM   1398  CD1 ILE B  84      25.900  28.848  14.953  4.00  1.00            
ATOM   1399    C ILE B  84      28.636  28.715  18.066  4.00  1.00            
ATOM   1400    O ILE B  84      29.424  28.413  17.171  4.00  1.00            
ATOM   1401    N ILE B  85      28.404  27.889  19.121  4.00  1.00            
ATOM   1402   CA ILE B  85      28.996  26.572  19.248  4.00  1.00            
ATOM   1403   CB ILE B  85      29.441  26.240  20.646  4.00  1.00            
ATOM   1404  CG1 ILE B  85      30.613  27.153  21.043  4.00  1.00            
ATOM   1405  CG2 ILE B  85      29.777  24.739  20.718  4.00  1.00            
ATOM   1406  CD1 ILE B  85      31.831  26.995  20.131  4.00  1.00            
ATOM   1407    C ILE B  85      27.929  25.636  18.853  4.00  1.00            
ATOM   1408    O ILE B  85      26.812  25.677  19.364  4.00  1.00            
ATOM   1409    N GLY B  86      28.252  24.769  17.889  1.00  1.00            
ATOM   1410   CA GLY B  86      27.200  23.977  17.368  1.00  1.00            
ATOM   1411    C GLY B  86      27.160  22.609  17.948  1.00  1.00            
ATOM   1412    O GLY B  86      27.781  22.297  18.964  1.00  1.00            
ATOM   1413    N ARG B  87      26.385  21.761  17.245  2.00  1.00            
ATOM   1414   CA ARG B  87      26.132  20.392  17.554  2.00  1.00            
ATOM   1415   CB ARG B  87      25.276  19.715  16.476  2.00  1.00            
ATOM   1416   CG ARG B  87      23.895  20.329  16.261  2.00  1.00            
ATOM   1417   CD ARG B  87      23.265  19.856  14.951  2.00  1.00            
ATOM   1418   NE ARG B  87      23.771  18.476  14.705  2.00  1.00            
ATOM   1419   CZ ARG B  87      23.066  17.606  13.928  2.00  1.00            
ATOM   1420  NH1 ARG B  87      21.865  17.979  13.399  2.00  1.00            
ATOM   1421  NH2 ARG B  87      23.562  16.355  13.696  2.00  1.00            
ATOM   1422    C ARG B  87      27.433  19.693  17.483  2.00  1.00            
ATOM   1423    O ARG B  87      27.745  18.836  18.303  2.00  1.00            
ATOM   1424    N ASN B  88      28.230  20.066  16.477  2.00  1.00            
ATOM   1425   CA ASN B  88      29.442  19.374  16.201  2.00  1.00            
ATOM   1426   CB ASN B  88      30.162  20.007  14.999  2.00  1.00            
ATOM   1427   CG ASN B  88      31.179  19.034  14.426  2.00  1.00            
ATOM   1428  OD1 ASN B  88      31.841  18.296  15.153  2.00  1.00            
ATOM   1429  ND2 ASN B  88      31.302  19.032  13.070  2.00  1.00            
ATOM   1430    C ASN B  88      30.362  19.440  17.381  2.00  1.00            
ATOM   1431    O ASN B  88      30.818  18.410  17.874  2.00  1.00            
ATOM   1432    N LEU B  89      30.645  20.654  17.890  2.00  1.00            
ATOM   1433   CA LEU B  89      31.539  20.750  19.009  2.00  1.00            
ATOM   1434   CB LEU B  89      31.866  22.188  19.439  2.00  1.00            
ATOM   1435   CG LEU B  89      32.830  22.928  18.497  2.00  1.00            
ATOM   1436  CD1 LEU B  89      33.113  24.351  19.010  2.00  1.00            
ATOM   1437  CD2 LEU B  89      34.110  22.106  18.257  2.00  1.00            
ATOM   1438    C LEU B  89      30.895  20.092  20.172  2.00  1.00            
ATOM   1439    O LEU B  89      31.536  19.386  20.947  2.00  1.00            
ATOM   1440    N LEU B  90      29.582  20.311  20.303  2.00  1.00            
ATOM   1441   CA LEU B  90      28.871  19.848  21.444  2.00  1.00            
ATOM   1442   CB LEU B  90      27.455  20.436  21.545  2.00  1.00            
ATOM   1443   CG LEU B  90      27.488  21.957  21.786  2.00  1.00            
ATOM   1444  CD1 LEU B  90      26.080  22.522  22.029  2.00  1.00            
ATOM   1445  CD2 LEU B  90      28.482  22.318  22.902  2.00  1.00            
ATOM   1446    C LEU B  90      28.800  18.356  21.543  2.00  1.00            
ATOM   1447    O LEU B  90      28.864  17.815  22.642  2.00  1.00            
ATOM   1448    N THR B  91      28.661  17.631  20.424  3.00  1.00            
ATOM   1449   CA THR B  91      28.517  16.210  20.546  3.00  1.00            
ATOM   1450   CB THR B  91      28.399  15.510  19.223  3.00  1.00            
ATOM   1451  OG1 THR B  91      27.303  16.020  18.479  3.00  1.00            
ATOM   1452  CG2 THR B  91      28.199  14.007  19.482  3.00  1.00            
ATOM   1453    C THR B  91      29.751  15.664  21.195  3.00  1.00            
ATOM   1454    O THR B  91      29.668  14.832  22.096  3.00  1.00            
ATOM   1455    N GLN B  92      30.940  16.135  20.767  3.00  1.00            
ATOM   1456   CA GLN B  92      32.140  15.560  21.301  3.00  1.00            
ATOM   1457   CB GLN B  92      33.427  16.110  20.659  3.00  1.00            
ATOM   1458   CG GLN B  92      34.689  15.450  21.223  3.00  1.00            
ATOM   1459   CD GLN B  92      35.892  15.865  20.386  3.00  1.00            
ATOM   1460  OE1 GLN B  92      35.751  16.391  19.283  3.00  1.00            
ATOM   1461  NE2 GLN B  92      37.114  15.605  20.922  3.00  1.00            
ATOM   1462    C GLN B  92      32.203  15.815  22.770  3.00  1.00            
ATOM   1463    O GLN B  92      32.463  14.897  23.546  3.00  1.00            
ATOM   1464    N ILE B  93      31.937  17.061  23.204  3.00  1.00            
ATOM   1465   CA ILE B  93      31.944  17.295  24.618  3.00  1.00            
ATOM   1466   CB ILE B  93      32.340  18.698  24.980  3.00  1.00            
ATOM   1467  CG1 ILE B  93      33.763  18.995  24.474  3.00  1.00            
ATOM   1468  CG2 ILE B  93      32.173  18.869  26.500  3.00  1.00            
ATOM   1469  CD1 ILE B  93      34.117  20.481  24.495  3.00  1.00            
ATOM   1470    C ILE B  93      30.524  17.102  24.994  3.00  1.00            
ATOM   1471    O ILE B  93      29.756  18.061  24.991  3.00  1.00            
ATOM   1472    N GLY B  94      30.180  15.852  25.382  3.00  1.00            
ATOM   1473   CA GLY B  94      28.826  15.409  25.574  3.00  1.00            
ATOM   1474    C GLY B  94      28.071  16.420  26.356  3.00  1.00            
ATOM   1475    O GLY B  94      28.433  16.778  27.476  3.00  1.00            
ATOM   1476    N CYS B  95      26.979  16.906  25.737  1.00  1.00            
ATOM   1477   CA CYS B  95      26.172  17.918  26.333  1.00  1.00            
ATOM   1478   CB CYS B  95      26.327  19.299  25.675  1.00  1.00            
ATOM   1479   SG CYS B  95      25.806  19.299  23.933  1.00  1.00            
ATOM   1480    C CYS B  95      24.741  17.535  26.171  1.00  1.00            
ATOM   1481    O CYS B  95      24.418  16.610  25.428  1.00  1.00            
ATOM   1482    N THR B  96      23.832  18.233  26.885  4.00  1.00            
ATOM   1483   CA THR B  96      22.463  17.846  26.748  4.00  1.00            
ATOM   1484   CB THR B  96      22.131  16.700  27.670  4.00  1.00            
ATOM   1485  OG1 THR B  96      22.973  15.595  27.380  4.00  1.00            
ATOM   1486  CG2 THR B  96      20.656  16.284  27.525  4.00  1.00            
ATOM   1487    C THR B  96      21.555  18.978  27.096  4.00  1.00            
ATOM   1488    O THR B  96      21.938  19.922  27.781  4.00  1.00            
ATOM   1489    N LEU B  97      20.310  18.916  26.585  4.00  1.00            
ATOM   1490   CA LEU B  97      19.300  19.833  27.006  4.00  1.00            
ATOM   1491   CB LEU B  97      18.426  20.396  25.876  4.00  1.00            
ATOM   1492   CG LEU B  97      19.194  21.372  24.968  4.00  1.00            
ATOM   1493  CD1 LEU B  97      20.354  20.668  24.249  4.00  1.00            
ATOM   1494  CD2 LEU B  97      18.246  22.112  24.012  4.00  1.00            
ATOM   1495    C LEU B  97      18.433  19.011  27.909  4.00  1.00            
ATOM   1496    O LEU B  97      18.040  17.901  27.552  4.00  1.00            
ATOM   1497    N ASN B  98      18.135  19.522  29.119  4.00  1.00            
ATOM   1498   CA ASN B  98      17.390  18.748  30.070  4.00  1.00            
ATOM   1499   CB ASN B  98      18.241  18.403  31.306  4.00  1.00            
ATOM   1500   CG ASN B  98      17.581  17.305  32.131  4.00  1.00            
ATOM   1501  OD1 ASN B  98      16.496  16.820  31.812  4.00  1.00            
ATOM   1502  ND2 ASN B  98      18.265  16.895  33.232  4.00  1.00            
ATOM   1503    C ASN B  98      16.253  19.591  30.542  4.00  1.00            
ATOM   1504    O ASN B  98      16.299  20.818  30.476  4.00  1.00            
ATOM   1505    N PHE B  99      15.178  18.933  31.008  1.00  1.00            
ATOM   1506   CA PHE B  99      14.072  19.641  31.569  1.00  1.00            
ATOM   1507   CB PHE B  99      12.866  18.722  31.866  1.00  1.00            
ATOM   1508   CG PHE B  99      11.799  19.494  32.577  1.00  1.00            
ATOM   1509  CD1 PHE B  99      11.823  19.603  33.950  1.00  1.00            
ATOM   1510  CD2 PHE B  99      10.774  20.105  31.889  1.00  1.00            
ATOM   1511  CE1 PHE B  99      10.850  20.307  34.622  1.00  1.00            
ATOM   1512  CE2 PHE B  99       9.798  20.811  32.555  1.00  1.00            
ATOM   1513   CZ PHE B  99       9.832  20.914  33.925  1.00  1.00            
ATOM   1514    C PHE B  99      14.584  20.159  32.909  1.00  1.00            
ATOM   1515    O PHE B  99      14.407  21.371  33.205  1.00  1.00            
ATOM   1516  OXT PHE B  99      15.169  19.334  33.659  1.00  1.00            
ATOM   1517    N SER C   1      38.854  10.440  10.788  4.00  0.00            
ATOM   1518   CA SER C   1      38.240  11.759  11.072  4.00  0.00            
ATOM   1519   CB SER C   1      38.839  12.840  10.158  4.00  0.00            
ATOM   1520   OG SER C   1      38.485  12.582   8.808  4.00  0.00            
ATOM   1521    C SER C   1      36.770  11.715  10.843  4.00  0.00            
ATOM   1522    O SER C   1      36.128  10.683  11.039  4.00  0.00            
ATOM   1523    N TYR C   2      36.198  12.856  10.413  4.00  0.00            
ATOM   1524   CA TYR C   2      34.780  12.898  10.258  4.00  0.00            
ATOM   1525   CB TYR C   2      34.068  13.798  11.287  4.00  0.00            
ATOM   1526   CG TYR C   2      34.162  13.189  12.645  4.00  0.00            
ATOM   1527  CD1 TYR C   2      35.267  13.401  13.439  4.00  0.00            
ATOM   1528  CD2 TYR C   2      33.137  12.412  13.130  4.00  0.00            
ATOM   1529  CE1 TYR C   2      35.345  12.845  14.696  4.00  0.00            
ATOM   1530  CE2 TYR C   2      33.211  11.853  14.384  4.00  0.00            
ATOM   1531   CZ TYR C   2      34.316  12.069  15.171  4.00  0.00            
ATOM   1532   OH TYR C   2      34.390  11.497  16.460  4.00  0.00            
ATOM   1533    C TYR C   2      34.395  13.410   8.905  4.00  0.00            
ATOM   1534    O TYR C   2      35.112  14.192   8.282  4.00  0.00            
ATOM   1535    N PHE C   3      33.235  12.933   8.407  4.00  0.00            
ATOM   1536   CA PHE C   3      32.680  13.438   7.185  4.00  0.00            
ATOM   1537   CB PHE C   3      31.805  12.435   6.416  4.00  0.00            
ATOM   1538   CG PHE C   3      32.629  11.287   5.955  4.00  0.00            
ATOM   1539  CD1 PHE C   3      32.944  10.270   6.825  4.00  0.00            
ATOM   1540  CD2 PHE C   3      33.069  11.219   4.652  4.00  0.00            
ATOM   1541  CE1 PHE C   3      33.697   9.201   6.400  4.00  0.00            
ATOM   1542  CE2 PHE C   3      33.822  10.151   4.223  4.00  0.00            
ATOM   1543   CZ PHE C   3      34.136   9.140   5.100  4.00  0.00            
ATOM   1544    C PHE C   3      31.716  14.476   7.652  4.00  0.00            
ATOM   1545    O PHE C   3      30.845  14.198   8.477  4.00  0.00            
ATOM   1546    N ASN C   4      31.856  15.710   7.151  4.00  0.00            
ATOM   1547   CA ASN C   4      31.035  16.761   7.659  4.00  0.00            
ATOM   1548   CB ASN C   4      31.452  18.134   7.105  4.00  0.00            
ATOM   1549   CG ASN C   4      32.851  18.445   7.622  4.00  0.00            
ATOM   1550  OD1 ASN C   4      33.847  18.147   6.965  4.00  0.00            
ATOM   1551  ND2 ASN C   4      32.929  19.060   8.833  4.00  0.00            
ATOM   1552    C ASN C   4      29.582  16.562   7.318  4.00  0.00            
ATOM   1553    O ASN C   4      28.739  16.542   8.215  4.00  0.00            
ATOM   1554    N LEU C   5      29.245  16.379   6.021  4.00  0.00            
ATOM   1555   CA LEU C   5      27.865  16.238   5.626  4.00  0.00            
ATOM   1556   CB LEU C   5      27.206  14.953   6.160  4.00  0.00            
ATOM   1557   CG LEU C   5      27.689  13.648   5.505  4.00  0.00            
ATOM   1558  CD1 LEU C   5      26.967  12.431   6.112  4.00  0.00            
ATOM   1559  CD2 LEU C   5      27.557  13.716   3.974  4.00  0.00            
ATOM   1560    C LEU C   5      27.079  17.384   6.198  4.00  0.00            
ATOM   1561    O LEU C   5      25.994  17.156   6.730  4.00  0.00            
ATOM   1562    N ASN C   6      27.552  18.652   6.106  4.00  0.00            
ATOM   1563   CA ASN C   6      26.767  19.599   6.852  4.00  0.00            
ATOM   1564   CB ASN C   6      27.490  20.112   8.112  4.00  0.00            
ATOM   1565   CG ASN C   6      27.514  18.984   9.136  4.00  0.00            
ATOM   1566  OD1 ASN C   6      26.498  18.343   9.404  4.00  0.00            
ATOM   1567  ND2 ASN C   6      28.712  18.730   9.730  4.00  0.00            
ATOM   1568    C ASN C   6      26.255  20.803   6.118  4.00  0.00            
ATOM   1569    O ASN C   6      26.998  21.661   5.641  4.00  0.00            
ATOM   1570    N PRO C   7      24.944  20.815   6.023  4.00  0.00            
ATOM   1571   CA PRO C   7      24.186  21.927   5.493  4.00  0.00            
ATOM   1572   CD PRO C   7      24.241  19.554   5.851  4.00  0.00            
ATOM   1573   CB PRO C   7      22.879  21.336   4.955  4.00  0.00            
ATOM   1574   CG PRO C   7      22.776  19.951   5.617  4.00  0.00            
ATOM   1575    C PRO C   7      23.949  23.152   6.324  4.00  0.00            
ATOM   1576    O PRO C   7      23.847  24.227   5.734  4.00  0.00            
ATOM   1577    N PHE C   8      23.834  23.031   7.666  4.00  0.00            
ATOM   1578   CA PHE C   8      23.680  24.175   8.533  4.00  0.00            
ATOM   1579   CB PHE C   8      24.536  25.393   8.110  4.00  0.00            
ATOM   1580   CG PHE C   8      25.999  25.089   8.083  4.00  0.00            
ATOM   1581  CD1 PHE C   8      26.534  24.184   7.192  4.00  0.00            
ATOM   1582  CD2 PHE C   8      26.862  25.756   8.911  4.00  0.00            
ATOM   1583  CE1 PHE C   8      27.874  23.900   7.134  4.00  0.00            
ATOM   1584  CE2 PHE C   8      28.203  25.480   8.859  4.00  0.00            
ATOM   1585   CZ PHE C   8      28.723  24.556   7.984  4.00  0.00            
ATOM   1586    C PHE C   8      22.271  24.713   8.524  4.00  0.00            
ATOM   1587    O PHE C   8      21.550  24.642   7.530  4.00  0.00            
ATOM   1588    N GLU C   9      21.879  25.246   9.703  4.00  0.00            
ATOM   1589   CA GLU C   9      20.723  26.043  10.039  4.00  0.00            
ATOM   1590   CB GLU C   9      19.513  25.221  10.512  4.00  0.00            
ATOM   1591   CG GLU C   9      18.873  24.364   9.418  4.00  0.00            
ATOM   1592   CD GLU C   9      17.759  23.535  10.047  4.00  0.00            
ATOM   1593  OE1 GLU C   9      17.556  23.652  11.286  4.00  0.00            
ATOM   1594  OE2 GLU C   9      17.094  22.772   9.297  4.00  0.00            
ATOM   1595    C GLU C   9      21.275  26.704  11.257  4.00  0.00            
ATOM   1596    O GLU C   9      21.018  26.261  12.373  4.00  0.00            
ATOM   1597    N VAL C  10      22.109  27.747  11.075  4.00  0.00            
ATOM   1598   CA VAL C  10      22.691  28.369  12.229  4.00  0.00            
ATOM   1599   CB VAL C  10      24.038  28.987  11.980  4.00  0.00            
ATOM   1600  CG1 VAL C  10      25.028  27.870  11.606  4.00  0.00            
ATOM   1601  CG2 VAL C  10      23.895  30.071  10.897  4.00  0.00            
ATOM   1602    C VAL C  10      21.758  29.435  12.632  4.00  0.00            
ATOM   1603    O VAL C  10      21.310  30.235  11.810  4.00  0.00            
ATOM   1604    N LEU C  11      21.441  29.473  13.932  4.00  0.00            
ATOM   1605   CA LEU C  11      20.453  30.416  14.302  4.00  0.00            
ATOM   1606   CB LEU C  11      19.175  29.787  14.874  4.00  0.00            
ATOM   1607   CG LEU C  11      18.297  29.094  13.826  4.00  0.00            
ATOM   1608  CD1 LEU C  11      17.774  30.105  12.801  4.00  0.00            
ATOM   1609  CD2 LEU C  11      19.011  27.915  13.173  4.00  0.00            
ATOM   1610    C LEU C  11      20.926  31.343  15.331  4.00  0.00            
ATOM   1611    O LEU C  11      21.709  31.012  16.220  4.00  0.00            
ATOM   1612    N GLN C  12      20.440  32.574  15.176  4.00  0.00            
ATOM   1613   CA GLN C  12      20.675  33.552  16.161  4.00  0.00            
ATOM   1614   CB GLN C  12      22.024  34.275  16.012  4.00  0.00            
ATOM   1615   CG GLN C  12      22.231  35.427  16.998  4.00  0.00            
ATOM   1616   CD GLN C  12      23.462  36.201  16.543  4.00  0.00            
ATOM   1617  OE1 GLN C  12      23.729  37.306  17.011  4.00  0.00            
ATOM   1618  NE2 GLN C  12      24.228  35.610  15.587  4.00  0.00            
ATOM   1619    C GLN C  12      19.631  34.581  15.994  4.00  0.00            
ATOM   1620    O GLN C  12      19.548  35.249  14.966  4.00  0.00            
ATOM   1621    N ILE C  13      18.782  34.715  17.014  4.00  0.00            
ATOM   1622   CA ILE C  13      17.835  35.768  16.958  4.00  0.00            
ATOM   1623   CB ILE C  13      16.409  35.287  17.012  4.00  0.00            
ATOM   1624  CG1 ILE C  13      16.098  34.395  15.794  4.00  0.00            
ATOM   1625  CG2 ILE C  13      15.490  36.517  17.060  4.00  0.00            
ATOM   1626  CD1 ILE C  13      16.864  33.073  15.751  4.00  0.00            
ATOM   1627    C ILE C  13      18.154  36.556  18.181  4.00  0.00            
ATOM   1628    O ILE C  13      18.112  36.033  19.294  4.00  0.00            
ATOM   1629    N ASP C  14      18.510  37.838  18.003  4.00  0.00            
ATOM   1630   CA ASP C  14      19.004  38.568  19.130  4.00  0.00            
ATOM   1631   CB ASP C  14      20.337  39.252  18.767  4.00  0.00            
ATOM   1632   CG ASP C  14      20.979  39.925  19.971  4.00  0.00            
ATOM   1633  OD1 ASP C  14      20.295  40.123  21.011  4.00  0.00            
ATOM   1634  OD2 ASP C  14      22.190  40.254  19.855  4.00  0.00            
ATOM   1635    C ASP C  14      18.051  39.656  19.515  4.00  0.00            
ATOM   1636    O ASP C  14      18.391  40.828  19.364  4.00  0.00            
ATOM   1637    N PRO C  15      16.880  39.359  20.010  4.00  0.00            
ATOM   1638   CA PRO C  15      16.107  40.431  20.562  4.00  0.00            
ATOM   1639   CD PRO C  15      16.032  38.348  19.409  4.00  0.00            
ATOM   1640   CB PRO C  15      14.671  39.935  20.635  4.00  0.00            
ATOM   1641   CG PRO C  15      14.608  38.912  19.492  4.00  0.00            
ATOM   1642    C PRO C  15      16.765  40.648  21.877  4.00  0.00            
ATOM   1643    O PRO C  15      17.364  39.704  22.393  4.00  0.00            
ATOM   1644    N GLU C  16      16.697  41.864  22.433  4.00  0.00            
ATOM   1645   CA GLU C  16      17.375  42.057  23.674  4.00  0.00            
ATOM   1646   CB GLU C  16      17.996  43.457  23.799  4.00  0.00            
ATOM   1647   CG GLU C  16      19.148  43.648  22.812  4.00  0.00            
ATOM   1648   CD GLU C  16      19.637  45.082  22.888  4.00  0.00            
ATOM   1649  OE1 GLU C  16      18.796  45.986  23.140  4.00  0.00            
ATOM   1650  OE2 GLU C  16      20.863  45.294  22.689  4.00  0.00            
ATOM   1651    C GLU C  16      16.370  41.872  24.800  4.00  0.00            
ATOM   1652    O GLU C  16      16.521  40.891  25.577  4.00  0.00            
ATOM   1653  OXT GLU C  16      15.437  42.711  24.903  4.00  0.00            
END
