# Supplementary material for: Integrative modeling of diverse protein-peptide systems using CABS-dock
Source: PLoS Comput Biol. 2023 Jul 5;19(7):e1011275. doi: 10.1371/journal.pcbi.1011275 (PMC10351741; doi:10.1371/journal.pcbi.1011275)
Supplement: S1 File — Files in pdb format containing atomic coordinates of the structures obtained in this study: the highest-scored amyloid models and 10 examples of the docked peptide for each enzyme-substrate complex. (ZIP) [file pcbi.1011275.s006.zip › 14_HIV1_SYFNLNPFEVLQIDPE/176.pdb]

CRYST1    0.000    0.000    0.000   0.00   0.00   0.00 P 1           1
ATOM      1    N PRO A   1      12.194  15.022  29.029  1.00  1.00            
ATOM      2   CA PRO A   1      13.146  13.882  28.935  1.00  1.00            
ATOM      3   CD PRO A   1      11.164  14.899  27.938  1.00  1.00            
ATOM      4   CB PRO A   1      12.540  12.907  27.929  1.00  1.00            
ATOM      5   CG PRO A   1      11.682  13.787  27.014  1.00  1.00            
ATOM      6    C PRO A   1      14.404  14.484  28.421  1.00  1.00            
ATOM      7    O PRO A   1      14.370  15.623  27.956  1.00  1.00            
ATOM      8    N GLN A   2      15.523  13.743  28.488  4.00  1.00            
ATOM      9   CA GLN A   2      16.733  14.319  27.995  4.00  1.00            
ATOM     10   CB GLN A   2      18.002  13.848  28.725  4.00  1.00            
ATOM     11   CG GLN A   2      18.028  14.308  30.187  4.00  1.00            
ATOM     12   CD GLN A   2      19.366  13.927  30.806  4.00  1.00            
ATOM     13  OE1 GLN A   2      20.398  14.522  30.501  4.00  1.00            
ATOM     14  NE2 GLN A   2      19.346  12.910  31.710  4.00  1.00            
ATOM     15    C GLN A   2      16.850  14.038  26.534  4.00  1.00            
ATOM     16    O GLN A   2      16.514  12.955  26.061  4.00  1.00            
ATOM     17    N ILE A   3      17.315  15.055  25.782  4.00  1.00            
ATOM     18   CA ILE A   3      17.495  14.949  24.365  4.00  1.00            
ATOM     19   CB ILE A   3      16.754  16.015  23.604  4.00  1.00            
ATOM     20  CG1 ILE A   3      17.249  17.416  24.009  4.00  1.00            
ATOM     21  CG2 ILE A   3      15.249  15.811  23.842  4.00  1.00            
ATOM     22  CD1 ILE A   3      16.750  18.547  23.111  4.00  1.00            
ATOM     23    C ILE A   3      18.955  15.153  24.118  4.00  1.00            
ATOM     24    O ILE A   3      19.555  16.088  24.642  4.00  1.00            
ATOM     25    N THR A   4      19.578  14.274  23.315  1.00  1.00            
ATOM     26   CA THR A   4      20.991  14.388  23.107  1.00  1.00            
ATOM     27   CB THR A   4      21.666  13.053  23.005  1.00  1.00            
ATOM     28  OG1 THR A   4      21.188  12.345  21.870  1.00  1.00            
ATOM     29  CG2 THR A   4      21.355  12.257  24.286  1.00  1.00            
ATOM     30    C THR A   4      21.229  15.127  21.846  1.00  1.00            
ATOM     31    O THR A   4      20.361  15.205  20.977  1.00  1.00            
ATOM     32    N LEU A   5      22.426  15.727  21.739  1.00  1.00            
ATOM     33   CA LEU A   5      22.734  16.424  20.539  1.00  1.00            
ATOM     34   CB LEU A   5      23.528  17.728  20.714  1.00  1.00            
ATOM     35   CG LEU A   5      22.725  18.854  21.387  1.00  1.00            
ATOM     36  CD1 LEU A   5      23.508  20.176  21.373  1.00  1.00            
ATOM     37  CD2 LEU A   5      21.317  18.979  20.777  1.00  1.00            
ATOM     38    C LEU A   5      23.559  15.510  19.709  1.00  1.00            
ATOM     39    O LEU A   5      24.513  14.885  20.169  1.00  1.00            
ATOM     40    N TRP A   6      23.146  15.405  18.441  1.00  1.00            
ATOM     41   CA TRP A   6      23.752  14.591  17.440  1.00  1.00            
ATOM     42   CB TRP A   6      23.396  13.108  17.613  1.00  1.00            
ATOM     43   CG TRP A   6      24.134  12.166  16.694  1.00  1.00            
ATOM     44  CD2 TRP A   6      23.566  11.559  15.524  1.00  1.00            
ATOM     45  CD1 TRP A   6      25.408  11.691  16.796  1.00  1.00            
ATOM     46  NE1 TRP A   6      25.671  10.823  15.764  1.00  1.00            
ATOM     47  CE2 TRP A   6      24.544  10.732  14.973  1.00  1.00            
ATOM     48  CE3 TRP A   6      22.330  11.675  14.958  1.00  1.00            
ATOM     49  CZ2 TRP A   6      24.299  10.006  13.843  1.00  1.00            
ATOM     50  CZ3 TRP A   6      22.088  10.947  13.814  1.00  1.00            
ATOM     51  CH2 TRP A   6      23.054  10.127  13.267  1.00  1.00            
ATOM     52    C TRP A   6      23.062  15.120  16.238  1.00  1.00            
ATOM     53    O TRP A   6      23.455  16.141  15.677  1.00  1.00            
ATOM     54    N LYS A   7      21.997  14.417  15.829  1.00  1.00            
ATOM     55   CA LYS A   7      21.101  14.908  14.832  1.00  1.00            
ATOM     56   CB LYS A   7      20.051  13.851  14.455  1.00  1.00            
ATOM     57   CG LYS A   7      19.417  13.210  15.693  1.00  1.00            
ATOM     58   CD LYS A   7      18.199  12.331  15.413  1.00  1.00            
ATOM     59   CE LYS A   7      17.686  11.610  16.662  1.00  1.00            
ATOM     60   NZ LYS A   7      16.479  10.821  16.333  1.00  1.00            
ATOM     61    C LYS A   7      20.412  16.042  15.518  1.00  1.00            
ATOM     62    O LYS A   7      20.569  16.223  16.725  1.00  1.00            
ATOM     63    N ARG A   8      19.650  16.848  14.765  1.00  1.00            
ATOM     64   CA ARG A   8      19.112  18.041  15.338  1.00  1.00            
ATOM     65   CB ARG A   8      18.692  19.074  14.277  1.00  1.00            
ATOM     66   CG ARG A   8      19.865  19.500  13.394  1.00  1.00            
ATOM     67   CD ARG A   8      19.490  20.520  12.319  1.00  1.00            
ATOM     68   NE ARG A   8      18.404  19.917  11.496  1.00  1.00            
ATOM     69   CZ ARG A   8      18.700  18.980  10.549  1.00  1.00            
ATOM     70  NH1 ARG A   8      19.979  18.520  10.411  1.00  1.00            
ATOM     71  NH2 ARG A   8      17.711  18.498   9.744  1.00  1.00            
ATOM     72    C ARG A   8      17.939  17.796  16.235  1.00  1.00            
ATOM     73    O ARG A   8      17.112  16.912  16.018  1.00  1.00            
ATOM     74    N PRO A   9      17.902  18.594  17.277  1.00  1.00            
ATOM     75   CA PRO A   9      16.855  18.538  18.264  1.00  1.00            
ATOM     76   CD PRO A   9      18.570  19.884  17.272  1.00  1.00            
ATOM     77   CB PRO A   9      17.124  19.696  19.216  1.00  1.00            
ATOM     78   CG PRO A   9      17.805  20.734  18.303  1.00  1.00            
ATOM     79    C PRO A   9      15.588  18.751  17.507  1.00  1.00            
ATOM     80    O PRO A   9      15.497  19.728  16.765  1.00  1.00            
ATOM     81    N LEU A  10      14.601  17.855  17.670  4.00  1.00            
ATOM     82   CA LEU A  10      13.350  18.059  17.012  4.00  1.00            
ATOM     83   CB LEU A  10      13.195  17.221  15.723  4.00  1.00            
ATOM     84   CG LEU A  10      11.870  17.408  14.948  4.00  1.00            
ATOM     85  CD1 LEU A  10      10.656  16.819  15.688  4.00  1.00            
ATOM     86  CD2 LEU A  10      11.670  18.877  14.543  4.00  1.00            
ATOM     87    C LEU A  10      12.317  17.607  17.984  4.00  1.00            
ATOM     88    O LEU A  10      12.429  16.527  18.560  4.00  1.00            
ATOM     89    N VAL A  11      11.283  18.437  18.200  4.00  1.00            
ATOM     90   CA VAL A  11      10.279  18.068  19.148  4.00  1.00            
ATOM     91   CB VAL A  11      10.427  18.818  20.445  4.00  1.00            
ATOM     92  CG1 VAL A  11       9.328  18.389  21.434  4.00  1.00            
ATOM     93  CG2 VAL A  11      11.864  18.626  20.960  4.00  1.00            
ATOM     94    C VAL A  11       8.973  18.473  18.544  4.00  1.00            
ATOM     95    O VAL A  11       8.941  19.245  17.588  4.00  1.00            
ATOM     96    N THR A  12       7.853  17.944  19.075  4.00  1.00            
ATOM     97   CA THR A  12       6.574  18.297  18.539  4.00  1.00            
ATOM     98   CB THR A  12       5.620  17.141  18.443  4.00  1.00            
ATOM     99  OG1 THR A  12       6.160  16.124  17.612  4.00  1.00            
ATOM    100  CG2 THR A  12       4.291  17.650  17.859  4.00  1.00            
ATOM    101    C THR A  12       5.963  19.300  19.456  4.00  1.00            
ATOM    102    O THR A  12       5.961  19.128  20.673  4.00  1.00            
ATOM    103    N ILE A  13       5.442  20.399  18.878  4.00  1.00            
ATOM    104   CA ILE A  13       4.824  21.414  19.674  4.00  1.00            
ATOM    105   CB ILE A  13       5.501  22.759  19.567  4.00  1.00            
ATOM    106  CG1 ILE A  13       5.424  23.371  18.150  4.00  1.00            
ATOM    107  CG2 ILE A  13       6.944  22.564  20.058  4.00  1.00            
ATOM    108  CD1 ILE A  13       4.097  24.055  17.806  4.00  1.00            
ATOM    109    C ILE A  13       3.420  21.550  19.180  4.00  1.00            
ATOM    110    O ILE A  13       3.175  21.475  17.977  4.00  1.00            
ATOM    111    N ARG A  14       2.443  21.710  20.097  4.00  1.00            
ATOM    112   CA ARG A  14       1.102  21.927  19.641  4.00  1.00            
ATOM    113   CB ARG A  14       0.033  21.059  20.324  4.00  1.00            
ATOM    114   CG ARG A  14      -1.384  21.446  19.889  4.00  1.00            
ATOM    115   CD ARG A  14      -2.494  20.714  20.643  4.00  1.00            
ATOM    116   NE ARG A  14      -2.542  19.319  20.124  4.00  1.00            
ATOM    117   CZ ARG A  14      -2.682  18.275  20.991  4.00  1.00            
ATOM    118  NH1 ARG A  14      -2.714  18.508  22.336  4.00  1.00            
ATOM    119  NH2 ARG A  14      -2.788  17.003  20.511  4.00  1.00            
ATOM    120    C ARG A  14       0.763  23.351  19.968  4.00  1.00            
ATOM    121    O ARG A  14       0.689  23.721  21.139  4.00  1.00            
ATOM    122    N ILE A  15       0.564  24.201  18.937  4.00  1.00            
ATOM    123   CA ILE A  15       0.177  25.568  19.175  4.00  1.00            
ATOM    124   CB ILE A  15       1.169  26.604  18.734  4.00  1.00            
ATOM    125  CG1 ILE A  15       0.690  27.988  19.213  4.00  1.00            
ATOM    126  CG2 ILE A  15       1.357  26.498  17.212  4.00  1.00            
ATOM    127  CD1 ILE A  15       1.743  29.088  19.108  4.00  1.00            
ATOM    128    C ILE A  15      -1.070  25.788  18.382  4.00  1.00            
ATOM    129    O ILE A  15      -1.201  25.282  17.269  4.00  1.00            
ATOM    130    N GLY A  16      -2.040  26.540  18.941  3.00  1.00            
ATOM    131   CA GLY A  16      -3.275  26.696  18.231  3.00  1.00            
ATOM    132    C GLY A  16      -3.818  25.309  18.205  3.00  1.00            
ATOM    133    O GLY A  16      -3.478  24.496  19.063  3.00  1.00            
ATOM    134    N GLY A  17      -4.678  24.988  17.227  3.00  1.00            
ATOM    135   CA GLY A  17      -5.086  23.621  17.171  3.00  1.00            
ATOM    136    C GLY A  17      -4.280  23.051  16.056  3.00  1.00            
ATOM    137    O GLY A  17      -4.799  22.360  15.180  3.00  1.00            
ATOM    138    N GLN A  18      -2.960  23.319  16.087  4.00  1.00            
ATOM    139   CA GLN A  18      -2.124  22.888  15.011  4.00  1.00            
ATOM    140   CB GLN A  18      -1.491  24.052  14.225  4.00  1.00            
ATOM    141   CG GLN A  18      -0.886  23.647  12.878  4.00  1.00            
ATOM    142   CD GLN A  18      -2.020  23.542  11.863  4.00  1.00            
ATOM    143  OE1 GLN A  18      -2.898  24.401  11.804  4.00  1.00            
ATOM    144  NE2 GLN A  18      -2.007  22.458  11.041  4.00  1.00            
ATOM    145    C GLN A  18      -1.015  22.068  15.578  4.00  1.00            
ATOM    146    O GLN A  18      -0.607  22.255  16.722  4.00  1.00            
ATOM    147    N LEU A  19      -0.520  21.108  14.772  4.00  1.00            
ATOM    148   CA LEU A  19       0.566  20.266  15.175  4.00  1.00            
ATOM    149   CB LEU A  19       0.448  18.830  14.633  4.00  1.00            
ATOM    150   CG LEU A  19       1.609  17.909  15.053  4.00  1.00            
ATOM    151  CD1 LEU A  19       1.587  17.624  16.565  4.00  1.00            
ATOM    152  CD2 LEU A  19       1.646  16.633  14.195  4.00  1.00            
ATOM    153    C LEU A  19       1.793  20.857  14.564  4.00  1.00            
ATOM    154    O LEU A  19       1.785  21.230  13.393  4.00  1.00            
ATOM    155    N LYS A  20       2.889  20.981  15.340  4.00  1.00            
ATOM    156   CA LYS A  20       4.035  21.587  14.732  4.00  1.00            
ATOM    157   CB LYS A  20       4.154  23.092  15.012  4.00  1.00            
ATOM    158   CG LYS A  20       3.172  23.927  14.187  4.00  1.00            
ATOM    159   CD LYS A  20       3.418  23.819  12.678  4.00  1.00            
ATOM    160   CE LYS A  20       2.440  24.630  11.827  4.00  1.00            
ATOM    161   NZ LYS A  20       2.871  24.609  10.410  4.00  1.00            
ATOM    162    C LYS A  20       5.300  20.926  15.152  4.00  1.00            
ATOM    163    O LYS A  20       5.422  20.387  16.251  4.00  1.00            
ATOM    164    N GLU A  21       6.273  20.945  14.221  4.00  1.00            
ATOM    165   CA GLU A  21       7.582  20.419  14.447  4.00  1.00            
ATOM    166   CB GLU A  21       8.257  19.912  13.162  4.00  1.00            
ATOM    167   CG GLU A  21       7.533  18.715  12.543  4.00  1.00            
ATOM    168   CD GLU A  21       8.220  18.370  11.231  4.00  1.00            
ATOM    169  OE1 GLU A  21       9.148  19.125  10.834  4.00  1.00            
ATOM    170  OE2 GLU A  21       7.823  17.352  10.605  4.00  1.00            
ATOM    171    C GLU A  21       8.382  21.542  14.977  4.00  1.00            
ATOM    172    O GLU A  21       8.103  22.703  14.682  4.00  1.00            
ATOM    173    N ALA A  22       9.395  21.245  15.803  4.00  1.00            
ATOM    174   CA ALA A  22      10.087  22.386  16.290  4.00  1.00            
ATOM    175   CB ALA A  22       9.440  23.015  17.538  4.00  1.00            
ATOM    176    C ALA A  22      11.482  22.041  16.646  4.00  1.00            
ATOM    177    O ALA A  22      11.834  20.881  16.844  4.00  1.00            
ATOM    178    N LEU A  23      12.324  23.088  16.707  4.00  1.00            
ATOM    179   CA LEU A  23      13.685  22.901  17.083  4.00  1.00            
ATOM    180   CB LEU A  23      14.691  23.614  16.163  4.00  1.00            
ATOM    181   CG LEU A  23      14.683  23.124  14.703  4.00  1.00            
ATOM    182  CD1 LEU A  23      15.785  23.816  13.883  4.00  1.00            
ATOM    183  CD2 LEU A  23      14.752  21.592  14.624  4.00  1.00            
ATOM    184    C LEU A  23      13.843  23.537  18.423  4.00  1.00            
ATOM    185    O LEU A  23      13.477  24.696  18.611  4.00  1.00            
ATOM    186    N LEU A  24      14.378  22.791  19.406  4.00  1.00            
ATOM    187   CA LEU A  24      14.606  23.434  20.663  4.00  1.00            
ATOM    188   CB LEU A  24      14.698  22.501  21.885  4.00  1.00            
ATOM    189   CG LEU A  24      13.348  21.917  22.341  4.00  1.00            
ATOM    190  CD1 LEU A  24      13.509  21.089  23.626  4.00  1.00            
ATOM    191  CD2 LEU A  24      12.289  23.024  22.483  4.00  1.00            
ATOM    192    C LEU A  24      15.920  24.131  20.541  4.00  1.00            
ATOM    193    O LEU A  24      16.893  23.536  20.084  4.00  1.00            
ATOM    194    N ASP A  25      15.993  25.425  20.921  1.00  1.00            
ATOM    195   CA ASP A  25      17.284  26.017  20.763  1.00  1.00            
ATOM    196   CB ASP A  25      17.545  26.623  19.367  1.00  1.00            
ATOM    197   CG ASP A  25      16.583  27.764  19.100  1.00  1.00            
ATOM    198  OD1 ASP A  25      15.615  27.917  19.888  1.00  1.00            
ATOM    199  OD2 ASP A  25      16.806  28.497  18.100  1.00  1.00            
ATOM    200    C ASP A  25      17.599  27.049  21.798  1.00  1.00            
ATOM    201    O ASP A  25      16.797  27.922  22.123  1.00  1.00            
ATOM    202    N THR A  26      18.809  26.925  22.372  3.00  1.00            
ATOM    203   CA THR A  26      19.335  27.889  23.289  3.00  1.00            
ATOM    204   CB THR A  26      20.570  27.425  24.005  3.00  1.00            
ATOM    205  OG1 THR A  26      21.613  27.161  23.079  3.00  1.00            
ATOM    206  CG2 THR A  26      20.224  26.154  24.796  3.00  1.00            
ATOM    207    C THR A  26      19.674  29.105  22.491  3.00  1.00            
ATOM    208    O THR A  26      19.615  30.231  22.983  3.00  1.00            
ATOM    209    N GLY A  27      20.012  28.883  21.207  3.00  1.00            
ATOM    210   CA GLY A  27      20.509  29.894  20.322  3.00  1.00            
ATOM    211    C GLY A  27      19.555  31.026  20.171  3.00  1.00            
ATOM    212    O GLY A  27      19.974  32.179  20.094  3.00  1.00            
ATOM    213    N ALA A  28      18.247  30.740  20.122  1.00  1.00            
ATOM    214   CA ALA A  28      17.326  31.791  19.818  1.00  1.00            
ATOM    215   CB ALA A  28      16.068  31.255  19.123  1.00  1.00            
ATOM    216    C ALA A  28      16.840  32.483  21.054  1.00  1.00            
ATOM    217    O ALA A  28      16.485  31.845  22.043  1.00  1.00            
ATOM    218    N ASP A  29      16.849  33.836  21.023  1.00  1.00            
ATOM    219   CA ASP A  29      16.310  34.629  22.092  1.00  1.00            
ATOM    220   CB ASP A  29      16.634  36.124  21.941  1.00  1.00            
ATOM    221   CG ASP A  29      18.137  36.289  22.100  1.00  1.00            
ATOM    222  OD1 ASP A  29      18.868  35.284  21.889  1.00  1.00            
ATOM    223  OD2 ASP A  29      18.575  37.425  22.425  1.00  1.00            
ATOM    224    C ASP A  29      14.818  34.494  22.087  1.00  1.00            
ATOM    225    O ASP A  29      14.206  34.170  23.102  1.00  1.00            
ATOM    226    N ASP A  30      14.205  34.717  20.905  1.00  1.00            
ATOM    227   CA ASP A  30      12.777  34.695  20.759  1.00  1.00            
ATOM    228   CB ASP A  30      12.268  35.769  19.773  1.00  1.00            
ATOM    229   CG ASP A  30      10.774  35.979  19.991  1.00  1.00            
ATOM    230  OD1 ASP A  30      10.241  35.416  20.983  1.00  1.00            
ATOM    231  OD2 ASP A  30      10.148  36.698  19.167  1.00  1.00            
ATOM    232    C ASP A  30      12.387  33.345  20.219  1.00  1.00            
ATOM    233    O ASP A  30      13.206  32.430  20.148  1.00  1.00            
ATOM    234    N THR A  31      11.097  33.191  19.842  1.00  1.00            
ATOM    235   CA THR A  31      10.577  31.973  19.284  1.00  1.00            
ATOM    236   CB THR A  31       9.335  31.514  19.976  1.00  1.00            
ATOM    237  OG1 THR A  31       9.578  31.386  21.366  1.00  1.00            
ATOM    238  CG2 THR A  31       8.908  30.164  19.381  1.00  1.00            
ATOM    239    C THR A  31      10.139  32.304  17.882  1.00  1.00            
ATOM    240    O THR A  31       9.414  33.275  17.683  1.00  1.00            
ATOM    241    N VAL A  32      10.558  31.507  16.870  4.00  1.00            
ATOM    242   CA VAL A  32      10.158  31.763  15.506  4.00  1.00            
ATOM    243   CB VAL A  32      11.297  31.752  14.530  4.00  1.00            
ATOM    244  CG1 VAL A  32      12.259  32.900  14.874  4.00  1.00            
ATOM    245  CG2 VAL A  32      11.950  30.360  14.563  4.00  1.00            
ATOM    246    C VAL A  32       9.230  30.656  15.101  4.00  1.00            
ATOM    247    O VAL A  32       9.477  29.486  15.386  4.00  1.00            
ATOM    248    N LEU A  33       8.111  31.015  14.441  4.00  1.00            
ATOM    249   CA LEU A  33       7.144  30.068  13.959  4.00  1.00            
ATOM    250   CB LEU A  33       5.736  30.279  14.540  4.00  1.00            
ATOM    251   CG LEU A  33       5.671  30.216  16.081  4.00  1.00            
ATOM    252  CD1 LEU A  33       4.223  30.320  16.578  4.00  1.00            
ATOM    253  CD2 LEU A  33       6.399  28.987  16.646  4.00  1.00            
ATOM    254    C LEU A  33       7.045  30.351  12.482  4.00  1.00            
ATOM    255    O LEU A  33       7.214  31.494  12.062  4.00  1.00            
ATOM    256    N GLU A  34       6.791  29.322  11.646  4.00  1.00            
ATOM    257   CA GLU A  34       6.627  29.538  10.230  4.00  1.00            
ATOM    258   CB GLU A  34       6.541  28.243   9.401  4.00  1.00            
ATOM    259   CG GLU A  34       7.865  27.480   9.333  4.00  1.00            
ATOM    260   CD GLU A  34       7.653  26.228   8.490  4.00  1.00            
ATOM    261  OE1 GLU A  34       6.484  25.961   8.102  4.00  1.00            
ATOM    262  OE2 GLU A  34       8.660  25.521   8.223  4.00  1.00            
ATOM    263    C GLU A  34       5.313  30.258  10.111  4.00  1.00            
ATOM    264    O GLU A  34       4.596  30.419  11.097  4.00  1.00            
ATOM    265    N GLU A  35       4.974  30.733   8.897  1.00  1.00            
ATOM    266   CA GLU A  35       3.791  31.523   8.674  1.00  1.00            
ATOM    267   CB GLU A  35       3.484  31.720   7.182  1.00  1.00            
ATOM    268   CG GLU A  35       2.180  32.472   6.908  1.00  1.00            
ATOM    269   CD GLU A  35       1.877  32.345   5.419  1.00  1.00            
ATOM    270  OE1 GLU A  35       2.756  32.725   4.600  1.00  1.00            
ATOM    271  OE2 GLU A  35       0.765  31.858   5.079  1.00  1.00            
ATOM    272    C GLU A  35       2.593  30.878   9.257  1.00  1.00            
ATOM    273    O GLU A  35       2.365  29.678   9.114  1.00  1.00            
ATOM    274    N MET A  36       1.803  31.703   9.965  1.00  1.00            
ATOM    275   CA MET A  36       0.558  31.244  10.477  1.00  1.00            
ATOM    276   CB MET A  36       0.608  30.645  11.894  1.00  1.00            
ATOM    277   CG MET A  36       0.797  31.695  12.992  1.00  1.00            
ATOM    278   SD MET A  36       0.358  31.137  14.668  1.00  1.00            
ATOM    279   CE MET A  36       1.676  29.896  14.803  1.00  1.00            
ATOM    280    C MET A  36      -0.336  32.420  10.577  1.00  1.00            
ATOM    281    O MET A  36       0.112  33.550  10.761  1.00  1.00            
ATOM    282    N ASN A  37      -1.643  32.175  10.424  1.00  1.00            
ATOM    283   CA ASN A  37      -2.552  33.244  10.640  1.00  1.00            
ATOM    284   CB ASN A  37      -3.642  33.350   9.552  1.00  1.00            
ATOM    285   CG ASN A  37      -4.348  32.006   9.424  1.00  1.00            
ATOM    286  OD1 ASN A  37      -5.419  31.799   9.992  1.00  1.00            
ATOM    287  ND2 ASN A  37      -3.726  31.055   8.677  1.00  1.00            
ATOM    288    C ASN A  37      -3.167  32.966  11.976  1.00  1.00            
ATOM    289    O ASN A  37      -4.027  32.101  12.130  1.00  1.00            
ATOM    290    N LEU A  38      -2.705  33.707  12.997  1.00  1.00            
ATOM    291   CA LEU A  38      -3.138  33.519  14.348  1.00  1.00            
ATOM    292   CB LEU A  38      -1.956  33.491  15.341  1.00  1.00            
ATOM    293   CG LEU A  38      -1.036  34.739  15.350  1.00  1.00            
ATOM    294  CD1 LEU A  38      -0.404  35.013  13.973  1.00  1.00            
ATOM    295  CD2 LEU A  38      -1.716  35.969  15.971  1.00  1.00            
ATOM    296    C LEU A  38      -4.027  34.684  14.681  1.00  1.00            
ATOM    297    O LEU A  38      -4.052  35.704  13.997  1.00  1.00            
ATOM    298    N PRO A  39      -4.789  34.495  15.715  1.00  1.00            
ATOM    299   CA PRO A  39      -5.727  35.491  16.175  1.00  1.00            
ATOM    300   CD PRO A  39      -5.265  33.145  15.977  1.00  1.00            
ATOM    301   CB PRO A  39      -6.721  34.735  17.057  1.00  1.00            
ATOM    302   CG PRO A  39      -6.690  33.297  16.522  1.00  1.00            
ATOM    303    C PRO A  39      -5.372  36.805  16.814  1.00  1.00            
ATOM    304    O PRO A  39      -6.217  37.695  16.749  1.00  1.00            
ATOM    305    N GLY A  40      -4.195  37.002  17.434  1.00  1.00            
ATOM    306   CA GLY A  40      -4.115  38.197  18.240  1.00  1.00            
ATOM    307    C GLY A  40      -3.551  39.400  17.556  1.00  1.00            
ATOM    308    O GLY A  40      -3.324  39.427  16.347  1.00  1.00            
ATOM    309    N LYS A  41      -3.304  40.438  18.392  1.00  1.00            
ATOM    310   CA LYS A  41      -2.793  41.709  17.974  1.00  1.00            
ATOM    311   CB LYS A  41      -2.595  42.734  19.106  1.00  1.00            
ATOM    312   CG LYS A  41      -3.886  43.324  19.674  1.00  1.00            
ATOM    313   CD LYS A  41      -3.655  44.178  20.923  1.00  1.00            
ATOM    314   CE LYS A  41      -4.897  44.940  21.386  1.00  1.00            
ATOM    315   NZ LYS A  41      -5.749  44.066  22.221  1.00  1.00            
ATOM    316    C LYS A  41      -1.442  41.471  17.394  1.00  1.00            
ATOM    317    O LYS A  41      -0.719  40.569  17.815  1.00  1.00            
ATOM    318    N TRP A  42      -1.067  42.281  16.386  1.00  1.00            
ATOM    319   CA TRP A  42       0.206  42.065  15.771  1.00  1.00            
ATOM    320   CB TRP A  42       0.092  41.546  14.326  1.00  1.00            
ATOM    321   CG TRP A  42       1.388  41.548  13.554  1.00  1.00            
ATOM    322  CD2 TRP A  42       1.575  42.274  12.330  1.00  1.00            
ATOM    323  CD1 TRP A  42       2.554  40.882  13.793  1.00  1.00            
ATOM    324  NE1 TRP A  42       3.463  41.160  12.801  1.00  1.00            
ATOM    325  CE2 TRP A  42       2.872  42.013  11.892  1.00  1.00            
ATOM    326  CE3 TRP A  42       0.731  43.086  11.626  1.00  1.00            
ATOM    327  CZ2 TRP A  42       3.348  42.563  10.736  1.00  1.00            
ATOM    328  CZ3 TRP A  42       1.218  43.644  10.464  1.00  1.00            
ATOM    329  CH2 TRP A  42       2.501  43.387  10.029  1.00  1.00            
ATOM    330    C TRP A  42       1.011  43.317  15.747  1.00  1.00            
ATOM    331    O TRP A  42       0.520  44.398  15.426  1.00  1.00            
ATOM    332    N LYS A  43       2.301  43.176  16.116  4.00  1.00            
ATOM    333   CA LYS A  43       3.244  44.245  16.030  4.00  1.00            
ATOM    334   CB LYS A  43       4.086  44.430  17.303  4.00  1.00            
ATOM    335   CG LYS A  43       4.890  45.733  17.315  4.00  1.00            
ATOM    336   CD LYS A  43       5.407  46.125  18.701  4.00  1.00            
ATOM    337   CE LYS A  43       6.093  47.493  18.743  4.00  1.00            
ATOM    338   NZ LYS A  43       6.544  47.794  20.121  4.00  1.00            
ATOM    339    C LYS A  43       4.142  43.796  14.922  4.00  1.00            
ATOM    340    O LYS A  43       4.624  42.664  14.939  4.00  1.00            
ATOM    341    N PRO A  44       4.369  44.617  13.943  4.00  0.00            
ATOM    342   CA PRO A  44       5.234  44.184  12.884  4.00  0.00            
ATOM    343   CD PRO A  44       3.331  45.514  13.465  4.00  0.00            
ATOM    344   CB PRO A  44       4.992  45.146  11.723  4.00  0.00            
ATOM    345   CG PRO A  44       3.538  45.603  11.943  4.00  0.00            
ATOM    346    C PRO A  44       6.647  44.119  13.361  4.00  0.00            
ATOM    347    O PRO A  44       7.043  44.980  14.147  4.00  0.00            
ATOM    348    N LYS A  45       7.421  43.109  12.919  4.00  0.00            
ATOM    349   CA LYS A  45       8.788  43.068  13.348  4.00  0.00            
ATOM    350   CB LYS A  45       8.994  42.282  14.653  4.00  0.00            
ATOM    351   CG LYS A  45      10.314  42.606  15.353  4.00  0.00            
ATOM    352   CD LYS A  45      10.350  42.149  16.813  4.00  0.00            
ATOM    353   CE LYS A  45      11.557  42.674  17.593  4.00  0.00            
ATOM    354   NZ LYS A  45      11.355  44.099  17.941  4.00  0.00            
ATOM    355    C LYS A  45       9.588  42.420  12.272  4.00  0.00            
ATOM    356    O LYS A  45       9.227  41.367  11.752  4.00  0.00            
ATOM    357    N MET A  46      10.690  43.073  11.875  4.00  0.00            
ATOM    358   CA MET A  46      11.599  42.449  10.966  4.00  0.00            
ATOM    359   CB MET A  46      11.900  43.247   9.684  4.00  0.00            
ATOM    360   CG MET A  46      10.869  43.050   8.569  4.00  0.00            
ATOM    361   SD MET A  46       9.219  43.748   8.865  4.00  0.00            
ATOM    362   CE MET A  46       8.491  42.972   7.390  4.00  0.00            
ATOM    363    C MET A  46      12.850  42.350  11.753  4.00  0.00            
ATOM    364    O MET A  46      13.293  43.335  12.341  4.00  0.00            
ATOM    365    N ILE A  47      13.456  41.153  11.814  4.00  0.00            
ATOM    366   CA ILE A  47      14.576  41.102  12.690  4.00  0.00            
ATOM    367   CB ILE A  47      14.307  40.353  13.967  4.00  0.00            
ATOM    368  CG1 ILE A  47      13.970  38.880  13.686  4.00  0.00            
ATOM    369  CG2 ILE A  47      13.193  41.097  14.724  4.00  0.00            
ATOM    370  CD1 ILE A  47      12.667  38.672  12.911  4.00  0.00            
ATOM    371    C ILE A  47      15.760  40.517  12.043  4.00  0.00            
ATOM    372    O ILE A  47      15.683  39.613  11.212  4.00  0.00            
ATOM    373    N GLY A  48      16.909  41.081  12.434  4.00  0.00            
ATOM    374   CA GLY A  48      18.154  40.628  11.937  4.00  0.00            
ATOM    375    C GLY A  48      18.749  39.744  12.955  4.00  0.00            
ATOM    376    O GLY A  48      18.057  39.201  13.815  4.00  0.00            
ATOM    377    N GLY A  49      20.076  39.576  12.873  4.00  0.00            
ATOM    378   CA GLY A  49      20.663  38.732  13.849  4.00  0.00            
ATOM    379    C GLY A  49      21.712  37.901  13.193  4.00  0.00            
ATOM    380    O GLY A  49      22.841  38.341  12.982  4.00  0.00            
ATOM    381    N ILE A  50      21.335  36.656  12.857  3.00  0.00            
ATOM    382   CA ILE A  50      22.266  35.672  12.403  3.00  0.00            
ATOM    383   CB ILE A  50      21.628  34.321  12.208  3.00  0.00            
ATOM    384  CG1 ILE A  50      22.695  33.260  11.884  3.00  0.00            
ATOM    385  CG2 ILE A  50      20.521  34.451  11.147  3.00  0.00            
ATOM    386  CD1 ILE A  50      23.630  32.929  13.049  3.00  0.00            
ATOM    387    C ILE A  50      22.966  36.030  11.138  3.00  0.00            
ATOM    388    O ILE A  50      24.192  35.952  11.066  3.00  0.00            
ATOM    389    N GLY A  51      22.228  36.436  10.099  3.00  0.00            
ATOM    390   CA GLY A  51      22.910  36.758   8.888  3.00  0.00            
ATOM    391    C GLY A  51      22.049  37.751   8.217  3.00  0.00            
ATOM    392    O GLY A  51      21.938  37.784   6.993  3.00  0.00            
ATOM    393    N GLY A  52      21.441  38.629   9.022  4.00  0.00            
ATOM    394   CA GLY A  52      20.570  39.574   8.421  4.00  0.00            
ATOM    395    C GLY A  52      19.320  38.856   8.058  4.00  0.00            
ATOM    396    O GLY A  52      18.673  39.203   7.072  4.00  0.00            
ATOM    397    N PHE A  53      18.928  37.831   8.841  4.00  0.00            
ATOM    398   CA PHE A  53      17.776  37.149   8.352  4.00  0.00            
ATOM    399   CB PHE A  53      18.099  35.812   7.667  4.00  0.00            
ATOM    400   CG PHE A  53      18.803  36.151   6.401  4.00  0.00            
ATOM    401  CD1 PHE A  53      18.114  36.735   5.365  4.00  0.00            
ATOM    402  CD2 PHE A  53      20.138  35.872   6.239  4.00  0.00            
ATOM    403  CE1 PHE A  53      18.745  37.047   4.186  4.00  0.00            
ATOM    404  CE2 PHE A  53      20.774  36.181   5.060  4.00  0.00            
ATOM    405   CZ PHE A  53      20.081  36.776   4.033  4.00  0.00            
ATOM    406    C PHE A  53      16.729  36.896   9.354  4.00  0.00            
ATOM    407    O PHE A  53      16.975  36.802  10.555  4.00  0.00            
ATOM    408    N ILE A  54      15.513  36.834   8.778  4.00  0.00            
ATOM    409   CA ILE A  54      14.235  36.479   9.298  4.00  0.00            
ATOM    410   CB ILE A  54      14.182  35.779  10.637  4.00  0.00            
ATOM    411  CG1 ILE A  54      14.564  36.674  11.822  4.00  0.00            
ATOM    412  CG2 ILE A  54      15.031  34.503  10.523  4.00  0.00            
ATOM    413  CD1 ILE A  54      14.292  35.997  13.163  4.00  0.00            
ATOM    414    C ILE A  54      13.313  37.657   9.324  4.00  0.00            
ATOM    415    O ILE A  54      13.622  38.703   9.896  4.00  0.00            
ATOM    416    N LYS A  55      12.148  37.501   8.659  4.00  0.00            
ATOM    417   CA LYS A  55      11.113  38.496   8.657  4.00  0.00            
ATOM    418   CB LYS A  55      10.320  38.613   7.342  4.00  0.00            
ATOM    419   CG LYS A  55      11.102  39.149   6.141  4.00  0.00            
ATOM    420   CD LYS A  55      10.286  39.116   4.845  4.00  0.00            
ATOM    421   CE LYS A  55       9.145  40.141   4.831  4.00  0.00            
ATOM    422   NZ LYS A  55       8.313  39.986   3.614  4.00  0.00            
ATOM    423    C LYS A  55      10.135  38.013   9.652  4.00  0.00            
ATOM    424    O LYS A  55      10.116  36.823   9.961  4.00  0.00            
ATOM    425    N VAL A  56       9.298  38.900  10.218  4.00  0.00            
ATOM    426   CA VAL A  56       8.447  38.247  11.150  4.00  0.00            
ATOM    427   CB VAL A  56       9.160  37.865  12.419  4.00  0.00            
ATOM    428  CG1 VAL A  56       9.365  39.111  13.296  4.00  0.00            
ATOM    429  CG2 VAL A  56       8.393  36.719  13.086  4.00  0.00            
ATOM    430    C VAL A  56       7.228  39.062  11.498  4.00  0.00            
ATOM    431    O VAL A  56       7.065  40.208  11.081  4.00  0.00            
ATOM    432    N ARG A  57       6.315  38.408  12.251  4.00  0.00            
ATOM    433   CA ARG A  57       5.101  38.905  12.822  4.00  0.00            
ATOM    434   CB ARG A  57       3.839  38.135  12.397  4.00  0.00            
ATOM    435   CG ARG A  57       3.479  38.289  10.919  4.00  0.00            
ATOM    436   CD ARG A  57       2.073  37.785  10.588  4.00  0.00            
ATOM    437   NE ARG A  57       1.829  38.052   9.145  4.00  0.00            
ATOM    438   CZ ARG A  57       2.210  37.130   8.214  4.00  0.00            
ATOM    439  NH1 ARG A  57       2.807  35.969   8.611  4.00  0.00            
ATOM    440  NH2 ARG A  57       1.993  37.370   6.888  4.00  0.00            
ATOM    441    C ARG A  57       5.282  38.653  14.297  4.00  0.00            
ATOM    442    O ARG A  57       5.783  37.596  14.675  4.00  0.00            
ATOM    443    N GLN A  58       4.909  39.605  15.181  4.00  1.00            
ATOM    444   CA GLN A  58       5.129  39.360  16.586  4.00  1.00            
ATOM    445   CB GLN A  58       5.911  40.487  17.293  4.00  1.00            
ATOM    446   CG GLN A  58       6.244  40.177  18.755  4.00  1.00            
ATOM    447   CD GLN A  58       7.014  41.351  19.349  4.00  1.00            
ATOM    448  OE1 GLN A  58       6.439  42.377  19.709  4.00  1.00            
ATOM    449  NE2 GLN A  58       8.360  41.194  19.464  4.00  1.00            
ATOM    450    C GLN A  58       3.808  39.226  17.266  4.00  1.00            
ATOM    451    O GLN A  58       2.923  40.068  17.122  4.00  1.00            
ATOM    452    N TYR A  59       3.652  38.125  18.024  4.00  1.00            
ATOM    453   CA TYR A  59       2.454  37.870  18.763  4.00  1.00            
ATOM    454   CB TYR A  59       1.733  36.610  18.240  4.00  1.00            
ATOM    455   CG TYR A  59       0.491  36.330  19.014  4.00  1.00            
ATOM    456  CD1 TYR A  59      -0.623  37.129  18.906  4.00  1.00            
ATOM    457  CD2 TYR A  59       0.448  35.254  19.864  4.00  1.00            
ATOM    458  CE1 TYR A  59      -1.756  36.848  19.638  4.00  1.00            
ATOM    459  CE2 TYR A  59      -0.676  34.963  20.600  4.00  1.00            
ATOM    460   CZ TYR A  59      -1.787  35.762  20.481  4.00  1.00            
ATOM    461   OH TYR A  59      -2.953  35.480  21.227  4.00  1.00            
ATOM    462    C TYR A  59       2.892  37.699  20.200  4.00  1.00            
ATOM    463    O TYR A  59       3.771  36.890  20.488  4.00  1.00            
ATOM    464    N ASP A  60       2.306  38.488  21.137  4.00  1.00            
ATOM    465   CA ASP A  60       2.762  38.543  22.510  4.00  1.00            
ATOM    466   CB ASP A  60       2.121  39.683  23.316  4.00  1.00            
ATOM    467   CG ASP A  60       2.957  39.888  24.573  4.00  1.00            
ATOM    468  OD1 ASP A  60       3.959  39.145  24.754  4.00  1.00            
ATOM    469  OD2 ASP A  60       2.604  40.799  25.366  4.00  1.00            
ATOM    470    C ASP A  60       2.563  37.280  23.297  4.00  1.00            
ATOM    471    O ASP A  60       3.515  36.772  23.887  4.00  1.00            
ATOM    472    N GLN A  61       1.338  36.717  23.322  4.00  1.00            
ATOM    473   CA GLN A  61       1.093  35.569  24.159  4.00  1.00            
ATOM    474   CB GLN A  61      -0.186  35.691  25.001  4.00  1.00            
ATOM    475   CG GLN A  61      -0.077  36.841  26.007  4.00  1.00            
ATOM    476   CD GLN A  61      -1.360  36.918  26.821  4.00  1.00            
ATOM    477  OE1 GLN A  61      -2.193  36.015  26.781  4.00  1.00            
ATOM    478  NE2 GLN A  61      -1.522  38.028  27.591  4.00  1.00            
ATOM    479    C GLN A  61       1.012  34.394  23.243  4.00  1.00            
ATOM    480    O GLN A  61       1.616  34.410  22.175  4.00  1.00            
ATOM    481    N ILE A  62       0.331  33.315  23.665  4.00  1.00            
ATOM    482   CA ILE A  62       0.245  32.127  22.865  4.00  1.00            
ATOM    483   CB ILE A  62       1.490  31.269  22.949  4.00  1.00            
ATOM    484  CG1 ILE A  62       2.003  31.104  24.387  4.00  1.00            
ATOM    485  CG2 ILE A  62       2.541  31.843  21.988  4.00  1.00            
ATOM    486  CD1 ILE A  62       3.074  30.022  24.490  4.00  1.00            
ATOM    487    C ILE A  62      -1.051  31.394  23.142  4.00  1.00            
ATOM    488    O ILE A  62      -2.059  31.980  22.752  4.00  1.00            
ATOM    489    N PRO A  63      -1.258  30.211  23.728  4.00  1.00            
ATOM    490   CA PRO A  63      -0.317  29.286  24.336  4.00  1.00            
ATOM    491   CD PRO A  63      -2.612  29.947  24.188  4.00  1.00            
ATOM    492   CB PRO A  63      -1.111  28.467  25.352  4.00  1.00            
ATOM    493   CG PRO A  63      -2.560  28.568  24.860  4.00  1.00            
ATOM    494    C PRO A  63       0.428  28.388  23.411  4.00  1.00            
ATOM    495    O PRO A  63       0.061  28.270  22.243  4.00  1.00            
ATOM    496    N VAL A  64       1.496  27.751  23.939  4.00  1.00            
ATOM    497   CA VAL A  64       2.241  26.785  23.195  4.00  1.00            
ATOM    498   CB VAL A  64       3.588  27.272  22.748  4.00  1.00            
ATOM    499  CG1 VAL A  64       4.296  26.131  21.997  4.00  1.00            
ATOM    500  CG2 VAL A  64       3.393  28.547  21.908  4.00  1.00            
ATOM    501    C VAL A  64       2.469  25.602  24.088  4.00  1.00            
ATOM    502    O VAL A  64       3.003  25.738  25.188  4.00  1.00            
ATOM    503    N GLU A  65       2.057  24.400  23.632  4.00  1.00            
ATOM    504   CA GLU A  65       2.300  23.190  24.369  4.00  1.00            
ATOM    505   CB GLU A  65       1.327  22.047  24.040  4.00  1.00            
ATOM    506   CG GLU A  65       1.725  20.725  24.701  4.00  1.00            
ATOM    507   CD GLU A  65       0.944  19.609  24.021  4.00  1.00            
ATOM    508  OE1 GLU A  65       1.445  19.093  22.986  4.00  1.00            
ATOM    509  OE2 GLU A  65      -0.162  19.263  24.513  4.00  1.00            
ATOM    510    C GLU A  65       3.639  22.718  23.907  4.00  1.00            
ATOM    511    O GLU A  65       3.949  22.803  22.721  4.00  1.00            
ATOM    512    N ILE A  66       4.497  22.248  24.830  4.00  1.00            
ATOM    513   CA ILE A  66       5.763  21.758  24.375  4.00  1.00            
ATOM    514   CB ILE A  66       6.909  22.645  24.777  4.00  1.00            
ATOM    515  CG1 ILE A  66       6.778  24.043  24.142  4.00  1.00            
ATOM    516  CG2 ILE A  66       8.214  21.920  24.406  4.00  1.00            
ATOM    517  CD1 ILE A  66       6.857  24.038  22.616  4.00  1.00            
ATOM    518    C ILE A  66       6.014  20.445  25.008  4.00  1.00            
ATOM    519    O ILE A  66       6.185  20.355  26.221  4.00  1.00            
ATOM    520    N CYS A  67       6.007  19.392  24.180  3.00  1.00            
ATOM    521   CA CYS A  67       6.336  18.072  24.608  3.00  1.00            
ATOM    522   CB CYS A  67       7.843  17.822  24.852  3.00  1.00            
ATOM    523   SG CYS A  67       8.587  18.801  26.191  3.00  1.00            
ATOM    524    C CYS A  67       5.541  17.721  25.827  3.00  1.00            
ATOM    525    O CYS A  67       6.012  16.982  26.691  3.00  1.00            
ATOM    526    N GLY A  68       4.302  18.239  25.923  3.00  1.00            
ATOM    527   CA GLY A  68       3.439  17.905  27.020  3.00  1.00            
ATOM    528    C GLY A  68       3.486  18.982  28.059  3.00  1.00            
ATOM    529    O GLY A  68       2.491  19.221  28.743  3.00  1.00            
ATOM    530    N HIS A  69       4.635  19.670  28.217  4.00  1.00            
ATOM    531   CA HIS A  69       4.683  20.694  29.222  4.00  1.00            
ATOM    532  ND1 HIS A  69       6.056  23.167  31.085  4.00  1.00            
ATOM    533   CG HIS A  69       6.088  21.792  31.021  4.00  1.00            
ATOM    534   CB HIS A  69       6.098  20.998  29.746  4.00  1.00            
ATOM    535  NE2 HIS A  69       6.070  22.434  33.185  4.00  1.00            
ATOM    536  CD2 HIS A  69       6.096  21.361  32.313  4.00  1.00            
ATOM    537  CE1 HIS A  69       6.047  23.498  32.400  4.00  1.00            
ATOM    538    C HIS A  69       4.114  21.932  28.618  4.00  1.00            
ATOM    539    O HIS A  69       4.318  22.211  27.440  4.00  1.00            
ATOM    540    N LYS A  70       3.367  22.702  29.427  4.00  1.00            
ATOM    541   CA LYS A  70       2.726  23.886  28.939  4.00  1.00            
ATOM    542   CB LYS A  70       1.552  24.337  29.827  4.00  1.00            
ATOM    543   CG LYS A  70       0.395  23.336  29.885  4.00  1.00            
ATOM    544   CD LYS A  70      -0.541  23.563  31.073  4.00  1.00            
ATOM    545   CE LYS A  70      -1.689  24.536  30.800  4.00  1.00            
ATOM    546   NZ LYS A  70      -2.918  23.783  30.459  4.00  1.00            
ATOM    547    C LYS A  70       3.723  24.993  28.937  4.00  1.00            
ATOM    548    O LYS A  70       4.680  24.987  29.709  4.00  1.00            
ATOM    549    N ALA A  71       3.533  25.977  28.039  4.00  1.00            
ATOM    550   CA ALA A  71       4.455  27.069  28.016  4.00  1.00            
ATOM    551   CB ALA A  71       5.680  26.807  27.122  4.00  1.00            
ATOM    552    C ALA A  71       3.755  28.264  27.451  4.00  1.00            
ATOM    553    O ALA A  71       2.740  28.140  26.770  4.00  1.00            
ATOM    554    N ILE A  72       4.292  29.467  27.740  4.00  1.00            
ATOM    555   CA ILE A  72       3.685  30.685  27.285  4.00  1.00            
ATOM    556   CB ILE A  72       2.896  31.357  28.372  4.00  1.00            
ATOM    557  CG1 ILE A  72       2.050  32.517  27.821  4.00  1.00            
ATOM    558  CG2 ILE A  72       3.894  31.773  29.468  4.00  1.00            
ATOM    559  CD1 ILE A  72       0.875  32.055  26.961  4.00  1.00            
ATOM    560    C ILE A  72       4.759  31.643  26.905  4.00  1.00            
ATOM    561    O ILE A  72       5.911  31.493  27.310  4.00  1.00            
ATOM    562    N GLY A  73       4.414  32.659  26.088  4.00  1.00            
ATOM    563   CA GLY A  73       5.439  33.620  25.837  4.00  1.00            
ATOM    564    C GLY A  73       5.274  34.308  24.526  4.00  1.00            
ATOM    565    O GLY A  73       4.260  34.180  23.841  4.00  1.00            
ATOM    566    N THR A  74       6.321  35.078  24.161  4.00  1.00            
ATOM    567   CA THR A  74       6.305  35.843  22.957  4.00  1.00            
ATOM    568   CB THR A  74       7.261  37.004  22.945  4.00  1.00            
ATOM    569  OG1 THR A  74       7.063  37.790  21.779  4.00  1.00            
ATOM    570  CG2 THR A  74       8.703  36.474  22.999  4.00  1.00            
ATOM    571    C THR A  74       6.609  34.964  21.812  4.00  1.00            
ATOM    572    O THR A  74       7.457  34.078  21.887  4.00  1.00            
ATOM    573    N VAL A  75       5.888  35.193  20.702  4.00  1.00            
ATOM    574   CA VAL A  75       6.135  34.364  19.577  4.00  1.00            
ATOM    575   CB VAL A  75       5.079  33.321  19.337  4.00  1.00            
ATOM    576  CG1 VAL A  75       3.745  34.024  19.034  4.00  1.00            
ATOM    577  CG2 VAL A  75       5.563  32.391  18.209  4.00  1.00            
ATOM    578    C VAL A  75       6.244  35.201  18.349  4.00  1.00            
ATOM    579    O VAL A  75       5.587  36.234  18.221  4.00  1.00            
ATOM    580    N LEU A  76       7.118  34.771  17.416  4.00  1.00            
ATOM    581   CA LEU A  76       7.258  35.480  16.183  4.00  1.00            
ATOM    582   CB LEU A  76       8.665  36.079  15.942  4.00  1.00            
ATOM    583   CG LEU A  76       9.823  35.090  15.676  4.00  1.00            
ATOM    584  CD1 LEU A  76       9.734  34.407  14.301  4.00  1.00            
ATOM    585  CD2 LEU A  76      11.181  35.774  15.881  4.00  1.00            
ATOM    586    C LEU A  76       6.901  34.531  15.077  4.00  1.00            
ATOM    587    O LEU A  76       7.179  33.340  15.177  4.00  1.00            
ATOM    588    N VAL A  77       6.240  35.019  14.003  4.00  1.00            
ATOM    589   CA VAL A  77       5.859  34.139  12.926  4.00  1.00            
ATOM    590   CB VAL A  77       4.370  34.003  12.769  4.00  1.00            
ATOM    591  CG1 VAL A  77       4.075  33.103  11.558  4.00  1.00            
ATOM    592  CG2 VAL A  77       3.778  33.490  14.092  4.00  1.00            
ATOM    593    C VAL A  77       6.359  34.727  11.643  4.00  1.00            
ATOM    594    O VAL A  77       6.330  35.938  11.458  4.00  1.00            
ATOM    595    N GLY A  78       6.833  33.895  10.697  4.00  1.00            
ATOM    596   CA GLY A  78       7.283  34.455   9.451  4.00  1.00            
ATOM    597    C GLY A  78       8.094  33.416   8.768  4.00  1.00            
ATOM    598    O GLY A  78       8.379  32.356   9.324  4.00  1.00            
ATOM    599    N PRO A  79       8.464  33.695   7.552  1.00  1.00            
ATOM    600   CA PRO A  79       9.232  32.722   6.845  1.00  1.00            
ATOM    601   CD PRO A  79       7.599  34.437   6.651  1.00  1.00            
ATOM    602   CB PRO A  79       9.111  33.054   5.357  1.00  1.00            
ATOM    603   CG PRO A  79       8.356  34.397   5.316  1.00  1.00            
ATOM    604    C PRO A  79      10.614  32.533   7.345  1.00  1.00            
ATOM    605    O PRO A  79      11.424  33.461   7.330  1.00  1.00            
ATOM    606    N THR A  80      10.864  31.293   7.770  1.00  1.00            
ATOM    607   CA THR A  80      12.120  30.763   8.165  1.00  1.00            
ATOM    608   CB THR A  80      12.433  30.937   9.624  1.00  1.00            
ATOM    609  OG1 THR A  80      11.457  30.289  10.429  1.00  1.00            
ATOM    610  CG2 THR A  80      12.474  32.440   9.938  1.00  1.00            
ATOM    611    C THR A  80      11.875  29.314   7.899  1.00  1.00            
ATOM    612    O THR A  80      10.738  28.860   8.019  1.00  1.00            
ATOM    613    N PRO A  81      12.859  28.562   7.527  1.00  1.00            
ATOM    614   CA PRO A  81      12.575  27.186   7.236  1.00  1.00            
ATOM    615   CD PRO A  81      13.900  29.091   6.661  1.00  1.00            
ATOM    616   CB PRO A  81      13.786  26.674   6.456  1.00  1.00            
ATOM    617   CG PRO A  81      14.297  27.931   5.730  1.00  1.00            
ATOM    618    C PRO A  81      12.130  26.274   8.333  1.00  1.00            
ATOM    619    O PRO A  81      11.369  25.352   8.045  1.00  1.00            
ATOM    620    N VAL A  82      12.575  26.473   9.583  1.00  1.00            
ATOM    621   CA VAL A  82      12.164  25.525  10.573  1.00  1.00            
ATOM    622   CB VAL A  82      13.277  24.618  11.024  1.00  1.00            
ATOM    623  CG1 VAL A  82      12.743  23.656  12.098  1.00  1.00            
ATOM    624  CG2 VAL A  82      13.856  23.902   9.792  1.00  1.00            
ATOM    625    C VAL A  82      11.694  26.302  11.755  1.00  1.00            
ATOM    626    O VAL A  82      12.070  27.459  11.949  1.00  1.00            
ATOM    627    N ASN A  83      10.828  25.676  12.571  1.00  1.00            
ATOM    628   CA ASN A  83      10.273  26.325  13.717  1.00  1.00            
ATOM    629   CB ASN A  83       9.008  25.621  14.228  1.00  1.00            
ATOM    630   CG ASN A  83       8.267  26.547  15.176  1.00  1.00            
ATOM    631  OD1 ASN A  83       7.274  27.159  14.791  1.00  1.00            
ATOM    632  ND2 ASN A  83       8.745  26.645  16.445  1.00  1.00            
ATOM    633    C ASN A  83      11.272  26.305  14.796  1.00  1.00            
ATOM    634    O ASN A  83      12.076  25.381  14.911  1.00  1.00            
ATOM    635    N ILE A  84      11.256  27.366  15.608  4.00  1.00            
ATOM    636   CA ILE A  84      12.209  27.402  16.654  4.00  1.00            
ATOM    637   CB ILE A  84      13.232  28.479  16.457  4.00  1.00            
ATOM    638  CG1 ILE A  84      14.068  28.203  15.193  4.00  1.00            
ATOM    639  CG2 ILE A  84      14.069  28.576  17.734  4.00  1.00            
ATOM    640  CD1 ILE A  84      14.940  29.384  14.764  4.00  1.00            
ATOM    641    C ILE A  84      11.498  27.665  17.940  4.00  1.00            
ATOM    642    O ILE A  84      10.631  28.530  18.030  4.00  1.00            
ATOM    643    N ILE A  85      11.852  26.879  18.973  4.00  1.00            
ATOM    644   CA ILE A  85      11.350  27.064  20.300  4.00  1.00            
ATOM    645   CB ILE A  85      10.964  25.767  20.955  4.00  1.00            
ATOM    646  CG1 ILE A  85       9.852  25.068  20.154  4.00  1.00            
ATOM    647  CG2 ILE A  85      10.581  26.063  22.414  4.00  1.00            
ATOM    648  CD1 ILE A  85       8.556  25.875  20.075  4.00  1.00            
ATOM    649    C ILE A  85      12.554  27.578  21.016  4.00  1.00            
ATOM    650    O ILE A  85      13.591  26.918  21.044  4.00  1.00            
ATOM    651    N GLY A  86      12.467  28.781  21.605  1.00  1.00            
ATOM    652   CA GLY A  86      13.682  29.342  22.111  1.00  1.00            
ATOM    653    C GLY A  86      13.799  29.294  23.594  1.00  1.00            
ATOM    654    O GLY A  86      13.207  28.455  24.267  1.00  1.00            
ATOM    655    N ARG A  87      14.618  30.240  24.105  2.00  1.00            
ATOM    656   CA ARG A  87      14.960  30.460  25.481  2.00  1.00            
ATOM    657   CB ARG A  87      15.965  31.615  25.627  2.00  1.00            
ATOM    658   CG ARG A  87      16.361  31.978  27.058  2.00  1.00            
ATOM    659   CD ARG A  87      15.738  33.298  27.515  2.00  1.00            
ATOM    660   NE ARG A  87      14.704  33.007  28.547  2.00  1.00            
ATOM    661   CZ ARG A  87      13.862  34.005  28.947  2.00  1.00            
ATOM    662  NH1 ARG A  87      13.910  35.219  28.325  2.00  1.00            
ATOM    663  NH2 ARG A  87      12.985  33.793  29.970  2.00  1.00            
ATOM    664    C ARG A  87      13.711  30.825  26.207  2.00  1.00            
ATOM    665    O ARG A  87      13.517  30.398  27.343  2.00  1.00            
ATOM    666    N ASN A  88      12.826  31.622  25.572  2.00  1.00            
ATOM    667   CA ASN A  88      11.636  31.992  26.273  2.00  1.00            
ATOM    668   CB ASN A  88      10.732  32.971  25.501  2.00  1.00            
ATOM    669   CG ASN A  88      10.384  32.357  24.159  2.00  1.00            
ATOM    670  OD1 ASN A  88       9.462  31.551  24.057  2.00  1.00            
ATOM    671  ND2 ASN A  88      11.136  32.759  23.097  2.00  1.00            
ATOM    672    C ASN A  88      10.901  30.746  26.605  2.00  1.00            
ATOM    673    O ASN A  88      10.503  30.545  27.751  2.00  1.00            
ATOM    674    N LEU A  89      10.715  29.850  25.623  2.00  1.00            
ATOM    675   CA LEU A  89      10.037  28.655  25.999  2.00  1.00            
ATOM    676   CB LEU A  89       9.653  27.686  24.860  2.00  1.00            
ATOM    677   CG LEU A  89       8.533  28.115  23.898  2.00  1.00            
ATOM    678  CD1 LEU A  89       9.034  29.124  22.868  2.00  1.00            
ATOM    679  CD2 LEU A  89       7.863  26.894  23.244  2.00  1.00            
ATOM    680    C LEU A  89      10.883  27.801  26.881  2.00  1.00            
ATOM    681    O LEU A  89      10.418  27.288  27.898  2.00  1.00            
ATOM    682    N LEU A  90      12.167  27.649  26.519  2.00  1.00            
ATOM    683   CA LEU A  90      12.994  26.672  27.160  2.00  1.00            
ATOM    684   CB LEU A  90      14.438  26.635  26.626  2.00  1.00            
ATOM    685   CG LEU A  90      14.587  26.081  25.198  2.00  1.00            
ATOM    686  CD1 LEU A  90      16.059  26.079  24.751  2.00  1.00            
ATOM    687  CD2 LEU A  90      13.924  24.700  25.066  2.00  1.00            
ATOM    688    C LEU A  90      13.090  26.936  28.629  2.00  1.00            
ATOM    689    O LEU A  90      12.905  26.024  29.435  2.00  1.00            
ATOM    690    N THR A  91      13.359  28.189  29.033  2.00  1.00            
ATOM    691   CA THR A  91      13.519  28.456  30.433  2.00  1.00            
ATOM    692   CB THR A  91      13.870  29.885  30.722  2.00  1.00            
ATOM    693  OG1 THR A  91      15.070  30.246  30.052  2.00  1.00            
ATOM    694  CG2 THR A  91      14.055  30.035  32.243  2.00  1.00            
ATOM    695    C THR A  91      12.212  28.170  31.109  2.00  1.00            
ATOM    696    O THR A  91      12.185  27.621  32.209  2.00  1.00            
ATOM    697    N GLN A  92      11.083  28.532  30.463  2.00  1.00            
ATOM    698   CA GLN A  92       9.788  28.303  31.046  2.00  1.00            
ATOM    699   CB GLN A  92       8.637  28.750  30.133  2.00  1.00            
ATOM    700   CG GLN A  92       8.491  30.269  30.034  2.00  1.00            
ATOM    701   CD GLN A  92       7.769  30.737  31.288  2.00  1.00            
ATOM    702  OE1 GLN A  92       6.629  30.351  31.542  2.00  1.00            
ATOM    703  NE2 GLN A  92       8.448  31.590  32.101  2.00  1.00            
ATOM    704    C GLN A  92       9.650  26.834  31.244  2.00  1.00            
ATOM    705    O GLN A  92       9.163  26.380  32.278  2.00  1.00            
ATOM    706    N ILE A  93      10.111  26.045  30.259  2.00  1.00            
ATOM    707   CA ILE A  93      10.048  24.623  30.387  2.00  1.00            
ATOM    708   CB ILE A  93      10.630  23.883  29.215  2.00  1.00            
ATOM    709  CG1 ILE A  93       9.808  24.181  27.949  2.00  1.00            
ATOM    710  CG2 ILE A  93      10.690  22.387  29.573  2.00  1.00            
ATOM    711  CD1 ILE A  93      10.465  23.703  26.655  2.00  1.00            
ATOM    712    C ILE A  93      10.860  24.291  31.594  2.00  1.00            
ATOM    713    O ILE A  93      10.527  23.377  32.347  2.00  1.00            
ATOM    714    N GLY A  94      11.954  25.044  31.817  3.00  1.00            
ATOM    715   CA GLY A  94      12.771  24.778  32.963  3.00  1.00            
ATOM    716    C GLY A  94      13.959  24.003  32.519  3.00  1.00            
ATOM    717    O GLY A  94      14.637  23.359  33.318  3.00  1.00            
ATOM    718    N CYS A  95      14.240  24.057  31.209  1.00  1.00            
ATOM    719   CA CYS A  95      15.338  23.320  30.670  1.00  1.00            
ATOM    720   CB CYS A  95      15.308  23.231  29.135  1.00  1.00            
ATOM    721   SG CYS A  95      13.842  22.358  28.506  1.00  1.00            
ATOM    722    C CYS A  95      16.635  23.962  31.049  1.00  1.00            
ATOM    723    O CYS A  95      16.709  25.163  31.310  1.00  1.00            
ATOM    724    N THR A  96      17.699  23.132  31.117  4.00  1.00            
ATOM    725   CA THR A  96      19.026  23.601  31.392  4.00  1.00            
ATOM    726   CB THR A  96      19.512  23.309  32.784  4.00  1.00            
ATOM    727  OG1 THR A  96      19.606  21.907  32.983  4.00  1.00            
ATOM    728  CG2 THR A  96      18.538  23.924  33.803  4.00  1.00            
ATOM    729    C THR A  96      19.937  22.855  30.459  4.00  1.00            
ATOM    730    O THR A  96      19.514  21.910  29.796  4.00  1.00            
ATOM    731    N LEU A  97      21.216  23.277  30.358  4.00  1.00            
ATOM    732   CA LEU A  97      22.141  22.585  29.506  4.00  1.00            
ATOM    733   CB LEU A  97      22.785  23.512  28.453  4.00  1.00            
ATOM    734   CG LEU A  97      23.677  22.824  27.397  4.00  1.00            
ATOM    735  CD1 LEU A  97      24.085  23.822  26.302  4.00  1.00            
ATOM    736  CD2 LEU A  97      24.911  22.152  28.020  4.00  1.00            
ATOM    737    C LEU A  97      23.184  22.016  30.405  4.00  1.00            
ATOM    738    O LEU A  97      23.613  22.668  31.355  4.00  1.00            
ATOM    739    N ASN A  98      23.601  20.762  30.136  4.00  1.00            
ATOM    740   CA ASN A  98      24.543  20.141  31.019  4.00  1.00            
ATOM    741   CB ASN A  98      24.021  18.868  31.709  4.00  1.00            
ATOM    742   CG ASN A  98      23.080  19.314  32.820  4.00  1.00            
ATOM    743  OD1 ASN A  98      23.034  20.493  33.168  4.00  1.00            
ATOM    744  ND2 ASN A  98      22.317  18.351  33.401  4.00  1.00            
ATOM    745    C ASN A  98      25.808  19.786  30.299  4.00  1.00            
ATOM    746    O ASN A  98      25.811  19.539  29.094  4.00  1.00            
ATOM    747    N PHE A  99      26.934  19.782  31.050  1.00  1.00            
ATOM    748   CA PHE A  99      28.212  19.449  30.489  1.00  1.00            
ATOM    749   CB PHE A  99      29.297  20.494  30.784  1.00  1.00            
ATOM    750   CG PHE A  99      30.534  20.066  30.090  1.00  1.00            
ATOM    751  CD1 PHE A  99      30.646  20.220  28.734  1.00  1.00            
ATOM    752  CD2 PHE A  99      31.590  19.543  30.796  1.00  1.00            
ATOM    753  CE1 PHE A  99      31.795  19.818  28.101  1.00  1.00            
ATOM    754  CE2 PHE A  99      32.740  19.139  30.168  1.00  1.00            
ATOM    755   CZ PHE A  99      32.838  19.272  28.809  1.00  1.00            
ATOM    756    C PHE A  99      28.643  18.107  31.049  1.00  1.00            
ATOM    757    O PHE A  99      29.561  18.097  31.911  1.00  1.00            
ATOM    758  OXT PHE A  99      28.069  17.072  30.616  1.00  1.00            
ATOM    759    N PRO B   1      28.394  21.616  35.816  1.00  1.00            
ATOM    760   CA PRO B   1      28.654  22.364  34.558  1.00  1.00            
ATOM    761   CD PRO B   1      28.503  20.143  35.538  1.00  1.00            
ATOM    762   CB PRO B   1      29.384  21.382  33.657  1.00  1.00            
ATOM    763   CG PRO B   1      28.791  20.025  34.033  1.00  1.00            
ATOM    764    C PRO B   1      27.314  22.738  34.014  1.00  1.00            
ATOM    765    O PRO B   1      27.229  23.079  32.836  1.00  1.00            
ATOM    766    N GLN B   2      26.266  22.700  34.860  4.00  1.00            
ATOM    767   CA GLN B   2      24.925  22.986  34.435  4.00  1.00            
ATOM    768   CB GLN B   2      23.887  22.649  35.515  4.00  1.00            
ATOM    769   CG GLN B   2      22.457  23.030  35.129  4.00  1.00            
ATOM    770   CD GLN B   2      21.579  22.908  36.369  4.00  1.00            
ATOM    771  OE1 GLN B   2      21.574  21.880  37.045  4.00  1.00            
ATOM    772  NE2 GLN B   2      20.814  23.990  36.677  4.00  1.00            
ATOM    773    C GLN B   2      24.785  24.443  34.173  4.00  1.00            
ATOM    774    O GLN B   2      25.235  25.285  34.947  4.00  1.00            
ATOM    775    N ILE B   3      24.141  24.762  33.037  4.00  1.00            
ATOM    776   CA ILE B   3      23.852  26.115  32.692  4.00  1.00            
ATOM    777   CB ILE B   3      24.476  26.536  31.391  4.00  1.00            
ATOM    778  CG1 ILE B   3      23.977  25.665  30.227  4.00  1.00            
ATOM    779  CG2 ILE B   3      26.003  26.503  31.571  4.00  1.00            
ATOM    780  CD1 ILE B   3      24.351  26.230  28.861  4.00  1.00            
ATOM    781    C ILE B   3      22.365  26.212  32.570  4.00  1.00            
ATOM    782    O ILE B   3      21.749  25.464  31.811  4.00  1.00            
ATOM    783    N THR B   4      21.743  27.134  33.334  1.00  1.00            
ATOM    784   CA THR B   4      20.322  27.289  33.242  1.00  1.00            
ATOM    785   CB THR B   4      19.646  27.543  34.559  1.00  1.00            
ATOM    786  OG1 THR B   4      18.238  27.636  34.382  1.00  1.00            
ATOM    787  CG2 THR B   4      20.209  28.838  35.163  1.00  1.00            
ATOM    788    C THR B   4      20.093  28.454  32.358  1.00  1.00            
ATOM    789    O THR B   4      20.675  29.521  32.541  1.00  1.00            
ATOM    790    N LEU B   5      19.252  28.257  31.333  1.00  1.00            
ATOM    791   CA LEU B   5      19.042  29.350  30.450  1.00  1.00            
ATOM    792   CB LEU B   5      18.396  28.970  29.108  1.00  1.00            
ATOM    793   CG LEU B   5      19.288  28.087  28.216  1.00  1.00            
ATOM    794  CD1 LEU B   5      19.558  26.726  28.879  1.00  1.00            
ATOM    795  CD2 LEU B   5      18.715  27.969  26.792  1.00  1.00            
ATOM    796    C LEU B   5      18.128  30.312  31.119  1.00  1.00            
ATOM    797    O LEU B   5      17.168  29.947  31.796  1.00  1.00            
ATOM    798    N TRP B   6      18.470  31.592  30.941  1.00  1.00            
ATOM    799   CA TRP B   6      17.763  32.739  31.402  1.00  1.00            
ATOM    800   CB TRP B   6      18.177  33.187  32.816  1.00  1.00            
ATOM    801   CG TRP B   6      17.413  34.382  33.343  1.00  1.00            
ATOM    802  CD2 TRP B   6      16.907  34.471  34.685  1.00  1.00            
ATOM    803  CD1 TRP B   6      17.038  35.533  32.711  1.00  1.00            
ATOM    804  NE1 TRP B   6      16.335  36.337  33.579  1.00  1.00            
ATOM    805  CE2 TRP B   6      16.244  35.693  34.797  1.00  1.00            
ATOM    806  CE3 TRP B   6      16.985  33.603  35.735  1.00  1.00            
ATOM    807  CZ2 TRP B   6      15.645  36.064  35.967  1.00  1.00            
ATOM    808  CZ3 TRP B   6      16.385  33.984  36.915  1.00  1.00            
ATOM    809  CH2 TRP B   6      15.728  35.190  37.029  1.00  1.00            
ATOM    810    C TRP B   6      18.257  33.736  30.408  1.00  1.00            
ATOM    811    O TRP B   6      17.646  33.944  29.364  1.00  1.00            
ATOM    812    N LYS B   7      19.392  34.388  30.711  1.00  1.00            
ATOM    813   CA LYS B   7      20.022  35.180  29.697  1.00  1.00            
ATOM    814   CB LYS B   7      21.087  36.146  30.243  1.00  1.00            
ATOM    815   CG LYS B   7      20.511  37.116  31.280  1.00  1.00            
ATOM    816   CD LYS B   7      19.310  37.923  30.778  1.00  1.00            
ATOM    817   CE LYS B   7      18.562  38.667  31.888  1.00  1.00            
ATOM    818   NZ LYS B   7      17.429  39.427  31.317  1.00  1.00            
ATOM    819    C LYS B   7      20.685  34.142  28.831  1.00  1.00            
ATOM    820    O LYS B   7      20.748  32.978  29.221  1.00  1.00            
ATOM    821    N ARG B   8      21.181  34.507  27.629  1.00  1.00            
ATOM    822   CA ARG B   8      21.746  33.523  26.734  1.00  1.00            
ATOM    823   CB ARG B   8      22.353  34.119  25.453  1.00  1.00            
ATOM    824   CG ARG B   8      23.525  35.060  25.744  1.00  1.00            
ATOM    825   CD ARG B   8      24.347  35.431  24.507  1.00  1.00            
ATOM    826   NE ARG B   8      23.598  36.481  23.762  1.00  1.00            
ATOM    827   CZ ARG B   8      23.820  37.802  24.028  1.00  1.00            
ATOM    828  NH1 ARG B   8      24.759  38.165  24.949  1.00  1.00            
ATOM    829  NH2 ARG B   8      23.106  38.759  23.367  1.00  1.00            
ATOM    830    C ARG B   8      22.876  32.833  27.432  1.00  1.00            
ATOM    831    O ARG B   8      23.594  33.444  28.222  1.00  1.00            
ATOM    832    N PRO B   9      23.031  31.551  27.189  1.00  1.00            
ATOM    833   CA PRO B   9      24.117  30.807  27.763  1.00  1.00            
ATOM    834   CD PRO B   9      21.957  30.690  26.728  1.00  1.00            
ATOM    835   CB PRO B   9      23.825  29.331  27.479  1.00  1.00            
ATOM    836   CG PRO B   9      22.670  29.354  26.456  1.00  1.00            
ATOM    837    C PRO B   9      25.343  31.377  27.115  1.00  1.00            
ATOM    838    O PRO B   9      25.399  31.411  25.888  1.00  1.00            
ATOM    839    N LEU B  10      26.337  31.821  27.907  4.00  1.00            
ATOM    840   CA LEU B  10      27.532  32.422  27.378  4.00  1.00            
ATOM    841   CB LEU B  10      27.740  33.845  27.924  4.00  1.00            
ATOM    842   CG LEU B  10      28.999  34.564  27.412  4.00  1.00            
ATOM    843  CD1 LEU B  10      28.902  34.862  25.908  4.00  1.00            
ATOM    844  CD2 LEU B  10      29.304  35.812  28.261  4.00  1.00            
ATOM    845    C LEU B  10      28.635  31.594  27.911  4.00  1.00            
ATOM    846    O LEU B  10      28.641  31.240  29.088  4.00  1.00            
ATOM    847    N VAL B  11      29.595  31.247  27.048  4.00  1.00            
ATOM    848   CA VAL B  11      30.665  30.438  27.520  4.00  1.00            
ATOM    849   CB VAL B  11      30.586  29.023  27.027  4.00  1.00            
ATOM    850  CG1 VAL B  11      30.637  29.035  25.490  4.00  1.00            
ATOM    851  CG2 VAL B  11      31.712  28.207  27.681  4.00  1.00            
ATOM    852    C VAL B  11      31.926  31.028  26.997  4.00  1.00            
ATOM    853    O VAL B  11      31.906  31.809  26.051  4.00  1.00            
ATOM    854    N THR B  12      33.066  30.691  27.623  4.00  1.00            
ATOM    855   CA THR B  12      34.305  31.209  27.126  4.00  1.00            
ATOM    856   CB THR B  12      35.208  31.744  28.196  4.00  1.00            
ATOM    857  OG1 THR B  12      36.382  32.295  27.617  4.00  1.00            
ATOM    858  CG2 THR B  12      35.565  30.600  29.158  4.00  1.00            
ATOM    859    C THR B  12      34.992  30.068  26.461  4.00  1.00            
ATOM    860    O THR B  12      35.070  28.967  27.009  4.00  1.00            
ATOM    861    N ILE B  13      35.487  30.303  25.234  4.00  1.00            
ATOM    862   CA ILE B  13      36.135  29.253  24.516  4.00  1.00            
ATOM    863   CB ILE B  13      35.427  28.835  23.255  4.00  1.00            
ATOM    864  CG1 ILE B  13      35.423  29.981  22.223  4.00  1.00            
ATOM    865  CG2 ILE B  13      34.021  28.336  23.639  4.00  1.00            
ATOM    866  CD1 ILE B  13      34.714  31.252  22.688  4.00  1.00            
ATOM    867    C ILE B  13      37.467  29.773  24.108  4.00  1.00            
ATOM    868    O ILE B  13      37.644  30.978  23.942  4.00  1.00            
ATOM    869    N ARG B  14      38.456  28.872  23.959  4.00  1.00            
ATOM    870   CA ARG B  14      39.751  29.366  23.610  4.00  1.00            
ATOM    871   CB ARG B  14      40.833  29.022  24.646  4.00  1.00            
ATOM    872   CG ARG B  14      42.220  29.551  24.276  4.00  1.00            
ATOM    873   CD ARG B  14      43.317  29.106  25.245  4.00  1.00            
ATOM    874   NE ARG B  14      43.472  27.629  25.102  4.00  1.00            
ATOM    875   CZ ARG B  14      44.286  27.108  24.137  4.00  1.00            
ATOM    876  NH1 ARG B  14      44.964  27.942  23.296  4.00  1.00            
ATOM    877  NH2 ARG B  14      44.419  25.755  24.014  4.00  1.00            
ATOM    878    C ARG B  14      40.209  28.763  22.312  4.00  1.00            
ATOM    879    O ARG B  14      40.220  27.544  22.154  4.00  1.00            
ATOM    880    N ILE B  15      40.593  29.618  21.333  4.00  1.00            
ATOM    881   CA ILE B  15      41.108  29.107  20.091  4.00  1.00            
ATOM    882   CB ILE B  15      40.099  29.090  18.981  4.00  1.00            
ATOM    883  CG1 ILE B  15      39.674  30.519  18.609  4.00  1.00            
ATOM    884  CG2 ILE B  15      38.926  28.201  19.433  4.00  1.00            
ATOM    885  CD1 ILE B  15      38.896  30.589  17.294  4.00  1.00            
ATOM    886    C ILE B  15      42.238  29.981  19.642  4.00  1.00            
ATOM    887    O ILE B  15      42.144  31.205  19.681  4.00  1.00            
ATOM    888    N GLY B  16      43.356  29.364  19.214  3.00  1.00            
ATOM    889   CA GLY B  16      44.442  30.118  18.660  3.00  1.00            
ATOM    890    C GLY B  16      45.155  30.861  19.740  3.00  1.00            
ATOM    891    O GLY B  16      45.911  31.791  19.464  3.00  1.00            
ATOM    892    N GLY B  17      44.933  30.475  21.006  3.00  1.00            
ATOM    893   CA GLY B  17      45.623  31.153  22.061  3.00  1.00            
ATOM    894    C GLY B  17      44.823  32.360  22.428  3.00  1.00            
ATOM    895    O GLY B  17      45.194  33.097  23.340  3.00  1.00            
ATOM    896    N GLN B  18      43.693  32.594  21.731  4.00  1.00            
ATOM    897   CA GLN B  18      42.920  33.758  22.054  4.00  1.00            
ATOM    898   CB GLN B  18      42.350  34.523  20.844  4.00  1.00            
ATOM    899   CG GLN B  18      41.264  33.766  20.078  4.00  1.00            
ATOM    900   CD GLN B  18      40.719  34.675  18.985  4.00  1.00            
ATOM    901  OE1 GLN B  18      41.364  34.899  17.963  4.00  1.00            
ATOM    902  NE2 GLN B  18      39.493  35.219  19.210  4.00  1.00            
ATOM    903    C GLN B  18      41.759  33.330  22.881  4.00  1.00            
ATOM    904    O GLN B  18      41.307  32.188  22.804  4.00  1.00            
ATOM    905    N LEU B  19      41.258  34.255  23.719  4.00  1.00            
ATOM    906   CA LEU B  19      40.125  33.951  24.538  4.00  1.00            
ATOM    907   CB LEU B  19      40.218  34.535  25.962  4.00  1.00            
ATOM    908   CG LEU B  19      40.624  36.023  26.049  4.00  1.00            
ATOM    909  CD1 LEU B  19      39.521  36.964  25.544  4.00  1.00            
ATOM    910  CD2 LEU B  19      41.097  36.390  27.465  4.00  1.00            
ATOM    911    C LEU B  19      38.914  34.487  23.845  4.00  1.00            
ATOM    912    O LEU B  19      38.942  35.572  23.268  4.00  1.00            
ATOM    913    N LYS B  20      37.811  33.708  23.836  4.00  1.00            
ATOM    914   CA LYS B  20      36.657  34.184  23.133  4.00  1.00            
ATOM    915   CB LYS B  20      36.439  33.517  21.763  4.00  1.00            
ATOM    916   CG LYS B  20      35.285  34.143  20.975  4.00  1.00            
ATOM    917   CD LYS B  20      35.590  35.555  20.471  4.00  1.00            
ATOM    918   CE LYS B  20      36.428  35.584  19.190  4.00  1.00            
ATOM    919   NZ LYS B  20      36.636  36.984  18.757  4.00  1.00            
ATOM    920    C LYS B  20      35.418  33.922  23.921  4.00  1.00            
ATOM    921    O LYS B  20      35.360  33.001  24.735  4.00  1.00            
ATOM    922    N GLU B  21      34.391  34.767  23.689  4.00  1.00            
ATOM    923   CA GLU B  21      33.114  34.539  24.292  4.00  1.00            
ATOM    924   CB GLU B  21      32.329  35.809  24.670  4.00  1.00            
ATOM    925   CG GLU B  21      31.953  36.714  23.496  4.00  1.00            
ATOM    926   CD GLU B  21      30.994  37.773  24.026  4.00  1.00            
ATOM    927  OE1 GLU B  21      30.323  37.497  25.056  4.00  1.00            
ATOM    928  OE2 GLU B  21      30.918  38.868  23.408  4.00  1.00            
ATOM    929    C GLU B  21      32.328  33.775  23.285  4.00  1.00            
ATOM    930    O GLU B  21      32.539  33.919  22.082  4.00  1.00            
ATOM    931    N ALA B  22      31.400  32.922  23.746  4.00  1.00            
ATOM    932   CA ALA B  22      30.720  32.123  22.781  4.00  1.00            
ATOM    933   CB ALA B  22      31.397  30.765  22.532  4.00  1.00            
ATOM    934    C ALA B  22      29.336  31.829  23.243  4.00  1.00            
ATOM    935    O ALA B  22      29.010  31.958  24.422  4.00  1.00            
ATOM    936    N LEU B  23      28.478  31.439  22.281  4.00  1.00            
ATOM    937   CA LEU B  23      27.121  31.103  22.578  4.00  1.00            
ATOM    938   CB LEU B  23      26.105  31.894  21.735  4.00  1.00            
ATOM    939   CG LEU B  23      24.636  31.546  22.036  4.00  1.00            
ATOM    940  CD1 LEU B  23      24.241  31.967  23.459  4.00  1.00            
ATOM    941  CD2 LEU B  23      23.695  32.120  20.965  4.00  1.00            
ATOM    942    C LEU B  23      26.914  29.659  22.232  4.00  1.00            
ATOM    943    O LEU B  23      27.251  29.227  21.132  4.00  1.00            
ATOM    944    N LEU B  24      26.359  28.867  23.174  4.00  1.00            
ATOM    945   CA LEU B  24      26.052  27.495  22.880  4.00  1.00            
ATOM    946   CB LEU B  24      25.674  26.668  24.121  4.00  1.00            
ATOM    947   CG LEU B  24      26.795  26.608  25.178  4.00  1.00            
ATOM    948  CD1 LEU B  24      26.371  25.763  26.391  4.00  1.00            
ATOM    949  CD2 LEU B  24      28.136  26.166  24.565  4.00  1.00            
ATOM    950    C LEU B  24      24.864  27.602  21.999  4.00  1.00            
ATOM    951    O LEU B  24      24.099  28.559  22.102  4.00  1.00            
ATOM    952    N ASP B  25      24.667  26.642  21.083  1.00  1.00            
ATOM    953   CA ASP B  25      23.610  26.932  20.174  1.00  1.00            
ATOM    954   CB ASP B  25      24.063  26.880  18.706  1.00  1.00            
ATOM    955   CG ASP B  25      23.039  27.626  17.861  1.00  1.00            
ATOM    956  OD1 ASP B  25      21.863  27.749  18.297  1.00  1.00            
ATOM    957  OD2 ASP B  25      23.427  28.097  16.758  1.00  1.00            
ATOM    958    C ASP B  25      22.468  26.000  20.316  1.00  1.00            
ATOM    959    O ASP B  25      21.366  26.466  20.605  1.00  1.00            
ATOM    960    N THR B  26      22.749  24.679  20.229  3.00  1.00            
ATOM    961   CA THR B  26      21.778  23.640  20.014  3.00  1.00            
ATOM    962   CB THR B  26      21.326  22.961  21.278  3.00  1.00            
ATOM    963  OG1 THR B  26      20.419  21.912  20.970  3.00  1.00            
ATOM    964  CG2 THR B  26      20.670  23.993  22.213  3.00  1.00            
ATOM    965    C THR B  26      20.619  24.237  19.293  3.00  1.00            
ATOM    966    O THR B  26      19.485  24.291  19.766  3.00  1.00            
ATOM    967    N GLY B  27      20.943  24.703  18.075  3.00  1.00            
ATOM    968   CA GLY B  27      20.046  25.381  17.201  3.00  1.00            
ATOM    969    C GLY B  27      20.745  25.431  15.897  3.00  1.00            
ATOM    970    O GLY B  27      20.130  25.651  14.856  3.00  1.00            
ATOM    971    N ALA B  28      22.076  25.232  15.929  1.00  1.00            
ATOM    972   CA ALA B  28      22.754  25.297  14.682  1.00  1.00            
ATOM    973   CB ALA B  28      23.509  26.616  14.450  1.00  1.00            
ATOM    974    C ALA B  28      23.743  24.207  14.561  1.00  1.00            
ATOM    975    O ALA B  28      24.317  23.726  15.538  1.00  1.00            
ATOM    976    N ASP B  29      23.917  23.776  13.304  1.00  1.00            
ATOM    977   CA ASP B  29      24.827  22.739  12.976  1.00  1.00            
ATOM    978   CB ASP B  29      24.646  22.219  11.541  1.00  1.00            
ATOM    979   CG ASP B  29      23.291  21.528  11.473  1.00  1.00            
ATOM    980  OD1 ASP B  29      22.532  21.605  12.477  1.00  1.00            
ATOM    981  OD2 ASP B  29      22.994  20.914  10.414  1.00  1.00            
ATOM    982    C ASP B  29      26.232  23.178  13.121  1.00  1.00            
ATOM    983    O ASP B  29      27.076  22.453  13.648  1.00  1.00            
ATOM    984    N ASP B  30      26.521  24.400  12.662  1.00  1.00            
ATOM    985   CA ASP B  30      27.898  24.748  12.614  1.00  1.00            
ATOM    986   CB ASP B  30      28.283  25.449  11.301  1.00  1.00            
ATOM    987   CG ASP B  30      28.042  24.482  10.153  1.00  1.00            
ATOM    988  OD1 ASP B  30      27.517  23.367  10.416  1.00  1.00            
ATOM    989  OD2 ASP B  30      28.379  24.845   8.995  1.00  1.00            
ATOM    990    C ASP B  30      28.271  25.679  13.700  1.00  1.00            
ATOM    991    O ASP B  30      27.444  26.152  14.481  1.00  1.00            
ATOM    992    N THR B  31      29.587  25.940  13.762  1.00  1.00            
ATOM    993   CA THR B  31      30.103  26.890  14.683  1.00  1.00            
ATOM    994   CB THR B  31      31.324  26.415  15.427  1.00  1.00            
ATOM    995  OG1 THR B  31      31.772  27.414  16.331  1.00  1.00            
ATOM    996  CG2 THR B  31      32.433  26.034  14.433  1.00  1.00            
ATOM    997    C THR B  31      30.446  28.102  13.880  1.00  1.00            
ATOM    998    O THR B  31      31.287  28.054  12.983  1.00  1.00            
ATOM    999    N VAL B  32      29.765  29.229  14.159  4.00  1.00            
ATOM   1000   CA VAL B  32      30.064  30.414  13.415  4.00  1.00            
ATOM   1001   CB VAL B  32      28.849  31.153  12.927  4.00  1.00            
ATOM   1002  CG1 VAL B  32      28.111  30.246  11.926  4.00  1.00            
ATOM   1003  CG2 VAL B  32      27.989  31.566  14.133  4.00  1.00            
ATOM   1004    C VAL B  32      30.844  31.289  14.300  4.00  1.00            
ATOM   1005    O VAL B  32      30.431  31.644  15.399  4.00  1.00            
ATOM   1006    N LEU B  33      32.037  31.651  13.836  4.00  1.00            
ATOM   1007   CA LEU B  33      32.836  32.455  14.678  4.00  1.00            
ATOM   1008   CB LEU B  33      34.254  31.899  14.897  4.00  1.00            
ATOM   1009   CG LEU B  33      34.274  30.492  15.528  4.00  1.00            
ATOM   1010  CD1 LEU B  33      35.710  30.051  15.844  4.00  1.00            
ATOM   1011  CD2 LEU B  33      33.338  30.395  16.743  4.00  1.00            
ATOM   1012    C LEU B  33      32.968  33.774  14.005  4.00  1.00            
ATOM   1013    O LEU B  33      32.767  33.898  12.798  4.00  1.00            
ATOM   1014    N GLU B  34      33.284  34.812  14.794  1.00  1.00            
ATOM   1015   CA GLU B  34      33.481  36.105  14.219  1.00  1.00            
ATOM   1016   CB GLU B  34      33.761  37.202  15.260  1.00  1.00            
ATOM   1017   CG GLU B  34      32.590  37.489  16.202  1.00  1.00            
ATOM   1018   CD GLU B  34      31.623  38.428  15.499  1.00  1.00            
ATOM   1019  OE1 GLU B  34      31.916  38.820  14.338  1.00  1.00            
ATOM   1020  OE2 GLU B  34      30.582  38.773  16.121  1.00  1.00            
ATOM   1021    C GLU B  34      34.727  35.965  13.400  1.00  1.00            
ATOM   1022    O GLU B  34      35.493  35.020  13.584  1.00  1.00            
ATOM   1023    N GLU B  35      34.954  36.888  12.446  1.00  1.00            
ATOM   1024   CA GLU B  35      36.100  36.766  11.591  1.00  1.00            
ATOM   1025   CB GLU B  35      36.124  37.795  10.449  1.00  1.00            
ATOM   1026   CG GLU B  35      35.005  37.659   9.419  1.00  1.00            
ATOM   1027   CD GLU B  35      35.164  38.827   8.456  1.00  1.00            
ATOM   1028  OE1 GLU B  35      36.188  39.550   8.579  1.00  1.00            
ATOM   1029  OE2 GLU B  35      34.268  39.014   7.591  1.00  1.00            
ATOM   1030    C GLU B  35      37.327  37.048  12.378  1.00  1.00            
ATOM   1031    O GLU B  35      37.560  38.167  12.830  1.00  1.00            
ATOM   1032    N MET B  36      38.134  35.996  12.569  1.00  1.00            
ATOM   1033   CA MET B  36      39.432  36.123  13.140  1.00  1.00            
ATOM   1034   CB MET B  36      39.532  35.736  14.622  1.00  1.00            
ATOM   1035   CG MET B  36      38.927  36.788  15.553  1.00  1.00            
ATOM   1036   SD MET B  36      39.736  38.413  15.433  1.00  1.00            
ATOM   1037   CE MET B  36      41.399  37.785  15.804  1.00  1.00            
ATOM   1038    C MET B  36      40.235  35.159  12.335  1.00  1.00            
ATOM   1039    O MET B  36      39.771  34.060  12.036  1.00  1.00            
ATOM   1040    N ASN B  37      41.459  35.538  11.934  1.00  1.00            
ATOM   1041   CA ASN B  37      42.163  34.640  11.073  1.00  1.00            
ATOM   1042   CB ASN B  37      43.307  35.297  10.282  1.00  1.00            
ATOM   1043   CG ASN B  37      42.669  36.196   9.233  1.00  1.00            
ATOM   1044  OD1 ASN B  37      41.457  36.170   9.028  1.00  1.00            
ATOM   1045  ND2 ASN B  37      43.509  37.006   8.535  1.00  1.00            
ATOM   1046    C ASN B  37      42.737  33.522  11.872  1.00  1.00            
ATOM   1047    O ASN B  37      43.158  33.696  13.014  1.00  1.00            
ATOM   1048    N LEU B  38      42.720  32.323  11.269  1.00  1.00            
ATOM   1049   CA LEU B  38      43.296  31.152  11.855  1.00  1.00            
ATOM   1050   CB LEU B  38      42.256  30.172  12.438  1.00  1.00            
ATOM   1051   CG LEU B  38      41.113  29.758  11.484  1.00  1.00            
ATOM   1052  CD1 LEU B  38      41.597  28.886  10.317  1.00  1.00            
ATOM   1053  CD2 LEU B  38      39.951  29.112  12.258  1.00  1.00            
ATOM   1054    C LEU B  38      44.044  30.472  10.756  1.00  1.00            
ATOM   1055    O LEU B  38      43.727  30.644   9.576  1.00  1.00            
ATOM   1056    N PRO B  39      45.062  29.735  11.098  1.00  1.00            
ATOM   1057   CA PRO B  39      45.823  29.030  10.097  1.00  1.00            
ATOM   1058   CD PRO B  39      45.857  30.049  12.271  1.00  1.00            
ATOM   1059   CB PRO B  39      47.225  28.849  10.690  1.00  1.00            
ATOM   1060   CG PRO B  39      47.039  29.072  12.201  1.00  1.00            
ATOM   1061    C PRO B  39      45.204  27.747   9.697  1.00  1.00            
ATOM   1062    O PRO B  39      44.382  27.225  10.441  1.00  1.00            
ATOM   1063    N GLY B  40      45.586  27.230   8.510  1.00  1.00            
ATOM   1064   CA GLY B  40      45.123  25.940   8.106  1.00  1.00            
ATOM   1065    C GLY B  40      44.473  26.024   6.775  1.00  1.00            
ATOM   1066    O GLY B  40      44.327  27.101   6.200  1.00  1.00            
ATOM   1067    N LYS B  41      44.056  24.851   6.261  1.00  1.00            
ATOM   1068   CA LYS B  41      43.400  24.818   4.996  1.00  1.00            
ATOM   1069   CB LYS B  41      43.153  23.401   4.456  1.00  1.00            
ATOM   1070   CG LYS B  41      44.451  22.674   4.098  1.00  1.00            
ATOM   1071   CD LYS B  41      44.260  21.187   3.805  1.00  1.00            
ATOM   1072   CE LYS B  41      43.572  20.923   2.466  1.00  1.00            
ATOM   1073   NZ LYS B  41      43.436  19.467   2.254  1.00  1.00            
ATOM   1074    C LYS B  41      42.085  25.496   5.192  1.00  1.00            
ATOM   1075    O LYS B  41      41.440  25.339   6.227  1.00  1.00            
ATOM   1076    N TRP B  42      41.669  26.297   4.195  4.00  1.00            
ATOM   1077   CA TRP B  42      40.444  27.030   4.308  4.00  1.00            
ATOM   1078   CB TRP B  42      40.659  28.542   4.104  4.00  1.00            
ATOM   1079   CG TRP B  42      41.594  29.190   5.102  4.00  1.00            
ATOM   1080  CD2 TRP B  42      43.025  29.203   4.968  4.00  1.00            
ATOM   1081  CD1 TRP B  42      41.312  29.850   6.261  4.00  1.00            
ATOM   1082  NE1 TRP B  42      42.475  30.280   6.854  4.00  1.00            
ATOM   1083  CE2 TRP B  42      43.539  29.885   6.070  4.00  1.00            
ATOM   1084  CE3 TRP B  42      43.845  28.686   4.006  4.00  1.00            
ATOM   1085  CZ2 TRP B  42      44.885  30.061   6.227  4.00  1.00            
ATOM   1086  CZ3 TRP B  42      45.201  28.867   4.166  4.00  1.00            
ATOM   1087  CH2 TRP B  42      45.711  29.542   5.256  4.00  1.00            
ATOM   1088    C TRP B  42      39.589  26.570   3.165  4.00  1.00            
ATOM   1089    O TRP B  42      40.108  26.192   2.116  4.00  1.00            
ATOM   1090    N LYS B  43      38.251  26.560   3.340  4.00  1.00            
ATOM   1091   CA LYS B  43      37.396  26.141   2.262  4.00  1.00            
ATOM   1092   CB LYS B  43      36.790  24.741   2.467  4.00  1.00            
ATOM   1093   CG LYS B  43      37.792  23.593   2.332  4.00  1.00            
ATOM   1094   CD LYS B  43      38.370  23.446   0.924  4.00  1.00            
ATOM   1095   CE LYS B  43      39.350  22.279   0.791  4.00  1.00            
ATOM   1096   NZ LYS B  43      39.737  22.094  -0.625  4.00  1.00            
ATOM   1097    C LYS B  43      36.238  27.080   2.199  4.00  1.00            
ATOM   1098    O LYS B  43      35.732  27.530   3.227  4.00  1.00            
ATOM   1099    N PRO B  44      35.824  27.417   1.008  4.00  0.00            
ATOM   1100   CA PRO B  44      34.663  28.247   0.870  4.00  0.00            
ATOM   1101   CD PRO B  44      36.729  27.556  -0.117  4.00  0.00            
ATOM   1102   CB PRO B  44      34.711  28.829  -0.544  4.00  0.00            
ATOM   1103   CG PRO B  44      35.810  28.019  -1.258  4.00  0.00            
ATOM   1104    C PRO B  44      33.505  27.359   1.169  4.00  0.00            
ATOM   1105    O PRO B  44      33.522  26.201   0.753  4.00  0.00            
ATOM   1106    N LYS B  45      32.499  27.864   1.901  4.00  0.00            
ATOM   1107   CA LYS B  45      31.372  27.037   2.203  4.00  0.00            
ATOM   1108   CB LYS B  45      31.446  26.400   3.602  4.00  0.00            
ATOM   1109   CG LYS B  45      30.424  25.287   3.848  4.00  0.00            
ATOM   1110   CD LYS B  45      30.719  24.006   3.063  4.00  0.00            
ATOM   1111   CE LYS B  45      29.753  22.861   3.371  4.00  0.00            
ATOM   1112   NZ LYS B  45      30.122  21.663   2.583  4.00  0.00            
ATOM   1113    C LYS B  45      30.197  27.947   2.206  4.00  0.00            
ATOM   1114    O LYS B  45      30.252  29.053   2.745  4.00  0.00            
ATOM   1115    N MET B  46      29.096  27.506   1.582  4.00  0.00            
ATOM   1116   CA MET B  46      27.903  28.290   1.581  4.00  0.00            
ATOM   1117   CB MET B  46      27.103  28.109   0.281  4.00  0.00            
ATOM   1118   CG MET B  46      26.785  26.637  -0.006  4.00  0.00            
ATOM   1119   SD MET B  46      25.901  26.315  -1.563  4.00  0.00            
ATOM   1120   CE MET B  46      25.867  24.509  -1.364  4.00  0.00            
ATOM   1121    C MET B  46      27.093  27.736   2.691  4.00  0.00            
ATOM   1122    O MET B  46      26.802  26.541   2.732  4.00  0.00            
ATOM   1123    N ILE B  47      26.735  28.593   3.657  4.00  0.00            
ATOM   1124   CA ILE B  47      25.949  28.064   4.713  4.00  0.00            
ATOM   1125   CB ILE B  47      26.494  28.283   6.099  4.00  0.00            
ATOM   1126  CG1 ILE B  47      26.560  29.776   6.455  4.00  0.00            
ATOM   1127  CG2 ILE B  47      27.852  27.571   6.180  4.00  0.00            
ATOM   1128  CD1 ILE B  47      26.747  30.035   7.949  4.00  0.00            
ATOM   1129    C ILE B  47      24.623  28.688   4.661  4.00  0.00            
ATOM   1130    O ILE B  47      24.477  29.909   4.681  4.00  0.00            
ATOM   1131    N GLY B  48      23.598  27.842   4.550  4.00  0.00            
ATOM   1132   CA GLY B  48      22.337  28.471   4.592  4.00  0.00            
ATOM   1133    C GLY B  48      22.189  28.927   5.995  4.00  0.00            
ATOM   1134    O GLY B  48      22.336  28.144   6.933  4.00  0.00            
ATOM   1135    N GLY B  49      21.895  30.223   6.179  1.00  0.00            
ATOM   1136   CA GLY B  49      21.564  30.670   7.490  1.00  0.00            
ATOM   1137    C GLY B  49      20.125  30.224   7.558  1.00  0.00            
ATOM   1138    O GLY B  49      19.625  29.645   6.595  1.00  0.00            
ATOM   1139    N ILE B  50      19.389  30.480   8.655  1.00  0.00            
ATOM   1140   CA ILE B  50      18.065  29.911   8.688  1.00  0.00            
ATOM   1141   CB ILE B  50      17.353  30.171   9.983  1.00  0.00            
ATOM   1142  CG1 ILE B  50      15.950  29.541   9.956  1.00  0.00            
ATOM   1143  CG2 ILE B  50      17.364  31.681  10.264  1.00  0.00            
ATOM   1144  CD1 ILE B  50      15.962  28.014   9.888  1.00  0.00            
ATOM   1145    C ILE B  50      17.202  30.432   7.588  1.00  0.00            
ATOM   1146    O ILE B  50      16.664  29.657   6.800  1.00  0.00            
ATOM   1147    N GLY B  51      17.080  31.759   7.455  1.00  0.00            
ATOM   1148   CA GLY B  51      16.255  32.237   6.395  1.00  0.00            
ATOM   1149    C GLY B  51      17.100  33.230   5.680  1.00  0.00            
ATOM   1150    O GLY B  51      16.709  34.383   5.503  1.00  0.00            
ATOM   1151    N GLY B  52      18.291  32.782   5.238  1.00  0.00            
ATOM   1152   CA GLY B  52      19.199  33.649   4.557  1.00  0.00            
ATOM   1153    C GLY B  52      20.303  32.808   4.012  1.00  0.00            
ATOM   1154    O GLY B  52      20.545  31.707   4.499  1.00  0.00            
ATOM   1155    N PHE B  53      20.997  33.305   2.967  4.00  0.00            
ATOM   1156   CA PHE B  53      22.118  32.582   2.440  4.00  0.00            
ATOM   1157   CB PHE B  53      22.230  32.617   0.903  4.00  0.00            
ATOM   1158   CG PHE B  53      21.191  31.702   0.345  4.00  0.00            
ATOM   1159  CD1 PHE B  53      19.882  32.106   0.212  4.00  0.00            
ATOM   1160  CD2 PHE B  53      21.535  30.430  -0.054  4.00  0.00            
ATOM   1161  CE1 PHE B  53      18.932  31.255  -0.303  4.00  0.00            
ATOM   1162  CE2 PHE B  53      20.591  29.573  -0.569  4.00  0.00            
ATOM   1163   CZ PHE B  53      19.287  29.987  -0.697  4.00  0.00            
ATOM   1164    C PHE B  53      23.324  33.234   3.025  4.00  0.00            
ATOM   1165    O PHE B  53      23.493  34.449   2.940  4.00  0.00            
ATOM   1166    N ILE B  54      24.190  32.423   3.658  4.00  0.00            
ATOM   1167   CA ILE B  54      25.345  32.950   4.321  4.00  0.00            
ATOM   1168   CB ILE B  54      25.358  32.628   5.786  4.00  0.00            
ATOM   1169  CG1 ILE B  54      24.114  33.222   6.472  4.00  0.00            
ATOM   1170  CG2 ILE B  54      26.695  33.107   6.372  4.00  0.00            
ATOM   1171  CD1 ILE B  54      23.846  32.648   7.864  4.00  0.00            
ATOM   1172    C ILE B  54      26.520  32.282   3.714  4.00  0.00            
ATOM   1173    O ILE B  54      26.418  31.151   3.247  4.00  0.00            
ATOM   1174    N LYS B  55      27.660  32.987   3.645  4.00  0.00            
ATOM   1175   CA LYS B  55      28.819  32.332   3.132  4.00  0.00            
ATOM   1176   CB LYS B  55      29.355  32.960   1.835  4.00  0.00            
ATOM   1177   CG LYS B  55      28.386  32.705   0.677  4.00  0.00            
ATOM   1178   CD LYS B  55      28.648  33.516  -0.592  4.00  0.00            
ATOM   1179   CE LYS B  55      27.612  33.248  -1.688  4.00  0.00            
ATOM   1180   NZ LYS B  55      27.589  31.807  -2.028  4.00  0.00            
ATOM   1181    C LYS B  55      29.825  32.379   4.200  4.00  0.00            
ATOM   1182    O LYS B  55      30.046  33.411   4.830  4.00  0.00            
ATOM   1183    N VAL B  56      30.450  31.226   4.455  4.00  0.00            
ATOM   1184   CA VAL B  56      31.340  31.272   5.549  4.00  0.00            
ATOM   1185   CB VAL B  56      30.868  30.504   6.749  4.00  0.00            
ATOM   1186  CG1 VAL B  56      29.593  31.174   7.284  4.00  0.00            
ATOM   1187  CG2 VAL B  56      30.679  29.031   6.347  4.00  0.00            
ATOM   1188    C VAL B  56      32.640  30.708   5.180  4.00  0.00            
ATOM   1189    O VAL B  56      32.752  29.808   4.350  4.00  0.00            
ATOM   1190    N ARG B  57      33.675  31.279   5.804  4.00  0.00            
ATOM   1191   CA ARG B  57      34.951  30.713   5.608  4.00  0.00            
ATOM   1192   CB ARG B  57      36.114  31.670   5.933  4.00  0.00            
ATOM   1193   CG ARG B  57      36.221  32.846   4.957  4.00  0.00            
ATOM   1194   CD ARG B  57      37.500  33.675   5.106  4.00  0.00            
ATOM   1195   NE ARG B  57      37.402  34.471   6.363  4.00  0.00            
ATOM   1196   CZ ARG B  57      38.474  34.540   7.206  4.00  0.00            
ATOM   1197  NH1 ARG B  57      39.597  33.811   6.937  4.00  0.00            
ATOM   1198  NH2 ARG B  57      38.426  35.331   8.317  4.00  0.00            
ATOM   1199    C ARG B  57      35.002  29.554   6.542  4.00  0.00            
ATOM   1200    O ARG B  57      34.494  29.630   7.661  4.00  0.00            
ATOM   1201    N GLN B  58      35.604  28.434   6.104  4.00  1.00            
ATOM   1202   CA GLN B  58      35.615  27.283   6.956  4.00  1.00            
ATOM   1203   CB GLN B  58      35.253  25.963   6.252  4.00  1.00            
ATOM   1204   CG GLN B  58      33.819  25.826   5.741  4.00  1.00            
ATOM   1205   CD GLN B  58      33.729  24.446   5.098  4.00  1.00            
ATOM   1206  OE1 GLN B  58      34.010  24.277   3.912  4.00  1.00            
ATOM   1207  NE2 GLN B  58      33.347  23.424   5.910  4.00  1.00            
ATOM   1208    C GLN B  58      36.987  27.049   7.428  4.00  1.00            
ATOM   1209    O GLN B  58      37.970  27.363   6.759  4.00  1.00            
ATOM   1210    N TYR B  59      37.067  26.495   8.641  4.00  1.00            
ATOM   1211   CA TYR B  59      38.336  26.039   9.067  4.00  1.00            
ATOM   1212   CB TYR B  59      38.953  26.779  10.258  4.00  1.00            
ATOM   1213   CG TYR B  59      40.273  26.120  10.463  4.00  1.00            
ATOM   1214  CD1 TYR B  59      41.187  26.112   9.434  4.00  1.00            
ATOM   1215  CD2 TYR B  59      40.610  25.546  11.667  4.00  1.00            
ATOM   1216  CE1 TYR B  59      42.414  25.520   9.594  4.00  1.00            
ATOM   1217  CE2 TYR B  59      41.841  24.953  11.832  4.00  1.00            
ATOM   1218   CZ TYR B  59      42.742  24.937  10.793  4.00  1.00            
ATOM   1219   OH TYR B  59      44.007  24.331  10.953  4.00  1.00            
ATOM   1220    C TYR B  59      38.091  24.633   9.455  4.00  1.00            
ATOM   1221    O TYR B  59      37.037  24.301   9.996  4.00  1.00            
ATOM   1222    N ASP B  60      39.059  23.756   9.173  4.00  1.00            
ATOM   1223   CA ASP B  60      38.799  22.387   9.448  4.00  1.00            
ATOM   1224   CB ASP B  60      39.613  21.406   8.584  4.00  1.00            
ATOM   1225   CG ASP B  60      41.097  21.563   8.874  4.00  1.00            
ATOM   1226  OD1 ASP B  60      41.471  22.520   9.602  4.00  1.00            
ATOM   1227  OD2 ASP B  60      41.879  20.720   8.357  4.00  1.00            
ATOM   1228    C ASP B  60      39.072  22.121  10.871  4.00  1.00            
ATOM   1229    O ASP B  60      38.860  22.982  11.723  4.00  1.00            
ATOM   1230    N GLN B  61      39.524  20.886  11.143  4.00  1.00            
ATOM   1231   CA GLN B  61      39.748  20.477  12.486  4.00  1.00            
ATOM   1232   CB GLN B  61      40.374  19.071  12.593  4.00  1.00            
ATOM   1233   CG GLN B  61      41.766  18.945  11.970  4.00  1.00            
ATOM   1234   CD GLN B  61      42.190  17.482  12.055  4.00  1.00            
ATOM   1235  OE1 GLN B  61      41.573  16.609  11.448  4.00  1.00            
ATOM   1236  NE2 GLN B  61      43.273  17.204  12.830  4.00  1.00            
ATOM   1237    C GLN B  61      40.625  21.470  13.157  4.00  1.00            
ATOM   1238    O GLN B  61      41.833  21.531  12.931  4.00  1.00            
ATOM   1239    N ILE B  62      39.986  22.295  14.007  4.00  1.00            
ATOM   1240   CA ILE B  62      40.682  23.279  14.765  4.00  1.00            
ATOM   1241   CB ILE B  62      40.269  24.697  14.517  4.00  1.00            
ATOM   1242  CG1 ILE B  62      41.307  25.656  15.126  4.00  1.00            
ATOM   1243  CG2 ILE B  62      38.859  24.877  15.093  4.00  1.00            
ATOM   1244  CD1 ILE B  62      41.100  27.115  14.725  4.00  1.00            
ATOM   1245    C ILE B  62      40.365  23.002  16.176  4.00  1.00            
ATOM   1246    O ILE B  62      39.268  22.572  16.522  4.00  1.00            
ATOM   1247    N PRO B  63      41.339  23.194  16.999  4.00  1.00            
ATOM   1248   CA PRO B  63      41.058  22.936  18.365  4.00  1.00            
ATOM   1249   CD PRO B  63      42.706  22.854  16.649  4.00  1.00            
ATOM   1250   CB PRO B  63      42.413  22.809  19.060  4.00  1.00            
ATOM   1251   CG PRO B  63      43.338  22.302  17.938  4.00  1.00            
ATOM   1252    C PRO B  63      40.167  23.993  18.915  4.00  1.00            
ATOM   1253    O PRO B  63      40.396  25.170  18.628  4.00  1.00            
ATOM   1254    N VAL B  64      39.135  23.604  19.685  4.00  1.00            
ATOM   1255   CA VAL B  64      38.309  24.582  20.324  4.00  1.00            
ATOM   1256   CB VAL B  64      36.981  24.788  19.647  4.00  1.00            
ATOM   1257  CG1 VAL B  64      36.270  23.434  19.477  4.00  1.00            
ATOM   1258  CG2 VAL B  64      36.176  25.802  20.476  4.00  1.00            
ATOM   1259    C VAL B  64      38.079  24.099  21.719  4.00  1.00            
ATOM   1260    O VAL B  64      37.396  23.101  21.948  4.00  1.00            
ATOM   1261    N GLU B  65      38.679  24.788  22.704  4.00  1.00            
ATOM   1262   CA GLU B  65      38.428  24.438  24.068  4.00  1.00            
ATOM   1263   CB GLU B  65      39.425  25.067  25.059  4.00  1.00            
ATOM   1264   CG GLU B  65      40.859  24.544  24.949  4.00  1.00            
ATOM   1265   CD GLU B  65      41.001  23.364  25.898  4.00  1.00            
ATOM   1266  OE1 GLU B  65      39.964  22.713  26.196  4.00  1.00            
ATOM   1267  OE2 GLU B  65      42.152  23.102  26.340  4.00  1.00            
ATOM   1268    C GLU B  65      37.113  25.105  24.321  4.00  1.00            
ATOM   1269    O GLU B  65      36.747  26.053  23.629  4.00  1.00            
ATOM   1270    N ILE B  66      36.359  24.618  25.314  4.00  1.00            
ATOM   1271   CA ILE B  66      35.113  25.211  25.702  4.00  1.00            
ATOM   1272   CB ILE B  66      33.942  24.261  25.642  4.00  1.00            
ATOM   1273  CG1 ILE B  66      33.811  23.674  24.225  4.00  1.00            
ATOM   1274  CG2 ILE B  66      32.663  25.030  26.024  4.00  1.00            
ATOM   1275  CD1 ILE B  66      34.919  22.698  23.835  4.00  1.00            
ATOM   1276    C ILE B  66      35.449  25.550  27.135  4.00  1.00            
ATOM   1277    O ILE B  66      36.585  25.935  27.408  4.00  1.00            
ATOM   1278    N CYS B  67      34.516  25.432  28.096  3.00  1.00            
ATOM   1279   CA CYS B  67      34.822  25.801  29.453  3.00  1.00            
ATOM   1280   CB CYS B  67      33.630  25.555  30.396  3.00  1.00            
ATOM   1281   SG CYS B  67      33.027  23.841  30.316  3.00  1.00            
ATOM   1282    C CYS B  67      35.992  25.001  29.939  3.00  1.00            
ATOM   1283    O CYS B  67      36.877  25.541  30.600  3.00  1.00            
ATOM   1284    N GLY B  68      36.051  23.695  29.619  3.00  1.00            
ATOM   1285   CA GLY B  68      37.165  22.936  30.109  3.00  1.00            
ATOM   1286    C GLY B  68      37.465  21.859  29.119  3.00  1.00            
ATOM   1287    O GLY B  68      38.627  21.563  28.848  3.00  1.00            
ATOM   1288    N HIS B  69      36.418  21.242  28.543  4.00  1.00            
ATOM   1289   CA HIS B  69      36.641  20.144  27.650  4.00  1.00            
ATOM   1290  ND1 HIS B  69      35.768  17.772  25.353  4.00  1.00            
ATOM   1291   CG HIS B  69      35.712  17.987  26.709  4.00  1.00            
ATOM   1292   CB HIS B  69      35.389  19.309  27.341  4.00  1.00            
ATOM   1293  NE2 HIS B  69      36.251  15.830  26.319  4.00  1.00            
ATOM   1294  CD2 HIS B  69      36.010  16.791  27.285  4.00  1.00            
ATOM   1295  CE1 HIS B  69      36.094  16.468  25.174  4.00  1.00            
ATOM   1296    C HIS B  69      37.187  20.639  26.353  4.00  1.00            
ATOM   1297    O HIS B  69      37.116  21.827  26.039  4.00  1.00            
ATOM   1298    N LYS B  70      37.783  19.706  25.581  4.00  1.00            
ATOM   1299   CA LYS B  70      38.417  20.031  24.338  4.00  1.00            
ATOM   1300   CB LYS B  70      39.831  19.434  24.239  4.00  1.00            
ATOM   1301   CG LYS B  70      39.851  17.922  24.490  4.00  1.00            
ATOM   1302   CD LYS B  70      41.167  17.240  24.111  4.00  1.00            
ATOM   1303   CE LYS B  70      41.169  15.729  24.361  4.00  1.00            
ATOM   1304   NZ LYS B  70      42.399  15.117  23.809  4.00  1.00            
ATOM   1305    C LYS B  70      37.625  19.491  23.183  4.00  1.00            
ATOM   1306    O LYS B  70      37.196  18.340  23.194  4.00  1.00            
ATOM   1307    N ALA B  71      37.426  20.318  22.132  4.00  1.00            
ATOM   1308   CA ALA B  71      36.677  19.864  20.992  4.00  1.00            
ATOM   1309   CB ALA B  71      35.386  20.667  20.753  4.00  1.00            
ATOM   1310    C ALA B  71      37.521  20.028  19.770  4.00  1.00            
ATOM   1311    O ALA B  71      38.183  21.050  19.591  4.00  1.00            
ATOM   1312    N ILE B  72      37.531  18.993  18.905  4.00  1.00            
ATOM   1313   CA ILE B  72      38.191  19.100  17.636  4.00  1.00            
ATOM   1314   CB ILE B  72      39.076  17.939  17.276  4.00  1.00            
ATOM   1315  CG1 ILE B  72      39.794  18.240  15.951  4.00  1.00            
ATOM   1316  CG2 ILE B  72      38.256  16.639  17.271  4.00  1.00            
ATOM   1317  CD1 ILE B  72      40.924  17.265  15.629  4.00  1.00            
ATOM   1318    C ILE B  72      37.065  19.168  16.674  4.00  1.00            
ATOM   1319    O ILE B  72      36.175  18.319  16.683  4.00  1.00            
ATOM   1320    N GLY B  73      37.037  20.212  15.835  4.00  1.00            
ATOM   1321   CA GLY B  73      35.889  20.247  14.996  4.00  1.00            
ATOM   1322    C GLY B  73      36.040  21.321  14.000  4.00  1.00            
ATOM   1323    O GLY B  73      37.088  21.955  13.885  4.00  1.00            
ATOM   1324    N THR B  74      34.956  21.532  13.241  4.00  1.00            
ATOM   1325   CA THR B  74      35.006  22.535  12.242  4.00  1.00            
ATOM   1326   CB THR B  74      33.984  22.396  11.164  4.00  1.00            
ATOM   1327  OG1 THR B  74      32.690  22.583  11.713  4.00  1.00            
ATOM   1328  CG2 THR B  74      34.118  21.006  10.530  4.00  1.00            
ATOM   1329    C THR B  74      34.721  23.838  12.887  4.00  1.00            
ATOM   1330    O THR B  74      34.245  23.906  14.019  4.00  1.00            
ATOM   1331    N VAL B  75      35.050  24.915  12.157  4.00  1.00            
ATOM   1332   CA VAL B  75      34.774  26.239  12.600  4.00  1.00            
ATOM   1333   CB VAL B  75      35.966  26.905  13.217  4.00  1.00            
ATOM   1334  CG1 VAL B  75      35.664  28.398  13.403  4.00  1.00            
ATOM   1335  CG2 VAL B  75      36.277  26.187  14.541  4.00  1.00            
ATOM   1336    C VAL B  75      34.423  27.005  11.395  4.00  1.00            
ATOM   1337    O VAL B  75      34.880  26.714  10.290  4.00  1.00            
ATOM   1338    N LEU B  76      33.549  27.994  11.580  4.00  1.00            
ATOM   1339   CA LEU B  76      33.238  28.806  10.467  4.00  1.00            
ATOM   1340   CB LEU B  76      31.745  28.818  10.100  4.00  1.00            
ATOM   1341   CG LEU B  76      31.217  27.477   9.558  4.00  1.00            
ATOM   1342  CD1 LEU B  76      31.314  26.365  10.613  4.00  1.00            
ATOM   1343  CD2 LEU B  76      29.796  27.626   8.985  4.00  1.00            
ATOM   1344    C LEU B  76      33.597  30.204  10.867  4.00  1.00            
ATOM   1345    O LEU B  76      33.579  30.542  12.048  4.00  1.00            
ATOM   1346    N VAL B  77      33.964  31.051   9.887  4.00  1.00            
ATOM   1347   CA VAL B  77      34.306  32.419  10.165  4.00  1.00            
ATOM   1348   CB VAL B  77      35.604  32.839   9.535  4.00  1.00            
ATOM   1349  CG1 VAL B  77      35.819  34.340   9.793  4.00  1.00            
ATOM   1350  CG2 VAL B  77      36.724  31.944  10.087  4.00  1.00            
ATOM   1351    C VAL B  77      33.227  33.253   9.532  4.00  1.00            
ATOM   1352    O VAL B  77      32.629  32.841   8.540  4.00  1.00            
ATOM   1353    N GLY B  78      32.923  34.440  10.102  1.00  1.00            
ATOM   1354   CA GLY B  78      31.910  35.267   9.499  1.00  1.00            
ATOM   1355    C GLY B  78      31.584  36.389  10.445  1.00  1.00            
ATOM   1356    O GLY B  78      32.052  36.453  11.581  1.00  1.00            
ATOM   1357    N PRO B  79      30.796  37.296   9.932  1.00  1.00            
ATOM   1358   CA PRO B  79      30.352  38.473  10.644  1.00  1.00            
ATOM   1359   CD PRO B  79      30.738  37.482   8.488  1.00  1.00            
ATOM   1360   CB PRO B  79      29.970  39.497   9.577  1.00  1.00            
ATOM   1361   CG PRO B  79      29.791  38.674   8.291  1.00  1.00            
ATOM   1362    C PRO B  79      29.278  38.354  11.692  1.00  1.00            
ATOM   1363    O PRO B  79      29.032  39.360  12.355  1.00  1.00            
ATOM   1364    N THR B  80      28.626  37.191  11.869  1.00  1.00            
ATOM   1365   CA THR B  80      27.506  37.125  12.769  1.00  1.00            
ATOM   1366   CB THR B  80      26.965  35.736  12.939  1.00  1.00            
ATOM   1367  OG1 THR B  80      25.780  35.762  13.720  1.00  1.00            
ATOM   1368  CG2 THR B  80      28.038  34.868  13.623  1.00  1.00            
ATOM   1369    C THR B  80      27.880  37.607  14.111  1.00  1.00            
ATOM   1370    O THR B  80      28.997  37.444  14.599  1.00  1.00            
ATOM   1371    N PRO B  81      26.915  38.264  14.682  1.00  1.00            
ATOM   1372   CA PRO B  81      27.045  38.803  15.989  1.00  1.00            
ATOM   1373   CD PRO B  81      25.690  38.666  14.015  1.00  1.00            
ATOM   1374   CB PRO B  81      25.780  39.625  16.237  1.00  1.00            
ATOM   1375   CG PRO B  81      24.785  39.126  15.170  1.00  1.00            
ATOM   1376    C PRO B  81      27.163  37.581  16.792  1.00  1.00            
ATOM   1377    O PRO B  81      26.469  36.613  16.491  1.00  1.00            
ATOM   1378    N VAL B  82      28.050  37.629  17.786  1.00  1.00            
ATOM   1379   CA VAL B  82      28.366  36.556  18.661  1.00  1.00            
ATOM   1380   CB VAL B  82      27.299  36.164  19.658  1.00  1.00            
ATOM   1381  CG1 VAL B  82      26.980  37.393  20.522  1.00  1.00            
ATOM   1382  CG2 VAL B  82      26.086  35.522  18.963  1.00  1.00            
ATOM   1383    C VAL B  82      28.830  35.348  17.949  1.00  1.00            
ATOM   1384    O VAL B  82      28.388  35.010  16.853  1.00  1.00            
ATOM   1385    N ASN B  83      29.790  34.668  18.591  1.00  1.00            
ATOM   1386   CA ASN B  83      30.263  33.451  18.035  1.00  1.00            
ATOM   1387   CB ASN B  83      31.633  33.008  18.576  1.00  1.00            
ATOM   1388   CG ASN B  83      32.672  34.002  18.082  1.00  1.00            
ATOM   1389  OD1 ASN B  83      32.454  35.212  18.116  1.00  1.00            
ATOM   1390  ND2 ASN B  83      33.832  33.478  17.602  1.00  1.00            
ATOM   1391    C ASN B  83      29.255  32.409  18.435  1.00  1.00            
ATOM   1392    O ASN B  83      28.731  32.447  19.546  1.00  1.00            
ATOM   1393    N ILE B  84      28.939  31.456  17.532  4.00  1.00            
ATOM   1394   CA ILE B  84      27.970  30.448  17.859  4.00  1.00            
ATOM   1395   CB ILE B  84      26.811  30.386  16.907  4.00  1.00            
ATOM   1396  CG1 ILE B  84      26.013  31.704  16.956  4.00  1.00            
ATOM   1397  CG2 ILE B  84      25.976  29.139  17.248  4.00  1.00            
ATOM   1398  CD1 ILE B  84      24.971  31.835  15.846  4.00  1.00            
ATOM   1399    C ILE B  84      28.646  29.110  17.869  4.00  1.00            
ATOM   1400    O ILE B  84      29.307  28.724  16.905  4.00  1.00            
ATOM   1401    N ILE B  85      28.505  28.380  18.995  4.00  1.00            
ATOM   1402   CA ILE B  85      29.032  27.052  19.124  4.00  1.00            
ATOM   1403   CB ILE B  85      29.624  26.757  20.472  4.00  1.00            
ATOM   1404  CG1 ILE B  85      30.827  27.669  20.769  4.00  1.00            
ATOM   1405  CG2 ILE B  85      29.944  25.254  20.519  4.00  1.00            
ATOM   1406  CD1 ILE B  85      31.297  27.601  22.224  4.00  1.00            
ATOM   1407    C ILE B  85      27.838  26.196  19.001  4.00  1.00            
ATOM   1408    O ILE B  85      26.945  26.230  19.845  4.00  1.00            
ATOM   1409    N GLY B  86      27.779  25.415  17.918  1.00  1.00            
ATOM   1410   CA GLY B  86      26.595  24.655  17.731  1.00  1.00            
ATOM   1411    C GLY B  86      26.837  23.252  18.126  1.00  1.00            
ATOM   1412    O GLY B  86      27.669  22.934  18.975  1.00  1.00            
ATOM   1413    N ARG B  87      26.066  22.387  17.461  2.00  1.00            
ATOM   1414   CA ARG B  87      26.015  20.986  17.686  2.00  1.00            
ATOM   1415   CB ARG B  87      24.871  20.329  16.891  2.00  1.00            
ATOM   1416   CG ARG B  87      24.963  20.573  15.382  2.00  1.00            
ATOM   1417   CD ARG B  87      23.650  20.335  14.630  2.00  1.00            
ATOM   1418   NE ARG B  87      23.416  18.870  14.495  2.00  1.00            
ATOM   1419   CZ ARG B  87      23.733  18.247  13.321  2.00  1.00            
ATOM   1420  NH1 ARG B  87      24.335  18.953  12.321  2.00  1.00            
ATOM   1421  NH2 ARG B  87      23.435  16.928  13.139  2.00  1.00            
ATOM   1422    C ARG B  87      27.295  20.304  17.339  2.00  1.00            
ATOM   1423    O ARG B  87      27.665  19.342  18.010  2.00  1.00            
ATOM   1424    N ASN B  88      27.997  20.774  16.286  2.00  1.00            
ATOM   1425   CA ASN B  88      29.192  20.104  15.856  2.00  1.00            
ATOM   1426   CB ASN B  88      29.879  20.832  14.684  2.00  1.00            
ATOM   1427   CG ASN B  88      30.195  22.269  15.072  2.00  1.00            
ATOM   1428  OD1 ASN B  88      29.333  22.995  15.561  2.00  1.00            
ATOM   1429  ND2 ASN B  88      31.471  22.689  14.870  2.00  1.00            
ATOM   1430    C ASN B  88      30.109  20.036  17.017  2.00  1.00            
ATOM   1431    O ASN B  88      30.603  18.967  17.372  2.00  1.00            
ATOM   1432    N LEU B  89      30.327  21.186  17.659  2.00  1.00            
ATOM   1433   CA LEU B  89      31.200  21.217  18.776  2.00  1.00            
ATOM   1434   CB LEU B  89      31.628  22.643  19.170  2.00  1.00            
ATOM   1435   CG LEU B  89      32.486  23.360  18.108  2.00  1.00            
ATOM   1436  CD1 LEU B  89      32.977  24.726  18.617  2.00  1.00            
ATOM   1437  CD2 LEU B  89      33.634  22.468  17.608  2.00  1.00            
ATOM   1438    C LEU B  89      30.593  20.583  20.007  2.00  1.00            
ATOM   1439    O LEU B  89      31.265  19.845  20.727  2.00  1.00            
ATOM   1440    N LEU B  90      29.294  20.849  20.269  2.00  1.00            
ATOM   1441   CA LEU B  90      28.574  20.442  21.458  2.00  1.00            
ATOM   1442   CB LEU B  90      27.105  20.902  21.371  2.00  1.00            
ATOM   1443   CG LEU B  90      26.253  20.671  22.632  2.00  1.00            
ATOM   1444  CD1 LEU B  90      26.056  19.179  22.947  2.00  1.00            
ATOM   1445  CD2 LEU B  90      26.809  21.474  23.815  2.00  1.00            
ATOM   1446    C LEU B  90      28.604  18.946  21.498  2.00  1.00            
ATOM   1447    O LEU B  90      28.697  18.349  22.565  2.00  1.00            
ATOM   1448    N THR B  91      28.527  18.283  20.333  3.00  1.00            
ATOM   1449   CA THR B  91      28.455  16.851  20.354  3.00  1.00            
ATOM   1450   CB THR B  91      28.367  16.259  18.979  3.00  1.00            
ATOM   1451  OG1 THR B  91      27.221  16.757  18.304  3.00  1.00            
ATOM   1452  CG2 THR B  91      28.280  14.729  19.113  3.00  1.00            
ATOM   1453    C THR B  91      29.667  16.245  21.018  3.00  1.00            
ATOM   1454    O THR B  91      29.521  15.415  21.913  3.00  1.00            
ATOM   1455    N GLN B  92      30.899  16.645  20.632  3.00  1.00            
ATOM   1456   CA GLN B  92      32.072  16.019  21.200  3.00  1.00            
ATOM   1457   CB GLN B  92      33.386  16.571  20.622  3.00  1.00            
ATOM   1458   CG GLN B  92      33.629  16.172  19.166  3.00  1.00            
ATOM   1459   CD GLN B  92      33.956  14.685  19.157  3.00  1.00            
ATOM   1460  OE1 GLN B  92      34.831  14.228  19.892  3.00  1.00            
ATOM   1461  NE2 GLN B  92      33.230  13.905  18.313  3.00  1.00            
ATOM   1462    C GLN B  92      32.076  16.290  22.666  3.00  1.00            
ATOM   1463    O GLN B  92      32.330  15.393  23.468  3.00  1.00            
ATOM   1464    N ILE B  93      31.772  17.538  23.064  3.00  1.00            
ATOM   1465   CA ILE B  93      31.730  17.810  24.466  3.00  1.00            
ATOM   1466   CB ILE B  93      32.100  19.243  24.787  3.00  1.00            
ATOM   1467  CG1 ILE B  93      31.226  20.265  24.033  3.00  1.00            
ATOM   1468  CG2 ILE B  93      33.593  19.416  24.487  3.00  1.00            
ATOM   1469  CD1 ILE B  93      31.396  21.706  24.514  3.00  1.00            
ATOM   1470    C ILE B  93      30.346  17.495  24.874  3.00  1.00            
ATOM   1471    O ILE B  93      29.496  18.378  24.958  3.00  1.00            
ATOM   1472    N GLY B  94      30.136  16.197  25.187  3.00  1.00            
ATOM   1473   CA GLY B  94      28.840  15.646  25.439  3.00  1.00            
ATOM   1474    C GLY B  94      28.133  16.525  26.402  3.00  1.00            
ATOM   1475    O GLY B  94      28.341  16.478  27.614  3.00  1.00            
ATOM   1476    N CYS B  95      27.259  17.363  25.824  1.00  1.00            
ATOM   1477   CA CYS B  95      26.449  18.272  26.554  1.00  1.00            
ATOM   1478   CB CYS B  95      26.652  19.748  26.182  1.00  1.00            
ATOM   1479   SG CYS B  95      28.294  20.373  26.648  1.00  1.00            
ATOM   1480    C CYS B  95      25.087  17.900  26.126  1.00  1.00            
ATOM   1481    O CYS B  95      24.891  17.427  25.008  1.00  1.00            
ATOM   1482    N THR B  96      24.099  18.081  27.004  4.00  1.00            
ATOM   1483   CA THR B  96      22.817  17.625  26.600  4.00  1.00            
ATOM   1484   CB THR B  96      22.436  16.381  27.354  4.00  1.00            
ATOM   1485  OG1 THR B  96      23.389  15.356  27.117  4.00  1.00            
ATOM   1486  CG2 THR B  96      21.040  15.913  26.928  4.00  1.00            
ATOM   1487    C THR B  96      21.843  18.674  26.958  4.00  1.00            
ATOM   1488    O THR B  96      22.097  19.526  27.809  4.00  1.00            
ATOM   1489    N LEU B  97      20.688  18.644  26.283  4.00  1.00            
ATOM   1490   CA LEU B  97      19.677  19.575  26.640  4.00  1.00            
ATOM   1491   CB LEU B  97      18.824  20.025  25.442  4.00  1.00            
ATOM   1492   CG LEU B  97      19.653  20.708  24.337  4.00  1.00            
ATOM   1493  CD1 LEU B  97      18.770  21.155  23.161  4.00  1.00            
ATOM   1494  CD2 LEU B  97      20.514  21.845  24.906  4.00  1.00            
ATOM   1495    C LEU B  97      18.799  18.805  27.568  4.00  1.00            
ATOM   1496    O LEU B  97      18.244  17.778  27.183  4.00  1.00            
ATOM   1497    N ASN B  98      18.664  19.258  28.828  4.00  1.00            
ATOM   1498   CA ASN B  98      17.882  18.468  29.731  4.00  1.00            
ATOM   1499   CB ASN B  98      18.658  17.958  30.961  4.00  1.00            
ATOM   1500   CG ASN B  98      19.148  19.147  31.763  4.00  1.00            
ATOM   1501  OD1 ASN B  98      18.456  19.614  32.666  4.00  1.00            
ATOM   1502  ND2 ASN B  98      20.374  19.642  31.436  4.00  1.00            
ATOM   1503    C ASN B  98      16.677  19.233  30.170  4.00  1.00            
ATOM   1504    O ASN B  98      16.684  20.458  30.282  4.00  1.00            
ATOM   1505    N PHE B  99      15.591  18.476  30.406  1.00  1.00            
ATOM   1506   CA PHE B  99      14.305  18.979  30.784  1.00  1.00            
ATOM   1507   CB PHE B  99      13.329  17.819  31.044  1.00  1.00            
ATOM   1508   CG PHE B  99      11.938  18.337  31.116  1.00  1.00            
ATOM   1509  CD1 PHE B  99      11.248  18.610  29.959  1.00  1.00            
ATOM   1510  CD2 PHE B  99      11.318  18.526  32.330  1.00  1.00            
ATOM   1511  CE1 PHE B  99       9.960  19.084  30.009  1.00  1.00            
ATOM   1512  CE2 PHE B  99      10.029  18.999  32.382  1.00  1.00            
ATOM   1513   CZ PHE B  99       9.345  19.274  31.222  1.00  1.00            
ATOM   1514    C PHE B  99      14.450  19.782  32.068  1.00  1.00            
ATOM   1515    O PHE B  99      13.429  20.378  32.502  1.00  1.00            
ATOM   1516  OXT PHE B  99      15.576  19.810  32.634  1.00  1.00            
ATOM   1517    N SER C   1      24.627  14.596  10.993  4.00  0.00            
ATOM   1518   CA SER C   1      25.776  14.543  11.926  4.00  0.00            
ATOM   1519   CB SER C   1      26.445  13.158  11.884  4.00  0.00            
ATOM   1520   OG SER C   1      26.985  12.919  10.592  4.00  0.00            
ATOM   1521    C SER C   1      26.785  15.559  11.566  4.00  0.00            
ATOM   1522    O SER C   1      26.462  16.564  10.934  4.00  0.00            
ATOM   1523    N TYR C   2      28.053  15.344  11.959  4.00  0.00            
ATOM   1524   CA TYR C   2      28.886  16.449  11.650  4.00  0.00            
ATOM   1525   CB TYR C   2      28.842  17.483  12.792  4.00  0.00            
ATOM   1526   CG TYR C   2      29.226  18.838  12.303  4.00  0.00            
ATOM   1527  CD1 TYR C   2      30.533  19.260  12.284  4.00  0.00            
ATOM   1528  CD2 TYR C   2      28.243  19.702  11.869  4.00  0.00            
ATOM   1529  CE1 TYR C   2      30.845  20.515  11.826  4.00  0.00            
ATOM   1530  CE2 TYR C   2      28.553  20.960  11.412  4.00  0.00            
ATOM   1531   CZ TYR C   2      29.861  21.370  11.394  4.00  0.00            
ATOM   1532   OH TYR C   2      30.192  22.660  10.927  4.00  0.00            
ATOM   1533    C TYR C   2      30.304  16.012  11.481  4.00  0.00            
ATOM   1534    O TYR C   2      30.690  14.909  11.865  4.00  0.00            
ATOM   1535    N PHE C   3      31.111  16.902  10.868  4.00  0.00            
ATOM   1536   CA PHE C   3      32.508  16.671  10.679  4.00  0.00            
ATOM   1537   CB PHE C   3      32.781  15.302  10.019  4.00  0.00            
ATOM   1538   CG PHE C   3      34.241  14.997  10.089  4.00  0.00            
ATOM   1539  CD1 PHE C   3      34.848  14.742  11.298  4.00  0.00            
ATOM   1540  CD2 PHE C   3      34.997  14.925   8.941  4.00  0.00            
ATOM   1541  CE1 PHE C   3      36.193  14.461  11.365  4.00  0.00            
ATOM   1542  CE2 PHE C   3      36.340  14.645   9.003  4.00  0.00            
ATOM   1543   CZ PHE C   3      36.943  14.413  10.214  4.00  0.00            
ATOM   1544    C PHE C   3      32.987  17.799   9.805  4.00  0.00            
ATOM   1545    O PHE C   3      32.468  18.909   9.900  4.00  0.00            
ATOM   1546    N ASN C   4      33.978  17.549   8.921  4.00  0.00            
ATOM   1547   CA ASN C   4      34.590  18.620   8.185  4.00  0.00            
ATOM   1548   CB ASN C   4      35.667  18.157   7.191  4.00  0.00            
ATOM   1549   CG ASN C   4      36.413  19.406   6.737  4.00  0.00            
ATOM   1550  OD1 ASN C   4      36.166  20.504   7.232  4.00  0.00            
ATOM   1551  ND2 ASN C   4      37.352  19.237   5.767  4.00  0.00            
ATOM   1552    C ASN C   4      33.600  19.419   7.401  4.00  0.00            
ATOM   1553    O ASN C   4      33.384  20.593   7.697  4.00  0.00            
ATOM   1554    N LEU C   5      32.946  18.813   6.395  4.00  0.00            
ATOM   1555   CA LEU C   5      31.959  19.556   5.666  4.00  0.00            
ATOM   1556   CB LEU C   5      31.621  18.977   4.281  4.00  0.00            
ATOM   1557   CG LEU C   5      32.772  19.087   3.265  4.00  0.00            
ATOM   1558  CD1 LEU C   5      33.082  20.555   2.928  4.00  0.00            
ATOM   1559  CD2 LEU C   5      34.008  18.309   3.742  4.00  0.00            
ATOM   1560    C LEU C   5      30.751  19.403   6.520  4.00  0.00            
ATOM   1561    O LEU C   5      30.731  18.549   7.405  4.00  0.00            
ATOM   1562    N ASN C   6      29.713  20.229   6.321  4.00  0.00            
ATOM   1563   CA ASN C   6      28.667  20.063   7.277  4.00  0.00            
ATOM   1564   CB ASN C   6      28.886  20.968   8.494  4.00  0.00            
ATOM   1565   CG ASN C   6      29.044  22.389   7.970  4.00  0.00            
ATOM   1566  OD1 ASN C   6      28.146  22.936   7.332  4.00  0.00            
ATOM   1567  ND2 ASN C   6      30.230  23.003   8.231  4.00  0.00            
ATOM   1568    C ASN C   6      27.334  20.371   6.724  4.00  0.00            
ATOM   1569    O ASN C   6      27.163  21.039   5.705  4.00  0.00            
ATOM   1570    N PRO C   7      26.378  19.823   7.421  4.00  0.00            
ATOM   1571   CA PRO C   7      25.032  20.199   7.171  4.00  0.00            
ATOM   1572   CD PRO C   7      26.487  18.499   8.009  4.00  0.00            
ATOM   1573   CB PRO C   7      24.168  19.245   7.990  4.00  0.00            
ATOM   1574   CG PRO C   7      25.040  17.977   8.085  4.00  0.00            
ATOM   1575    C PRO C   7      25.046  21.599   7.632  4.00  0.00            
ATOM   1576    O PRO C   7      25.403  21.841   8.783  4.00  0.00            
ATOM   1577    N PHE C   8      24.665  22.547   6.776  4.00  0.00            
ATOM   1578   CA PHE C   8      24.798  23.868   7.273  4.00  0.00            
ATOM   1579   CB PHE C   8      25.867  24.692   6.525  4.00  0.00            
ATOM   1580   CG PHE C   8      25.765  24.394   5.066  4.00  0.00            
ATOM   1581  CD1 PHE C   8      24.791  24.939   4.264  4.00  0.00            
ATOM   1582  CD2 PHE C   8      26.696  23.553   4.492  4.00  0.00            
ATOM   1583  CE1 PHE C   8      24.737  24.635   2.926  4.00  0.00            
ATOM   1584  CE2 PHE C   8      26.652  23.244   3.154  4.00  0.00            
ATOM   1585   CZ PHE C   8      25.664  23.787   2.367  4.00  0.00            
ATOM   1586    C PHE C   8      23.482  24.582   7.278  4.00  0.00            
ATOM   1587    O PHE C   8      22.916  24.926   6.243  4.00  0.00            
ATOM   1588    N GLU C   9      22.944  24.781   8.494  4.00  0.00            
ATOM   1589   CA GLU C   9      21.775  25.576   8.723  4.00  0.00            
ATOM   1590   CB GLU C   9      20.473  24.758   8.776  4.00  0.00            
ATOM   1591   CG GLU C   9      20.517  23.561   9.723  4.00  0.00            
ATOM   1592   CD GLU C   9      19.300  22.703   9.409  4.00  0.00            
ATOM   1593  OE1 GLU C   9      18.187  23.281   9.292  4.00  0.00            
ATOM   1594  OE2 GLU C   9      19.468  21.462   9.271  4.00  0.00            
ATOM   1595    C GLU C   9      22.058  26.242  10.033  4.00  0.00            
ATOM   1596    O GLU C   9      21.861  25.654  11.095  4.00  0.00            
ATOM   1597    N VAL C  10      22.556  27.495   9.975  4.00  0.00            
ATOM   1598   CA VAL C  10      22.936  28.204  11.165  4.00  0.00            
ATOM   1599   CB VAL C  10      23.977  29.261  10.933  4.00  0.00            
ATOM   1600  CG1 VAL C  10      23.404  30.322   9.979  4.00  0.00            
ATOM   1601  CG2 VAL C  10      24.407  29.824  12.298  4.00  0.00            
ATOM   1602    C VAL C  10      21.742  28.859  11.694  4.00  0.00            
ATOM   1603    O VAL C  10      20.881  29.334  10.955  4.00  0.00            
ATOM   1604    N LEU C  11      21.652  28.867  13.025  4.00  0.00            
ATOM   1605   CA LEU C  11      20.485  29.457  13.549  4.00  0.00            
ATOM   1606   CB LEU C  11      19.463  28.426  14.072  4.00  0.00            
ATOM   1607   CG LEU C  11      18.614  27.682  13.021  4.00  0.00            
ATOM   1608  CD1 LEU C  11      17.524  28.604  12.464  4.00  0.00            
ATOM   1609  CD2 LEU C  11      19.463  27.013  11.928  4.00  0.00            
ATOM   1610    C LEU C  11      20.785  30.302  14.717  4.00  0.00            
ATOM   1611    O LEU C  11      21.538  29.930  15.616  4.00  0.00            
ATOM   1612    N GLN C  12      20.184  31.495  14.700  4.00  0.00            
ATOM   1613   CA GLN C  12      20.205  32.335  15.838  4.00  0.00            
ATOM   1614   CB GLN C  12      21.608  32.839  16.224  4.00  0.00            
ATOM   1615   CG GLN C  12      21.724  33.356  17.664  4.00  0.00            
ATOM   1616   CD GLN C  12      21.157  34.766  17.765  4.00  0.00            
ATOM   1617  OE1 GLN C  12      19.953  34.987  17.653  4.00  0.00            
ATOM   1618  NE2 GLN C  12      22.053  35.757  18.007  4.00  0.00            
ATOM   1619    C GLN C  12      19.384  33.519  15.424  4.00  0.00            
ATOM   1620    O GLN C  12      19.827  34.320  14.603  4.00  0.00            
ATOM   1621    N ILE C  13      18.162  33.676  15.981  4.00  0.00            
ATOM   1622   CA ILE C  13      17.411  34.840  15.603  4.00  0.00            
ATOM   1623   CB ILE C  13      15.981  34.646  15.168  4.00  0.00            
ATOM   1624  CG1 ILE C  13      15.084  34.115  16.288  4.00  0.00            
ATOM   1625  CG2 ILE C  13      16.007  33.730  13.934  4.00  0.00            
ATOM   1626  CD1 ILE C  13      15.397  32.671  16.644  4.00  0.00            
ATOM   1627    C ILE C  13      17.425  35.742  16.796  4.00  0.00            
ATOM   1628    O ILE C  13      17.201  35.290  17.918  4.00  0.00            
ATOM   1629    N ASP C  14      17.712  37.050  16.590  4.00  0.00            
ATOM   1630   CA ASP C  14      17.804  37.946  17.716  4.00  0.00            
ATOM   1631   CB ASP C  14      19.068  38.826  17.672  4.00  0.00            
ATOM   1632   CG ASP C  14      19.201  39.559  19.002  4.00  0.00            
ATOM   1633  OD1 ASP C  14      18.346  39.326  19.898  4.00  0.00            
ATOM   1634  OD2 ASP C  14      20.165  40.358  19.145  4.00  0.00            
ATOM   1635    C ASP C  14      16.611  38.873  17.818  4.00  0.00            
ATOM   1636    O ASP C  14      16.808  40.085  17.767  4.00  0.00            
ATOM   1637    N PRO C  15      15.381  38.422  17.949  4.00  0.00            
ATOM   1638   CA PRO C  15      14.332  39.379  18.208  4.00  0.00            
ATOM   1639   CD PRO C  15      14.883  37.330  17.124  4.00  0.00            
ATOM   1640   CB PRO C  15      13.104  38.913  17.429  4.00  0.00            
ATOM   1641   CG PRO C  15      13.356  37.420  17.199  4.00  0.00            
ATOM   1642    C PRO C  15      14.083  39.441  19.680  4.00  0.00            
ATOM   1643    O PRO C  15      14.650  38.631  20.412  4.00  0.00            
ATOM   1644    N GLU C  16      13.236  40.387  20.133  4.00  0.00            
ATOM   1645   CA GLU C  16      12.895  40.466  21.523  4.00  0.00            
ATOM   1646   CB GLU C  16      12.336  41.838  21.943  4.00  0.00            
ATOM   1647   CG GLU C  16      13.386  42.951  21.922  4.00  0.00            
ATOM   1648   CD GLU C  16      12.737  44.253  22.370  4.00  0.00            
ATOM   1649  OE1 GLU C  16      11.491  44.277  22.553  4.00  0.00            
ATOM   1650  OE2 GLU C  16      13.492  45.247  22.541  4.00  0.00            
ATOM   1651    C GLU C  16      11.808  39.427  21.756  4.00  0.00            
ATOM   1652    O GLU C  16      10.745  39.510  21.085  4.00  0.00            
ATOM   1653  OXT GLU C  16      12.033  38.529  22.611  4.00  0.00            
END
