# Supplementary material for: Integrative modeling of diverse protein-peptide systems using CABS-dock
Source: PLoS Comput Biol. 2023 Jul 5;19(7):e1011275. doi: 10.1371/journal.pcbi.1011275 (PMC10351741; doi:10.1371/journal.pcbi.1011275)
Supplement: S1 File — Files in pdb format containing atomic coordinates of the structures obtained in this study: the highest-scored amyloid models and 10 examples of the docked peptide for each enzyme-substrate complex. (ZIP) [file pcbi.1011275.s006.zip › 14_HIV1_SYFNLNPFEVLQIDPE/355.pdb]

CRYST1    0.000    0.000    0.000   0.00   0.00   0.00 P 1           1
ATOM      1    N PRO A   1      13.458  12.889  29.216  1.00  1.00            
ATOM      2   CA PRO A   1      13.659  14.185  29.920  1.00  1.00            
ATOM      3   CD PRO A   1      13.820  11.761  30.144  1.00  1.00            
ATOM      4   CB PRO A   1      13.917  13.839  31.386  1.00  1.00            
ATOM      5   CG PRO A   1      14.511  12.426  31.344  1.00  1.00            
ATOM      6    C PRO A   1      14.840  14.835  29.276  1.00  1.00            
ATOM      7    O PRO A   1      14.745  16.003  28.903  1.00  1.00            
ATOM      8    N GLN A   2      15.960  14.099  29.143  4.00  1.00            
ATOM      9   CA GLN A   2      17.156  14.635  28.562  4.00  1.00            
ATOM     10   CB GLN A   2      18.397  13.777  28.839  4.00  1.00            
ATOM     11   CG GLN A   2      19.661  14.287  28.148  4.00  1.00            
ATOM     12   CD GLN A   2      20.698  13.176  28.234  4.00  1.00            
ATOM     13  OE1 GLN A   2      21.549  13.036  27.357  4.00  1.00            
ATOM     14  NE2 GLN A   2      20.619  12.357  29.316  4.00  1.00            
ATOM     15    C GLN A   2      16.997  14.651  27.080  4.00  1.00            
ATOM     16    O GLN A   2      16.317  13.801  26.507  4.00  1.00            
ATOM     17    N ILE A   3      17.609  15.654  26.423  4.00  1.00            
ATOM     18   CA ILE A   3      17.615  15.657  24.992  4.00  1.00            
ATOM     19   CB ILE A   3      16.975  16.836  24.328  4.00  1.00            
ATOM     20  CG1 ILE A   3      16.861  16.562  22.817  4.00  1.00            
ATOM     21  CG2 ILE A   3      17.788  18.091  24.661  4.00  1.00            
ATOM     22  CD1 ILE A   3      16.036  17.600  22.061  4.00  1.00            
ATOM     23    C ILE A   3      19.050  15.638  24.584  4.00  1.00            
ATOM     24    O ILE A   3      19.884  16.324  25.174  4.00  1.00            
ATOM     25    N THR A   4      19.377  14.809  23.573  1.00  1.00            
ATOM     26   CA THR A   4      20.731  14.685  23.123  1.00  1.00            
ATOM     27   CB THR A   4      21.044  13.302  22.619  1.00  1.00            
ATOM     28  OG1 THR A   4      20.694  12.341  23.604  1.00  1.00            
ATOM     29  CG2 THR A   4      22.554  13.194  22.339  1.00  1.00            
ATOM     30    C THR A   4      20.905  15.652  21.989  1.00  1.00            
ATOM     31    O THR A   4      19.935  16.263  21.544  1.00  1.00            
ATOM     32    N LEU A   5      22.152  15.851  21.504  1.00  1.00            
ATOM     33   CA LEU A   5      22.320  16.796  20.437  1.00  1.00            
ATOM     34   CB LEU A   5      23.121  18.032  20.879  1.00  1.00            
ATOM     35   CG LEU A   5      22.388  18.900  21.919  1.00  1.00            
ATOM     36  CD1 LEU A   5      23.232  20.119  22.324  1.00  1.00            
ATOM     37  CD2 LEU A   5      20.991  19.299  21.413  1.00  1.00            
ATOM     38    C LEU A   5      23.077  16.201  19.273  1.00  1.00            
ATOM     39    O LEU A   5      23.736  16.941  18.547  1.00  1.00            
ATOM     40    N TRP A   6      23.020  14.873  19.024  1.00  1.00            
ATOM     41   CA TRP A   6      23.739  14.384  17.870  1.00  1.00            
ATOM     42   CB TRP A   6      23.718  12.850  17.721  1.00  1.00            
ATOM     43   CG TRP A   6      24.467  12.068  18.775  1.00  1.00            
ATOM     44  CD2 TRP A   6      25.892  11.892  18.810  1.00  1.00            
ATOM     45  CD1 TRP A   6      23.971  11.395  19.855  1.00  1.00            
ATOM     46  NE1 TRP A   6      24.997  10.804  20.551  1.00  1.00            
ATOM     47  CE2 TRP A   6      26.188  11.103  19.920  1.00  1.00            
ATOM     48  CE3 TRP A   6      26.879  12.350  17.979  1.00  1.00            
ATOM     49  CZ2 TRP A   6      27.473  10.756  20.221  1.00  1.00            
ATOM     50  CZ3 TRP A   6      28.174  12.001  18.290  1.00  1.00            
ATOM     51  CH2 TRP A   6      28.466  11.220  19.389  1.00  1.00            
ATOM     52    C TRP A   6      23.073  14.918  16.641  1.00  1.00            
ATOM     53    O TRP A   6      23.690  15.585  15.811  1.00  1.00            
ATOM     54    N LYS A   7      21.763  14.630  16.523  1.00  1.00            
ATOM     55   CA LYS A   7      20.921  15.058  15.442  1.00  1.00            
ATOM     56   CB LYS A   7      19.807  14.043  15.159  1.00  1.00            
ATOM     57   CG LYS A   7      18.986  13.771  16.417  1.00  1.00            
ATOM     58   CD LYS A   7      17.792  12.839  16.224  1.00  1.00            
ATOM     59   CE LYS A   7      16.981  12.675  17.509  1.00  1.00            
ATOM     60   NZ LYS A   7      17.898  12.564  18.666  1.00  1.00            
ATOM     61    C LYS A   7      20.287  16.303  15.963  1.00  1.00            
ATOM     62    O LYS A   7      20.380  16.599  17.155  1.00  1.00            
ATOM     63    N ARG A   8      19.629  17.091  15.092  1.00  1.00            
ATOM     64   CA ARG A   8      19.045  18.303  15.575  1.00  1.00            
ATOM     65   CB ARG A   8      18.425  19.176  14.476  1.00  1.00            
ATOM     66   CG ARG A   8      17.280  18.482  13.742  1.00  1.00            
ATOM     67   CD ARG A   8      16.759  19.265  12.536  1.00  1.00            
ATOM     68   NE ARG A   8      15.646  18.469  11.953  1.00  1.00            
ATOM     69   CZ ARG A   8      15.916  17.432  11.108  1.00  1.00            
ATOM     70  NH1 ARG A   8      17.209  17.096  10.827  1.00  1.00            
ATOM     71  NH2 ARG A   8      14.890  16.729  10.548  1.00  1.00            
ATOM     72    C ARG A   8      17.953  17.938  16.534  1.00  1.00            
ATOM     73    O ARG A   8      17.316  16.895  16.400  1.00  1.00            
ATOM     74    N PRO A   9      17.759  18.766  17.525  1.00  1.00            
ATOM     75   CA PRO A   9      16.741  18.498  18.498  1.00  1.00            
ATOM     76   CD PRO A   9      18.860  19.529  18.099  1.00  1.00            
ATOM     77   CB PRO A   9      16.992  19.454  19.657  1.00  1.00            
ATOM     78   CG PRO A   9      18.509  19.700  19.587  1.00  1.00            
ATOM     79    C PRO A   9      15.404  18.663  17.864  1.00  1.00            
ATOM     80    O PRO A   9      15.193  19.646  17.159  1.00  1.00            
ATOM     81    N LEU A  10      14.493  17.716  18.112  4.00  1.00            
ATOM     82   CA LEU A  10      13.185  17.835  17.554  4.00  1.00            
ATOM     83   CB LEU A  10      12.873  16.773  16.493  4.00  1.00            
ATOM     84   CG LEU A  10      13.755  16.891  15.239  4.00  1.00            
ATOM     85  CD1 LEU A  10      13.400  15.806  14.211  4.00  1.00            
ATOM     86  CD2 LEU A  10      13.699  18.311  14.653  4.00  1.00            
ATOM     87    C LEU A  10      12.245  17.596  18.674  4.00  1.00            
ATOM     88    O LEU A  10      12.409  16.663  19.458  4.00  1.00            
ATOM     89    N VAL A  11      11.240  18.469  18.795  4.00  1.00            
ATOM     90   CA VAL A  11      10.282  18.259  19.822  4.00  1.00            
ATOM     91   CB VAL A  11      10.496  19.170  20.995  4.00  1.00            
ATOM     92  CG1 VAL A  11       9.358  18.967  22.007  4.00  1.00            
ATOM     93  CG2 VAL A  11      11.897  18.893  21.564  4.00  1.00            
ATOM     94    C VAL A  11       8.975  18.597  19.201  4.00  1.00            
ATOM     95    O VAL A  11       8.873  19.572  18.459  4.00  1.00            
ATOM     96    N THR A  12       7.931  17.793  19.458  4.00  1.00            
ATOM     97   CA THR A  12       6.707  18.182  18.843  4.00  1.00            
ATOM     98   CB THR A  12       5.666  17.095  18.786  4.00  1.00            
ATOM     99  OG1 THR A  12       4.581  17.502  17.963  4.00  1.00            
ATOM    100  CG2 THR A  12       5.166  16.776  20.205  4.00  1.00            
ATOM    101    C THR A  12       6.186  19.308  19.662  4.00  1.00            
ATOM    102    O THR A  12       6.154  19.239  20.890  4.00  1.00            
ATOM    103    N ILE A  13       5.799  20.402  18.991  4.00  1.00            
ATOM    104   CA ILE A  13       5.284  21.520  19.712  4.00  1.00            
ATOM    105   CB ILE A  13       6.020  22.796  19.376  4.00  1.00            
ATOM    106  CG1 ILE A  13       5.589  23.933  20.304  4.00  1.00            
ATOM    107  CG2 ILE A  13       5.877  23.103  17.875  4.00  1.00            
ATOM    108  CD1 ILE A  13       6.567  25.109  20.322  4.00  1.00            
ATOM    109    C ILE A  13       3.841  21.611  19.333  4.00  1.00            
ATOM    110    O ILE A  13       3.491  21.808  18.170  4.00  1.00            
ATOM    111    N ARG A  14       2.942  21.426  20.316  4.00  1.00            
ATOM    112   CA ARG A  14       1.556  21.504  19.974  4.00  1.00            
ATOM    113   CB ARG A  14       0.637  20.655  20.865  4.00  1.00            
ATOM    114   CG ARG A  14       0.736  19.149  20.631  4.00  1.00            
ATOM    115   CD ARG A  14      -0.222  18.371  21.532  4.00  1.00            
ATOM    116   NE ARG A  14      -0.196  16.942  21.121  4.00  1.00            
ATOM    117   CZ ARG A  14      -1.322  16.188  21.285  4.00  1.00            
ATOM    118  NH1 ARG A  14      -2.457  16.769  21.772  4.00  1.00            
ATOM    119  NH2 ARG A  14      -1.316  14.862  20.962  4.00  1.00            
ATOM    120    C ARG A  14       1.166  22.926  20.193  4.00  1.00            
ATOM    121    O ARG A  14       1.129  23.406  21.324  4.00  1.00            
ATOM    122    N ILE A  15       0.875  23.645  19.095  4.00  1.00            
ATOM    123   CA ILE A  15       0.495  25.020  19.209  4.00  1.00            
ATOM    124   CB ILE A  15       1.498  25.972  18.633  4.00  1.00            
ATOM    125  CG1 ILE A  15       1.031  27.420  18.845  4.00  1.00            
ATOM    126  CG2 ILE A  15       1.745  25.587  17.165  4.00  1.00            
ATOM    127  CD1 ILE A  15       2.066  28.457  18.417  4.00  1.00            
ATOM    128    C ILE A  15      -0.757  25.197  18.439  4.00  1.00            
ATOM    129    O ILE A  15      -0.972  24.521  17.435  4.00  1.00            
ATOM    130    N GLY A  16      -1.620  26.122  18.901  3.00  1.00            
ATOM    131   CA GLY A  16      -2.878  26.256  18.242  3.00  1.00            
ATOM    132    C GLY A  16      -3.481  24.916  18.455  3.00  1.00            
ATOM    133    O GLY A  16      -3.335  24.328  19.525  3.00  1.00            
ATOM    134    N GLY A  17      -4.166  24.382  17.437  3.00  1.00            
ATOM    135   CA GLY A  17      -4.610  23.041  17.614  3.00  1.00            
ATOM    136    C GLY A  17      -3.799  22.257  16.642  3.00  1.00            
ATOM    137    O GLY A  17      -4.304  21.349  15.986  3.00  1.00            
ATOM    138    N GLN A  18      -2.493  22.581  16.543  4.00  1.00            
ATOM    139   CA GLN A  18      -1.721  21.889  15.563  4.00  1.00            
ATOM    140   CB GLN A  18      -1.206  22.740  14.384  4.00  1.00            
ATOM    141   CG GLN A  18      -2.282  23.169  13.383  4.00  1.00            
ATOM    142   CD GLN A  18      -2.682  24.602  13.695  4.00  1.00            
ATOM    143  OE1 GLN A  18      -3.396  25.241  12.924  4.00  1.00            
ATOM    144  NE2 GLN A  18      -2.194  25.130  14.849  4.00  1.00            
ATOM    145    C GLN A  18      -0.535  21.224  16.149  4.00  1.00            
ATOM    146    O GLN A  18      -0.042  21.570  17.222  4.00  1.00            
ATOM    147    N LEU A  19      -0.069  20.207  15.401  4.00  1.00            
ATOM    148   CA LEU A  19       1.074  19.424  15.728  4.00  1.00            
ATOM    149   CB LEU A  19       0.813  17.939  15.382  4.00  1.00            
ATOM    150   CG LEU A  19       1.928  16.908  15.660  4.00  1.00            
ATOM    151  CD1 LEU A  19       1.434  15.493  15.312  4.00  1.00            
ATOM    152  CD2 LEU A  19       3.241  17.238  14.932  4.00  1.00            
ATOM    153    C LEU A  19       2.176  19.973  14.864  4.00  1.00            
ATOM    154    O LEU A  19       2.144  19.808  13.646  4.00  1.00            
ATOM    155    N LYS A  20       3.182  20.656  15.459  4.00  1.00            
ATOM    156   CA LYS A  20       4.215  21.210  14.623  4.00  1.00            
ATOM    157   CB LYS A  20       4.234  22.747  14.605  4.00  1.00            
ATOM    158   CG LYS A  20       4.707  23.305  13.264  4.00  1.00            
ATOM    159   CD LYS A  20       3.698  22.981  12.155  4.00  1.00            
ATOM    160   CE LYS A  20       3.890  23.755  10.852  4.00  1.00            
ATOM    161   NZ LYS A  20       2.876  23.328   9.860  4.00  1.00            
ATOM    162    C LYS A  20       5.534  20.723  15.152  4.00  1.00            
ATOM    163    O LYS A  20       5.759  20.708  16.361  4.00  1.00            
ATOM    164    N GLU A  21       6.444  20.299  14.246  4.00  1.00            
ATOM    165   CA GLU A  21       7.747  19.842  14.649  4.00  1.00            
ATOM    166   CB GLU A  21       8.624  19.342  13.482  4.00  1.00            
ATOM    167   CG GLU A  21       8.333  17.922  12.994  4.00  1.00            
ATOM    168   CD GLU A  21       9.239  16.986  13.785  4.00  1.00            
ATOM    169  OE1 GLU A  21       9.811  17.447  14.809  4.00  1.00            
ATOM    170  OE2 GLU A  21       9.378  15.803  13.374  4.00  1.00            
ATOM    171    C GLU A  21       8.450  21.035  15.202  4.00  1.00            
ATOM    172    O GLU A  21       8.155  22.164  14.815  4.00  1.00            
ATOM    173    N ALA A  22       9.389  20.826  16.147  4.00  1.00            
ATOM    174   CA ALA A  22      10.040  21.982  16.681  4.00  1.00            
ATOM    175   CB ALA A  22       9.491  22.409  18.055  4.00  1.00            
ATOM    176    C ALA A  22      11.500  21.722  16.861  4.00  1.00            
ATOM    177    O ALA A  22      11.920  20.599  17.133  4.00  1.00            
ATOM    178    N LEU A  23      12.314  22.787  16.693  4.00  1.00            
ATOM    179   CA LEU A  23      13.726  22.700  16.923  4.00  1.00            
ATOM    180   CB LEU A  23      14.596  23.411  15.868  4.00  1.00            
ATOM    181   CG LEU A  23      14.500  22.834  14.445  4.00  1.00            
ATOM    182  CD1 LEU A  23      15.473  23.551  13.495  4.00  1.00            
ATOM    183  CD2 LEU A  23      14.677  21.308  14.437  4.00  1.00            
ATOM    184    C LEU A  23      13.958  23.453  18.216  4.00  1.00            
ATOM    185    O LEU A  23      13.503  24.587  18.357  4.00  1.00            
ATOM    186    N LEU A  24      14.646  22.847  19.214  4.00  1.00            
ATOM    187   CA LEU A  24      14.929  23.545  20.449  4.00  1.00            
ATOM    188   CB LEU A  24      15.362  22.628  21.613  4.00  1.00            
ATOM    189   CG LEU A  24      14.250  21.738  22.202  4.00  1.00            
ATOM    190  CD1 LEU A  24      14.790  20.869  23.351  4.00  1.00            
ATOM    191  CD2 LEU A  24      13.037  22.574  22.643  4.00  1.00            
ATOM    192    C LEU A  24      16.093  24.458  20.171  4.00  1.00            
ATOM    193    O LEU A  24      16.911  24.155  19.305  4.00  1.00            
ATOM    194    N ASP A  25      16.202  25.617  20.867  1.00  1.00            
ATOM    195   CA ASP A  25      17.329  26.447  20.526  1.00  1.00            
ATOM    196   CB ASP A  25      17.097  27.151  19.177  1.00  1.00            
ATOM    197   CG ASP A  25      18.424  27.549  18.559  1.00  1.00            
ATOM    198  OD1 ASP A  25      19.356  27.895  19.327  1.00  1.00            
ATOM    199  OD2 ASP A  25      18.526  27.501  17.305  1.00  1.00            
ATOM    200    C ASP A  25      17.582  27.473  21.579  1.00  1.00            
ATOM    201    O ASP A  25      16.734  28.309  21.887  1.00  1.00            
ATOM    202    N THR A  26      18.781  27.395  22.178  3.00  1.00            
ATOM    203   CA THR A  26      19.230  28.336  23.157  3.00  1.00            
ATOM    204   CB THR A  26      20.518  27.905  23.786  3.00  1.00            
ATOM    205  OG1 THR A  26      21.524  27.820  22.790  3.00  1.00            
ATOM    206  CG2 THR A  26      20.311  26.531  24.446  3.00  1.00            
ATOM    207    C THR A  26      19.487  29.634  22.478  3.00  1.00            
ATOM    208    O THR A  26      19.208  30.707  23.011  3.00  1.00            
ATOM    209    N GLY A  27      20.000  29.540  21.243  3.00  1.00            
ATOM    210   CA GLY A  27      20.461  30.665  20.498  3.00  1.00            
ATOM    211    C GLY A  27      19.372  31.682  20.323  3.00  1.00            
ATOM    212    O GLY A  27      19.622  32.880  20.456  3.00  1.00            
ATOM    213    N ALA A  28      18.131  31.257  20.022  1.00  1.00            
ATOM    214   CA ALA A  28      17.123  32.244  19.746  1.00  1.00            
ATOM    215   CB ALA A  28      15.963  31.696  18.900  1.00  1.00            
ATOM    216    C ALA A  28      16.546  32.801  20.999  1.00  1.00            
ATOM    217    O ALA A  28      16.135  32.066  21.894  1.00  1.00            
ATOM    218    N ASP A  29      16.534  34.146  21.089  1.00  1.00            
ATOM    219   CA ASP A  29      15.906  34.809  22.190  1.00  1.00            
ATOM    220   CB ASP A  29      16.144  36.328  22.194  1.00  1.00            
ATOM    221   CG ASP A  29      17.612  36.571  22.509  1.00  1.00            
ATOM    222  OD1 ASP A  29      18.164  35.828  23.364  1.00  1.00            
ATOM    223  OD2 ASP A  29      18.201  37.508  21.905  1.00  1.00            
ATOM    224    C ASP A  29      14.460  34.598  22.023  1.00  1.00            
ATOM    225    O ASP A  29      13.726  34.321  22.971  1.00  1.00            
ATOM    226    N ASP A  30      14.019  34.748  20.769  1.00  1.00            
ATOM    227   CA ASP A  30      12.644  34.545  20.510  1.00  1.00            
ATOM    228   CB ASP A  30      11.975  35.682  19.721  1.00  1.00            
ATOM    229   CG ASP A  30      11.754  36.828  20.701  1.00  1.00            
ATOM    230  OD1 ASP A  30      11.519  36.533  21.904  1.00  1.00            
ATOM    231  OD2 ASP A  30      11.821  38.008  20.266  1.00  1.00            
ATOM    232    C ASP A  30      12.477  33.278  19.770  1.00  1.00            
ATOM    233    O ASP A  30      13.428  32.540  19.515  1.00  1.00            
ATOM    234    N THR A  31      11.219  33.001  19.417  1.00  1.00            
ATOM    235   CA THR A  31      10.880  31.777  18.782  1.00  1.00            
ATOM    236   CB THR A  31       9.830  31.062  19.590  1.00  1.00            
ATOM    237  OG1 THR A  31       9.298  29.947  18.895  1.00  1.00            
ATOM    238  CG2 THR A  31       8.710  32.060  19.933  1.00  1.00            
ATOM    239    C THR A  31      10.285  32.052  17.467  1.00  1.00            
ATOM    240    O THR A  31       9.301  32.780  17.354  1.00  1.00            
ATOM    241    N VAL A  32      10.856  31.437  16.426  4.00  1.00            
ATOM    242   CA VAL A  32      10.261  31.675  15.162  4.00  1.00            
ATOM    243   CB VAL A  32      11.217  31.698  14.007  4.00  1.00            
ATOM    244  CG1 VAL A  32      11.793  30.286  13.823  4.00  1.00            
ATOM    245  CG2 VAL A  32      10.465  32.214  12.766  4.00  1.00            
ATOM    246    C VAL A  32       9.300  30.570  14.894  4.00  1.00            
ATOM    247    O VAL A  32       9.560  29.409  15.208  4.00  1.00            
ATOM    248    N LEU A  33       8.139  30.925  14.319  4.00  1.00            
ATOM    249   CA LEU A  33       7.135  29.973  13.955  4.00  1.00            
ATOM    250   CB LEU A  33       5.766  30.327  14.567  4.00  1.00            
ATOM    251   CG LEU A  33       4.610  29.357  14.268  4.00  1.00            
ATOM    252  CD1 LEU A  33       4.780  28.025  15.013  4.00  1.00            
ATOM    253  CD2 LEU A  33       3.254  30.018  14.560  4.00  1.00            
ATOM    254    C LEU A  33       7.027  30.120  12.461  4.00  1.00            
ATOM    255    O LEU A  33       7.337  31.179  11.917  4.00  1.00            
ATOM    256    N GLU A  34       6.620  29.053  11.745  4.00  1.00            
ATOM    257   CA GLU A  34       6.429  29.158  10.321  4.00  1.00            
ATOM    258   CB GLU A  34       6.064  27.816   9.659  4.00  1.00            
ATOM    259   CG GLU A  34       5.788  27.907   8.156  4.00  1.00            
ATOM    260   CD GLU A  34       7.119  27.886   7.423  4.00  1.00            
ATOM    261  OE1 GLU A  34       7.847  26.866   7.561  4.00  1.00            
ATOM    262  OE2 GLU A  34       7.425  28.881   6.717  4.00  1.00            
ATOM    263    C GLU A  34       5.243  30.046  10.174  4.00  1.00            
ATOM    264    O GLU A  34       4.529  30.281  11.147  4.00  1.00            
ATOM    265    N GLU A  35       5.015  30.595   8.964  1.00  1.00            
ATOM    266   CA GLU A  35       3.885  31.459   8.797  1.00  1.00            
ATOM    267   CB GLU A  35       3.662  31.934   7.351  1.00  1.00            
ATOM    268   CG GLU A  35       2.385  32.763   7.180  1.00  1.00            
ATOM    269   CD GLU A  35       2.242  33.117   5.706  1.00  1.00            
ATOM    270  OE1 GLU A  35       3.291  33.307   5.037  1.00  1.00            
ATOM    271  OE2 GLU A  35       1.077  33.207   5.231  1.00  1.00            
ATOM    272    C GLU A  35       2.671  30.702   9.184  1.00  1.00            
ATOM    273    O GLU A  35       2.498  29.541   8.813  1.00  1.00            
ATOM    274    N MET A  36       1.801  31.357   9.971  1.00  1.00            
ATOM    275   CA MET A  36       0.627  30.681  10.413  1.00  1.00            
ATOM    276   CB MET A  36       0.798  30.057  11.810  1.00  1.00            
ATOM    277   CG MET A  36      -0.427  29.295  12.317  1.00  1.00            
ATOM    278   SD MET A  36      -0.215  28.544  13.961  1.00  1.00            
ATOM    279   CE MET A  36       0.617  27.043  13.367  1.00  1.00            
ATOM    280    C MET A  36      -0.483  31.658  10.481  1.00  1.00            
ATOM    281    O MET A  36      -0.275  32.852  10.694  1.00  1.00            
ATOM    282    N ASN A  37      -1.712  31.161  10.260  1.00  1.00            
ATOM    283   CA ASN A  37      -2.828  32.023  10.449  1.00  1.00            
ATOM    284   CB ASN A  37      -3.997  31.790   9.463  1.00  1.00            
ATOM    285   CG ASN A  37      -4.434  30.331   9.442  1.00  1.00            
ATOM    286  OD1 ASN A  37      -5.071  29.832  10.367  1.00  1.00            
ATOM    287  ND2 ASN A  37      -4.108  29.630   8.323  1.00  1.00            
ATOM    288    C ASN A  37      -3.242  31.803  11.863  1.00  1.00            
ATOM    289    O ASN A  37      -3.639  30.710  12.262  1.00  1.00            
ATOM    290    N LEU A  38      -3.097  32.858  12.680  1.00  1.00            
ATOM    291   CA LEU A  38      -3.382  32.785  14.077  1.00  1.00            
ATOM    292   CB LEU A  38      -2.155  33.124  14.948  1.00  1.00            
ATOM    293   CG LEU A  38      -0.979  32.139  14.807  1.00  1.00            
ATOM    294  CD1 LEU A  38      -0.302  32.270  13.433  1.00  1.00            
ATOM    295  CD2 LEU A  38       0.006  32.263  15.980  1.00  1.00            
ATOM    296    C LEU A  38      -4.456  33.800  14.339  1.00  1.00            
ATOM    297    O LEU A  38      -5.105  34.267  13.399  1.00  1.00            
ATOM    298    N PRO A  39      -4.698  34.164  15.581  1.00  1.00            
ATOM    299   CA PRO A  39      -5.736  35.126  15.827  1.00  1.00            
ATOM    300   CD PRO A  39      -4.609  33.210  16.675  1.00  1.00            
ATOM    301   CB PRO A  39      -5.925  35.143  17.342  1.00  1.00            
ATOM    302   CG PRO A  39      -5.607  33.695  17.745  1.00  1.00            
ATOM    303    C PRO A  39      -5.646  36.479  15.205  1.00  1.00            
ATOM    304    O PRO A  39      -6.700  37.036  14.893  1.00  1.00            
ATOM    305    N GLY A  40      -4.447  37.068  15.001  1.00  1.00            
ATOM    306   CA GLY A  40      -4.478  38.328  14.314  1.00  1.00            
ATOM    307    C GLY A  40      -4.129  39.494  15.185  1.00  1.00            
ATOM    308    O GLY A  40      -3.859  40.571  14.658  1.00  1.00            
ATOM    309    N LYS A  41      -4.131  39.363  16.525  1.00  1.00            
ATOM    310   CA LYS A  41      -3.711  40.520  17.267  1.00  1.00            
ATOM    311   CB LYS A  41      -3.765  40.315  18.791  1.00  1.00            
ATOM    312   CG LYS A  41      -5.166  39.992  19.310  1.00  1.00            
ATOM    313   CD LYS A  41      -6.199  41.048  18.922  1.00  1.00            
ATOM    314   CE LYS A  41      -5.741  42.475  19.225  1.00  1.00            
ATOM    315   NZ LYS A  41      -6.633  43.445  18.552  1.00  1.00            
ATOM    316    C LYS A  41      -2.269  40.659  16.890  1.00  1.00            
ATOM    317    O LYS A  41      -1.559  39.659  16.829  1.00  1.00            
ATOM    318    N TRP A  42      -1.757  41.869  16.585  1.00  1.00            
ATOM    319   CA TRP A  42      -0.389  41.748  16.181  1.00  1.00            
ATOM    320   CB TRP A  42      -0.178  41.457  14.688  1.00  1.00            
ATOM    321   CG TRP A  42      -0.616  42.558  13.751  1.00  1.00            
ATOM    322  CD2 TRP A  42       0.101  42.892  12.551  1.00  1.00            
ATOM    323  CD1 TRP A  42      -1.677  43.412  13.820  1.00  1.00            
ATOM    324  NE1 TRP A  42      -1.678  44.247  12.725  1.00  1.00            
ATOM    325  CE2 TRP A  42      -0.587  43.939  11.941  1.00  1.00            
ATOM    326  CE3 TRP A  42       1.238  42.369  12.009  1.00  1.00            
ATOM    327  CZ2 TRP A  42      -0.142  44.480  10.766  1.00  1.00            
ATOM    328  CZ3 TRP A  42       1.682  42.913  10.824  1.00  1.00            
ATOM    329  CH2 TRP A  42       1.003  43.948  10.215  1.00  1.00            
ATOM    330    C TRP A  42       0.423  42.973  16.456  1.00  1.00            
ATOM    331    O TRP A  42      -0.077  44.007  16.893  1.00  1.00            
ATOM    332    N LYS A  43       1.747  42.823  16.214  4.00  1.00            
ATOM    333   CA LYS A  43       2.716  43.880  16.325  4.00  1.00            
ATOM    334   CB LYS A  43       3.423  43.894  17.690  4.00  1.00            
ATOM    335   CG LYS A  43       4.076  45.221  18.091  4.00  1.00            
ATOM    336   CD LYS A  43       4.444  45.257  19.580  4.00  1.00            
ATOM    337   CE LYS A  43       4.983  46.600  20.080  4.00  1.00            
ATOM    338   NZ LYS A  43       5.127  46.566  21.554  4.00  1.00            
ATOM    339    C LYS A  43       3.748  43.606  15.258  4.00  1.00            
ATOM    340    O LYS A  43       4.233  42.478  15.154  4.00  1.00            
ATOM    341    N PRO A  44       4.097  44.573  14.436  4.00  0.00            
ATOM    342   CA PRO A  44       5.089  44.346  13.409  4.00  0.00            
ATOM    343   CD PRO A  44       3.164  45.620  14.067  4.00  0.00            
ATOM    344   CB PRO A  44       4.841  45.409  12.331  4.00  0.00            
ATOM    345   CG PRO A  44       3.924  46.441  13.011  4.00  0.00            
ATOM    346    C PRO A  44       6.442  44.406  14.029  4.00  0.00            
ATOM    347    O PRO A  44       6.582  45.055  15.062  4.00  0.00            
ATOM    348    N LYS A  45       7.461  43.738  13.441  4.00  0.00            
ATOM    349   CA LYS A  45       8.722  43.810  14.116  4.00  0.00            
ATOM    350   CB LYS A  45       8.794  42.820  15.291  4.00  0.00            
ATOM    351   CG LYS A  45       9.846  43.155  16.348  4.00  0.00            
ATOM    352   CD LYS A  45       9.604  42.412  17.664  4.00  0.00            
ATOM    353   CE LYS A  45      10.452  42.910  18.835  4.00  0.00            
ATOM    354   NZ LYS A  45       9.997  42.269  20.090  4.00  0.00            
ATOM    355    C LYS A  45       9.836  43.500  13.171  4.00  0.00            
ATOM    356    O LYS A  45       9.726  42.612  12.325  4.00  0.00            
ATOM    357    N MET A  46      10.944  44.262  13.285  4.00  0.00            
ATOM    358   CA MET A  46      12.125  43.939  12.540  4.00  0.00            
ATOM    359   CB MET A  46      13.065  45.118  12.226  4.00  0.00            
ATOM    360   CG MET A  46      12.667  46.039  11.073  4.00  0.00            
ATOM    361   SD MET A  46      13.868  47.382  10.814  4.00  0.00            
ATOM    362   CE MET A  46      13.487  47.645   9.058  4.00  0.00            
ATOM    363    C MET A  46      12.911  43.096  13.483  4.00  0.00            
ATOM    364    O MET A  46      13.097  43.474  14.639  4.00  0.00            
ATOM    365    N ILE A  47      13.380  41.918  13.039  4.00  0.00            
ATOM    366   CA ILE A  47      14.145  41.138  13.960  4.00  0.00            
ATOM    367   CB ILE A  47      13.407  39.939  14.500  4.00  0.00            
ATOM    368  CG1 ILE A  47      13.000  38.950  13.400  4.00  0.00            
ATOM    369  CG2 ILE A  47      12.210  40.482  15.300  4.00  0.00            
ATOM    370  CD1 ILE A  47      12.319  37.688  13.933  4.00  0.00            
ATOM    371    C ILE A  47      15.425  40.778  13.315  4.00  0.00            
ATOM    372    O ILE A  47      15.498  40.531  12.112  4.00  0.00            
ATOM    373    N GLY A  48      16.492  40.776  14.126  4.00  0.00            
ATOM    374   CA GLY A  48      17.780  40.517  13.585  4.00  0.00            
ATOM    375    C GLY A  48      17.917  39.047  13.458  4.00  0.00            
ATOM    376    O GLY A  48      16.955  38.293  13.592  4.00  0.00            
ATOM    377    N GLY A  49      19.151  38.610  13.178  4.00  0.00            
ATOM    378   CA GLY A  49      19.429  37.223  13.014  4.00  0.00            
ATOM    379    C GLY A  49      20.861  37.172  12.702  4.00  0.00            
ATOM    380    O GLY A  49      21.637  38.009  13.163  4.00  0.00            
ATOM    381    N ILE A  50      21.274  36.185  11.905  3.00  0.00            
ATOM    382   CA ILE A  50      22.669  36.219  11.683  3.00  0.00            
ATOM    383   CB ILE A  50      23.369  34.913  11.907  3.00  0.00            
ATOM    384  CG1 ILE A  50      22.836  33.851  10.936  3.00  0.00            
ATOM    385  CG2 ILE A  50      23.239  34.537  13.391  3.00  0.00            
ATOM    386  CD1 ILE A  50      23.718  32.609  10.865  3.00  0.00            
ATOM    387    C ILE A  50      22.949  36.624  10.264  3.00  0.00            
ATOM    388    O ILE A  50      22.434  36.032   9.317  3.00  0.00            
ATOM    389    N GLY A  51      23.761  37.692  10.098  3.00  0.00            
ATOM    390   CA GLY A  51      24.224  38.124   8.808  3.00  0.00            
ATOM    391    C GLY A  51      23.062  38.527   7.964  3.00  0.00            
ATOM    392    O GLY A  51      23.088  38.364   6.745  3.00  0.00            
ATOM    393    N GLY A  52      22.005  39.068   8.590  4.00  0.00            
ATOM    394   CA GLY A  52      20.868  39.481   7.828  4.00  0.00            
ATOM    395    C GLY A  52      19.724  39.491   8.773  4.00  0.00            
ATOM    396    O GLY A  52      19.907  39.287   9.972  4.00  0.00            
ATOM    397    N PHE A  53      18.498  39.727   8.277  4.00  0.00            
ATOM    398   CA PHE A  53      17.461  39.751   9.255  4.00  0.00            
ATOM    399   CB PHE A  53      17.266  41.135   9.907  4.00  0.00            
ATOM    400   CG PHE A  53      17.033  42.151   8.841  4.00  0.00            
ATOM    401  CD1 PHE A  53      15.776  42.384   8.331  4.00  0.00            
ATOM    402  CD2 PHE A  53      18.095  42.882   8.355  4.00  0.00            
ATOM    403  CE1 PHE A  53      15.588  43.328   7.347  4.00  0.00            
ATOM    404  CE2 PHE A  53      17.912  43.825   7.374  4.00  0.00            
ATOM    405   CZ PHE A  53      16.654  44.052   6.869  4.00  0.00            
ATOM    406    C PHE A  53      16.163  39.294   8.710  4.00  0.00            
ATOM    407    O PHE A  53      15.966  39.182   7.501  4.00  0.00            
ATOM    408    N ILE A  54      15.241  38.994   9.644  4.00  0.00            
ATOM    409   CA ILE A  54      13.949  38.558   9.240  4.00  0.00            
ATOM    410   CB ILE A  54      13.584  37.158   9.637  4.00  0.00            
ATOM    411  CG1 ILE A  54      13.493  37.013  11.161  4.00  0.00            
ATOM    412  CG2 ILE A  54      14.592  36.204   8.974  4.00  0.00            
ATOM    413  CD1 ILE A  54      12.737  35.753  11.577  4.00  0.00            
ATOM    414    C ILE A  54      12.927  39.481   9.813  4.00  0.00            
ATOM    415    O ILE A  54      13.112  40.033  10.894  4.00  0.00            
ATOM    416    N LYS A  55      11.834  39.725   9.063  4.00  0.00            
ATOM    417   CA LYS A  55      10.798  40.553   9.603  4.00  0.00            
ATOM    418   CB LYS A  55       9.974  41.340   8.572  4.00  0.00            
ATOM    419   CG LYS A  55       9.010  42.317   9.250  4.00  0.00            
ATOM    420   CD LYS A  55       8.389  43.349   8.309  4.00  0.00            
ATOM    421   CE LYS A  55       7.456  44.326   9.027  4.00  0.00            
ATOM    422   NZ LYS A  55       6.759  45.180   8.041  4.00  0.00            
ATOM    423    C LYS A  55       9.868  39.658  10.321  4.00  0.00            
ATOM    424    O LYS A  55       9.863  38.449  10.095  4.00  0.00            
ATOM    425    N VAL A  56       9.059  40.212  11.237  4.00  0.00            
ATOM    426   CA VAL A  56       8.258  39.249  11.902  4.00  0.00            
ATOM    427   CB VAL A  56       8.987  38.617  13.056  4.00  0.00            
ATOM    428  CG1 VAL A  56       9.207  39.686  14.139  4.00  0.00            
ATOM    429  CG2 VAL A  56       8.213  37.379  13.535  4.00  0.00            
ATOM    430    C VAL A  56       7.000  39.824  12.425  4.00  0.00            
ATOM    431    O VAL A  56       6.869  41.026  12.649  4.00  0.00            
ATOM    432    N ARG A  57       6.031  38.913  12.622  4.00  0.00            
ATOM    433   CA ARG A  57       4.772  39.245  13.191  4.00  0.00            
ATOM    434   CB ARG A  57       3.602  38.610  12.427  4.00  0.00            
ATOM    435   CG ARG A  57       3.468  39.181  11.015  4.00  0.00            
ATOM    436   CD ARG A  57       2.392  38.507  10.163  4.00  0.00            
ATOM    437   NE ARG A  57       2.243  39.305   8.913  4.00  0.00            
ATOM    438   CZ ARG A  57       3.043  39.067   7.832  4.00  0.00            
ATOM    439  NH1 ARG A  57       4.002  38.098   7.885  4.00  0.00            
ATOM    440  NH2 ARG A  57       2.876  39.800   6.692  4.00  0.00            
ATOM    441    C ARG A  57       4.801  38.693  14.574  4.00  0.00            
ATOM    442    O ARG A  57       4.821  37.478  14.768  4.00  0.00            
ATOM    443    N GLN A  58       4.829  39.571  15.593  4.00  1.00            
ATOM    444   CA GLN A  58       4.849  38.984  16.892  4.00  1.00            
ATOM    445   CB GLN A  58       5.521  39.797  18.011  4.00  1.00            
ATOM    446   CG GLN A  58       4.729  41.039  18.420  4.00  1.00            
ATOM    447   CD GLN A  58       5.234  41.483  19.785  4.00  1.00            
ATOM    448  OE1 GLN A  58       6.230  40.969  20.293  4.00  1.00            
ATOM    449  NE2 GLN A  58       4.519  42.459  20.409  4.00  1.00            
ATOM    450    C GLN A  58       3.433  38.857  17.302  4.00  1.00            
ATOM    451    O GLN A  58       2.636  39.781  17.141  4.00  1.00            
ATOM    452    N TYR A  59       3.083  37.678  17.833  4.00  1.00            
ATOM    453   CA TYR A  59       1.768  37.525  18.350  4.00  1.00            
ATOM    454   CB TYR A  59       1.013  36.265  17.897  4.00  1.00            
ATOM    455   CG TYR A  59      -0.387  36.425  18.393  4.00  1.00            
ATOM    456  CD1 TYR A  59      -1.328  37.046  17.606  4.00  1.00            
ATOM    457  CD2 TYR A  59      -0.764  35.977  19.639  4.00  1.00            
ATOM    458  CE1 TYR A  59      -2.622  37.215  18.039  4.00  1.00            
ATOM    459  CE2 TYR A  59      -2.058  36.140  20.080  4.00  1.00            
ATOM    460   CZ TYR A  59      -2.990  36.759  19.280  4.00  1.00            
ATOM    461   OH TYR A  59      -4.318  36.930  19.728  4.00  1.00            
ATOM    462    C TYR A  59       2.011  37.376  19.815  4.00  1.00            
ATOM    463    O TYR A  59       3.004  36.775  20.222  4.00  1.00            
ATOM    464    N ASP A  60       1.132  37.952  20.650  4.00  1.00            
ATOM    465   CA ASP A  60       1.351  37.906  22.065  4.00  1.00            
ATOM    466   CB ASP A  60       0.349  38.759  22.868  4.00  1.00            
ATOM    467   CG ASP A  60       0.591  40.236  22.601  4.00  1.00            
ATOM    468  OD1 ASP A  60       1.537  40.556  21.833  4.00  1.00            
ATOM    469  OD2 ASP A  60      -0.170  41.066  23.166  4.00  1.00            
ATOM    470    C ASP A  60       1.133  36.499  22.540  4.00  1.00            
ATOM    471    O ASP A  60       1.776  35.556  22.082  4.00  1.00            
ATOM    472    N GLN A  61       0.181  36.342  23.482  4.00  1.00            
ATOM    473   CA GLN A  61      -0.126  35.100  24.136  4.00  1.00            
ATOM    474   CB GLN A  61      -1.442  35.153  24.935  4.00  1.00            
ATOM    475   CG GLN A  61      -1.807  33.850  25.649  4.00  1.00            
ATOM    476   CD GLN A  61      -3.124  34.083  26.378  4.00  1.00            
ATOM    477  OE1 GLN A  61      -3.433  35.203  26.778  4.00  1.00            
ATOM    478  NE2 GLN A  61      -3.925  32.998  26.556  4.00  1.00            
ATOM    479    C GLN A  61      -0.267  34.019  23.103  4.00  1.00            
ATOM    480    O GLN A  61      -0.505  34.291  21.929  4.00  1.00            
ATOM    481    N ILE A  62      -0.099  32.747  23.534  4.00  1.00            
ATOM    482   CA ILE A  62      -0.139  31.617  22.644  4.00  1.00            
ATOM    483   CB ILE A  62       1.204  30.987  22.437  4.00  1.00            
ATOM    484  CG1 ILE A  62       2.157  32.052  21.861  4.00  1.00            
ATOM    485  CG2 ILE A  62       1.034  29.795  21.485  4.00  1.00            
ATOM    486  CD1 ILE A  62       3.626  31.636  21.831  4.00  1.00            
ATOM    487    C ILE A  62      -1.147  30.617  23.198  4.00  1.00            
ATOM    488    O ILE A  62      -2.314  30.913  22.949  4.00  1.00            
ATOM    489    N PRO A  63      -1.000  29.484  23.905  4.00  1.00            
ATOM    490   CA PRO A  63       0.203  28.819  24.399  4.00  1.00            
ATOM    491   CD PRO A  63      -2.129  29.178  24.774  4.00  1.00            
ATOM    492   CB PRO A  63      -0.147  28.277  25.782  4.00  1.00            
ATOM    493   CG PRO A  63      -1.661  28.066  25.721  4.00  1.00            
ATOM    494    C PRO A  63       0.808  27.722  23.573  4.00  1.00            
ATOM    495    O PRO A  63       0.277  27.378  22.519  4.00  1.00            
ATOM    496    N VAL A  64       1.908  27.134  24.106  4.00  1.00            
ATOM    497   CA VAL A  64       2.687  26.092  23.489  4.00  1.00            
ATOM    498   CB VAL A  64       4.102  26.541  23.294  4.00  1.00            
ATOM    499  CG1 VAL A  64       4.939  25.363  22.787  4.00  1.00            
ATOM    500  CG2 VAL A  64       4.104  27.786  22.395  4.00  1.00            
ATOM    501    C VAL A  64       2.771  24.906  24.417  4.00  1.00            
ATOM    502    O VAL A  64       2.717  25.057  25.637  4.00  1.00            
ATOM    503    N GLU A  65       2.881  23.680  23.848  4.00  1.00            
ATOM    504   CA GLU A  65       3.085  22.485  24.631  4.00  1.00            
ATOM    505   CB GLU A  65       1.902  21.500  24.584  4.00  1.00            
ATOM    506   CG GLU A  65       0.640  22.051  25.253  4.00  1.00            
ATOM    507   CD GLU A  65      -0.397  20.938  25.340  4.00  1.00            
ATOM    508  OE1 GLU A  65      -0.005  19.791  25.681  4.00  1.00            
ATOM    509  OE2 GLU A  65      -1.594  21.222  25.071  4.00  1.00            
ATOM    510    C GLU A  65       4.273  21.806  24.035  4.00  1.00            
ATOM    511    O GLU A  65       4.216  21.314  22.908  4.00  1.00            
ATOM    512    N ILE A  66       5.395  21.764  24.778  4.00  1.00            
ATOM    513   CA ILE A  66       6.566  21.150  24.232  4.00  1.00            
ATOM    514   CB ILE A  66       7.763  22.048  24.315  4.00  1.00            
ATOM    515  CG1 ILE A  66       7.499  23.320  23.487  4.00  1.00            
ATOM    516  CG2 ILE A  66       9.002  21.260  23.860  4.00  1.00            
ATOM    517  CD1 ILE A  66       8.467  24.467  23.773  4.00  1.00            
ATOM    518    C ILE A  66       6.812  19.907  25.011  4.00  1.00            
ATOM    519    O ILE A  66       7.206  19.946  26.175  4.00  1.00            
ATOM    520    N CYS A  67       6.559  18.754  24.363  3.00  1.00            
ATOM    521   CA CYS A  67       6.709  17.479  24.997  3.00  1.00            
ATOM    522   CB CYS A  67       8.099  17.245  25.611  3.00  1.00            
ATOM    523   SG CYS A  67       9.398  17.003  24.366  3.00  1.00            
ATOM    524    C CYS A  67       5.723  17.412  26.114  3.00  1.00            
ATOM    525    O CYS A  67       5.800  16.527  26.965  3.00  1.00            
ATOM    526    N GLY A  68       4.750  18.340  26.130  3.00  1.00            
ATOM    527   CA GLY A  68       3.732  18.263  27.128  3.00  1.00            
ATOM    528    C GLY A  68       3.881  19.325  28.172  3.00  1.00            
ATOM    529    O GLY A  68       2.879  19.761  28.739  3.00  1.00            
ATOM    530    N HIS A  69       5.108  19.784  28.478  4.00  1.00            
ATOM    531   CA HIS A  69       5.143  20.786  29.501  4.00  1.00            
ATOM    532  ND1 HIS A  69       5.793  22.751  31.844  4.00  1.00            
ATOM    533   CG HIS A  69       6.433  21.585  31.494  4.00  1.00            
ATOM    534   CB HIS A  69       6.532  21.045  30.099  4.00  1.00            
ATOM    535  NE2 HIS A  69       6.569  21.861  33.729  4.00  1.00            
ATOM    536  CD2 HIS A  69       6.903  21.054  32.660  4.00  1.00            
ATOM    537  CE1 HIS A  69       5.903  22.868  33.193  4.00  1.00            
ATOM    538    C HIS A  69       4.672  22.046  28.834  4.00  1.00            
ATOM    539    O HIS A  69       5.175  22.415  27.774  4.00  1.00            
ATOM    540    N LYS A  70       3.682  22.738  29.437  4.00  1.00            
ATOM    541   CA LYS A  70       3.131  23.922  28.834  4.00  1.00            
ATOM    542   CB LYS A  70       1.683  24.219  29.270  4.00  1.00            
ATOM    543   CG LYS A  70       1.423  24.048  30.771  4.00  1.00            
ATOM    544   CD LYS A  70       1.497  22.588  31.223  4.00  1.00            
ATOM    545   CE LYS A  70       1.241  22.366  32.712  4.00  1.00            
ATOM    546   NZ LYS A  70       1.324  20.919  33.013  4.00  1.00            
ATOM    547    C LYS A  70       3.975  25.110  29.178  4.00  1.00            
ATOM    548    O LYS A  70       4.472  25.239  30.296  4.00  1.00            
ATOM    549    N ALA A  71       4.173  25.995  28.179  4.00  1.00            
ATOM    550   CA ALA A  71       4.865  27.244  28.333  4.00  1.00            
ATOM    551   CB ALA A  71       6.318  27.223  27.825  4.00  1.00            
ATOM    552    C ALA A  71       4.090  28.211  27.478  4.00  1.00            
ATOM    553    O ALA A  71       3.564  27.818  26.438  4.00  1.00            
ATOM    554    N ILE A  72       3.979  29.498  27.886  4.00  1.00            
ATOM    555   CA ILE A  72       3.171  30.427  27.130  4.00  1.00            
ATOM    556   CB ILE A  72       1.947  30.879  27.870  4.00  1.00            
ATOM    557  CG1 ILE A  72       1.113  29.692  28.378  4.00  1.00            
ATOM    558  CG2 ILE A  72       1.166  31.811  26.931  4.00  1.00            
ATOM    559  CD1 ILE A  72       0.088  30.106  29.436  4.00  1.00            
ATOM    560    C ILE A  72       3.943  31.675  26.923  4.00  1.00            
ATOM    561    O ILE A  72       4.746  32.069  27.764  4.00  1.00            
ATOM    562    N GLY A  73       3.709  32.362  25.796  4.00  1.00            
ATOM    563   CA GLY A  73       4.438  33.580  25.663  4.00  1.00            
ATOM    564    C GLY A  73       4.347  34.059  24.263  4.00  1.00            
ATOM    565    O GLY A  73       3.319  33.914  23.604  4.00  1.00            
ATOM    566    N THR A  74       5.460  34.639  23.777  4.00  1.00            
ATOM    567   CA THR A  74       5.440  35.275  22.501  4.00  1.00            
ATOM    568   CB THR A  74       6.314  36.493  22.441  4.00  1.00            
ATOM    569  OG1 THR A  74       5.945  37.416  23.455  4.00  1.00            
ATOM    570  CG2 THR A  74       6.142  37.144  21.058  4.00  1.00            
ATOM    571    C THR A  74       5.909  34.361  21.430  4.00  1.00            
ATOM    572    O THR A  74       6.879  33.621  21.586  4.00  1.00            
ATOM    573    N VAL A  75       5.185  34.412  20.295  4.00  1.00            
ATOM    574   CA VAL A  75       5.534  33.647  19.143  4.00  1.00            
ATOM    575   CB VAL A  75       4.468  32.667  18.739  4.00  1.00            
ATOM    576  CG1 VAL A  75       3.174  33.440  18.430  4.00  1.00            
ATOM    577  CG2 VAL A  75       4.989  31.838  17.553  4.00  1.00            
ATOM    578    C VAL A  75       5.716  34.596  18.029  4.00  1.00            
ATOM    579    O VAL A  75       4.902  35.494  17.814  4.00  1.00            
ATOM    580    N LEU A  76       6.823  34.431  17.296  4.00  1.00            
ATOM    581   CA LEU A  76       6.986  35.308  16.196  4.00  1.00            
ATOM    582   CB LEU A  76       8.352  36.027  16.152  4.00  1.00            
ATOM    583   CG LEU A  76       9.584  35.119  15.975  4.00  1.00            
ATOM    584  CD1 LEU A  76       9.689  34.550  14.551  4.00  1.00            
ATOM    585  CD2 LEU A  76      10.871  35.817  16.444  4.00  1.00            
ATOM    586    C LEU A  76       6.776  34.489  14.968  4.00  1.00            
ATOM    587    O LEU A  76       7.186  33.331  14.912  4.00  1.00            
ATOM    588    N VAL A  77       6.105  35.066  13.951  4.00  1.00            
ATOM    589   CA VAL A  77       5.792  34.309  12.772  4.00  1.00            
ATOM    590   CB VAL A  77       4.315  34.279  12.474  4.00  1.00            
ATOM    591  CG1 VAL A  77       4.072  33.600  11.115  4.00  1.00            
ATOM    592  CG2 VAL A  77       3.603  33.571  13.638  4.00  1.00            
ATOM    593    C VAL A  77       6.478  34.936  11.587  4.00  1.00            
ATOM    594    O VAL A  77       6.755  36.135  11.571  4.00  1.00            
ATOM    595    N GLY A  78       6.789  34.106  10.567  4.00  1.00            
ATOM    596   CA GLY A  78       7.409  34.532   9.342  4.00  1.00            
ATOM    597    C GLY A  78       7.780  33.267   8.623  4.00  1.00            
ATOM    598    O GLY A  78       7.608  32.182   9.177  4.00  1.00            
ATOM    599    N PRO A  79       8.266  33.337   7.409  1.00  1.00            
ATOM    600   CA PRO A  79       8.692  32.156   6.708  1.00  1.00            
ATOM    601   CD PRO A  79       8.101  34.480   6.532  1.00  1.00            
ATOM    602   CB PRO A  79       8.944  32.593   5.263  1.00  1.00            
ATOM    603   CG PRO A  79       8.986  34.134   5.322  1.00  1.00            
ATOM    604    C PRO A  79       9.923  31.824   7.496  1.00  1.00            
ATOM    605    O PRO A  79      10.466  32.743   8.108  1.00  1.00            
ATOM    606    N THR A  80      10.402  30.565   7.543  1.00  1.00            
ATOM    607   CA THR A  80      11.489  30.418   8.467  1.00  1.00            
ATOM    608   CB THR A  80      11.219  29.501   9.612  1.00  1.00            
ATOM    609  OG1 THR A  80      10.036  29.885  10.299  1.00  1.00            
ATOM    610  CG2 THR A  80      12.420  29.652  10.560  1.00  1.00            
ATOM    611    C THR A  80      12.769  30.001   7.803  1.00  1.00            
ATOM    612    O THR A  80      13.619  30.883   7.692  1.00  1.00            
ATOM    613    N PRO A  81      13.066  28.805   7.316  1.00  1.00            
ATOM    614   CA PRO A  81      12.263  27.600   7.213  1.00  1.00            
ATOM    615   CD PRO A  81      14.398  28.612   6.760  1.00  1.00            
ATOM    616   CB PRO A  81      13.054  26.667   6.294  1.00  1.00            
ATOM    617   CG PRO A  81      14.514  27.108   6.484  1.00  1.00            
ATOM    618    C PRO A  81      11.836  26.870   8.449  1.00  1.00            
ATOM    619    O PRO A  81      10.854  26.137   8.352  1.00  1.00            
ATOM    620    N VAL A  82      12.505  26.996   9.613  1.00  1.00            
ATOM    621   CA VAL A  82      12.049  26.064  10.602  1.00  1.00            
ATOM    622   CB VAL A  82      13.026  24.924  10.761  1.00  1.00            
ATOM    623  CG1 VAL A  82      12.617  23.997  11.917  1.00  1.00            
ATOM    624  CG2 VAL A  82      13.097  24.200   9.405  1.00  1.00            
ATOM    625    C VAL A  82      11.759  26.654  11.934  1.00  1.00            
ATOM    626    O VAL A  82      12.374  27.618  12.385  1.00  1.00            
ATOM    627    N ASN A  83      10.787  26.015  12.611  1.00  1.00            
ATOM    628   CA ASN A  83      10.339  26.430  13.894  1.00  1.00            
ATOM    629   CB ASN A  83       9.169  25.593  14.430  1.00  1.00            
ATOM    630   CG ASN A  83       8.002  25.784  13.475  1.00  1.00            
ATOM    631  OD1 ASN A  83       8.051  25.354  12.324  1.00  1.00            
ATOM    632  ND2 ASN A  83       6.922  26.448  13.963  1.00  1.00            
ATOM    633    C ASN A  83      11.472  26.306  14.866  1.00  1.00            
ATOM    634    O ASN A  83      12.124  25.266  14.951  1.00  1.00            
ATOM    635    N ILE A  84      11.737  27.398  15.617  4.00  1.00            
ATOM    636   CA ILE A  84      12.759  27.411  16.626  4.00  1.00            
ATOM    637   CB ILE A  84      13.843  28.436  16.382  4.00  1.00            
ATOM    638  CG1 ILE A  84      15.000  28.310  17.396  4.00  1.00            
ATOM    639  CG2 ILE A  84      13.206  29.834  16.366  4.00  1.00            
ATOM    640  CD1 ILE A  84      14.666  28.767  18.820  4.00  1.00            
ATOM    641    C ILE A  84      12.077  27.724  17.912  4.00  1.00            
ATOM    642    O ILE A  84      11.326  28.687  17.992  4.00  1.00            
ATOM    643    N ILE A  85      12.312  26.910  18.960  4.00  1.00            
ATOM    644   CA ILE A  85      11.712  27.179  20.236  4.00  1.00            
ATOM    645   CB ILE A  85      11.407  25.925  21.001  4.00  1.00            
ATOM    646  CG1 ILE A  85      10.441  25.034  20.202  4.00  1.00            
ATOM    647  CG2 ILE A  85      10.872  26.325  22.386  4.00  1.00            
ATOM    648  CD1 ILE A  85      10.359  23.599  20.720  4.00  1.00            
ATOM    649    C ILE A  85      12.763  27.915  20.979  4.00  1.00            
ATOM    650    O ILE A  85      13.886  27.435  21.130  4.00  1.00            
ATOM    651    N GLY A  86      12.419  29.118  21.463  1.00  1.00            
ATOM    652   CA GLY A  86      13.452  29.943  21.989  1.00  1.00            
ATOM    653    C GLY A  86      13.602  29.877  23.448  1.00  1.00            
ATOM    654    O GLY A  86      13.028  29.053  24.159  1.00  1.00            
ATOM    655    N ARG A  87      14.442  30.827  23.879  2.00  1.00            
ATOM    656   CA ARG A  87      14.854  31.038  25.214  2.00  1.00            
ATOM    657   CB ARG A  87      15.855  32.197  25.326  2.00  1.00            
ATOM    658   CG ARG A  87      16.363  32.439  26.747  2.00  1.00            
ATOM    659   CD ARG A  87      16.841  33.872  26.973  2.00  1.00            
ATOM    660   NE ARG A  87      15.622  34.692  27.227  2.00  1.00            
ATOM    661   CZ ARG A  87      15.414  35.849  26.533  2.00  1.00            
ATOM    662  NH1 ARG A  87      16.304  36.240  25.576  2.00  1.00            
ATOM    663  NH2 ARG A  87      14.316  36.614  26.801  2.00  1.00            
ATOM    664    C ARG A  87      13.681  31.428  26.044  2.00  1.00            
ATOM    665    O ARG A  87      13.500  30.914  27.148  2.00  1.00            
ATOM    666    N ASN A  88      12.839  32.337  25.517  2.00  1.00            
ATOM    667   CA ASN A  88      11.725  32.833  26.269  2.00  1.00            
ATOM    668   CB ASN A  88      10.876  33.833  25.456  2.00  1.00            
ATOM    669   CG ASN A  88      10.387  33.174  24.171  2.00  1.00            
ATOM    670  OD1 ASN A  88       9.184  33.024  23.966  2.00  1.00            
ATOM    671  ND2 ASN A  88      11.335  32.792  23.271  2.00  1.00            
ATOM    672    C ASN A  88      10.903  31.639  26.653  2.00  1.00            
ATOM    673    O ASN A  88      10.500  31.502  27.806  2.00  1.00            
ATOM    674    N LEU A  89      10.640  30.728  25.696  2.00  1.00            
ATOM    675   CA LEU A  89       9.864  29.551  25.981  2.00  1.00            
ATOM    676   CB LEU A  89       9.480  28.744  24.724  2.00  1.00            
ATOM    677   CG LEU A  89       8.704  29.502  23.633  2.00  1.00            
ATOM    678  CD1 LEU A  89       9.603  30.526  22.928  2.00  1.00            
ATOM    679  CD2 LEU A  89       8.049  28.528  22.638  2.00  1.00            
ATOM    680    C LEU A  89      10.612  28.548  26.828  2.00  1.00            
ATOM    681    O LEU A  89      10.056  28.015  27.786  2.00  1.00            
ATOM    682    N LEU A  90      11.892  28.258  26.494  2.00  1.00            
ATOM    683   CA LEU A  90      12.635  27.200  27.145  2.00  1.00            
ATOM    684   CB LEU A  90      14.072  27.033  26.616  2.00  1.00            
ATOM    685   CG LEU A  90      14.178  26.595  25.142  2.00  1.00            
ATOM    686  CD1 LEU A  90      15.635  26.276  24.768  2.00  1.00            
ATOM    687  CD2 LEU A  90      13.214  25.441  24.821  2.00  1.00            
ATOM    688    C LEU A  90      12.755  27.541  28.586  2.00  1.00            
ATOM    689    O LEU A  90      12.632  26.675  29.449  2.00  1.00            
ATOM    690    N THR A  91      12.974  28.833  28.886  2.00  1.00            
ATOM    691   CA THR A  91      13.166  29.224  30.247  2.00  1.00            
ATOM    692   CB THR A  91      13.361  30.710  30.417  2.00  1.00            
ATOM    693  OG1 THR A  91      13.729  31.006  31.755  2.00  1.00            
ATOM    694  CG2 THR A  91      12.067  31.455  30.054  2.00  1.00            
ATOM    695    C THR A  91      11.945  28.820  31.004  2.00  1.00            
ATOM    696    O THR A  91      12.028  28.355  32.142  2.00  1.00            
ATOM    697    N GLN A  92      10.771  28.973  30.367  2.00  1.00            
ATOM    698   CA GLN A  92       9.531  28.628  30.988  2.00  1.00            
ATOM    699   CB GLN A  92       8.323  29.001  30.121  2.00  1.00            
ATOM    700   CG GLN A  92       8.197  30.514  29.951  2.00  1.00            
ATOM    701   CD GLN A  92       6.978  30.766  29.088  2.00  1.00            
ATOM    702  OE1 GLN A  92       7.095  31.133  27.921  2.00  1.00            
ATOM    703  NE2 GLN A  92       5.773  30.547  29.681  2.00  1.00            
ATOM    704    C GLN A  92       9.518  27.147  31.241  2.00  1.00            
ATOM    705    O GLN A  92       9.102  26.706  32.312  2.00  1.00            
ATOM    706    N ILE A  93      10.006  26.337  30.276  2.00  1.00            
ATOM    707   CA ILE A  93       9.952  24.904  30.418  2.00  1.00            
ATOM    708   CB ILE A  93      10.338  24.139  29.179  2.00  1.00            
ATOM    709  CG1 ILE A  93       9.717  22.733  29.214  2.00  1.00            
ATOM    710  CG2 ILE A  93      11.867  24.079  29.076  2.00  1.00            
ATOM    711  CD1 ILE A  93       9.710  22.050  27.847  2.00  1.00            
ATOM    712    C ILE A  93      10.811  24.506  31.571  2.00  1.00            
ATOM    713    O ILE A  93      10.443  23.648  32.372  2.00  1.00            
ATOM    714    N GLY A  94      11.975  25.158  31.693  3.00  1.00            
ATOM    715   CA GLY A  94      12.946  24.799  32.679  3.00  1.00            
ATOM    716    C GLY A  94      13.871  23.979  31.865  3.00  1.00            
ATOM    717    O GLY A  94      13.684  22.774  31.710  3.00  1.00            
ATOM    718    N CYS A  95      14.902  24.628  31.305  1.00  1.00            
ATOM    719   CA CYS A  95      15.731  23.899  30.405  1.00  1.00            
ATOM    720   CB CYS A  95      15.476  24.314  28.943  1.00  1.00            
ATOM    721   SG CYS A  95      16.407  23.344  27.721  1.00  1.00            
ATOM    722    C CYS A  95      17.126  24.204  30.736  1.00  1.00            
ATOM    723    O CYS A  95      17.491  25.354  30.978  1.00  1.00            
ATOM    724    N THR A  96      17.953  23.156  30.770  4.00  1.00            
ATOM    725   CA THR A  96      19.289  23.465  31.096  4.00  1.00            
ATOM    726   CB THR A  96      19.664  23.108  32.506  4.00  1.00            
ATOM    727  OG1 THR A  96      19.487  21.716  32.724  4.00  1.00            
ATOM    728  CG2 THR A  96      18.776  23.920  33.465  4.00  1.00            
ATOM    729    C THR A  96      20.201  22.770  30.182  4.00  1.00            
ATOM    730    O THR A  96      19.941  21.662  29.718  4.00  1.00            
ATOM    731    N LEU A  97      21.300  23.458  29.872  4.00  1.00            
ATOM    732   CA LEU A  97      22.283  22.830  29.079  4.00  1.00            
ATOM    733   CB LEU A  97      23.228  23.826  28.377  4.00  1.00            
ATOM    734   CG LEU A  97      22.517  24.702  27.320  4.00  1.00            
ATOM    735  CD1 LEU A  97      21.491  25.648  27.963  4.00  1.00            
ATOM    736  CD2 LEU A  97      23.522  25.435  26.417  4.00  1.00            
ATOM    737    C LEU A  97      23.070  21.989  30.042  4.00  1.00            
ATOM    738    O LEU A  97      23.237  22.355  31.206  4.00  1.00            
ATOM    739    N ASN A  98      23.553  20.815  29.586  4.00  1.00            
ATOM    740   CA ASN A  98      24.254  19.902  30.447  4.00  1.00            
ATOM    741   CB ASN A  98      23.683  18.469  30.307  4.00  1.00            
ATOM    742   CG ASN A  98      24.247  17.498  31.338  4.00  1.00            
ATOM    743  OD1 ASN A  98      25.247  17.769  32.001  4.00  1.00            
ATOM    744  ND2 ASN A  98      23.588  16.312  31.469  4.00  1.00            
ATOM    745    C ASN A  98      25.677  19.843  29.978  4.00  1.00            
ATOM    746    O ASN A  98      25.942  19.512  28.823  4.00  1.00            
ATOM    747    N PHE A  99      26.637  20.183  30.860  1.00  1.00            
ATOM    748   CA PHE A  99      28.026  20.037  30.520  1.00  1.00            
ATOM    749   CB PHE A  99      28.987  20.979  31.271  1.00  1.00            
ATOM    750   CG PHE A  99      29.180  22.268  30.545  1.00  1.00            
ATOM    751  CD1 PHE A  99      28.255  23.286  30.580  1.00  1.00            
ATOM    752  CD2 PHE A  99      30.342  22.452  29.834  1.00  1.00            
ATOM    753  CE1 PHE A  99      28.487  24.460  29.896  1.00  1.00            
ATOM    754  CE2 PHE A  99      30.579  23.621  29.152  1.00  1.00            
ATOM    755   CZ PHE A  99      29.651  24.630  29.183  1.00  1.00            
ATOM    756    C PHE A  99      28.440  18.635  30.952  1.00  1.00            
ATOM    757    O PHE A  99      28.468  18.385  32.187  1.00  1.00            
ATOM    758  OXT PHE A  99      28.750  17.802  30.058  1.00  1.00            
ATOM    759    N PRO B   1      28.167  22.827  36.069  1.00  1.00            
ATOM    760   CA PRO B   1      28.193  22.235  34.703  1.00  1.00            
ATOM    761   CD PRO B   1      28.340  21.737  37.092  1.00  1.00            
ATOM    762   CB PRO B   1      28.594  20.774  34.887  1.00  1.00            
ATOM    763   CG PRO B   1      28.167  20.426  36.317  1.00  1.00            
ATOM    764    C PRO B   1      26.843  22.401  34.092  1.00  1.00            
ATOM    765    O PRO B   1      26.753  22.438  32.866  1.00  1.00            
ATOM    766    N GLN B   2      25.771  22.475  34.899  4.00  1.00            
ATOM    767   CA GLN B   2      24.511  22.706  34.263  4.00  1.00            
ATOM    768   CB GLN B   2      23.274  22.251  35.054  4.00  1.00            
ATOM    769   CG GLN B   2      23.021  20.751  34.955  4.00  1.00            
ATOM    770   CD GLN B   2      24.261  20.066  35.487  4.00  1.00            
ATOM    771  OE1 GLN B   2      24.540  20.107  36.684  4.00  1.00            
ATOM    772  NE2 GLN B   2      25.035  19.426  34.571  4.00  1.00            
ATOM    773    C GLN B   2      24.377  24.175  34.072  4.00  1.00            
ATOM    774    O GLN B   2      24.885  24.968  34.865  4.00  1.00            
ATOM    775    N ILE B   3      23.716  24.578  32.975  4.00  1.00            
ATOM    776   CA ILE B   3      23.509  25.976  32.776  4.00  1.00            
ATOM    777   CB ILE B   3      24.339  26.560  31.663  4.00  1.00            
ATOM    778  CG1 ILE B   3      24.351  28.097  31.740  4.00  1.00            
ATOM    779  CG2 ILE B   3      23.811  26.019  30.324  4.00  1.00            
ATOM    780  CD1 ILE B   3      25.168  28.646  32.909  4.00  1.00            
ATOM    781    C ILE B   3      22.071  26.156  32.402  4.00  1.00            
ATOM    782    O ILE B   3      21.513  25.333  31.683  4.00  1.00            
ATOM    783    N THR B   4      21.414  27.233  32.884  1.00  1.00            
ATOM    784   CA THR B   4      20.030  27.381  32.538  1.00  1.00            
ATOM    785   CB THR B   4      19.096  27.445  33.710  1.00  1.00            
ATOM    786  OG1 THR B   4      17.750  27.510  33.257  1.00  1.00            
ATOM    787  CG2 THR B   4      19.437  28.677  34.558  1.00  1.00            
ATOM    788    C THR B   4      19.839  28.611  31.745  1.00  1.00            
ATOM    789    O THR B   4      20.462  29.642  31.991  1.00  1.00            
ATOM    790    N LEU B   5      18.930  28.515  30.766  1.00  1.00            
ATOM    791   CA LEU B   5      18.736  29.611  29.884  1.00  1.00            
ATOM    792   CB LEU B   5      17.863  29.263  28.669  1.00  1.00            
ATOM    793   CG LEU B   5      18.532  28.204  27.773  1.00  1.00            
ATOM    794  CD1 LEU B   5      19.876  28.715  27.232  1.00  1.00            
ATOM    795  CD2 LEU B   5      18.652  26.846  28.483  1.00  1.00            
ATOM    796    C LEU B   5      18.145  30.748  30.632  1.00  1.00            
ATOM    797    O LEU B   5      17.158  30.619  31.353  1.00  1.00            
ATOM    798    N TRP B   6      18.792  31.907  30.439  1.00  1.00            
ATOM    799   CA TRP B   6      18.521  33.153  31.079  1.00  1.00            
ATOM    800   CB TRP B   6      19.238  33.220  32.444  1.00  1.00            
ATOM    801   CG TRP B   6      19.056  34.449  33.306  1.00  1.00            
ATOM    802  CD2 TRP B   6      18.029  34.576  34.299  1.00  1.00            
ATOM    803  CD1 TRP B   6      19.811  35.585  33.387  1.00  1.00            
ATOM    804  NE1 TRP B   6      19.327  36.400  34.384  1.00  1.00            
ATOM    805  CE2 TRP B   6      18.227  35.792  34.954  1.00  1.00            
ATOM    806  CE3 TRP B   6      17.005  33.739  34.648  1.00  1.00            
ATOM    807  CZ2 TRP B   6      17.405  36.190  35.969  1.00  1.00            
ATOM    808  CZ3 TRP B   6      16.173  34.148  35.666  1.00  1.00            
ATOM    809  CH2 TRP B   6      16.369  35.348  36.315  1.00  1.00            
ATOM    810    C TRP B   6      19.184  34.100  30.168  1.00  1.00            
ATOM    811    O TRP B   6      18.664  34.440  29.106  1.00  1.00            
ATOM    812    N LYS B   7      20.363  34.584  30.580  1.00  1.00            
ATOM    813   CA LYS B   7      21.099  35.291  29.595  1.00  1.00            
ATOM    814   CB LYS B   7      22.383  35.960  30.115  1.00  1.00            
ATOM    815   CG LYS B   7      23.032  36.826  29.037  1.00  1.00            
ATOM    816   CD LYS B   7      22.146  38.005  28.632  1.00  1.00            
ATOM    817   CE LYS B   7      22.472  38.579  27.252  1.00  1.00            
ATOM    818   NZ LYS B   7      23.809  39.210  27.259  1.00  1.00            
ATOM    819    C LYS B   7      21.485  34.204  28.663  1.00  1.00            
ATOM    820    O LYS B   7      21.430  33.028  29.022  1.00  1.00            
ATOM    821    N ARG B   8      21.864  34.534  27.422  1.00  1.00            
ATOM    822   CA ARG B   8      22.103  33.421  26.564  1.00  1.00            
ATOM    823   CB ARG B   8      22.333  33.786  25.087  1.00  1.00            
ATOM    824   CG ARG B   8      23.635  34.526  24.808  1.00  1.00            
ATOM    825   CD ARG B   8      24.007  34.451  23.327  1.00  1.00            
ATOM    826   NE ARG B   8      23.829  35.796  22.729  1.00  1.00            
ATOM    827   CZ ARG B   8      24.912  36.621  22.646  1.00  1.00            
ATOM    828  NH1 ARG B   8      26.119  36.203  23.127  1.00  1.00            
ATOM    829  NH2 ARG B   8      24.792  37.848  22.062  1.00  1.00            
ATOM    830    C ARG B   8      23.306  32.717  27.045  1.00  1.00            
ATOM    831    O ARG B   8      24.153  33.325  27.700  1.00  1.00            
ATOM    832    N PRO B   9      23.355  31.427  26.772  1.00  1.00            
ATOM    833   CA PRO B   9      24.473  30.628  27.173  1.00  1.00            
ATOM    834   CD PRO B   9      22.667  30.838  25.631  1.00  1.00            
ATOM    835   CB PRO B   9      24.296  29.273  26.496  1.00  1.00            
ATOM    836   CG PRO B   9      23.527  29.634  25.213  1.00  1.00            
ATOM    837    C PRO B   9      25.685  31.320  26.709  1.00  1.00            
ATOM    838    O PRO B   9      25.896  31.452  25.503  1.00  1.00            
ATOM    839    N LEU B  10      26.477  31.784  27.673  4.00  1.00            
ATOM    840   CA LEU B  10      27.680  32.440  27.342  4.00  1.00            
ATOM    841   CB LEU B  10      27.772  33.870  27.925  4.00  1.00            
ATOM    842   CG LEU B  10      27.449  34.004  29.432  4.00  1.00            
ATOM    843  CD1 LEU B  10      28.576  33.459  30.323  4.00  1.00            
ATOM    844  CD2 LEU B  10      27.047  35.445  29.788  4.00  1.00            
ATOM    845    C LEU B  10      28.743  31.572  27.927  4.00  1.00            
ATOM    846    O LEU B  10      28.594  31.047  29.030  4.00  1.00            
ATOM    847    N VAL B  11      29.828  31.339  27.173  4.00  1.00            
ATOM    848   CA VAL B  11      30.861  30.492  27.687  4.00  1.00            
ATOM    849   CB VAL B  11      30.790  29.083  27.176  4.00  1.00            
ATOM    850  CG1 VAL B  11      31.085  29.097  25.667  4.00  1.00            
ATOM    851  CG2 VAL B  11      31.765  28.216  27.990  4.00  1.00            
ATOM    852    C VAL B  11      32.150  31.062  27.206  4.00  1.00            
ATOM    853    O VAL B  11      32.167  31.897  26.303  4.00  1.00            
ATOM    854    N THR B  12      33.273  30.624  27.805  4.00  1.00            
ATOM    855   CA THR B  12      34.542  31.134  27.382  4.00  1.00            
ATOM    856   CB THR B  12      35.462  31.463  28.520  4.00  1.00            
ATOM    857  OG1 THR B  12      36.637  32.097  28.041  4.00  1.00            
ATOM    858  CG2 THR B  12      35.810  30.166  29.268  4.00  1.00            
ATOM    859    C THR B  12      35.184  30.079  26.524  4.00  1.00            
ATOM    860    O THR B  12      35.125  28.890  26.838  4.00  1.00            
ATOM    861    N ILE B  13      35.802  30.499  25.399  4.00  1.00            
ATOM    862   CA ILE B  13      36.389  29.586  24.457  4.00  1.00            
ATOM    863   CB ILE B  13      35.718  29.633  23.117  4.00  1.00            
ATOM    864  CG1 ILE B  13      36.174  28.461  22.234  4.00  1.00            
ATOM    865  CG2 ILE B  13      35.974  31.023  22.510  4.00  1.00            
ATOM    866  CD1 ILE B  13      35.290  28.254  21.005  4.00  1.00            
ATOM    867    C ILE B  13      37.830  29.946  24.254  4.00  1.00            
ATOM    868    O ILE B  13      38.196  31.119  24.248  4.00  1.00            
ATOM    869    N ARG B  14      38.695  28.921  24.113  4.00  1.00            
ATOM    870   CA ARG B  14      40.096  29.148  23.883  4.00  1.00            
ATOM    871   CB ARG B  14      40.948  28.441  24.952  4.00  1.00            
ATOM    872   CG ARG B  14      42.455  28.675  24.860  4.00  1.00            
ATOM    873   CD ARG B  14      43.250  27.838  25.866  4.00  1.00            
ATOM    874   NE ARG B  14      43.473  26.495  25.260  4.00  1.00            
ATOM    875   CZ ARG B  14      44.344  25.622  25.847  4.00  1.00            
ATOM    876  NH1 ARG B  14      44.984  25.974  27.001  4.00  1.00            
ATOM    877  NH2 ARG B  14      44.576  24.403  25.281  4.00  1.00            
ATOM    878    C ARG B  14      40.400  28.513  22.557  4.00  1.00            
ATOM    879    O ARG B  14      40.511  27.292  22.470  4.00  1.00            
ATOM    880    N ILE B  15      40.525  29.316  21.477  4.00  1.00            
ATOM    881   CA ILE B  15      40.840  28.736  20.195  4.00  1.00            
ATOM    882   CB ILE B  15      39.698  28.722  19.224  4.00  1.00            
ATOM    883  CG1 ILE B  15      39.267  30.153  18.869  4.00  1.00            
ATOM    884  CG2 ILE B  15      38.576  27.858  19.818  4.00  1.00            
ATOM    885  CD1 ILE B  15      38.304  30.214  17.683  4.00  1.00            
ATOM    886    C ILE B  15      41.907  29.564  19.562  4.00  1.00            
ATOM    887    O ILE B  15      41.848  30.792  19.587  4.00  1.00            
ATOM    888    N GLY B  16      42.937  28.906  19.003  3.00  1.00            
ATOM    889   CA GLY B  16      43.956  29.626  18.298  3.00  1.00            
ATOM    890    C GLY B  16      44.716  30.436  19.296  3.00  1.00            
ATOM    891    O GLY B  16      45.543  31.268  18.929  3.00  1.00            
ATOM    892    N GLY B  17      44.454  30.208  20.596  3.00  1.00            
ATOM    893   CA GLY B  17      45.133  30.953  21.612  3.00  1.00            
ATOM    894    C GLY B  17      44.343  32.194  21.885  3.00  1.00            
ATOM    895    O GLY B  17      44.677  32.958  22.789  3.00  1.00            
ATOM    896    N GLN B  18      43.266  32.436  21.111  4.00  1.00            
ATOM    897   CA GLN B  18      42.477  33.614  21.347  4.00  1.00            
ATOM    898   CB GLN B  18      41.926  34.253  20.061  4.00  1.00            
ATOM    899   CG GLN B  18      40.928  33.374  19.304  4.00  1.00            
ATOM    900   CD GLN B  18      40.485  34.154  18.073  4.00  1.00            
ATOM    901  OE1 GLN B  18      39.468  33.847  17.454  4.00  1.00            
ATOM    902  NE2 GLN B  18      41.280  35.194  17.706  4.00  1.00            
ATOM    903    C GLN B  18      41.318  33.198  22.188  4.00  1.00            
ATOM    904    O GLN B  18      40.636  32.221  21.880  4.00  1.00            
ATOM    905    N LEU B  19      41.075  33.917  23.299  4.00  1.00            
ATOM    906   CA LEU B  19      39.961  33.555  24.125  4.00  1.00            
ATOM    907   CB LEU B  19      40.095  34.002  25.597  4.00  1.00            
ATOM    908   CG LEU B  19      39.981  35.522  25.852  4.00  1.00            
ATOM    909  CD1 LEU B  19      38.527  36.032  25.817  4.00  1.00            
ATOM    910  CD2 LEU B  19      40.713  35.917  27.143  4.00  1.00            
ATOM    911    C LEU B  19      38.758  34.209  23.535  4.00  1.00            
ATOM    912    O LEU B  19      38.868  35.260  22.907  4.00  1.00            
ATOM    913    N LYS B  20      37.565  33.605  23.699  4.00  1.00            
ATOM    914   CA LYS B  20      36.429  34.262  23.130  4.00  1.00            
ATOM    915   CB LYS B  20      36.183  33.878  21.660  4.00  1.00            
ATOM    916   CG LYS B  20      35.180  34.783  20.943  4.00  1.00            
ATOM    917   CD LYS B  20      35.692  36.207  20.715  4.00  1.00            
ATOM    918   CE LYS B  20      34.721  37.085  19.923  4.00  1.00            
ATOM    919   NZ LYS B  20      33.463  37.255  20.683  4.00  1.00            
ATOM    920    C LYS B  20      35.210  33.902  23.908  4.00  1.00            
ATOM    921    O LYS B  20      35.207  32.939  24.670  4.00  1.00            
ATOM    922    N GLU B  21      34.135  34.698  23.755  4.00  1.00            
ATOM    923   CA GLU B  21      32.925  34.364  24.439  4.00  1.00            
ATOM    924   CB GLU B  21      32.137  35.563  24.988  4.00  1.00            
ATOM    925   CG GLU B  21      32.798  36.207  26.205  4.00  1.00            
ATOM    926   CD GLU B  21      31.788  37.162  26.821  4.00  1.00            
ATOM    927  OE1 GLU B  21      30.583  36.793  26.873  4.00  1.00            
ATOM    928  OE2 GLU B  21      32.208  38.265  27.257  4.00  1.00            
ATOM    929    C GLU B  21      32.056  33.665  23.448  4.00  1.00            
ATOM    930    O GLU B  21      31.960  34.089  22.298  4.00  1.00            
ATOM    931    N ALA B  22      31.400  32.557  23.853  4.00  1.00            
ATOM    932   CA ALA B  22      30.639  31.885  22.845  4.00  1.00            
ATOM    933   CB ALA B  22      31.317  30.614  22.299  4.00  1.00            
ATOM    934    C ALA B  22      29.284  31.501  23.330  4.00  1.00            
ATOM    935    O ALA B  22      29.055  31.268  24.517  4.00  1.00            
ATOM    936    N LEU B  23      28.348  31.443  22.362  4.00  1.00            
ATOM    937   CA LEU B  23      26.983  31.065  22.557  4.00  1.00            
ATOM    938   CB LEU B  23      26.051  31.752  21.543  4.00  1.00            
ATOM    939   CG LEU B  23      24.596  31.249  21.535  4.00  1.00            
ATOM    940  CD1 LEU B  23      23.877  31.543  22.859  4.00  1.00            
ATOM    941  CD2 LEU B  23      23.837  31.791  20.312  4.00  1.00            
ATOM    942    C LEU B  23      26.918  29.592  22.273  4.00  1.00            
ATOM    943    O LEU B  23      27.189  29.165  21.152  4.00  1.00            
ATOM    944    N LEU B  24      26.589  28.764  23.288  4.00  1.00            
ATOM    945   CA LEU B  24      26.415  27.368  23.000  4.00  1.00            
ATOM    946   CB LEU B  24      26.439  26.447  24.235  4.00  1.00            
ATOM    947   CG LEU B  24      27.842  26.198  24.823  4.00  1.00            
ATOM    948  CD1 LEU B  24      28.529  27.503  25.254  4.00  1.00            
ATOM    949  CD2 LEU B  24      27.782  25.158  25.954  4.00  1.00            
ATOM    950    C LEU B  24      25.072  27.288  22.393  4.00  1.00            
ATOM    951    O LEU B  24      24.098  27.780  22.959  4.00  1.00            
ATOM    952    N ASP B  25      24.978  26.670  21.209  1.00  1.00            
ATOM    953   CA ASP B  25      23.703  26.750  20.586  1.00  1.00            
ATOM    954   CB ASP B  25      23.703  27.824  19.474  1.00  1.00            
ATOM    955   CG ASP B  25      22.421  27.813  18.646  1.00  1.00            
ATOM    956  OD1 ASP B  25      22.199  26.830  17.886  1.00  1.00            
ATOM    957  OD2 ASP B  25      21.656  28.807  18.746  1.00  1.00            
ATOM    958    C ASP B  25      23.314  25.466  19.984  1.00  1.00            
ATOM    959    O ASP B  25      23.885  25.024  18.988  1.00  1.00            
ATOM    960    N THR B  26      22.328  24.815  20.607  3.00  1.00            
ATOM    961   CA THR B  26      21.759  23.750  19.873  3.00  1.00            
ATOM    962   CB THR B  26      20.901  22.832  20.692  3.00  1.00            
ATOM    963  OG1 THR B  26      20.539  21.690  19.931  3.00  1.00            
ATOM    964  CG2 THR B  26      19.650  23.594  21.159  3.00  1.00            
ATOM    965    C THR B  26      20.897  24.525  18.936  3.00  1.00            
ATOM    966    O THR B  26      20.443  25.609  19.296  3.00  1.00            
ATOM    967    N GLY B  27      20.637  24.037  17.715  3.00  1.00            
ATOM    968   CA GLY B  27      19.883  24.890  16.842  3.00  1.00            
ATOM    969    C GLY B  27      20.720  25.201  15.648  3.00  1.00            
ATOM    970    O GLY B  27      20.189  25.475  14.573  3.00  1.00            
ATOM    971    N ALA B  28      22.055  25.153  15.792  1.00  1.00            
ATOM    972   CA ALA B  28      22.863  25.441  14.647  1.00  1.00            
ATOM    973   CB ALA B  28      23.934  26.515  14.901  1.00  1.00            
ATOM    974    C ALA B  28      23.586  24.172  14.265  1.00  1.00            
ATOM    975    O ALA B  28      24.127  23.475  15.121  1.00  1.00            
ATOM    976    N ASP B  29      23.592  23.840  12.952  1.00  1.00            
ATOM    977   CA ASP B  29      24.197  22.642  12.416  1.00  1.00            
ATOM    978   CB ASP B  29      23.972  22.497  10.903  1.00  1.00            
ATOM    979   CG ASP B  29      22.492  22.273  10.652  1.00  1.00            
ATOM    980  OD1 ASP B  29      21.737  22.136  11.651  1.00  1.00            
ATOM    981  OD2 ASP B  29      22.097  22.233   9.456  1.00  1.00            
ATOM    982    C ASP B  29      25.682  22.685  12.578  1.00  1.00            
ATOM    983    O ASP B  29      26.291  21.698  12.982  1.00  1.00            
ATOM    984    N ASP B  30      26.318  23.830  12.259  1.00  1.00            
ATOM    985   CA ASP B  30      27.753  23.875  12.282  1.00  1.00            
ATOM    986   CB ASP B  30      28.373  24.379  10.965  1.00  1.00            
ATOM    987   CG ASP B  30      28.188  23.330   9.882  1.00  1.00            
ATOM    988  OD1 ASP B  30      27.968  22.142  10.237  1.00  1.00            
ATOM    989  OD2 ASP B  30      28.271  23.705   8.682  1.00  1.00            
ATOM    990    C ASP B  30      28.217  24.845  13.318  1.00  1.00            
ATOM    991    O ASP B  30      27.432  25.375  14.102  1.00  1.00            
ATOM    992    N THR B  31      29.547  25.084  13.335  1.00  1.00            
ATOM    993   CA THR B  31      30.133  26.022  14.246  1.00  1.00            
ATOM    994   CB THR B  31      31.382  25.516  14.909  1.00  1.00            
ATOM    995  OG1 THR B  31      31.104  24.333  15.646  1.00  1.00            
ATOM    996  CG2 THR B  31      31.924  26.609  15.844  1.00  1.00            
ATOM    997    C THR B  31      30.507  27.248  13.452  1.00  1.00            
ATOM    998    O THR B  31      31.292  27.150  12.513  1.00  1.00            
ATOM    999    N VAL B  32      29.948  28.439  13.793  4.00  1.00            
ATOM   1000   CA VAL B  32      30.288  29.648  13.075  4.00  1.00            
ATOM   1001   CB VAL B  32      29.110  30.357  12.463  4.00  1.00            
ATOM   1002  CG1 VAL B  32      29.615  31.636  11.770  4.00  1.00            
ATOM   1003  CG2 VAL B  32      28.392  29.386  11.510  4.00  1.00            
ATOM   1004    C VAL B  32      30.943  30.580  14.033  4.00  1.00            
ATOM   1005    O VAL B  32      30.458  30.791  15.143  4.00  1.00            
ATOM   1006    N LEU B  33      32.087  31.151  13.609  4.00  1.00            
ATOM   1007   CA LEU B  33      32.825  32.061  14.429  4.00  1.00            
ATOM   1008   CB LEU B  33      34.290  31.638  14.637  4.00  1.00            
ATOM   1009   CG LEU B  33      34.414  30.340  15.464  4.00  1.00            
ATOM   1010  CD1 LEU B  33      33.736  29.157  14.758  4.00  1.00            
ATOM   1011  CD2 LEU B  33      35.875  30.048  15.841  4.00  1.00            
ATOM   1012    C LEU B  33      32.791  33.397  13.759  4.00  1.00            
ATOM   1013    O LEU B  33      32.565  33.493  12.553  4.00  1.00            
ATOM   1014    N GLU B  34      32.991  34.475  14.540  1.00  1.00            
ATOM   1015   CA GLU B  34      32.988  35.798  13.986  1.00  1.00            
ATOM   1016   CB GLU B  34      33.156  36.903  15.043  1.00  1.00            
ATOM   1017   CG GLU B  34      32.008  36.972  16.053  1.00  1.00            
ATOM   1018   CD GLU B  34      32.326  38.083  17.043  1.00  1.00            
ATOM   1019  OE1 GLU B  34      32.577  39.231  16.590  1.00  1.00            
ATOM   1020  OE2 GLU B  34      32.331  37.794  18.271  1.00  1.00            
ATOM   1021    C GLU B  34      34.184  35.841  13.094  1.00  1.00            
ATOM   1022    O GLU B  34      35.054  34.975  13.180  1.00  1.00            
ATOM   1023    N GLU B  35      34.243  36.839  12.192  1.00  1.00            
ATOM   1024   CA GLU B  35      35.313  36.903  11.239  1.00  1.00            
ATOM   1025   CB GLU B  35      35.259  38.173  10.378  1.00  1.00            
ATOM   1026   CG GLU B  35      33.994  38.246   9.521  1.00  1.00            
ATOM   1027   CD GLU B  35      34.011  39.560   8.756  1.00  1.00            
ATOM   1028  OE1 GLU B  35      34.695  39.618   7.701  1.00  1.00            
ATOM   1029  OE2 GLU B  35      33.345  40.524   9.221  1.00  1.00            
ATOM   1030    C GLU B  35      36.607  36.871  11.961  1.00  1.00            
ATOM   1031    O GLU B  35      36.861  37.658  12.872  1.00  1.00            
ATOM   1032    N MET B  36      37.449  35.905  11.556  1.00  1.00            
ATOM   1033   CA MET B  36      38.737  35.744  12.141  1.00  1.00            
ATOM   1034   CB MET B  36      38.760  34.812  13.363  1.00  1.00            
ATOM   1035   CG MET B  36      38.443  33.357  13.021  1.00  1.00            
ATOM   1036   SD MET B  36      38.580  32.210  14.424  1.00  1.00            
ATOM   1037   CE MET B  36      37.170  32.899  15.335  1.00  1.00            
ATOM   1038    C MET B  36      39.599  35.127  11.118  1.00  1.00            
ATOM   1039    O MET B  36      39.129  34.698  10.065  1.00  1.00            
ATOM   1040    N ASN B  37      40.910  35.113  11.388  1.00  1.00            
ATOM   1041   CA ASN B  37      41.751  34.429  10.472  1.00  1.00            
ATOM   1042   CB ASN B  37      42.737  35.334   9.707  1.00  1.00            
ATOM   1043   CG ASN B  37      43.727  35.934  10.691  1.00  1.00            
ATOM   1044  OD1 ASN B  37      43.518  37.024  11.221  1.00  1.00            
ATOM   1045  ND2 ASN B  37      44.841  35.197  10.941  1.00  1.00            
ATOM   1046    C ASN B  37      42.528  33.444  11.266  1.00  1.00            
ATOM   1047    O ASN B  37      43.073  33.761  12.323  1.00  1.00            
ATOM   1048    N LEU B  38      42.560  32.193  10.780  1.00  1.00            
ATOM   1049   CA LEU B  38      43.300  31.183  11.461  1.00  1.00            
ATOM   1050   CB LEU B  38      42.452  30.029  12.036  1.00  1.00            
ATOM   1051   CG LEU B  38      41.663  30.384  13.306  1.00  1.00            
ATOM   1052  CD1 LEU B  38      40.917  29.155  13.846  1.00  1.00            
ATOM   1053  CD2 LEU B  38      42.582  31.023  14.359  1.00  1.00            
ATOM   1054    C LEU B  38      44.194  30.530  10.471  1.00  1.00            
ATOM   1055    O LEU B  38      44.189  30.798   9.271  1.00  1.00            
ATOM   1056    N PRO B  39      45.004  29.697  11.039  1.00  1.00            
ATOM   1057   CA PRO B  39      45.968  28.964  10.280  1.00  1.00            
ATOM   1058   CD PRO B  39      45.463  29.944  12.400  1.00  1.00            
ATOM   1059   CB PRO B  39      47.124  28.654  11.229  1.00  1.00            
ATOM   1060   CG PRO B  39      46.546  28.883  12.635  1.00  1.00            
ATOM   1061    C PRO B  39      45.385  27.729   9.652  1.00  1.00            
ATOM   1062    O PRO B  39      44.268  27.348  10.000  1.00  1.00            
ATOM   1063    N GLY B  40      46.129  27.117   8.710  1.00  1.00            
ATOM   1064   CA GLY B  40      45.725  25.857   8.152  1.00  1.00            
ATOM   1065    C GLY B  40      45.022  26.011   6.845  1.00  1.00            
ATOM   1066    O GLY B  40      44.861  27.112   6.321  1.00  1.00            
ATOM   1067    N LYS B  41      44.587  24.853   6.298  1.00  1.00            
ATOM   1068   CA LYS B  41      43.928  24.766   5.030  1.00  1.00            
ATOM   1069   CB LYS B  41      43.570  23.328   4.612  1.00  1.00            
ATOM   1070   CG LYS B  41      44.785  22.438   4.348  1.00  1.00            
ATOM   1071   CD LYS B  41      45.672  22.921   3.198  1.00  1.00            
ATOM   1072   CE LYS B  41      46.897  22.032   2.968  1.00  1.00            
ATOM   1073   NZ LYS B  41      47.708  22.559   1.848  1.00  1.00            
ATOM   1074    C LYS B  41      42.641  25.522   5.135  1.00  1.00            
ATOM   1075    O LYS B  41      42.009  25.557   6.189  1.00  1.00            
ATOM   1076    N TRP B  42      42.231  26.171   4.028  4.00  1.00            
ATOM   1077   CA TRP B  42      41.035  26.960   4.044  4.00  1.00            
ATOM   1078   CB TRP B  42      41.360  28.450   3.831  4.00  1.00            
ATOM   1079   CG TRP B  42      42.180  28.705   2.582  4.00  1.00            
ATOM   1080  CD2 TRP B  42      43.587  28.425   2.475  4.00  1.00            
ATOM   1081  CD1 TRP B  42      41.792  29.187   1.367  4.00  1.00            
ATOM   1082  NE1 TRP B  42      42.867  29.230   0.511  4.00  1.00            
ATOM   1083  CE2 TRP B  42      43.979  28.762   1.180  4.00  1.00            
ATOM   1084  CE3 TRP B  42      44.480  27.923   3.380  4.00  1.00            
ATOM   1085  CZ2 TRP B  42      45.272  28.602   0.769  4.00  1.00            
ATOM   1086  CZ3 TRP B  42      45.784  27.768   2.965  4.00  1.00            
ATOM   1087  CH2 TRP B  42      46.172  28.102   1.683  4.00  1.00            
ATOM   1088    C TRP B  42      40.169  26.531   2.912  4.00  1.00            
ATOM   1089    O TRP B  42      40.626  26.371   1.781  4.00  1.00            
ATOM   1090    N LYS B  43      38.876  26.330   3.212  4.00  1.00            
ATOM   1091   CA LYS B  43      37.939  25.946   2.195  4.00  1.00            
ATOM   1092   CB LYS B  43      37.463  24.497   2.337  4.00  1.00            
ATOM   1093   CG LYS B  43      38.483  23.439   1.892  4.00  1.00            
ATOM   1094   CD LYS B  43      38.770  23.461   0.389  4.00  1.00            
ATOM   1095   CE LYS B  43      39.416  22.175  -0.141  4.00  1.00            
ATOM   1096   NZ LYS B  43      40.848  22.119   0.228  4.00  1.00            
ATOM   1097    C LYS B  43      36.753  26.843   2.362  4.00  1.00            
ATOM   1098    O LYS B  43      36.241  26.984   3.472  4.00  1.00            
ATOM   1099    N PRO B  44      36.289  27.475   1.317  4.00  0.00            
ATOM   1100   CA PRO B  44      35.126  28.300   1.494  4.00  0.00            
ATOM   1101   CD PRO B  44      37.174  28.013   0.307  4.00  0.00            
ATOM   1102   CB PRO B  44      35.096  29.266   0.303  4.00  0.00            
ATOM   1103   CG PRO B  44      36.220  28.775  -0.630  4.00  0.00            
ATOM   1104    C PRO B  44      33.943  27.414   1.648  4.00  0.00            
ATOM   1105    O PRO B  44      33.911  26.347   1.040  4.00  0.00            
ATOM   1106    N LYS B  45      32.962  27.826   2.472  4.00  0.00            
ATOM   1107   CA LYS B  45      31.827  26.987   2.704  4.00  0.00            
ATOM   1108   CB LYS B  45      31.970  26.112   3.954  4.00  0.00            
ATOM   1109   CG LYS B  45      33.131  25.125   3.839  4.00  0.00            
ATOM   1110   CD LYS B  45      32.987  24.119   2.697  4.00  0.00            
ATOM   1111   CE LYS B  45      34.242  23.270   2.486  4.00  0.00            
ATOM   1112   NZ LYS B  45      33.923  22.090   1.654  4.00  0.00            
ATOM   1113    C LYS B  45      30.680  27.883   2.910  4.00  0.00            
ATOM   1114    O LYS B  45      30.692  29.043   2.499  4.00  0.00            
ATOM   1115    N MET B  46      29.630  27.357   3.549  4.00  0.00            
ATOM   1116   CA MET B  46      28.525  28.235   3.623  4.00  0.00            
ATOM   1117   CB MET B  46      27.616  28.061   2.397  4.00  0.00            
ATOM   1118   CG MET B  46      27.310  26.586   2.118  4.00  0.00            
ATOM   1119   SD MET B  46      26.474  26.256   0.537  4.00  0.00            
ATOM   1120   CE MET B  46      27.879  26.790  -0.484  4.00  0.00            
ATOM   1121    C MET B  46      27.709  28.007   4.838  4.00  0.00            
ATOM   1122    O MET B  46      27.580  26.890   5.335  4.00  0.00            
ATOM   1123    N ILE B  47      27.152  29.118   5.355  4.00  0.00            
ATOM   1124   CA ILE B  47      26.229  29.038   6.436  4.00  0.00            
ATOM   1125   CB ILE B  47      26.696  29.688   7.710  4.00  0.00            
ATOM   1126  CG1 ILE B  47      26.848  31.208   7.548  4.00  0.00            
ATOM   1127  CG2 ILE B  47      27.995  28.983   8.138  4.00  0.00            
ATOM   1128  CD1 ILE B  47      27.018  31.934   8.883  4.00  0.00            
ATOM   1129    C ILE B  47      25.002  29.759   5.961  4.00  0.00            
ATOM   1130    O ILE B  47      25.086  30.881   5.465  4.00  0.00            
ATOM   1131    N GLY B  48      23.824  29.119   6.082  4.00  0.00            
ATOM   1132   CA GLY B  48      22.611  29.700   5.580  4.00  0.00            
ATOM   1133    C GLY B  48      22.292  30.959   6.321  4.00  0.00            
ATOM   1134    O GLY B  48      21.864  31.947   5.725  4.00  0.00            
ATOM   1135    N GLY B  49      22.480  30.956   7.654  1.00  0.00            
ATOM   1136   CA GLY B  49      22.105  32.106   8.424  1.00  0.00            
ATOM   1137    C GLY B  49      20.616  31.952   8.572  1.00  0.00            
ATOM   1138    O GLY B  49      20.020  31.073   7.951  1.00  0.00            
ATOM   1139    N ILE B  50      19.965  32.793   9.400  1.00  0.00            
ATOM   1140   CA ILE B  50      18.539  32.697   9.576  1.00  0.00            
ATOM   1141   CB ILE B  50      18.055  33.640  10.650  1.00  0.00            
ATOM   1142  CG1 ILE B  50      16.534  33.532  10.829  1.00  0.00            
ATOM   1143  CG2 ILE B  50      18.569  35.061  10.359  1.00  0.00            
ATOM   1144  CD1 ILE B  50      15.998  34.418  11.953  1.00  0.00            
ATOM   1145    C ILE B  50      17.844  33.048   8.296  1.00  0.00            
ATOM   1146    O ILE B  50      16.994  32.302   7.813  1.00  0.00            
ATOM   1147    N GLY B  51      18.222  34.197   7.704  1.00  0.00            
ATOM   1148   CA GLY B  51      17.664  34.681   6.478  1.00  0.00            
ATOM   1149    C GLY B  51      18.717  35.589   5.947  1.00  0.00            
ATOM   1150    O GLY B  51      18.457  36.743   5.606  1.00  0.00            
ATOM   1151    N GLY B  52      19.957  35.068   5.879  1.00  0.00            
ATOM   1152   CA GLY B  52      21.046  35.836   5.367  1.00  0.00            
ATOM   1153    C GLY B  52      22.158  34.878   5.073  1.00  0.00            
ATOM   1154    O GLY B  52      22.859  34.421   5.974  1.00  0.00            
ATOM   1155    N PHE B  53      22.362  34.593   3.773  4.00  0.00            
ATOM   1156   CA PHE B  53      23.348  33.665   3.297  4.00  0.00            
ATOM   1157   CB PHE B  53      23.195  33.512   1.770  4.00  0.00            
ATOM   1158   CG PHE B  53      24.203  32.595   1.181  4.00  0.00            
ATOM   1159  CD1 PHE B  53      24.104  31.231   1.327  4.00  0.00            
ATOM   1160  CD2 PHE B  53      25.236  33.118   0.438  4.00  0.00            
ATOM   1161  CE1 PHE B  53      25.042  30.400   0.759  4.00  0.00            
ATOM   1162  CE2 PHE B  53      26.174  32.294  -0.132  4.00  0.00            
ATOM   1163   CZ PHE B  53      26.079  30.932   0.031  4.00  0.00            
ATOM   1164    C PHE B  53      24.694  34.223   3.634  4.00  0.00            
ATOM   1165    O PHE B  53      25.013  35.359   3.287  4.00  0.00            
ATOM   1166    N ILE B  54      25.515  33.427   4.355  4.00  0.00            
ATOM   1167   CA ILE B  54      26.836  33.859   4.712  4.00  0.00            
ATOM   1168   CB ILE B  54      27.080  33.935   6.189  4.00  0.00            
ATOM   1169  CG1 ILE B  54      26.174  34.997   6.834  4.00  0.00            
ATOM   1170  CG2 ILE B  54      28.582  34.184   6.406  4.00  0.00            
ATOM   1171  CD1 ILE B  54      26.161  34.939   8.361  4.00  0.00            
ATOM   1172    C ILE B  54      27.801  32.862   4.164  4.00  0.00            
ATOM   1173    O ILE B  54      27.744  31.678   4.496  4.00  0.00            
ATOM   1174    N LYS B  55      28.712  33.324   3.289  4.00  0.00            
ATOM   1175   CA LYS B  55      29.719  32.452   2.762  4.00  0.00            
ATOM   1176   CB LYS B  55      30.370  32.985   1.476  4.00  0.00            
ATOM   1177   CG LYS B  55      29.380  33.073   0.312  4.00  0.00            
ATOM   1178   CD LYS B  55      29.893  33.874  -0.885  4.00  0.00            
ATOM   1179   CE LYS B  55      28.891  33.938  -2.041  4.00  0.00            
ATOM   1180   NZ LYS B  55      27.672  34.663  -1.614  4.00  0.00            
ATOM   1181    C LYS B  55      30.737  32.375   3.816  4.00  0.00            
ATOM   1182    O LYS B  55      30.900  33.305   4.605  4.00  0.00            
ATOM   1183    N VAL B  56      31.454  31.252   3.875  4.00  0.00            
ATOM   1184   CA VAL B  56      32.305  31.210   5.003  4.00  0.00            
ATOM   1185   CB VAL B  56      31.748  30.390   6.125  4.00  0.00            
ATOM   1186  CG1 VAL B  56      30.444  31.041   6.614  4.00  0.00            
ATOM   1187  CG2 VAL B  56      31.577  28.949   5.616  4.00  0.00            
ATOM   1188    C VAL B  56      33.594  30.600   4.672  4.00  0.00            
ATOM   1189    O VAL B  56      33.818  30.060   3.590  4.00  0.00            
ATOM   1190    N ARG B  57      34.498  30.734   5.646  4.00  0.00            
ATOM   1191   CA ARG B  57      35.737  30.083   5.510  4.00  0.00            
ATOM   1192   CB ARG B  57      36.942  30.972   5.870  4.00  0.00            
ATOM   1193   CG ARG B  57      37.089  32.180   4.935  4.00  0.00            
ATOM   1194   CD ARG B  57      38.078  31.981   3.781  4.00  0.00            
ATOM   1195   NE ARG B  57      37.936  33.152   2.865  4.00  0.00            
ATOM   1196   CZ ARG B  57      38.689  34.278   3.038  4.00  0.00            
ATOM   1197  NH1 ARG B  57      39.653  34.325   4.003  4.00  0.00            
ATOM   1198  NH2 ARG B  57      38.478  35.364   2.236  4.00  0.00            
ATOM   1199    C ARG B  57      35.666  28.927   6.460  4.00  0.00            
ATOM   1200    O ARG B  57      35.569  29.119   7.670  4.00  0.00            
ATOM   1201    N GLN B  58      35.684  27.684   5.933  4.00  1.00            
ATOM   1202   CA GLN B  58      35.574  26.558   6.815  4.00  1.00            
ATOM   1203   CB GLN B  58      34.743  25.379   6.288  4.00  1.00            
ATOM   1204   CG GLN B  58      34.632  24.248   7.316  4.00  1.00            
ATOM   1205   CD GLN B  58      33.975  23.050   6.652  4.00  1.00            
ATOM   1206  OE1 GLN B  58      32.893  22.617   7.044  4.00  1.00            
ATOM   1207  NE2 GLN B  58      34.654  22.488   5.614  4.00  1.00            
ATOM   1208    C GLN B  58      36.941  26.021   7.057  4.00  1.00            
ATOM   1209    O GLN B  58      37.742  25.887   6.133  4.00  1.00            
ATOM   1210    N TYR B  59      37.249  25.714   8.333  4.00  1.00            
ATOM   1211   CA TYR B  59      38.509  25.105   8.620  4.00  1.00            
ATOM   1212   CB TYR B  59      39.361  25.785   9.700  4.00  1.00            
ATOM   1213   CG TYR B  59      40.641  25.017   9.728  4.00  1.00            
ATOM   1214  CD1 TYR B  59      40.777  23.900  10.520  4.00  1.00            
ATOM   1215  CD2 TYR B  59      41.700  25.399   8.937  4.00  1.00            
ATOM   1216  CE1 TYR B  59      41.956  23.191  10.543  4.00  1.00            
ATOM   1217  CE2 TYR B  59      42.882  24.696   8.954  4.00  1.00            
ATOM   1218   CZ TYR B  59      43.009  23.588   9.760  4.00  1.00            
ATOM   1219   OH TYR B  59      44.218  22.859   9.784  4.00  1.00            
ATOM   1220    C TYR B  59      38.164  23.742   9.153  4.00  1.00            
ATOM   1221    O TYR B  59      37.233  23.595   9.945  4.00  1.00            
ATOM   1222    N ASP B  60      38.898  22.701   8.710  4.00  1.00            
ATOM   1223   CA ASP B  60      38.555  21.337   9.020  4.00  1.00            
ATOM   1224   CB ASP B  60      39.525  20.339   8.360  4.00  1.00            
ATOM   1225   CG ASP B  60      39.361  20.413   6.851  4.00  1.00            
ATOM   1226  OD1 ASP B  60      38.448  21.149   6.391  4.00  1.00            
ATOM   1227  OD2 ASP B  60      40.143  19.729   6.137  4.00  1.00            
ATOM   1228    C ASP B  60      38.582  20.993  10.488  4.00  1.00            
ATOM   1229    O ASP B  60      37.537  20.715  11.071  4.00  1.00            
ATOM   1230    N GLN B  61      39.770  21.014  11.137  4.00  1.00            
ATOM   1231   CA GLN B  61      39.823  20.613  12.522  4.00  1.00            
ATOM   1232   CB GLN B  61      40.557  19.282  12.785  4.00  1.00            
ATOM   1233   CG GLN B  61      39.906  18.047  12.156  4.00  1.00            
ATOM   1234   CD GLN B  61      40.577  17.791  10.814  4.00  1.00            
ATOM   1235  OE1 GLN B  61      40.256  16.830  10.116  4.00  1.00            
ATOM   1236  NE2 GLN B  61      41.545  18.670  10.446  4.00  1.00            
ATOM   1237    C GLN B  61      40.585  21.658  13.251  4.00  1.00            
ATOM   1238    O GLN B  61      41.811  21.709  13.176  4.00  1.00            
ATOM   1239    N ILE B  62      39.871  22.528  13.979  4.00  1.00            
ATOM   1240   CA ILE B  62      40.584  23.490  14.752  4.00  1.00            
ATOM   1241   CB ILE B  62      40.165  24.914  14.518  4.00  1.00            
ATOM   1242  CG1 ILE B  62      40.430  25.337  13.065  4.00  1.00            
ATOM   1243  CG2 ILE B  62      40.893  25.790  15.549  4.00  1.00            
ATOM   1244  CD1 ILE B  62      39.773  26.663  12.680  4.00  1.00            
ATOM   1245    C ILE B  62      40.232  23.190  16.165  4.00  1.00            
ATOM   1246    O ILE B  62      39.064  23.273  16.543  4.00  1.00            
ATOM   1247    N PRO B  63      41.194  22.817  16.958  4.00  1.00            
ATOM   1248   CA PRO B  63      40.919  22.503  18.327  4.00  1.00            
ATOM   1249   CD PRO B  63      42.585  23.180  16.748  4.00  1.00            
ATOM   1250   CB PRO B  63      42.278  22.230  18.963  4.00  1.00            
ATOM   1251   CG PRO B  63      43.222  23.140  18.150  4.00  1.00            
ATOM   1252    C PRO B  63      40.247  23.654  18.982  4.00  1.00            
ATOM   1253    O PRO B  63      40.796  24.748  18.985  4.00  1.00            
ATOM   1254    N VAL B  64      39.056  23.421  19.562  4.00  1.00            
ATOM   1255   CA VAL B  64      38.456  24.507  20.255  4.00  1.00            
ATOM   1256   CB VAL B  64      37.148  24.981  19.694  4.00  1.00            
ATOM   1257  CG1 VAL B  64      37.395  25.532  18.278  4.00  1.00            
ATOM   1258  CG2 VAL B  64      36.127  23.837  19.773  4.00  1.00            
ATOM   1259    C VAL B  64      38.219  24.045  21.643  4.00  1.00            
ATOM   1260    O VAL B  64      37.664  22.972  21.876  4.00  1.00            
ATOM   1261    N GLU B  65      38.663  24.856  22.611  4.00  1.00            
ATOM   1262   CA GLU B  65      38.449  24.498  23.970  4.00  1.00            
ATOM   1263   CB GLU B  65      39.601  24.918  24.892  4.00  1.00            
ATOM   1264   CG GLU B  65      39.484  24.395  26.321  4.00  1.00            
ATOM   1265   CD GLU B  65      40.671  24.971  27.075  4.00  1.00            
ATOM   1266  OE1 GLU B  65      40.943  26.184  26.880  4.00  1.00            
ATOM   1267  OE2 GLU B  65      41.325  24.214  27.841  4.00  1.00            
ATOM   1268    C GLU B  65      37.235  25.265  24.384  4.00  1.00            
ATOM   1269    O GLU B  65      37.048  26.419  24.004  4.00  1.00            
ATOM   1270    N ILE B  66      36.360  24.603  25.152  4.00  1.00            
ATOM   1271   CA ILE B  66      35.200  25.212  25.724  4.00  1.00            
ATOM   1272   CB ILE B  66      33.939  24.409  25.530  4.00  1.00            
ATOM   1273  CG1 ILE B  66      33.604  24.305  24.032  4.00  1.00            
ATOM   1274  CG2 ILE B  66      32.802  25.041  26.352  4.00  1.00            
ATOM   1275  CD1 ILE B  66      33.331  25.654  23.368  4.00  1.00            
ATOM   1276    C ILE B  66      35.592  25.161  27.144  4.00  1.00            
ATOM   1277    O ILE B  66      36.584  24.500  27.445  4.00  1.00            
ATOM   1278    N CYS B  67      34.898  25.896  28.028  3.00  1.00            
ATOM   1279   CA CYS B  67      35.340  25.920  29.382  3.00  1.00            
ATOM   1280   CB CYS B  67      34.434  26.739  30.328  3.00  1.00            
ATOM   1281   SG CYS B  67      32.728  26.117  30.457  3.00  1.00            
ATOM   1282    C CYS B  67      35.441  24.514  29.911  3.00  1.00            
ATOM   1283    O CYS B  67      34.448  23.847  30.194  3.00  1.00            
ATOM   1284    N GLY B  68      36.695  24.024  30.011  3.00  1.00            
ATOM   1285   CA GLY B  68      37.004  22.740  30.565  3.00  1.00            
ATOM   1286    C GLY B  68      36.577  21.617  29.672  3.00  1.00            
ATOM   1287    O GLY B  68      36.373  20.501  30.147  3.00  1.00            
ATOM   1288    N HIS B  69      36.406  21.863  28.362  4.00  1.00            
ATOM   1289   CA HIS B  69      36.060  20.762  27.509  4.00  1.00            
ATOM   1290  ND1 HIS B  69      33.626  18.944  28.803  4.00  1.00            
ATOM   1291   CG HIS B  69      33.811  20.257  28.433  4.00  1.00            
ATOM   1292   CB HIS B  69      34.565  20.669  27.206  4.00  1.00            
ATOM   1293  NE2 HIS B  69      32.600  20.189  30.333  4.00  1.00            
ATOM   1294  CD2 HIS B  69      33.180  21.005  29.376  4.00  1.00            
ATOM   1295  CE1 HIS B  69      32.896  18.963  29.946  4.00  1.00            
ATOM   1296    C HIS B  69      36.824  20.932  26.234  4.00  1.00            
ATOM   1297    O HIS B  69      36.953  22.041  25.721  4.00  1.00            
ATOM   1298    N LYS B  70      37.381  19.825  25.699  4.00  1.00            
ATOM   1299   CA LYS B  70      38.135  19.913  24.480  4.00  1.00            
ATOM   1300   CB LYS B  70      39.423  19.072  24.469  4.00  1.00            
ATOM   1301   CG LYS B  70      40.211  19.176  23.158  4.00  1.00            
ATOM   1302   CD LYS B  70      41.594  18.521  23.216  4.00  1.00            
ATOM   1303   CE LYS B  70      42.215  18.278  21.838  4.00  1.00            
ATOM   1304   NZ LYS B  70      43.511  17.576  21.977  4.00  1.00            
ATOM   1305    C LYS B  70      37.281  19.392  23.386  4.00  1.00            
ATOM   1306    O LYS B  70      36.586  18.391  23.544  4.00  1.00            
ATOM   1307    N ALA B  71      37.295  20.089  22.240  4.00  1.00            
ATOM   1308   CA ALA B  71      36.538  19.585  21.143  4.00  1.00            
ATOM   1309   CB ALA B  71      35.173  20.274  20.968  4.00  1.00            
ATOM   1310    C ALA B  71      37.317  19.847  19.915  4.00  1.00            
ATOM   1311    O ALA B  71      37.952  20.890  19.768  4.00  1.00            
ATOM   1312    N ILE B  72      37.289  18.876  18.995  4.00  1.00            
ATOM   1313   CA ILE B  72      37.974  19.088  17.770  4.00  1.00            
ATOM   1314   CB ILE B  72      39.023  18.061  17.464  4.00  1.00            
ATOM   1315  CG1 ILE B  72      39.737  18.416  16.148  4.00  1.00            
ATOM   1316  CG2 ILE B  72      38.362  16.673  17.475  4.00  1.00            
ATOM   1317  CD1 ILE B  72      41.006  17.603  15.900  4.00  1.00            
ATOM   1318    C ILE B  72      36.950  19.013  16.699  4.00  1.00            
ATOM   1319    O ILE B  72      36.124  18.101  16.683  4.00  1.00            
ATOM   1320    N GLY B  73      36.958  19.985  15.770  4.00  1.00            
ATOM   1321   CA GLY B  73      35.940  19.891  14.780  4.00  1.00            
ATOM   1322    C GLY B  73      36.050  21.004  13.803  4.00  1.00            
ATOM   1323    O GLY B  73      37.044  21.726  13.754  4.00  1.00            
ATOM   1324    N THR B  74      34.983  21.154  12.994  4.00  1.00            
ATOM   1325   CA THR B  74      34.957  22.132  11.953  4.00  1.00            
ATOM   1326   CB THR B  74      33.937  21.866  10.889  4.00  1.00            
ATOM   1327  OG1 THR B  74      34.110  22.772   9.809  4.00  1.00            
ATOM   1328  CG2 THR B  74      32.539  22.040  11.501  4.00  1.00            
ATOM   1329    C THR B  74      34.649  23.468  12.515  4.00  1.00            
ATOM   1330    O THR B  74      34.048  23.601  13.580  4.00  1.00            
ATOM   1331    N VAL B  75      35.107  24.502  11.787  4.00  1.00            
ATOM   1332   CA VAL B  75      34.841  25.855  12.146  4.00  1.00            
ATOM   1333   CB VAL B  75      36.030  26.543  12.740  4.00  1.00            
ATOM   1334  CG1 VAL B  75      35.718  28.037  12.886  4.00  1.00            
ATOM   1335  CG2 VAL B  75      36.363  25.846  14.070  4.00  1.00            
ATOM   1336    C VAL B  75      34.486  26.564  10.888  4.00  1.00            
ATOM   1337    O VAL B  75      35.193  26.471   9.885  4.00  1.00            
ATOM   1338    N LEU B  76      33.353  27.281  10.909  4.00  1.00            
ATOM   1339   CA LEU B  76      32.974  28.031   9.761  4.00  1.00            
ATOM   1340   CB LEU B  76      31.561  27.704   9.235  4.00  1.00            
ATOM   1341   CG LEU B  76      31.431  26.310   8.588  4.00  1.00            
ATOM   1342  CD1 LEU B  76      31.741  25.186   9.590  4.00  1.00            
ATOM   1343  CD2 LEU B  76      30.062  26.135   7.910  4.00  1.00            
ATOM   1344    C LEU B  76      32.974  29.476  10.176  4.00  1.00            
ATOM   1345    O LEU B  76      32.131  29.892  10.971  4.00  1.00            
ATOM   1346    N VAL B  77      33.920  30.291   9.655  4.00  1.00            
ATOM   1347   CA VAL B  77      33.942  31.683  10.034  4.00  1.00            
ATOM   1348   CB VAL B  77      35.314  32.282  10.147  4.00  1.00            
ATOM   1349  CG1 VAL B  77      36.022  32.177   8.787  4.00  1.00            
ATOM   1350  CG2 VAL B  77      35.150  33.731  10.638  4.00  1.00            
ATOM   1351    C VAL B  77      33.195  32.446   8.985  4.00  1.00            
ATOM   1352    O VAL B  77      33.469  32.326   7.793  4.00  1.00            
ATOM   1353    N GLY B  78      32.201  33.249   9.420  1.00  1.00            
ATOM   1354   CA GLY B  78      31.419  34.052   8.521  1.00  1.00            
ATOM   1355    C GLY B  78      30.841  35.138   9.363  1.00  1.00            
ATOM   1356    O GLY B  78      30.475  34.915  10.518  1.00  1.00            
ATOM   1357    N PRO B  79      30.721  36.297   8.774  1.00  1.00            
ATOM   1358   CA PRO B  79      30.203  37.455   9.454  1.00  1.00            
ATOM   1359   CD PRO B  79      30.475  36.364   7.342  1.00  1.00            
ATOM   1360   CB PRO B  79      29.980  38.503   8.366  1.00  1.00            
ATOM   1361   CG PRO B  79      29.655  37.648   7.128  1.00  1.00            
ATOM   1362    C PRO B  79      28.944  37.160  10.185  1.00  1.00            
ATOM   1363    O PRO B  79      27.927  36.883   9.553  1.00  1.00            
ATOM   1364    N THR B  80      29.029  37.246  11.521  1.00  1.00            
ATOM   1365   CA THR B  80      27.940  37.051  12.431  1.00  1.00            
ATOM   1366   CB THR B  80      27.801  35.634  12.877  1.00  1.00            
ATOM   1367  OG1 THR B  80      26.722  35.514  13.797  1.00  1.00            
ATOM   1368  CG2 THR B  80      29.127  35.195  13.516  1.00  1.00            
ATOM   1369    C THR B  80      28.306  37.836  13.633  1.00  1.00            
ATOM   1370    O THR B  80      29.480  38.039  13.940  1.00  1.00            
ATOM   1371    N PRO B  81      27.308  38.313  14.300  1.00  1.00            
ATOM   1372   CA PRO B  81      27.573  39.065  15.486  1.00  1.00            
ATOM   1373   CD PRO B  81      26.091  38.725  13.633  1.00  1.00            
ATOM   1374   CB PRO B  81      26.266  39.794  15.802  1.00  1.00            
ATOM   1375   CG PRO B  81      25.577  39.933  14.435  1.00  1.00            
ATOM   1376    C PRO B  81      27.983  38.144  16.572  1.00  1.00            
ATOM   1377    O PRO B  81      28.455  38.618  17.605  1.00  1.00            
ATOM   1378    N VAL B  82      27.810  36.814  16.392  1.00  1.00            
ATOM   1379   CA VAL B  82      28.065  35.996  17.530  1.00  1.00            
ATOM   1380   CB VAL B  82      26.800  35.529  18.185  1.00  1.00            
ATOM   1381  CG1 VAL B  82      26.018  36.754  18.686  1.00  1.00            
ATOM   1382  CG2 VAL B  82      26.025  34.676  17.167  1.00  1.00            
ATOM   1383    C VAL B  82      28.819  34.738  17.190  1.00  1.00            
ATOM   1384    O VAL B  82      28.783  34.258  16.060  1.00  1.00            
ATOM   1385    N ASN B  83      29.520  34.161  18.200  1.00  1.00            
ATOM   1386   CA ASN B  83      30.224  32.909  18.056  1.00  1.00            
ATOM   1387   CB ASN B  83      31.457  32.782  18.971  1.00  1.00            
ATOM   1388   CG ASN B  83      32.255  31.565  18.520  1.00  1.00            
ATOM   1389  OD1 ASN B  83      31.951  30.957  17.496  1.00  1.00            
ATOM   1390  ND2 ASN B  83      33.301  31.195  19.307  1.00  1.00            
ATOM   1391    C ASN B  83      29.236  31.874  18.486  1.00  1.00            
ATOM   1392    O ASN B  83      28.792  31.871  19.633  1.00  1.00            
ATOM   1393    N ILE B  84      28.851  30.975  17.560  4.00  1.00            
ATOM   1394   CA ILE B  84      27.849  29.992  17.858  4.00  1.00            
ATOM   1395   CB ILE B  84      26.736  30.004  16.854  4.00  1.00            
ATOM   1396  CG1 ILE B  84      26.106  31.404  16.768  4.00  1.00            
ATOM   1397  CG2 ILE B  84      25.738  28.901  17.235  4.00  1.00            
ATOM   1398  CD1 ILE B  84      25.226  31.592  15.534  4.00  1.00            
ATOM   1399    C ILE B  84      28.502  28.675  17.733  4.00  1.00            
ATOM   1400    O ILE B  84      29.171  28.383  16.744  4.00  1.00            
ATOM   1401    N ILE B  85      28.337  27.847  18.769  4.00  1.00            
ATOM   1402   CA ILE B  85      28.878  26.539  18.690  4.00  1.00            
ATOM   1403   CB ILE B  85      29.646  26.162  19.919  4.00  1.00            
ATOM   1404  CG1 ILE B  85      30.861  27.093  20.064  4.00  1.00            
ATOM   1405  CG2 ILE B  85      29.999  24.667  19.836  4.00  1.00            
ATOM   1406  CD1 ILE B  85      31.520  27.044  21.440  4.00  1.00            
ATOM   1407    C ILE B  85      27.681  25.651  18.580  4.00  1.00            
ATOM   1408    O ILE B  85      26.834  25.624  19.472  4.00  1.00            
ATOM   1409    N GLY B  86      27.562  24.920  17.457  1.00  1.00            
ATOM   1410   CA GLY B  86      26.376  24.143  17.259  1.00  1.00            
ATOM   1411    C GLY B  86      26.613  22.709  17.510  1.00  1.00            
ATOM   1412    O GLY B  86      27.595  22.303  18.130  1.00  1.00            
ATOM   1413    N ARG B  87      25.658  21.904  17.014  2.00  1.00            
ATOM   1414   CA ARG B  87      25.781  20.495  17.112  2.00  1.00            
ATOM   1415   CB ARG B  87      24.539  19.757  16.577  2.00  1.00            
ATOM   1416   CG ARG B  87      24.741  18.266  16.306  2.00  1.00            
ATOM   1417   CD ARG B  87      24.805  17.951  14.808  2.00  1.00            
ATOM   1418   NE ARG B  87      23.504  18.379  14.219  2.00  1.00            
ATOM   1419   CZ ARG B  87      23.463  18.919  12.966  2.00  1.00            
ATOM   1420  NH1 ARG B  87      24.614  19.069  12.250  2.00  1.00            
ATOM   1421  NH2 ARG B  87      22.268  19.311  12.431  2.00  1.00            
ATOM   1422    C ARG B  87      26.947  20.148  16.259  2.00  1.00            
ATOM   1423    O ARG B  87      26.999  20.484  15.079  2.00  1.00            
ATOM   1424    N ASN B  88      27.927  19.463  16.854  2.00  1.00            
ATOM   1425   CA ASN B  88      29.168  19.192  16.201  2.00  1.00            
ATOM   1426   CB ASN B  88      29.712  20.433  15.474  2.00  1.00            
ATOM   1427   CG ASN B  88      31.019  20.079  14.790  2.00  1.00            
ATOM   1428  OD1 ASN B  88      31.893  19.447  15.381  2.00  1.00            
ATOM   1429  ND2 ASN B  88      31.157  20.499  13.504  2.00  1.00            
ATOM   1430    C ASN B  88      30.006  18.987  17.403  2.00  1.00            
ATOM   1431    O ASN B  88      30.129  17.889  17.943  2.00  1.00            
ATOM   1432    N LEU B  89      30.590  20.108  17.845  2.00  1.00            
ATOM   1433   CA LEU B  89      31.401  20.189  19.009  2.00  1.00            
ATOM   1434   CB LEU B  89      32.167  21.517  19.074  2.00  1.00            
ATOM   1435   CG LEU B  89      33.191  21.623  17.926  2.00  1.00            
ATOM   1436  CD1 LEU B  89      33.969  22.946  17.979  2.00  1.00            
ATOM   1437  CD2 LEU B  89      34.109  20.390  17.891  2.00  1.00            
ATOM   1438    C LEU B  89      30.601  19.986  20.279  2.00  1.00            
ATOM   1439    O LEU B  89      31.090  19.351  21.212  2.00  1.00            
ATOM   1440    N LEU B  90      29.352  20.499  20.358  2.00  1.00            
ATOM   1441   CA LEU B  90      28.563  20.395  21.566  2.00  1.00            
ATOM   1442   CB LEU B  90      27.194  21.083  21.443  2.00  1.00            
ATOM   1443   CG LEU B  90      27.319  22.608  21.279  2.00  1.00            
ATOM   1444  CD1 LEU B  90      25.943  23.293  21.273  2.00  1.00            
ATOM   1445  CD2 LEU B  90      28.277  23.197  22.328  2.00  1.00            
ATOM   1446    C LEU B  90      28.356  18.948  21.859  2.00  1.00            
ATOM   1447    O LEU B  90      28.352  18.542  23.017  2.00  1.00            
ATOM   1448    N THR B  91      28.162  18.110  20.828  3.00  1.00            
ATOM   1449   CA THR B  91      27.962  16.730  21.153  3.00  1.00            
ATOM   1450   CB THR B  91      27.551  15.875  19.986  3.00  1.00            
ATOM   1451  OG1 THR B  91      27.083  14.620  20.457  3.00  1.00            
ATOM   1452  CG2 THR B  91      28.747  15.672  19.043  3.00  1.00            
ATOM   1453    C THR B  91      29.218  16.163  21.765  3.00  1.00            
ATOM   1454    O THR B  91      29.154  15.464  22.776  3.00  1.00            
ATOM   1455    N GLN B  92      30.398  16.471  21.185  3.00  1.00            
ATOM   1456   CA GLN B  92      31.641  15.888  21.629  3.00  1.00            
ATOM   1457   CB GLN B  92      32.802  16.292  20.710  3.00  1.00            
ATOM   1458   CG GLN B  92      32.607  15.766  19.285  3.00  1.00            
ATOM   1459   CD GLN B  92      33.609  16.454  18.371  3.00  1.00            
ATOM   1460  OE1 GLN B  92      33.831  17.660  18.472  3.00  1.00            
ATOM   1461  NE2 GLN B  92      34.226  15.671  17.446  3.00  1.00            
ATOM   1462    C GLN B  92      31.938  16.305  23.023  3.00  1.00            
ATOM   1463    O GLN B  92      32.232  15.470  23.878  3.00  1.00            
ATOM   1464    N ILE B  93      31.845  17.613  23.303  3.00  1.00            
ATOM   1465   CA ILE B  93      31.964  18.009  24.669  3.00  1.00            
ATOM   1466   CB ILE B  93      32.249  19.481  24.780  3.00  1.00            
ATOM   1467  CG1 ILE B  93      33.692  19.773  24.329  3.00  1.00            
ATOM   1468  CG2 ILE B  93      31.884  19.968  26.187  3.00  1.00            
ATOM   1469  CD1 ILE B  93      33.991  21.261  24.149  3.00  1.00            
ATOM   1470    C ILE B  93      30.555  17.745  25.085  3.00  1.00            
ATOM   1471    O ILE B  93      29.731  18.656  25.129  3.00  1.00            
ATOM   1472    N GLY B  94      30.286  16.460  25.418  3.00  1.00            
ATOM   1473   CA GLY B  94      28.967  15.912  25.586  3.00  1.00            
ATOM   1474    C GLY B  94      28.114  16.849  26.373  3.00  1.00            
ATOM   1475    O GLY B  94      28.223  16.960  27.593  3.00  1.00            
ATOM   1476    N CYS B  95      27.222  17.542  25.638  1.00  1.00            
ATOM   1477   CA CYS B  95      26.278  18.468  26.185  1.00  1.00            
ATOM   1478   CB CYS B  95      26.450  19.899  25.646  1.00  1.00            
ATOM   1479   SG CYS B  95      25.085  20.996  26.136  1.00  1.00            
ATOM   1480    C CYS B  95      24.939  18.016  25.707  1.00  1.00            
ATOM   1481    O CYS B  95      24.711  17.903  24.503  1.00  1.00            
ATOM   1482    N THR B  96      24.017  17.714  26.637  4.00  1.00            
ATOM   1483   CA THR B  96      22.698  17.365  26.207  4.00  1.00            
ATOM   1484   CB THR B  96      22.311  15.937  26.461  4.00  1.00            
ATOM   1485  OG1 THR B  96      22.338  15.651  27.851  4.00  1.00            
ATOM   1486  CG2 THR B  96      23.293  15.026  25.706  4.00  1.00            
ATOM   1487    C THR B  96      21.767  18.263  26.955  4.00  1.00            
ATOM   1488    O THR B  96      21.980  18.541  28.133  4.00  1.00            
ATOM   1489    N LEU B  97      20.708  18.758  26.284  4.00  1.00            
ATOM   1490   CA LEU B  97      19.820  19.664  26.950  4.00  1.00            
ATOM   1491   CB LEU B  97      18.900  20.459  26.007  4.00  1.00            
ATOM   1492   CG LEU B  97      19.693  21.361  25.039  4.00  1.00            
ATOM   1493  CD1 LEU B  97      18.767  22.278  24.222  4.00  1.00            
ATOM   1494  CD2 LEU B  97      20.802  22.127  25.779  4.00  1.00            
ATOM   1495    C LEU B  97      19.006  18.879  27.907  4.00  1.00            
ATOM   1496    O LEU B  97      18.781  17.681  27.738  4.00  1.00            
ATOM   1497    N ASN B  98      18.566  19.567  28.966  4.00  1.00            
ATOM   1498   CA ASN B  98      17.880  18.949  30.049  4.00  1.00            
ATOM   1499   CB ASN B  98      18.632  19.236  31.366  4.00  1.00            
ATOM   1500   CG ASN B  98      17.891  18.672  32.564  4.00  1.00            
ATOM   1501  OD1 ASN B  98      17.380  19.423  33.393  4.00  1.00            
ATOM   1502  ND2 ASN B  98      17.840  17.318  32.668  4.00  1.00            
ATOM   1503    C ASN B  98      16.528  19.548  30.153  4.00  1.00            
ATOM   1504    O ASN B  98      16.310  20.715  29.828  4.00  1.00            
ATOM   1505    N PHE B  99      15.575  18.718  30.606  1.00  1.00            
ATOM   1506   CA PHE B  99      14.228  19.145  30.777  1.00  1.00            
ATOM   1507   CB PHE B  99      13.232  18.014  30.442  1.00  1.00            
ATOM   1508   CG PHE B  99      11.833  18.514  30.564  1.00  1.00            
ATOM   1509  CD1 PHE B  99      11.301  19.338  29.601  1.00  1.00            
ATOM   1510  CD2 PHE B  99      11.042  18.136  31.624  1.00  1.00            
ATOM   1511  CE1 PHE B  99      10.008  19.791  29.711  1.00  1.00            
ATOM   1512  CE2 PHE B  99       9.748  18.588  31.736  1.00  1.00            
ATOM   1513   CZ PHE B  99       9.228  19.421  30.778  1.00  1.00            
ATOM   1514    C PHE B  99      14.103  19.502  32.256  1.00  1.00            
ATOM   1515    O PHE B  99      14.800  20.459  32.687  1.00  1.00            
ATOM   1516  OXT PHE B  99      13.323  18.823  32.976  1.00  1.00            
ATOM   1517    N SER C   1      35.272  11.315  15.782  4.00  0.00            
ATOM   1518   CA SER C   1      36.335  11.730  14.841  4.00  0.00            
ATOM   1519   CB SER C   1      36.200  10.980  13.504  4.00  0.00            
ATOM   1520   OG SER C   1      34.989  11.348  12.861  4.00  0.00            
ATOM   1521    C SER C   1      36.254  13.193  14.562  4.00  0.00            
ATOM   1522    O SER C   1      35.930  13.991  15.440  4.00  0.00            
ATOM   1523    N TYR C   2      36.568  13.574  13.310  4.00  0.00            
ATOM   1524   CA TYR C   2      36.713  14.961  12.993  4.00  0.00            
ATOM   1525   CB TYR C   2      37.349  15.166  11.609  4.00  0.00            
ATOM   1526   CG TYR C   2      38.627  14.400  11.630  4.00  0.00            
ATOM   1527  CD1 TYR C   2      39.799  14.964  12.078  4.00  0.00            
ATOM   1528  CD2 TYR C   2      38.638  13.091  11.208  4.00  0.00            
ATOM   1529  CE1 TYR C   2      40.964  14.231  12.092  4.00  0.00            
ATOM   1530  CE2 TYR C   2      39.797  12.354  11.218  4.00  0.00            
ATOM   1531   CZ TYR C   2      40.965  12.926  11.660  4.00  0.00            
ATOM   1532   OH TYR C   2      42.156  12.169  11.673  4.00  0.00            
ATOM   1533    C TYR C   2      35.458  15.775  13.024  4.00  0.00            
ATOM   1534    O TYR C   2      35.386  16.751  13.770  4.00  0.00            
ATOM   1535    N PHE C   3      34.443  15.386  12.226  4.00  0.00            
ATOM   1536   CA PHE C   3      33.184  16.078  12.139  4.00  0.00            
ATOM   1537   CB PHE C   3      32.670  16.663  13.468  4.00  0.00            
ATOM   1538   CG PHE C   3      32.151  15.537  14.291  4.00  0.00            
ATOM   1539  CD1 PHE C   3      33.002  14.706  14.982  4.00  0.00            
ATOM   1540  CD2 PHE C   3      30.796  15.324  14.379  4.00  0.00            
ATOM   1541  CE1 PHE C   3      32.504  13.671  15.740  4.00  0.00            
ATOM   1542  CE2 PHE C   3      30.292  14.293  15.135  4.00  0.00            
ATOM   1543   CZ PHE C   3      31.148  13.463  15.818  4.00  0.00            
ATOM   1544    C PHE C   3      33.156  17.166  11.104  4.00  0.00            
ATOM   1545    O PHE C   3      34.093  17.949  10.947  4.00  0.00            
ATOM   1546    N ASN C   4      32.015  17.199  10.382  4.00  0.00            
ATOM   1547   CA ASN C   4      31.567  18.110   9.358  4.00  0.00            
ATOM   1548   CB ASN C   4      31.987  17.694   7.944  4.00  0.00            
ATOM   1549   CG ASN C   4      33.456  18.058   7.806  4.00  0.00            
ATOM   1550  OD1 ASN C   4      33.809  19.235   7.727  4.00  0.00            
ATOM   1551  ND2 ASN C   4      34.342  17.027   7.795  4.00  0.00            
ATOM   1552    C ASN C   4      30.088  17.956   9.483  4.00  0.00            
ATOM   1553    O ASN C   4      29.391  18.834   9.991  4.00  0.00            
ATOM   1554    N LEU C   5      29.593  16.793   9.015  4.00  0.00            
ATOM   1555   CA LEU C   5      28.232  16.378   9.186  4.00  0.00            
ATOM   1556   CB LEU C   5      27.902  15.926  10.620  4.00  0.00            
ATOM   1557   CG LEU C   5      28.703  14.691  11.072  4.00  0.00            
ATOM   1558  CD1 LEU C   5      28.293  14.238  12.484  4.00  0.00            
ATOM   1559  CD2 LEU C   5      28.618  13.563  10.032  4.00  0.00            
ATOM   1560    C LEU C   5      27.295  17.472   8.834  4.00  0.00            
ATOM   1561    O LEU C   5      26.502  17.917   9.661  4.00  0.00            
ATOM   1562    N ASN C   6      27.360  17.937   7.579  4.00  0.00            
ATOM   1563   CA ASN C   6      26.404  18.895   7.126  4.00  0.00            
ATOM   1564   CB ASN C   6      26.802  19.548   5.793  4.00  0.00            
ATOM   1565   CG ASN C   6      26.852  18.441   4.752  4.00  0.00            
ATOM   1566  OD1 ASN C   6      27.856  17.742   4.624  4.00  0.00            
ATOM   1567  ND2 ASN C   6      25.734  18.258   3.998  4.00  0.00            
ATOM   1568    C ASN C   6      25.146  18.087   6.885  4.00  0.00            
ATOM   1569    O ASN C   6      25.138  16.916   7.260  4.00  0.00            
ATOM   1570    N PRO C   7      24.056  18.534   6.293  4.00  0.00            
ATOM   1571   CA PRO C   7      23.832  19.809   5.653  4.00  0.00            
ATOM   1572   CD PRO C   7      22.834  17.749   6.382  4.00  0.00            
ATOM   1573   CB PRO C   7      22.427  19.723   5.056  4.00  0.00            
ATOM   1574   CG PRO C   7      21.709  18.701   5.951  4.00  0.00            
ATOM   1575    C PRO C   7      23.954  20.948   6.608  4.00  0.00            
ATOM   1576    O PRO C   7      23.921  20.724   7.818  4.00  0.00            
ATOM   1577    N PHE C   8      24.111  22.179   6.073  4.00  0.00            
ATOM   1578   CA PHE C   8      24.310  23.328   6.907  4.00  0.00            
ATOM   1579   CB PHE C   8      25.401  24.283   6.390  4.00  0.00            
ATOM   1580   CG PHE C   8      24.886  24.937   5.152  4.00  0.00            
ATOM   1581  CD1 PHE C   8      24.966  24.297   3.937  4.00  0.00            
ATOM   1582  CD2 PHE C   8      24.306  26.185   5.207  4.00  0.00            
ATOM   1583  CE1 PHE C   8      24.487  24.897   2.795  4.00  0.00            
ATOM   1584  CE2 PHE C   8      23.826  26.789   4.068  4.00  0.00            
ATOM   1585   CZ PHE C   8      23.918  26.145   2.858  4.00  0.00            
ATOM   1586    C PHE C   8      23.064  24.135   6.976  4.00  0.00            
ATOM   1587    O PHE C   8      22.298  24.239   6.018  4.00  0.00            
ATOM   1588    N GLU C   9      22.833  24.691   8.174  4.00  0.00            
ATOM   1589   CA GLU C   9      21.775  25.610   8.454  4.00  0.00            
ATOM   1590   CB GLU C   9      20.472  24.910   8.850  4.00  0.00            
ATOM   1591   CG GLU C   9      19.891  24.022   7.755  4.00  0.00            
ATOM   1592   CD GLU C   9      18.748  23.245   8.384  4.00  0.00            
ATOM   1593  OE1 GLU C   9      18.711  23.169   9.642  4.00  0.00            
ATOM   1594  OE2 GLU C   9      17.900  22.715   7.619  4.00  0.00            
ATOM   1595    C GLU C   9      22.265  26.260   9.697  4.00  0.00            
ATOM   1596    O GLU C   9      22.473  25.585  10.704  4.00  0.00            
ATOM   1597    N VAL C  10      22.509  27.577   9.666  4.00  0.00            
ATOM   1598   CA VAL C  10      22.900  28.175  10.900  4.00  0.00            
ATOM   1599   CB VAL C  10      24.198  28.937  10.851  4.00  0.00            
ATOM   1600  CG1 VAL C  10      24.146  29.938   9.690  4.00  0.00            
ATOM   1601  CG2 VAL C  10      24.424  29.622  12.214  4.00  0.00            
ATOM   1602    C VAL C  10      21.819  29.112  11.242  4.00  0.00            
ATOM   1603    O VAL C  10      21.500  30.023  10.480  4.00  0.00            
ATOM   1604    N LEU C  11      21.199  28.895  12.410  4.00  0.00            
ATOM   1605   CA LEU C  11      20.130  29.781  12.663  4.00  0.00            
ATOM   1606   CB LEU C  11      18.732  29.175  12.419  4.00  0.00            
ATOM   1607   CG LEU C  11      18.498  27.784  13.036  4.00  0.00            
ATOM   1608  CD1 LEU C  11      18.545  27.821  14.572  4.00  0.00            
ATOM   1609  CD2 LEU C  11      17.205  27.156  12.489  4.00  0.00            
ATOM   1610    C LEU C  11      20.185  30.341  14.017  4.00  0.00            
ATOM   1611    O LEU C  11      20.536  29.677  14.991  4.00  0.00            
ATOM   1612    N GLN C  12      19.846  31.636  14.072  4.00  0.00            
ATOM   1613   CA GLN C  12      19.826  32.300  15.318  4.00  0.00            
ATOM   1614   CB GLN C  12      21.215  32.793  15.750  4.00  0.00            
ATOM   1615   CG GLN C  12      21.226  33.514  17.096  4.00  0.00            
ATOM   1616   CD GLN C  12      22.665  33.926  17.358  4.00  0.00            
ATOM   1617  OE1 GLN C  12      23.582  33.474  16.676  4.00  0.00            
ATOM   1618  NE2 GLN C  12      22.874  34.808  18.370  4.00  0.00            
ATOM   1619    C GLN C  12      18.972  33.468  15.171  4.00  0.00            
ATOM   1620    O GLN C  12      18.860  34.051  14.093  4.00  0.00            
ATOM   1621    N ILE C  13      18.310  33.835  16.266  4.00  0.00            
ATOM   1622   CA ILE C  13      17.517  34.966  16.023  4.00  0.00            
ATOM   1623   CB ILE C  13      16.131  34.615  15.566  4.00  0.00            
ATOM   1624  CG1 ILE C  13      15.460  35.829  14.910  4.00  0.00            
ATOM   1625  CG2 ILE C  13      15.355  34.048  16.766  4.00  0.00            
ATOM   1626  CD1 ILE C  13      14.222  35.446  14.105  4.00  0.00            
ATOM   1627    C ILE C  13      17.397  35.771  17.246  4.00  0.00            
ATOM   1628    O ILE C  13      17.533  35.291  18.370  4.00  0.00            
ATOM   1629    N ASP C  14      17.162  37.061  17.001  4.00  0.00            
ATOM   1630   CA ASP C  14      16.867  38.014  18.004  4.00  0.00            
ATOM   1631   CB ASP C  14      17.263  39.433  17.538  4.00  0.00            
ATOM   1632   CG ASP C  14      18.777  39.577  17.497  4.00  0.00            
ATOM   1633  OD1 ASP C  14      19.432  38.853  16.702  4.00  0.00            
ATOM   1634  OD2 ASP C  14      19.299  40.428  18.268  4.00  0.00            
ATOM   1635    C ASP C  14      15.367  37.900  18.107  4.00  0.00            
ATOM   1636    O ASP C  14      14.877  36.842  17.715  4.00  0.00            
ATOM   1637    N PRO C  15      14.543  38.806  18.595  4.00  0.00            
ATOM   1638   CA PRO C  15      14.924  40.044  19.228  4.00  0.00            
ATOM   1639   CD PRO C  15      13.253  38.932  17.934  4.00  0.00            
ATOM   1640   CB PRO C  15      13.904  41.088  18.778  4.00  0.00            
ATOM   1641   CG PRO C  15      12.663  40.260  18.428  4.00  0.00            
ATOM   1642    C PRO C  15      14.901  39.867  20.695  4.00  0.00            
ATOM   1643    O PRO C  15      14.458  38.825  21.175  4.00  0.00            
ATOM   1644    N GLU C  16      15.380  40.882  21.426  4.00  0.00            
ATOM   1645   CA GLU C  16      15.213  40.824  22.835  4.00  0.00            
ATOM   1646   CB GLU C  16      16.175  41.745  23.607  4.00  0.00            
ATOM   1647   CG GLU C  16      17.599  41.200  23.735  4.00  0.00            
ATOM   1648   CD GLU C  16      17.622  40.239  24.917  4.00  0.00            
ATOM   1649  OE1 GLU C  16      16.797  39.286  24.926  4.00  0.00            
ATOM   1650  OE2 GLU C  16      18.466  40.446  25.828  4.00  0.00            
ATOM   1651    C GLU C  16      13.803  41.350  23.054  4.00  0.00            
ATOM   1652    O GLU C  16      12.917  40.548  23.449  4.00  0.00            
ATOM   1653  OXT GLU C  16      13.593  42.569  22.814  4.00  0.00            
END
