# Supplementary material for: Integrative modeling of diverse protein-peptide systems using CABS-dock
Source: PLoS Comput Biol. 2023 Jul 5;19(7):e1011275. doi: 10.1371/journal.pcbi.1011275 (PMC10351741; doi:10.1371/journal.pcbi.1011275)
Supplement: S1 File — Files in pdb format containing atomic coordinates of the structures obtained in this study: the highest-scored amyloid models and 10 examples of the docked peptide for each enzyme-substrate complex. (ZIP) [file pcbi.1011275.s006.zip › 14_HIV1_SYFNLNPFEVLQIDPE/374.pdb]

CRYST1    0.000    0.000    0.000   0.00   0.00   0.00 P 1           1
ATOM      1    N PRO A   1      12.560  14.726  29.699  1.00  1.00            
ATOM      2   CA PRO A   1      13.511  13.794  29.036  1.00  1.00            
ATOM      3   CD PRO A   1      11.327  14.873  28.849  1.00  1.00            
ATOM      4   CB PRO A   1      12.818  13.308  27.761  1.00  1.00            
ATOM      5   CG PRO A   1      11.737  14.353  27.465  1.00  1.00            
ATOM      6    C PRO A   1      14.785  14.514  28.776  1.00  1.00            
ATOM      7    O PRO A   1      14.876  15.712  29.042  1.00  1.00            
ATOM      8    N GLN A   2      15.781  13.779  28.255  4.00  1.00            
ATOM      9   CA GLN A   2      17.069  14.335  28.002  4.00  1.00            
ATOM     10   CB GLN A   2      18.132  13.594  28.829  4.00  1.00            
ATOM     11   CG GLN A   2      19.546  14.137  28.702  4.00  1.00            
ATOM     12   CD GLN A   2      20.421  13.400  29.706  4.00  1.00            
ATOM     13  OE1 GLN A   2      20.264  12.200  29.925  4.00  1.00            
ATOM     14  NE2 GLN A   2      21.361  14.143  30.348  4.00  1.00            
ATOM     15    C GLN A   2      17.344  14.143  26.544  4.00  1.00            
ATOM     16    O GLN A   2      17.323  13.019  26.046  4.00  1.00            
ATOM     17    N ILE A   3      17.610  15.243  25.810  4.00  1.00            
ATOM     18   CA ILE A   3      17.861  15.080  24.409  4.00  1.00            
ATOM     19   CB ILE A   3      17.042  15.978  23.517  4.00  1.00            
ATOM     20  CG1 ILE A   3      17.313  17.463  23.809  4.00  1.00            
ATOM     21  CG2 ILE A   3      15.567  15.567  23.649  4.00  1.00            
ATOM     22  CD1 ILE A   3      16.677  18.406  22.786  4.00  1.00            
ATOM     23    C ILE A   3      19.305  15.328  24.156  4.00  1.00            
ATOM     24    O ILE A   3      19.855  16.364  24.527  4.00  1.00            
ATOM     25    N THR A   4      19.954  14.331  23.525  1.00  1.00            
ATOM     26   CA THR A   4      21.334  14.411  23.165  1.00  1.00            
ATOM     27   CB THR A   4      21.927  13.076  22.825  1.00  1.00            
ATOM     28  OG1 THR A   4      21.224  12.497  21.735  1.00  1.00            
ATOM     29  CG2 THR A   4      21.844  12.160  24.056  1.00  1.00            
ATOM     30    C THR A   4      21.358  15.222  21.921  1.00  1.00            
ATOM     31    O THR A   4      20.307  15.638  21.436  1.00  1.00            
ATOM     32    N LEU A   5      22.553  15.517  21.376  1.00  1.00            
ATOM     33   CA LEU A   5      22.465  16.293  20.183  1.00  1.00            
ATOM     34   CB LEU A   5      23.010  17.724  20.331  1.00  1.00            
ATOM     35   CG LEU A   5      22.355  18.534  21.465  1.00  1.00            
ATOM     36  CD1 LEU A   5      20.829  18.614  21.298  1.00  1.00            
ATOM     37  CD2 LEU A   5      22.802  18.027  22.845  1.00  1.00            
ATOM     38    C LEU A   5      23.268  15.671  19.093  1.00  1.00            
ATOM     39    O LEU A   5      24.040  16.356  18.424  1.00  1.00            
ATOM     40    N TRP A   6      23.116  14.357  18.868  1.00  1.00            
ATOM     41   CA TRP A   6      23.807  13.806  17.747  1.00  1.00            
ATOM     42   CB TRP A   6      23.756  12.268  17.694  1.00  1.00            
ATOM     43   CG TRP A   6      24.461  11.608  18.858  1.00  1.00            
ATOM     44  CD2 TRP A   6      25.882  11.408  18.961  1.00  1.00            
ATOM     45  CD1 TRP A   6      23.921  11.113  20.009  1.00  1.00            
ATOM     46  NE1 TRP A   6      24.912  10.617  20.820  1.00  1.00            
ATOM     47  CE2 TRP A   6      26.125  10.792  20.189  1.00  1.00            
ATOM     48  CE3 TRP A   6      26.902  11.714  18.106  1.00  1.00            
ATOM     49  CZ2 TRP A   6      27.394  10.472  20.582  1.00  1.00            
ATOM     50  CZ3 TRP A   6      28.181  11.387  18.504  1.00  1.00            
ATOM     51  CH2 TRP A   6      28.422  10.778  19.719  1.00  1.00            
ATOM     52    C TRP A   6      23.111  14.364  16.553  1.00  1.00            
ATOM     53    O TRP A   6      23.736  14.744  15.563  1.00  1.00            
ATOM     54    N LYS A   7      21.768  14.439  16.645  1.00  1.00            
ATOM     55   CA LYS A   7      20.970  14.932  15.565  1.00  1.00            
ATOM     56   CB LYS A   7      19.894  13.942  15.102  1.00  1.00            
ATOM     57   CG LYS A   7      20.442  12.610  14.586  1.00  1.00            
ATOM     58   CD LYS A   7      19.333  11.573  14.419  1.00  1.00            
ATOM     59   CE LYS A   7      18.240  12.047  13.459  1.00  1.00            
ATOM     60   NZ LYS A   7      16.992  11.289  13.686  1.00  1.00            
ATOM     61    C LYS A   7      20.258  16.161  16.037  1.00  1.00            
ATOM     62    O LYS A   7      20.295  16.503  17.216  1.00  1.00            
ATOM     63    N ARG A   8      19.583  16.860  15.100  1.00  1.00            
ATOM     64   CA ARG A   8      18.926  18.102  15.401  1.00  1.00            
ATOM     65   CB ARG A   8      18.541  18.891  14.146  1.00  1.00            
ATOM     66   CG ARG A   8      17.685  18.065  13.195  1.00  1.00            
ATOM     67   CD ARG A   8      17.425  18.739  11.853  1.00  1.00            
ATOM     68   NE ARG A   8      16.720  17.739  11.007  1.00  1.00            
ATOM     69   CZ ARG A   8      16.058  18.149   9.889  1.00  1.00            
ATOM     70  NH1 ARG A   8      16.046  19.473   9.556  1.00  1.00            
ATOM     71  NH2 ARG A   8      15.407  17.236   9.111  1.00  1.00            
ATOM     72    C ARG A   8      17.730  17.892  16.247  1.00  1.00            
ATOM     73    O ARG A   8      16.921  16.987  16.052  1.00  1.00            
ATOM     74    N PRO A   9      17.658  18.739  17.232  1.00  1.00            
ATOM     75   CA PRO A   9      16.569  18.699  18.146  1.00  1.00            
ATOM     76   CD PRO A   9      18.270  20.058  17.183  1.00  1.00            
ATOM     77   CB PRO A   9      16.766  19.885  19.081  1.00  1.00            
ATOM     78   CG PRO A   9      17.440  20.917  18.157  1.00  1.00            
ATOM     79    C PRO A   9      15.301  18.861  17.369  1.00  1.00            
ATOM     80    O PRO A   9      15.118  19.913  16.766  1.00  1.00            
ATOM     81    N LEU A  10      14.408  17.850  17.365  4.00  1.00            
ATOM     82   CA LEU A  10      13.126  18.078  16.767  4.00  1.00            
ATOM     83   CB LEU A  10      12.802  17.336  15.450  4.00  1.00            
ATOM     84   CG LEU A  10      13.512  17.808  14.171  4.00  1.00            
ATOM     85  CD1 LEU A  10      13.250  19.295  13.887  4.00  1.00            
ATOM     86  CD2 LEU A  10      14.986  17.409  14.164  4.00  1.00            
ATOM     87    C LEU A  10      12.122  17.504  17.707  4.00  1.00            
ATOM     88    O LEU A  10      12.005  16.286  17.828  4.00  1.00            
ATOM     89    N VAL A  11      11.363  18.363  18.403  4.00  1.00            
ATOM     90   CA VAL A  11      10.317  17.846  19.231  4.00  1.00            
ATOM     91   CB VAL A  11      10.458  18.164  20.689  4.00  1.00            
ATOM     92  CG1 VAL A  11       9.173  17.712  21.406  4.00  1.00            
ATOM     93  CG2 VAL A  11      11.725  17.467  21.216  4.00  1.00            
ATOM     94    C VAL A  11       9.087  18.491  18.722  4.00  1.00            
ATOM     95    O VAL A  11       9.133  19.610  18.214  4.00  1.00            
ATOM     96    N THR A  12       7.944  17.796  18.816  4.00  1.00            
ATOM     97   CA THR A  12       6.804  18.426  18.239  4.00  1.00            
ATOM     98   CB THR A  12       5.638  17.528  17.997  4.00  1.00            
ATOM     99  OG1 THR A  12       4.686  18.217  17.202  4.00  1.00            
ATOM    100  CG2 THR A  12       5.021  17.126  19.348  4.00  1.00            
ATOM    101    C THR A  12       6.367  19.528  19.117  4.00  1.00            
ATOM    102    O THR A  12       6.521  19.484  20.336  4.00  1.00            
ATOM    103    N ILE A  13       5.824  20.574  18.480  4.00  1.00            
ATOM    104   CA ILE A  13       5.324  21.673  19.227  4.00  1.00            
ATOM    105   CB ILE A  13       5.808  23.028  18.809  4.00  1.00            
ATOM    106  CG1 ILE A  13       5.373  23.319  17.361  4.00  1.00            
ATOM    107  CG2 ILE A  13       7.310  23.121  19.081  4.00  1.00            
ATOM    108  CD1 ILE A  13       5.450  24.796  16.980  4.00  1.00            
ATOM    109    C ILE A  13       3.883  21.734  18.950  4.00  1.00            
ATOM    110    O ILE A  13       3.441  21.432  17.844  4.00  1.00            
ATOM    111    N ARG A  14       3.085  22.073  19.964  4.00  1.00            
ATOM    112   CA ARG A  14       1.744  22.267  19.561  4.00  1.00            
ATOM    113   CB ARG A  14       0.714  21.347  20.249  4.00  1.00            
ATOM    114   CG ARG A  14       0.954  19.871  19.906  4.00  1.00            
ATOM    115   CD ARG A  14      -0.249  18.938  20.084  4.00  1.00            
ATOM    116   NE ARG A  14       0.243  17.555  19.809  4.00  1.00            
ATOM    117   CZ ARG A  14      -0.618  16.506  19.653  4.00  1.00            
ATOM    118  NH1 ARG A  14      -1.968  16.707  19.671  4.00  1.00            
ATOM    119  NH2 ARG A  14      -0.122  15.245  19.481  4.00  1.00            
ATOM    120    C ARG A  14       1.423  23.694  19.836  4.00  1.00            
ATOM    121    O ARG A  14       1.362  24.128  20.983  4.00  1.00            
ATOM    122    N ILE A  15       1.232  24.469  18.755  4.00  1.00            
ATOM    123   CA ILE A  15       0.924  25.860  18.867  4.00  1.00            
ATOM    124   CB ILE A  15       1.888  26.742  18.130  4.00  1.00            
ATOM    125  CG1 ILE A  15       1.489  28.216  18.301  4.00  1.00            
ATOM    126  CG2 ILE A  15       1.946  26.264  16.667  4.00  1.00            
ATOM    127  CD1 ILE A  15       1.539  28.699  19.746  4.00  1.00            
ATOM    128    C ILE A  15      -0.402  26.042  18.230  4.00  1.00            
ATOM    129    O ILE A  15      -0.674  25.477  17.171  4.00  1.00            
ATOM    130    N GLY A  16      -1.272  26.837  18.876  3.00  1.00            
ATOM    131   CA GLY A  16      -2.588  26.968  18.342  3.00  1.00            
ATOM    132    C GLY A  16      -3.105  25.571  18.430  3.00  1.00            
ATOM    133    O GLY A  16      -2.682  24.796  19.285  3.00  1.00            
ATOM    134    N GLY A  17      -4.041  25.209  17.545  3.00  1.00            
ATOM    135   CA GLY A  17      -4.525  23.864  17.502  3.00  1.00            
ATOM    136    C GLY A  17      -3.427  22.981  16.994  3.00  1.00            
ATOM    137    O GLY A  17      -3.351  21.798  17.328  3.00  1.00            
ATOM    138    N GLN A  18      -2.555  23.562  16.151  4.00  1.00            
ATOM    139   CA GLN A  18      -1.581  22.859  15.365  4.00  1.00            
ATOM    140   CB GLN A  18      -0.876  23.760  14.341  4.00  1.00            
ATOM    141   CG GLN A  18      -1.847  24.335  13.308  4.00  1.00            
ATOM    142   CD GLN A  18      -1.052  25.206  12.348  4.00  1.00            
ATOM    143  OE1 GLN A  18      -1.208  25.109  11.131  4.00  1.00            
ATOM    144  NE2 GLN A  18      -0.175  26.082  12.908  4.00  1.00            
ATOM    145    C GLN A  18      -0.534  22.104  16.116  4.00  1.00            
ATOM    146    O GLN A  18      -0.195  22.388  17.264  4.00  1.00            
ATOM    147    N LEU A  19      -0.037  21.061  15.414  4.00  1.00            
ATOM    148   CA LEU A  19       1.039  20.190  15.785  4.00  1.00            
ATOM    149   CB LEU A  19       0.657  18.708  15.561  4.00  1.00            
ATOM    150   CG LEU A  19       1.711  17.640  15.924  4.00  1.00            
ATOM    151  CD1 LEU A  19       2.974  17.746  15.055  4.00  1.00            
ATOM    152  CD2 LEU A  19       1.984  17.620  17.437  4.00  1.00            
ATOM    153    C LEU A  19       2.114  20.553  14.800  4.00  1.00            
ATOM    154    O LEU A  19       2.006  20.228  13.618  4.00  1.00            
ATOM    155    N LYS A  20       3.180  21.248  15.250  4.00  1.00            
ATOM    156   CA LYS A  20       4.189  21.689  14.327  4.00  1.00            
ATOM    157   CB LYS A  20       4.241  23.216  14.139  4.00  1.00            
ATOM    158   CG LYS A  20       3.265  23.706  13.066  4.00  1.00            
ATOM    159   CD LYS A  20       3.660  23.228  11.663  4.00  1.00            
ATOM    160   CE LYS A  20       2.602  23.457  10.584  4.00  1.00            
ATOM    161   NZ LYS A  20       3.185  23.204   9.246  4.00  1.00            
ATOM    162    C LYS A  20       5.535  21.198  14.725  4.00  1.00            
ATOM    163    O LYS A  20       5.785  20.847  15.876  4.00  1.00            
ATOM    164    N GLU A  21       6.433  21.140  13.725  4.00  1.00            
ATOM    165   CA GLU A  21       7.782  20.707  13.911  4.00  1.00            
ATOM    166   CB GLU A  21       8.541  20.534  12.584  4.00  1.00            
ATOM    167   CG GLU A  21       8.032  19.387  11.714  4.00  1.00            
ATOM    168   CD GLU A  21       8.480  18.098  12.379  4.00  1.00            
ATOM    169  OE1 GLU A  21       8.522  18.075  13.640  4.00  1.00            
ATOM    170  OE2 GLU A  21       8.792  17.126  11.643  4.00  1.00            
ATOM    171    C GLU A  21       8.488  21.810  14.637  4.00  1.00            
ATOM    172    O GLU A  21       8.110  22.976  14.522  4.00  1.00            
ATOM    173    N ALA A  22       9.533  21.469  15.420  4.00  1.00            
ATOM    174   CA ALA A  22      10.231  22.496  16.142  4.00  1.00            
ATOM    175   CB ALA A  22       9.797  22.631  17.603  4.00  1.00            
ATOM    176    C ALA A  22      11.688  22.166  16.200  4.00  1.00            
ATOM    177    O ALA A  22      12.095  21.017  16.039  4.00  1.00            
ATOM    178    N LEU A  23      12.512  23.217  16.394  4.00  1.00            
ATOM    179   CA LEU A  23      13.919  23.087  16.638  4.00  1.00            
ATOM    180   CB LEU A  23      14.807  23.965  15.738  4.00  1.00            
ATOM    181   CG LEU A  23      14.961  23.474  14.288  4.00  1.00            
ATOM    182  CD1 LEU A  23      15.824  24.450  13.471  4.00  1.00            
ATOM    183  CD2 LEU A  23      15.527  22.043  14.247  4.00  1.00            
ATOM    184    C LEU A  23      14.101  23.608  18.035  4.00  1.00            
ATOM    185    O LEU A  23      13.655  24.709  18.344  4.00  1.00            
ATOM    186    N LEU A  24      14.753  22.840  18.929  4.00  1.00            
ATOM    187   CA LEU A  24      14.917  23.289  20.290  4.00  1.00            
ATOM    188   CB LEU A  24      15.086  22.095  21.260  4.00  1.00            
ATOM    189   CG LEU A  24      15.185  22.381  22.782  4.00  1.00            
ATOM    190  CD1 LEU A  24      16.347  23.322  23.151  4.00  1.00            
ATOM    191  CD2 LEU A  24      13.830  22.785  23.377  4.00  1.00            
ATOM    192    C LEU A  24      16.197  24.034  20.305  4.00  1.00            
ATOM    193    O LEU A  24      17.268  23.442  20.170  4.00  1.00            
ATOM    194    N ASP A  25      16.143  25.363  20.464  1.00  1.00            
ATOM    195   CA ASP A  25      17.425  25.972  20.485  1.00  1.00            
ATOM    196   CB ASP A  25      17.824  26.716  19.186  1.00  1.00            
ATOM    197   CG ASP A  25      16.873  27.860  18.857  1.00  1.00            
ATOM    198  OD1 ASP A  25      15.658  27.590  18.660  1.00  1.00            
ATOM    199  OD2 ASP A  25      17.358  29.018  18.763  1.00  1.00            
ATOM    200    C ASP A  25      17.580  26.866  21.652  1.00  1.00            
ATOM    201    O ASP A  25      16.728  27.699  21.963  1.00  1.00            
ATOM    202    N THR A  26      18.708  26.650  22.342  3.00  1.00            
ATOM    203   CA THR A  26      19.107  27.394  23.486  3.00  1.00            
ATOM    204   CB THR A  26      20.265  26.750  24.196  3.00  1.00            
ATOM    205  OG1 THR A  26      20.615  27.488  25.357  3.00  1.00            
ATOM    206  CG2 THR A  26      21.453  26.631  23.232  3.00  1.00            
ATOM    207    C THR A  26      19.432  28.791  23.041  3.00  1.00            
ATOM    208    O THR A  26      19.223  29.750  23.782  3.00  1.00            
ATOM    209    N GLY A  27      19.936  28.931  21.795  3.00  1.00            
ATOM    210   CA GLY A  27      20.428  30.172  21.251  3.00  1.00            
ATOM    211    C GLY A  27      19.414  31.275  21.139  3.00  1.00            
ATOM    212    O GLY A  27      19.674  32.390  21.591  3.00  1.00            
ATOM    213    N ALA A  28      18.228  31.013  20.558  1.00  1.00            
ATOM    214   CA ALA A  28      17.349  32.116  20.266  1.00  1.00            
ATOM    215   CB ALA A  28      16.244  31.771  19.254  1.00  1.00            
ATOM    216    C ALA A  28      16.672  32.642  21.501  1.00  1.00            
ATOM    217    O ALA A  28      16.270  31.877  22.377  1.00  1.00            
ATOM    218    N ASP A  29      16.573  33.991  21.617  1.00  1.00            
ATOM    219   CA ASP A  29      15.828  34.614  22.682  1.00  1.00            
ATOM    220   CB ASP A  29      16.028  36.141  22.768  1.00  1.00            
ATOM    221   CG ASP A  29      17.415  36.433  23.331  1.00  1.00            
ATOM    222  OD1 ASP A  29      18.066  35.479  23.832  1.00  1.00            
ATOM    223  OD2 ASP A  29      17.840  37.617  23.266  1.00  1.00            
ATOM    224    C ASP A  29      14.394  34.377  22.417  1.00  1.00            
ATOM    225    O ASP A  29      13.637  33.959  23.294  1.00  1.00            
ATOM    226    N ASP A  30      13.996  34.636  21.163  1.00  1.00            
ATOM    227   CA ASP A  30      12.623  34.488  20.836  1.00  1.00            
ATOM    228   CB ASP A  30      12.015  35.617  19.998  1.00  1.00            
ATOM    229   CG ASP A  30      11.673  36.716  20.986  1.00  1.00            
ATOM    230  OD1 ASP A  30      12.297  36.731  22.081  1.00  1.00            
ATOM    231  OD2 ASP A  30      10.781  37.547  20.669  1.00  1.00            
ATOM    232    C ASP A  30      12.349  33.198  20.151  1.00  1.00            
ATOM    233    O ASP A  30      13.232  32.366  19.949  1.00  1.00            
ATOM    234    N THR A  31      11.061  33.020  19.796  1.00  1.00            
ATOM    235   CA THR A  31      10.603  31.843  19.131  1.00  1.00            
ATOM    236   CB THR A  31       9.415  31.220  19.798  1.00  1.00            
ATOM    237  OG1 THR A  31       9.018  30.047  19.104  1.00  1.00            
ATOM    238  CG2 THR A  31       8.274  32.248  19.820  1.00  1.00            
ATOM    239    C THR A  31      10.196  32.229  17.733  1.00  1.00            
ATOM    240    O THR A  31       9.475  33.206  17.533  1.00  1.00            
ATOM    241    N VAL A  32      10.694  31.477  16.723  4.00  1.00            
ATOM    242   CA VAL A  32      10.535  31.866  15.347  4.00  1.00            
ATOM    243   CB VAL A  32      11.602  31.329  14.426  4.00  1.00            
ATOM    244  CG1 VAL A  32      11.296  29.878  14.047  4.00  1.00            
ATOM    245  CG2 VAL A  32      11.699  32.268  13.211  4.00  1.00            
ATOM    246    C VAL A  32       9.223  31.708  14.636  4.00  1.00            
ATOM    247    O VAL A  32       8.736  32.677  14.056  4.00  1.00            
ATOM    248    N LEU A  33       8.619  30.505  14.654  4.00  1.00            
ATOM    249   CA LEU A  33       7.448  30.174  13.882  4.00  1.00            
ATOM    250   CB LEU A  33       6.112  30.728  14.416  4.00  1.00            
ATOM    251   CG LEU A  33       5.581  29.963  15.646  4.00  1.00            
ATOM    252  CD1 LEU A  33       6.497  30.132  16.867  4.00  1.00            
ATOM    253  CD2 LEU A  33       4.112  30.315  15.933  4.00  1.00            
ATOM    254    C LEU A  33       7.552  30.443  12.406  4.00  1.00            
ATOM    255    O LEU A  33       8.161  31.408  11.947  4.00  1.00            
ATOM    256    N GLU A  34       6.949  29.513  11.625  4.00  1.00            
ATOM    257   CA GLU A  34       6.827  29.558  10.192  4.00  1.00            
ATOM    258   CB GLU A  34       6.779  28.173   9.525  4.00  1.00            
ATOM    259   CG GLU A  34       5.658  27.268  10.033  4.00  1.00            
ATOM    260   CD GLU A  34       5.904  25.883   9.455  4.00  1.00            
ATOM    261  OE1 GLU A  34       6.689  25.782   8.475  4.00  1.00            
ATOM    262  OE2 GLU A  34       5.313  24.906   9.989  4.00  1.00            
ATOM    263    C GLU A  34       5.530  30.285   9.929  4.00  1.00            
ATOM    264    O GLU A  34       4.868  30.733  10.865  4.00  1.00            
ATOM    265    N GLU A  35       5.139  30.441   8.648  1.00  1.00            
ATOM    266   CA GLU A  35       3.997  31.244   8.291  1.00  1.00            
ATOM    267   CB GLU A  35       3.911  31.499   6.776  1.00  1.00            
ATOM    268   CG GLU A  35       5.108  32.301   6.255  1.00  1.00            
ATOM    269   CD GLU A  35       5.067  32.325   4.734  1.00  1.00            
ATOM    270  OE1 GLU A  35       3.962  32.132   4.162  1.00  1.00            
ATOM    271  OE2 GLU A  35       6.150  32.537   4.124  1.00  1.00            
ATOM    272    C GLU A  35       2.713  30.650   8.742  1.00  1.00            
ATOM    273    O GLU A  35       2.271  29.610   8.256  1.00  1.00            
ATOM    274    N MET A  36       2.080  31.351   9.700  1.00  1.00            
ATOM    275   CA MET A  36       0.790  30.997  10.194  1.00  1.00            
ATOM    276   CB MET A  36       0.800  30.171  11.494  1.00  1.00            
ATOM    277   CG MET A  36       0.970  28.663  11.291  1.00  1.00            
ATOM    278   SD MET A  36       2.586  28.104  10.680  1.00  1.00            
ATOM    279   CE MET A  36       2.219  26.358  11.025  1.00  1.00            
ATOM    280    C MET A  36       0.057  32.256  10.477  1.00  1.00            
ATOM    281    O MET A  36       0.644  33.247  10.907  1.00  1.00            
ATOM    282    N ASN A  37      -1.259  32.255  10.201  1.00  1.00            
ATOM    283   CA ASN A  37      -2.029  33.399  10.564  1.00  1.00            
ATOM    284   CB ASN A  37      -3.228  33.673   9.642  1.00  1.00            
ATOM    285   CG ASN A  37      -3.929  34.916  10.165  1.00  1.00            
ATOM    286  OD1 ASN A  37      -4.557  34.890  11.222  1.00  1.00            
ATOM    287  ND2 ASN A  37      -3.815  36.042   9.411  1.00  1.00            
ATOM    288    C ASN A  37      -2.552  33.040  11.918  1.00  1.00            
ATOM    289    O ASN A  37      -3.269  32.052  12.077  1.00  1.00            
ATOM    290    N LEU A  38      -2.182  33.838  12.936  1.00  1.00            
ATOM    291   CA LEU A  38      -2.422  33.442  14.289  1.00  1.00            
ATOM    292   CB LEU A  38      -1.705  34.384  15.271  1.00  1.00            
ATOM    293   CG LEU A  38      -0.179  34.332  15.046  1.00  1.00            
ATOM    294  CD1 LEU A  38       0.589  35.259  16.002  1.00  1.00            
ATOM    295  CD2 LEU A  38       0.326  32.881  15.077  1.00  1.00            
ATOM    296    C LEU A  38      -3.868  33.289  14.672  1.00  1.00            
ATOM    297    O LEU A  38      -4.222  32.156  14.998  1.00  1.00            
ATOM    298    N PRO A  39      -4.783  34.235  14.688  1.00  1.00            
ATOM    299   CA PRO A  39      -4.565  35.655  14.517  1.00  1.00            
ATOM    300   CD PRO A  39      -6.125  33.851  14.280  1.00  1.00            
ATOM    301   CB PRO A  39      -5.798  36.180  13.781  1.00  1.00            
ATOM    302   CG PRO A  39      -6.898  35.166  14.121  1.00  1.00            
ATOM    303    C PRO A  39      -4.378  36.362  15.820  1.00  1.00            
ATOM    304    O PRO A  39      -4.585  35.757  16.871  1.00  1.00            
ATOM    305    N GLY A  40      -3.999  37.656  15.754  1.00  1.00            
ATOM    306   CA GLY A  40      -3.861  38.492  16.911  1.00  1.00            
ATOM    307    C GLY A  40      -3.176  39.733  16.459  1.00  1.00            
ATOM    308    O GLY A  40      -2.409  39.703  15.498  1.00  1.00            
ATOM    309    N LYS A  41      -3.421  40.861  17.158  1.00  1.00            
ATOM    310   CA LYS A  41      -2.779  42.075  16.754  1.00  1.00            
ATOM    311   CB LYS A  41      -3.061  43.272  17.671  1.00  1.00            
ATOM    312   CG LYS A  41      -4.525  43.701  17.758  1.00  1.00            
ATOM    313   CD LYS A  41      -4.763  44.618  18.958  1.00  1.00            
ATOM    314   CE LYS A  41      -3.476  44.894  19.742  1.00  1.00            
ATOM    315   NZ LYS A  41      -3.776  45.646  20.980  1.00  1.00            
ATOM    316    C LYS A  41      -1.331  41.800  16.895  1.00  1.00            
ATOM    317    O LYS A  41      -0.853  41.449  17.973  1.00  1.00            
ATOM    318    N TRP A  42      -0.585  41.970  15.798  1.00  1.00            
ATOM    319   CA TRP A  42       0.796  41.640  15.869  1.00  1.00            
ATOM    320   CB TRP A  42       1.320  40.938  14.608  1.00  1.00            
ATOM    321   CG TRP A  42       1.368  41.862  13.410  1.00  1.00            
ATOM    322  CD2 TRP A  42       0.358  41.956  12.392  1.00  1.00            
ATOM    323  CD1 TRP A  42       2.344  42.750  13.065  1.00  1.00            
ATOM    324  NE1 TRP A  42       2.005  43.392  11.898  1.00  1.00            
ATOM    325  CE2 TRP A  42       0.786  42.914  11.472  1.00  1.00            
ATOM    326  CE3 TRP A  42      -0.829  41.300  12.233  1.00  1.00            
ATOM    327  CZ2 TRP A  42       0.034  43.228  10.377  1.00  1.00            
ATOM    328  CZ3 TRP A  42      -1.587  41.619  11.129  1.00  1.00            
ATOM    329  CH2 TRP A  42      -1.163  42.566  10.219  1.00  1.00            
ATOM    330    C TRP A  42       1.551  42.928  15.911  1.00  1.00            
ATOM    331    O TRP A  42       1.034  43.975  15.524  1.00  1.00            
ATOM    332    N LYS A  43       2.800  42.881  16.419  4.00  1.00            
ATOM    333   CA LYS A  43       3.651  44.025  16.413  4.00  1.00            
ATOM    334   CB LYS A  43       4.236  44.376  17.803  4.00  1.00            
ATOM    335   CG LYS A  43       5.162  45.593  17.785  4.00  1.00            
ATOM    336   CD LYS A  43       5.491  46.138  19.177  4.00  1.00            
ATOM    337   CE LYS A  43       6.470  47.315  19.172  4.00  1.00            
ATOM    338   NZ LYS A  43       7.865  46.820  19.137  4.00  1.00            
ATOM    339    C LYS A  43       4.820  43.677  15.543  4.00  1.00            
ATOM    340    O LYS A  43       5.415  42.615  15.703  4.00  1.00            
ATOM    341    N PRO A  44       5.157  44.523  14.609  4.00  0.00            
ATOM    342   CA PRO A  44       6.268  44.206  13.756  4.00  0.00            
ATOM    343   CD PRO A  44       4.127  45.253  13.877  4.00  0.00            
ATOM    344   CB PRO A  44       6.152  45.109  12.535  4.00  0.00            
ATOM    345   CG PRO A  44       4.634  45.347  12.428  4.00  0.00            
ATOM    346    C PRO A  44       7.576  44.271  14.463  4.00  0.00            
ATOM    347    O PRO A  44       7.764  45.161  15.292  4.00  0.00            
ATOM    348    N LYS A  45       8.481  43.337  14.132  4.00  0.00            
ATOM    349   CA LYS A  45       9.762  43.301  14.762  4.00  0.00            
ATOM    350   CB LYS A  45       9.858  42.269  15.889  4.00  0.00            
ATOM    351   CG LYS A  45       9.087  42.680  17.135  4.00  0.00            
ATOM    352   CD LYS A  45       8.988  41.564  18.167  4.00  0.00            
ATOM    353   CE LYS A  45       9.107  42.096  19.591  4.00  0.00            
ATOM    354   NZ LYS A  45      10.429  42.746  19.752  4.00  0.00            
ATOM    355    C LYS A  45      10.768  42.888  13.738  4.00  0.00            
ATOM    356    O LYS A  45      10.447  42.179  12.785  4.00  0.00            
ATOM    357    N MET A  46      12.029  43.338  13.909  4.00  0.00            
ATOM    358   CA MET A  46      13.064  42.919  13.010  4.00  0.00            
ATOM    359   CB MET A  46      13.915  44.047  12.401  4.00  0.00            
ATOM    360   CG MET A  46      15.058  44.508  13.304  4.00  0.00            
ATOM    361   SD MET A  46      14.529  45.318  14.838  4.00  0.00            
ATOM    362   CE MET A  46      14.074  46.868  14.013  4.00  0.00            
ATOM    363    C MET A  46      13.985  42.059  13.817  4.00  0.00            
ATOM    364    O MET A  46      14.233  42.339  14.989  4.00  0.00            
ATOM    365    N ILE A  47      14.499  40.968  13.214  4.00  0.00            
ATOM    366   CA ILE A  47      15.342  40.067  13.947  4.00  0.00            
ATOM    367   CB ILE A  47      14.665  38.758  14.231  4.00  0.00            
ATOM    368  CG1 ILE A  47      13.418  39.041  15.073  4.00  0.00            
ATOM    369  CG2 ILE A  47      15.648  37.795  14.917  4.00  0.00            
ATOM    370  CD1 ILE A  47      13.751  39.809  16.347  4.00  0.00            
ATOM    371    C ILE A  47      16.543  39.797  13.125  4.00  0.00            
ATOM    372    O ILE A  47      16.527  39.937  11.903  4.00  0.00            
ATOM    373    N GLY A  48      17.644  39.437  13.796  4.00  0.00            
ATOM    374   CA GLY A  48      18.813  39.137  13.049  4.00  0.00            
ATOM    375    C GLY A  48      19.732  38.437  13.954  4.00  0.00            
ATOM    376    O GLY A  48      19.430  38.142  15.109  4.00  0.00            
ATOM    377    N GLY A  49      20.913  38.180  13.405  4.00  0.00            
ATOM    378   CA GLY A  49      21.903  37.432  14.072  4.00  0.00            
ATOM    379    C GLY A  49      22.795  37.084  12.966  4.00  0.00            
ATOM    380    O GLY A  49      23.432  37.965  12.396  4.00  0.00            
ATOM    381    N ILE A  50      22.843  35.787  12.628  3.00  0.00            
ATOM    382   CA ILE A  50      23.630  35.438  11.502  3.00  0.00            
ATOM    383   CB ILE A  50      23.718  33.984  11.146  3.00  0.00            
ATOM    384  CG1 ILE A  50      24.829  33.824  10.086  3.00  0.00            
ATOM    385  CG2 ILE A  50      22.330  33.497  10.699  3.00  0.00            
ATOM    386  CD1 ILE A  50      25.367  32.410   9.895  3.00  0.00            
ATOM    387    C ILE A  50      23.109  36.207  10.327  3.00  0.00            
ATOM    388    O ILE A  50      21.984  36.702  10.370  3.00  0.00            
ATOM    389    N GLY A  51      23.983  36.400   9.311  3.00  0.00            
ATOM    390   CA GLY A  51      23.793  37.125   8.077  3.00  0.00            
ATOM    391    C GLY A  51      22.357  37.212   7.695  3.00  0.00            
ATOM    392    O GLY A  51      21.589  36.277   7.930  3.00  0.00            
ATOM    393    N GLY A  52      21.996  38.354   7.052  4.00  0.00            
ATOM    394   CA GLY A  52      20.659  38.624   6.604  4.00  0.00            
ATOM    395    C GLY A  52      19.858  38.347   7.811  4.00  0.00            
ATOM    396    O GLY A  52      20.347  38.637   8.901  4.00  0.00            
ATOM    397    N PHE A  53      18.639  37.780   7.645  4.00  0.00            
ATOM    398   CA PHE A  53      17.983  37.233   8.795  4.00  0.00            
ATOM    399   CB PHE A  53      17.995  38.068  10.085  4.00  0.00            
ATOM    400   CG PHE A  53      18.137  37.020  11.122  4.00  0.00            
ATOM    401  CD1 PHE A  53      19.370  36.428  11.255  4.00  0.00            
ATOM    402  CD2 PHE A  53      17.108  36.630  11.942  4.00  0.00            
ATOM    403  CE1 PHE A  53      19.589  35.445  12.185  4.00  0.00            
ATOM    404  CE2 PHE A  53      17.322  35.645  12.876  4.00  0.00            
ATOM    405   CZ PHE A  53      18.556  35.052  12.997  4.00  0.00            
ATOM    406    C PHE A  53      16.531  37.077   8.519  4.00  0.00            
ATOM    407    O PHE A  53      16.111  36.737   7.415  4.00  0.00            
ATOM    408    N ILE A  54      15.724  37.315   9.579  4.00  0.00            
ATOM    409   CA ILE A  54      14.309  37.170   9.462  4.00  0.00            
ATOM    410   CB ILE A  54      13.684  36.120  10.337  4.00  0.00            
ATOM    411  CG1 ILE A  54      13.753  36.540  11.815  4.00  0.00            
ATOM    412  CG2 ILE A  54      14.366  34.774  10.043  4.00  0.00            
ATOM    413  CD1 ILE A  54      12.766  35.783  12.706  4.00  0.00            
ATOM    414    C ILE A  54      13.623  38.434   9.913  4.00  0.00            
ATOM    415    O ILE A  54      14.185  39.230  10.662  4.00  0.00            
ATOM    416    N LYS A  55      12.375  38.645   9.429  4.00  0.00            
ATOM    417   CA LYS A  55      11.538  39.751   9.827  4.00  0.00            
ATOM    418   CB LYS A  55      11.155  40.689   8.667  4.00  0.00            
ATOM    419   CG LYS A  55      12.352  41.475   8.125  4.00  0.00            
ATOM    420   CD LYS A  55      12.065  42.269   6.850  4.00  0.00            
ATOM    421   CE LYS A  55      13.234  43.162   6.432  4.00  0.00            
ATOM    422   NZ LYS A  55      13.617  44.042   7.560  4.00  0.00            
ATOM    423    C LYS A  55      10.285  39.149  10.365  4.00  0.00            
ATOM    424    O LYS A  55       9.885  38.072   9.926  4.00  0.00            
ATOM    425    N VAL A  56       9.610  39.805  11.331  4.00  0.00            
ATOM    426   CA VAL A  56       8.519  39.043  11.848  4.00  0.00            
ATOM    427   CB VAL A  56       8.920  38.168  12.999  4.00  0.00            
ATOM    428  CG1 VAL A  56       9.897  37.096  12.490  4.00  0.00            
ATOM    429  CG2 VAL A  56       9.516  39.064  14.098  4.00  0.00            
ATOM    430    C VAL A  56       7.363  39.841  12.317  4.00  0.00            
ATOM    431    O VAL A  56       7.422  41.053  12.519  4.00  0.00            
ATOM    432    N ARG A  57       6.251  39.093  12.468  4.00  0.00            
ATOM    433   CA ARG A  57       5.035  39.571  13.031  4.00  0.00            
ATOM    434   CB ARG A  57       3.767  39.036  12.351  4.00  0.00            
ATOM    435   CG ARG A  57       3.664  39.372  10.867  4.00  0.00            
ATOM    436   CD ARG A  57       2.378  38.848  10.227  4.00  0.00            
ATOM    437   NE ARG A  57       2.514  39.021   8.756  4.00  0.00            
ATOM    438   CZ ARG A  57       1.462  39.486   8.022  4.00  0.00            
ATOM    439  NH1 ARG A  57       0.305  39.860   8.646  4.00  0.00            
ATOM    440  NH2 ARG A  57       1.570  39.579   6.665  4.00  0.00            
ATOM    441    C ARG A  57       5.037  38.978  14.394  4.00  0.00            
ATOM    442    O ARG A  57       5.104  37.759  14.540  4.00  0.00            
ATOM    443    N GLN A  58       4.975  39.817  15.439  4.00  1.00            
ATOM    444   CA GLN A  58       5.061  39.239  16.742  4.00  1.00            
ATOM    445   CB GLN A  58       5.914  40.038  17.739  4.00  1.00            
ATOM    446   CG GLN A  58       5.934  39.401  19.132  4.00  1.00            
ATOM    447   CD GLN A  58       6.525  40.396  20.121  4.00  1.00            
ATOM    448  OE1 GLN A  58       6.399  41.609  19.954  4.00  1.00            
ATOM    449  NE2 GLN A  58       7.179  39.872  21.191  4.00  1.00            
ATOM    450    C GLN A  58       3.724  39.197  17.355  4.00  1.00            
ATOM    451    O GLN A  58       2.893  40.081  17.153  4.00  1.00            
ATOM    452    N TYR A  59       3.480  38.123  18.114  4.00  1.00            
ATOM    453   CA TYR A  59       2.282  38.162  18.863  4.00  1.00            
ATOM    454   CB TYR A  59       1.155  37.192  18.453  4.00  1.00            
ATOM    455   CG TYR A  59       0.008  37.509  19.363  4.00  1.00            
ATOM    456  CD1 TYR A  59      -0.784  38.612  19.132  4.00  1.00            
ATOM    457  CD2 TYR A  59      -0.253  36.733  20.469  4.00  1.00            
ATOM    458  CE1 TYR A  59      -1.833  38.920  19.969  4.00  1.00            
ATOM    459  CE2 TYR A  59      -1.300  37.034  21.309  4.00  1.00            
ATOM    460   CZ TYR A  59      -2.093  38.127  21.062  4.00  1.00            
ATOM    461   OH TYR A  59      -3.167  38.438  21.924  4.00  1.00            
ATOM    462    C TYR A  59       2.661  37.906  20.277  4.00  1.00            
ATOM    463    O TYR A  59       3.615  37.184  20.559  4.00  1.00            
ATOM    464    N ASP A  60       1.907  38.523  21.199  4.00  1.00            
ATOM    465   CA ASP A  60       2.194  38.499  22.599  4.00  1.00            
ATOM    466   CB ASP A  60       1.214  39.382  23.390  4.00  1.00            
ATOM    467   CG ASP A  60       1.368  40.816  22.898  4.00  1.00            
ATOM    468  OD1 ASP A  60       2.525  41.227  22.615  4.00  1.00            
ATOM    469  OD2 ASP A  60       0.325  41.515  22.783  4.00  1.00            
ATOM    470    C ASP A  60       2.066  37.100  23.126  4.00  1.00            
ATOM    471    O ASP A  60       2.840  36.214  22.769  4.00  1.00            
ATOM    472    N GLN A  61       1.088  36.882  24.035  4.00  1.00            
ATOM    473   CA GLN A  61       0.912  35.606  24.676  4.00  1.00            
ATOM    474   CB GLN A  61       0.052  35.674  25.944  4.00  1.00            
ATOM    475   CG GLN A  61       0.665  36.498  27.073  4.00  1.00            
ATOM    476   CD GLN A  61      -0.329  36.449  28.221  4.00  1.00            
ATOM    477  OE1 GLN A  61      -0.128  37.060  29.269  4.00  1.00            
ATOM    478  NE2 GLN A  61      -1.445  35.698  28.014  4.00  1.00            
ATOM    479    C GLN A  61       0.204  34.663  23.749  4.00  1.00            
ATOM    480    O GLN A  61      -0.879  34.965  23.250  4.00  1.00            
ATOM    481    N ILE A  62       0.820  33.494  23.478  4.00  1.00            
ATOM    482   CA ILE A  62       0.172  32.463  22.712  4.00  1.00            
ATOM    483   CB ILE A  62       0.648  32.355  21.295  4.00  1.00            
ATOM    484  CG1 ILE A  62       0.285  33.627  20.516  4.00  1.00            
ATOM    485  CG2 ILE A  62       0.051  31.072  20.699  4.00  1.00            
ATOM    486  CD1 ILE A  62      -1.220  33.891  20.468  4.00  1.00            
ATOM    487    C ILE A  62       0.503  31.173  23.384  4.00  1.00            
ATOM    488    O ILE A  62       1.654  30.931  23.744  4.00  1.00            
ATOM    489    N PRO A  63      -0.480  30.340  23.585  4.00  1.00            
ATOM    490   CA PRO A  63      -0.200  29.089  24.219  4.00  1.00            
ATOM    491   CD PRO A  63      -1.823  30.801  23.880  4.00  1.00            
ATOM    492   CB PRO A  63      -1.541  28.539  24.713  4.00  1.00            
ATOM    493   CG PRO A  63      -2.595  29.493  24.114  4.00  1.00            
ATOM    494    C PRO A  63       0.578  28.210  23.324  4.00  1.00            
ATOM    495    O PRO A  63       0.137  27.938  22.207  4.00  1.00            
ATOM    496    N VAL A  64       1.738  27.743  23.804  4.00  1.00            
ATOM    497   CA VAL A  64       2.508  26.828  23.038  4.00  1.00            
ATOM    498   CB VAL A  64       3.869  27.353  22.655  4.00  1.00            
ATOM    499  CG1 VAL A  64       3.673  28.597  21.774  4.00  1.00            
ATOM    500  CG2 VAL A  64       4.706  27.627  23.916  4.00  1.00            
ATOM    501    C VAL A  64       2.693  25.671  23.959  4.00  1.00            
ATOM    502    O VAL A  64       3.024  25.845  25.132  4.00  1.00            
ATOM    503    N GLU A  65       2.425  24.447  23.482  4.00  1.00            
ATOM    504   CA GLU A  65       2.659  23.362  24.380  4.00  1.00            
ATOM    505   CB GLU A  65       1.473  22.410  24.576  4.00  1.00            
ATOM    506   CG GLU A  65       0.348  23.052  25.387  4.00  1.00            
ATOM    507   CD GLU A  65      -0.374  24.017  24.462  4.00  1.00            
ATOM    508  OE1 GLU A  65      -0.483  23.687  23.252  4.00  1.00            
ATOM    509  OE2 GLU A  65      -0.822  25.091  24.944  4.00  1.00            
ATOM    510    C GLU A  65       3.812  22.595  23.811  4.00  1.00            
ATOM    511    O GLU A  65       3.814  22.217  22.641  4.00  1.00            
ATOM    512    N ILE A  66       4.849  22.393  24.642  4.00  1.00            
ATOM    513   CA ILE A  66       6.013  21.630  24.297  4.00  1.00            
ATOM    514   CB ILE A  66       7.170  21.865  25.230  4.00  1.00            
ATOM    515  CG1 ILE A  66       7.519  23.364  25.296  4.00  1.00            
ATOM    516  CG2 ILE A  66       8.354  21.004  24.758  4.00  1.00            
ATOM    517  CD1 ILE A  66       7.970  23.958  23.962  4.00  1.00            
ATOM    518    C ILE A  66       5.557  20.234  24.458  4.00  1.00            
ATOM    519    O ILE A  66       4.471  20.041  24.995  4.00  1.00            
ATOM    520    N CYS A  67       6.308  19.252  23.915  3.00  1.00            
ATOM    521   CA CYS A  67       5.925  17.876  24.053  3.00  1.00            
ATOM    522   CB CYS A  67       7.018  16.889  23.616  3.00  1.00            
ATOM    523   SG CYS A  67       6.512  15.155  23.828  3.00  1.00            
ATOM    524    C CYS A  67       5.645  17.624  25.501  3.00  1.00            
ATOM    525    O CYS A  67       6.554  17.480  26.316  3.00  1.00            
ATOM    526    N GLY A  68       4.344  17.598  25.849  3.00  1.00            
ATOM    527   CA GLY A  68       3.902  17.333  27.181  3.00  1.00            
ATOM    528    C GLY A  68       4.263  18.452  28.104  3.00  1.00            
ATOM    529    O GLY A  68       4.198  18.288  29.321  3.00  1.00            
ATOM    530    N HIS A  69       4.659  19.621  27.575  4.00  1.00            
ATOM    531   CA HIS A  69       4.958  20.701  28.472  4.00  1.00            
ATOM    532  ND1 HIS A  69       6.601  21.992  30.861  4.00  1.00            
ATOM    533   CG HIS A  69       6.716  22.199  29.504  4.00  1.00            
ATOM    534   CB HIS A  69       6.432  21.152  28.466  4.00  1.00            
ATOM    535  NE2 HIS A  69       7.231  24.107  30.592  4.00  1.00            
ATOM    536  CD2 HIS A  69       7.104  23.495  29.358  4.00  1.00            
ATOM    537  CE1 HIS A  69       6.917  23.165  31.464  4.00  1.00            
ATOM    538    C HIS A  69       4.097  21.847  28.042  4.00  1.00            
ATOM    539    O HIS A  69       3.456  21.784  26.996  4.00  1.00            
ATOM    540    N LYS A  70       4.018  22.912  28.866  4.00  1.00            
ATOM    541   CA LYS A  70       3.193  24.030  28.509  4.00  1.00            
ATOM    542   CB LYS A  70       2.006  24.230  29.470  4.00  1.00            
ATOM    543   CG LYS A  70       1.049  23.036  29.566  4.00  1.00            
ATOM    544   CD LYS A  70       1.639  21.824  30.294  4.00  1.00            
ATOM    545   CE LYS A  70       0.665  20.651  30.450  4.00  1.00            
ATOM    546   NZ LYS A  70      -0.273  20.907  31.566  4.00  1.00            
ATOM    547    C LYS A  70       4.030  25.255  28.619  4.00  1.00            
ATOM    548    O LYS A  70       4.924  25.341  29.459  4.00  1.00            
ATOM    549    N ALA A  71       3.771  26.235  27.737  4.00  1.00            
ATOM    550   CA ALA A  71       4.495  27.461  27.837  4.00  1.00            
ATOM    551   CB ALA A  71       5.754  27.502  26.958  4.00  1.00            
ATOM    552    C ALA A  71       3.585  28.556  27.369  4.00  1.00            
ATOM    553    O ALA A  71       2.836  28.386  26.407  4.00  1.00            
ATOM    554    N ILE A  72       3.616  29.711  28.066  4.00  1.00            
ATOM    555   CA ILE A  72       2.872  30.874  27.667  4.00  1.00            
ATOM    556   CB ILE A  72       1.933  31.408  28.710  4.00  1.00            
ATOM    557  CG1 ILE A  72       1.238  32.670  28.164  4.00  1.00            
ATOM    558  CG2 ILE A  72       2.697  31.599  30.030  4.00  1.00            
ATOM    559  CD1 ILE A  72       0.140  33.227  29.068  4.00  1.00            
ATOM    560    C ILE A  72       3.894  31.930  27.414  4.00  1.00            
ATOM    561    O ILE A  72       4.749  32.179  28.264  4.00  1.00            
ATOM    562    N GLY A  73       3.857  32.578  26.231  4.00  1.00            
ATOM    563   CA GLY A  73       4.872  33.564  26.031  4.00  1.00            
ATOM    564    C GLY A  73       4.821  34.151  24.652  4.00  1.00            
ATOM    565    O GLY A  73       3.864  33.946  23.906  4.00  1.00            
ATOM    566    N THR A  74       5.889  34.907  24.292  4.00  1.00            
ATOM    567   CA THR A  74       5.955  35.617  23.046  4.00  1.00            
ATOM    568   CB THR A  74       6.862  36.818  23.043  4.00  1.00            
ATOM    569  OG1 THR A  74       8.208  36.435  23.279  4.00  1.00            
ATOM    570  CG2 THR A  74       6.385  37.804  24.124  4.00  1.00            
ATOM    571    C THR A  74       6.358  34.731  21.926  4.00  1.00            
ATOM    572    O THR A  74       6.962  33.678  22.120  4.00  1.00            
ATOM    573    N VAL A  75       5.988  35.162  20.700  4.00  1.00            
ATOM    574   CA VAL A  75       6.290  34.409  19.526  4.00  1.00            
ATOM    575   CB VAL A  75       5.171  33.479  19.133  4.00  1.00            
ATOM    576  CG1 VAL A  75       5.517  32.748  17.823  4.00  1.00            
ATOM    577  CG2 VAL A  75       4.915  32.525  20.310  4.00  1.00            
ATOM    578    C VAL A  75       6.522  35.344  18.404  4.00  1.00            
ATOM    579    O VAL A  75       6.043  36.476  18.389  4.00  1.00            
ATOM    580    N LEU A  76       7.330  34.867  17.449  4.00  1.00            
ATOM    581   CA LEU A  76       7.544  35.563  16.236  4.00  1.00            
ATOM    582   CB LEU A  76       9.031  35.734  15.864  4.00  1.00            
ATOM    583   CG LEU A  76       9.790  36.800  16.685  4.00  1.00            
ATOM    584  CD1 LEU A  76       9.692  36.546  18.198  4.00  1.00            
ATOM    585  CD2 LEU A  76      11.252  36.909  16.214  4.00  1.00            
ATOM    586    C LEU A  76       6.899  34.716  15.184  4.00  1.00            
ATOM    587    O LEU A  76       6.747  33.510  15.371  4.00  1.00            
ATOM    588    N VAL A  77       6.423  35.327  14.080  4.00  1.00            
ATOM    589   CA VAL A  77       5.887  34.539  13.004  4.00  1.00            
ATOM    590   CB VAL A  77       4.407  34.697  12.814  4.00  1.00            
ATOM    591  CG1 VAL A  77       3.964  33.826  11.626  4.00  1.00            
ATOM    592  CG2 VAL A  77       3.713  34.340  14.138  4.00  1.00            
ATOM    593    C VAL A  77       6.568  35.050  11.769  4.00  1.00            
ATOM    594    O VAL A  77       6.572  36.253  11.515  4.00  1.00            
ATOM    595    N GLY A  78       7.167  34.149  10.963  4.00  1.00            
ATOM    596   CA GLY A  78       7.864  34.620   9.799  4.00  1.00            
ATOM    597    C GLY A  78       8.286  33.441   8.976  4.00  1.00            
ATOM    598    O GLY A  78       8.053  32.278   9.299  4.00  1.00            
ATOM    599    N PRO A  79       8.949  33.798   7.914  1.00  1.00            
ATOM    600   CA PRO A  79       9.402  32.940   6.847  1.00  1.00            
ATOM    601   CD PRO A  79       9.435  35.162   7.772  1.00  1.00            
ATOM    602   CB PRO A  79       9.940  33.893   5.780  1.00  1.00            
ATOM    603   CG PRO A  79      10.410  35.115   6.588  1.00  1.00            
ATOM    604    C PRO A  79      10.389  31.855   7.108  1.00  1.00            
ATOM    605    O PRO A  79      10.490  30.998   6.232  1.00  1.00            
ATOM    606    N THR A  80      11.128  31.878   8.244  1.00  1.00            
ATOM    607   CA THR A  80      12.183  30.932   8.559  1.00  1.00            
ATOM    608   CB THR A  80      12.492  30.950  10.029  1.00  1.00            
ATOM    609  OG1 THR A  80      13.642  30.172  10.311  1.00  1.00            
ATOM    610  CG2 THR A  80      11.277  30.424  10.825  1.00  1.00            
ATOM    611    C THR A  80      11.699  29.559   8.172  1.00  1.00            
ATOM    612    O THR A  80      10.598  29.123   8.519  1.00  1.00            
ATOM    613    N PRO A  81      12.505  28.903   7.379  1.00  1.00            
ATOM    614   CA PRO A  81      12.198  27.578   6.908  1.00  1.00            
ATOM    615   CD PRO A  81      13.417  29.608   6.496  1.00  1.00            
ATOM    616   CB PRO A  81      13.259  27.264   5.856  1.00  1.00            
ATOM    617   CG PRO A  81      13.657  28.652   5.316  1.00  1.00            
ATOM    618    C PRO A  81      12.169  26.654   8.055  1.00  1.00            
ATOM    619    O PRO A  81      11.463  25.649   8.001  1.00  1.00            
ATOM    620    N VAL A  82      12.933  26.964   9.111  1.00  1.00            
ATOM    621   CA VAL A  82      12.900  26.043  10.194  1.00  1.00            
ATOM    622   CB VAL A  82      14.248  25.507  10.595  1.00  1.00            
ATOM    623  CG1 VAL A  82      14.852  24.745   9.403  1.00  1.00            
ATOM    624  CG2 VAL A  82      15.117  26.666  11.106  1.00  1.00            
ATOM    625    C VAL A  82      12.320  26.718  11.367  1.00  1.00            
ATOM    626    O VAL A  82      12.628  27.869  11.670  1.00  1.00            
ATOM    627    N ASN A  83      11.436  25.985  12.052  1.00  1.00            
ATOM    628   CA ASN A  83      10.795  26.531  13.194  1.00  1.00            
ATOM    629   CB ASN A  83       9.508  25.777  13.560  1.00  1.00            
ATOM    630   CG ASN A  83       8.699  26.635  14.519  1.00  1.00            
ATOM    631  OD1 ASN A  83       9.013  26.740  15.702  1.00  1.00            
ATOM    632  ND2 ASN A  83       7.623  27.272  13.985  1.00  1.00            
ATOM    633    C ASN A  83      11.749  26.391  14.339  1.00  1.00            
ATOM    634    O ASN A  83      12.485  25.410  14.427  1.00  1.00            
ATOM    635    N ILE A  84      11.775  27.388  15.247  4.00  1.00            
ATOM    636   CA ILE A  84      12.705  27.313  16.331  4.00  1.00            
ATOM    637   CB ILE A  84      13.923  28.183  16.139  4.00  1.00            
ATOM    638  CG1 ILE A  84      13.579  29.682  16.140  4.00  1.00            
ATOM    639  CG2 ILE A  84      14.609  27.719  14.842  4.00  1.00            
ATOM    640  CD1 ILE A  84      13.404  30.275  17.538  4.00  1.00            
ATOM    641    C ILE A  84      12.026  27.677  17.607  4.00  1.00            
ATOM    642    O ILE A  84      11.178  28.568  17.646  4.00  1.00            
ATOM    643    N ILE A  85      12.391  26.968  18.693  4.00  1.00            
ATOM    644   CA ILE A  85      11.859  27.258  19.988  4.00  1.00            
ATOM    645   CB ILE A  85      11.355  26.051  20.741  4.00  1.00            
ATOM    646  CG1 ILE A  85      12.472  25.067  21.122  4.00  1.00            
ATOM    647  CG2 ILE A  85      10.251  25.421  19.877  4.00  1.00            
ATOM    648  CD1 ILE A  85      13.252  25.483  22.369  4.00  1.00            
ATOM    649    C ILE A  85      12.992  27.908  20.720  4.00  1.00            
ATOM    650    O ILE A  85      14.125  27.434  20.671  4.00  1.00            
ATOM    651    N GLY A  86      12.739  29.055  21.377  1.00  1.00            
ATOM    652   CA GLY A  86      13.843  29.760  21.964  1.00  1.00            
ATOM    653    C GLY A  86      13.923  29.581  23.436  1.00  1.00            
ATOM    654    O GLY A  86      13.299  28.710  24.040  1.00  1.00            
ATOM    655    N ARG A  87      14.730  30.487  24.014  2.00  1.00            
ATOM    656   CA ARG A  87      15.093  30.620  25.388  2.00  1.00            
ATOM    657   CB ARG A  87      16.069  31.793  25.560  2.00  1.00            
ATOM    658   CG ARG A  87      16.522  32.067  26.991  2.00  1.00            
ATOM    659   CD ARG A  87      17.265  33.399  27.121  2.00  1.00            
ATOM    660   NE ARG A  87      16.302  34.474  26.745  2.00  1.00            
ATOM    661   CZ ARG A  87      15.413  34.940  27.670  2.00  1.00            
ATOM    662  NH1 ARG A  87      15.427  34.435  28.938  2.00  1.00            
ATOM    663  NH2 ARG A  87      14.502  35.897  27.329  2.00  1.00            
ATOM    664    C ARG A  87      13.871  30.915  26.190  2.00  1.00            
ATOM    665    O ARG A  87      13.712  30.407  27.295  2.00  1.00            
ATOM    666    N ASN A  88      12.976  31.757  25.651  2.00  1.00            
ATOM    667   CA ASN A  88      11.771  32.124  26.336  2.00  1.00            
ATOM    668   CB ASN A  88      10.910  33.031  25.433  2.00  1.00            
ATOM    669   CG ASN A  88       9.508  33.206  26.001  2.00  1.00            
ATOM    670  OD1 ASN A  88       9.314  33.369  27.203  2.00  1.00            
ATOM    671  ND2 ASN A  88       8.491  33.164  25.097  2.00  1.00            
ATOM    672    C ASN A  88      10.987  30.892  26.599  2.00  1.00            
ATOM    673    O ASN A  88      10.560  30.634  27.724  2.00  1.00            
ATOM    674    N LEU A  89      10.805  30.079  25.550  2.00  1.00            
ATOM    675   CA LEU A  89      10.027  28.891  25.677  2.00  1.00            
ATOM    676   CB LEU A  89       9.924  28.132  24.347  2.00  1.00            
ATOM    677   CG LEU A  89       9.485  29.020  23.169  2.00  1.00            
ATOM    678  CD1 LEU A  89       9.120  28.171  21.940  2.00  1.00            
ATOM    679  CD2 LEU A  89       8.396  30.021  23.580  2.00  1.00            
ATOM    680    C LEU A  89      10.758  27.993  26.617  2.00  1.00            
ATOM    681    O LEU A  89      10.174  27.370  27.502  2.00  1.00            
ATOM    682    N LEU A  90      12.086  27.945  26.436  2.00  1.00            
ATOM    683   CA LEU A  90      12.967  27.052  27.123  2.00  1.00            
ATOM    684   CB LEU A  90      14.357  26.997  26.445  2.00  1.00            
ATOM    685   CG LEU A  90      15.368  25.988  27.030  2.00  1.00            
ATOM    686  CD1 LEU A  90      16.560  25.799  26.076  2.00  1.00            
ATOM    687  CD2 LEU A  90      15.847  26.408  28.428  2.00  1.00            
ATOM    688    C LEU A  90      13.065  27.346  28.600  2.00  1.00            
ATOM    689    O LEU A  90      13.265  26.434  29.398  2.00  1.00            
ATOM    690    N THR A  91      12.957  28.615  29.033  2.00  1.00            
ATOM    691   CA THR A  91      13.084  28.889  30.441  2.00  1.00            
ATOM    692   CB THR A  91      12.967  30.349  30.749  2.00  1.00            
ATOM    693  OG1 THR A  91      13.951  31.076  30.027  2.00  1.00            
ATOM    694  CG2 THR A  91      13.183  30.541  32.259  2.00  1.00            
ATOM    695    C THR A  91      11.964  28.153  31.146  2.00  1.00            
ATOM    696    O THR A  91      12.192  27.534  32.184  2.00  1.00            
ATOM    697    N GLN A  92      10.720  28.190  30.601  2.00  1.00            
ATOM    698   CA GLN A  92       9.582  27.546  31.225  2.00  1.00            
ATOM    699   CB GLN A  92       8.208  27.924  30.631  2.00  1.00            
ATOM    700   CG GLN A  92       7.063  27.207  31.360  2.00  1.00            
ATOM    701   CD GLN A  92       5.713  27.765  30.921  2.00  1.00            
ATOM    702  OE1 GLN A  92       5.635  28.714  30.142  2.00  1.00            
ATOM    703  NE2 GLN A  92       4.615  27.161  31.448  2.00  1.00            
ATOM    704    C GLN A  92       9.696  26.049  31.186  2.00  1.00            
ATOM    705    O GLN A  92       9.326  25.384  32.153  2.00  1.00            
ATOM    706    N ILE A  93      10.210  25.470  30.081  2.00  1.00            
ATOM    707   CA ILE A  93      10.348  24.037  30.013  2.00  1.00            
ATOM    708   CB ILE A  93      10.874  23.533  28.686  2.00  1.00            
ATOM    709  CG1 ILE A  93      10.779  22.001  28.613  2.00  1.00            
ATOM    710  CG2 ILE A  93      12.277  24.085  28.422  2.00  1.00            
ATOM    711  CD1 ILE A  93      11.042  21.447  27.212  2.00  1.00            
ATOM    712    C ILE A  93      11.248  23.708  31.151  2.00  1.00            
ATOM    713    O ILE A  93      11.145  22.643  31.756  2.00  1.00            
ATOM    714    N GLY A  94      12.158  24.646  31.476  3.00  1.00            
ATOM    715   CA GLY A  94      13.007  24.461  32.614  3.00  1.00            
ATOM    716    C GLY A  94      14.132  23.631  32.131  3.00  1.00            
ATOM    717    O GLY A  94      14.854  23.009  32.910  3.00  1.00            
ATOM    718    N CYS A  95      14.307  23.614  30.802  1.00  1.00            
ATOM    719   CA CYS A  95      15.329  22.785  30.272  1.00  1.00            
ATOM    720   CB CYS A  95      15.300  22.613  28.743  1.00  1.00            
ATOM    721   SG CYS A  95      14.007  21.443  28.222  1.00  1.00            
ATOM    722    C CYS A  95      16.668  23.269  30.689  1.00  1.00            
ATOM    723    O CYS A  95      16.953  24.467  30.692  1.00  1.00            
ATOM    724    N THR A  96      17.528  22.304  31.067  4.00  1.00            
ATOM    725   CA THR A  96      18.839  22.639  31.516  4.00  1.00            
ATOM    726   CB THR A  96      19.152  22.128  32.893  4.00  1.00            
ATOM    727  OG1 THR A  96      18.205  22.631  33.824  4.00  1.00            
ATOM    728  CG2 THR A  96      20.563  22.599  33.286  4.00  1.00            
ATOM    729    C THR A  96      19.815  22.048  30.571  4.00  1.00            
ATOM    730    O THR A  96      19.625  20.948  30.056  4.00  1.00            
ATOM    731    N LEU A  97      20.897  22.799  30.309  4.00  1.00            
ATOM    732   CA LEU A  97      21.883  22.329  29.396  4.00  1.00            
ATOM    733   CB LEU A  97      22.469  23.471  28.556  4.00  1.00            
ATOM    734   CG LEU A  97      21.373  24.381  27.968  4.00  1.00            
ATOM    735  CD1 LEU A  97      21.942  25.355  26.926  4.00  1.00            
ATOM    736  CD2 LEU A  97      20.164  23.571  27.472  4.00  1.00            
ATOM    737    C LEU A  97      22.982  21.813  30.261  4.00  1.00            
ATOM    738    O LEU A  97      23.513  22.546  31.095  4.00  1.00            
ATOM    739    N ASN A  98      23.368  20.535  30.089  4.00  1.00            
ATOM    740   CA ASN A  98      24.326  20.018  31.018  4.00  1.00            
ATOM    741   CB ASN A  98      23.753  18.867  31.862  4.00  1.00            
ATOM    742   CG ASN A  98      22.510  19.405  32.564  4.00  1.00            
ATOM    743  OD1 ASN A  98      21.567  19.854  31.915  4.00  1.00            
ATOM    744  ND2 ASN A  98      22.498  19.356  33.923  4.00  1.00            
ATOM    745    C ASN A  98      25.533  19.531  30.312  4.00  1.00            
ATOM    746    O ASN A  98      25.466  18.956  29.227  4.00  1.00            
ATOM    747    N PHE A  99      26.686  19.780  30.952  1.00  1.00            
ATOM    748   CA PHE A  99      27.966  19.378  30.470  1.00  1.00            
ATOM    749   CB PHE A  99      29.092  19.964  31.348  1.00  1.00            
ATOM    750   CG PHE A  99      30.428  19.488  30.890  1.00  1.00            
ATOM    751  CD1 PHE A  99      30.930  18.293  31.350  1.00  1.00            
ATOM    752  CD2 PHE A  99      31.187  20.237  30.021  1.00  1.00            
ATOM    753  CE1 PHE A  99      32.164  17.845  30.941  1.00  1.00            
ATOM    754  CE2 PHE A  99      32.422  19.796  29.608  1.00  1.00            
ATOM    755   CZ PHE A  99      32.913  18.596  30.069  1.00  1.00            
ATOM    756    C PHE A  99      28.023  17.859  30.553  1.00  1.00            
ATOM    757    O PHE A  99      28.288  17.221  29.499  1.00  1.00            
ATOM    758  OXT PHE A  99      27.793  17.318  31.667  1.00  1.00            
ATOM    759    N PRO B   1      27.998  22.972  36.293  1.00  1.00            
ATOM    760   CA PRO B   1      28.125  22.473  34.899  1.00  1.00            
ATOM    761   CD PRO B   1      27.813  21.802  37.222  1.00  1.00            
ATOM    762   CB PRO B   1      28.454  20.989  35.027  1.00  1.00            
ATOM    763   CG PRO B   1      27.737  20.566  36.314  1.00  1.00            
ATOM    764    C PRO B   1      26.814  22.678  34.225  1.00  1.00            
ATOM    765    O PRO B   1      26.749  22.569  33.001  1.00  1.00            
ATOM    766    N GLN B   2      25.757  22.959  35.004  4.00  1.00            
ATOM    767   CA GLN B   2      24.465  23.134  34.421  4.00  1.00            
ATOM    768   CB GLN B   2      23.327  22.775  35.382  4.00  1.00            
ATOM    769   CG GLN B   2      23.368  21.315  35.828  4.00  1.00            
ATOM    770   CD GLN B   2      22.201  21.104  36.776  4.00  1.00            
ATOM    771  OE1 GLN B   2      21.656  20.004  36.877  4.00  1.00            
ATOM    772  NE2 GLN B   2      21.806  22.188  37.494  4.00  1.00            
ATOM    773    C GLN B   2      24.316  24.566  34.071  4.00  1.00            
ATOM    774    O GLN B   2      24.701  25.455  34.828  4.00  1.00            
ATOM    775    N ILE B   3      23.756  24.815  32.881  4.00  1.00            
ATOM    776   CA ILE B   3      23.555  26.162  32.466  4.00  1.00            
ATOM    777   CB ILE B   3      24.081  26.409  31.083  4.00  1.00            
ATOM    778  CG1 ILE B   3      25.620  26.432  31.098  4.00  1.00            
ATOM    779  CG2 ILE B   3      23.424  27.683  30.527  4.00  1.00            
ATOM    780  CD1 ILE B   3      26.259  25.111  31.521  4.00  1.00            
ATOM    781    C ILE B   3      22.090  26.395  32.431  4.00  1.00            
ATOM    782    O ILE B   3      21.370  25.813  31.620  4.00  1.00            
ATOM    783    N THR B   4      21.603  27.252  33.342  1.00  1.00            
ATOM    784   CA THR B   4      20.220  27.586  33.284  1.00  1.00            
ATOM    785   CB THR B   4      19.645  28.035  34.594  1.00  1.00            
ATOM    786  OG1 THR B   4      20.406  29.113  35.119  1.00  1.00            
ATOM    787  CG2 THR B   4      19.619  26.851  35.573  1.00  1.00            
ATOM    788    C THR B   4      20.137  28.720  32.336  1.00  1.00            
ATOM    789    O THR B   4      21.004  29.592  32.317  1.00  1.00            
ATOM    790    N LEU B   5      19.069  28.740  31.526  1.00  1.00            
ATOM    791   CA LEU B   5      19.041  29.724  30.499  1.00  1.00            
ATOM    792   CB LEU B   5      18.533  29.127  29.178  1.00  1.00            
ATOM    793   CG LEU B   5      19.421  27.990  28.643  1.00  1.00            
ATOM    794  CD1 LEU B   5      18.770  27.302  27.433  1.00  1.00            
ATOM    795  CD2 LEU B   5      20.843  28.490  28.333  1.00  1.00            
ATOM    796    C LEU B   5      18.118  30.834  30.843  1.00  1.00            
ATOM    797    O LEU B   5      17.306  31.228  30.008  1.00  1.00            
ATOM    798    N TRP B   6      18.194  31.388  32.065  1.00  1.00            
ATOM    799   CA TRP B   6      17.398  32.566  32.199  1.00  1.00            
ATOM    800   CB TRP B   6      17.362  33.205  33.591  1.00  1.00            
ATOM    801   CG TRP B   6      16.415  34.374  33.548  1.00  1.00            
ATOM    802  CD2 TRP B   6      14.999  34.246  33.734  1.00  1.00            
ATOM    803  CD1 TRP B   6      16.650  35.682  33.248  1.00  1.00            
ATOM    804  NE1 TRP B   6      15.462  36.373  33.205  1.00  1.00            
ATOM    805  CE2 TRP B   6      14.438  35.501  33.508  1.00  1.00            
ATOM    806  CE3 TRP B   6      14.228  33.164  34.050  1.00  1.00            
ATOM    807  CZ2 TRP B   6      13.088  35.694  33.592  1.00  1.00            
ATOM    808  CZ3 TRP B   6      12.869  33.365  34.151  1.00  1.00            
ATOM    809  CH2 TRP B   6      12.312  34.606  33.925  1.00  1.00            
ATOM    810    C TRP B   6      18.114  33.501  31.314  1.00  1.00            
ATOM    811    O TRP B   6      17.527  34.275  30.561  1.00  1.00            
ATOM    812    N LYS B   7      19.451  33.424  31.390  1.00  1.00            
ATOM    813   CA LYS B   7      20.235  34.221  30.518  1.00  1.00            
ATOM    814   CB LYS B   7      21.391  34.967  31.209  1.00  1.00            
ATOM    815   CG LYS B   7      20.881  36.150  32.039  1.00  1.00            
ATOM    816   CD LYS B   7      21.889  36.719  33.039  1.00  1.00            
ATOM    817   CE LYS B   7      21.283  37.780  33.962  1.00  1.00            
ATOM    818   NZ LYS B   7      22.246  38.141  35.027  1.00  1.00            
ATOM    819    C LYS B   7      20.769  33.324  29.461  1.00  1.00            
ATOM    820    O LYS B   7      20.949  32.122  29.661  1.00  1.00            
ATOM    821    N ARG B   8      21.004  33.908  28.279  1.00  1.00            
ATOM    822   CA ARG B   8      21.475  33.165  27.157  1.00  1.00            
ATOM    823   CB ARG B   8      21.376  33.998  25.876  1.00  1.00            
ATOM    824   CG ARG B   8      21.989  35.385  26.046  1.00  1.00            
ATOM    825   CD ARG B   8      21.890  36.227  24.782  1.00  1.00            
ATOM    826   NE ARG B   8      22.768  35.545  23.799  1.00  1.00            
ATOM    827   CZ ARG B   8      23.524  36.284  22.941  1.00  1.00            
ATOM    828  NH1 ARG B   8      23.360  37.637  22.878  1.00  1.00            
ATOM    829  NH2 ARG B   8      24.461  35.662  22.171  1.00  1.00            
ATOM    830    C ARG B   8      22.865  32.695  27.414  1.00  1.00            
ATOM    831    O ARG B   8      23.758  33.427  27.838  1.00  1.00            
ATOM    832    N PRO B   9      23.022  31.436  27.120  1.00  1.00            
ATOM    833   CA PRO B   9      24.229  30.722  27.408  1.00  1.00            
ATOM    834   CD PRO B   9      22.261  30.815  26.048  1.00  1.00            
ATOM    835   CB PRO B   9      24.061  29.355  26.748  1.00  1.00            
ATOM    836   CG PRO B   9      23.141  29.656  25.551  1.00  1.00            
ATOM    837    C PRO B   9      25.466  31.428  26.916  1.00  1.00            
ATOM    838    O PRO B   9      25.505  31.834  25.755  1.00  1.00            
ATOM    839    N LEU B  10      26.484  31.582  27.795  4.00  1.00            
ATOM    840   CA LEU B  10      27.752  32.184  27.460  4.00  1.00            
ATOM    841   CB LEU B  10      27.851  33.656  27.927  4.00  1.00            
ATOM    842   CG LEU B  10      29.169  34.406  27.620  4.00  1.00            
ATOM    843  CD1 LEU B  10      29.026  35.900  27.952  4.00  1.00            
ATOM    844  CD2 LEU B  10      30.383  33.803  28.348  4.00  1.00            
ATOM    845    C LEU B  10      28.783  31.348  28.179  4.00  1.00            
ATOM    846    O LEU B  10      28.593  30.983  29.338  4.00  1.00            
ATOM    847    N VAL B  11      29.894  31.000  27.495  4.00  1.00            
ATOM    848   CA VAL B  11      30.965  30.241  28.089  4.00  1.00            
ATOM    849   CB VAL B  11      30.973  28.785  27.690  4.00  1.00            
ATOM    850  CG1 VAL B  11      32.194  28.070  28.297  4.00  1.00            
ATOM    851  CG2 VAL B  11      29.642  28.168  28.152  4.00  1.00            
ATOM    852    C VAL B  11      32.235  30.915  27.593  4.00  1.00            
ATOM    853    O VAL B  11      32.169  31.760  26.702  4.00  1.00            
ATOM    854    N THR B  12      33.421  30.598  28.171  4.00  1.00            
ATOM    855   CA THR B  12      34.656  31.294  27.872  4.00  1.00            
ATOM    856   CB THR B  12      35.780  30.991  28.829  4.00  1.00            
ATOM    857  OG1 THR B  12      36.096  29.609  28.813  4.00  1.00            
ATOM    858  CG2 THR B  12      35.373  31.444  30.241  4.00  1.00            
ATOM    859    C THR B  12      35.212  31.143  26.481  4.00  1.00            
ATOM    860    O THR B  12      35.613  32.151  25.916  4.00  1.00            
ATOM    861    N ILE B  13      35.281  29.925  25.899  4.00  1.00            
ATOM    862   CA ILE B  13      35.804  29.628  24.573  4.00  1.00            
ATOM    863   CB ILE B  13      34.853  30.013  23.466  4.00  1.00            
ATOM    864  CG1 ILE B  13      35.255  29.347  22.142  4.00  1.00            
ATOM    865  CG2 ILE B  13      34.772  31.543  23.385  4.00  1.00            
ATOM    866  CD1 ILE B  13      34.176  29.453  21.065  4.00  1.00            
ATOM    867    C ILE B  13      37.178  30.196  24.289  4.00  1.00            
ATOM    868    O ILE B  13      37.405  31.403  24.315  4.00  1.00            
ATOM    869    N ARG B  14      38.149  29.298  23.982  4.00  1.00            
ATOM    870   CA ARG B  14      39.483  29.699  23.605  4.00  1.00            
ATOM    871   CB ARG B  14      40.586  29.261  24.593  4.00  1.00            
ATOM    872   CG ARG B  14      41.973  29.827  24.260  4.00  1.00            
ATOM    873   CD ARG B  14      43.099  29.308  25.161  4.00  1.00            
ATOM    874   NE ARG B  14      43.302  27.869  24.824  4.00  1.00            
ATOM    875   CZ ARG B  14      44.524  27.276  24.980  4.00  1.00            
ATOM    876  NH1 ARG B  14      45.588  27.994  25.446  4.00  1.00            
ATOM    877  NH2 ARG B  14      44.679  25.959  24.661  4.00  1.00            
ATOM    878    C ARG B  14      39.760  29.042  22.271  4.00  1.00            
ATOM    879    O ARG B  14      39.578  27.837  22.108  4.00  1.00            
ATOM    880    N ILE B  15      40.216  29.855  21.294  4.00  1.00            
ATOM    881   CA ILE B  15      40.590  29.549  19.932  4.00  1.00            
ATOM    882   CB ILE B  15      39.826  30.434  18.952  4.00  1.00            
ATOM    883  CG1 ILE B  15      38.533  29.729  18.537  4.00  1.00            
ATOM    884  CG2 ILE B  15      40.669  30.905  17.756  4.00  1.00            
ATOM    885  CD1 ILE B  15      38.821  28.525  17.639  4.00  1.00            
ATOM    886    C ILE B  15      42.050  29.838  19.932  4.00  1.00            
ATOM    887    O ILE B  15      42.537  30.357  20.934  4.00  1.00            
ATOM    888    N GLY B  16      42.783  29.462  18.861  3.00  1.00            
ATOM    889   CA GLY B  16      44.210  29.597  18.799  3.00  1.00            
ATOM    890    C GLY B  16      44.648  30.927  19.300  3.00  1.00            
ATOM    891    O GLY B  16      44.641  31.928  18.586  3.00  1.00            
ATOM    892    N GLY B  17      45.052  30.931  20.584  3.00  1.00            
ATOM    893   CA GLY B  17      45.622  32.059  21.243  3.00  1.00            
ATOM    894    C GLY B  17      44.597  33.099  21.553  3.00  1.00            
ATOM    895    O GLY B  17      44.939  34.132  22.125  3.00  1.00            
ATOM    896    N GLN B  18      43.310  32.894  21.216  4.00  1.00            
ATOM    897   CA GLN B  18      42.461  34.004  21.532  4.00  1.00            
ATOM    898   CB GLN B  18      41.837  34.753  20.333  4.00  1.00            
ATOM    899   CG GLN B  18      42.806  35.586  19.489  4.00  1.00            
ATOM    900   CD GLN B  18      42.949  34.957  18.108  4.00  1.00            
ATOM    901  OE1 GLN B  18      43.768  35.393  17.300  4.00  1.00            
ATOM    902  NE2 GLN B  18      42.116  33.923  17.817  4.00  1.00            
ATOM    903    C GLN B  18      41.308  33.595  22.378  4.00  1.00            
ATOM    904    O GLN B  18      40.821  32.467  22.310  4.00  1.00            
ATOM    905    N LEU B  19      40.860  34.546  23.222  4.00  1.00            
ATOM    906   CA LEU B  19      39.708  34.350  24.044  4.00  1.00            
ATOM    907   CB LEU B  19      39.664  35.223  25.309  4.00  1.00            
ATOM    908   CG LEU B  19      38.502  34.844  26.249  4.00  1.00            
ATOM    909  CD1 LEU B  19      38.708  33.436  26.836  4.00  1.00            
ATOM    910  CD2 LEU B  19      38.275  35.912  27.330  4.00  1.00            
ATOM    911    C LEU B  19      38.549  34.732  23.188  4.00  1.00            
ATOM    912    O LEU B  19      38.712  35.429  22.189  4.00  1.00            
ATOM    913    N LYS B  20      37.343  34.252  23.530  4.00  1.00            
ATOM    914   CA LYS B  20      36.239  34.597  22.693  4.00  1.00            
ATOM    915   CB LYS B  20      36.047  33.585  21.553  4.00  1.00            
ATOM    916   CG LYS B  20      35.139  34.082  20.435  4.00  1.00            
ATOM    917   CD LYS B  20      35.702  35.262  19.635  4.00  1.00            
ATOM    918   CE LYS B  20      37.092  35.012  19.044  4.00  1.00            
ATOM    919   NZ LYS B  20      37.168  33.645  18.484  4.00  1.00            
ATOM    920    C LYS B  20      35.020  34.612  23.547  4.00  1.00            
ATOM    921    O LYS B  20      35.075  34.305  24.733  4.00  1.00            
ATOM    922    N GLU B  21      33.882  35.043  22.988  4.00  1.00            
ATOM    923   CA GLU B  21      32.686  34.950  23.764  4.00  1.00            
ATOM    924   CB GLU B  21      31.865  36.253  23.826  4.00  1.00            
ATOM    925   CG GLU B  21      30.591  36.111  24.663  4.00  1.00            
ATOM    926   CD GLU B  21      29.805  37.416  24.612  4.00  1.00            
ATOM    927  OE1 GLU B  21      30.318  38.441  25.137  4.00  1.00            
ATOM    928  OE2 GLU B  21      28.676  37.403  24.051  4.00  1.00            
ATOM    929    C GLU B  21      31.849  33.978  23.029  4.00  1.00            
ATOM    930    O GLU B  21      31.693  34.081  21.813  4.00  1.00            
ATOM    931    N ALA B  22      31.284  32.989  23.734  4.00  1.00            
ATOM    932   CA ALA B  22      30.552  32.058  22.951  4.00  1.00            
ATOM    933   CB ALA B  22      31.181  30.653  22.920  4.00  1.00            
ATOM    934    C ALA B  22      29.178  31.899  23.483  4.00  1.00            
ATOM    935    O ALA B  22      28.945  31.855  24.690  4.00  1.00            
ATOM    936    N LEU B  23      28.229  31.840  22.537  4.00  1.00            
ATOM    937   CA LEU B  23      26.878  31.501  22.823  4.00  1.00            
ATOM    938   CB LEU B  23      25.899  31.966  21.724  4.00  1.00            
ATOM    939   CG LEU B  23      24.408  31.761  22.052  4.00  1.00            
ATOM    940  CD1 LEU B  23      23.980  32.629  23.247  4.00  1.00            
ATOM    941  CD2 LEU B  23      23.527  31.996  20.813  4.00  1.00            
ATOM    942    C LEU B  23      26.975  30.014  22.780  4.00  1.00            
ATOM    943    O LEU B  23      28.008  29.479  22.380  4.00  1.00            
ATOM    944    N LEU B  24      25.956  29.293  23.252  4.00  1.00            
ATOM    945   CA LEU B  24      26.035  27.865  23.181  4.00  1.00            
ATOM    946   CB LEU B  24      25.889  27.264  24.595  4.00  1.00            
ATOM    947   CG LEU B  24      26.203  25.766  24.759  4.00  1.00            
ATOM    948  CD1 LEU B  24      25.261  24.881  23.931  4.00  1.00            
ATOM    949  CD2 LEU B  24      27.695  25.486  24.525  4.00  1.00            
ATOM    950    C LEU B  24      24.805  27.527  22.403  4.00  1.00            
ATOM    951    O LEU B  24      23.750  28.107  22.659  4.00  1.00            
ATOM    952    N ASP B  25      24.865  26.616  21.414  1.00  1.00            
ATOM    953   CA ASP B  25      23.625  26.505  20.706  1.00  1.00            
ATOM    954   CB ASP B  25      23.559  27.372  19.437  1.00  1.00            
ATOM    955   CG ASP B  25      23.411  28.834  19.812  1.00  1.00            
ATOM    956  OD1 ASP B  25      24.350  29.398  20.435  1.00  1.00            
ATOM    957  OD2 ASP B  25      22.351  29.413  19.455  1.00  1.00            
ATOM    958    C ASP B  25      23.360  25.142  20.193  1.00  1.00            
ATOM    959    O ASP B  25      24.065  24.645  19.316  1.00  1.00            
ATOM    960    N THR B  26      22.329  24.488  20.745  3.00  1.00            
ATOM    961   CA THR B  26      21.831  23.399  19.982  3.00  1.00            
ATOM    962   CB THR B  26      20.949  22.450  20.737  3.00  1.00            
ATOM    963  OG1 THR B  26      21.665  21.867  21.816  3.00  1.00            
ATOM    964  CG2 THR B  26      20.468  21.358  19.765  3.00  1.00            
ATOM    965    C THR B  26      20.976  24.193  19.045  3.00  1.00            
ATOM    966    O THR B  26      20.619  25.324  19.372  3.00  1.00            
ATOM    967    N GLY B  27      20.627  23.687  17.856  3.00  1.00            
ATOM    968   CA GLY B  27      19.852  24.551  17.008  3.00  1.00            
ATOM    969    C GLY B  27      20.722  24.974  15.883  3.00  1.00            
ATOM    970    O GLY B  27      20.244  25.221  14.777  3.00  1.00            
ATOM    971    N ALA B  28      22.038  25.059  16.136  1.00  1.00            
ATOM    972   CA ALA B  28      22.915  25.404  15.066  1.00  1.00            
ATOM    973   CB ALA B  28      23.902  26.531  15.409  1.00  1.00            
ATOM    974    C ALA B  28      23.705  24.180  14.784  1.00  1.00            
ATOM    975    O ALA B  28      24.268  23.565  15.686  1.00  1.00            
ATOM    976    N ASP B  29      23.718  23.774  13.507  1.00  1.00            
ATOM    977   CA ASP B  29      24.429  22.600  13.118  1.00  1.00            
ATOM    978   CB ASP B  29      24.163  22.264  11.643  1.00  1.00            
ATOM    979   CG ASP B  29      22.663  22.026  11.500  1.00  1.00            
ATOM    980  OD1 ASP B  29      22.156  21.024  12.069  1.00  1.00            
ATOM    981  OD2 ASP B  29      22.003  22.867  10.833  1.00  1.00            
ATOM    982    C ASP B  29      25.878  22.868  13.269  1.00  1.00            
ATOM    983    O ASP B  29      26.626  22.061  13.818  1.00  1.00            
ATOM    984    N ASP B  30      26.300  24.045  12.787  1.00  1.00            
ATOM    985   CA ASP B  30      27.693  24.335  12.794  1.00  1.00            
ATOM    986   CB ASP B  30      28.190  25.092  11.549  1.00  1.00            
ATOM    987   CG ASP B  30      28.116  24.189  10.328  1.00  1.00            
ATOM    988  OD1 ASP B  30      27.436  23.131  10.412  1.00  1.00            
ATOM    989  OD2 ASP B  30      28.741  24.547   9.295  1.00  1.00            
ATOM    990    C ASP B  30      28.057  25.198  13.913  1.00  1.00            
ATOM    991    O ASP B  30      27.268  25.525  14.799  1.00  1.00            
ATOM    992    N THR B  31      29.338  25.568  13.856  1.00  1.00            
ATOM    993   CA THR B  31      29.856  26.510  14.761  1.00  1.00            
ATOM    994   CB THR B  31      31.186  26.150  15.353  1.00  1.00            
ATOM    995  OG1 THR B  31      31.105  24.905  16.029  1.00  1.00            
ATOM    996  CG2 THR B  31      31.588  27.260  16.340  1.00  1.00            
ATOM    997    C THR B  31      30.069  27.715  13.936  1.00  1.00            
ATOM    998    O THR B  31      30.512  27.625  12.793  1.00  1.00            
ATOM    999    N VAL B  32      29.713  28.888  14.466  4.00  1.00            
ATOM   1000   CA VAL B  32      29.952  30.015  13.641  4.00  1.00            
ATOM   1001   CB VAL B  32      28.713  30.724  13.178  4.00  1.00            
ATOM   1002  CG1 VAL B  32      28.116  31.517  14.353  4.00  1.00            
ATOM   1003  CG2 VAL B  32      29.080  31.578  11.953  4.00  1.00            
ATOM   1004    C VAL B  32      30.731  30.973  14.454  4.00  1.00            
ATOM   1005    O VAL B  32      30.501  31.141  15.651  4.00  1.00            
ATOM   1006    N LEU B  33      31.723  31.601  13.815  4.00  1.00            
ATOM   1007   CA LEU B  33      32.456  32.582  14.531  4.00  1.00            
ATOM   1008   CB LEU B  33      33.933  32.216  14.794  4.00  1.00            
ATOM   1009   CG LEU B  33      34.153  31.016  15.737  4.00  1.00            
ATOM   1010  CD1 LEU B  33      33.671  29.701  15.102  4.00  1.00            
ATOM   1011  CD2 LEU B  33      35.612  30.948  16.220  4.00  1.00            
ATOM   1012    C LEU B  33      32.467  33.794  13.667  4.00  1.00            
ATOM   1013    O LEU B  33      32.378  33.700  12.443  4.00  1.00            
ATOM   1014    N GLU B  34      32.586  34.974  14.294  1.00  1.00            
ATOM   1015   CA GLU B  34      32.603  36.195  13.555  1.00  1.00            
ATOM   1016   CB GLU B  34      32.600  37.454  14.437  1.00  1.00            
ATOM   1017   CG GLU B  34      31.306  37.637  15.234  1.00  1.00            
ATOM   1018   CD GLU B  34      31.384  38.983  15.938  1.00  1.00            
ATOM   1019  OE1 GLU B  34      31.779  39.971  15.263  1.00  1.00            
ATOM   1020  OE2 GLU B  34      31.055  39.046  17.153  1.00  1.00            
ATOM   1021    C GLU B  34      33.877  36.181  12.765  1.00  1.00            
ATOM   1022    O GLU B  34      34.715  35.301  12.954  1.00  1.00            
ATOM   1023    N GLU B  35      34.036  37.135  11.822  1.00  1.00            
ATOM   1024   CA GLU B  35      35.193  37.141  10.969  1.00  1.00            
ATOM   1025   CB GLU B  35      35.273  38.380  10.057  1.00  1.00            
ATOM   1026   CG GLU B  35      34.104  38.486   9.073  1.00  1.00            
ATOM   1027   CD GLU B  35      34.352  39.667   8.145  1.00  1.00            
ATOM   1028  OE1 GLU B  35      35.322  39.593   7.342  1.00  1.00            
ATOM   1029  OE2 GLU B  35      33.576  40.657   8.222  1.00  1.00            
ATOM   1030    C GLU B  35      36.406  37.131  11.815  1.00  1.00            
ATOM   1031    O GLU B  35      36.724  38.102  12.502  1.00  1.00            
ATOM   1032    N MET B  36      37.112  35.994  11.786  1.00  1.00            
ATOM   1033   CA MET B  36      38.326  35.919  12.517  1.00  1.00            
ATOM   1034   CB MET B  36      38.143  35.291  13.907  1.00  1.00            
ATOM   1035   CG MET B  36      39.113  35.864  14.935  1.00  1.00            
ATOM   1036   SD MET B  36      38.704  37.581  15.374  1.00  1.00            
ATOM   1037   CE MET B  36      40.158  37.845  16.424  1.00  1.00            
ATOM   1038    C MET B  36      39.174  35.012  11.707  1.00  1.00            
ATOM   1039    O MET B  36      38.736  33.937  11.301  1.00  1.00            
ATOM   1040    N ASN B  37      40.414  35.431  11.431  1.00  1.00            
ATOM   1041   CA ASN B  37      41.238  34.600  10.618  1.00  1.00            
ATOM   1042   CB ASN B  37      42.259  35.383   9.771  1.00  1.00            
ATOM   1043   CG ASN B  37      43.111  36.271  10.669  1.00  1.00            
ATOM   1044  OD1 ASN B  37      42.676  36.716  11.730  1.00  1.00            
ATOM   1045  ND2 ASN B  37      44.358  36.562  10.213  1.00  1.00            
ATOM   1046    C ASN B  37      41.922  33.597  11.484  1.00  1.00            
ATOM   1047    O ASN B  37      42.227  33.857  12.647  1.00  1.00            
ATOM   1048    N LEU B  38      42.127  32.390  10.927  1.00  1.00            
ATOM   1049   CA LEU B  38      42.769  31.323  11.635  1.00  1.00            
ATOM   1050   CB LEU B  38      41.835  30.123  11.906  1.00  1.00            
ATOM   1051   CG LEU B  38      40.538  30.455  12.673  1.00  1.00            
ATOM   1052  CD1 LEU B  38      39.740  29.176  12.975  1.00  1.00            
ATOM   1053  CD2 LEU B  38      40.803  31.306  13.924  1.00  1.00            
ATOM   1054    C LEU B  38      43.825  30.794  10.704  1.00  1.00            
ATOM   1055    O LEU B  38      43.925  31.198   9.545  1.00  1.00            
ATOM   1056    N PRO B  39      44.639  29.918  11.223  1.00  1.00            
ATOM   1057   CA PRO B  39      45.718  29.320  10.467  1.00  1.00            
ATOM   1058   CD PRO B  39      44.937  29.983  12.645  1.00  1.00            
ATOM   1059   CB PRO B  39      46.623  28.664  11.509  1.00  1.00            
ATOM   1060   CG PRO B  39      46.381  29.482  12.788  1.00  1.00            
ATOM   1061    C PRO B  39      45.456  28.377   9.327  1.00  1.00            
ATOM   1062    O PRO B  39      46.277  28.344   8.412  1.00  1.00            
ATOM   1063    N GLY B  40      44.351  27.606   9.317  1.00  1.00            
ATOM   1064   CA GLY B  40      44.304  26.548   8.347  1.00  1.00            
ATOM   1065    C GLY B  40      43.796  26.961   7.009  1.00  1.00            
ATOM   1066    O GLY B  40      43.345  28.085   6.798  1.00  1.00            
ATOM   1067    N LYS B  41      43.860  25.985   6.075  1.00  1.00            
ATOM   1068   CA LYS B  41      43.390  26.126   4.730  1.00  1.00            
ATOM   1069   CB LYS B  41      43.490  24.828   3.917  1.00  1.00            
ATOM   1070   CG LYS B  41      42.958  24.932   2.487  1.00  1.00            
ATOM   1071   CD LYS B  41      43.270  23.684   1.661  1.00  1.00            
ATOM   1072   CE LYS B  41      42.486  23.586   0.352  1.00  1.00            
ATOM   1073   NZ LYS B  41      42.847  22.333  -0.348  1.00  1.00            
ATOM   1074    C LYS B  41      41.945  26.445   4.866  1.00  1.00            
ATOM   1075    O LYS B  41      41.293  25.991   5.805  1.00  1.00            
ATOM   1076    N TRP B  42      41.399  27.262   3.951  4.00  1.00            
ATOM   1077   CA TRP B  42      40.016  27.569   4.121  4.00  1.00            
ATOM   1078   CB TRP B  42      39.678  29.081   4.041  4.00  1.00            
ATOM   1079   CG TRP B  42      39.883  29.774   2.707  4.00  1.00            
ATOM   1080  CD2 TRP B  42      39.948  31.203   2.544  4.00  1.00            
ATOM   1081  CD1 TRP B  42      40.037  29.243   1.460  4.00  1.00            
ATOM   1082  NE1 TRP B  42      40.189  30.245   0.533  4.00  1.00            
ATOM   1083  CE2 TRP B  42      40.139  31.458   1.186  4.00  1.00            
ATOM   1084  CE3 TRP B  42      39.860  32.220   3.451  4.00  1.00            
ATOM   1085  CZ2 TRP B  42      40.242  32.736   0.713  4.00  1.00            
ATOM   1086  CZ3 TRP B  42      39.964  33.508   2.970  4.00  1.00            
ATOM   1087  CH2 TRP B  42      40.153  33.761   1.628  4.00  1.00            
ATOM   1088    C TRP B  42      39.247  26.860   3.057  4.00  1.00            
ATOM   1089    O TRP B  42      39.764  26.568   1.979  4.00  1.00            
ATOM   1090    N LYS B  43      37.981  26.514   3.364  4.00  1.00            
ATOM   1091   CA LYS B  43      37.158  25.860   2.385  4.00  1.00            
ATOM   1092   CB LYS B  43      36.797  24.418   2.750  4.00  1.00            
ATOM   1093   CG LYS B  43      38.015  23.496   2.861  4.00  1.00            
ATOM   1094   CD LYS B  43      37.718  22.161   3.551  4.00  1.00            
ATOM   1095   CE LYS B  43      38.969  21.334   3.852  4.00  1.00            
ATOM   1096   NZ LYS B  43      38.620  20.190   4.724  4.00  1.00            
ATOM   1097    C LYS B  43      35.904  26.648   2.295  4.00  1.00            
ATOM   1098    O LYS B  43      35.344  27.064   3.311  4.00  1.00            
ATOM   1099    N PRO B  44      35.458  26.887   1.099  4.00  0.00            
ATOM   1100   CA PRO B  44      34.243  27.628   0.975  4.00  0.00            
ATOM   1101   CD PRO B  44      36.351  27.091  -0.029  4.00  0.00            
ATOM   1102   CB PRO B  44      34.145  28.009  -0.501  4.00  0.00            
ATOM   1103   CG PRO B  44      35.618  28.085  -0.947  4.00  0.00            
ATOM   1104    C PRO B  44      33.177  26.729   1.474  4.00  0.00            
ATOM   1105    O PRO B  44      33.109  25.585   1.037  4.00  0.00            
ATOM   1106    N LYS B  45      32.333  27.226   2.390  4.00  0.00            
ATOM   1107   CA LYS B  45      31.283  26.399   2.886  4.00  0.00            
ATOM   1108   CB LYS B  45      31.493  25.844   4.298  4.00  0.00            
ATOM   1109   CG LYS B  45      32.528  24.723   4.369  4.00  0.00            
ATOM   1110   CD LYS B  45      32.252  23.512   3.479  4.00  0.00            
ATOM   1111   CE LYS B  45      32.932  22.243   3.995  4.00  0.00            
ATOM   1112   NZ LYS B  45      34.222  22.581   4.639  4.00  0.00            
ATOM   1113    C LYS B  45      30.075  27.232   2.907  4.00  0.00            
ATOM   1114    O LYS B  45      30.133  28.433   2.648  4.00  0.00            
ATOM   1115    N MET B  46      28.923  26.612   3.193  4.00  0.00            
ATOM   1116   CA MET B  46      27.818  27.494   3.132  4.00  0.00            
ATOM   1117   CB MET B  46      27.047  27.419   1.806  4.00  0.00            
ATOM   1118   CG MET B  46      27.960  27.617   0.596  4.00  0.00            
ATOM   1119   SD MET B  46      28.971  26.150   0.230  4.00  0.00            
ATOM   1120   CE MET B  46      30.350  27.043  -0.542  4.00  0.00            
ATOM   1121    C MET B  46      26.850  27.203   4.206  4.00  0.00            
ATOM   1122    O MET B  46      26.772  26.092   4.725  4.00  0.00            
ATOM   1123    N ILE B  47      26.097  28.245   4.590  4.00  0.00            
ATOM   1124   CA ILE B  47      25.128  28.052   5.610  4.00  0.00            
ATOM   1125   CB ILE B  47      25.547  28.872   6.819  4.00  0.00            
ATOM   1126  CG1 ILE B  47      24.801  28.482   8.097  4.00  0.00            
ATOM   1127  CG2 ILE B  47      25.570  30.372   6.469  4.00  0.00            
ATOM   1128  CD1 ILE B  47      25.449  27.282   8.785  4.00  0.00            
ATOM   1129    C ILE B  47      23.790  28.485   5.087  4.00  0.00            
ATOM   1130    O ILE B  47      23.175  29.416   5.604  4.00  0.00            
ATOM   1131    N GLY B  48      23.251  27.793   4.065  4.00  0.00            
ATOM   1132   CA GLY B  48      21.987  28.232   3.535  4.00  0.00            
ATOM   1133    C GLY B  48      20.984  27.885   4.573  4.00  0.00            
ATOM   1134    O GLY B  48      21.249  27.050   5.436  4.00  0.00            
ATOM   1135    N GLY B  49      19.797  28.521   4.531  1.00  0.00            
ATOM   1136   CA GLY B  49      18.861  28.158   5.545  1.00  0.00            
ATOM   1137    C GLY B  49      17.952  29.304   5.863  1.00  0.00            
ATOM   1138    O GLY B  49      17.227  29.801   5.003  1.00  0.00            
ATOM   1139    N ILE B  50      17.972  29.733   7.142  1.00  0.00            
ATOM   1140   CA ILE B  50      17.055  30.708   7.663  1.00  0.00            
ATOM   1141   CB ILE B  50      17.070  30.728   9.167  1.00  0.00            
ATOM   1142  CG1 ILE B  50      16.654  29.350   9.711  1.00  0.00            
ATOM   1143  CG2 ILE B  50      16.186  31.886   9.656  1.00  0.00            
ATOM   1144  CD1 ILE B  50      16.954  29.153  11.197  1.00  0.00            
ATOM   1145    C ILE B  50      17.388  32.078   7.184  1.00  0.00            
ATOM   1146    O ILE B  50      18.481  32.599   7.406  1.00  0.00            
ATOM   1147    N GLY B  51      16.410  32.675   6.476  1.00  0.00            
ATOM   1148   CA GLY B  51      16.435  34.048   6.079  1.00  0.00            
ATOM   1149    C GLY B  51      17.283  34.276   4.865  1.00  0.00            
ATOM   1150    O GLY B  51      17.307  35.387   4.340  1.00  0.00            
ATOM   1151    N GLY B  52      17.994  33.252   4.357  1.00  0.00            
ATOM   1152   CA GLY B  52      18.730  33.526   3.156  1.00  0.00            
ATOM   1153    C GLY B  52      20.171  33.848   3.406  1.00  0.00            
ATOM   1154    O GLY B  52      20.842  34.334   2.496  1.00  0.00            
ATOM   1155    N PHE B  53      20.731  33.596   4.604  4.00  0.00            
ATOM   1156   CA PHE B  53      22.100  34.019   4.665  4.00  0.00            
ATOM   1157   CB PHE B  53      22.419  35.147   5.612  4.00  0.00            
ATOM   1158   CG PHE B  53      22.162  36.380   4.835  4.00  0.00            
ATOM   1159  CD1 PHE B  53      20.894  36.690   4.403  4.00  0.00            
ATOM   1160  CD2 PHE B  53      23.204  37.229   4.541  4.00  0.00            
ATOM   1161  CE1 PHE B  53      20.675  37.837   3.682  4.00  0.00            
ATOM   1162  CE2 PHE B  53      22.988  38.377   3.820  4.00  0.00            
ATOM   1163   CZ PHE B  53      21.719  38.681   3.389  4.00  0.00            
ATOM   1164    C PHE B  53      23.113  32.981   4.861  4.00  0.00            
ATOM   1165    O PHE B  53      22.870  31.928   5.449  4.00  0.00            
ATOM   1166    N ILE B  54      24.319  33.303   4.339  4.00  0.00            
ATOM   1167   CA ILE B  54      25.282  32.268   4.226  4.00  0.00            
ATOM   1168   CB ILE B  54      24.961  31.413   3.011  4.00  0.00            
ATOM   1169  CG1 ILE B  54      24.950  32.310   1.749  4.00  0.00            
ATOM   1170  CG2 ILE B  54      23.631  30.665   3.146  4.00  0.00            
ATOM   1171  CD1 ILE B  54      24.995  31.526   0.437  4.00  0.00            
ATOM   1172    C ILE B  54      26.659  32.717   3.865  4.00  0.00            
ATOM   1173    O ILE B  54      27.138  33.806   4.179  4.00  0.00            
ATOM   1174    N LYS B  55      27.295  31.741   3.165  4.00  0.00            
ATOM   1175   CA LYS B  55      28.591  31.683   2.567  4.00  0.00            
ATOM   1176   CB LYS B  55      28.845  32.732   1.469  4.00  0.00            
ATOM   1177   CG LYS B  55      28.934  34.165   1.986  4.00  0.00            
ATOM   1178   CD LYS B  55      29.652  35.100   1.017  4.00  0.00            
ATOM   1179   CE LYS B  55      30.444  36.176   1.757  4.00  0.00            
ATOM   1180   NZ LYS B  55      31.093  35.561   2.938  4.00  0.00            
ATOM   1181    C LYS B  55      29.554  31.865   3.654  4.00  0.00            
ATOM   1182    O LYS B  55      29.510  32.849   4.391  4.00  0.00            
ATOM   1183    N VAL B  56      30.452  30.883   3.796  4.00  0.00            
ATOM   1184   CA VAL B  56      31.287  31.055   4.918  4.00  0.00            
ATOM   1185   CB VAL B  56      30.749  30.386   6.153  4.00  0.00            
ATOM   1186  CG1 VAL B  56      29.336  30.927   6.441  4.00  0.00            
ATOM   1187  CG2 VAL B  56      30.814  28.862   5.958  4.00  0.00            
ATOM   1188    C VAL B  56      32.614  30.454   4.696  4.00  0.00            
ATOM   1189    O VAL B  56      32.786  29.534   3.899  4.00  0.00            
ATOM   1190    N ARG B  57      33.598  31.003   5.422  4.00  0.00            
ATOM   1191   CA ARG B  57      34.895  30.426   5.420  4.00  0.00            
ATOM   1192   CB ARG B  57      35.950  31.334   6.079  4.00  0.00            
ATOM   1193   CG ARG B  57      36.215  32.631   5.316  4.00  0.00            
ATOM   1194   CD ARG B  57      37.211  33.571   6.003  4.00  0.00            
ATOM   1195   NE ARG B  57      36.485  34.337   7.056  4.00  0.00            
ATOM   1196   CZ ARG B  57      36.987  35.536   7.476  4.00  0.00            
ATOM   1197  NH1 ARG B  57      38.167  35.991   6.963  4.00  0.00            
ATOM   1198  NH2 ARG B  57      36.309  36.284   8.395  4.00  0.00            
ATOM   1199    C ARG B  57      34.734  29.250   6.321  4.00  0.00            
ATOM   1200    O ARG B  57      34.058  29.343   7.345  4.00  0.00            
ATOM   1201    N GLN B  58      35.312  28.097   5.959  4.00  1.00            
ATOM   1202   CA GLN B  58      35.181  26.996   6.862  4.00  1.00            
ATOM   1203   CB GLN B  58      34.487  25.767   6.275  4.00  1.00            
ATOM   1204   CG GLN B  58      34.181  24.676   7.304  4.00  1.00            
ATOM   1205   CD GLN B  58      32.965  25.114   8.109  4.00  1.00            
ATOM   1206  OE1 GLN B  58      32.069  25.779   7.593  4.00  1.00            
ATOM   1207  NE2 GLN B  58      32.930  24.732   9.413  4.00  1.00            
ATOM   1208    C GLN B  58      36.556  26.578   7.197  4.00  1.00            
ATOM   1209    O GLN B  58      37.457  26.607   6.360  4.00  1.00            
ATOM   1210    N TYR B  59      36.742  26.186   8.461  4.00  1.00            
ATOM   1211   CA TYR B  59      38.017  25.753   8.904  4.00  1.00            
ATOM   1212   CB TYR B  59      38.609  26.638  10.004  4.00  1.00            
ATOM   1213   CG TYR B  59      38.959  27.935   9.359  4.00  1.00            
ATOM   1214  CD1 TYR B  59      40.171  28.081   8.726  4.00  1.00            
ATOM   1215  CD2 TYR B  59      38.082  28.996   9.378  4.00  1.00            
ATOM   1216  CE1 TYR B  59      40.513  29.270   8.128  4.00  1.00            
ATOM   1217  CE2 TYR B  59      38.419  30.190   8.781  4.00  1.00            
ATOM   1218   CZ TYR B  59      39.636  30.327   8.155  4.00  1.00            
ATOM   1219   OH TYR B  59      39.985  31.549   7.543  4.00  1.00            
ATOM   1220    C TYR B  59      37.825  24.380   9.449  4.00  1.00            
ATOM   1221    O TYR B  59      36.841  24.095  10.129  4.00  1.00            
ATOM   1222    N ASP B  60      38.773  23.484   9.132  4.00  1.00            
ATOM   1223   CA ASP B  60      38.659  22.119   9.542  4.00  1.00            
ATOM   1224   CB ASP B  60      38.922  21.151   8.365  4.00  1.00            
ATOM   1225   CG ASP B  60      38.431  19.732   8.650  4.00  1.00            
ATOM   1226  OD1 ASP B  60      38.857  19.119   9.664  4.00  1.00            
ATOM   1227  OD2 ASP B  60      37.630  19.229   7.818  4.00  1.00            
ATOM   1228    C ASP B  60      39.707  21.860  10.600  4.00  1.00            
ATOM   1229    O ASP B  60      40.729  22.542  10.658  4.00  1.00            
ATOM   1230    N GLN B  61      39.428  20.884  11.495  4.00  1.00            
ATOM   1231   CA GLN B  61      40.337  20.342  12.475  4.00  1.00            
ATOM   1232   CB GLN B  61      41.341  19.369  11.834  4.00  1.00            
ATOM   1233   CG GLN B  61      42.105  18.499  12.829  4.00  1.00            
ATOM   1234   CD GLN B  61      42.843  17.441  12.022  4.00  1.00            
ATOM   1235  OE1 GLN B  61      42.929  17.521  10.797  4.00  1.00            
ATOM   1236  NE2 GLN B  61      43.386  16.411  12.725  4.00  1.00            
ATOM   1237    C GLN B  61      41.084  21.417  13.220  4.00  1.00            
ATOM   1238    O GLN B  61      42.306  21.509  13.115  4.00  1.00            
ATOM   1239    N ILE B  62      40.377  22.271  13.998  4.00  1.00            
ATOM   1240   CA ILE B  62      41.066  23.282  14.758  4.00  1.00            
ATOM   1241   CB ILE B  62      40.678  24.681  14.384  4.00  1.00            
ATOM   1242  CG1 ILE B  62      40.950  24.942  12.893  4.00  1.00            
ATOM   1243  CG2 ILE B  62      41.434  25.640  15.318  4.00  1.00            
ATOM   1244  CD1 ILE B  62      40.309  26.232  12.380  4.00  1.00            
ATOM   1245    C ILE B  62      40.707  23.114  16.205  4.00  1.00            
ATOM   1246    O ILE B  62      39.535  22.958  16.549  4.00  1.00            
ATOM   1247    N PRO B  63      41.692  23.129  17.067  4.00  1.00            
ATOM   1248   CA PRO B  63      41.426  22.986  18.471  4.00  1.00            
ATOM   1249   CD PRO B  63      42.999  22.597  16.722  4.00  1.00            
ATOM   1250   CB PRO B  63      42.759  22.628  19.137  4.00  1.00            
ATOM   1251   CG PRO B  63      43.808  22.776  18.015  4.00  1.00            
ATOM   1252    C PRO B  63      40.711  24.170  19.023  4.00  1.00            
ATOM   1253    O PRO B  63      41.189  25.293  18.856  4.00  1.00            
ATOM   1254    N VAL B  64      39.578  23.923  19.700  4.00  1.00            
ATOM   1255   CA VAL B  64      38.798  24.952  20.316  4.00  1.00            
ATOM   1256   CB VAL B  64      37.409  25.064  19.768  4.00  1.00            
ATOM   1257  CG1 VAL B  64      36.669  26.161  20.552  4.00  1.00            
ATOM   1258  CG2 VAL B  64      37.493  25.310  18.253  4.00  1.00            
ATOM   1259    C VAL B  64      38.661  24.496  21.718  4.00  1.00            
ATOM   1260    O VAL B  64      38.640  23.298  21.995  4.00  1.00            
ATOM   1261    N GLU B  65      38.599  25.447  22.655  4.00  1.00            
ATOM   1262   CA GLU B  65      38.410  25.053  24.010  4.00  1.00            
ATOM   1263   CB GLU B  65      39.267  25.858  24.998  4.00  1.00            
ATOM   1264   CG GLU B  65      40.769  25.682  24.781  4.00  1.00            
ATOM   1265   CD GLU B  65      41.074  24.207  24.971  4.00  1.00            
ATOM   1266  OE1 GLU B  65      40.495  23.608  25.916  4.00  1.00            
ATOM   1267  OE2 GLU B  65      41.874  23.658  24.168  4.00  1.00            
ATOM   1268    C GLU B  65      37.000  25.438  24.289  4.00  1.00            
ATOM   1269    O GLU B  65      36.418  26.264  23.587  4.00  1.00            
ATOM   1270    N ILE B  66      36.405  24.823  25.317  4.00  1.00            
ATOM   1271   CA ILE B  66      35.082  25.171  25.717  4.00  1.00            
ATOM   1272   CB ILE B  66      34.015  24.162  25.410  4.00  1.00            
ATOM   1273  CG1 ILE B  66      32.635  24.779  25.695  4.00  1.00            
ATOM   1274  CG2 ILE B  66      34.317  22.858  26.147  4.00  1.00            
ATOM   1275  CD1 ILE B  66      31.481  24.034  25.030  4.00  1.00            
ATOM   1276    C ILE B  66      35.221  25.479  27.160  4.00  1.00            
ATOM   1277    O ILE B  66      36.216  26.104  27.525  4.00  1.00            
ATOM   1278    N CYS B  67      34.231  25.157  28.009  3.00  1.00            
ATOM   1279   CA CYS B  67      34.454  25.470  29.390  3.00  1.00            
ATOM   1280   CB CYS B  67      33.167  25.432  30.238  3.00  1.00            
ATOM   1281   SG CYS B  67      32.267  23.851  30.135  3.00  1.00            
ATOM   1282    C CYS B  67      35.418  24.433  29.936  3.00  1.00            
ATOM   1283    O CYS B  67      35.048  23.550  30.708  3.00  1.00            
ATOM   1284    N GLY B  68      36.700  24.523  29.518  3.00  1.00            
ATOM   1285   CA GLY B  68      37.782  23.696  29.963  3.00  1.00            
ATOM   1286    C GLY B  68      37.808  22.430  29.165  3.00  1.00            
ATOM   1287    O GLY B  68      38.794  21.695  29.193  3.00  1.00            
ATOM   1288    N HIS B  69      36.714  22.134  28.440  4.00  1.00            
ATOM   1289   CA HIS B  69      36.674  20.935  27.652  4.00  1.00            
ATOM   1290  ND1 HIS B  69      35.485  17.901  27.113  4.00  1.00            
ATOM   1291   CG HIS B  69      35.195  19.158  26.636  4.00  1.00            
ATOM   1292   CB HIS B  69      35.248  20.400  27.459  4.00  1.00            
ATOM   1293  NE2 HIS B  69      34.959  17.665  24.966  4.00  1.00            
ATOM   1294  CD2 HIS B  69      34.876  18.998  25.324  4.00  1.00            
ATOM   1295  CE1 HIS B  69      35.328  17.046  26.072  4.00  1.00            
ATOM   1296    C HIS B  69      37.258  21.258  26.313  4.00  1.00            
ATOM   1297    O HIS B  69      36.985  22.314  25.749  4.00  1.00            
ATOM   1298    N LYS B  70      38.088  20.357  25.759  4.00  1.00            
ATOM   1299   CA LYS B  70      38.693  20.668  24.497  4.00  1.00            
ATOM   1300   CB LYS B  70      40.159  20.209  24.388  4.00  1.00            
ATOM   1301   CG LYS B  70      41.070  20.988  25.342  4.00  1.00            
ATOM   1302   CD LYS B  70      42.460  20.387  25.554  4.00  1.00            
ATOM   1303   CE LYS B  70      43.320  21.206  26.520  4.00  1.00            
ATOM   1304   NZ LYS B  70      44.646  20.573  26.693  4.00  1.00            
ATOM   1305    C LYS B  70      37.908  20.031  23.407  4.00  1.00            
ATOM   1306    O LYS B  70      37.333  18.959  23.585  4.00  1.00            
ATOM   1307    N ALA B  71      37.860  20.701  22.238  4.00  1.00            
ATOM   1308   CA ALA B  71      37.083  20.153  21.175  4.00  1.00            
ATOM   1309   CB ALA B  71      35.716  20.835  21.000  4.00  1.00            
ATOM   1310    C ALA B  71      37.809  20.286  19.885  4.00  1.00            
ATOM   1311    O ALA B  71      38.606  21.201  19.684  4.00  1.00            
ATOM   1312    N ILE B  72      37.536  19.333  18.977  4.00  1.00            
ATOM   1313   CA ILE B  72      38.130  19.329  17.678  4.00  1.00            
ATOM   1314   CB ILE B  72      38.993  18.113  17.446  4.00  1.00            
ATOM   1315  CG1 ILE B  72      39.849  18.243  16.173  4.00  1.00            
ATOM   1316  CG2 ILE B  72      38.089  16.870  17.479  4.00  1.00            
ATOM   1317  CD1 ILE B  72      39.055  18.284  14.869  4.00  1.00            
ATOM   1318    C ILE B  72      37.005  19.330  16.701  4.00  1.00            
ATOM   1319    O ILE B  72      36.040  18.582  16.853  4.00  1.00            
ATOM   1320    N GLY B  73      37.079  20.195  15.671  4.00  1.00            
ATOM   1321   CA GLY B  73      35.992  20.157  14.746  4.00  1.00            
ATOM   1322    C GLY B  73      35.994  21.358  13.876  4.00  1.00            
ATOM   1323    O GLY B  73      36.902  22.188  13.908  4.00  1.00            
ATOM   1324    N THR B  74      34.918  21.455  13.075  4.00  1.00            
ATOM   1325   CA THR B  74      34.771  22.478  12.096  4.00  1.00            
ATOM   1326   CB THR B  74      33.822  22.100  10.992  4.00  1.00            
ATOM   1327  OG1 THR B  74      32.575  21.684  11.531  4.00  1.00            
ATOM   1328  CG2 THR B  74      34.452  20.977  10.152  4.00  1.00            
ATOM   1329    C THR B  74      34.339  23.776  12.686  4.00  1.00            
ATOM   1330    O THR B  74      33.517  23.840  13.599  4.00  1.00            
ATOM   1331    N VAL B  75      34.932  24.853  12.131  4.00  1.00            
ATOM   1332   CA VAL B  75      34.696  26.210  12.515  4.00  1.00            
ATOM   1333   CB VAL B  75      35.952  26.871  13.006  4.00  1.00            
ATOM   1334  CG1 VAL B  75      35.692  28.368  13.230  4.00  1.00            
ATOM   1335  CG2 VAL B  75      36.448  26.115  14.249  4.00  1.00            
ATOM   1336    C VAL B  75      34.297  26.942  11.275  4.00  1.00            
ATOM   1337    O VAL B  75      34.983  26.885  10.258  4.00  1.00            
ATOM   1338    N LEU B  76      33.167  27.662  11.337  4.00  1.00            
ATOM   1339   CA LEU B  76      32.656  28.420  10.231  4.00  1.00            
ATOM   1340   CB LEU B  76      31.126  28.220  10.147  4.00  1.00            
ATOM   1341   CG LEU B  76      30.315  28.969   9.067  4.00  1.00            
ATOM   1342  CD1 LEU B  76      28.828  28.595   9.198  4.00  1.00            
ATOM   1343  CD2 LEU B  76      30.483  30.498   9.118  4.00  1.00            
ATOM   1344    C LEU B  76      32.923  29.845  10.602  4.00  1.00            
ATOM   1345    O LEU B  76      32.542  30.294  11.681  4.00  1.00            
ATOM   1346    N VAL B  77      33.606  30.597   9.719  4.00  1.00            
ATOM   1347   CA VAL B  77      33.807  31.985  10.006  4.00  1.00            
ATOM   1348   CB VAL B  77      35.190  32.495   9.751  4.00  1.00            
ATOM   1349  CG1 VAL B  77      35.161  34.028   9.874  4.00  1.00            
ATOM   1350  CG2 VAL B  77      36.136  31.826  10.764  4.00  1.00            
ATOM   1351    C VAL B  77      32.861  32.735   9.139  4.00  1.00            
ATOM   1352    O VAL B  77      32.585  32.341   8.007  4.00  1.00            
ATOM   1353    N GLY B  78      32.309  33.832   9.682  1.00  1.00            
ATOM   1354   CA GLY B  78      31.384  34.638   8.952  1.00  1.00            
ATOM   1355    C GLY B  78      31.017  35.749   9.874  1.00  1.00            
ATOM   1356    O GLY B  78      31.548  35.887  10.976  1.00  1.00            
ATOM   1357    N PRO B  79      30.105  36.539   9.416  1.00  1.00            
ATOM   1358   CA PRO B  79      29.753  37.710  10.166  1.00  1.00            
ATOM   1359   CD PRO B  79      30.088  36.800   7.984  1.00  1.00            
ATOM   1360   CB PRO B  79      29.091  38.660   9.169  1.00  1.00            
ATOM   1361   CG PRO B  79      29.758  38.293   7.834  1.00  1.00            
ATOM   1362    C PRO B  79      29.098  37.722  11.508  1.00  1.00            
ATOM   1363    O PRO B  79      29.365  38.688  12.222  1.00  1.00            
ATOM   1364    N THR B  80      28.293  36.736  11.953  1.00  1.00            
ATOM   1365   CA THR B  80      27.557  37.263  13.069  1.00  1.00            
ATOM   1366   CB THR B  80      26.372  38.036  12.549  1.00  1.00            
ATOM   1367  OG1 THR B  80      25.741  37.243  11.558  1.00  1.00            
ATOM   1368  CG2 THR B  80      26.747  39.417  11.975  1.00  1.00            
ATOM   1369    C THR B  80      27.004  36.334  14.085  1.00  1.00            
ATOM   1370    O THR B  80      27.159  35.115  14.089  1.00  1.00            
ATOM   1371    N PRO B  81      26.304  37.059  14.954  1.00  1.00            
ATOM   1372   CA PRO B  81      26.713  38.357  15.491  1.00  1.00            
ATOM   1373   CD PRO B  81      24.891  36.799  15.161  1.00  1.00            
ATOM   1374   CB PRO B  81      25.415  39.054  15.888  1.00  1.00            
ATOM   1375   CG PRO B  81      24.431  37.894  16.136  1.00  1.00            
ATOM   1376    C PRO B  81      27.578  38.093  16.667  1.00  1.00            
ATOM   1377    O PRO B  81      28.468  38.883  16.980  1.00  1.00            
ATOM   1378    N VAL B  82      27.270  36.963  17.324  1.00  1.00            
ATOM   1379   CA VAL B  82      27.900  36.470  18.503  1.00  1.00            
ATOM   1380   CB VAL B  82      26.949  36.155  19.613  1.00  1.00            
ATOM   1381  CG1 VAL B  82      25.973  35.077  19.110  1.00  1.00            
ATOM   1382  CG2 VAL B  82      27.767  35.719  20.841  1.00  1.00            
ATOM   1383    C VAL B  82      28.450  35.170  18.026  1.00  1.00            
ATOM   1384    O VAL B  82      28.121  34.729  16.926  1.00  1.00            
ATOM   1385    N ASN B  83      29.327  34.521  18.801  1.00  1.00            
ATOM   1386   CA ASN B  83      29.810  33.291  18.261  1.00  1.00            
ATOM   1387   CB ASN B  83      31.261  32.973  18.647  1.00  1.00            
ATOM   1388   CG ASN B  83      32.109  33.998  17.919  1.00  1.00            
ATOM   1389  OD1 ASN B  83      31.983  34.175  16.710  1.00  1.00            
ATOM   1390  ND2 ASN B  83      32.983  34.717  18.669  1.00  1.00            
ATOM   1391    C ASN B  83      28.941  32.195  18.777  1.00  1.00            
ATOM   1392    O ASN B  83      28.660  32.113  19.970  1.00  1.00            
ATOM   1393    N ILE B  84      28.470  31.335  17.858  4.00  1.00            
ATOM   1394   CA ILE B  84      27.453  30.404  18.226  4.00  1.00            
ATOM   1395   CB ILE B  84      26.605  29.918  17.086  4.00  1.00            
ATOM   1396  CG1 ILE B  84      27.418  29.093  16.087  4.00  1.00            
ATOM   1397  CG2 ILE B  84      25.900  31.138  16.476  4.00  1.00            
ATOM   1398  CD1 ILE B  84      26.545  28.325  15.096  4.00  1.00            
ATOM   1399    C ILE B  84      27.759  29.195  19.069  4.00  1.00            
ATOM   1400    O ILE B  84      27.080  29.000  20.076  4.00  1.00            
ATOM   1401    N ILE B  85      28.771  28.365  18.734  4.00  1.00            
ATOM   1402   CA ILE B  85      28.863  27.068  19.376  4.00  1.00            
ATOM   1403   CB ILE B  85      28.882  27.097  20.888  4.00  1.00            
ATOM   1404  CG1 ILE B  85      30.204  27.675  21.423  4.00  1.00            
ATOM   1405  CG2 ILE B  85      28.558  25.686  21.404  4.00  1.00            
ATOM   1406  CD1 ILE B  85      30.229  27.850  22.943  4.00  1.00            
ATOM   1407    C ILE B  85      27.657  26.295  18.939  4.00  1.00            
ATOM   1408    O ILE B  85      26.522  26.749  19.067  4.00  1.00            
ATOM   1409    N GLY B  86      27.871  25.083  18.398  1.00  1.00            
ATOM   1410   CA GLY B  86      26.747  24.351  17.894  1.00  1.00            
ATOM   1411    C GLY B  86      26.989  22.900  18.139  1.00  1.00            
ATOM   1412    O GLY B  86      27.861  22.515  18.915  1.00  1.00            
ATOM   1413    N ARG B  87      26.233  22.068  17.401  2.00  1.00            
ATOM   1414   CA ARG B  87      26.181  20.642  17.531  2.00  1.00            
ATOM   1415   CB ARG B  87      25.284  20.031  16.443  2.00  1.00            
ATOM   1416   CG ARG B  87      25.617  18.591  16.050  2.00  1.00            
ATOM   1417   CD ARG B  87      24.680  18.060  14.962  2.00  1.00            
ATOM   1418   NE ARG B  87      25.392  16.986  14.215  2.00  1.00            
ATOM   1419   CZ ARG B  87      26.131  17.328  13.118  2.00  1.00            
ATOM   1420  NH1 ARG B  87      26.251  18.642  12.769  2.00  1.00            
ATOM   1421  NH2 ARG B  87      26.744  16.366  12.370  2.00  1.00            
ATOM   1422    C ARG B  87      27.540  20.045  17.399  2.00  1.00            
ATOM   1423    O ARG B  87      27.902  19.141  18.150  2.00  1.00            
ATOM   1424    N ASN B  88      28.346  20.536  16.450  2.00  1.00            
ATOM   1425   CA ASN B  88      29.618  19.922  16.229  2.00  1.00            
ATOM   1426   CB ASN B  88      30.387  20.664  15.116  2.00  1.00            
ATOM   1427   CG ASN B  88      31.513  19.802  14.566  2.00  1.00            
ATOM   1428  OD1 ASN B  88      31.452  19.344  13.425  2.00  1.00            
ATOM   1429  ND2 ASN B  88      32.578  19.586  15.383  2.00  1.00            
ATOM   1430    C ASN B  88      30.434  19.995  17.482  2.00  1.00            
ATOM   1431    O ASN B  88      30.984  18.994  17.937  2.00  1.00            
ATOM   1432    N LEU B  89      30.523  21.199  18.068  2.00  1.00            
ATOM   1433   CA LEU B  89      31.286  21.450  19.258  2.00  1.00            
ATOM   1434   CB LEU B  89      31.276  22.964  19.569  2.00  1.00            
ATOM   1435   CG LEU B  89      32.266  23.489  20.632  2.00  1.00            
ATOM   1436  CD1 LEU B  89      31.980  24.968  20.950  2.00  1.00            
ATOM   1437  CD2 LEU B  89      32.335  22.611  21.888  2.00  1.00            
ATOM   1438    C LEU B  89      30.611  20.740  20.409  2.00  1.00            
ATOM   1439    O LEU B  89      31.271  20.100  21.225  2.00  1.00            
ATOM   1440    N LEU B  90      29.262  20.826  20.475  2.00  1.00            
ATOM   1441   CA LEU B  90      28.451  20.339  21.568  2.00  1.00            
ATOM   1442   CB LEU B  90      26.956  20.645  21.385  2.00  1.00            
ATOM   1443   CG LEU B  90      26.619  22.145  21.322  2.00  1.00            
ATOM   1444  CD1 LEU B  90      25.101  22.377  21.260  2.00  1.00            
ATOM   1445  CD2 LEU B  90      27.315  22.929  22.444  2.00  1.00            
ATOM   1446    C LEU B  90      28.546  18.851  21.710  2.00  1.00            
ATOM   1447    O LEU B  90      28.629  18.341  22.822  2.00  1.00            
ATOM   1448    N THR B  91      28.523  18.081  20.612  3.00  1.00            
ATOM   1449   CA THR B  91      28.544  16.666  20.844  3.00  1.00            
ATOM   1450   CB THR B  91      28.311  15.822  19.625  3.00  1.00            
ATOM   1451  OG1 THR B  91      27.043  16.126  19.060  3.00  1.00            
ATOM   1452  CG2 THR B  91      28.338  14.344  20.059  3.00  1.00            
ATOM   1453    C THR B  91      29.847  16.294  21.465  3.00  1.00            
ATOM   1454    O THR B  91      29.908  15.396  22.303  3.00  1.00            
ATOM   1455    N GLN B  92      30.928  16.995  21.082  3.00  1.00            
ATOM   1456   CA GLN B  92      32.216  16.678  21.620  3.00  1.00            
ATOM   1457   CB GLN B  92      33.323  17.602  21.083  3.00  1.00            
ATOM   1458   CG GLN B  92      34.710  17.285  21.644  3.00  1.00            
ATOM   1459   CD GLN B  92      35.135  15.934  21.090  3.00  1.00            
ATOM   1460  OE1 GLN B  92      34.384  15.285  20.364  3.00  1.00            
ATOM   1461  NE2 GLN B  92      36.371  15.494  21.440  3.00  1.00            
ATOM   1462    C GLN B  92      32.160  16.864  23.102  3.00  1.00            
ATOM   1463    O GLN B  92      32.653  16.029  23.857  3.00  1.00            
ATOM   1464    N ILE B  93      31.525  17.957  23.562  3.00  1.00            
ATOM   1465   CA ILE B  93      31.464  18.192  24.974  3.00  1.00            
ATOM   1466   CB ILE B  93      30.818  19.506  25.354  3.00  1.00            
ATOM   1467  CG1 ILE B  93      31.237  19.931  26.768  3.00  1.00            
ATOM   1468  CG2 ILE B  93      29.298  19.396  25.238  3.00  1.00            
ATOM   1469  CD1 ILE B  93      30.783  21.350  27.111  3.00  1.00            
ATOM   1470    C ILE B  93      30.698  17.044  25.552  3.00  1.00            
ATOM   1471    O ILE B  93      31.010  16.566  26.642  3.00  1.00            
ATOM   1472    N GLY B  94      29.680  16.550  24.815  3.00  1.00            
ATOM   1473   CA GLY B  94      28.903  15.448  25.310  3.00  1.00            
ATOM   1474    C GLY B  94      27.811  16.043  26.127  3.00  1.00            
ATOM   1475    O GLY B  94      27.243  15.399  27.008  3.00  1.00            
ATOM   1476    N CYS B  95      27.488  17.312  25.823  1.00  1.00            
ATOM   1477   CA CYS B  95      26.518  18.051  26.566  1.00  1.00            
ATOM   1478   CB CYS B  95      26.479  19.555  26.244  1.00  1.00            
ATOM   1479   SG CYS B  95      25.837  19.907  24.580  1.00  1.00            
ATOM   1480    C CYS B  95      25.188  17.510  26.311  1.00  1.00            
ATOM   1481    O CYS B  95      24.984  16.659  25.447  1.00  1.00            
ATOM   1482    N THR B  96      24.241  17.986  27.122  4.00  1.00            
ATOM   1483   CA THR B  96      22.962  17.430  26.952  4.00  1.00            
ATOM   1484   CB THR B  96      22.753  16.284  27.886  4.00  1.00            
ATOM   1485  OG1 THR B  96      21.596  15.562  27.510  4.00  1.00            
ATOM   1486  CG2 THR B  96      22.635  16.824  29.320  4.00  1.00            
ATOM   1487    C THR B  96      21.929  18.454  27.186  4.00  1.00            
ATOM   1488    O THR B  96      22.203  19.550  27.674  4.00  1.00            
ATOM   1489    N LEU B  97      20.698  18.111  26.784  4.00  1.00            
ATOM   1490   CA LEU B  97      19.617  19.003  27.013  4.00  1.00            
ATOM   1491   CB LEU B  97      18.829  19.329  25.740  4.00  1.00            
ATOM   1492   CG LEU B  97      19.713  19.978  24.665  4.00  1.00            
ATOM   1493  CD1 LEU B  97      18.885  20.417  23.448  4.00  1.00            
ATOM   1494  CD2 LEU B  97      20.573  21.103  25.260  4.00  1.00            
ATOM   1495    C LEU B  97      18.687  18.263  27.931  4.00  1.00            
ATOM   1496    O LEU B  97      18.236  17.169  27.601  4.00  1.00            
ATOM   1497    N ASN B  98      18.369  18.831  29.113  4.00  1.00            
ATOM   1498   CA ASN B  98      17.510  18.115  30.017  4.00  1.00            
ATOM   1499   CB ASN B  98      18.096  17.939  31.432  4.00  1.00            
ATOM   1500   CG ASN B  98      19.338  17.061  31.321  4.00  1.00            
ATOM   1501  OD1 ASN B  98      20.267  17.383  30.584  4.00  1.00            
ATOM   1502  ND2 ASN B  98      19.358  15.921  32.065  4.00  1.00            
ATOM   1503    C ASN B  98      16.242  18.877  30.146  4.00  1.00            
ATOM   1504    O ASN B  98      16.148  20.039  29.754  4.00  1.00            
ATOM   1505    N PHE B  99      15.216  18.197  30.683  1.00  1.00            
ATOM   1506   CA PHE B  99      13.920  18.779  30.842  1.00  1.00            
ATOM   1507   CB PHE B  99      12.833  17.713  31.061  1.00  1.00            
ATOM   1508   CG PHE B  99      11.494  18.351  30.918  1.00  1.00            
ATOM   1509  CD1 PHE B  99      10.913  19.042  31.957  1.00  1.00            
ATOM   1510  CD2 PHE B  99      10.825  18.262  29.721  1.00  1.00            
ATOM   1511  CE1 PHE B  99       9.676  19.624  31.799  1.00  1.00            
ATOM   1512  CE2 PHE B  99       9.589  18.841  29.558  1.00  1.00            
ATOM   1513   CZ PHE B  99       9.011  19.525  30.600  1.00  1.00            
ATOM   1514    C PHE B  99      13.956  19.600  32.131  1.00  1.00            
ATOM   1515    O PHE B  99      14.377  19.039  33.179  1.00  1.00            
ATOM   1516  OXT PHE B  99      13.546  20.790  32.090  1.00  1.00            
ATOM   1517    N SER C   1      38.081  15.824  11.672  4.00  0.00            
ATOM   1518   CA SER C   1      37.015  15.193  12.483  4.00  0.00            
ATOM   1519   CB SER C   1      36.848  15.930  13.825  4.00  0.00            
ATOM   1520   OG SER C   1      37.984  15.719  14.650  4.00  0.00            
ATOM   1521    C SER C   1      35.712  15.239  11.774  4.00  0.00            
ATOM   1522    O SER C   1      35.467  14.465  10.850  4.00  0.00            
ATOM   1523    N TYR C   2      34.827  16.160  12.193  4.00  0.00            
ATOM   1524   CA TYR C   2      33.565  16.202  11.533  4.00  0.00            
ATOM   1525   CB TYR C   2      32.364  16.202  12.503  4.00  0.00            
ATOM   1526   CG TYR C   2      32.396  14.940  13.309  4.00  0.00            
ATOM   1527  CD1 TYR C   2      31.937  13.758  12.775  4.00  0.00            
ATOM   1528  CD2 TYR C   2      32.899  14.929  14.592  4.00  0.00            
ATOM   1529  CE1 TYR C   2      31.966  12.593  13.506  4.00  0.00            
ATOM   1530  CE2 TYR C   2      32.929  13.767  15.330  4.00  0.00            
ATOM   1531   CZ TYR C   2      32.461  12.594  14.788  4.00  0.00            
ATOM   1532   OH TYR C   2      32.489  11.399  15.539  4.00  0.00            
ATOM   1533    C TYR C   2      33.516  17.467  10.753  4.00  0.00            
ATOM   1534    O TYR C   2      33.585  18.562  11.309  4.00  0.00            
ATOM   1535    N PHE C   3      33.386  17.339   9.422  4.00  0.00            
ATOM   1536   CA PHE C   3      33.375  18.515   8.613  4.00  0.00            
ATOM   1537   CB PHE C   3      34.403  18.471   7.465  4.00  0.00            
ATOM   1538   CG PHE C   3      34.182  17.246   6.645  4.00  0.00            
ATOM   1539  CD1 PHE C   3      34.698  16.037   7.055  4.00  0.00            
ATOM   1540  CD2 PHE C   3      33.457  17.297   5.478  4.00  0.00            
ATOM   1541  CE1 PHE C   3      34.504  14.899   6.310  4.00  0.00            
ATOM   1542  CE2 PHE C   3      33.261  16.162   4.727  4.00  0.00            
ATOM   1543   CZ PHE C   3      33.783  14.961   5.142  4.00  0.00            
ATOM   1544    C PHE C   3      32.003  18.734   8.095  4.00  0.00            
ATOM   1545    O PHE C   3      31.316  17.805   7.674  4.00  0.00            
ATOM   1546    N ASN C   4      31.561  20.001   8.163  4.00  0.00            
ATOM   1547   CA ASN C   4      30.258  20.321   7.686  4.00  0.00            
ATOM   1548   CB ASN C   4      29.483  21.298   8.581  4.00  0.00            
ATOM   1549   CG ASN C   4      29.011  20.506   9.785  4.00  0.00            
ATOM   1550  OD1 ASN C   4      29.027  20.993  10.914  4.00  0.00            
ATOM   1551  ND2 ASN C   4      28.571  19.243   9.534  4.00  0.00            
ATOM   1552    C ASN C   4      30.434  20.978   6.372  4.00  0.00            
ATOM   1553    O ASN C   4      31.142  21.976   6.236  4.00  0.00            
ATOM   1554    N LEU C   5      29.795  20.391   5.355  4.00  0.00            
ATOM   1555   CA LEU C   5      29.859  20.950   4.051  4.00  0.00            
ATOM   1556   CB LEU C   5      30.476  20.005   3.003  4.00  0.00            
ATOM   1557   CG LEU C   5      29.682  18.696   2.783  4.00  0.00            
ATOM   1558  CD1 LEU C   5      30.311  17.843   1.671  4.00  0.00            
ATOM   1559  CD2 LEU C   5      29.521  17.892   4.086  4.00  0.00            
ATOM   1560    C LEU C   5      28.450  21.139   3.630  4.00  0.00            
ATOM   1561    O LEU C   5      27.612  20.260   3.829  4.00  0.00            
ATOM   1562    N ASN C   6      28.169  22.304   3.030  4.00  0.00            
ATOM   1563   CA ASN C   6      26.831  22.644   2.677  4.00  0.00            
ATOM   1564   CB ASN C   6      26.291  21.880   1.458  4.00  0.00            
ATOM   1565   CG ASN C   6      26.965  22.440   0.212  4.00  0.00            
ATOM   1566  OD1 ASN C   6      27.327  23.614   0.162  4.00  0.00            
ATOM   1567  ND2 ASN C   6      27.131  21.578  -0.828  4.00  0.00            
ATOM   1568    C ASN C   6      25.910  22.406   3.838  4.00  0.00            
ATOM   1569    O ASN C   6      24.765  22.014   3.605  4.00  0.00            
ATOM   1570    N PRO C   7      26.294  22.612   5.074  4.00  0.00            
ATOM   1571   CA PRO C   7      25.404  22.357   6.157  4.00  0.00            
ATOM   1572   CD PRO C   7      27.397  23.459   5.512  4.00  0.00            
ATOM   1573   CB PRO C   7      26.261  22.472   7.409  4.00  0.00            
ATOM   1574   CG PRO C   7      27.234  23.602   7.036  4.00  0.00            
ATOM   1575    C PRO C   7      24.383  23.422   6.188  4.00  0.00            
ATOM   1576    O PRO C   7      24.366  24.279   5.305  4.00  0.00            
ATOM   1577    N PHE C   8      23.550  23.398   7.236  4.00  0.00            
ATOM   1578   CA PHE C   8      22.454  24.289   7.235  4.00  0.00            
ATOM   1579   CB PHE C   8      21.095  23.565   7.236  4.00  0.00            
ATOM   1580   CG PHE C   8      20.912  22.892   5.918  4.00  0.00            
ATOM   1581  CD1 PHE C   8      21.636  21.766   5.597  4.00  0.00            
ATOM   1582  CD2 PHE C   8      19.993  23.368   5.011  4.00  0.00            
ATOM   1583  CE1 PHE C   8      21.460  21.141   4.386  4.00  0.00            
ATOM   1584  CE2 PHE C   8      19.810  22.747   3.798  4.00  0.00            
ATOM   1585   CZ PHE C   8      20.549  21.632   3.483  4.00  0.00            
ATOM   1586    C PHE C   8      22.417  25.222   8.371  4.00  0.00            
ATOM   1587    O PHE C   8      23.398  25.499   9.056  4.00  0.00            
ATOM   1588    N GLU C   9      21.181  25.692   8.560  4.00  0.00            
ATOM   1589   CA GLU C   9      20.777  26.775   9.377  4.00  0.00            
ATOM   1590   CB GLU C   9      19.256  26.816   9.627  4.00  0.00            
ATOM   1591   CG GLU C   9      18.726  25.655  10.475  4.00  0.00            
ATOM   1592   CD GLU C   9      18.781  24.372   9.657  4.00  0.00            
ATOM   1593  OE1 GLU C   9      18.103  24.309   8.597  4.00  0.00            
ATOM   1594  OE2 GLU C   9      19.504  23.433  10.087  4.00  0.00            
ATOM   1595    C GLU C   9      21.446  26.852  10.678  4.00  0.00            
ATOM   1596    O GLU C   9      21.595  25.891  11.429  4.00  0.00            
ATOM   1597    N VAL C  10      21.872  28.096  10.916  4.00  0.00            
ATOM   1598   CA VAL C  10      22.440  28.548  12.126  4.00  0.00            
ATOM   1599   CB VAL C  10      23.768  29.197  11.946  4.00  0.00            
ATOM   1600  CG1 VAL C  10      23.547  30.421  11.052  4.00  0.00            
ATOM   1601  CG2 VAL C  10      24.356  29.524  13.327  4.00  0.00            
ATOM   1602    C VAL C  10      21.499  29.581  12.551  4.00  0.00            
ATOM   1603    O VAL C  10      20.828  30.191  11.719  4.00  0.00            
ATOM   1604    N LEU C  11      21.364  29.799  13.857  4.00  0.00            
ATOM   1605   CA LEU C  11      20.355  30.763  14.032  4.00  0.00            
ATOM   1606   CB LEU C  11      18.961  30.108  13.957  4.00  0.00            
ATOM   1607   CG LEU C  11      17.760  31.057  14.095  4.00  0.00            
ATOM   1608  CD1 LEU C  11      17.700  32.062  12.933  4.00  0.00            
ATOM   1609  CD2 LEU C  11      16.455  30.257  14.246  4.00  0.00            
ATOM   1610    C LEU C  11      20.505  31.438  15.333  4.00  0.00            
ATOM   1611    O LEU C  11      20.562  30.809  16.388  4.00  0.00            
ATOM   1612    N GLN C  12      20.584  32.770  15.252  4.00  0.00            
ATOM   1613   CA GLN C  12      20.644  33.585  16.413  4.00  0.00            
ATOM   1614   CB GLN C  12      21.974  34.343  16.531  4.00  0.00            
ATOM   1615   CG GLN C  12      21.972  35.423  17.610  4.00  0.00            
ATOM   1616   CD GLN C  12      22.158  34.770  18.967  4.00  0.00            
ATOM   1617  OE1 GLN C  12      21.556  33.741  19.270  4.00  0.00            
ATOM   1618  NE2 GLN C  12      23.028  35.388  19.807  4.00  0.00            
ATOM   1619    C GLN C  12      19.586  34.621  16.214  4.00  0.00            
ATOM   1620    O GLN C  12      19.766  35.531  15.408  4.00  0.00            
ATOM   1621    N ILE C  13      18.453  34.537  16.942  4.00  0.00            
ATOM   1622   CA ILE C  13      17.461  35.548  16.714  4.00  0.00            
ATOM   1623   CB ILE C  13      16.081  35.066  16.368  4.00  0.00            
ATOM   1624  CG1 ILE C  13      15.406  34.391  17.570  4.00  0.00            
ATOM   1625  CG2 ILE C  13      16.195  34.145  15.145  4.00  0.00            
ATOM   1626  CD1 ILE C  13      13.893  34.261  17.392  4.00  0.00            
ATOM   1627    C ILE C  13      17.313  36.292  17.996  4.00  0.00            
ATOM   1628    O ILE C  13      17.435  35.698  19.066  4.00  0.00            
ATOM   1629    N ASP C  14      17.077  37.624  17.955  4.00  0.00            
ATOM   1630   CA ASP C  14      17.014  38.200  19.261  4.00  0.00            
ATOM   1631   CB ASP C  14      18.411  38.482  19.851  4.00  0.00            
ATOM   1632   CG ASP C  14      19.169  39.437  18.936  4.00  0.00            
ATOM   1633  OD1 ASP C  14      18.675  39.699  17.807  4.00  0.00            
ATOM   1634  OD2 ASP C  14      20.260  39.911  19.353  4.00  0.00            
ATOM   1635    C ASP C  14      16.194  39.462  19.396  4.00  0.00            
ATOM   1636    O ASP C  14      16.687  40.571  19.197  4.00  0.00            
ATOM   1637    N PRO C  15      14.932  39.297  19.703  4.00  0.00            
ATOM   1638   CA PRO C  15      14.088  40.413  20.083  4.00  0.00            
ATOM   1639   CD PRO C  15      14.184  38.310  18.940  4.00  0.00            
ATOM   1640   CB PRO C  15      12.813  40.270  19.259  4.00  0.00            
ATOM   1641   CG PRO C  15      12.718  38.761  19.009  4.00  0.00            
ATOM   1642    C PRO C  15      13.791  40.309  21.541  4.00  0.00            
ATOM   1643    O PRO C  15      14.392  39.479  22.222  4.00  0.00            
ATOM   1644    N GLU C  16      12.837  41.135  22.015  4.00  0.00            
ATOM   1645   CA GLU C  16      12.338  41.048  23.355  4.00  0.00            
ATOM   1646   CB GLU C  16      12.219  39.609  23.886  4.00  0.00            
ATOM   1647   CG GLU C  16      11.642  39.535  25.303  4.00  0.00            
ATOM   1648   CD GLU C  16      11.669  38.081  25.753  4.00  0.00            
ATOM   1649  OE1 GLU C  16      12.680  37.391  25.454  4.00  0.00            
ATOM   1650  OE2 GLU C  16      10.683  37.641  26.402  4.00  0.00            
ATOM   1651    C GLU C  16      13.247  41.818  24.311  4.00  0.00            
ATOM   1652    O GLU C  16      12.697  42.607  25.127  4.00  0.00            
ATOM   1653  OXT GLU C  16      14.490  41.624  24.251  4.00  0.00            
END
