# Supplementary material for: Integrative modeling of diverse protein-peptide systems using CABS-dock
Source: PLoS Comput Biol. 2023 Jul 5;19(7):e1011275. doi: 10.1371/journal.pcbi.1011275 (PMC10351741; doi:10.1371/journal.pcbi.1011275)
Supplement: S1 File — Files in pdb format containing atomic coordinates of the structures obtained in this study: the highest-scored amyloid models and 10 examples of the docked peptide for each enzyme-substrate complex. (ZIP) [file pcbi.1011275.s006.zip › 14_HIV1_SYFNLNPFEVLQIDPE/497.pdb]

CRYST1    0.000    0.000    0.000   0.00   0.00   0.00 P 1           1
ATOM      1    N PRO A   1      14.685  11.763  29.284  1.00  1.00            
ATOM      2   CA PRO A   1      14.207  13.114  28.881  1.00  1.00            
ATOM      3   CD PRO A   1      14.500  11.593  30.767  1.00  1.00            
ATOM      4   CB PRO A   1      13.494  13.692  30.100  1.00  1.00            
ATOM      5   CG PRO A   1      14.146  12.989  31.295  1.00  1.00            
ATOM      6    C PRO A   1      15.439  13.872  28.520  1.00  1.00            
ATOM      7    O PRO A   1      15.334  14.874  27.813  1.00  1.00            
ATOM      8    N GLN A   2      16.620  13.419  28.986  4.00  1.00            
ATOM      9   CA GLN A   2      17.810  14.134  28.642  4.00  1.00            
ATOM     10   CB GLN A   2      19.089  13.596  29.310  4.00  1.00            
ATOM     11   CG GLN A   2      19.036  13.574  30.838  4.00  1.00            
ATOM     12   CD GLN A   2      18.481  12.219  31.254  4.00  1.00            
ATOM     13  OE1 GLN A   2      17.337  12.105  31.689  4.00  1.00            
ATOM     14  NE2 GLN A   2      19.319  11.156  31.111  4.00  1.00            
ATOM     15    C GLN A   2      17.983  13.947  27.181  4.00  1.00            
ATOM     16    O GLN A   2      17.879  12.832  26.673  4.00  1.00            
ATOM     17    N ILE A   3      18.233  15.046  26.453  4.00  1.00            
ATOM     18   CA ILE A   3      18.392  14.848  25.053  4.00  1.00            
ATOM     19   CB ILE A   3      17.401  15.585  24.203  4.00  1.00            
ATOM     20  CG1 ILE A   3      15.984  15.049  24.471  4.00  1.00            
ATOM     21  CG2 ILE A   3      17.845  15.454  22.735  4.00  1.00            
ATOM     22  CD1 ILE A   3      14.876  15.875  23.818  4.00  1.00            
ATOM     23    C ILE A   3      19.755  15.275  24.655  4.00  1.00            
ATOM     24    O ILE A   3      20.196  16.384  24.952  4.00  1.00            
ATOM     25    N THR A   4      20.468  14.362  23.978  1.00  1.00            
ATOM     26   CA THR A   4      21.772  14.682  23.503  1.00  1.00            
ATOM     27   CB THR A   4      22.701  13.508  23.458  1.00  1.00            
ATOM     28  OG1 THR A   4      24.005  13.932  23.093  1.00  1.00            
ATOM     29  CG2 THR A   4      22.161  12.491  22.439  1.00  1.00            
ATOM     30    C THR A   4      21.603  15.177  22.117  1.00  1.00            
ATOM     31    O THR A   4      20.506  15.116  21.563  1.00  1.00            
ATOM     32    N LEU A   5      22.680  15.696  21.501  1.00  1.00            
ATOM     33   CA LEU A   5      22.381  16.239  20.221  1.00  1.00            
ATOM     34   CB LEU A   5      22.399  17.772  20.245  1.00  1.00            
ATOM     35   CG LEU A   5      21.360  18.366  21.215  1.00  1.00            
ATOM     36  CD1 LEU A   5      21.409  19.899  21.212  1.00  1.00            
ATOM     37  CD2 LEU A   5      19.953  17.814  20.931  1.00  1.00            
ATOM     38    C LEU A   5      23.361  15.814  19.165  1.00  1.00            
ATOM     39    O LEU A   5      24.183  16.617  18.725  1.00  1.00            
ATOM     40    N TRP A   6      23.310  14.544  18.723  1.00  1.00            
ATOM     41   CA TRP A   6      24.098  14.133  17.591  1.00  1.00            
ATOM     42   CB TRP A   6      24.091  12.605  17.410  1.00  1.00            
ATOM     43   CG TRP A   6      25.004  12.094  16.323  1.00  1.00            
ATOM     44  CD2 TRP A   6      24.581  11.763  14.992  1.00  1.00            
ATOM     45  CD1 TRP A   6      26.343  11.836  16.379  1.00  1.00            
ATOM     46  NE1 TRP A   6      26.782  11.368  15.165  1.00  1.00            
ATOM     47  CE2 TRP A   6      25.707  11.316  14.302  1.00  1.00            
ATOM     48  CE3 TRP A   6      23.354  11.822  14.397  1.00  1.00            
ATOM     49  CZ2 TRP A   6      25.622  10.921  12.998  1.00  1.00            
ATOM     50  CZ3 TRP A   6      23.272  11.427  13.080  1.00  1.00            
ATOM     51  CH2 TRP A   6      24.385  10.985  12.396  1.00  1.00            
ATOM     52    C TRP A   6      23.428  14.759  16.405  1.00  1.00            
ATOM     53    O TRP A   6      24.081  15.262  15.492  1.00  1.00            
ATOM     54    N LYS A   7      22.076  14.754  16.417  1.00  1.00            
ATOM     55   CA LYS A   7      21.293  15.263  15.325  1.00  1.00            
ATOM     56   CB LYS A   7      20.191  14.307  14.835  1.00  1.00            
ATOM     57   CG LYS A   7      20.692  13.076  14.079  1.00  1.00            
ATOM     58   CD LYS A   7      19.577  12.060  13.820  1.00  1.00            
ATOM     59   CE LYS A   7      19.945  10.965  12.817  1.00  1.00            
ATOM     60   NZ LYS A   7      18.771  10.099  12.564  1.00  1.00            
ATOM     61    C LYS A   7      20.593  16.512  15.745  1.00  1.00            
ATOM     62    O LYS A   7      20.779  17.013  16.853  1.00  1.00            
ATOM     63    N ARG A   8      19.776  17.060  14.821  1.00  1.00            
ATOM     64   CA ARG A   8      19.019  18.245  15.099  1.00  1.00            
ATOM     65   CB ARG A   8      18.129  18.722  13.937  1.00  1.00            
ATOM     66   CG ARG A   8      17.187  19.851  14.365  1.00  1.00            
ATOM     67   CD ARG A   8      15.862  19.887  13.600  1.00  1.00            
ATOM     68   NE ARG A   8      16.148  20.318  12.205  1.00  1.00            
ATOM     69   CZ ARG A   8      15.475  21.385  11.682  1.00  1.00            
ATOM     70  NH1 ARG A   8      14.542  22.039  12.434  1.00  1.00            
ATOM     71  NH2 ARG A   8      15.735  21.801  10.409  1.00  1.00            
ATOM     72    C ARG A   8      18.066  17.908  16.186  1.00  1.00            
ATOM     73    O ARG A   8      17.562  16.788  16.267  1.00  1.00            
ATOM     74    N PRO A   9      17.831  18.846  17.055  1.00  1.00            
ATOM     75   CA PRO A   9      16.899  18.571  18.101  1.00  1.00            
ATOM     76   CD PRO A   9      18.862  19.784  17.472  1.00  1.00            
ATOM     77   CB PRO A   9      17.087  19.679  19.132  1.00  1.00            
ATOM     78   CG PRO A   9      18.564  20.081  18.952  1.00  1.00            
ATOM     79    C PRO A   9      15.567  18.541  17.459  1.00  1.00            
ATOM     80    O PRO A   9      15.290  19.371  16.595  1.00  1.00            
ATOM     81    N LEU A  10      14.722  17.583  17.849  4.00  1.00            
ATOM     82   CA LEU A  10      13.447  17.551  17.228  4.00  1.00            
ATOM     83   CB LEU A  10      13.321  16.392  16.223  4.00  1.00            
ATOM     84   CG LEU A  10      11.962  16.297  15.509  4.00  1.00            
ATOM     85  CD1 LEU A  10      11.733  17.485  14.562  4.00  1.00            
ATOM     86  CD2 LEU A  10      11.803  14.932  14.818  4.00  1.00            
ATOM     87    C LEU A  10      12.472  17.312  18.311  4.00  1.00            
ATOM     88    O LEU A  10      12.490  16.267  18.958  4.00  1.00            
ATOM     89    N VAL A  11      11.597  18.295  18.554  4.00  1.00            
ATOM     90   CA VAL A  11      10.632  18.053  19.568  4.00  1.00            
ATOM     91   CB VAL A  11      10.788  18.926  20.780  4.00  1.00            
ATOM     92  CG1 VAL A  11       9.644  18.616  21.760  4.00  1.00            
ATOM     93  CG2 VAL A  11      12.189  18.691  21.373  4.00  1.00            
ATOM     94    C VAL A  11       9.289  18.328  18.965  4.00  1.00            
ATOM     95    O VAL A  11       9.119  19.299  18.230  4.00  1.00            
ATOM     96    N THR A  12       8.296  17.458  19.245  4.00  1.00            
ATOM     97   CA THR A  12       6.974  17.676  18.730  4.00  1.00            
ATOM     98   CB THR A  12       6.075  16.483  18.863  4.00  1.00            
ATOM     99  OG1 THR A  12       4.831  16.727  18.225  4.00  1.00            
ATOM    100  CG2 THR A  12       5.861  16.203  20.360  4.00  1.00            
ATOM    101    C THR A  12       6.396  18.765  19.577  4.00  1.00            
ATOM    102    O THR A  12       6.688  18.846  20.769  4.00  1.00            
ATOM    103    N ILE A  13       5.585  19.660  18.981  4.00  1.00            
ATOM    104   CA ILE A  13       5.052  20.736  19.767  4.00  1.00            
ATOM    105   CB ILE A  13       5.828  22.010  19.596  4.00  1.00            
ATOM    106  CG1 ILE A  13       5.698  22.519  18.153  4.00  1.00            
ATOM    107  CG2 ILE A  13       7.289  21.740  20.001  4.00  1.00            
ATOM    108  CD1 ILE A  13       6.266  23.923  17.953  4.00  1.00            
ATOM    109    C ILE A  13       3.651  21.004  19.299  4.00  1.00            
ATOM    110    O ILE A  13       3.285  20.641  18.183  4.00  1.00            
ATOM    111    N ARG A  14       2.820  21.641  20.154  4.00  1.00            
ATOM    112   CA ARG A  14       1.461  21.937  19.781  4.00  1.00            
ATOM    113   CB ARG A  14       0.417  21.318  20.724  4.00  1.00            
ATOM    114   CG ARG A  14       0.215  19.813  20.546  4.00  1.00            
ATOM    115   CD ARG A  14      -0.927  19.485  19.583  4.00  1.00            
ATOM    116   NE ARG A  14      -2.140  20.193  20.083  4.00  1.00            
ATOM    117   CZ ARG A  14      -2.967  19.590  20.987  4.00  1.00            
ATOM    118  NH1 ARG A  14      -2.698  18.326  21.423  4.00  1.00            
ATOM    119  NH2 ARG A  14      -4.065  20.255  21.454  4.00  1.00            
ATOM    120    C ARG A  14       1.248  23.419  19.842  4.00  1.00            
ATOM    121    O ARG A  14       1.613  24.067  20.822  4.00  1.00            
ATOM    122    N ILE A  15       0.671  24.002  18.769  4.00  1.00            
ATOM    123   CA ILE A  15       0.363  25.404  18.803  4.00  1.00            
ATOM    124   CB ILE A  15       1.377  26.257  18.078  4.00  1.00            
ATOM    125  CG1 ILE A  15       1.223  27.747  18.439  4.00  1.00            
ATOM    126  CG2 ILE A  15       1.294  25.953  16.573  4.00  1.00            
ATOM    127  CD1 ILE A  15      -0.091  28.383  17.990  4.00  1.00            
ATOM    128    C ILE A  15      -0.989  25.589  18.205  4.00  1.00            
ATOM    129    O ILE A  15      -1.256  25.099  17.110  4.00  1.00            
ATOM    130    N GLY A  16      -1.877  26.325  18.904  3.00  1.00            
ATOM    131   CA GLY A  16      -3.210  26.461  18.397  3.00  1.00            
ATOM    132    C GLY A  16      -3.712  25.060  18.328  3.00  1.00            
ATOM    133    O GLY A  16      -3.720  24.338  19.325  3.00  1.00            
ATOM    134    N GLY A  17      -4.151  24.638  17.133  3.00  1.00            
ATOM    135   CA GLY A  17      -4.525  23.269  16.978  3.00  1.00            
ATOM    136    C GLY A  17      -3.737  22.791  15.808  3.00  1.00            
ATOM    137    O GLY A  17      -4.219  22.022  14.978  3.00  1.00            
ATOM    138    N GLN A  18      -2.473  23.247  15.736  4.00  1.00            
ATOM    139   CA GLN A  18      -1.608  22.894  14.658  4.00  1.00            
ATOM    140   CB GLN A  18      -0.936  24.099  13.980  4.00  1.00            
ATOM    141   CG GLN A  18      -0.019  23.700  12.824  4.00  1.00            
ATOM    142   CD GLN A  18      -0.899  23.062  11.759  4.00  1.00            
ATOM    143  OE1 GLN A  18      -0.667  21.931  11.339  4.00  1.00            
ATOM    144  NE2 GLN A  18      -1.949  23.807  11.316  4.00  1.00            
ATOM    145    C GLN A  18      -0.522  22.057  15.230  4.00  1.00            
ATOM    146    O GLN A  18       0.111  22.433  16.216  4.00  1.00            
ATOM    147    N LEU A  19      -0.285  20.880  14.626  4.00  1.00            
ATOM    148   CA LEU A  19       0.786  20.068  15.108  4.00  1.00            
ATOM    149   CB LEU A  19       0.538  18.551  14.942  4.00  1.00            
ATOM    150   CG LEU A  19       1.573  17.608  15.608  4.00  1.00            
ATOM    151  CD1 LEU A  19       1.199  16.136  15.366  4.00  1.00            
ATOM    152  CD2 LEU A  19       3.023  17.896  15.184  4.00  1.00            
ATOM    153    C LEU A  19       1.949  20.469  14.270  4.00  1.00            
ATOM    154    O LEU A  19       1.885  20.433  13.042  4.00  1.00            
ATOM    155    N LYS A  20       3.050  20.886  14.916  4.00  1.00            
ATOM    156   CA LYS A  20       4.153  21.340  14.130  4.00  1.00            
ATOM    157   CB LYS A  20       4.334  22.870  14.129  4.00  1.00            
ATOM    158   CG LYS A  20       3.385  23.624  13.198  4.00  1.00            
ATOM    159   CD LYS A  20       3.596  23.291  11.720  4.00  1.00            
ATOM    160   CE LYS A  20       2.745  24.137  10.771  4.00  1.00            
ATOM    161   NZ LYS A  20       3.306  25.504  10.673  4.00  1.00            
ATOM    162    C LYS A  20       5.431  20.783  14.667  4.00  1.00            
ATOM    163    O LYS A  20       5.469  20.168  15.733  4.00  1.00            
ATOM    164    N GLU A  21       6.518  20.981  13.892  4.00  1.00            
ATOM    165   CA GLU A  21       7.834  20.539  14.252  4.00  1.00            
ATOM    166   CB GLU A  21       8.736  20.240  13.039  4.00  1.00            
ATOM    167   CG GLU A  21       8.939  21.451  12.123  4.00  1.00            
ATOM    168   CD GLU A  21       9.893  21.059  11.001  4.00  1.00            
ATOM    169  OE1 GLU A  21      10.038  19.833  10.747  4.00  1.00            
ATOM    170  OE2 GLU A  21      10.489  21.982  10.384  4.00  1.00            
ATOM    171    C GLU A  21       8.503  21.617  15.034  4.00  1.00            
ATOM    172    O GLU A  21       8.169  22.794  14.907  4.00  1.00            
ATOM    173    N ALA A  22       9.463  21.225  15.895  4.00  1.00            
ATOM    174   CA ALA A  22      10.188  22.206  16.640  4.00  1.00            
ATOM    175   CB ALA A  22       9.671  22.385  18.077  4.00  1.00            
ATOM    176    C ALA A  22      11.601  21.751  16.731  4.00  1.00            
ATOM    177    O ALA A  22      11.885  20.564  16.877  4.00  1.00            
ATOM    178    N LEU A  23      12.527  22.713  16.619  4.00  1.00            
ATOM    179   CA LEU A  23      13.919  22.436  16.763  4.00  1.00            
ATOM    180   CB LEU A  23      14.727  22.981  15.568  4.00  1.00            
ATOM    181   CG LEU A  23      16.220  22.610  15.514  4.00  1.00            
ATOM    182  CD1 LEU A  23      16.883  23.226  14.272  4.00  1.00            
ATOM    183  CD2 LEU A  23      16.962  22.977  16.804  4.00  1.00            
ATOM    184    C LEU A  23      14.275  23.242  17.988  4.00  1.00            
ATOM    185    O LEU A  23      13.975  24.432  18.057  4.00  1.00            
ATOM    186    N LEU A  24      14.906  22.610  18.995  4.00  1.00            
ATOM    187   CA LEU A  24      15.201  23.239  20.260  4.00  1.00            
ATOM    188   CB LEU A  24      15.652  22.176  21.286  4.00  1.00            
ATOM    189   CG LEU A  24      15.896  22.627  22.742  4.00  1.00            
ATOM    190  CD1 LEU A  24      17.020  23.666  22.894  4.00  1.00            
ATOM    191  CD2 LEU A  24      14.586  23.019  23.417  4.00  1.00            
ATOM    192    C LEU A  24      16.373  24.176  20.075  4.00  1.00            
ATOM    193    O LEU A  24      17.325  23.840  19.374  4.00  1.00            
ATOM    194    N ASP A  25      16.362  25.380  20.704  1.00  1.00            
ATOM    195   CA ASP A  25      17.486  26.272  20.516  1.00  1.00            
ATOM    196   CB ASP A  25      17.244  27.372  19.466  1.00  1.00            
ATOM    197   CG ASP A  25      17.141  26.742  18.082  1.00  1.00            
ATOM    198  OD1 ASP A  25      16.289  25.832  17.898  1.00  1.00            
ATOM    199  OD2 ASP A  25      17.898  27.185  17.178  1.00  1.00            
ATOM    200    C ASP A  25      17.838  26.992  21.787  1.00  1.00            
ATOM    201    O ASP A  25      16.968  27.535  22.466  1.00  1.00            
ATOM    202    N THR A  26      19.143  26.992  22.149  3.00  1.00            
ATOM    203   CA THR A  26      19.625  27.805  23.237  3.00  1.00            
ATOM    204   CB THR A  26      20.605  27.093  24.125  3.00  1.00            
ATOM    205  OG1 THR A  26      21.751  26.697  23.384  3.00  1.00            
ATOM    206  CG2 THR A  26      19.908  25.866  24.739  3.00  1.00            
ATOM    207    C THR A  26      20.353  28.911  22.541  3.00  1.00            
ATOM    208    O THR A  26      21.430  29.337  22.954  3.00  1.00            
ATOM    209    N GLY A  27      19.737  29.395  21.443  3.00  1.00            
ATOM    210   CA GLY A  27      20.243  30.438  20.597  3.00  1.00            
ATOM    211    C GLY A  27      19.300  31.599  20.733  3.00  1.00            
ATOM    212    O GLY A  27      19.542  32.533  21.495  3.00  1.00            
ATOM    213    N ALA A  28      18.183  31.551  19.973  1.00  1.00            
ATOM    214   CA ALA A  28      17.226  32.622  19.869  1.00  1.00            
ATOM    215   CB ALA A  28      15.985  32.253  19.039  1.00  1.00            
ATOM    216    C ALA A  28      16.748  33.072  21.197  1.00  1.00            
ATOM    217    O ALA A  28      16.402  32.273  22.066  1.00  1.00            
ATOM    218    N ASP A  29      16.757  34.408  21.372  1.00  1.00            
ATOM    219   CA ASP A  29      16.235  35.008  22.556  1.00  1.00            
ATOM    220   CB ASP A  29      16.441  36.530  22.570  1.00  1.00            
ATOM    221   CG ASP A  29      17.941  36.783  22.596  1.00  1.00            
ATOM    222  OD1 ASP A  29      18.698  35.823  22.900  1.00  1.00            
ATOM    223  OD2 ASP A  29      18.352  37.938  22.305  1.00  1.00            
ATOM    224    C ASP A  29      14.772  34.747  22.525  1.00  1.00            
ATOM    225    O ASP A  29      14.187  34.243  23.483  1.00  1.00            
ATOM    226    N ASP A  30      14.150  35.069  21.376  1.00  1.00            
ATOM    227   CA ASP A  30      12.746  34.865  21.227  1.00  1.00            
ATOM    228   CB ASP A  30      12.014  36.010  20.503  1.00  1.00            
ATOM    229   CG ASP A  30      12.514  36.089  19.070  1.00  1.00            
ATOM    230  OD1 ASP A  30      13.615  35.545  18.790  1.00  1.00            
ATOM    231  OD2 ASP A  30      11.796  36.700  18.234  1.00  1.00            
ATOM    232    C ASP A  30      12.528  33.627  20.432  1.00  1.00            
ATOM    233    O ASP A  30      13.445  32.839  20.209  1.00  1.00            
ATOM    234    N THR A  31      11.270  33.426  19.998  1.00  1.00            
ATOM    235   CA THR A  31      10.946  32.279  19.211  1.00  1.00            
ATOM    236   CB THR A  31       9.809  31.479  19.776  1.00  1.00            
ATOM    237  OG1 THR A  31       8.632  32.272  19.822  1.00  1.00            
ATOM    238  CG2 THR A  31      10.187  31.012  21.191  1.00  1.00            
ATOM    239    C THR A  31      10.510  32.765  17.869  1.00  1.00            
ATOM    240    O THR A  31       9.751  33.728  17.757  1.00  1.00            
ATOM    241    N VAL A  32      11.013  32.113  16.804  4.00  1.00            
ATOM    242   CA VAL A  32      10.606  32.458  15.476  4.00  1.00            
ATOM    243   CB VAL A  32      11.743  32.733  14.538  4.00  1.00            
ATOM    244  CG1 VAL A  32      12.593  31.456  14.409  4.00  1.00            
ATOM    245  CG2 VAL A  32      11.158  33.226  13.204  4.00  1.00            
ATOM    246    C VAL A  32       9.890  31.259  14.955  4.00  1.00            
ATOM    247    O VAL A  32      10.315  30.127  15.185  4.00  1.00            
ATOM    248    N LEU A  33       8.763  31.473  14.256  4.00  1.00            
ATOM    249   CA LEU A  33       8.037  30.340  13.773  4.00  1.00            
ATOM    250   CB LEU A  33       6.656  30.143  14.423  4.00  1.00            
ATOM    251   CG LEU A  33       6.708  29.788  15.918  4.00  1.00            
ATOM    252  CD1 LEU A  33       7.273  30.950  16.749  4.00  1.00            
ATOM    253  CD2 LEU A  33       5.341  29.296  16.420  4.00  1.00            
ATOM    254    C LEU A  33       7.769  30.512  12.317  4.00  1.00            
ATOM    255    O LEU A  33       8.014  31.571  11.741  4.00  1.00            
ATOM    256    N GLU A  34       7.271  29.430  11.683  4.00  1.00            
ATOM    257   CA GLU A  34       6.862  29.481  10.313  4.00  1.00            
ATOM    258   CB GLU A  34       6.498  28.116   9.716  4.00  1.00            
ATOM    259   CG GLU A  34       6.066  28.207   8.254  4.00  1.00            
ATOM    260   CD GLU A  34       5.739  26.803   7.772  4.00  1.00            
ATOM    261  OE1 GLU A  34       6.060  25.830   8.505  4.00  1.00            
ATOM    262  OE2 GLU A  34       5.170  26.687   6.654  4.00  1.00            
ATOM    263    C GLU A  34       5.618  30.307  10.318  4.00  1.00            
ATOM    264    O GLU A  34       4.973  30.461  11.355  4.00  1.00            
ATOM    265    N GLU A  35       5.249  30.887   9.164  1.00  1.00            
ATOM    266   CA GLU A  35       4.090  31.731   9.141  1.00  1.00            
ATOM    267   CB GLU A  35       3.831  32.417   7.791  1.00  1.00            
ATOM    268   CG GLU A  35       2.583  33.303   7.820  1.00  1.00            
ATOM    269   CD GLU A  35       2.132  33.549   6.387  1.00  1.00            
ATOM    270  OE1 GLU A  35       2.981  33.965   5.555  1.00  1.00            
ATOM    271  OE2 GLU A  35       0.926  33.316   6.105  1.00  1.00            
ATOM    272    C GLU A  35       2.873  30.945   9.407  1.00  1.00            
ATOM    273    O GLU A  35       2.761  29.774   9.044  1.00  1.00            
ATOM    274    N MET A  36       1.926  31.598  10.094  1.00  1.00            
ATOM    275   CA MET A  36       0.678  30.955  10.285  1.00  1.00            
ATOM    276   CB MET A  36       0.641  29.938  11.437  1.00  1.00            
ATOM    277   CG MET A  36      -0.760  29.375  11.695  1.00  1.00            
ATOM    278   SD MET A  36      -1.457  28.359  10.357  1.00  1.00            
ATOM    279   CE MET A  36      -0.268  26.998  10.523  1.00  1.00            
ATOM    280    C MET A  36      -0.371  31.969  10.503  1.00  1.00            
ATOM    281    O MET A  36      -0.110  33.084  10.951  1.00  1.00            
ATOM    282    N ASN A  37      -1.607  31.588  10.152  1.00  1.00            
ATOM    283   CA ASN A  37      -2.685  32.488  10.355  1.00  1.00            
ATOM    284   CB ASN A  37      -3.903  32.151   9.483  1.00  1.00            
ATOM    285   CG ASN A  37      -3.458  32.275   8.036  1.00  1.00            
ATOM    286  OD1 ASN A  37      -3.189  33.371   7.546  1.00  1.00            
ATOM    287  ND2 ASN A  37      -3.353  31.112   7.339  1.00  1.00            
ATOM    288    C ASN A  37      -3.096  32.282  11.774  1.00  1.00            
ATOM    289    O ASN A  37      -4.085  31.602  12.047  1.00  1.00            
ATOM    290    N LEU A  38      -2.340  32.871  12.726  1.00  1.00            
ATOM    291   CA LEU A  38      -2.696  32.704  14.104  1.00  1.00            
ATOM    292   CB LEU A  38      -1.529  32.591  15.103  1.00  1.00            
ATOM    293   CG LEU A  38      -0.515  31.480  14.796  1.00  1.00            
ATOM    294  CD1 LEU A  38       0.379  31.894  13.619  1.00  1.00            
ATOM    295  CD2 LEU A  38       0.281  31.068  16.045  1.00  1.00            
ATOM    296    C LEU A  38      -3.410  33.949  14.491  1.00  1.00            
ATOM    297    O LEU A  38      -3.185  35.023  13.932  1.00  1.00            
ATOM    298    N PRO A  39      -4.297  33.808  15.422  1.00  1.00            
ATOM    299   CA PRO A  39      -5.032  34.968  15.837  1.00  1.00            
ATOM    300   CD PRO A  39      -5.128  32.613  15.429  1.00  1.00            
ATOM    301   CB PRO A  39      -6.356  34.453  16.400  1.00  1.00            
ATOM    302   CG PRO A  39      -6.558  33.104  15.696  1.00  1.00            
ATOM    303    C PRO A  39      -4.326  35.844  16.812  1.00  1.00            
ATOM    304    O PRO A  39      -3.382  35.391  17.456  1.00  1.00            
ATOM    305    N GLY A  40      -4.769  37.114  16.917  1.00  1.00            
ATOM    306   CA GLY A  40      -4.229  37.939  17.953  1.00  1.00            
ATOM    307    C GLY A  40      -3.958  39.326  17.483  1.00  1.00            
ATOM    308    O GLY A  40      -4.193  39.685  16.331  1.00  1.00            
ATOM    309    N LYS A  41      -3.440  40.141  18.424  1.00  1.00            
ATOM    310   CA LYS A  41      -3.098  41.504  18.165  1.00  1.00            
ATOM    311   CB LYS A  41      -3.042  42.408  19.409  1.00  1.00            
ATOM    312   CG LYS A  41      -3.050  43.900  19.060  1.00  1.00            
ATOM    313   CD LYS A  41      -4.388  44.382  18.489  1.00  1.00            
ATOM    314   CE LYS A  41      -4.428  45.877  18.155  1.00  1.00            
ATOM    315   NZ LYS A  41      -4.111  46.093  16.725  1.00  1.00            
ATOM    316    C LYS A  41      -1.732  41.501  17.546  1.00  1.00            
ATOM    317    O LYS A  41      -1.075  40.462  17.496  1.00  1.00            
ATOM    318    N TRP A  42      -1.264  42.661  17.033  1.00  1.00            
ATOM    319   CA TRP A  42      -0.006  42.630  16.335  1.00  1.00            
ATOM    320   CB TRP A  42      -0.130  43.086  14.873  1.00  1.00            
ATOM    321   CG TRP A  42      -1.084  42.303  14.008  1.00  1.00            
ATOM    322  CD2 TRP A  42      -1.239  42.546  12.603  1.00  1.00            
ATOM    323  CD1 TRP A  42      -1.955  41.305  14.330  1.00  1.00            
ATOM    324  NE1 TRP A  42      -2.653  40.915  13.208  1.00  1.00            
ATOM    325  CE2 TRP A  42      -2.218  41.671  12.139  1.00  1.00            
ATOM    326  CE3 TRP A  42      -0.615  43.429  11.770  1.00  1.00            
ATOM    327  CZ2 TRP A  42      -2.593  41.667  10.826  1.00  1.00            
ATOM    328  CZ3 TRP A  42      -0.991  43.422  10.445  1.00  1.00            
ATOM    329  CH2 TRP A  42      -1.962  42.557   9.984  1.00  1.00            
ATOM    330    C TRP A  42       0.973  43.628  16.918  1.00  1.00            
ATOM    331    O TRP A  42       0.579  44.714  17.342  1.00  1.00            
ATOM    332    N LYS A  43       2.285  43.266  16.969  4.00  1.00            
ATOM    333   CA LYS A  43       3.331  44.133  17.477  4.00  1.00            
ATOM    334   CB LYS A  43       4.668  43.404  17.664  4.00  1.00            
ATOM    335   CG LYS A  43       5.727  44.243  18.382  4.00  1.00            
ATOM    336   CD LYS A  43       5.413  44.493  19.858  4.00  1.00            
ATOM    337   CE LYS A  43       6.525  45.239  20.597  4.00  1.00            
ATOM    338   NZ LYS A  43       6.494  46.676  20.247  4.00  1.00            
ATOM    339    C LYS A  43       3.632  45.324  16.588  4.00  1.00            
ATOM    340    O LYS A  43       3.357  46.429  17.054  4.00  1.00            
ATOM    341    N PRO A  44       4.161  45.277  15.356  4.00  0.00            
ATOM    342   CA PRO A  44       4.804  44.162  14.665  4.00  0.00            
ATOM    343   CD PRO A  44       3.801  46.335  14.425  4.00  0.00            
ATOM    344   CB PRO A  44       4.722  44.489  13.174  4.00  0.00            
ATOM    345   CG PRO A  44       4.562  46.015  13.130  4.00  0.00            
ATOM    346    C PRO A  44       6.201  43.687  15.046  4.00  0.00            
ATOM    347    O PRO A  44       6.363  42.484  15.253  4.00  0.00            
ATOM    348    N LYS A  45       7.216  44.592  15.136  4.00  0.00            
ATOM    349   CA LYS A  45       8.606  44.274  15.442  4.00  0.00            
ATOM    350   CB LYS A  45       8.748  43.124  16.455  4.00  0.00            
ATOM    351   CG LYS A  45      10.060  43.145  17.242  4.00  0.00            
ATOM    352   CD LYS A  45      11.324  43.089  16.386  4.00  0.00            
ATOM    353   CE LYS A  45      12.601  43.333  17.191  4.00  0.00            
ATOM    354   NZ LYS A  45      12.508  44.631  17.899  4.00  0.00            
ATOM    355    C LYS A  45       9.343  43.903  14.183  4.00  0.00            
ATOM    356    O LYS A  45       8.820  43.167  13.348  4.00  0.00            
ATOM    357    N MET A  46      10.580  44.429  14.005  4.00  0.00            
ATOM    358   CA MET A  46      11.419  44.070  12.885  4.00  0.00            
ATOM    359   CB MET A  46      11.880  45.257  12.024  4.00  0.00            
ATOM    360   CG MET A  46      12.652  46.314  12.812  4.00  0.00            
ATOM    361   SD MET A  46      11.619  47.310  13.929  4.00  0.00            
ATOM    362   CE MET A  46      10.814  48.253  12.602  4.00  0.00            
ATOM    363    C MET A  46      12.635  43.432  13.475  4.00  0.00            
ATOM    364    O MET A  46      13.257  43.994  14.374  4.00  0.00            
ATOM    365    N ILE A  47      13.006  42.223  13.002  4.00  0.00            
ATOM    366   CA ILE A  47      14.136  41.595  13.620  4.00  0.00            
ATOM    367   CB ILE A  47      13.794  40.338  14.371  4.00  0.00            
ATOM    368  CG1 ILE A  47      12.818  40.654  15.518  4.00  0.00            
ATOM    369  CG2 ILE A  47      15.104  39.688  14.845  4.00  0.00            
ATOM    370  CD1 ILE A  47      12.230  39.410  16.183  4.00  0.00            
ATOM    371    C ILE A  47      15.158  41.230  12.607  4.00  0.00            
ATOM    372    O ILE A  47      14.863  40.619  11.582  4.00  0.00            
ATOM    373    N GLY A  48      16.406  41.641  12.881  4.00  0.00            
ATOM    374   CA GLY A  48      17.504  41.283  12.047  4.00  0.00            
ATOM    375    C GLY A  48      18.384  40.409  12.866  4.00  0.00            
ATOM    376    O GLY A  48      17.904  39.600  13.659  4.00  0.00            
ATOM    377    N GLY A  49      19.712  40.556  12.696  4.00  0.00            
ATOM    378   CA GLY A  49      20.587  39.759  13.499  4.00  0.00            
ATOM    379    C GLY A  49      21.656  39.203  12.629  4.00  0.00            
ATOM    380    O GLY A  49      22.578  39.901  12.212  4.00  0.00            
ATOM    381    N ILE A  50      21.534  37.898  12.338  3.00  0.00            
ATOM    382   CA ILE A  50      22.549  37.176  11.644  3.00  0.00            
ATOM    383   CB ILE A  50      22.202  35.718  11.527  3.00  0.00            
ATOM    384  CG1 ILE A  50      23.414  34.901  11.067  3.00  0.00            
ATOM    385  CG2 ILE A  50      20.953  35.571  10.642  3.00  0.00            
ATOM    386  CD1 ILE A  50      23.222  33.403  11.287  3.00  0.00            
ATOM    387    C ILE A  50      22.799  37.751  10.283  3.00  0.00            
ATOM    388    O ILE A  50      23.953  37.982   9.922  3.00  0.00            
ATOM    389    N GLY A  51      21.748  38.019   9.485  3.00  0.00            
ATOM    390   CA GLY A  51      22.002  38.595   8.195  3.00  0.00            
ATOM    391    C GLY A  51      20.814  38.337   7.324  3.00  0.00            
ATOM    392    O GLY A  51      20.383  37.194   7.189  3.00  0.00            
ATOM    393    N GLY A  52      20.255  39.397   6.698  4.00  0.00            
ATOM    394   CA GLY A  52      19.164  39.218   5.778  4.00  0.00            
ATOM    395    C GLY A  52      18.065  38.461   6.461  4.00  0.00            
ATOM    396    O GLY A  52      17.729  37.350   6.053  4.00  0.00            
ATOM    397    N PHE A  53      17.469  39.041   7.521  4.00  0.00            
ATOM    398   CA PHE A  53      16.477  38.316   8.265  4.00  0.00            
ATOM    399   CB PHE A  53      16.779  38.303   9.787  4.00  0.00            
ATOM    400   CG PHE A  53      15.969  37.248  10.473  4.00  0.00            
ATOM    401  CD1 PHE A  53      16.231  35.913  10.267  4.00  0.00            
ATOM    402  CD2 PHE A  53      14.959  37.592  11.345  4.00  0.00            
ATOM    403  CE1 PHE A  53      15.486  34.943  10.900  4.00  0.00            
ATOM    404  CE2 PHE A  53      14.212  36.628  11.979  4.00  0.00            
ATOM    405   CZ PHE A  53      14.473  35.299  11.756  4.00  0.00            
ATOM    406    C PHE A  53      15.136  38.923   7.993  4.00  0.00            
ATOM    407    O PHE A  53      14.964  39.657   7.021  4.00  0.00            
ATOM    408    N ILE A  54      14.139  38.621   8.849  4.00  0.00            
ATOM    409   CA ILE A  54      12.797  38.944   8.498  4.00  0.00            
ATOM    410   CB ILE A  54      11.919  37.735   8.394  4.00  0.00            
ATOM    411  CG1 ILE A  54      11.817  37.058   9.772  4.00  0.00            
ATOM    412  CG2 ILE A  54      12.498  36.829   7.296  4.00  0.00            
ATOM    413  CD1 ILE A  54      10.713  36.009   9.894  4.00  0.00            
ATOM    414    C ILE A  54      12.088  39.866   9.432  4.00  0.00            
ATOM    415    O ILE A  54      12.433  40.005  10.604  4.00  0.00            
ATOM    416    N LYS A  55      11.065  40.547   8.860  4.00  0.00            
ATOM    417   CA LYS A  55      10.160  41.386   9.590  4.00  0.00            
ATOM    418   CB LYS A  55       9.385  42.413   8.749  4.00  0.00            
ATOM    419   CG LYS A  55       8.659  43.425   9.637  4.00  0.00            
ATOM    420   CD LYS A  55       8.235  44.709   8.925  4.00  0.00            
ATOM    421   CE LYS A  55       7.519  45.694   9.852  4.00  0.00            
ATOM    422   NZ LYS A  55       7.171  46.925   9.110  4.00  0.00            
ATOM    423    C LYS A  55       9.194  40.445  10.230  4.00  0.00            
ATOM    424    O LYS A  55       9.068  39.302   9.794  4.00  0.00            
ATOM    425    N VAL A  56       8.491  40.872  11.296  4.00  0.00            
ATOM    426   CA VAL A  56       7.724  39.859  11.954  4.00  0.00            
ATOM    427   CB VAL A  56       8.431  39.336  13.159  4.00  0.00            
ATOM    428  CG1 VAL A  56       9.739  38.657  12.721  4.00  0.00            
ATOM    429  CG2 VAL A  56       8.631  40.534  14.105  4.00  0.00            
ATOM    430    C VAL A  56       6.441  40.377  12.472  4.00  0.00            
ATOM    431    O VAL A  56       6.217  41.579  12.607  4.00  0.00            
ATOM    432    N ARG A  57       5.553  39.412  12.759  4.00  0.00            
ATOM    433   CA ARG A  57       4.336  39.701  13.432  4.00  0.00            
ATOM    434   CB ARG A  57       3.100  38.959  12.900  4.00  0.00            
ATOM    435   CG ARG A  57       1.827  39.315  13.672  4.00  0.00            
ATOM    436   CD ARG A  57       0.610  38.469  13.294  4.00  0.00            
ATOM    437   NE ARG A  57       0.806  37.112  13.877  4.00  0.00            
ATOM    438   CZ ARG A  57       0.424  36.862  15.163  4.00  0.00            
ATOM    439  NH1 ARG A  57      -0.142  37.857  15.908  4.00  0.00            
ATOM    440  NH2 ARG A  57       0.606  35.622  15.705  4.00  0.00            
ATOM    441    C ARG A  57       4.575  39.180  14.823  4.00  0.00            
ATOM    442    O ARG A  57       5.155  38.108  14.986  4.00  0.00            
ATOM    443    N GLN A  58       4.165  39.929  15.870  4.00  1.00            
ATOM    444   CA GLN A  58       4.426  39.470  17.212  4.00  1.00            
ATOM    445   CB GLN A  58       5.105  40.524  18.103  4.00  1.00            
ATOM    446   CG GLN A  58       6.512  40.929  17.666  4.00  1.00            
ATOM    447   CD GLN A  58       7.486  39.904  18.223  4.00  1.00            
ATOM    448  OE1 GLN A  58       7.086  38.936  18.868  4.00  1.00            
ATOM    449  NE2 GLN A  58       8.803  40.127  17.974  4.00  1.00            
ATOM    450    C GLN A  58       3.121  39.174  17.874  4.00  1.00            
ATOM    451    O GLN A  58       2.168  39.943  17.762  4.00  1.00            
ATOM    452    N TYR A  59       3.044  38.021  18.566  4.00  1.00            
ATOM    453   CA TYR A  59       1.861  37.694  19.303  4.00  1.00            
ATOM    454   CB TYR A  59       1.085  36.536  18.653  4.00  1.00            
ATOM    455   CG TYR A  59      -0.147  36.249  19.434  4.00  1.00            
ATOM    456  CD1 TYR A  59      -1.162  37.177  19.507  4.00  1.00            
ATOM    457  CD2 TYR A  59      -0.305  35.035  20.055  4.00  1.00            
ATOM    458  CE1 TYR A  59      -2.307  36.907  20.217  4.00  1.00            
ATOM    459  CE2 TYR A  59      -1.449  34.759  20.765  4.00  1.00            
ATOM    460   CZ TYR A  59      -2.450  35.696  20.849  4.00  1.00            
ATOM    461   OH TYR A  59      -3.626  35.417  21.578  4.00  1.00            
ATOM    462    C TYR A  59       2.328  37.299  20.676  4.00  1.00            
ATOM    463    O TYR A  59       3.036  36.308  20.842  4.00  1.00            
ATOM    464    N ASP A  60       1.930  38.084  21.697  4.00  1.00            
ATOM    465   CA ASP A  60       2.419  37.949  23.045  4.00  1.00            
ATOM    466   CB ASP A  60       1.971  39.132  23.931  4.00  1.00            
ATOM    467   CG ASP A  60       2.625  39.055  25.310  4.00  1.00            
ATOM    468  OD1 ASP A  60       2.350  38.086  26.067  4.00  1.00            
ATOM    469  OD2 ASP A  60       3.397  39.996  25.633  4.00  1.00            
ATOM    470    C ASP A  60       2.012  36.696  23.740  4.00  1.00            
ATOM    471    O ASP A  60       2.864  36.022  24.317  4.00  1.00            
ATOM    472    N GLN A  61       0.719  36.328  23.731  4.00  1.00            
ATOM    473   CA GLN A  61       0.436  35.194  24.558  4.00  1.00            
ATOM    474   CB GLN A  61      -0.528  35.503  25.720  4.00  1.00            
ATOM    475   CG GLN A  61      -0.833  34.294  26.609  4.00  1.00            
ATOM    476   CD GLN A  61      -1.787  34.743  27.709  4.00  1.00            
ATOM    477  OE1 GLN A  61      -2.337  33.927  28.448  4.00  1.00            
ATOM    478  NE2 GLN A  61      -1.988  36.083  27.824  4.00  1.00            
ATOM    479    C GLN A  61      -0.168  34.094  23.753  4.00  1.00            
ATOM    480    O GLN A  61      -1.354  34.138  23.431  4.00  1.00            
ATOM    481    N ILE A  62       0.635  33.059  23.414  4.00  1.00            
ATOM    482   CA ILE A  62       0.064  31.955  22.704  4.00  1.00            
ATOM    483   CB ILE A  62       0.377  31.960  21.227  4.00  1.00            
ATOM    484  CG1 ILE A  62      -0.691  31.189  20.431  4.00  1.00            
ATOM    485  CG2 ILE A  62       1.786  31.387  21.032  4.00  1.00            
ATOM    486  CD1 ILE A  62      -0.793  29.711  20.786  4.00  1.00            
ATOM    487    C ILE A  62       0.585  30.701  23.321  4.00  1.00            
ATOM    488    O ILE A  62       1.765  30.582  23.647  4.00  1.00            
ATOM    489    N PRO A  63      -0.301  29.779  23.546  4.00  1.00            
ATOM    490   CA PRO A  63       0.146  28.556  24.145  4.00  1.00            
ATOM    491   CD PRO A  63      -1.624  30.157  24.029  4.00  1.00            
ATOM    492   CB PRO A  63      -1.071  27.934  24.821  4.00  1.00            
ATOM    493   CG PRO A  63      -1.972  29.142  25.128  4.00  1.00            
ATOM    494    C PRO A  63       0.789  27.639  23.173  4.00  1.00            
ATOM    495    O PRO A  63       0.356  27.555  22.025  4.00  1.00            
ATOM    496    N VAL A  64       1.830  26.938  23.630  4.00  1.00            
ATOM    497   CA VAL A  64       2.429  25.934  22.825  4.00  1.00            
ATOM    498   CB VAL A  64       3.651  26.405  22.090  4.00  1.00            
ATOM    499  CG1 VAL A  64       3.211  27.466  21.069  4.00  1.00            
ATOM    500  CG2 VAL A  64       4.679  26.941  23.104  4.00  1.00            
ATOM    501    C VAL A  64       2.838  24.895  23.781  4.00  1.00            
ATOM    502    O VAL A  64       3.454  25.180  24.808  4.00  1.00            
ATOM    503    N GLU A  65       2.462  23.650  23.497  4.00  1.00            
ATOM    504   CA GLU A  65       2.943  22.668  24.392  4.00  1.00            
ATOM    505   CB GLU A  65       2.041  21.431  24.557  4.00  1.00            
ATOM    506   CG GLU A  65       1.914  20.550  23.315  4.00  1.00            
ATOM    507   CD GLU A  65       1.082  19.340  23.719  4.00  1.00            
ATOM    508  OE1 GLU A  65       0.310  19.462  24.707  4.00  1.00            
ATOM    509  OE2 GLU A  65       1.206  18.280  23.049  4.00  1.00            
ATOM    510    C GLU A  65       4.225  22.235  23.792  4.00  1.00            
ATOM    511    O GLU A  65       4.514  22.530  22.633  4.00  1.00            
ATOM    512    N ILE A  66       5.045  21.535  24.576  4.00  1.00            
ATOM    513   CA ILE A  66       6.261  21.048  24.033  4.00  1.00            
ATOM    514   CB ILE A  66       7.478  21.244  24.891  4.00  1.00            
ATOM    515  CG1 ILE A  66       7.397  20.428  26.186  4.00  1.00            
ATOM    516  CG2 ILE A  66       7.642  22.756  25.122  4.00  1.00            
ATOM    517  CD1 ILE A  66       8.738  20.339  26.914  4.00  1.00            
ATOM    518    C ILE A  66       5.960  19.599  23.935  4.00  1.00            
ATOM    519    O ILE A  66       4.792  19.250  23.768  4.00  1.00            
ATOM    520    N CYS A  67       6.972  18.720  23.981  3.00  1.00            
ATOM    521   CA CYS A  67       6.648  17.331  23.871  3.00  1.00            
ATOM    522   CB CYS A  67       7.870  16.409  24.023  3.00  1.00            
ATOM    523   SG CYS A  67       7.422  14.653  23.874  3.00  1.00            
ATOM    524    C CYS A  67       5.706  16.986  24.974  3.00  1.00            
ATOM    525    O CYS A  67       4.696  16.319  24.752  3.00  1.00            
ATOM    526    N GLY A  68       6.002  17.447  26.200  3.00  1.00            
ATOM    527   CA GLY A  68       5.073  17.207  27.256  3.00  1.00            
ATOM    528    C GLY A  68       5.301  18.274  28.273  3.00  1.00            
ATOM    529    O GLY A  68       5.563  17.989  29.441  3.00  1.00            
ATOM    530    N HIS A  69       5.210  19.550  27.850  4.00  1.00            
ATOM    531   CA HIS A  69       5.353  20.611  28.800  4.00  1.00            
ATOM    532  ND1 HIS A  69       7.536  21.428  31.391  4.00  1.00            
ATOM    533   CG HIS A  69       7.030  21.931  30.212  4.00  1.00            
ATOM    534   CB HIS A  69       6.800  21.101  28.987  4.00  1.00            
ATOM    535  NE2 HIS A  69       7.184  23.598  31.722  4.00  1.00            
ATOM    536  CD2 HIS A  69       6.822  23.257  30.431  4.00  1.00            
ATOM    537  CE1 HIS A  69       7.607  22.468  32.259  4.00  1.00            
ATOM    538    C HIS A  69       4.544  21.756  28.286  4.00  1.00            
ATOM    539    O HIS A  69       4.562  22.046  27.093  4.00  1.00            
ATOM    540    N LYS A  70       3.783  22.437  29.164  4.00  1.00            
ATOM    541   CA LYS A  70       2.995  23.530  28.669  4.00  1.00            
ATOM    542   CB LYS A  70       1.687  23.786  29.434  4.00  1.00            
ATOM    543   CG LYS A  70       0.899  24.963  28.853  4.00  1.00            
ATOM    544   CD LYS A  70      -0.543  25.062  29.350  4.00  1.00            
ATOM    545   CE LYS A  70      -1.289  26.275  28.790  4.00  1.00            
ATOM    546   NZ LYS A  70      -2.681  26.297  29.291  4.00  1.00            
ATOM    547    C LYS A  70       3.802  24.785  28.743  4.00  1.00            
ATOM    548    O LYS A  70       4.604  24.966  29.658  4.00  1.00            
ATOM    549    N ALA A  71       3.619  25.686  27.755  4.00  1.00            
ATOM    550   CA ALA A  71       4.344  26.921  27.788  4.00  1.00            
ATOM    551   CB ALA A  71       5.670  26.879  27.008  4.00  1.00            
ATOM    552    C ALA A  71       3.502  27.976  27.154  4.00  1.00            
ATOM    553    O ALA A  71       2.729  27.708  26.236  4.00  1.00            
ATOM    554    N ILE A  72       3.628  29.215  27.665  4.00  1.00            
ATOM    555   CA ILE A  72       2.942  30.344  27.112  4.00  1.00            
ATOM    556   CB ILE A  72       1.855  30.898  27.987  4.00  1.00            
ATOM    557  CG1 ILE A  72       2.447  31.424  29.305  4.00  1.00            
ATOM    558  CG2 ILE A  72       0.780  29.816  28.169  4.00  1.00            
ATOM    559  CD1 ILE A  72       1.470  32.272  30.116  4.00  1.00            
ATOM    560    C ILE A  72       3.978  31.412  26.992  4.00  1.00            
ATOM    561    O ILE A  72       4.923  31.453  27.779  4.00  1.00            
ATOM    562    N GLY A  73       3.849  32.297  25.986  4.00  1.00            
ATOM    563   CA GLY A  73       4.841  33.323  25.880  4.00  1.00            
ATOM    564    C GLY A  73       4.768  33.947  24.521  4.00  1.00            
ATOM    565    O GLY A  73       3.818  33.738  23.767  4.00  1.00            
ATOM    566    N THR A  74       5.815  34.728  24.179  4.00  1.00            
ATOM    567   CA THR A  74       5.856  35.480  22.959  4.00  1.00            
ATOM    568   CB THR A  74       6.911  36.546  22.956  4.00  1.00            
ATOM    569  OG1 THR A  74       8.195  35.954  23.084  4.00  1.00            
ATOM    570  CG2 THR A  74       6.654  37.509  24.128  4.00  1.00            
ATOM    571    C THR A  74       6.122  34.584  21.799  4.00  1.00            
ATOM    572    O THR A  74       6.788  33.557  21.919  4.00  1.00            
ATOM    573    N VAL A  75       5.562  34.969  20.634  4.00  1.00            
ATOM    574   CA VAL A  75       5.758  34.238  19.420  4.00  1.00            
ATOM    575   CB VAL A  75       4.575  33.415  19.017  4.00  1.00            
ATOM    576  CG1 VAL A  75       4.405  32.307  20.064  4.00  1.00            
ATOM    577  CG2 VAL A  75       3.350  34.337  18.876  4.00  1.00            
ATOM    578    C VAL A  75       6.004  35.215  18.346  4.00  1.00            
ATOM    579    O VAL A  75       5.421  36.297  18.293  4.00  1.00            
ATOM    580    N LEU A  76       6.916  34.825  17.458  4.00  1.00            
ATOM    581   CA LEU A  76       7.247  35.645  16.354  4.00  1.00            
ATOM    582   CB LEU A  76       8.766  35.721  16.142  4.00  1.00            
ATOM    583   CG LEU A  76       9.215  36.792  15.143  4.00  1.00            
ATOM    584  CD1 LEU A  76       9.103  38.176  15.791  4.00  1.00            
ATOM    585  CD2 LEU A  76      10.613  36.497  14.572  4.00  1.00            
ATOM    586    C LEU A  76       6.722  34.866  15.192  4.00  1.00            
ATOM    587    O LEU A  76       6.524  33.655  15.289  4.00  1.00            
ATOM    588    N VAL A  77       6.445  35.541  14.067  4.00  1.00            
ATOM    589   CA VAL A  77       5.989  34.826  12.914  4.00  1.00            
ATOM    590   CB VAL A  77       4.648  35.280  12.431  4.00  1.00            
ATOM    591  CG1 VAL A  77       3.611  35.073  13.550  4.00  1.00            
ATOM    592  CG2 VAL A  77       4.792  36.736  11.960  4.00  1.00            
ATOM    593    C VAL A  77       6.952  35.200  11.841  4.00  1.00            
ATOM    594    O VAL A  77       7.612  36.234  11.931  4.00  1.00            
ATOM    595    N GLY A  78       7.088  34.363  10.800  4.00  1.00            
ATOM    596   CA GLY A  78       8.007  34.759   9.780  4.00  1.00            
ATOM    597    C GLY A  78       8.252  33.593   8.874  4.00  1.00            
ATOM    598    O GLY A  78       7.707  32.500   9.020  4.00  1.00            
ATOM    599    N PRO A  79       9.080  33.891   7.916  1.00  1.00            
ATOM    600   CA PRO A  79       9.499  32.960   6.903  1.00  1.00            
ATOM    601   CD PRO A  79       9.130  35.255   7.428  1.00  1.00            
ATOM    602   CB PRO A  79       9.984  33.799   5.718  1.00  1.00            
ATOM    603   CG PRO A  79      10.146  35.215   6.282  1.00  1.00            
ATOM    604    C PRO A  79      10.484  31.902   7.282  1.00  1.00            
ATOM    605    O PRO A  79      10.855  31.146   6.385  1.00  1.00            
ATOM    606    N THR A  80      10.930  31.825   8.556  1.00  1.00            
ATOM    607   CA THR A  80      11.966  30.904   8.974  1.00  1.00            
ATOM    608   CB THR A  80      12.084  30.787  10.460  1.00  1.00            
ATOM    609  OG1 THR A  80      13.258  30.063  10.797  1.00  1.00            
ATOM    610  CG2 THR A  80      10.830  30.081  11.005  1.00  1.00            
ATOM    611    C THR A  80      11.733  29.550   8.405  1.00  1.00            
ATOM    612    O THR A  80      10.644  28.979   8.457  1.00  1.00            
ATOM    613    N PRO A  81      12.794  29.069   7.817  1.00  1.00            
ATOM    614   CA PRO A  81      12.791  27.774   7.212  1.00  1.00            
ATOM    615   CD PRO A  81      13.793  29.947   7.229  1.00  1.00            
ATOM    616   CB PRO A  81      14.133  27.650   6.496  1.00  1.00            
ATOM    617   CG PRO A  81      14.481  29.108   6.139  1.00  1.00            
ATOM    618    C PRO A  81      12.555  26.784   8.283  1.00  1.00            
ATOM    619    O PRO A  81      12.059  25.696   7.994  1.00  1.00            
ATOM    620    N VAL A  82      12.911  27.132   9.529  1.00  1.00            
ATOM    621   CA VAL A  82      12.702  26.180  10.569  1.00  1.00            
ATOM    622   CB VAL A  82      13.975  25.565  11.073  1.00  1.00            
ATOM    623  CG1 VAL A  82      14.624  24.770   9.928  1.00  1.00            
ATOM    624  CG2 VAL A  82      14.865  26.689  11.629  1.00  1.00            
ATOM    625    C VAL A  82      12.048  26.847  11.731  1.00  1.00            
ATOM    626    O VAL A  82      12.309  28.010  12.032  1.00  1.00            
ATOM    627    N ASN A  83      11.160  26.106  12.417  1.00  1.00            
ATOM    628   CA ASN A  83      10.504  26.648  13.566  1.00  1.00            
ATOM    629   CB ASN A  83       9.180  25.945  13.916  1.00  1.00            
ATOM    630   CG ASN A  83       8.587  26.627  15.143  1.00  1.00            
ATOM    631  OD1 ASN A  83       8.722  27.836  15.321  1.00  1.00            
ATOM    632  ND2 ASN A  83       7.918  25.831  16.021  1.00  1.00            
ATOM    633    C ASN A  83      11.430  26.451  14.719  1.00  1.00            
ATOM    634    O ASN A  83      12.169  25.468  14.764  1.00  1.00            
ATOM    635    N ILE A  84      11.443  27.398  15.679  4.00  1.00            
ATOM    636   CA ILE A  84      12.332  27.209  16.787  4.00  1.00            
ATOM    637   CB ILE A  84      13.602  28.005  16.693  4.00  1.00            
ATOM    638  CG1 ILE A  84      13.308  29.513  16.680  4.00  1.00            
ATOM    639  CG2 ILE A  84      14.379  27.507  15.463  4.00  1.00            
ATOM    640  CD1 ILE A  84      14.552  30.374  16.896  4.00  1.00            
ATOM    641    C ILE A  84      11.652  27.571  18.068  4.00  1.00            
ATOM    642    O ILE A  84      10.734  28.389  18.104  4.00  1.00            
ATOM    643    N ILE A  85      12.096  26.916  19.159  4.00  1.00            
ATOM    644   CA ILE A  85      11.624  27.156  20.491  4.00  1.00            
ATOM    645   CB ILE A  85      11.198  25.864  21.134  4.00  1.00            
ATOM    646  CG1 ILE A  85      12.354  24.855  21.242  4.00  1.00            
ATOM    647  CG2 ILE A  85      10.005  25.334  20.321  4.00  1.00            
ATOM    648  CD1 ILE A  85      12.018  23.641  22.108  4.00  1.00            
ATOM    649    C ILE A  85      12.797  27.773  21.190  4.00  1.00            
ATOM    650    O ILE A  85      13.846  27.150  21.344  4.00  1.00            
ATOM    651    N GLY A  86      12.653  29.046  21.614  1.00  1.00            
ATOM    652   CA GLY A  86      13.780  29.760  22.144  1.00  1.00            
ATOM    653    C GLY A  86      13.819  29.736  23.643  1.00  1.00            
ATOM    654    O GLY A  86      13.160  28.927  24.290  1.00  1.00            
ATOM    655    N ARG A  87      14.649  30.651  24.198  2.00  1.00            
ATOM    656   CA ARG A  87      14.909  30.924  25.590  2.00  1.00            
ATOM    657   CB ARG A  87      16.047  31.941  25.780  2.00  1.00            
ATOM    658   CG ARG A  87      16.306  32.335  27.234  2.00  1.00            
ATOM    659   CD ARG A  87      15.716  33.697  27.607  2.00  1.00            
ATOM    660   NE ARG A  87      16.379  34.725  26.753  2.00  1.00            
ATOM    661   CZ ARG A  87      15.946  36.019  26.782  2.00  1.00            
ATOM    662  NH1 ARG A  87      14.899  36.370  27.586  2.00  1.00            
ATOM    663  NH2 ARG A  87      16.558  36.965  26.011  2.00  1.00            
ATOM    664    C ARG A  87      13.676  31.516  26.186  2.00  1.00            
ATOM    665    O ARG A  87      13.440  31.388  27.387  2.00  1.00            
ATOM    666    N ASN A  88      12.860  32.213  25.376  2.00  1.00            
ATOM    667   CA ASN A  88      11.626  32.694  25.922  2.00  1.00            
ATOM    668   CB ASN A  88      10.795  33.457  24.876  2.00  1.00            
ATOM    669   CG ASN A  88       9.548  34.001  25.551  2.00  1.00            
ATOM    670  OD1 ASN A  88       8.716  33.245  26.051  2.00  1.00            
ATOM    671  ND2 ASN A  88       9.411  35.354  25.569  2.00  1.00            
ATOM    672    C ASN A  88      10.866  31.490  26.342  2.00  1.00            
ATOM    673    O ASN A  88      10.394  31.397  27.474  2.00  1.00            
ATOM    674    N LEU A  89      10.751  30.514  25.426  2.00  1.00            
ATOM    675   CA LEU A  89      10.180  29.275  25.835  2.00  1.00            
ATOM    676   CB LEU A  89       9.423  28.513  24.730  2.00  1.00            
ATOM    677   CG LEU A  89      10.240  28.134  23.496  2.00  1.00            
ATOM    678  CD1 LEU A  89      11.203  27.002  23.839  2.00  1.00            
ATOM    679  CD2 LEU A  89       9.327  27.818  22.301  2.00  1.00            
ATOM    680    C LEU A  89      11.387  28.560  26.380  2.00  1.00            
ATOM    681    O LEU A  89      12.380  29.203  26.680  2.00  1.00            
ATOM    682    N LEU A  90      11.361  27.258  26.651  2.00  1.00            
ATOM    683   CA LEU A  90      12.562  26.606  27.121  2.00  1.00            
ATOM    684   CB LEU A  90      13.846  26.923  26.339  2.00  1.00            
ATOM    685   CG LEU A  90      13.816  26.295  24.947  2.00  1.00            
ATOM    686  CD1 LEU A  90      15.201  26.251  24.287  2.00  1.00            
ATOM    687  CD2 LEU A  90      13.063  24.958  25.002  2.00  1.00            
ATOM    688    C LEU A  90      12.805  26.858  28.581  2.00  1.00            
ATOM    689    O LEU A  90      12.987  25.910  29.341  2.00  1.00            
ATOM    690    N THR A  91      12.797  28.125  29.035  2.00  1.00            
ATOM    691   CA THR A  91      12.945  28.385  30.445  2.00  1.00            
ATOM    692   CB THR A  91      13.301  29.814  30.723  2.00  1.00            
ATOM    693  OG1 THR A  91      12.232  30.670  30.348  2.00  1.00            
ATOM    694  CG2 THR A  91      14.557  30.161  29.903  2.00  1.00            
ATOM    695    C THR A  91      11.621  28.098  31.046  2.00  1.00            
ATOM    696    O THR A  91      11.515  27.604  32.169  2.00  1.00            
ATOM    697    N GLN A  92      10.567  28.406  30.265  2.00  1.00            
ATOM    698   CA GLN A  92       9.226  28.178  30.694  2.00  1.00            
ATOM    699   CB GLN A  92       8.196  28.456  29.586  2.00  1.00            
ATOM    700   CG GLN A  92       6.742  28.222  30.005  2.00  1.00            
ATOM    701   CD GLN A  92       6.343  29.337  30.959  2.00  1.00            
ATOM    702  OE1 GLN A  92       6.693  29.318  32.138  2.00  1.00            
ATOM    703  NE2 GLN A  92       5.588  30.340  30.435  2.00  1.00            
ATOM    704    C GLN A  92       9.222  26.706  30.960  2.00  1.00            
ATOM    705    O GLN A  92       8.637  26.229  31.932  2.00  1.00            
ATOM    706    N ILE A  93       9.916  25.957  30.079  2.00  1.00            
ATOM    707   CA ILE A  93      10.060  24.534  30.182  2.00  1.00            
ATOM    708   CB ILE A  93      10.760  23.927  28.999  2.00  1.00            
ATOM    709  CG1 ILE A  93       9.925  24.100  27.722  2.00  1.00            
ATOM    710  CG2 ILE A  93      11.072  22.459  29.332  2.00  1.00            
ATOM    711  CD1 ILE A  93      10.699  23.757  26.450  2.00  1.00            
ATOM    712    C ILE A  93      10.871  24.175  31.396  2.00  1.00            
ATOM    713    O ILE A  93      10.495  23.273  32.143  2.00  1.00            
ATOM    714    N GLY A  94      11.995  24.880  31.651  3.00  1.00            
ATOM    715   CA GLY A  94      12.818  24.525  32.779  3.00  1.00            
ATOM    716    C GLY A  94      14.031  23.772  32.305  3.00  1.00            
ATOM    717    O GLY A  94      14.826  23.304  33.119  3.00  1.00            
ATOM    718    N CYS A  95      14.213  23.629  30.975  1.00  1.00            
ATOM    719   CA CYS A  95      15.341  22.905  30.442  1.00  1.00            
ATOM    720   CB CYS A  95      15.203  22.597  28.938  1.00  1.00            
ATOM    721   SG CYS A  95      16.613  21.679  28.243  1.00  1.00            
ATOM    722    C CYS A  95      16.570  23.723  30.614  1.00  1.00            
ATOM    723    O CYS A  95      16.522  24.951  30.609  1.00  1.00            
ATOM    724    N THR A  96      17.710  23.033  30.804  4.00  1.00            
ATOM    725   CA THR A  96      18.967  23.704  30.922  4.00  1.00            
ATOM    726   CB THR A  96      19.475  23.779  32.334  4.00  1.00            
ATOM    727  OG1 THR A  96      19.726  22.475  32.837  4.00  1.00            
ATOM    728  CG2 THR A  96      18.421  24.487  33.203  4.00  1.00            
ATOM    729    C THR A  96      19.966  22.905  30.129  4.00  1.00            
ATOM    730    O THR A  96      19.809  21.697  29.961  4.00  1.00            
ATOM    731    N LEU A  97      21.016  23.563  29.589  4.00  1.00            
ATOM    732   CA LEU A  97      22.042  22.818  28.908  4.00  1.00            
ATOM    733   CB LEU A  97      23.066  23.701  28.174  4.00  1.00            
ATOM    734   CG LEU A  97      24.162  22.900  27.444  4.00  1.00            
ATOM    735  CD1 LEU A  97      23.565  22.061  26.304  4.00  1.00            
ATOM    736  CD2 LEU A  97      25.313  23.806  26.979  4.00  1.00            
ATOM    737    C LEU A  97      22.760  22.124  30.023  4.00  1.00            
ATOM    738    O LEU A  97      22.951  22.694  31.095  4.00  1.00            
ATOM    739    N ASN A  98      23.161  20.861  29.807  4.00  1.00            
ATOM    740   CA ASN A  98      23.792  20.103  30.844  4.00  1.00            
ATOM    741   CB ASN A  98      23.109  18.743  31.078  4.00  1.00            
ATOM    742   CG ASN A  98      23.733  18.064  32.290  4.00  1.00            
ATOM    743  OD1 ASN A  98      24.942  17.849  32.349  4.00  1.00            
ATOM    744  ND2 ASN A  98      22.881  17.710  33.288  4.00  1.00            
ATOM    745    C ASN A  98      25.197  19.834  30.411  4.00  1.00            
ATOM    746    O ASN A  98      25.454  19.554  29.241  4.00  1.00            
ATOM    747    N PHE A  99      26.155  19.941  31.353  1.00  1.00            
ATOM    748   CA PHE A  99      27.530  19.673  31.048  1.00  1.00            
ATOM    749   CB PHE A  99      28.457  20.841  31.425  1.00  1.00            
ATOM    750   CG PHE A  99      28.163  21.987  30.513  1.00  1.00            
ATOM    751  CD1 PHE A  99      27.007  22.723  30.652  1.00  1.00            
ATOM    752  CD2 PHE A  99      29.054  22.343  29.528  1.00  1.00            
ATOM    753  CE1 PHE A  99      26.738  23.783  29.821  1.00  1.00            
ATOM    754  CE2 PHE A  99      28.793  23.404  28.692  1.00  1.00            
ATOM    755   CZ PHE A  99      27.632  24.126  28.836  1.00  1.00            
ATOM    756    C PHE A  99      27.948  18.463  31.877  1.00  1.00            
ATOM    757    O PHE A  99      28.869  18.620  32.724  1.00  1.00            
ATOM    758  OXT PHE A  99      27.358  17.368  31.677  1.00  1.00            
ATOM    759    N PRO B   1      28.838  22.345  34.277  1.00  1.00            
ATOM    760   CA PRO B   1      27.730  22.527  35.253  1.00  1.00            
ATOM    761   CD PRO B   1      29.816  23.478  34.423  1.00  1.00            
ATOM    762   CB PRO B   1      28.175  23.639  36.197  1.00  1.00            
ATOM    763   CG PRO B   1      29.130  24.489  35.356  1.00  1.00            
ATOM    764    C PRO B   1      26.548  22.929  34.441  1.00  1.00            
ATOM    765    O PRO B   1      26.732  23.354  33.303  1.00  1.00            
ATOM    766    N GLN B   2      25.329  22.836  35.002  4.00  1.00            
ATOM    767   CA GLN B   2      24.190  23.180  34.211  4.00  1.00            
ATOM    768   CB GLN B   2      22.821  22.883  34.855  4.00  1.00            
ATOM    769   CG GLN B   2      22.477  21.397  34.983  4.00  1.00            
ATOM    770   CD GLN B   2      22.912  20.912  36.358  4.00  1.00            
ATOM    771  OE1 GLN B   2      22.775  21.623  37.352  4.00  1.00            
ATOM    772  NE2 GLN B   2      23.446  19.663  36.417  4.00  1.00            
ATOM    773    C GLN B   2      24.217  24.655  33.931  4.00  1.00            
ATOM    774    O GLN B   2      24.720  25.439  34.733  4.00  1.00            
ATOM    775    N ILE B   3      23.697  25.064  32.751  4.00  1.00            
ATOM    776   CA ILE B   3      23.629  26.462  32.416  4.00  1.00            
ATOM    777   CB ILE B   3      24.410  26.830  31.182  4.00  1.00            
ATOM    778  CG1 ILE B   3      24.568  28.357  31.082  4.00  1.00            
ATOM    779  CG2 ILE B   3      23.744  26.179  29.960  4.00  1.00            
ATOM    780  CD1 ILE B   3      25.622  28.796  30.066  4.00  1.00            
ATOM    781    C ILE B   3      22.169  26.797  32.216  4.00  1.00            
ATOM    782    O ILE B   3      21.462  26.112  31.478  4.00  1.00            
ATOM    783    N THR B   4      21.668  27.857  32.896  1.00  1.00            
ATOM    784   CA THR B   4      20.271  28.218  32.808  1.00  1.00            
ATOM    785   CB THR B   4      19.756  29.011  33.975  1.00  1.00            
ATOM    786  OG1 THR B   4      20.445  30.250  34.072  1.00  1.00            
ATOM    787  CG2 THR B   4      19.939  28.188  35.260  1.00  1.00            
ATOM    788    C THR B   4      20.058  29.066  31.587  1.00  1.00            
ATOM    789    O THR B   4      20.954  29.787  31.149  1.00  1.00            
ATOM    790    N LEU B   5      18.845  28.973  30.996  1.00  1.00            
ATOM    791   CA LEU B   5      18.499  29.675  29.788  1.00  1.00            
ATOM    792   CB LEU B   5      17.261  29.100  29.093  1.00  1.00            
ATOM    793   CG LEU B   5      17.571  27.684  28.572  1.00  1.00            
ATOM    794  CD1 LEU B   5      16.438  27.131  27.705  1.00  1.00            
ATOM    795  CD2 LEU B   5      18.933  27.641  27.860  1.00  1.00            
ATOM    796    C LEU B   5      18.379  31.158  29.964  1.00  1.00            
ATOM    797    O LEU B   5      18.877  31.908  29.126  1.00  1.00            
ATOM    798    N TRP B   6      17.732  31.646  31.041  1.00  1.00            
ATOM    799   CA TRP B   6      17.673  33.077  31.167  1.00  1.00            
ATOM    800   CB TRP B   6      16.836  33.551  32.367  1.00  1.00            
ATOM    801   CG TRP B   6      16.537  35.031  32.386  1.00  1.00            
ATOM    802  CD2 TRP B   6      15.370  35.604  31.778  1.00  1.00            
ATOM    803  CD1 TRP B   6      17.227  36.064  32.949  1.00  1.00            
ATOM    804  NE1 TRP B   6      16.560  37.247  32.732  1.00  1.00            
ATOM    805  CE2 TRP B   6      15.415  36.978  32.012  1.00  1.00            
ATOM    806  CE3 TRP B   6      14.343  35.030  31.084  1.00  1.00            
ATOM    807  CZ2 TRP B   6      14.427  37.802  31.553  1.00  1.00            
ATOM    808  CZ3 TRP B   6      13.350  35.864  30.620  1.00  1.00            
ATOM    809  CH2 TRP B   6      13.392  37.223  30.850  1.00  1.00            
ATOM    810    C TRP B   6      19.115  33.435  31.392  1.00  1.00            
ATOM    811    O TRP B   6      19.845  32.654  31.999  1.00  1.00            
ATOM    812    N LYS B   7      19.572  34.614  30.917  1.00  1.00            
ATOM    813   CA LYS B   7      20.988  34.880  30.875  1.00  1.00            
ATOM    814   CB LYS B   7      21.754  34.611  32.186  1.00  1.00            
ATOM    815   CG LYS B   7      23.222  35.053  32.149  1.00  1.00            
ATOM    816   CD LYS B   7      24.068  34.315  31.108  1.00  1.00            
ATOM    817   CE LYS B   7      25.512  34.814  31.015  1.00  1.00            
ATOM    818   NZ LYS B   7      25.542  36.157  30.394  1.00  1.00            
ATOM    819    C LYS B   7      21.436  33.909  29.816  1.00  1.00            
ATOM    820    O LYS B   7      21.445  32.699  30.033  1.00  1.00            
ATOM    821    N ARG B   8      21.803  34.419  28.623  1.00  1.00            
ATOM    822   CA ARG B   8      22.068  33.550  27.510  1.00  1.00            
ATOM    823   CB ARG B   8      22.128  34.287  26.157  1.00  1.00            
ATOM    824   CG ARG B   8      23.203  35.367  26.086  1.00  1.00            
ATOM    825   CD ARG B   8      22.936  36.570  26.994  1.00  1.00            
ATOM    826   NE ARG B   8      24.097  37.491  26.846  1.00  1.00            
ATOM    827   CZ ARG B   8      24.404  38.381  27.833  1.00  1.00            
ATOM    828  NH1 ARG B   8      23.640  38.442  28.963  1.00  1.00            
ATOM    829  NH2 ARG B   8      25.478  39.209  27.686  1.00  1.00            
ATOM    830    C ARG B   8      23.332  32.794  27.723  1.00  1.00            
ATOM    831    O ARG B   8      24.251  33.254  28.398  1.00  1.00            
ATOM    832    N PRO B   9      23.345  31.592  27.198  1.00  1.00            
ATOM    833   CA PRO B   9      24.498  30.747  27.319  1.00  1.00            
ATOM    834   CD PRO B   9      22.540  31.250  26.039  1.00  1.00            
ATOM    835   CB PRO B   9      24.212  29.536  26.435  1.00  1.00            
ATOM    836   CG PRO B   9      23.319  30.127  25.328  1.00  1.00            
ATOM    837    C PRO B   9      25.650  31.527  26.801  1.00  1.00            
ATOM    838    O PRO B   9      25.737  31.740  25.594  1.00  1.00            
ATOM    839    N LEU B  10      26.541  31.965  27.698  4.00  1.00            
ATOM    840   CA LEU B  10      27.745  32.578  27.250  4.00  1.00            
ATOM    841   CB LEU B  10      28.089  33.958  27.849  4.00  1.00            
ATOM    842   CG LEU B  10      27.430  35.176  27.175  4.00  1.00            
ATOM    843  CD1 LEU B  10      27.977  35.378  25.751  4.00  1.00            
ATOM    844  CD2 LEU B  10      25.900  35.111  27.244  4.00  1.00            
ATOM    845    C LEU B  10      28.790  31.671  27.744  4.00  1.00            
ATOM    846    O LEU B  10      28.732  31.193  28.877  4.00  1.00            
ATOM    847    N VAL B  11      29.774  31.382  26.891  4.00  1.00            
ATOM    848   CA VAL B  11      30.756  30.483  27.374  4.00  1.00            
ATOM    849   CB VAL B  11      30.798  29.192  26.621  4.00  1.00            
ATOM    850  CG1 VAL B  11      31.026  29.491  25.128  4.00  1.00            
ATOM    851  CG2 VAL B  11      31.921  28.345  27.232  4.00  1.00            
ATOM    852    C VAL B  11      32.089  31.101  27.202  4.00  1.00            
ATOM    853    O VAL B  11      32.362  31.767  26.206  4.00  1.00            
ATOM    854    N THR B  12      32.962  30.897  28.202  4.00  1.00            
ATOM    855   CA THR B  12      34.291  31.377  28.036  4.00  1.00            
ATOM    856   CB THR B  12      35.097  31.371  29.302  4.00  1.00            
ATOM    857  OG1 THR B  12      35.265  30.041  29.768  4.00  1.00            
ATOM    858  CG2 THR B  12      34.359  32.209  30.359  4.00  1.00            
ATOM    859    C THR B  12      34.915  30.375  27.113  4.00  1.00            
ATOM    860    O THR B  12      34.723  29.173  27.290  4.00  1.00            
ATOM    861    N ILE B  13      35.665  30.824  26.088  4.00  1.00            
ATOM    862   CA ILE B  13      36.159  29.839  25.170  4.00  1.00            
ATOM    863   CB ILE B  13      35.344  29.756  23.911  4.00  1.00            
ATOM    864  CG1 ILE B  13      35.724  28.521  23.082  4.00  1.00            
ATOM    865  CG2 ILE B  13      35.512  31.081  23.151  4.00  1.00            
ATOM    866  CD1 ILE B  13      34.769  28.272  21.916  4.00  1.00            
ATOM    867    C ILE B  13      37.545  30.154  24.756  4.00  1.00            
ATOM    868    O ILE B  13      37.980  31.303  24.800  4.00  1.00            
ATOM    869    N ARG B  14      38.289  29.104  24.363  4.00  1.00            
ATOM    870   CA ARG B  14      39.594  29.361  23.855  4.00  1.00            
ATOM    871   CB ARG B  14      40.736  28.904  24.771  4.00  1.00            
ATOM    872   CG ARG B  14      42.094  29.430  24.309  4.00  1.00            
ATOM    873   CD ARG B  14      43.273  28.575  24.768  4.00  1.00            
ATOM    874   NE ARG B  14      43.400  27.467  23.780  4.00  1.00            
ATOM    875   CZ ARG B  14      44.613  26.880  23.565  4.00  1.00            
ATOM    876  NH1 ARG B  14      45.699  27.275  24.291  4.00  1.00            
ATOM    877  NH2 ARG B  14      44.740  25.901  22.622  4.00  1.00            
ATOM    878    C ARG B  14      39.755  28.589  22.582  4.00  1.00            
ATOM    879    O ARG B  14      39.733  27.359  22.589  4.00  1.00            
ATOM    880    N ILE B  15      39.908  29.299  21.446  4.00  1.00            
ATOM    881   CA ILE B  15      40.168  28.647  20.192  4.00  1.00            
ATOM    882   CB ILE B  15      39.069  28.827  19.184  4.00  1.00            
ATOM    883  CG1 ILE B  15      37.756  28.217  19.704  4.00  1.00            
ATOM    884  CG2 ILE B  15      39.540  28.218  17.854  4.00  1.00            
ATOM    885  CD1 ILE B  15      36.532  28.617  18.880  4.00  1.00            
ATOM    886    C ILE B  15      41.389  29.325  19.651  4.00  1.00            
ATOM    887    O ILE B  15      41.399  30.541  19.464  4.00  1.00            
ATOM    888    N GLY B  16      42.469  28.559  19.400  3.00  1.00            
ATOM    889   CA GLY B  16      43.651  29.149  18.837  3.00  1.00            
ATOM    890    C GLY B  16      44.414  29.888  19.892  3.00  1.00            
ATOM    891    O GLY B  16      45.241  30.741  19.575  3.00  1.00            
ATOM    892    N GLY B  17      44.165  29.596  21.181  3.00  1.00            
ATOM    893   CA GLY B  17      44.917  30.282  22.193  3.00  1.00            
ATOM    894    C GLY B  17      44.236  31.585  22.431  3.00  1.00            
ATOM    895    O GLY B  17      44.683  32.393  23.244  3.00  1.00            
ATOM    896    N GLN B  18      43.114  31.821  21.726  4.00  1.00            
ATOM    897   CA GLN B  18      42.451  33.076  21.891  4.00  1.00            
ATOM    898   CB GLN B  18      41.810  33.629  20.603  4.00  1.00            
ATOM    899   CG GLN B  18      41.141  34.994  20.795  4.00  1.00            
ATOM    900   CD GLN B  18      40.551  35.443  19.464  4.00  1.00            
ATOM    901  OE1 GLN B  18      41.271  35.650  18.488  4.00  1.00            
ATOM    902  NE2 GLN B  18      39.201  35.602  19.420  4.00  1.00            
ATOM    903    C GLN B  18      41.372  32.923  22.907  4.00  1.00            
ATOM    904    O GLN B  18      40.677  31.909  22.948  4.00  1.00            
ATOM    905    N LEU B  19      41.226  33.938  23.780  4.00  1.00            
ATOM    906   CA LEU B  19      40.164  33.895  24.735  4.00  1.00            
ATOM    907   CB LEU B  19      40.427  34.731  25.998  4.00  1.00            
ATOM    908   CG LEU B  19      41.661  34.268  26.798  4.00  1.00            
ATOM    909  CD1 LEU B  19      41.870  35.136  28.048  4.00  1.00            
ATOM    910  CD2 LEU B  19      41.610  32.762  27.111  4.00  1.00            
ATOM    911    C LEU B  19      39.010  34.506  24.008  4.00  1.00            
ATOM    912    O LEU B  19      39.050  35.682  23.648  4.00  1.00            
ATOM    913    N LYS B  20      37.949  33.714  23.758  4.00  1.00            
ATOM    914   CA LYS B  20      36.879  34.222  22.950  4.00  1.00            
ATOM    915   CB LYS B  20      36.715  33.466  21.619  4.00  1.00            
ATOM    916   CG LYS B  20      35.640  34.050  20.700  4.00  1.00            
ATOM    917   CD LYS B  20      35.694  33.508  19.269  4.00  1.00            
ATOM    918   CE LYS B  20      36.888  34.015  18.455  4.00  1.00            
ATOM    919   NZ LYS B  20      38.021  33.070  18.567  4.00  1.00            
ATOM    920    C LYS B  20      35.576  34.103  23.679  4.00  1.00            
ATOM    921    O LYS B  20      35.460  33.378  24.666  4.00  1.00            
ATOM    922    N GLU B  21      34.557  34.851  23.200  4.00  1.00            
ATOM    923   CA GLU B  21      33.247  34.792  23.783  4.00  1.00            
ATOM    924   CB GLU B  21      32.539  36.151  23.928  4.00  1.00            
ATOM    925   CG GLU B  21      32.220  36.844  22.601  4.00  1.00            
ATOM    926   CD GLU B  21      33.448  37.630  22.164  4.00  1.00            
ATOM    927  OE1 GLU B  21      34.494  37.523  22.856  4.00  1.00            
ATOM    928  OE2 GLU B  21      33.353  38.353  21.136  4.00  1.00            
ATOM    929    C GLU B  21      32.413  33.952  22.877  4.00  1.00            
ATOM    930    O GLU B  21      32.540  34.035  21.657  4.00  1.00            
ATOM    931    N ALA B  22      31.542  33.094  23.446  4.00  1.00            
ATOM    932   CA ALA B  22      30.778  32.276  22.556  4.00  1.00            
ATOM    933   CB ALA B  22      31.431  30.915  22.258  4.00  1.00            
ATOM    934    C ALA B  22      29.432  31.997  23.131  4.00  1.00            
ATOM    935    O ALA B  22      29.221  32.055  24.342  4.00  1.00            
ATOM    936    N LEU B  23      28.470  31.714  22.233  4.00  1.00            
ATOM    937   CA LEU B  23      27.162  31.308  22.642  4.00  1.00            
ATOM    938   CB LEU B  23      26.027  31.835  21.749  4.00  1.00            
ATOM    939   CG LEU B  23      25.859  33.364  21.814  4.00  1.00            
ATOM    940  CD1 LEU B  23      24.683  33.831  20.940  4.00  1.00            
ATOM    941  CD2 LEU B  23      25.761  33.856  23.268  4.00  1.00            
ATOM    942    C LEU B  23      27.194  29.817  22.529  4.00  1.00            
ATOM    943    O LEU B  23      28.039  29.291  21.816  4.00  1.00            
ATOM    944    N LEU B  24      26.353  29.078  23.282  4.00  1.00            
ATOM    945   CA LEU B  24      26.294  27.648  23.095  4.00  1.00            
ATOM    946   CB LEU B  24      26.282  26.848  24.407  4.00  1.00            
ATOM    947   CG LEU B  24      27.610  26.976  25.163  4.00  1.00            
ATOM    948  CD1 LEU B  24      27.677  26.032  26.373  4.00  1.00            
ATOM    949  CD2 LEU B  24      28.781  26.802  24.189  4.00  1.00            
ATOM    950    C LEU B  24      24.973  27.441  22.427  4.00  1.00            
ATOM    951    O LEU B  24      23.961  27.956  22.899  4.00  1.00            
ATOM    952    N ASP B  25      24.928  26.707  21.296  1.00  1.00            
ATOM    953   CA ASP B  25      23.651  26.633  20.644  1.00  1.00            
ATOM    954   CB ASP B  25      23.596  27.376  19.296  1.00  1.00            
ATOM    955   CG ASP B  25      23.679  28.875  19.547  1.00  1.00            
ATOM    956  OD1 ASP B  25      23.583  29.282  20.736  1.00  1.00            
ATOM    957  OD2 ASP B  25      23.836  29.634  18.553  1.00  1.00            
ATOM    958    C ASP B  25      23.259  25.238  20.351  1.00  1.00            
ATOM    959    O ASP B  25      23.964  24.488  19.679  1.00  1.00            
ATOM    960    N THR B  26      22.090  24.871  20.889  3.00  1.00            
ATOM    961   CA THR B  26      21.454  23.640  20.572  3.00  1.00            
ATOM    962   CB THR B  26      20.229  23.425  21.414  3.00  1.00            
ATOM    963  OG1 THR B  26      20.587  23.362  22.786  3.00  1.00            
ATOM    964  CG2 THR B  26      19.513  22.141  20.970  3.00  1.00            
ATOM    965    C THR B  26      21.007  23.795  19.151  3.00  1.00            
ATOM    966    O THR B  26      20.987  22.846  18.369  3.00  1.00            
ATOM    967    N GLY B  27      20.661  25.050  18.807  3.00  1.00            
ATOM    968   CA GLY B  27      20.060  25.452  17.568  3.00  1.00            
ATOM    969    C GLY B  27      20.908  25.158  16.351  3.00  1.00            
ATOM    970    O GLY B  27      20.373  24.730  15.330  3.00  1.00            
ATOM    971    N ALA B  28      22.244  25.353  16.399  1.00  1.00            
ATOM    972   CA ALA B  28      22.992  25.312  15.163  1.00  1.00            
ATOM    973   CB ALA B  28      24.116  26.361  15.117  1.00  1.00            
ATOM    974    C ALA B  28      23.633  23.990  14.850  1.00  1.00            
ATOM    975    O ALA B  28      24.120  23.285  15.732  1.00  1.00            
ATOM    976    N ASP B  29      23.606  23.631  13.540  1.00  1.00            
ATOM    977   CA ASP B  29      24.198  22.446  12.962  1.00  1.00            
ATOM    978   CB ASP B  29      23.753  22.245  11.502  1.00  1.00            
ATOM    979   CG ASP B  29      24.149  20.850  11.033  1.00  1.00            
ATOM    980  OD1 ASP B  29      25.002  20.205  11.697  1.00  1.00            
ATOM    981  OD2 ASP B  29      23.591  20.414   9.991  1.00  1.00            
ATOM    982    C ASP B  29      25.703  22.528  12.976  1.00  1.00            
ATOM    983    O ASP B  29      26.373  21.611  13.448  1.00  1.00            
ATOM    984    N ASP B  30      26.275  23.644  12.469  1.00  1.00            
ATOM    985   CA ASP B  30      27.707  23.785  12.362  1.00  1.00            
ATOM    986   CB ASP B  30      28.166  23.972  10.903  1.00  1.00            
ATOM    987   CG ASP B  30      29.649  23.645  10.782  1.00  1.00            
ATOM    988  OD1 ASP B  30      30.484  24.413  11.328  1.00  1.00            
ATOM    989  OD2 ASP B  30      29.965  22.620  10.121  1.00  1.00            
ATOM    990    C ASP B  30      28.066  25.005  13.154  1.00  1.00            
ATOM    991    O ASP B  30      27.214  25.850  13.424  1.00  1.00            
ATOM    992    N THR B  31      29.341  25.116  13.574  1.00  1.00            
ATOM    993   CA THR B  31      29.749  26.235  14.371  1.00  1.00            
ATOM    994   CB THR B  31      31.019  25.991  15.139  1.00  1.00            
ATOM    995  OG1 THR B  31      30.857  24.885  16.015  1.00  1.00            
ATOM    996  CG2 THR B  31      31.370  27.254  15.943  1.00  1.00            
ATOM    997    C THR B  31      29.973  27.417  13.491  1.00  1.00            
ATOM    998    O THR B  31      30.301  27.284  12.313  1.00  1.00            
ATOM    999    N VAL B  32      29.764  28.622  14.061  4.00  1.00            
ATOM   1000   CA VAL B  32      29.978  29.838  13.338  4.00  1.00            
ATOM   1001   CB VAL B  32      28.706  30.576  13.026  4.00  1.00            
ATOM   1002  CG1 VAL B  32      29.056  31.916  12.359  4.00  1.00            
ATOM   1003  CG2 VAL B  32      27.818  29.666  12.161  4.00  1.00            
ATOM   1004    C VAL B  32      30.800  30.721  14.206  4.00  1.00            
ATOM   1005    O VAL B  32      30.628  30.758  15.423  4.00  1.00            
ATOM   1006    N LEU B  33      31.742  31.448  13.584  4.00  1.00            
ATOM   1007   CA LEU B  33      32.578  32.340  14.322  4.00  1.00            
ATOM   1008   CB LEU B  33      34.051  31.906  14.365  4.00  1.00            
ATOM   1009   CG LEU B  33      34.270  30.520  15.000  4.00  1.00            
ATOM   1010  CD1 LEU B  33      35.764  30.160  15.034  4.00  1.00            
ATOM   1011  CD2 LEU B  33      33.594  30.411  16.374  4.00  1.00            
ATOM   1012    C LEU B  33      32.547  33.625  13.588  4.00  1.00            
ATOM   1013    O LEU B  33      31.960  33.740  12.513  4.00  1.00            
ATOM   1014    N GLU B  34      33.177  34.639  14.190  1.00  1.00            
ATOM   1015   CA GLU B  34      33.245  35.929  13.595  1.00  1.00            
ATOM   1016   CB GLU B  34      33.406  37.051  14.636  1.00  1.00            
ATOM   1017   CG GLU B  34      32.182  37.214  15.542  1.00  1.00            
ATOM   1018   CD GLU B  34      32.529  38.200  16.649  1.00  1.00            
ATOM   1019  OE1 GLU B  34      33.553  37.966  17.343  1.00  1.00            
ATOM   1020  OE2 GLU B  34      31.778  39.198  16.815  1.00  1.00            
ATOM   1021    C GLU B  34      34.447  35.944  12.708  1.00  1.00            
ATOM   1022    O GLU B  34      35.113  34.921  12.560  1.00  1.00            
ATOM   1023    N GLU B  35      34.730  37.097  12.056  1.00  1.00            
ATOM   1024   CA GLU B  35      35.878  37.175  11.196  1.00  1.00            
ATOM   1025   CB GLU B  35      36.092  38.564  10.563  1.00  1.00            
ATOM   1026   CG GLU B  35      36.223  39.699  11.583  1.00  1.00            
ATOM   1027   CD GLU B  35      36.504  40.992  10.832  1.00  1.00            
ATOM   1028  OE1 GLU B  35      35.875  41.205   9.761  1.00  1.00            
ATOM   1029  OE2 GLU B  35      37.355  41.784  11.318  1.00  1.00            
ATOM   1030    C GLU B  35      37.070  36.837  12.024  1.00  1.00            
ATOM   1031    O GLU B  35      37.575  37.650  12.796  1.00  1.00            
ATOM   1032    N MET B  36      37.544  35.589  11.885  1.00  1.00            
ATOM   1033   CA MET B  36      38.694  35.180  12.620  1.00  1.00            
ATOM   1034   CB MET B  36      38.406  34.133  13.706  1.00  1.00            
ATOM   1035   CG MET B  36      39.631  33.789  14.560  1.00  1.00            
ATOM   1036   SD MET B  36      40.187  35.098  15.686  1.00  1.00            
ATOM   1037   CE MET B  36      41.144  36.021  14.449  1.00  1.00            
ATOM   1038    C MET B  36      39.593  34.553  11.627  1.00  1.00            
ATOM   1039    O MET B  36      39.175  33.704  10.840  1.00  1.00            
ATOM   1040    N ASN B  37      40.863  34.972  11.620  1.00  1.00            
ATOM   1041   CA ASN B  37      41.719  34.346  10.676  1.00  1.00            
ATOM   1042   CB ASN B  37      42.867  35.255  10.207  1.00  1.00            
ATOM   1043   CG ASN B  37      42.263  36.440   9.464  1.00  1.00            
ATOM   1044  OD1 ASN B  37      41.601  36.279   8.440  1.00  1.00            
ATOM   1045  ND2 ASN B  37      42.492  37.667  10.002  1.00  1.00            
ATOM   1046    C ASN B  37      42.326  33.196  11.387  1.00  1.00            
ATOM   1047    O ASN B  37      43.440  33.282  11.901  1.00  1.00            
ATOM   1048    N LEU B  38      41.586  32.079  11.450  1.00  1.00            
ATOM   1049   CA LEU B  38      42.177  30.929  12.042  1.00  1.00            
ATOM   1050   CB LEU B  38      41.163  29.825  12.394  1.00  1.00            
ATOM   1051   CG LEU B  38      40.114  30.268  13.432  1.00  1.00            
ATOM   1052  CD1 LEU B  38      40.765  30.606  14.783  1.00  1.00            
ATOM   1053  CD2 LEU B  38      39.239  31.403  12.884  1.00  1.00            
ATOM   1054    C LEU B  38      43.071  30.404  10.957  1.00  1.00            
ATOM   1055    O LEU B  38      42.729  30.407   9.776  1.00  1.00            
ATOM   1056    N PRO B  39      44.213  29.954  11.363  1.00  1.00            
ATOM   1057   CA PRO B  39      45.307  29.572  10.508  1.00  1.00            
ATOM   1058   CD PRO B  39      44.453  29.644  12.762  1.00  1.00            
ATOM   1059   CB PRO B  39      46.463  29.291  11.469  1.00  1.00            
ATOM   1060   CG PRO B  39      45.763  28.844  12.766  1.00  1.00            
ATOM   1061    C PRO B  39      45.166  28.427   9.548  1.00  1.00            
ATOM   1062    O PRO B  39      46.007  28.328   8.657  1.00  1.00            
ATOM   1063    N GLY B  40      44.161  27.547   9.678  1.00  1.00            
ATOM   1064   CA GLY B  40      44.222  26.336   8.902  1.00  1.00            
ATOM   1065    C GLY B  40      43.835  26.472   7.472  1.00  1.00            
ATOM   1066    O GLY B  40      43.413  27.523   6.993  1.00  1.00            
ATOM   1067    N LYS B  41      43.982  25.322   6.772  1.00  1.00            
ATOM   1068   CA LYS B  41      43.705  25.157   5.379  1.00  1.00            
ATOM   1069   CB LYS B  41      44.013  23.737   4.871  1.00  1.00            
ATOM   1070   CG LYS B  41      45.514  23.430   4.919  1.00  1.00            
ATOM   1071   CD LYS B  41      45.872  21.946   4.815  1.00  1.00            
ATOM   1072   CE LYS B  41      47.380  21.687   4.870  1.00  1.00            
ATOM   1073   NZ LYS B  41      47.648  20.235   4.963  1.00  1.00            
ATOM   1074    C LYS B  41      42.271  25.466   5.199  1.00  1.00            
ATOM   1075    O LYS B  41      41.450  25.186   6.070  1.00  1.00            
ATOM   1076    N TRP B  42      41.927  26.079   4.057  4.00  1.00            
ATOM   1077   CA TRP B  42      40.576  26.517   3.972  4.00  1.00            
ATOM   1078   CB TRP B  42      40.456  28.027   3.720  4.00  1.00            
ATOM   1079   CG TRP B  42      41.049  28.864   4.825  4.00  1.00            
ATOM   1080  CD2 TRP B  42      42.436  29.232   4.879  4.00  1.00            
ATOM   1081  CD1 TRP B  42      40.461  29.409   5.929  4.00  1.00            
ATOM   1082  NE1 TRP B  42      41.397  30.093   6.669  4.00  1.00            
ATOM   1083  CE2 TRP B  42      42.617  29.993   6.032  4.00  1.00            
ATOM   1084  CE3 TRP B  42      43.472  28.954   4.034  4.00  1.00            
ATOM   1085  CZ2 TRP B  42      43.845  30.492   6.359  4.00  1.00            
ATOM   1086  CZ3 TRP B  42      44.709  29.461   4.366  4.00  1.00            
ATOM   1087  CH2 TRP B  42      44.892  30.215   5.506  4.00  1.00            
ATOM   1088    C TRP B  42      39.879  25.840   2.855  4.00  1.00            
ATOM   1089    O TRP B  42      40.482  25.454   1.855  4.00  1.00            
ATOM   1090    N LYS B  43      38.560  25.658   3.036  4.00  1.00            
ATOM   1091   CA LYS B  43      37.785  25.092   1.985  4.00  1.00            
ATOM   1092   CB LYS B  43      37.251  23.684   2.296  4.00  1.00            
ATOM   1093   CG LYS B  43      36.924  22.885   1.033  4.00  1.00            
ATOM   1094   CD LYS B  43      38.188  22.510   0.258  4.00  1.00            
ATOM   1095   CE LYS B  43      37.936  21.683  -1.002  4.00  1.00            
ATOM   1096   NZ LYS B  43      39.227  21.219  -1.560  4.00  1.00            
ATOM   1097    C LYS B  43      36.609  25.988   1.820  4.00  1.00            
ATOM   1098    O LYS B  43      35.989  26.409   2.793  4.00  1.00            
ATOM   1099    N PRO B  44      36.306  26.317   0.601  4.00  0.00            
ATOM   1100   CA PRO B  44      35.182  27.175   0.382  4.00  0.00            
ATOM   1101   CD PRO B  44      37.321  26.467  -0.426  4.00  0.00            
ATOM   1102   CB PRO B  44      35.394  27.814  -0.995  4.00  0.00            
ATOM   1103   CG PRO B  44      36.538  27.004  -1.634  4.00  0.00            
ATOM   1104    C PRO B  44      33.902  26.442   0.528  4.00  0.00            
ATOM   1105    O PRO B  44      33.835  25.260   0.187  4.00  0.00            
ATOM   1106    N LYS B  45      32.876  27.126   1.055  4.00  0.00            
ATOM   1107   CA LYS B  45      31.595  26.519   1.168  4.00  0.00            
ATOM   1108   CB LYS B  45      31.336  25.912   2.557  4.00  0.00            
ATOM   1109   CG LYS B  45      30.259  24.828   2.557  4.00  0.00            
ATOM   1110   CD LYS B  45      30.749  23.515   1.940  4.00  0.00            
ATOM   1111   CE LYS B  45      29.631  22.520   1.635  4.00  0.00            
ATOM   1112   NZ LYS B  45      29.013  22.856   0.334  4.00  0.00            
ATOM   1113    C LYS B  45      30.647  27.648   1.015  4.00  0.00            
ATOM   1114    O LYS B  45      30.658  28.592   1.805  4.00  0.00            
ATOM   1115    N MET B  46      29.802  27.596  -0.023  4.00  0.00            
ATOM   1116   CA MET B  46      28.832  28.631  -0.130  4.00  0.00            
ATOM   1117   CB MET B  46      28.082  28.634  -1.474  4.00  0.00            
ATOM   1118   CG MET B  46      27.159  29.839  -1.665  4.00  0.00            
ATOM   1119   SD MET B  46      26.445  29.978  -3.331  4.00  0.00            
ATOM   1120   CE MET B  46      25.414  28.492  -3.179  4.00  0.00            
ATOM   1121    C MET B  46      27.871  28.293   0.956  4.00  0.00            
ATOM   1122    O MET B  46      28.001  27.251   1.599  4.00  0.00            
ATOM   1123    N ILE B  47      26.872  29.142   1.221  4.00  0.00            
ATOM   1124   CA ILE B  47      26.133  28.794   2.389  4.00  0.00            
ATOM   1125   CB ILE B  47      26.285  29.789   3.486  4.00  0.00            
ATOM   1126  CG1 ILE B  47      26.028  29.127   4.843  4.00  0.00            
ATOM   1127  CG2 ILE B  47      25.360  30.979   3.182  4.00  0.00            
ATOM   1128  CD1 ILE B  47      27.212  28.297   5.334  4.00  0.00            
ATOM   1129    C ILE B  47      24.683  28.762   2.075  4.00  0.00            
ATOM   1130    O ILE B  47      24.260  28.961   0.937  4.00  0.00            
ATOM   1131    N GLY B  48      23.889  28.466   3.120  4.00  0.00            
ATOM   1132   CA GLY B  48      22.477  28.333   2.992  4.00  0.00            
ATOM   1133    C GLY B  48      21.808  29.656   2.942  4.00  0.00            
ATOM   1134    O GLY B  48      22.378  30.687   3.294  4.00  0.00            
ATOM   1135    N GLY B  49      20.540  29.628   2.489  1.00  0.00            
ATOM   1136   CA GLY B  49      19.735  30.804   2.461  1.00  0.00            
ATOM   1137    C GLY B  49      18.693  30.567   3.496  1.00  0.00            
ATOM   1138    O GLY B  49      17.516  30.867   3.299  1.00  0.00            
ATOM   1139    N ILE B  50      19.122  30.011   4.646  1.00  0.00            
ATOM   1140   CA ILE B  50      18.184  29.726   5.683  1.00  0.00            
ATOM   1141   CB ILE B  50      18.765  28.964   6.850  1.00  0.00            
ATOM   1142  CG1 ILE B  50      19.868  29.761   7.563  1.00  0.00            
ATOM   1143  CG2 ILE B  50      19.233  27.591   6.335  1.00  0.00            
ATOM   1144  CD1 ILE B  50      20.220  29.200   8.939  1.00  0.00            
ATOM   1145    C ILE B  50      17.646  31.023   6.175  1.00  0.00            
ATOM   1146    O ILE B  50      16.436  31.203   6.310  1.00  0.00            
ATOM   1147    N GLY B  51      18.550  31.979   6.430  1.00  0.00            
ATOM   1148   CA GLY B  51      18.135  33.271   6.865  1.00  0.00            
ATOM   1149    C GLY B  51      19.255  34.167   6.475  1.00  0.00            
ATOM   1150    O GLY B  51      19.946  34.708   7.334  1.00  0.00            
ATOM   1151    N GLY B  52      19.473  34.317   5.151  1.00  0.00            
ATOM   1152   CA GLY B  52      20.506  35.184   4.666  1.00  0.00            
ATOM   1153    C GLY B  52      21.800  34.775   5.315  1.00  0.00            
ATOM   1154    O GLY B  52      22.564  35.625   5.772  1.00  0.00            
ATOM   1155    N PHE B  53      22.089  33.459   5.367  4.00  0.00            
ATOM   1156   CA PHE B  53      23.251  32.979   6.067  4.00  0.00            
ATOM   1157   CB PHE B  53      23.170  31.483   6.438  4.00  0.00            
ATOM   1158   CG PHE B  53      24.149  31.216   7.535  4.00  0.00            
ATOM   1159  CD1 PHE B  53      23.882  31.624   8.821  4.00  0.00            
ATOM   1160  CD2 PHE B  53      25.341  30.576   7.296  4.00  0.00            
ATOM   1161  CE1 PHE B  53      24.786  31.380   9.831  4.00  0.00            
ATOM   1162  CE2 PHE B  53      26.250  30.329   8.296  4.00  0.00            
ATOM   1163   CZ PHE B  53      25.969  30.733   9.575  4.00  0.00            
ATOM   1164    C PHE B  53      24.472  33.268   5.248  4.00  0.00            
ATOM   1165    O PHE B  53      24.377  33.810   4.148  4.00  0.00            
ATOM   1166    N ILE B  54      25.668  32.922   5.775  4.00  0.00            
ATOM   1167   CA ILE B  54      26.866  33.442   5.186  4.00  0.00            
ATOM   1168   CB ILE B  54      27.701  34.185   6.197  4.00  0.00            
ATOM   1169  CG1 ILE B  54      26.892  35.341   6.806  4.00  0.00            
ATOM   1170  CG2 ILE B  54      28.999  34.660   5.523  4.00  0.00            
ATOM   1171  CD1 ILE B  54      27.533  35.926   8.061  4.00  0.00            
ATOM   1172    C ILE B  54      27.767  32.478   4.500  4.00  0.00            
ATOM   1173    O ILE B  54      27.980  31.353   4.946  4.00  0.00            
ATOM   1174    N LYS B  55      28.335  32.965   3.369  4.00  0.00            
ATOM   1175   CA LYS B  55      29.332  32.260   2.623  4.00  0.00            
ATOM   1176   CB LYS B  55      29.899  33.077   1.448  4.00  0.00            
ATOM   1177   CG LYS B  55      28.873  33.331   0.339  4.00  0.00            
ATOM   1178   CD LYS B  55      27.678  34.174   0.792  4.00  0.00            
ATOM   1179   CE LYS B  55      27.932  35.682   0.750  4.00  0.00            
ATOM   1180   NZ LYS B  55      29.129  36.014   1.551  4.00  0.00            
ATOM   1181    C LYS B  55      30.405  32.044   3.596  4.00  0.00            
ATOM   1182    O LYS B  55      30.856  32.978   4.256  4.00  0.00            
ATOM   1183    N VAL B  56      30.845  30.792   3.738  4.00  0.00            
ATOM   1184   CA VAL B  56      31.781  30.692   4.788  4.00  0.00            
ATOM   1185   CB VAL B  56      31.231  30.100   6.053  4.00  0.00            
ATOM   1186  CG1 VAL B  56      30.141  31.035   6.599  4.00  0.00            
ATOM   1187  CG2 VAL B  56      30.749  28.669   5.762  4.00  0.00            
ATOM   1188    C VAL B  56      32.936  29.881   4.408  4.00  0.00            
ATOM   1189    O VAL B  56      32.904  29.066   3.487  4.00  0.00            
ATOM   1190    N ARG B  57      34.019  30.143   5.144  4.00  0.00            
ATOM   1191   CA ARG B  57      35.182  29.371   4.958  4.00  0.00            
ATOM   1192   CB ARG B  57      36.488  30.167   5.143  4.00  0.00            
ATOM   1193   CG ARG B  57      36.775  31.152   4.005  4.00  0.00            
ATOM   1194   CD ARG B  57      37.971  32.072   4.268  4.00  0.00            
ATOM   1195   NE ARG B  57      38.160  32.925   3.061  4.00  0.00            
ATOM   1196   CZ ARG B  57      38.389  34.264   3.196  4.00  0.00            
ATOM   1197  NH1 ARG B  57      38.413  34.830   4.437  4.00  0.00            
ATOM   1198  NH2 ARG B  57      38.588  35.041   2.089  4.00  0.00            
ATOM   1199    C ARG B  57      35.116  28.328   6.027  4.00  0.00            
ATOM   1200    O ARG B  57      34.994  28.648   7.207  4.00  0.00            
ATOM   1201    N GLN B  58      35.164  27.037   5.644  4.00  1.00            
ATOM   1202   CA GLN B  58      35.080  26.028   6.657  4.00  1.00            
ATOM   1203   CB GLN B  58      34.346  24.746   6.219  4.00  1.00            
ATOM   1204   CG GLN B  58      35.090  23.943   5.149  4.00  1.00            
ATOM   1205   CD GLN B  58      34.256  22.713   4.809  4.00  1.00            
ATOM   1206  OE1 GLN B  58      33.194  22.487   5.386  4.00  1.00            
ATOM   1207  NE2 GLN B  58      34.746  21.899   3.836  4.00  1.00            
ATOM   1208    C GLN B  58      36.470  25.628   6.973  4.00  1.00            
ATOM   1209    O GLN B  58      37.296  25.412   6.087  4.00  1.00            
ATOM   1210    N TYR B  59      36.762  25.556   8.276  4.00  1.00            
ATOM   1211   CA TYR B  59      38.040  25.098   8.691  4.00  1.00            
ATOM   1212   CB TYR B  59      38.781  26.084   9.610  4.00  1.00            
ATOM   1213   CG TYR B  59      40.015  25.399  10.074  4.00  1.00            
ATOM   1214  CD1 TYR B  59      40.984  25.020   9.174  4.00  1.00            
ATOM   1215  CD2 TYR B  59      40.217  25.161  11.413  4.00  1.00            
ATOM   1216  CE1 TYR B  59      42.127  24.390   9.605  4.00  1.00            
ATOM   1217  CE2 TYR B  59      41.359  24.534  11.849  4.00  1.00            
ATOM   1218   CZ TYR B  59      42.316  24.144  10.943  4.00  1.00            
ATOM   1219   OH TYR B  59      43.488  23.499  11.389  4.00  1.00            
ATOM   1220    C TYR B  59      37.756  23.838   9.453  4.00  1.00            
ATOM   1221    O TYR B  59      36.887  23.813  10.322  4.00  1.00            
ATOM   1222    N ASP B  60      38.480  22.749   9.128  4.00  1.00            
ATOM   1223   CA ASP B  60      38.218  21.468   9.728  4.00  1.00            
ATOM   1224   CB ASP B  60      38.919  20.306   9.009  4.00  1.00            
ATOM   1225   CG ASP B  60      38.235  20.139   7.659  4.00  1.00            
ATOM   1226  OD1 ASP B  60      37.088  20.641   7.512  4.00  1.00            
ATOM   1227  OD2 ASP B  60      38.848  19.509   6.756  4.00  1.00            
ATOM   1228    C ASP B  60      38.682  21.499  11.150  4.00  1.00            
ATOM   1229    O ASP B  60      38.403  22.438  11.894  4.00  1.00            
ATOM   1230    N GLN B  61      39.417  20.445  11.549  4.00  1.00            
ATOM   1231   CA GLN B  61      39.801  20.217  12.912  4.00  1.00            
ATOM   1232   CB GLN B  61      40.534  18.874  13.088  4.00  1.00            
ATOM   1233   CG GLN B  61      39.676  17.670  12.686  4.00  1.00            
ATOM   1234   CD GLN B  61      40.514  16.404  12.819  4.00  1.00            
ATOM   1235  OE1 GLN B  61      40.347  15.629  13.760  4.00  1.00            
ATOM   1236  NE2 GLN B  61      41.442  16.184  11.848  4.00  1.00            
ATOM   1237    C GLN B  61      40.672  21.303  13.458  4.00  1.00            
ATOM   1238    O GLN B  61      41.774  21.551  12.972  4.00  1.00            
ATOM   1239    N ILE B  62      40.156  21.992  14.496  4.00  1.00            
ATOM   1240   CA ILE B  62      40.906  22.963  15.244  4.00  1.00            
ATOM   1241   CB ILE B  62      40.657  24.388  14.855  4.00  1.00            
ATOM   1242  CG1 ILE B  62      41.716  25.291  15.515  4.00  1.00            
ATOM   1243  CG2 ILE B  62      39.204  24.744  15.208  4.00  1.00            
ATOM   1244  CD1 ILE B  62      41.771  26.709  14.948  4.00  1.00            
ATOM   1245    C ILE B  62      40.478  22.780  16.678  4.00  1.00            
ATOM   1246    O ILE B  62      39.309  22.481  16.927  4.00  1.00            
ATOM   1247    N PRO B  63      41.361  22.913  17.641  4.00  1.00            
ATOM   1248   CA PRO B  63      40.943  22.735  19.015  4.00  1.00            
ATOM   1249   CD PRO B  63      42.727  22.458  17.435  4.00  1.00            
ATOM   1250   CB PRO B  63      42.220  22.483  19.815  4.00  1.00            
ATOM   1251   CG PRO B  63      43.174  21.859  18.780  4.00  1.00            
ATOM   1252    C PRO B  63      40.142  23.873  19.525  4.00  1.00            
ATOM   1253    O PRO B  63      40.430  25.018  19.182  4.00  1.00            
ATOM   1254    N VAL B  64      39.117  23.569  20.340  4.00  1.00            
ATOM   1255   CA VAL B  64      38.355  24.589  20.983  4.00  1.00            
ATOM   1256   CB VAL B  64      36.974  24.753  20.421  4.00  1.00            
ATOM   1257  CG1 VAL B  64      36.215  25.783  21.274  4.00  1.00            
ATOM   1258  CG2 VAL B  64      37.089  25.134  18.936  4.00  1.00            
ATOM   1259    C VAL B  64      38.185  24.095  22.388  4.00  1.00            
ATOM   1260    O VAL B  64      37.684  22.991  22.597  4.00  1.00            
ATOM   1261    N GLU B  65      38.614  24.878  23.400  4.00  1.00            
ATOM   1262   CA GLU B  65      38.396  24.435  24.750  4.00  1.00            
ATOM   1263   CB GLU B  65      39.648  24.501  25.642  4.00  1.00            
ATOM   1264   CG GLU B  65      40.308  25.875  25.722  4.00  1.00            
ATOM   1265   CD GLU B  65      41.561  25.710  26.572  4.00  1.00            
ATOM   1266  OE1 GLU B  65      41.631  24.703  27.327  4.00  1.00            
ATOM   1267  OE2 GLU B  65      42.465  26.581  26.474  4.00  1.00            
ATOM   1268    C GLU B  65      37.333  25.316  25.286  4.00  1.00            
ATOM   1269    O GLU B  65      37.542  26.503  25.537  4.00  1.00            
ATOM   1270    N ILE B  66      36.140  24.731  25.471  4.00  1.00            
ATOM   1271   CA ILE B  66      35.017  25.510  25.871  4.00  1.00            
ATOM   1272   CB ILE B  66      33.851  25.311  24.951  4.00  1.00            
ATOM   1273  CG1 ILE B  66      32.723  26.292  25.278  4.00  1.00            
ATOM   1274  CG2 ILE B  66      33.449  23.827  24.980  4.00  1.00            
ATOM   1275  CD1 ILE B  66      31.691  26.387  24.161  4.00  1.00            
ATOM   1276    C ILE B  66      34.644  25.104  27.241  4.00  1.00            
ATOM   1277    O ILE B  66      34.434  23.929  27.538  4.00  1.00            
ATOM   1278    N CYS B  67      34.589  26.102  28.129  3.00  1.00            
ATOM   1279   CA CYS B  67      34.255  25.814  29.477  3.00  1.00            
ATOM   1280   CB CYS B  67      32.866  25.173  29.674  3.00  1.00            
ATOM   1281   SG CYS B  67      31.483  26.337  29.505  3.00  1.00            
ATOM   1282    C CYS B  67      35.254  24.833  30.010  3.00  1.00            
ATOM   1283    O CYS B  67      34.954  24.080  30.935  3.00  1.00            
ATOM   1284    N GLY B  68      36.480  24.819  29.455  3.00  1.00            
ATOM   1285   CA GLY B  68      37.478  23.934  29.988  3.00  1.00            
ATOM   1286    C GLY B  68      37.293  22.541  29.469  3.00  1.00            
ATOM   1287    O GLY B  68      37.722  21.583  30.109  3.00  1.00            
ATOM   1288    N HIS B  69      36.656  22.375  28.295  4.00  1.00            
ATOM   1289   CA HIS B  69      36.489  21.041  27.789  4.00  1.00            
ATOM   1290  ND1 HIS B  69      34.123  19.473  29.586  4.00  1.00            
ATOM   1291   CG HIS B  69      34.229  20.602  28.804  4.00  1.00            
ATOM   1292   CB HIS B  69      35.021  20.668  27.533  4.00  1.00            
ATOM   1293  NE2 HIS B  69      32.950  21.064  30.605  4.00  1.00            
ATOM   1294  CD2 HIS B  69      33.506  21.564  29.441  4.00  1.00            
ATOM   1295  CE1 HIS B  69      33.349  19.804  30.650  4.00  1.00            
ATOM   1296    C HIS B  69      37.227  20.931  26.484  4.00  1.00            
ATOM   1297    O HIS B  69      37.506  21.938  25.833  4.00  1.00            
ATOM   1298    N LYS B  70      37.581  19.691  26.069  4.00  1.00            
ATOM   1299   CA LYS B  70      38.316  19.523  24.844  4.00  1.00            
ATOM   1300   CB LYS B  70      39.426  18.461  24.917  4.00  1.00            
ATOM   1301   CG LYS B  70      38.948  17.044  25.225  4.00  1.00            
ATOM   1302   CD LYS B  70      40.053  16.008  25.008  4.00  1.00            
ATOM   1303   CE LYS B  70      39.692  14.595  25.466  4.00  1.00            
ATOM   1304   NZ LYS B  70      40.871  13.711  25.325  4.00  1.00            
ATOM   1305    C LYS B  70      37.380  19.160  23.733  4.00  1.00            
ATOM   1306    O LYS B  70      36.697  18.138  23.781  4.00  1.00            
ATOM   1307    N ALA B  71      37.325  20.024  22.696  4.00  1.00            
ATOM   1308   CA ALA B  71      36.508  19.759  21.547  4.00  1.00            
ATOM   1309   CB ALA B  71      35.271  20.669  21.443  4.00  1.00            
ATOM   1310    C ALA B  71      37.348  20.025  20.343  4.00  1.00            
ATOM   1311    O ALA B  71      38.037  21.041  20.264  4.00  1.00            
ATOM   1312    N ILE B  72      37.329  19.090  19.376  4.00  1.00            
ATOM   1313   CA ILE B  72      38.033  19.284  18.144  4.00  1.00            
ATOM   1314   CB ILE B  72      39.213  18.375  17.970  4.00  1.00            
ATOM   1315  CG1 ILE B  72      40.233  18.633  19.091  4.00  1.00            
ATOM   1316  CG2 ILE B  72      39.788  18.593  16.559  4.00  1.00            
ATOM   1317  CD1 ILE B  72      41.315  17.561  19.192  4.00  1.00            
ATOM   1318    C ILE B  72      37.027  18.961  17.087  4.00  1.00            
ATOM   1319    O ILE B  72      36.230  18.037  17.250  4.00  1.00            
ATOM   1320    N GLY B  73      37.014  19.722  15.978  4.00  1.00            
ATOM   1321   CA GLY B  73      36.015  19.464  14.985  4.00  1.00            
ATOM   1322    C GLY B  73      36.075  20.569  13.987  4.00  1.00            
ATOM   1323    O GLY B  73      37.140  20.864  13.447  4.00  1.00            
ATOM   1324    N THR B  74      34.926  21.220  13.711  4.00  1.00            
ATOM   1325   CA THR B  74      34.970  22.183  12.654  4.00  1.00            
ATOM   1326   CB THR B  74      34.093  21.833  11.487  4.00  1.00            
ATOM   1327  OG1 THR B  74      34.366  22.700  10.397  4.00  1.00            
ATOM   1328  CG2 THR B  74      32.622  21.963  11.913  4.00  1.00            
ATOM   1329    C THR B  74      34.595  23.550  13.085  4.00  1.00            
ATOM   1330    O THR B  74      33.849  23.754  14.041  4.00  1.00            
ATOM   1331    N VAL B  75      35.161  24.531  12.353  4.00  1.00            
ATOM   1332   CA VAL B  75      34.864  25.905  12.585  4.00  1.00            
ATOM   1333   CB VAL B  75      35.997  26.667  13.206  4.00  1.00            
ATOM   1334  CG1 VAL B  75      36.272  26.080  14.601  4.00  1.00            
ATOM   1335  CG2 VAL B  75      37.209  26.603  12.263  4.00  1.00            
ATOM   1336    C VAL B  75      34.569  26.534  11.279  4.00  1.00            
ATOM   1337    O VAL B  75      35.268  26.312  10.292  4.00  1.00            
ATOM   1338    N LEU B  76      33.492  27.331  11.247  4.00  1.00            
ATOM   1339   CA LEU B  76      33.184  28.045  10.055  4.00  1.00            
ATOM   1340   CB LEU B  76      31.699  28.049   9.687  4.00  1.00            
ATOM   1341   CG LEU B  76      31.117  26.665   9.388  4.00  1.00            
ATOM   1342  CD1 LEU B  76      29.636  26.805   9.033  4.00  1.00            
ATOM   1343  CD2 LEU B  76      31.926  25.915   8.315  4.00  1.00            
ATOM   1344    C LEU B  76      33.504  29.472  10.387  4.00  1.00            
ATOM   1345    O LEU B  76      33.085  29.977  11.427  4.00  1.00            
ATOM   1346    N VAL B  77      34.279  30.159   9.527  4.00  1.00            
ATOM   1347   CA VAL B  77      34.579  31.541   9.780  4.00  1.00            
ATOM   1348   CB VAL B  77      35.950  31.949   9.320  4.00  1.00            
ATOM   1349  CG1 VAL B  77      36.993  31.197  10.162  4.00  1.00            
ATOM   1350  CG2 VAL B  77      36.065  31.667   7.811  4.00  1.00            
ATOM   1351    C VAL B  77      33.589  32.321   8.988  4.00  1.00            
ATOM   1352    O VAL B  77      33.240  31.941   7.873  4.00  1.00            
ATOM   1353    N GLY B  78      33.086  33.433   9.549  1.00  1.00            
ATOM   1354   CA GLY B  78      32.127  34.155   8.776  1.00  1.00            
ATOM   1355    C GLY B  78      31.726  35.376   9.529  1.00  1.00            
ATOM   1356    O GLY B  78      32.188  35.681  10.627  1.00  1.00            
ATOM   1357    N PRO B  79      30.846  36.065   8.867  1.00  1.00            
ATOM   1358   CA PRO B  79      30.304  37.299   9.362  1.00  1.00            
ATOM   1359   CD PRO B  79      30.927  36.057   7.413  1.00  1.00            
ATOM   1360   CB PRO B  79      29.723  38.020   8.144  1.00  1.00            
ATOM   1361   CG PRO B  79      30.540  37.472   6.963  1.00  1.00            
ATOM   1362    C PRO B  79      29.337  37.290  10.528  1.00  1.00            
ATOM   1363    O PRO B  79      29.047  38.374  11.030  1.00  1.00            
ATOM   1364    N THR B  80      28.819  36.129  10.989  1.00  1.00            
ATOM   1365   CA THR B  80      27.801  36.091  12.013  1.00  1.00            
ATOM   1366   CB THR B  80      27.515  34.674  12.458  1.00  1.00            
ATOM   1367  OG1 THR B  80      27.064  33.917  11.347  1.00  1.00            
ATOM   1368  CG2 THR B  80      26.462  34.648  13.578  1.00  1.00            
ATOM   1369    C THR B  80      28.214  36.892  13.234  1.00  1.00            
ATOM   1370    O THR B  80      29.387  36.931  13.604  1.00  1.00            
ATOM   1371    N PRO B  81      27.245  37.565  13.844  1.00  1.00            
ATOM   1372   CA PRO B  81      27.396  38.410  15.016  1.00  1.00            
ATOM   1373   CD PRO B  81      25.890  37.603  13.320  1.00  1.00            
ATOM   1374   CB PRO B  81      26.019  39.025  15.276  1.00  1.00            
ATOM   1375   CG PRO B  81      25.042  38.133  14.488  1.00  1.00            
ATOM   1376    C PRO B  81      28.054  37.918  16.271  1.00  1.00            
ATOM   1377    O PRO B  81      29.132  38.418  16.591  1.00  1.00            
ATOM   1378    N VAL B  82      27.462  36.945  16.982  1.00  1.00            
ATOM   1379   CA VAL B  82      28.070  36.491  18.202  1.00  1.00            
ATOM   1380   CB VAL B  82      27.114  36.382  19.355  1.00  1.00            
ATOM   1381  CG1 VAL B  82      27.860  35.755  20.543  1.00  1.00            
ATOM   1382  CG2 VAL B  82      26.538  37.778  19.652  1.00  1.00            
ATOM   1383    C VAL B  82      28.531  35.106  17.870  1.00  1.00            
ATOM   1384    O VAL B  82      27.912  34.425  17.054  1.00  1.00            
ATOM   1385    N ASN B  83      29.646  34.651  18.469  1.00  1.00            
ATOM   1386   CA ASN B  83      30.141  33.351  18.120  1.00  1.00            
ATOM   1387   CB ASN B  83      31.474  33.009  18.810  1.00  1.00            
ATOM   1388   CG ASN B  83      32.573  33.824  18.142  1.00  1.00            
ATOM   1389  OD1 ASN B  83      33.084  33.449  17.088  1.00  1.00            
ATOM   1390  ND2 ASN B  83      32.945  34.975  18.764  1.00  1.00            
ATOM   1391    C ASN B  83      29.111  32.328  18.532  1.00  1.00            
ATOM   1392    O ASN B  83      28.651  32.309  19.672  1.00  1.00            
ATOM   1393    N ILE B  84      28.717  31.461  17.571  4.00  1.00            
ATOM   1394   CA ILE B  84      27.652  30.494  17.693  4.00  1.00            
ATOM   1395   CB ILE B  84      27.286  29.916  16.359  4.00  1.00            
ATOM   1396  CG1 ILE B  84      26.811  31.036  15.418  4.00  1.00            
ATOM   1397  CG2 ILE B  84      26.259  28.793  16.582  4.00  1.00            
ATOM   1398  CD1 ILE B  84      25.615  31.821  15.955  4.00  1.00            
ATOM   1399    C ILE B  84      27.899  29.323  18.596  4.00  1.00            
ATOM   1400    O ILE B  84      27.090  29.080  19.489  4.00  1.00            
ATOM   1401    N ILE B  85      29.029  28.603  18.417  4.00  1.00            
ATOM   1402   CA ILE B  85      29.264  27.318  19.039  4.00  1.00            
ATOM   1403   CB ILE B  85      29.373  27.297  20.532  4.00  1.00            
ATOM   1404  CG1 ILE B  85      30.529  28.199  20.993  4.00  1.00            
ATOM   1405  CG2 ILE B  85      29.547  25.832  20.968  4.00  1.00            
ATOM   1406  CD1 ILE B  85      31.884  27.783  20.425  4.00  1.00            
ATOM   1407    C ILE B  85      28.168  26.388  18.596  4.00  1.00            
ATOM   1408    O ILE B  85      26.991  26.739  18.569  4.00  1.00            
ATOM   1409    N GLY B  86      28.513  25.147  18.201  1.00  1.00            
ATOM   1410   CA GLY B  86      27.437  24.361  17.673  1.00  1.00            
ATOM   1411    C GLY B  86      27.543  22.944  18.093  1.00  1.00            
ATOM   1412    O GLY B  86      28.411  22.550  18.869  1.00  1.00            
ATOM   1413    N ARG B  87      26.662  22.135  17.485  2.00  1.00            
ATOM   1414   CA ARG B  87      26.434  20.782  17.867  2.00  1.00            
ATOM   1415   CB ARG B  87      25.332  20.082  17.052  2.00  1.00            
ATOM   1416   CG ARG B  87      23.952  20.719  17.240  2.00  1.00            
ATOM   1417   CD ARG B  87      22.788  19.729  17.136  2.00  1.00            
ATOM   1418   NE ARG B  87      22.884  19.032  15.822  2.00  1.00            
ATOM   1419   CZ ARG B  87      22.215  19.511  14.732  2.00  1.00            
ATOM   1420  NH1 ARG B  87      21.481  20.657  14.824  2.00  1.00            
ATOM   1421  NH2 ARG B  87      22.280  18.836  13.548  2.00  1.00            
ATOM   1422    C ARG B  87      27.661  19.970  17.780  2.00  1.00            
ATOM   1423    O ARG B  87      27.867  19.085  18.611  2.00  1.00            
ATOM   1424    N ASN B  88      28.496  20.237  16.770  2.00  1.00            
ATOM   1425   CA ASN B  88      29.687  19.468  16.651  2.00  1.00            
ATOM   1426   CB ASN B  88      30.587  19.986  15.524  2.00  1.00            
ATOM   1427   CG ASN B  88      29.762  19.998  14.247  2.00  1.00            
ATOM   1428  OD1 ASN B  88      28.660  19.456  14.193  2.00  1.00            
ATOM   1429  ND2 ASN B  88      30.313  20.648  13.187  2.00  1.00            
ATOM   1430    C ASN B  88      30.439  19.686  17.938  2.00  1.00            
ATOM   1431    O ASN B  88      30.933  18.740  18.548  2.00  1.00            
ATOM   1432    N LEU B  89      30.510  20.953  18.397  2.00  1.00            
ATOM   1433   CA LEU B  89      31.199  21.272  19.618  2.00  1.00            
ATOM   1434   CB LEU B  89      31.276  22.782  19.899  2.00  1.00            
ATOM   1435   CG LEU B  89      32.121  23.564  18.877  2.00  1.00            
ATOM   1436  CD1 LEU B  89      32.192  25.055  19.241  2.00  1.00            
ATOM   1437  CD2 LEU B  89      33.512  22.935  18.701  2.00  1.00            
ATOM   1438    C LEU B  89      30.501  20.668  20.775  2.00  1.00            
ATOM   1439    O LEU B  89      31.124  20.082  21.661  2.00  1.00            
ATOM   1440    N LEU B  90      29.169  20.786  20.791  2.00  1.00            
ATOM   1441   CA LEU B  90      28.463  20.343  21.944  2.00  1.00            
ATOM   1442   CB LEU B  90      26.945  20.633  21.899  2.00  1.00            
ATOM   1443   CG LEU B  90      26.501  22.088  22.181  2.00  1.00            
ATOM   1444  CD1 LEU B  90      26.958  23.084  21.115  2.00  1.00            
ATOM   1445  CD2 LEU B  90      24.985  22.151  22.422  2.00  1.00            
ATOM   1446    C LEU B  90      28.589  18.866  22.166  2.00  1.00            
ATOM   1447    O LEU B  90      28.840  18.427  23.288  2.00  1.00            
ATOM   1448    N THR B  91      28.436  18.049  21.111  3.00  1.00            
ATOM   1449   CA THR B  91      28.420  16.630  21.327  3.00  1.00            
ATOM   1450   CB THR B  91      28.188  15.842  20.065  3.00  1.00            
ATOM   1451  OG1 THR B  91      28.068  14.461  20.371  3.00  1.00            
ATOM   1452  CG2 THR B  91      29.347  16.076  19.080  3.00  1.00            
ATOM   1453    C THR B  91      29.711  16.211  21.909  3.00  1.00            
ATOM   1454    O THR B  91      29.756  15.402  22.835  3.00  1.00            
ATOM   1455    N GLN B  92      30.808  16.769  21.393  3.00  1.00            
ATOM   1456   CA GLN B  92      32.055  16.323  21.896  3.00  1.00            
ATOM   1457   CB GLN B  92      33.258  16.922  21.150  3.00  1.00            
ATOM   1458   CG GLN B  92      34.568  16.203  21.472  3.00  1.00            
ATOM   1459   CD GLN B  92      34.446  14.787  20.923  3.00  1.00            
ATOM   1460  OE1 GLN B  92      35.132  13.871  21.371  3.00  1.00            
ATOM   1461  NE2 GLN B  92      33.537  14.601  19.928  3.00  1.00            
ATOM   1462    C GLN B  92      32.157  16.694  23.333  3.00  1.00            
ATOM   1463    O GLN B  92      32.630  15.912  24.156  3.00  1.00            
ATOM   1464    N ILE B  93      31.689  17.903  23.674  3.00  1.00            
ATOM   1465   CA ILE B  93      31.758  18.360  25.027  3.00  1.00            
ATOM   1466   CB ILE B  93      31.129  19.712  25.198  3.00  1.00            
ATOM   1467  CG1 ILE B  93      31.846  20.759  24.332  3.00  1.00            
ATOM   1468  CG2 ILE B  93      31.115  20.046  26.698  3.00  1.00            
ATOM   1469  CD1 ILE B  93      31.061  22.062  24.192  3.00  1.00            
ATOM   1470    C ILE B  93      30.941  17.410  25.834  3.00  1.00            
ATOM   1471    O ILE B  93      31.335  17.006  26.927  3.00  1.00            
ATOM   1472    N GLY B  94      29.779  17.003  25.290  3.00  1.00            
ATOM   1473   CA GLY B  94      28.956  16.089  26.019  3.00  1.00            
ATOM   1474    C GLY B  94      27.775  16.809  26.608  3.00  1.00            
ATOM   1475    O GLY B  94      27.052  16.241  27.426  3.00  1.00            
ATOM   1476    N CYS B  95      27.538  18.079  26.225  1.00  1.00            
ATOM   1477   CA CYS B  95      26.416  18.779  26.789  1.00  1.00            
ATOM   1478   CB CYS B  95      26.514  20.307  26.673  1.00  1.00            
ATOM   1479   SG CYS B  95      26.790  20.848  24.967  1.00  1.00            
ATOM   1480    C CYS B  95      25.151  18.319  26.194  1.00  1.00            
ATOM   1481    O CYS B  95      25.069  17.995  25.012  1.00  1.00            
ATOM   1482    N THR B  96      24.117  18.269  27.050  4.00  1.00            
ATOM   1483   CA THR B  96      22.863  17.825  26.562  4.00  1.00            
ATOM   1484   CB THR B  96      22.572  16.398  26.909  4.00  1.00            
ATOM   1485  OG1 THR B  96      22.470  16.248  28.319  4.00  1.00            
ATOM   1486  CG2 THR B  96      23.719  15.529  26.368  4.00  1.00            
ATOM   1487    C THR B  96      21.789  18.624  27.166  4.00  1.00            
ATOM   1488    O THR B  96      21.922  19.181  28.250  4.00  1.00            
ATOM   1489    N LEU B  97      20.667  18.689  26.450  4.00  1.00            
ATOM   1490   CA LEU B  97      19.575  19.411  26.987  4.00  1.00            
ATOM   1491   CB LEU B  97      18.509  19.705  25.923  4.00  1.00            
ATOM   1492   CG LEU B  97      19.048  20.523  24.739  4.00  1.00            
ATOM   1493  CD1 LEU B  97      17.954  20.756  23.692  4.00  1.00            
ATOM   1494  CD2 LEU B  97      19.696  21.833  25.211  4.00  1.00            
ATOM   1495    C LEU B  97      18.932  18.506  27.978  4.00  1.00            
ATOM   1496    O LEU B  97      18.779  17.312  27.727  4.00  1.00            
ATOM   1497    N ASN B  98      18.552  19.044  29.148  4.00  1.00            
ATOM   1498   CA ASN B  98      17.878  18.200  30.081  4.00  1.00            
ATOM   1499   CB ASN B  98      18.645  17.940  31.389  4.00  1.00            
ATOM   1500   CG ASN B  98      19.751  16.939  31.088  4.00  1.00            
ATOM   1501  OD1 ASN B  98      19.895  16.476  29.958  4.00  1.00            
ATOM   1502  ND2 ASN B  98      20.542  16.582  32.134  4.00  1.00            
ATOM   1503    C ASN B  98      16.606  18.865  30.444  4.00  1.00            
ATOM   1504    O ASN B  98      16.551  20.080  30.622  4.00  1.00            
ATOM   1505    N PHE B  99      15.530  18.068  30.548  1.00  1.00            
ATOM   1506   CA PHE B  99      14.291  18.673  30.902  1.00  1.00            
ATOM   1507   CB PHE B  99      13.788  19.671  29.843  1.00  1.00            
ATOM   1508   CG PHE B  99      13.459  18.916  28.601  1.00  1.00            
ATOM   1509  CD1 PHE B  99      14.414  18.690  27.636  1.00  1.00            
ATOM   1510  CD2 PHE B  99      12.188  18.429  28.405  1.00  1.00            
ATOM   1511  CE1 PHE B  99      14.101  17.993  26.492  1.00  1.00            
ATOM   1512  CE2 PHE B  99      11.870  17.732  27.265  1.00  1.00            
ATOM   1513   CZ PHE B  99      12.827  17.513  26.305  1.00  1.00            
ATOM   1514    C PHE B  99      13.259  17.563  31.028  1.00  1.00            
ATOM   1515    O PHE B  99      12.051  17.892  31.175  1.00  1.00            
ATOM   1516  OXT PHE B  99      13.665  16.372  30.981  1.00  1.00            
ATOM   1517    N SER C   1      38.052  12.643  12.309  4.00  0.00            
ATOM   1518   CA SER C   1      36.927  12.725  11.353  4.00  0.00            
ATOM   1519   CB SER C   1      36.302  11.338  11.161  4.00  0.00            
ATOM   1520   OG SER C   1      37.268  10.457  10.606  4.00  0.00            
ATOM   1521    C SER C   1      35.882  13.641  11.876  4.00  0.00            
ATOM   1522    O SER C   1      35.798  13.872  13.080  4.00  0.00            
ATOM   1523    N TYR C   2      35.064  14.206  10.971  4.00  0.00            
ATOM   1524   CA TYR C   2      34.096  15.142  11.445  4.00  0.00            
ATOM   1525   CB TYR C   2      34.684  16.561  11.539  4.00  0.00            
ATOM   1526   CG TYR C   2      35.167  16.949  10.182  4.00  0.00            
ATOM   1527  CD1 TYR C   2      36.401  16.547   9.726  4.00  0.00            
ATOM   1528  CD2 TYR C   2      34.374  17.708   9.358  4.00  0.00            
ATOM   1529  CE1 TYR C   2      36.835  16.909   8.471  4.00  0.00            
ATOM   1530  CE2 TYR C   2      34.797  18.075   8.104  4.00  0.00            
ATOM   1531   CZ TYR C   2      36.034  17.676   7.659  4.00  0.00            
ATOM   1532   OH TYR C   2      36.475  18.051   6.373  4.00  0.00            
ATOM   1533    C TYR C   2      32.917  15.167  10.532  4.00  0.00            
ATOM   1534    O TYR C   2      32.822  14.382   9.590  4.00  0.00            
ATOM   1535    N PHE C   3      31.968  16.082  10.825  4.00  0.00            
ATOM   1536   CA PHE C   3      30.751  16.176  10.074  4.00  0.00            
ATOM   1537   CB PHE C   3      29.547  16.704  10.878  4.00  0.00            
ATOM   1538   CG PHE C   3      29.299  15.802  12.037  4.00  0.00            
ATOM   1539  CD1 PHE C   3      28.570  14.643  11.893  4.00  0.00            
ATOM   1540  CD2 PHE C   3      29.810  16.117  13.276  4.00  0.00            
ATOM   1541  CE1 PHE C   3      28.350  13.819  12.971  4.00  0.00            
ATOM   1542  CE2 PHE C   3      29.591  15.297  14.358  4.00  0.00            
ATOM   1543   CZ PHE C   3      28.859  14.144  14.206  4.00  0.00            
ATOM   1544    C PHE C   3      30.912  17.116   8.921  4.00  0.00            
ATOM   1545    O PHE C   3      31.691  18.065   8.974  4.00  0.00            
ATOM   1546    N ASN C   4      30.142  16.874   7.840  4.00  0.00            
ATOM   1547   CA ASN C   4      30.230  17.687   6.660  4.00  0.00            
ATOM   1548   CB ASN C   4      31.126  17.039   5.581  4.00  0.00            
ATOM   1549   CG ASN C   4      31.522  18.076   4.537  4.00  0.00            
ATOM   1550  OD1 ASN C   4      31.124  17.989   3.377  4.00  0.00            
ATOM   1551  ND2 ASN C   4      32.320  19.092   4.963  4.00  0.00            
ATOM   1552    C ASN C   4      28.836  17.827   6.101  4.00  0.00            
ATOM   1553    O ASN C   4      27.856  17.799   6.844  4.00  0.00            
ATOM   1554    N LEU C   5      28.718  17.994   4.765  4.00  0.00            
ATOM   1555   CA LEU C   5      27.456  18.110   4.082  4.00  0.00            
ATOM   1556   CB LEU C   5      26.664  16.791   4.050  4.00  0.00            
ATOM   1557   CG LEU C   5      25.327  16.887   3.295  4.00  0.00            
ATOM   1558  CD1 LEU C   5      25.549  17.165   1.798  4.00  0.00            
ATOM   1559  CD2 LEU C   5      24.456  15.645   3.545  4.00  0.00            
ATOM   1560    C LEU C   5      26.604  19.157   4.722  4.00  0.00            
ATOM   1561    O LEU C   5      25.549  18.849   5.273  4.00  0.00            
ATOM   1562    N ASN C   6      27.033  20.439   4.664  4.00  0.00            
ATOM   1563   CA ASN C   6      26.255  21.400   5.383  4.00  0.00            
ATOM   1564   CB ASN C   6      27.063  22.097   6.485  4.00  0.00            
ATOM   1565   CG ASN C   6      27.412  21.070   7.551  4.00  0.00            
ATOM   1566  OD1 ASN C   6      26.535  20.535   8.227  4.00  0.00            
ATOM   1567  ND2 ASN C   6      28.732  20.781   7.705  4.00  0.00            
ATOM   1568    C ASN C   6      25.627  22.474   4.545  4.00  0.00            
ATOM   1569    O ASN C   6      26.312  23.365   4.043  4.00  0.00            
ATOM   1570    N PRO C   7      24.327  22.395   4.361  4.00  0.00            
ATOM   1571   CA PRO C   7      23.583  23.514   3.835  4.00  0.00            
ATOM   1572   CD PRO C   7      23.679  21.124   4.080  4.00  0.00            
ATOM   1573   CB PRO C   7      22.207  22.964   3.466  4.00  0.00            
ATOM   1574   CG PRO C   7      22.473  21.472   3.189  4.00  0.00            
ATOM   1575    C PRO C   7      23.542  24.597   4.856  4.00  0.00            
ATOM   1576    O PRO C   7      23.747  25.757   4.501  4.00  0.00            
ATOM   1577    N PHE C   8      23.244  24.211   6.117  4.00  0.00            
ATOM   1578   CA PHE C   8      23.313  25.050   7.275  4.00  0.00            
ATOM   1579   CB PHE C   8      24.214  26.287   7.141  4.00  0.00            
ATOM   1580   CG PHE C   8      25.603  25.763   7.072  4.00  0.00            
ATOM   1581  CD1 PHE C   8      26.261  25.425   8.230  4.00  0.00            
ATOM   1582  CD2 PHE C   8      26.232  25.573   5.863  4.00  0.00            
ATOM   1583  CE1 PHE C   8      27.540  24.935   8.184  4.00  0.00            
ATOM   1584  CE2 PHE C   8      27.517  25.086   5.814  4.00  0.00            
ATOM   1585   CZ PHE C   8      28.176  24.770   6.978  4.00  0.00            
ATOM   1586    C PHE C   8      22.024  25.481   7.842  4.00  0.00            
ATOM   1587    O PHE C   8      20.996  25.579   7.175  4.00  0.00            
ATOM   1588    N GLU C   9      22.107  25.719   9.163  4.00  0.00            
ATOM   1589   CA GLU C   9      21.055  26.264   9.944  4.00  0.00            
ATOM   1590   CB GLU C   9      20.051  25.199  10.411  4.00  0.00            
ATOM   1591   CG GLU C   9      19.372  24.446   9.264  4.00  0.00            
ATOM   1592   CD GLU C   9      18.504  23.351   9.872  4.00  0.00            
ATOM   1593  OE1 GLU C   9      18.204  23.448  11.092  4.00  0.00            
ATOM   1594  OE2 GLU C   9      18.133  22.404   9.128  4.00  0.00            
ATOM   1595    C GLU C   9      21.724  26.786  11.181  4.00  0.00            
ATOM   1596    O GLU C   9      21.897  26.050  12.151  4.00  0.00            
ATOM   1597    N VAL C  10      22.127  28.071  11.178  4.00  0.00            
ATOM   1598   CA VAL C  10      22.728  28.642  12.350  4.00  0.00            
ATOM   1599   CB VAL C  10      24.100  29.198  12.117  4.00  0.00            
ATOM   1600  CG1 VAL C  10      24.584  29.870  13.412  4.00  0.00            
ATOM   1601  CG2 VAL C  10      25.006  28.055  11.630  4.00  0.00            
ATOM   1602    C VAL C  10      21.843  29.771  12.701  4.00  0.00            
ATOM   1603    O VAL C  10      21.525  30.604  11.853  4.00  0.00            
ATOM   1604    N LEU C  11      21.397  29.839  13.961  4.00  0.00            
ATOM   1605   CA LEU C  11      20.480  30.903  14.161  4.00  0.00            
ATOM   1606   CB LEU C  11      19.006  30.448  14.178  4.00  0.00            
ATOM   1607   CG LEU C  11      18.667  29.344  15.202  4.00  0.00            
ATOM   1608  CD1 LEU C  11      18.752  29.847  16.653  4.00  0.00            
ATOM   1609  CD2 LEU C  11      17.314  28.690  14.876  4.00  0.00            
ATOM   1610    C LEU C  11      20.749  31.630  15.414  4.00  0.00            
ATOM   1611    O LEU C  11      21.193  31.078  16.420  4.00  0.00            
ATOM   1612    N GLN C  12      20.508  32.942  15.338  4.00  0.00            
ATOM   1613   CA GLN C  12      20.597  33.757  16.491  4.00  0.00            
ATOM   1614   CB GLN C  12      22.036  34.240  16.744  4.00  0.00            
ATOM   1615   CG GLN C  12      22.220  35.123  17.976  4.00  0.00            
ATOM   1616   CD GLN C  12      23.703  35.458  18.078  4.00  0.00            
ATOM   1617  OE1 GLN C  12      24.114  36.256  18.918  4.00  0.00            
ATOM   1618  NE2 GLN C  12      24.534  34.828  17.203  4.00  0.00            
ATOM   1619    C GLN C  12      19.744  34.925  16.184  4.00  0.00            
ATOM   1620    O GLN C  12      20.130  35.820  15.435  4.00  0.00            
ATOM   1621    N ILE C  13      18.537  34.937  16.760  4.00  0.00            
ATOM   1622   CA ILE C  13      17.671  36.031  16.492  4.00  0.00            
ATOM   1623   CB ILE C  13      16.284  35.615  16.098  4.00  0.00            
ATOM   1624  CG1 ILE C  13      15.430  36.844  15.745  4.00  0.00            
ATOM   1625  CG2 ILE C  13      15.708  34.730  17.213  4.00  0.00            
ATOM   1626  CD1 ILE C  13      14.117  36.488  15.050  4.00  0.00            
ATOM   1627    C ILE C  13      17.611  36.797  17.762  4.00  0.00            
ATOM   1628    O ILE C  13      17.399  36.211  18.823  4.00  0.00            
ATOM   1629    N ASP C  14      17.810  38.129  17.717  4.00  0.00            
ATOM   1630   CA ASP C  14      17.981  38.677  19.022  4.00  0.00            
ATOM   1631   CB ASP C  14      19.440  39.082  19.310  4.00  0.00            
ATOM   1632   CG ASP C  14      20.359  37.867  19.317  4.00  0.00            
ATOM   1633  OD1 ASP C  14      20.264  37.012  18.397  4.00  0.00            
ATOM   1634  OD2 ASP C  14      21.184  37.785  20.265  4.00  0.00            
ATOM   1635    C ASP C  14      17.210  39.913  19.330  4.00  0.00            
ATOM   1636    O ASP C  14      17.662  41.028  19.075  4.00  0.00            
ATOM   1637    N PRO C  15      16.055  39.738  19.879  4.00  0.00            
ATOM   1638   CA PRO C  15      15.427  40.868  20.510  4.00  0.00            
ATOM   1639   CD PRO C  15      15.089  38.916  19.164  4.00  0.00            
ATOM   1640   CB PRO C  15      13.922  40.683  20.320  4.00  0.00            
ATOM   1641   CG PRO C  15      13.803  39.750  19.106  4.00  0.00            
ATOM   1642    C PRO C  15      15.780  40.797  21.953  4.00  0.00            
ATOM   1643    O PRO C  15      16.472  39.862  22.353  4.00  0.00            
ATOM   1644    N GLU C  16      15.316  41.771  22.754  4.00  0.00            
ATOM   1645   CA GLU C  16      15.524  41.669  24.163  4.00  0.00            
ATOM   1646   CB GLU C  16      16.787  42.398  24.653  4.00  0.00            
ATOM   1647   CG GLU C  16      18.086  41.768  24.147  4.00  0.00            
ATOM   1648   CD GLU C  16      19.242  42.544  24.760  4.00  0.00            
ATOM   1649  OE1 GLU C  16      18.968  43.515  25.513  4.00  0.00            
ATOM   1650  OE2 GLU C  16      20.415  42.174  24.488  4.00  0.00            
ATOM   1651    C GLU C  16      14.331  42.349  24.816  4.00  0.00            
ATOM   1652    O GLU C  16      14.224  42.294  26.070  4.00  0.00            
ATOM   1653  OXT GLU C  16      13.511  42.940  24.064  4.00  0.00            
END
