# Supplementary material for: Integrative modeling of diverse protein-peptide systems using CABS-dock
Source: PLoS Comput Biol. 2023 Jul 5;19(7):e1011275. doi: 10.1371/journal.pcbi.1011275 (PMC10351741; doi:10.1371/journal.pcbi.1011275)
Supplement: S1 File — Files in pdb format containing atomic coordinates of the structures obtained in this study: the highest-scored amyloid models and 10 examples of the docked peptide for each enzyme-substrate complex. (ZIP) [file pcbi.1011275.s006.zip › 14_HIV1_SYFNLNPFEVLQIDPE/832.pdb]

CRYST1    0.000    0.000    0.000   0.00   0.00   0.00 P 1           1
ATOM      1    N PRO A   1      12.861  15.014  28.772  1.00  1.00            
ATOM      2   CA PRO A   1      13.919  13.973  28.883  1.00  1.00            
ATOM      3   CD PRO A   1      11.641  14.420  28.127  1.00  1.00            
ATOM      4   CB PRO A   1      13.404  12.756  28.120  1.00  1.00            
ATOM      5   CG PRO A   1      11.880  12.905  28.122  1.00  1.00            
ATOM      6    C PRO A   1      15.137  14.563  28.275  1.00  1.00            
ATOM      7    O PRO A   1      15.052  15.644  27.693  1.00  1.00            
ATOM      8    N GLN A   2      16.281  13.871  28.389  4.00  1.00            
ATOM      9   CA GLN A   2      17.473  14.441  27.853  4.00  1.00            
ATOM     10   CB GLN A   2      18.767  13.830  28.424  4.00  1.00            
ATOM     11   CG GLN A   2      18.950  12.343  28.109  4.00  1.00            
ATOM     12   CD GLN A   2      20.264  11.888  28.733  4.00  1.00            
ATOM     13  OE1 GLN A   2      21.150  12.696  29.005  4.00  1.00            
ATOM     14  NE2 GLN A   2      20.396  10.554  28.966  4.00  1.00            
ATOM     15    C GLN A   2      17.490  14.255  26.375  4.00  1.00            
ATOM     16    O GLN A   2      17.317  13.146  25.869  4.00  1.00            
ATOM     17    N ILE A   3      17.694  15.366  25.641  4.00  1.00            
ATOM     18   CA ILE A   3      17.804  15.277  24.219  4.00  1.00            
ATOM     19   CB ILE A   3      16.849  16.175  23.472  4.00  1.00            
ATOM     20  CG1 ILE A   3      16.902  15.873  21.965  4.00  1.00            
ATOM     21  CG2 ILE A   3      17.119  17.642  23.847  4.00  1.00            
ATOM     22  CD1 ILE A   3      16.368  14.488  21.604  4.00  1.00            
ATOM     23    C ILE A   3      19.219  15.637  23.900  4.00  1.00            
ATOM     24    O ILE A   3      19.680  16.741  24.182  4.00  1.00            
ATOM     25    N THR A   4      19.971  14.678  23.331  1.00  1.00            
ATOM     26   CA THR A   4      21.336  14.968  23.016  1.00  1.00            
ATOM     27   CB THR A   4      22.183  13.747  22.799  1.00  1.00            
ATOM     28  OG1 THR A   4      21.705  13.011  21.683  1.00  1.00            
ATOM     29  CG2 THR A   4      22.133  12.879  24.067  1.00  1.00            
ATOM     30    C THR A   4      21.304  15.719  21.727  1.00  1.00            
ATOM     31    O THR A   4      20.376  15.550  20.938  1.00  1.00            
ATOM     32    N LEU A   5      22.307  16.584  21.464  1.00  1.00            
ATOM     33   CA LEU A   5      22.188  17.312  20.238  1.00  1.00            
ATOM     34   CB LEU A   5      22.531  18.816  20.334  1.00  1.00            
ATOM     35   CG LEU A   5      23.681  19.191  21.288  1.00  1.00            
ATOM     36  CD1 LEU A   5      23.265  18.985  22.753  1.00  1.00            
ATOM     37  CD2 LEU A   5      24.991  18.478  20.920  1.00  1.00            
ATOM     38    C LEU A   5      22.973  16.678  19.134  1.00  1.00            
ATOM     39    O LEU A   5      23.935  17.256  18.636  1.00  1.00            
ATOM     40    N TRP A   6      22.572  15.453  18.734  1.00  1.00            
ATOM     41   CA TRP A   6      23.173  14.728  17.646  1.00  1.00            
ATOM     42   CB TRP A   6      22.752  13.252  17.666  1.00  1.00            
ATOM     43   CG TRP A   6      23.469  12.381  16.669  1.00  1.00            
ATOM     44  CD2 TRP A   6      24.732  11.752  16.933  1.00  1.00            
ATOM     45  CD1 TRP A   6      23.110  12.018  15.405  1.00  1.00            
ATOM     46  NE1 TRP A   6      24.068  11.193  14.866  1.00  1.00            
ATOM     47  CE2 TRP A   6      25.072  11.022  15.795  1.00  1.00            
ATOM     48  CE3 TRP A   6      25.540  11.780  18.033  1.00  1.00            
ATOM     49  CZ2 TRP A   6      26.234  10.306  15.741  1.00  1.00            
ATOM     50  CZ3 TRP A   6      26.710  11.056  17.976  1.00  1.00            
ATOM     51  CH2 TRP A   6      27.049  10.333  16.851  1.00  1.00            
ATOM     52    C TRP A   6      22.783  15.310  16.318  1.00  1.00            
ATOM     53    O TRP A   6      23.633  15.673  15.506  1.00  1.00            
ATOM     54    N LYS A   7      21.461  15.423  16.088  1.00  1.00            
ATOM     55   CA LYS A   7      20.878  15.932  14.875  1.00  1.00            
ATOM     56   CB LYS A   7      19.836  14.986  14.255  1.00  1.00            
ATOM     57   CG LYS A   7      20.422  13.656  13.786  1.00  1.00            
ATOM     58   CD LYS A   7      19.364  12.593  13.481  1.00  1.00            
ATOM     59   CE LYS A   7      18.511  12.914  12.250  1.00  1.00            
ATOM     60   NZ LYS A   7      17.596  11.789  11.960  1.00  1.00            
ATOM     61    C LYS A   7      20.141  17.134  15.346  1.00  1.00            
ATOM     62    O LYS A   7      20.587  17.805  16.275  1.00  1.00            
ATOM     63    N ARG A   8      18.999  17.455  14.714  1.00  1.00            
ATOM     64   CA ARG A   8      18.292  18.599  15.190  1.00  1.00            
ATOM     65   CB ARG A   8      17.357  19.235  14.141  1.00  1.00            
ATOM     66   CG ARG A   8      18.069  19.685  12.863  1.00  1.00            
ATOM     67   CD ARG A   8      17.153  20.484  11.934  1.00  1.00            
ATOM     68   NE ARG A   8      15.893  19.701  11.776  1.00  1.00            
ATOM     69   CZ ARG A   8      15.733  18.831  10.737  1.00  1.00            
ATOM     70  NH1 ARG A   8      16.700  18.718   9.780  1.00  1.00            
ATOM     71  NH2 ARG A   8      14.600  18.075  10.653  1.00  1.00            
ATOM     72    C ARG A   8      17.434  18.163  16.326  1.00  1.00            
ATOM     73    O ARG A   8      16.671  17.206  16.189  1.00  1.00            
ATOM     74    N PRO A   9      17.589  18.820  17.458  1.00  1.00            
ATOM     75   CA PRO A   9      16.782  18.504  18.604  1.00  1.00            
ATOM     76   CD PRO A   9      18.052  20.194  17.494  1.00  1.00            
ATOM     77   CB PRO A   9      17.126  19.555  19.652  1.00  1.00            
ATOM     78   CG PRO A   9      17.451  20.786  18.788  1.00  1.00            
ATOM     79    C PRO A   9      15.399  18.701  18.078  1.00  1.00            
ATOM     80    O PRO A   9      15.083  19.797  17.617  1.00  1.00            
ATOM     81    N LEU A  10      14.558  17.664  18.124  4.00  1.00            
ATOM     82   CA LEU A  10      13.271  17.864  17.549  4.00  1.00            
ATOM     83   CB LEU A  10      12.866  16.777  16.535  4.00  1.00            
ATOM     84   CG LEU A  10      11.471  16.995  15.915  4.00  1.00            
ATOM     85  CD1 LEU A  10      11.440  18.247  15.024  4.00  1.00            
ATOM     86  CD2 LEU A  10      10.970  15.730  15.197  4.00  1.00            
ATOM     87    C LEU A  10      12.302  17.789  18.652  4.00  1.00            
ATOM     88    O LEU A  10      12.490  17.052  19.619  4.00  1.00            
ATOM     89    N VAL A  11      11.236  18.586  18.537  4.00  1.00            
ATOM     90   CA VAL A  11      10.275  18.563  19.578  4.00  1.00            
ATOM     91   CB VAL A  11      10.395  19.753  20.492  4.00  1.00            
ATOM     92  CG1 VAL A  11       9.284  19.713  21.554  4.00  1.00            
ATOM     93  CG2 VAL A  11      11.814  19.766  21.083  4.00  1.00            
ATOM     94    C VAL A  11       8.936  18.644  18.930  4.00  1.00            
ATOM     95    O VAL A  11       8.810  19.093  17.792  4.00  1.00            
ATOM     96    N THR A  12       7.894  18.179  19.640  4.00  1.00            
ATOM     97   CA THR A  12       6.575  18.287  19.108  4.00  1.00            
ATOM     98   CB THR A  12       5.746  17.050  19.299  4.00  1.00            
ATOM     99  OG1 THR A  12       4.490  17.200  18.653  4.00  1.00            
ATOM    100  CG2 THR A  12       5.554  16.791  20.804  4.00  1.00            
ATOM    101    C THR A  12       5.928  19.411  19.861  4.00  1.00            
ATOM    102    O THR A  12       6.012  19.479  21.086  4.00  1.00            
ATOM    103    N ILE A  13       5.284  20.350  19.137  4.00  1.00            
ATOM    104   CA ILE A  13       4.701  21.483  19.799  4.00  1.00            
ATOM    105   CB ILE A  13       5.411  22.776  19.534  4.00  1.00            
ATOM    106  CG1 ILE A  13       5.322  23.146  18.047  4.00  1.00            
ATOM    107  CG2 ILE A  13       6.852  22.646  20.053  4.00  1.00            
ATOM    108  CD1 ILE A  13       5.742  24.588  17.769  4.00  1.00            
ATOM    109    C ILE A  13       3.304  21.653  19.317  4.00  1.00            
ATOM    110    O ILE A  13       2.927  21.137  18.266  4.00  1.00            
ATOM    111    N ARG A  14       2.482  22.359  20.117  4.00  1.00            
ATOM    112   CA ARG A  14       1.134  22.585  19.702  4.00  1.00            
ATOM    113   CB ARG A  14       0.102  21.862  20.587  4.00  1.00            
ATOM    114   CG ARG A  14       0.243  20.337  20.579  4.00  1.00            
ATOM    115   CD ARG A  14      -0.681  19.622  21.570  4.00  1.00            
ATOM    116   NE ARG A  14      -1.967  19.326  20.876  4.00  1.00            
ATOM    117   CZ ARG A  14      -2.099  18.180  20.146  4.00  1.00            
ATOM    118  NH1 ARG A  14      -1.041  17.329  20.013  4.00  1.00            
ATOM    119  NH2 ARG A  14      -3.291  17.883  19.549  4.00  1.00            
ATOM    120    C ARG A  14       0.848  24.040  19.821  4.00  1.00            
ATOM    121    O ARG A  14       0.963  24.625  20.897  4.00  1.00            
ATOM    122    N ILE A  15       0.469  24.663  18.694  4.00  1.00            
ATOM    123   CA ILE A  15       0.107  26.045  18.710  4.00  1.00            
ATOM    124   CB ILE A  15       1.124  26.938  18.056  4.00  1.00            
ATOM    125  CG1 ILE A  15       0.740  28.416  18.230  4.00  1.00            
ATOM    126  CG2 ILE A  15       1.281  26.497  16.593  4.00  1.00            
ATOM    127  CD1 ILE A  15       1.831  29.386  17.780  4.00  1.00            
ATOM    128    C ILE A  15      -1.148  26.147  17.915  4.00  1.00            
ATOM    129    O ILE A  15      -1.325  25.416  16.941  4.00  1.00            
ATOM    130    N GLY A  16      -2.060  27.058  18.307  3.00  1.00            
ATOM    131   CA GLY A  16      -3.301  27.121  17.597  3.00  1.00            
ATOM    132    C GLY A  16      -3.903  25.773  17.795  3.00  1.00            
ATOM    133    O GLY A  16      -4.087  25.325  18.926  3.00  1.00            
ATOM    134    N GLY A  17      -4.239  25.090  16.688  3.00  1.00            
ATOM    135   CA GLY A  17      -4.703  23.741  16.800  3.00  1.00            
ATOM    136    C GLY A  17      -3.893  22.990  15.803  3.00  1.00            
ATOM    137    O GLY A  17      -4.423  22.336  14.907  3.00  1.00            
ATOM    138    N GLN A  18      -2.559  23.058  15.957  4.00  1.00            
ATOM    139   CA GLN A  18      -1.708  22.446  14.987  4.00  1.00            
ATOM    140   CB GLN A  18      -1.154  23.487  14.000  4.00  1.00            
ATOM    141   CG GLN A  18      -0.228  22.940  12.914  4.00  1.00            
ATOM    142   CD GLN A  18       0.200  24.126  12.060  4.00  1.00            
ATOM    143  OE1 GLN A  18      -0.629  24.929  11.633  4.00  1.00            
ATOM    144  NE2 GLN A  18       1.532  24.252  11.814  4.00  1.00            
ATOM    145    C GLN A  18      -0.545  21.847  15.698  4.00  1.00            
ATOM    146    O GLN A  18      -0.063  22.394  16.690  4.00  1.00            
ATOM    147    N LEU A  19      -0.070  20.688  15.210  4.00  1.00            
ATOM    148   CA LEU A  19       1.094  20.102  15.798  4.00  1.00            
ATOM    149   CB LEU A  19       1.030  18.571  15.922  4.00  1.00            
ATOM    150   CG LEU A  19      -0.052  18.078  16.902  4.00  1.00            
ATOM    151  CD1 LEU A  19      -1.463  18.441  16.412  4.00  1.00            
ATOM    152  CD2 LEU A  19       0.106  16.578  17.195  4.00  1.00            
ATOM    153    C LEU A  19       2.216  20.438  14.882  4.00  1.00            
ATOM    154    O LEU A  19       2.188  20.099  13.699  4.00  1.00            
ATOM    155    N LYS A  20       3.237  21.140  15.405  4.00  1.00            
ATOM    156   CA LYS A  20       4.316  21.498  14.542  4.00  1.00            
ATOM    157   CB LYS A  20       4.559  23.011  14.408  4.00  1.00            
ATOM    158   CG LYS A  20       5.723  23.330  13.468  4.00  1.00            
ATOM    159   CD LYS A  20       5.787  24.790  13.016  4.00  1.00            
ATOM    160   CE LYS A  20       5.222  25.019  11.613  4.00  1.00            
ATOM    161   NZ LYS A  20       5.524  26.397  11.165  4.00  1.00            
ATOM    162    C LYS A  20       5.571  20.891  15.072  4.00  1.00            
ATOM    163    O LYS A  20       5.688  20.602  16.262  4.00  1.00            
ATOM    164    N GLU A  21       6.536  20.656  14.162  4.00  1.00            
ATOM    165   CA GLU A  21       7.819  20.157  14.549  4.00  1.00            
ATOM    166   CB GLU A  21       8.733  19.831  13.360  4.00  1.00            
ATOM    167   CG GLU A  21       9.077  21.084  12.551  4.00  1.00            
ATOM    168   CD GLU A  21      10.014  20.690  11.422  4.00  1.00            
ATOM    169  OE1 GLU A  21      10.066  19.476  11.092  4.00  1.00            
ATOM    170  OE2 GLU A  21      10.690  21.601  10.874  4.00  1.00            
ATOM    171    C GLU A  21       8.456  21.323  15.238  4.00  1.00            
ATOM    172    O GLU A  21       8.105  22.469  14.958  4.00  1.00            
ATOM    173    N ALA A  22       9.389  21.083  16.180  4.00  1.00            
ATOM    174   CA ALA A  22       9.969  22.218  16.840  4.00  1.00            
ATOM    175   CB ALA A  22       9.391  22.469  18.243  4.00  1.00            
ATOM    176    C ALA A  22      11.429  21.989  17.009  4.00  1.00            
ATOM    177    O ALA A  22      11.907  20.855  16.971  4.00  1.00            
ATOM    178    N LEU A  23      12.181  23.094  17.175  4.00  1.00            
ATOM    179   CA LEU A  23      13.598  22.997  17.340  4.00  1.00            
ATOM    180   CB LEU A  23      14.313  23.594  16.110  4.00  1.00            
ATOM    181   CG LEU A  23      15.805  23.257  15.945  4.00  1.00            
ATOM    182  CD1 LEU A  23      16.648  23.762  17.120  4.00  1.00            
ATOM    183  CD2 LEU A  23      15.999  21.768  15.624  4.00  1.00            
ATOM    184    C LEU A  23      13.929  23.839  18.543  4.00  1.00            
ATOM    185    O LEU A  23      13.801  25.062  18.495  4.00  1.00            
ATOM    186    N LEU A  24      14.356  23.213  19.666  4.00  1.00            
ATOM    187   CA LEU A  24      14.705  23.987  20.830  4.00  1.00            
ATOM    188   CB LEU A  24      15.043  23.163  22.085  4.00  1.00            
ATOM    189   CG LEU A  24      13.838  22.469  22.733  4.00  1.00            
ATOM    190  CD1 LEU A  24      14.258  21.719  24.006  4.00  1.00            
ATOM    191  CD2 LEU A  24      12.704  23.470  22.985  4.00  1.00            
ATOM    192    C LEU A  24      15.963  24.705  20.472  4.00  1.00            
ATOM    193    O LEU A  24      16.842  24.140  19.825  4.00  1.00            
ATOM    194    N ASP A  25      16.090  25.981  20.880  1.00  1.00            
ATOM    195   CA ASP A  25      17.258  26.695  20.464  1.00  1.00            
ATOM    196   CB ASP A  25      16.948  27.622  19.274  1.00  1.00            
ATOM    197   CG ASP A  25      18.231  28.201  18.707  1.00  1.00            
ATOM    198  OD1 ASP A  25      19.326  27.833  19.208  1.00  1.00            
ATOM    199  OD2 ASP A  25      18.128  29.028  17.762  1.00  1.00            
ATOM    200    C ASP A  25      17.746  27.556  21.583  1.00  1.00            
ATOM    201    O ASP A  25      17.049  28.464  22.034  1.00  1.00            
ATOM    202    N THR A  26      18.969  27.273  22.065  3.00  1.00            
ATOM    203   CA THR A  26      19.566  28.058  23.103  3.00  1.00            
ATOM    204   CB THR A  26      20.774  27.406  23.709  3.00  1.00            
ATOM    205  OG1 THR A  26      21.286  28.200  24.770  3.00  1.00            
ATOM    206  CG2 THR A  26      21.830  27.184  22.620  3.00  1.00            
ATOM    207    C THR A  26      19.905  29.423  22.568  3.00  1.00            
ATOM    208    O THR A  26      19.761  30.421  23.273  3.00  1.00            
ATOM    209    N GLY A  27      20.354  29.502  21.298  3.00  1.00            
ATOM    210   CA GLY A  27      20.787  30.744  20.707  3.00  1.00            
ATOM    211    C GLY A  27      19.678  31.748  20.586  3.00  1.00            
ATOM    212    O GLY A  27      19.873  32.923  20.895  3.00  1.00            
ATOM    213    N ALA A  28      18.479  31.329  20.137  1.00  1.00            
ATOM    214   CA ALA A  28      17.458  32.307  19.872  1.00  1.00            
ATOM    215   CB ALA A  28      16.274  31.750  19.066  1.00  1.00            
ATOM    216    C ALA A  28      16.911  32.880  21.131  1.00  1.00            
ATOM    217    O ALA A  28      16.486  32.162  22.034  1.00  1.00            
ATOM    218    N ASP A  29      16.935  34.223  21.215  1.00  1.00            
ATOM    219   CA ASP A  29      16.340  34.898  22.324  1.00  1.00            
ATOM    220   CB ASP A  29      16.723  36.386  22.404  1.00  1.00            
ATOM    221   CG ASP A  29      18.199  36.447  22.781  1.00  1.00            
ATOM    222  OD1 ASP A  29      18.811  35.356  22.927  1.00  1.00            
ATOM    223  OD2 ASP A  29      18.733  37.579  22.934  1.00  1.00            
ATOM    224    C ASP A  29      14.853  34.789  22.167  1.00  1.00            
ATOM    225    O ASP A  29      14.133  34.555  23.138  1.00  1.00            
ATOM    226    N ASP A  30      14.359  34.928  20.917  1.00  1.00            
ATOM    227   CA ASP A  30      12.942  34.945  20.683  1.00  1.00            
ATOM    228   CB ASP A  30      12.505  36.201  19.904  1.00  1.00            
ATOM    229   CG ASP A  30      11.085  36.610  20.290  1.00  1.00            
ATOM    230  OD1 ASP A  30      10.220  35.724  20.514  1.00  1.00            
ATOM    231  OD2 ASP A  30      10.858  37.846  20.385  1.00  1.00            
ATOM    232    C ASP A  30      12.580  33.728  19.882  1.00  1.00            
ATOM    233    O ASP A  30      13.449  33.022  19.372  1.00  1.00            
ATOM    234    N THR A  31      11.265  33.447  19.782  1.00  1.00            
ATOM    235   CA THR A  31      10.759  32.310  19.070  1.00  1.00            
ATOM    236   CB THR A  31       9.420  31.845  19.562  1.00  1.00            
ATOM    237  OG1 THR A  31       9.086  30.598  18.972  1.00  1.00            
ATOM    238  CG2 THR A  31       8.366  32.905  19.195  1.00  1.00            
ATOM    239    C THR A  31      10.588  32.666  17.656  1.00  1.00            
ATOM    240    O THR A  31      10.672  33.829  17.268  1.00  1.00            
ATOM    241    N VAL A  32      10.402  31.626  16.836  4.00  1.00            
ATOM    242   CA VAL A  32      10.092  31.896  15.482  4.00  1.00            
ATOM    243   CB VAL A  32      11.253  31.894  14.533  4.00  1.00            
ATOM    244  CG1 VAL A  32      11.620  30.436  14.213  4.00  1.00            
ATOM    245  CG2 VAL A  32      10.858  32.698  13.284  4.00  1.00            
ATOM    246    C VAL A  32       9.227  30.783  15.028  4.00  1.00            
ATOM    247    O VAL A  32       9.300  29.669  15.544  4.00  1.00            
ATOM    248    N LEU A  33       8.349  31.071  14.060  4.00  1.00            
ATOM    249   CA LEU A  33       7.554  30.018  13.525  4.00  1.00            
ATOM    250   CB LEU A  33       6.119  29.956  14.080  4.00  1.00            
ATOM    251   CG LEU A  33       6.016  29.627  15.581  4.00  1.00            
ATOM    252  CD1 LEU A  33       6.566  28.225  15.888  4.00  1.00            
ATOM    253  CD2 LEU A  33       6.643  30.730  16.447  4.00  1.00            
ATOM    254    C LEU A  33       7.410  30.301  12.060  4.00  1.00            
ATOM    255    O LEU A  33       7.477  31.455  11.645  4.00  1.00            
ATOM    256    N GLU A  34       7.217  29.252  11.232  4.00  1.00            
ATOM    257   CA GLU A  34       6.959  29.463   9.832  4.00  1.00            
ATOM    258   CB GLU A  34       6.788  28.165   9.023  4.00  1.00            
ATOM    259   CG GLU A  34       6.473  28.407   7.543  4.00  1.00            
ATOM    260   CD GLU A  34       6.064  27.079   6.916  4.00  1.00            
ATOM    261  OE1 GLU A  34       5.392  26.279   7.620  4.00  1.00            
ATOM    262  OE2 GLU A  34       6.417  26.850   5.729  4.00  1.00            
ATOM    263    C GLU A  34       5.613  30.127   9.835  4.00  1.00            
ATOM    264    O GLU A  34       4.941  30.145  10.865  4.00  1.00            
ATOM    265    N GLU A  35       5.172  30.706   8.699  1.00  1.00            
ATOM    266   CA GLU A  35       3.951  31.462   8.752  1.00  1.00            
ATOM    267   CB GLU A  35       3.664  32.360   7.537  1.00  1.00            
ATOM    268   CG GLU A  35       2.475  33.285   7.811  1.00  1.00            
ATOM    269   CD GLU A  35       2.391  34.340   6.720  1.00  1.00            
ATOM    270  OE1 GLU A  35       3.191  34.261   5.750  1.00  1.00            
ATOM    271  OE2 GLU A  35       1.520  35.242   6.847  1.00  1.00            
ATOM    272    C GLU A  35       2.744  30.625   9.008  1.00  1.00            
ATOM    273    O GLU A  35       2.625  29.491   8.546  1.00  1.00            
ATOM    274    N MET A  36       1.826  31.205   9.810  1.00  1.00            
ATOM    275   CA MET A  36       0.557  30.631  10.148  1.00  1.00            
ATOM    276   CB MET A  36       0.586  29.800  11.441  1.00  1.00            
ATOM    277   CG MET A  36      -0.686  28.985  11.684  1.00  1.00            
ATOM    278   SD MET A  36      -0.673  28.030  13.232  1.00  1.00            
ATOM    279   CE MET A  36       0.821  27.081  12.829  1.00  1.00            
ATOM    280    C MET A  36      -0.351  31.795  10.401  1.00  1.00            
ATOM    281    O MET A  36       0.092  32.838  10.879  1.00  1.00            
ATOM    282    N ASN A  37      -1.652  31.659  10.078  1.00  1.00            
ATOM    283   CA ASN A  37      -2.565  32.737  10.331  1.00  1.00            
ATOM    284   CB ASN A  37      -3.786  32.739   9.395  1.00  1.00            
ATOM    285   CG ASN A  37      -3.321  33.015   7.976  1.00  1.00            
ATOM    286  OD1 ASN A  37      -2.845  34.106   7.666  1.00  1.00            
ATOM    287  ND2 ASN A  37      -3.462  31.998   7.084  1.00  1.00            
ATOM    288    C ASN A  37      -3.111  32.475  11.692  1.00  1.00            
ATOM    289    O ASN A  37      -3.817  31.491  11.902  1.00  1.00            
ATOM    290    N LEU A  38      -2.781  33.342  12.664  1.00  1.00            
ATOM    291   CA LEU A  38      -3.299  33.120  13.976  1.00  1.00            
ATOM    292   CB LEU A  38      -2.211  32.843  15.028  1.00  1.00            
ATOM    293   CG LEU A  38      -1.474  31.516  14.770  1.00  1.00            
ATOM    294  CD1 LEU A  38      -0.408  31.246  15.842  1.00  1.00            
ATOM    295  CD2 LEU A  38      -2.469  30.353  14.611  1.00  1.00            
ATOM    296    C LEU A  38      -4.029  34.355  14.391  1.00  1.00            
ATOM    297    O LEU A  38      -3.623  35.474  14.087  1.00  1.00            
ATOM    298    N PRO A  39      -5.136  34.154  15.043  1.00  1.00            
ATOM    299   CA PRO A  39      -5.936  35.260  15.488  1.00  1.00            
ATOM    300   CD PRO A  39      -5.954  32.982  14.758  1.00  1.00            
ATOM    301   CB PRO A  39      -7.357  34.724  15.667  1.00  1.00            
ATOM    302   CG PRO A  39      -7.211  33.193  15.611  1.00  1.00            
ATOM    303    C PRO A  39      -5.355  35.881  16.716  1.00  1.00            
ATOM    304    O PRO A  39      -4.676  35.189  17.473  1.00  1.00            
ATOM    305    N GLY A  40      -5.598  37.192  16.927  1.00  1.00            
ATOM    306   CA GLY A  40      -5.107  37.777  18.134  1.00  1.00            
ATOM    307    C GLY A  40      -4.609  39.152  17.877  1.00  1.00            
ATOM    308    O GLY A  40      -4.699  39.674  16.766  1.00  1.00            
ATOM    309    N LYS A  41      -4.067  39.776  18.941  1.00  1.00            
ATOM    310   CA LYS A  41      -3.534  41.093  18.801  1.00  1.00            
ATOM    311   CB LYS A  41      -3.183  41.762  20.145  1.00  1.00            
ATOM    312   CG LYS A  41      -2.897  43.261  20.030  1.00  1.00            
ATOM    313   CD LYS A  41      -2.989  44.018  21.359  1.00  1.00            
ATOM    314   CE LYS A  41      -4.410  44.485  21.694  1.00  1.00            
ATOM    315   NZ LYS A  41      -4.399  45.329  22.910  1.00  1.00            
ATOM    316    C LYS A  41      -2.306  40.939  17.982  1.00  1.00            
ATOM    317    O LYS A  41      -1.537  40.000  18.177  1.00  1.00            
ATOM    318    N TRP A  42      -2.096  41.849  17.017  1.00  1.00            
ATOM    319   CA TRP A  42      -0.970  41.631  16.168  1.00  1.00            
ATOM    320   CB TRP A  42      -1.366  41.468  14.686  1.00  1.00            
ATOM    321   CG TRP A  42      -1.764  42.748  13.973  1.00  1.00            
ATOM    322  CD2 TRP A  42      -0.966  43.380  12.956  1.00  1.00            
ATOM    323  CD1 TRP A  42      -2.911  43.481  14.069  1.00  1.00            
ATOM    324  NE1 TRP A  42      -2.867  44.542  13.195  1.00  1.00            
ATOM    325  CE2 TRP A  42      -1.680  44.487  12.496  1.00  1.00            
ATOM    326  CE3 TRP A  42       0.255  43.057  12.437  1.00  1.00            
ATOM    327  CZ2 TRP A  42      -1.180  45.290  11.509  1.00  1.00            
ATOM    328  CZ3 TRP A  42       0.761  43.875  11.449  1.00  1.00            
ATOM    329  CH2 TRP A  42       0.056  44.969  10.993  1.00  1.00            
ATOM    330    C TRP A  42      -0.099  42.827  16.236  1.00  1.00            
ATOM    331    O TRP A  42      -0.567  43.964  16.256  1.00  1.00            
ATOM    332    N LYS A  43       1.213  42.576  16.314  4.00  1.00            
ATOM    333   CA LYS A  43       2.155  43.647  16.256  4.00  1.00            
ATOM    334   CB LYS A  43       2.751  44.028  17.614  4.00  1.00            
ATOM    335   CG LYS A  43       1.693  44.573  18.580  4.00  1.00            
ATOM    336   CD LYS A  43       0.915  45.767  18.018  4.00  1.00            
ATOM    337   CE LYS A  43      -0.150  46.318  18.970  4.00  1.00            
ATOM    338   NZ LYS A  43       0.380  47.483  19.711  4.00  1.00            
ATOM    339    C LYS A  43       3.236  43.126  15.369  4.00  1.00            
ATOM    340    O LYS A  43       3.686  41.991  15.519  4.00  1.00            
ATOM    341    N PRO A  44       3.632  43.917  14.415  4.00  0.00            
ATOM    342   CA PRO A  44       4.676  43.504  13.517  4.00  0.00            
ATOM    343   CD PRO A  44       2.728  44.873  13.807  4.00  0.00            
ATOM    344   CB PRO A  44       4.463  44.310  12.230  4.00  0.00            
ATOM    345   CG PRO A  44       3.533  45.464  12.643  4.00  0.00            
ATOM    346    C PRO A  44       6.023  43.699  14.117  4.00  0.00            
ATOM    347    O PRO A  44       6.165  44.511  15.030  4.00  0.00            
ATOM    348    N LYS A  45       7.028  42.951  13.619  4.00  0.00            
ATOM    349   CA LYS A  45       8.381  43.063  14.074  4.00  0.00            
ATOM    350   CB LYS A  45       8.743  42.116  15.229  4.00  0.00            
ATOM    351   CG LYS A  45      10.205  42.246  15.655  4.00  0.00            
ATOM    352   CD LYS A  45      10.542  43.616  16.237  4.00  0.00            
ATOM    353   CE LYS A  45      12.039  43.849  16.443  4.00  0.00            
ATOM    354   NZ LYS A  45      12.261  45.219  16.957  4.00  0.00            
ATOM    355    C LYS A  45       9.271  42.726  12.935  4.00  0.00            
ATOM    356    O LYS A  45       8.882  42.008  12.017  4.00  0.00            
ATOM    357    N MET A  46      10.489  43.288  12.941  4.00  0.00            
ATOM    358   CA MET A  46      11.424  42.891  11.943  4.00  0.00            
ATOM    359   CB MET A  46      12.035  44.059  11.154  4.00  0.00            
ATOM    360   CG MET A  46      11.007  44.786  10.284  4.00  0.00            
ATOM    361   SD MET A  46      11.684  46.157   9.302  4.00  0.00            
ATOM    362   CE MET A  46      12.559  45.078   8.133  4.00  0.00            
ATOM    363    C MET A  46      12.506  42.217  12.710  4.00  0.00            
ATOM    364    O MET A  46      13.187  42.846  13.519  4.00  0.00            
ATOM    365    N ILE A  47      12.684  40.904  12.491  4.00  0.00            
ATOM    366   CA ILE A  47      13.676  40.229  13.258  4.00  0.00            
ATOM    367   CB ILE A  47      13.189  39.031  14.014  4.00  0.00            
ATOM    368  CG1 ILE A  47      12.279  39.515  15.161  4.00  0.00            
ATOM    369  CG2 ILE A  47      14.408  38.218  14.478  4.00  0.00            
ATOM    370  CD1 ILE A  47      11.678  38.401  16.012  4.00  0.00            
ATOM    371    C ILE A  47      14.824  39.886  12.409  4.00  0.00            
ATOM    372    O ILE A  47      14.700  39.315  11.328  4.00  0.00            
ATOM    373    N GLY A  48      16.000  40.273  12.918  4.00  0.00            
ATOM    374   CA GLY A  48      17.197  40.048  12.199  4.00  0.00            
ATOM    375    C GLY A  48      17.523  38.612  12.342  4.00  0.00            
ATOM    376    O GLY A  48      16.837  37.857  13.029  4.00  0.00            
ATOM    377    N GLY A  49      18.600  38.211  11.662  4.00  0.00            
ATOM    378   CA GLY A  49      19.072  36.870  11.689  4.00  0.00            
ATOM    379    C GLY A  49      20.490  37.015  11.332  4.00  0.00            
ATOM    380    O GLY A  49      21.096  38.065  11.541  4.00  0.00            
ATOM    381    N ILE A  50      21.069  35.956  10.773  3.00  0.00            
ATOM    382   CA ILE A  50      22.461  36.069  10.559  3.00  0.00            
ATOM    383   CB ILE A  50      23.085  34.734  10.234  3.00  0.00            
ATOM    384  CG1 ILE A  50      24.611  34.791  10.398  3.00  0.00            
ATOM    385  CG2 ILE A  50      22.605  34.267   8.849  3.00  0.00            
ATOM    386  CD1 ILE A  50      25.255  33.407  10.465  3.00  0.00            
ATOM    387    C ILE A  50      22.839  37.080   9.533  3.00  0.00            
ATOM    388    O ILE A  50      23.672  37.947   9.791  3.00  0.00            
ATOM    389    N GLY A  51      22.226  37.012   8.345  3.00  0.00            
ATOM    390   CA GLY A  51      22.550  37.946   7.315  3.00  0.00            
ATOM    391    C GLY A  51      21.282  38.091   6.582  3.00  0.00            
ATOM    392    O GLY A  51      21.233  38.045   5.354  3.00  0.00            
ATOM    393    N GLY A  52      20.210  38.282   7.361  4.00  0.00            
ATOM    394   CA GLY A  52      18.934  38.387   6.758  4.00  0.00            
ATOM    395    C GLY A  52      18.036  39.077   7.722  4.00  0.00            
ATOM    396    O GLY A  52      18.259  39.065   8.931  4.00  0.00            
ATOM    397    N PHE A  53      16.985  39.714   7.185  4.00  0.00            
ATOM    398   CA PHE A  53      16.017  40.344   8.023  4.00  0.00            
ATOM    399   CB PHE A  53      15.659  41.786   7.612  4.00  0.00            
ATOM    400   CG PHE A  53      16.828  42.697   7.772  4.00  0.00            
ATOM    401  CD1 PHE A  53      17.753  42.841   6.762  4.00  0.00            
ATOM    402  CD2 PHE A  53      16.988  43.424   8.928  4.00  0.00            
ATOM    403  CE1 PHE A  53      18.826  43.689   6.907  4.00  0.00            
ATOM    404  CE2 PHE A  53      18.058  44.273   9.077  4.00  0.00            
ATOM    405   CZ PHE A  53      18.980  44.408   8.068  4.00  0.00            
ATOM    406    C PHE A  53      14.777  39.578   7.776  4.00  0.00            
ATOM    407    O PHE A  53      14.536  39.110   6.663  4.00  0.00            
ATOM    408    N ILE A  54      13.960  39.402   8.818  4.00  0.00            
ATOM    409   CA ILE A  54      12.769  38.670   8.575  4.00  0.00            
ATOM    410   CB ILE A  54      12.752  37.320   9.233  4.00  0.00            
ATOM    411  CG1 ILE A  54      13.882  36.432   8.685  4.00  0.00            
ATOM    412  CG2 ILE A  54      11.349  36.722   9.028  4.00  0.00            
ATOM    413  CD1 ILE A  54      15.281  36.915   9.063  4.00  0.00            
ATOM    414    C ILE A  54      11.629  39.433   9.149  4.00  0.00            
ATOM    415    O ILE A  54      11.724  39.962  10.253  4.00  0.00            
ATOM    416    N LYS A  55      10.513  39.538   8.407  4.00  0.00            
ATOM    417   CA LYS A  55       9.389  40.180   9.016  4.00  0.00            
ATOM    418   CB LYS A  55       8.274  40.602   8.037  4.00  0.00            
ATOM    419   CG LYS A  55       8.564  41.849   7.193  4.00  0.00            
ATOM    420   CD LYS A  55       9.551  41.647   6.043  4.00  0.00            
ATOM    421   CE LYS A  55       9.650  42.868   5.122  4.00  0.00            
ATOM    422   NZ LYS A  55      10.608  42.606   4.024  4.00  0.00            
ATOM    423    C LYS A  55       8.799  39.164   9.907  4.00  0.00            
ATOM    424    O LYS A  55       8.631  38.004   9.533  4.00  0.00            
ATOM    425    N VAL A  56       8.486  39.580  11.137  4.00  0.00            
ATOM    426   CA VAL A  56       7.914  38.634  12.023  4.00  0.00            
ATOM    427   CB VAL A  56       8.859  38.256  13.120  4.00  0.00            
ATOM    428  CG1 VAL A  56      10.095  37.615  12.463  4.00  0.00            
ATOM    429  CG2 VAL A  56       9.197  39.501  13.952  4.00  0.00            
ATOM    430    C VAL A  56       6.709  39.275  12.602  4.00  0.00            
ATOM    431    O VAL A  56       6.757  40.421  13.039  4.00  0.00            
ATOM    432    N ARG A  57       5.578  38.556  12.606  4.00  0.00            
ATOM    433   CA ARG A  57       4.405  39.144  13.164  4.00  0.00            
ATOM    434   CB ARG A  57       3.114  38.699  12.456  4.00  0.00            
ATOM    435   CG ARG A  57       3.175  38.826  10.931  4.00  0.00            
ATOM    436   CD ARG A  57       1.841  38.562  10.230  4.00  0.00            
ATOM    437   NE ARG A  57       2.144  38.222   8.810  4.00  0.00            
ATOM    438   CZ ARG A  57       1.385  38.725   7.793  4.00  0.00            
ATOM    439  NH1 ARG A  57       0.390  39.622   8.053  4.00  0.00            
ATOM    440  NH2 ARG A  57       1.625  38.326   6.510  4.00  0.00            
ATOM    441    C ARG A  57       4.348  38.591  14.554  4.00  0.00            
ATOM    442    O ARG A  57       4.180  37.387  14.739  4.00  0.00            
ATOM    443    N GLN A  58       4.488  39.457  15.578  4.00  1.00            
ATOM    444   CA GLN A  58       4.565  38.957  16.923  4.00  1.00            
ATOM    445   CB GLN A  58       5.369  39.872  17.866  4.00  1.00            
ATOM    446   CG GLN A  58       5.623  39.261  19.246  4.00  1.00            
ATOM    447   CD GLN A  58       6.548  40.196  20.015  4.00  1.00            
ATOM    448  OE1 GLN A  58       6.176  41.315  20.363  4.00  1.00            
ATOM    449  NE2 GLN A  58       7.794  39.725  20.285  4.00  1.00            
ATOM    450    C GLN A  58       3.205  38.781  17.483  4.00  1.00            
ATOM    451    O GLN A  58       2.269  39.516  17.168  4.00  1.00            
ATOM    452    N TYR A  59       3.084  37.748  18.331  4.00  1.00            
ATOM    453   CA TYR A  59       1.865  37.451  19.003  4.00  1.00            
ATOM    454   CB TYR A  59       1.283  36.086  18.605  4.00  1.00            
ATOM    455   CG TYR A  59      -0.123  36.010  19.091  4.00  1.00            
ATOM    456  CD1 TYR A  59      -0.419  35.533  20.346  4.00  1.00            
ATOM    457  CD2 TYR A  59      -1.148  36.429  18.275  4.00  1.00            
ATOM    458  CE1 TYR A  59      -1.724  35.469  20.776  4.00  1.00            
ATOM    459  CE2 TYR A  59      -2.455  36.368  18.699  4.00  1.00            
ATOM    460   CZ TYR A  59      -2.743  35.886  19.953  4.00  1.00            
ATOM    461   OH TYR A  59      -4.081  35.820  20.396  4.00  1.00            
ATOM    462    C TYR A  59       2.277  37.347  20.432  4.00  1.00            
ATOM    463    O TYR A  59       3.414  36.986  20.730  4.00  1.00            
ATOM    464    N ASP A  60       1.373  37.689  21.361  4.00  1.00            
ATOM    465   CA ASP A  60       1.734  37.649  22.743  4.00  1.00            
ATOM    466   CB ASP A  60       1.075  38.759  23.575  4.00  1.00            
ATOM    467   CG ASP A  60       1.730  40.073  23.181  4.00  1.00            
ATOM    468  OD1 ASP A  60       2.687  40.029  22.363  4.00  1.00            
ATOM    469  OD2 ASP A  60       1.288  41.136  23.694  4.00  1.00            
ATOM    470    C ASP A  60       1.308  36.340  23.317  4.00  1.00            
ATOM    471    O ASP A  60       1.561  35.294  22.722  4.00  1.00            
ATOM    472    N GLN A  61       0.662  36.394  24.508  4.00  1.00            
ATOM    473   CA GLN A  61       0.214  35.249  25.257  4.00  1.00            
ATOM    474   CB GLN A  61      -0.831  35.619  26.325  4.00  1.00            
ATOM    475   CG GLN A  61      -1.343  34.437  27.151  4.00  1.00            
ATOM    476   CD GLN A  61      -2.386  34.968  28.128  4.00  1.00            
ATOM    477  OE1 GLN A  61      -2.627  36.172  28.204  4.00  1.00            
ATOM    478  NE2 GLN A  61      -3.030  34.045  28.893  4.00  1.00            
ATOM    479    C GLN A  61      -0.442  34.302  24.308  4.00  1.00            
ATOM    480    O GLN A  61      -1.611  34.455  23.957  4.00  1.00            
ATOM    481    N ILE A  62       0.330  33.297  23.861  4.00  1.00            
ATOM    482   CA ILE A  62      -0.168  32.298  22.984  4.00  1.00            
ATOM    483   CB ILE A  62       0.409  32.392  21.596  4.00  1.00            
ATOM    484  CG1 ILE A  62      -0.171  31.303  20.684  4.00  1.00            
ATOM    485  CG2 ILE A  62       1.936  32.393  21.718  4.00  1.00            
ATOM    486  CD1 ILE A  62       0.157  31.518  19.207  4.00  1.00            
ATOM    487    C ILE A  62       0.223  30.994  23.581  4.00  1.00            
ATOM    488    O ILE A  62       1.398  30.699  23.790  4.00  1.00            
ATOM    489    N PRO A  63      -0.757  30.218  23.911  4.00  1.00            
ATOM    490   CA PRO A  63      -0.475  28.946  24.489  4.00  1.00            
ATOM    491   CD PRO A  63      -2.046  30.248  23.244  4.00  1.00            
ATOM    492   CB PRO A  63      -1.835  28.280  24.654  4.00  1.00            
ATOM    493   CG PRO A  63      -2.624  28.833  23.450  4.00  1.00            
ATOM    494    C PRO A  63       0.359  28.174  23.532  4.00  1.00            
ATOM    495    O PRO A  63      -0.024  28.062  22.369  4.00  1.00            
ATOM    496    N VAL A  64       1.499  27.645  23.993  4.00  1.00            
ATOM    497   CA VAL A  64       2.267  26.800  23.140  4.00  1.00            
ATOM    498   CB VAL A  64       3.490  27.459  22.569  4.00  1.00            
ATOM    499  CG1 VAL A  64       3.030  28.584  21.624  4.00  1.00            
ATOM    500  CG2 VAL A  64       4.377  27.952  23.724  4.00  1.00            
ATOM    501    C VAL A  64       2.680  25.648  24.004  4.00  1.00            
ATOM    502    O VAL A  64       3.142  25.846  25.126  4.00  1.00            
ATOM    503    N GLU A  65       2.511  24.405  23.510  4.00  1.00            
ATOM    504   CA GLU A  65       2.844  23.263  24.317  4.00  1.00            
ATOM    505   CB GLU A  65       1.818  22.118  24.251  4.00  1.00            
ATOM    506   CG GLU A  65       0.448  22.421  24.856  4.00  1.00            
ATOM    507   CD GLU A  65      -0.398  21.165  24.685  4.00  1.00            
ATOM    508  OE1 GLU A  65       0.200  20.056  24.647  4.00  1.00            
ATOM    509  OE2 GLU A  65      -1.648  21.291  24.591  4.00  1.00            
ATOM    510    C GLU A  65       4.095  22.669  23.762  4.00  1.00            
ATOM    511    O GLU A  65       4.227  22.513  22.548  4.00  1.00            
ATOM    512    N ILE A  66       5.061  22.334  24.640  4.00  1.00            
ATOM    513   CA ILE A  66       6.253  21.695  24.167  4.00  1.00            
ATOM    514   CB ILE A  66       7.470  22.570  24.261  4.00  1.00            
ATOM    515  CG1 ILE A  66       8.685  21.877  23.626  4.00  1.00            
ATOM    516  CG2 ILE A  66       7.663  22.987  25.729  4.00  1.00            
ATOM    517  CD1 ILE A  66       9.866  22.815  23.413  4.00  1.00            
ATOM    518    C ILE A  66       6.488  20.477  24.994  4.00  1.00            
ATOM    519    O ILE A  66       6.541  20.533  26.221  4.00  1.00            
ATOM    520    N CYS A  67       6.598  19.323  24.318  3.00  1.00            
ATOM    521   CA CYS A  67       6.920  18.104  24.989  3.00  1.00            
ATOM    522   CB CYS A  67       8.254  18.177  25.751  3.00  1.00            
ATOM    523   SG CYS A  67       9.668  18.479  24.652  3.00  1.00            
ATOM    524    C CYS A  67       5.853  17.799  25.985  3.00  1.00            
ATOM    525    O CYS A  67       6.035  16.954  26.861  3.00  1.00            
ATOM    526    N GLY A  68       4.693  18.464  25.875  3.00  1.00            
ATOM    527   CA GLY A  68       3.636  18.162  26.790  3.00  1.00            
ATOM    528    C GLY A  68       3.639  19.163  27.897  3.00  1.00            
ATOM    529    O GLY A  68       2.611  19.390  28.535  3.00  1.00            
ATOM    530    N HIS A  69       4.794  19.798  28.167  4.00  1.00            
ATOM    531   CA HIS A  69       4.776  20.780  29.207  4.00  1.00            
ATOM    532  ND1 HIS A  69       5.820  21.166  32.223  4.00  1.00            
ATOM    533   CG HIS A  69       6.073  21.859  31.060  4.00  1.00            
ATOM    534   CB HIS A  69       6.155  21.199  29.717  4.00  1.00            
ATOM    535  NE2 HIS A  69       6.052  23.300  32.795  4.00  1.00            
ATOM    536  CD2 HIS A  69       6.211  23.163  31.427  4.00  1.00            
ATOM    537  CE1 HIS A  69       5.819  22.075  33.229  4.00  1.00            
ATOM    538    C HIS A  69       4.109  21.967  28.583  4.00  1.00            
ATOM    539    O HIS A  69       4.078  22.091  27.361  4.00  1.00            
ATOM    540    N LYS A  70       3.534  22.863  29.405  4.00  1.00            
ATOM    541   CA LYS A  70       2.766  23.948  28.863  4.00  1.00            
ATOM    542   CB LYS A  70       1.393  24.018  29.553  4.00  1.00            
ATOM    543   CG LYS A  70       1.540  23.977  31.078  4.00  1.00            
ATOM    544   CD LYS A  70       0.231  24.039  31.865  4.00  1.00            
ATOM    545   CE LYS A  70       0.446  23.993  33.381  4.00  1.00            
ATOM    546   NZ LYS A  70       1.385  22.902  33.731  4.00  1.00            
ATOM    547    C LYS A  70       3.466  25.236  29.064  4.00  1.00            
ATOM    548    O LYS A  70       4.047  25.496  30.117  4.00  1.00            
ATOM    549    N ALA A  71       3.422  26.083  28.021  4.00  1.00            
ATOM    550   CA ALA A  71       4.072  27.340  28.142  4.00  1.00            
ATOM    551   CB ALA A  71       5.538  27.327  27.675  4.00  1.00            
ATOM    552    C ALA A  71       3.368  28.353  27.335  4.00  1.00            
ATOM    553    O ALA A  71       2.652  28.048  26.383  4.00  1.00            
ATOM    554    N ILE A  72       3.561  29.612  27.748  4.00  1.00            
ATOM    555   CA ILE A  72       3.014  30.708  27.033  4.00  1.00            
ATOM    556   CB ILE A  72       1.943  31.467  27.761  4.00  1.00            
ATOM    557  CG1 ILE A  72       2.518  32.140  29.019  4.00  1.00            
ATOM    558  CG2 ILE A  72       0.779  30.503  28.041  4.00  1.00            
ATOM    559  CD1 ILE A  72       1.605  33.215  29.606  4.00  1.00            
ATOM    560    C ILE A  72       4.131  31.659  26.870  4.00  1.00            
ATOM    561    O ILE A  72       5.129  31.590  27.584  4.00  1.00            
ATOM    562    N GLY A  73       4.012  32.563  25.891  4.00  1.00            
ATOM    563   CA GLY A  73       5.085  33.485  25.783  4.00  1.00            
ATOM    564    C GLY A  73       4.986  34.161  24.466  4.00  1.00            
ATOM    565    O GLY A  73       3.990  34.041  23.755  4.00  1.00            
ATOM    566    N THR A  74       6.055  34.894  24.113  4.00  1.00            
ATOM    567   CA THR A  74       6.048  35.638  22.899  4.00  1.00            
ATOM    568   CB THR A  74       7.163  36.636  22.805  4.00  1.00            
ATOM    569  OG1 THR A  74       8.416  35.967  22.805  4.00  1.00            
ATOM    570  CG2 THR A  74       7.072  37.594  24.003  4.00  1.00            
ATOM    571    C THR A  74       6.223  34.700  21.753  4.00  1.00            
ATOM    572    O THR A  74       6.901  33.679  21.861  4.00  1.00            
ATOM    573    N VAL A  75       5.577  35.030  20.619  4.00  1.00            
ATOM    574   CA VAL A  75       5.713  34.261  19.420  4.00  1.00            
ATOM    575   CB VAL A  75       4.485  33.496  19.032  4.00  1.00            
ATOM    576  CG1 VAL A  75       4.645  33.003  17.585  4.00  1.00            
ATOM    577  CG2 VAL A  75       4.335  32.333  20.022  4.00  1.00            
ATOM    578    C VAL A  75       5.996  35.206  18.325  4.00  1.00            
ATOM    579    O VAL A  75       5.487  36.325  18.272  4.00  1.00            
ATOM    580    N LEU A  76       6.869  34.743  17.434  4.00  1.00            
ATOM    581   CA LEU A  76       7.239  35.443  16.260  4.00  1.00            
ATOM    582   CB LEU A  76       8.776  35.406  16.079  4.00  1.00            
ATOM    583   CG LEU A  76       9.433  35.879  14.755  4.00  1.00            
ATOM    584  CD1 LEU A  76      10.962  35.784  14.877  4.00  1.00            
ATOM    585  CD2 LEU A  76       8.988  35.094  13.504  4.00  1.00            
ATOM    586    C LEU A  76       6.651  34.606  15.172  4.00  1.00            
ATOM    587    O LEU A  76       6.748  33.381  15.217  4.00  1.00            
ATOM    588    N VAL A  77       6.009  35.227  14.168  4.00  1.00            
ATOM    589   CA VAL A  77       5.563  34.413  13.077  4.00  1.00            
ATOM    590   CB VAL A  77       4.072  34.387  12.884  4.00  1.00            
ATOM    591  CG1 VAL A  77       3.584  35.785  12.473  4.00  1.00            
ATOM    592  CG2 VAL A  77       3.731  33.279  11.873  4.00  1.00            
ATOM    593    C VAL A  77       6.192  34.981  11.868  4.00  1.00            
ATOM    594    O VAL A  77       6.168  36.191  11.648  4.00  1.00            
ATOM    595    N GLY A  78       6.806  34.122  11.049  4.00  1.00            
ATOM    596   CA GLY A  78       7.399  34.716   9.909  4.00  1.00            
ATOM    597    C GLY A  78       8.167  33.687   9.183  4.00  1.00            
ATOM    598    O GLY A  78       8.569  32.645   9.697  4.00  1.00            
ATOM    599    N PRO A  79       8.399  34.037   7.971  1.00  1.00            
ATOM    600   CA PRO A  79       9.123  33.184   7.102  1.00  1.00            
ATOM    601   CD PRO A  79       8.470  35.430   7.564  1.00  1.00            
ATOM    602   CB PRO A  79       9.312  33.982   5.816  1.00  1.00            
ATOM    603   CG PRO A  79       9.385  35.433   6.326  1.00  1.00            
ATOM    604    C PRO A  79      10.411  32.752   7.639  1.00  1.00            
ATOM    605    O PRO A  79      11.192  33.571   8.123  1.00  1.00            
ATOM    606    N THR A  80      10.628  31.441   7.553  1.00  1.00            
ATOM    607   CA THR A  80      11.864  30.910   7.965  1.00  1.00            
ATOM    608   CB THR A  80      12.052  31.013   9.442  1.00  1.00            
ATOM    609  OG1 THR A  80      13.305  30.468   9.832  1.00  1.00            
ATOM    610  CG2 THR A  80      10.879  30.284  10.113  1.00  1.00            
ATOM    611    C THR A  80      11.854  29.489   7.609  1.00  1.00            
ATOM    612    O THR A  80      10.822  28.827   7.519  1.00  1.00            
ATOM    613    N PRO A  81      13.030  29.039   7.377  1.00  1.00            
ATOM    614   CA PRO A  81      13.160  27.668   7.068  1.00  1.00            
ATOM    615   CD PRO A  81      14.028  29.842   6.695  1.00  1.00            
ATOM    616   CB PRO A  81      14.536  27.495   6.415  1.00  1.00            
ATOM    617   CG PRO A  81      15.210  28.874   6.550  1.00  1.00            
ATOM    618    C PRO A  81      12.941  26.924   8.327  1.00  1.00            
ATOM    619    O PRO A  81      12.792  25.704   8.276  1.00  1.00            
ATOM    620    N VAL A  82      12.910  27.624   9.478  1.00  1.00            
ATOM    621   CA VAL A  82      12.828  26.798  10.630  1.00  1.00            
ATOM    622   CB VAL A  82      14.174  26.559  11.252  1.00  1.00            
ATOM    623  CG1 VAL A  82      14.010  25.690  12.510  1.00  1.00            
ATOM    624  CG2 VAL A  82      15.083  25.930  10.183  1.00  1.00            
ATOM    625    C VAL A  82      11.914  27.297  11.703  1.00  1.00            
ATOM    626    O VAL A  82      11.798  28.493  11.956  1.00  1.00            
ATOM    627    N ASN A  83      11.263  26.333  12.392  1.00  1.00            
ATOM    628   CA ASN A  83      10.387  26.592  13.498  1.00  1.00            
ATOM    629   CB ASN A  83       9.305  25.514  13.644  1.00  1.00            
ATOM    630   CG ASN A  83       8.574  25.471  12.310  1.00  1.00            
ATOM    631  OD1 ASN A  83       8.222  24.401  11.814  1.00  1.00            
ATOM    632  ND2 ASN A  83       8.364  26.666  11.695  1.00  1.00            
ATOM    633    C ASN A  83      11.268  26.529  14.692  1.00  1.00            
ATOM    634    O ASN A  83      11.925  25.515  14.923  1.00  1.00            
ATOM    635    N ILE A  84      11.338  27.615  15.481  4.00  1.00            
ATOM    636   CA ILE A  84      12.245  27.483  16.572  4.00  1.00            
ATOM    637   CB ILE A  84      13.485  28.351  16.517  4.00  1.00            
ATOM    638  CG1 ILE A  84      13.191  29.861  16.625  4.00  1.00            
ATOM    639  CG2 ILE A  84      14.247  27.965  15.240  4.00  1.00            
ATOM    640  CD1 ILE A  84      12.885  30.381  18.032  4.00  1.00            
ATOM    641    C ILE A  84      11.562  27.766  17.852  4.00  1.00            
ATOM    642    O ILE A  84      10.617  28.549  17.930  4.00  1.00            
ATOM    643    N ILE A  85      12.048  27.085  18.900  4.00  1.00            
ATOM    644   CA ILE A  85      11.555  27.291  20.218  4.00  1.00            
ATOM    645   CB ILE A  85      11.250  26.005  20.933  4.00  1.00            
ATOM    646  CG1 ILE A  85      10.253  25.152  20.129  4.00  1.00            
ATOM    647  CG2 ILE A  85      10.768  26.355  22.350  4.00  1.00            
ATOM    648  CD1 ILE A  85       8.904  25.824  19.889  4.00  1.00            
ATOM    649    C ILE A  85      12.721  27.898  20.942  4.00  1.00            
ATOM    650    O ILE A  85      13.831  27.371  20.869  4.00  1.00            
ATOM    651    N GLY A  86      12.528  29.032  21.649  1.00  1.00            
ATOM    652   CA GLY A  86      13.686  29.672  22.213  1.00  1.00            
ATOM    653    C GLY A  86      13.727  29.673  23.701  1.00  1.00            
ATOM    654    O GLY A  86      13.109  28.856  24.383  1.00  1.00            
ATOM    655    N ARG A  87      14.500  30.656  24.209  2.00  1.00            
ATOM    656   CA ARG A  87      14.841  30.812  25.587  2.00  1.00            
ATOM    657   CB ARG A  87      15.959  31.841  25.836  2.00  1.00            
ATOM    658   CG ARG A  87      15.651  33.279  25.425  2.00  1.00            
ATOM    659   CD ARG A  87      16.837  34.203  25.707  2.00  1.00            
ATOM    660   NE ARG A  87      16.390  35.612  25.548  2.00  1.00            
ATOM    661   CZ ARG A  87      15.757  36.228  26.588  2.00  1.00            
ATOM    662  NH1 ARG A  87      15.389  35.505  27.686  2.00  1.00            
ATOM    663  NH2 ARG A  87      15.497  37.567  26.534  2.00  1.00            
ATOM    664    C ARG A  87      13.684  31.135  26.477  2.00  1.00            
ATOM    665    O ARG A  87      13.596  30.587  27.573  2.00  1.00            
ATOM    666    N ASN A  88      12.767  32.028  26.068  2.00  1.00            
ATOM    667   CA ASN A  88      11.688  32.332  26.968  2.00  1.00            
ATOM    668   CB ASN A  88      10.733  33.402  26.413  2.00  1.00            
ATOM    669   CG ASN A  88      11.503  34.716  26.369  2.00  1.00            
ATOM    670  OD1 ASN A  88      12.288  35.020  27.266  2.00  1.00            
ATOM    671  ND2 ASN A  88      11.277  35.516  25.293  2.00  1.00            
ATOM    672    C ASN A  88      10.926  31.055  27.162  2.00  1.00            
ATOM    673    O ASN A  88      10.531  30.719  28.277  2.00  1.00            
ATOM    674    N LEU A  89      10.711  30.295  26.070  2.00  1.00            
ATOM    675   CA LEU A  89       9.991  29.055  26.166  2.00  1.00            
ATOM    676   CB LEU A  89       9.736  28.401  24.796  2.00  1.00            
ATOM    677   CG LEU A  89       8.833  29.236  23.871  2.00  1.00            
ATOM    678  CD1 LEU A  89       8.523  28.476  22.571  2.00  1.00            
ATOM    679  CD2 LEU A  89       7.568  29.716  24.600  2.00  1.00            
ATOM    680    C LEU A  89      10.779  28.083  26.974  2.00  1.00            
ATOM    681    O LEU A  89      10.247  27.429  27.869  2.00  1.00            
ATOM    682    N LEU A  90      12.088  27.989  26.694  2.00  1.00            
ATOM    683   CA LEU A  90      12.897  27.016  27.361  2.00  1.00            
ATOM    684   CB LEU A  90      14.357  27.020  26.879  2.00  1.00            
ATOM    685   CG LEU A  90      14.507  26.706  25.378  2.00  1.00            
ATOM    686  CD1 LEU A  90      15.984  26.535  24.988  2.00  1.00            
ATOM    687  CD2 LEU A  90      13.627  25.517  24.961  2.00  1.00            
ATOM    688    C LEU A  90      12.908  27.344  28.832  2.00  1.00            
ATOM    689    O LEU A  90      12.851  26.457  29.678  2.00  1.00            
ATOM    690    N THR A  91      12.972  28.638  29.200  2.00  1.00            
ATOM    691   CA THR A  91      13.022  28.987  30.596  2.00  1.00            
ATOM    692   CB THR A  91      13.158  30.464  30.840  2.00  1.00            
ATOM    693  OG1 THR A  91      12.039  31.164  30.320  2.00  1.00            
ATOM    694  CG2 THR A  91      14.451  30.957  30.168  2.00  1.00            
ATOM    695    C THR A  91      11.762  28.503  31.228  2.00  1.00            
ATOM    696    O THR A  91      11.779  28.001  32.351  2.00  1.00            
ATOM    697    N GLN A  92      10.627  28.614  30.515  2.00  1.00            
ATOM    698   CA GLN A  92       9.402  28.172  31.109  2.00  1.00            
ATOM    699   CB GLN A  92       8.168  28.371  30.215  2.00  1.00            
ATOM    700   CG GLN A  92       7.684  29.822  30.179  2.00  1.00            
ATOM    701   CD GLN A  92       7.137  30.149  31.564  2.00  1.00            
ATOM    702  OE1 GLN A  92       7.445  29.469  32.542  2.00  1.00            
ATOM    703  NE2 GLN A  92       6.303  31.219  31.655  2.00  1.00            
ATOM    704    C GLN A  92       9.526  26.701  31.418  2.00  1.00            
ATOM    705    O GLN A  92       9.120  26.263  32.494  2.00  1.00            
ATOM    706    N ILE A  93      10.110  25.895  30.502  2.00  1.00            
ATOM    707   CA ILE A  93      10.209  24.476  30.736  2.00  1.00            
ATOM    708   CB ILE A  93      10.632  23.613  29.570  2.00  1.00            
ATOM    709  CG1 ILE A  93      10.437  22.136  29.952  2.00  1.00            
ATOM    710  CG2 ILE A  93      12.097  23.885  29.211  2.00  1.00            
ATOM    711  CD1 ILE A  93       8.992  21.756  30.246  2.00  1.00            
ATOM    712    C ILE A  93      11.113  24.161  31.889  2.00  1.00            
ATOM    713    O ILE A  93      10.824  23.251  32.663  2.00  1.00            
ATOM    714    N GLY A  94      12.223  24.903  32.066  3.00  1.00            
ATOM    715   CA GLY A  94      13.098  24.516  33.137  3.00  1.00            
ATOM    716    C GLY A  94      14.275  23.800  32.576  3.00  1.00            
ATOM    717    O GLY A  94      14.821  22.880  33.184  3.00  1.00            
ATOM    718    N CYS A  95      14.688  24.229  31.376  1.00  1.00            
ATOM    719   CA CYS A  95      15.776  23.629  30.675  1.00  1.00            
ATOM    720   CB CYS A  95      15.866  24.103  29.212  1.00  1.00            
ATOM    721   SG CYS A  95      17.285  23.406  28.315  1.00  1.00            
ATOM    722    C CYS A  95      17.083  23.931  31.295  1.00  1.00            
ATOM    723    O CYS A  95      17.295  24.975  31.910  1.00  1.00            
ATOM    724    N THR A  96      17.993  22.955  31.143  4.00  1.00            
ATOM    725   CA THR A  96      19.340  23.116  31.563  4.00  1.00            
ATOM    726   CB THR A  96      19.700  22.310  32.775  4.00  1.00            
ATOM    727  OG1 THR A  96      19.573  20.924  32.492  4.00  1.00            
ATOM    728  CG2 THR A  96      18.766  22.704  33.930  4.00  1.00            
ATOM    729    C THR A  96      20.183  22.584  30.450  4.00  1.00            
ATOM    730    O THR A  96      19.829  21.589  29.818  4.00  1.00            
ATOM    731    N LEU A  97      21.315  23.249  30.155  4.00  1.00            
ATOM    732   CA LEU A  97      22.192  22.711  29.158  4.00  1.00            
ATOM    733   CB LEU A  97      22.817  23.776  28.237  4.00  1.00            
ATOM    734   CG LEU A  97      21.793  24.536  27.376  4.00  1.00            
ATOM    735  CD1 LEU A  97      22.478  25.583  26.483  4.00  1.00            
ATOM    736  CD2 LEU A  97      20.907  23.569  26.577  4.00  1.00            
ATOM    737    C LEU A  97      23.304  22.117  29.939  4.00  1.00            
ATOM    738    O LEU A  97      24.130  22.838  30.496  4.00  1.00            
ATOM    739    N ASN A  98      23.375  20.777  29.995  4.00  1.00            
ATOM    740   CA ASN A  98      24.378  20.270  30.870  4.00  1.00            
ATOM    741   CB ASN A  98      23.878  19.255  31.921  4.00  1.00            
ATOM    742   CG ASN A  98      23.278  18.037  31.238  4.00  1.00            
ATOM    743  OD1 ASN A  98      22.168  18.090  30.711  4.00  1.00            
ATOM    744  ND2 ASN A  98      24.024  16.901  31.259  4.00  1.00            
ATOM    745    C ASN A  98      25.514  19.678  30.133  4.00  1.00            
ATOM    746    O ASN A  98      25.372  19.121  29.047  4.00  1.00            
ATOM    747    N PHE A  99      26.703  19.837  30.739  1.00  1.00            
ATOM    748   CA PHE A  99      27.895  19.304  30.178  1.00  1.00            
ATOM    749   CB PHE A  99      29.163  20.094  30.543  1.00  1.00            
ATOM    750   CG PHE A  99      29.087  21.430  29.892  1.00  1.00            
ATOM    751  CD1 PHE A  99      28.478  22.490  30.524  1.00  1.00            
ATOM    752  CD2 PHE A  99      29.629  21.623  28.642  1.00  1.00            
ATOM    753  CE1 PHE A  99      28.414  23.723  29.918  1.00  1.00            
ATOM    754  CE2 PHE A  99      29.567  22.852  28.032  1.00  1.00            
ATOM    755   CZ PHE A  99      28.959  23.906  28.669  1.00  1.00            
ATOM    756    C PHE A  99      28.071  17.909  30.767  1.00  1.00            
ATOM    757    O PHE A  99      28.406  17.820  31.978  1.00  1.00            
ATOM    758  OXT PHE A  99      27.878  16.917  30.015  1.00  1.00            
ATOM    759    N PRO B   1      29.048  22.784  33.727  1.00  1.00            
ATOM    760   CA PRO B   1      28.002  22.850  34.784  1.00  1.00            
ATOM    761   CD PRO B   1      29.897  24.023  33.794  1.00  1.00            
ATOM    762   CB PRO B   1      28.341  24.062  35.645  1.00  1.00            
ATOM    763   CG PRO B   1      29.139  24.984  34.719  1.00  1.00            
ATOM    764    C PRO B   1      26.713  23.016  34.055  1.00  1.00            
ATOM    765    O PRO B   1      26.740  23.187  32.838  1.00  1.00            
ATOM    766    N GLN B   2      25.574  22.961  34.770  4.00  1.00            
ATOM    767   CA GLN B   2      24.323  23.115  34.092  4.00  1.00            
ATOM    768   CB GLN B   2      23.103  22.595  34.873  4.00  1.00            
ATOM    769   CG GLN B   2      23.171  21.114  35.241  4.00  1.00            
ATOM    770   CD GLN B   2      23.703  21.019  36.663  4.00  1.00            
ATOM    771  OE1 GLN B   2      23.501  21.920  37.476  4.00  1.00            
ATOM    772  NE2 GLN B   2      24.396  19.893  36.979  4.00  1.00            
ATOM    773    C GLN B   2      24.094  24.569  33.894  4.00  1.00            
ATOM    774    O GLN B   2      24.245  25.366  34.819  4.00  1.00            
ATOM    775    N ILE B   3      23.731  24.958  32.659  4.00  1.00            
ATOM    776   CA ILE B   3      23.440  26.340  32.455  4.00  1.00            
ATOM    777   CB ILE B   3      24.271  27.010  31.399  4.00  1.00            
ATOM    778  CG1 ILE B   3      25.744  27.094  31.831  4.00  1.00            
ATOM    779  CG2 ILE B   3      23.641  28.387  31.131  4.00  1.00            
ATOM    780  CD1 ILE B   3      26.443  25.745  31.922  4.00  1.00            
ATOM    781    C ILE B   3      22.021  26.456  32.031  4.00  1.00            
ATOM    782    O ILE B   3      21.601  25.875  31.031  4.00  1.00            
ATOM    783    N THR B   4      21.240  27.215  32.817  1.00  1.00            
ATOM    784   CA THR B   4      19.879  27.476  32.477  1.00  1.00            
ATOM    785   CB THR B   4      19.020  27.772  33.671  1.00  1.00            
ATOM    786  OG1 THR B   4      17.666  27.941  33.277  1.00  1.00            
ATOM    787  CG2 THR B   4      19.549  29.046  34.353  1.00  1.00            
ATOM    788    C THR B   4      19.941  28.700  31.644  1.00  1.00            
ATOM    789    O THR B   4      21.026  29.245  31.441  1.00  1.00            
ATOM    790    N LEU B   5      18.809  29.184  31.104  1.00  1.00            
ATOM    791   CA LEU B   5      19.108  30.300  30.273  1.00  1.00            
ATOM    792   CB LEU B   5      19.408  29.865  28.825  1.00  1.00            
ATOM    793   CG LEU B   5      18.617  28.616  28.369  1.00  1.00            
ATOM    794  CD1 LEU B   5      17.094  28.814  28.443  1.00  1.00            
ATOM    795  CD2 LEU B   5      19.080  28.150  26.979  1.00  1.00            
ATOM    796    C LEU B   5      18.070  31.359  30.208  1.00  1.00            
ATOM    797    O LEU B   5      17.275  31.417  29.273  1.00  1.00            
ATOM    798    N TRP B   6      18.048  32.235  31.216  1.00  1.00            
ATOM    799   CA TRP B   6      17.336  33.452  31.013  1.00  1.00            
ATOM    800   CB TRP B   6      17.221  34.281  32.304  1.00  1.00            
ATOM    801   CG TRP B   6      16.475  35.585  32.158  1.00  1.00            
ATOM    802  CD2 TRP B   6      16.303  36.529  33.227  1.00  1.00            
ATOM    803  CD1 TRP B   6      15.847  36.116  31.069  1.00  1.00            
ATOM    804  NE1 TRP B   6      15.291  37.331  31.394  1.00  1.00            
ATOM    805  CE2 TRP B   6      15.566  37.598  32.720  1.00  1.00            
ATOM    806  CE3 TRP B   6      16.726  36.504  34.526  1.00  1.00            
ATOM    807  CZ2 TRP B   6      15.237  38.665  33.507  1.00  1.00            
ATOM    808  CZ3 TRP B   6      16.394  37.583  35.317  1.00  1.00            
ATOM    809  CH2 TRP B   6      15.663  38.642  34.817  1.00  1.00            
ATOM    810    C TRP B   6      18.278  34.162  30.078  1.00  1.00            
ATOM    811    O TRP B   6      17.874  34.905  29.185  1.00  1.00            
ATOM    812    N LYS B   7      19.592  33.891  30.294  1.00  1.00            
ATOM    813   CA LYS B   7      20.743  34.441  29.617  1.00  1.00            
ATOM    814   CB LYS B   7      22.059  34.267  30.392  1.00  1.00            
ATOM    815   CG LYS B   7      22.019  34.768  31.836  1.00  1.00            
ATOM    816   CD LYS B   7      21.266  33.825  32.777  1.00  1.00            
ATOM    817   CE LYS B   7      21.431  34.168  34.258  1.00  1.00            
ATOM    818   NZ LYS B   7      21.026  33.012  35.089  1.00  1.00            
ATOM    819    C LYS B   7      20.951  33.729  28.294  1.00  1.00            
ATOM    820    O LYS B   7      20.120  32.929  27.864  1.00  1.00            
ATOM    821    N ARG B   8      22.090  34.033  27.617  1.00  1.00            
ATOM    822   CA ARG B   8      22.403  33.631  26.260  1.00  1.00            
ATOM    823   CB ARG B   8      23.754  34.191  25.796  1.00  1.00            
ATOM    824   CG ARG B   8      23.772  35.717  25.794  1.00  1.00            
ATOM    825   CD ARG B   8      25.090  36.327  25.325  1.00  1.00            
ATOM    826   NE ARG B   8      24.917  37.804  25.393  1.00  1.00            
ATOM    827   CZ ARG B   8      25.152  38.456  26.567  1.00  1.00            
ATOM    828  NH1 ARG B   8      25.582  37.757  27.657  1.00  1.00            
ATOM    829  NH2 ARG B   8      24.958  39.804  26.651  1.00  1.00            
ATOM    830    C ARG B   8      22.423  32.143  25.980  1.00  1.00            
ATOM    831    O ARG B   8      21.531  31.754  25.229  1.00  1.00            
ATOM    832    N PRO B   9      23.252  31.205  26.429  1.00  1.00            
ATOM    833   CA PRO B   9      24.451  31.392  27.223  1.00  1.00            
ATOM    834   CD PRO B   9      22.605  29.947  26.773  1.00  1.00            
ATOM    835   CB PRO B   9      24.661  30.098  28.012  1.00  1.00            
ATOM    836   CG PRO B   9      23.269  29.463  28.069  1.00  1.00            
ATOM    837    C PRO B   9      25.715  31.781  26.539  1.00  1.00            
ATOM    838    O PRO B   9      25.809  31.678  25.318  1.00  1.00            
ATOM    839    N LEU B  10      26.703  32.243  27.338  4.00  1.00            
ATOM    840   CA LEU B  10      28.009  32.545  26.836  4.00  1.00            
ATOM    841   CB LEU B  10      28.388  34.043  26.896  4.00  1.00            
ATOM    842   CG LEU B  10      28.400  34.702  28.293  4.00  1.00            
ATOM    843  CD1 LEU B  10      27.019  34.627  28.962  4.00  1.00            
ATOM    844  CD2 LEU B  10      29.549  34.193  29.180  4.00  1.00            
ATOM    845    C LEU B  10      28.981  31.757  27.625  4.00  1.00            
ATOM    846    O LEU B  10      28.819  31.568  28.829  4.00  1.00            
ATOM    847    N VAL B  11      30.015  31.252  26.939  4.00  1.00            
ATOM    848   CA VAL B  11      30.989  30.455  27.607  4.00  1.00            
ATOM    849   CB VAL B  11      30.874  29.000  27.256  4.00  1.00            
ATOM    850  CG1 VAL B  11      30.974  28.858  25.728  4.00  1.00            
ATOM    851  CG2 VAL B  11      31.960  28.221  28.016  4.00  1.00            
ATOM    852    C VAL B  11      32.329  30.918  27.163  4.00  1.00            
ATOM    853    O VAL B  11      32.474  31.517  26.103  4.00  1.00            
ATOM    854    N THR B  12      33.366  30.673  27.975  4.00  1.00            
ATOM    855   CA THR B  12      34.657  31.084  27.529  4.00  1.00            
ATOM    856   CB THR B  12      35.584  31.451  28.655  4.00  1.00            
ATOM    857  OG1 THR B  12      36.844  31.857  28.141  4.00  1.00            
ATOM    858  CG2 THR B  12      35.751  30.243  29.593  4.00  1.00            
ATOM    859    C THR B  12      35.232  29.912  26.812  4.00  1.00            
ATOM    860    O THR B  12      35.236  28.793  27.324  4.00  1.00            
ATOM    861    N ILE B  13      35.692  30.135  25.568  4.00  1.00            
ATOM    862   CA ILE B  13      36.286  29.070  24.824  4.00  1.00            
ATOM    863   CB ILE B  13      35.491  28.637  23.635  4.00  1.00            
ATOM    864  CG1 ILE B  13      34.179  28.005  24.123  4.00  1.00            
ATOM    865  CG2 ILE B  13      36.358  27.693  22.789  4.00  1.00            
ATOM    866  CD1 ILE B  13      33.252  27.580  22.995  4.00  1.00            
ATOM    867    C ILE B  13      37.619  29.542  24.376  4.00  1.00            
ATOM    868    O ILE B  13      37.799  30.715  24.054  4.00  1.00            
ATOM    869    N ARG B  14      38.609  28.633  24.373  4.00  1.00            
ATOM    870   CA ARG B  14      39.911  29.066  23.988  4.00  1.00            
ATOM    871   CB ARG B  14      41.048  28.624  24.931  4.00  1.00            
ATOM    872   CG ARG B  14      42.424  28.760  24.267  4.00  1.00            
ATOM    873   CD ARG B  14      43.626  28.767  25.219  4.00  1.00            
ATOM    874   NE ARG B  14      43.669  27.482  25.973  4.00  1.00            
ATOM    875   CZ ARG B  14      44.841  27.090  26.556  4.00  1.00            
ATOM    876  NH1 ARG B  14      45.972  27.829  26.366  4.00  1.00            
ATOM    877  NH2 ARG B  14      44.883  25.973  27.341  4.00  1.00            
ATOM    878    C ARG B  14      40.265  28.517  22.647  4.00  1.00            
ATOM    879    O ARG B  14      40.010  27.351  22.349  4.00  1.00            
ATOM    880    N ILE B  15      40.846  29.376  21.781  4.00  1.00            
ATOM    881   CA ILE B  15      41.249  28.901  20.494  4.00  1.00            
ATOM    882   CB ILE B  15      40.144  29.009  19.480  4.00  1.00            
ATOM    883  CG1 ILE B  15      38.949  28.135  19.897  4.00  1.00            
ATOM    884  CG2 ILE B  15      40.715  28.652  18.100  4.00  1.00            
ATOM    885  CD1 ILE B  15      37.678  28.414  19.097  4.00  1.00            
ATOM    886    C ILE B  15      42.397  29.690  19.982  4.00  1.00            
ATOM    887    O ILE B  15      42.389  30.918  20.020  4.00  1.00            
ATOM    888    N GLY B  16      43.417  28.977  19.473  3.00  1.00            
ATOM    889   CA GLY B  16      44.539  29.629  18.876  3.00  1.00            
ATOM    890    C GLY B  16      45.295  30.314  19.960  3.00  1.00            
ATOM    891    O GLY B  16      46.127  31.180  19.695  3.00  1.00            
ATOM    892    N GLY B  17      45.023  29.940  21.221  3.00  1.00            
ATOM    893   CA GLY B  17      45.698  30.575  22.310  3.00  1.00            
ATOM    894    C GLY B  17      44.917  31.804  22.642  3.00  1.00            
ATOM    895    O GLY B  17      45.251  32.536  23.573  3.00  1.00            
ATOM    896    N GLN B  18      43.834  32.051  21.880  4.00  1.00            
ATOM    897   CA GLN B  18      43.030  33.218  22.092  4.00  1.00            
ATOM    898   CB GLN B  18      42.526  33.871  20.791  4.00  1.00            
ATOM    899   CG GLN B  18      43.639  34.530  19.972  4.00  1.00            
ATOM    900   CD GLN B  18      44.049  35.811  20.688  4.00  1.00            
ATOM    901  OE1 GLN B  18      43.348  36.287  21.578  4.00  1.00            
ATOM    902  NE2 GLN B  18      45.216  36.387  20.291  4.00  1.00            
ATOM    903    C GLN B  18      41.835  32.840  22.910  4.00  1.00            
ATOM    904    O GLN B  18      41.224  31.796  22.701  4.00  1.00            
ATOM    905    N LEU B  19      41.481  33.704  23.883  4.00  1.00            
ATOM    906   CA LEU B  19      40.364  33.482  24.757  4.00  1.00            
ATOM    907   CB LEU B  19      40.541  34.250  26.086  4.00  1.00            
ATOM    908   CG LEU B  19      39.533  33.957  27.220  4.00  1.00            
ATOM    909  CD1 LEU B  19      39.811  34.865  28.430  4.00  1.00            
ATOM    910  CD2 LEU B  19      38.069  34.031  26.768  4.00  1.00            
ATOM    911    C LEU B  19      39.177  34.050  24.038  4.00  1.00            
ATOM    912    O LEU B  19      39.268  35.126  23.449  4.00  1.00            
ATOM    913    N LYS B  20      38.033  33.333  24.036  4.00  1.00            
ATOM    914   CA LYS B  20      36.896  33.868  23.341  4.00  1.00            
ATOM    915   CB LYS B  20      36.728  33.325  21.911  4.00  1.00            
ATOM    916   CG LYS B  20      37.626  34.039  20.903  4.00  1.00            
ATOM    917   CD LYS B  20      37.282  35.525  20.764  4.00  1.00            
ATOM    918   CE LYS B  20      38.338  36.340  20.018  4.00  1.00            
ATOM    919   NZ LYS B  20      39.495  36.588  20.907  4.00  1.00            
ATOM    920    C LYS B  20      35.637  33.582  24.075  4.00  1.00            
ATOM    921    O LYS B  20      35.577  32.715  24.945  4.00  1.00            
ATOM    922    N GLU B  21      34.593  34.365  23.739  4.00  1.00            
ATOM    923   CA GLU B  21      33.296  34.147  24.295  4.00  1.00            
ATOM    924   CB GLU B  21      32.491  35.432  24.554  4.00  1.00            
ATOM    925   CG GLU B  21      31.153  35.171  25.249  4.00  1.00            
ATOM    926   CD GLU B  21      30.480  36.509  25.523  4.00  1.00            
ATOM    927  OE1 GLU B  21      31.088  37.344  26.245  4.00  1.00            
ATOM    928  OE2 GLU B  21      29.346  36.712  25.013  4.00  1.00            
ATOM    929    C GLU B  21      32.564  33.322  23.283  4.00  1.00            
ATOM    930    O GLU B  21      32.726  33.511  22.078  4.00  1.00            
ATOM    931    N ALA B  22      31.750  32.361  23.755  4.00  1.00            
ATOM    932   CA ALA B  22      31.074  31.466  22.867  4.00  1.00            
ATOM    933   CB ALA B  22      31.607  30.027  22.917  4.00  1.00            
ATOM    934    C ALA B  22      29.641  31.410  23.259  4.00  1.00            
ATOM    935    O ALA B  22      29.286  31.639  24.414  4.00  1.00            
ATOM    936    N LEU B  23      28.763  31.132  22.278  4.00  1.00            
ATOM    937   CA LEU B  23      27.385  31.019  22.628  4.00  1.00            
ATOM    938   CB LEU B  23      26.490  32.011  21.858  4.00  1.00            
ATOM    939   CG LEU B  23      25.117  32.278  22.509  4.00  1.00            
ATOM    940  CD1 LEU B  23      24.210  33.105  21.585  4.00  1.00            
ATOM    941  CD2 LEU B  23      24.449  31.006  23.036  4.00  1.00            
ATOM    942    C LEU B  23      27.016  29.612  22.250  4.00  1.00            
ATOM    943    O LEU B  23      27.206  29.201  21.106  4.00  1.00            
ATOM    944    N LEU B  24      26.498  28.825  23.216  4.00  1.00            
ATOM    945   CA LEU B  24      26.139  27.454  22.962  4.00  1.00            
ATOM    946   CB LEU B  24      25.667  26.734  24.238  4.00  1.00            
ATOM    947   CG LEU B  24      26.747  26.659  25.335  4.00  1.00            
ATOM    948  CD1 LEU B  24      26.236  25.934  26.590  4.00  1.00            
ATOM    949  CD2 LEU B  24      28.041  26.042  24.785  4.00  1.00            
ATOM    950    C LEU B  24      24.974  27.522  22.024  4.00  1.00            
ATOM    951    O LEU B  24      24.188  28.461  22.092  4.00  1.00            
ATOM    952    N ASP B  25      24.831  26.567  21.083  1.00  1.00            
ATOM    953   CA ASP B  25      23.714  26.722  20.191  1.00  1.00            
ATOM    954   CB ASP B  25      24.079  27.595  18.978  1.00  1.00            
ATOM    955   CG ASP B  25      22.830  27.872  18.163  1.00  1.00            
ATOM    956  OD1 ASP B  25      21.739  27.392  18.566  1.00  1.00            
ATOM    957  OD2 ASP B  25      22.952  28.575  17.124  1.00  1.00            
ATOM    958    C ASP B  25      23.308  25.373  19.661  1.00  1.00            
ATOM    959    O ASP B  25      24.028  24.773  18.864  1.00  1.00            
ATOM    960    N THR B  26      22.149  24.848  20.115  3.00  1.00            
ATOM    961   CA THR B  26      21.613  23.603  19.622  3.00  1.00            
ATOM    962   CB THR B  26      20.483  23.085  20.451  3.00  1.00            
ATOM    963  OG1 THR B  26      20.893  22.941  21.804  3.00  1.00            
ATOM    964  CG2 THR B  26      20.106  21.706  19.894  3.00  1.00            
ATOM    965    C THR B  26      21.124  23.853  18.252  3.00  1.00            
ATOM    966    O THR B  26      21.202  23.002  17.367  3.00  1.00            
ATOM    967    N GLY B  27      20.624  25.075  18.051  3.00  1.00            
ATOM    968   CA GLY B  27      20.036  25.430  16.809  3.00  1.00            
ATOM    969    C GLY B  27      21.044  25.286  15.720  3.00  1.00            
ATOM    970    O GLY B  27      20.711  24.860  14.615  3.00  1.00            
ATOM    971    N ALA B  28      22.312  25.632  15.991  1.00  1.00            
ATOM    972   CA ALA B  28      23.231  25.624  14.897  1.00  1.00            
ATOM    973   CB ALA B  28      24.254  26.772  14.955  1.00  1.00            
ATOM    974    C ALA B  28      24.005  24.349  14.811  1.00  1.00            
ATOM    975    O ALA B  28      24.570  23.865  15.791  1.00  1.00            
ATOM    976    N ASP B  29      24.013  23.776  13.591  1.00  1.00            
ATOM    977   CA ASP B  29      24.655  22.533  13.282  1.00  1.00            
ATOM    978   CB ASP B  29      24.159  21.976  11.943  1.00  1.00            
ATOM    979   CG ASP B  29      22.687  21.655  12.177  1.00  1.00            
ATOM    980  OD1 ASP B  29      22.409  20.738  12.996  1.00  1.00            
ATOM    981  OD2 ASP B  29      21.821  22.331  11.561  1.00  1.00            
ATOM    982    C ASP B  29      26.154  22.602  13.285  1.00  1.00            
ATOM    983    O ASP B  29      26.816  21.830  13.977  1.00  1.00            
ATOM    984    N ASP B  30      26.726  23.550  12.524  1.00  1.00            
ATOM    985   CA ASP B  30      28.149  23.691  12.363  1.00  1.00            
ATOM    986   CB ASP B  30      28.452  24.348  11.001  1.00  1.00            
ATOM    987   CG ASP B  30      29.871  24.055  10.566  1.00  1.00            
ATOM    988  OD1 ASP B  30      30.402  23.007  11.014  1.00  1.00            
ATOM    989  OD2 ASP B  30      30.437  24.857   9.777  1.00  1.00            
ATOM    990    C ASP B  30      28.553  24.657  13.405  1.00  1.00            
ATOM    991    O ASP B  30      27.756  25.034  14.262  1.00  1.00            
ATOM    992    N THR B  31      29.818  25.091  13.360  1.00  1.00            
ATOM    993   CA THR B  31      30.212  26.045  14.336  1.00  1.00            
ATOM    994   CB THR B  31      31.458  25.672  15.081  1.00  1.00            
ATOM    995  OG1 THR B  31      32.562  25.625  14.191  1.00  1.00            
ATOM    996  CG2 THR B  31      31.249  24.299  15.742  1.00  1.00            
ATOM    997    C THR B  31      30.524  27.294  13.610  1.00  1.00            
ATOM    998    O THR B  31      30.906  27.271  12.440  1.00  1.00            
ATOM    999    N VAL B  32      30.335  28.436  14.288  4.00  1.00            
ATOM   1000   CA VAL B  32      30.640  29.654  13.626  4.00  1.00            
ATOM   1001   CB VAL B  32      29.422  30.435  13.226  4.00  1.00            
ATOM   1002  CG1 VAL B  32      29.872  31.766  12.604  4.00  1.00            
ATOM   1003  CG2 VAL B  32      28.577  29.562  12.280  4.00  1.00            
ATOM   1004    C VAL B  32      31.434  30.490  14.554  4.00  1.00            
ATOM   1005    O VAL B  32      31.238  30.464  15.767  4.00  1.00            
ATOM   1006    N LEU B  33      32.384  31.240  13.980  4.00  1.00            
ATOM   1007   CA LEU B  33      33.199  32.088  14.780  4.00  1.00            
ATOM   1008   CB LEU B  33      34.654  31.611  14.876  4.00  1.00            
ATOM   1009   CG LEU B  33      34.776  30.234  15.552  4.00  1.00            
ATOM   1010  CD1 LEU B  33      36.243  29.799  15.671  4.00  1.00            
ATOM   1011  CD2 LEU B  33      34.027  30.204  16.894  4.00  1.00            
ATOM   1012    C LEU B  33      33.204  33.425  14.126  4.00  1.00            
ATOM   1013    O LEU B  33      32.782  33.576  12.981  4.00  1.00            
ATOM   1014    N GLU B  34      33.662  34.443  14.868  1.00  1.00            
ATOM   1015   CA GLU B  34      33.756  35.753  14.313  1.00  1.00            
ATOM   1016   CB GLU B  34      34.079  36.830  15.366  1.00  1.00            
ATOM   1017   CG GLU B  34      34.063  38.264  14.832  1.00  1.00            
ATOM   1018   CD GLU B  34      34.399  39.199  15.987  1.00  1.00            
ATOM   1019  OE1 GLU B  34      34.006  38.879  17.142  1.00  1.00            
ATOM   1020  OE2 GLU B  34      35.053  40.245  15.732  1.00  1.00            
ATOM   1021    C GLU B  34      34.886  35.687  13.350  1.00  1.00            
ATOM   1022    O GLU B  34      35.669  34.737  13.396  1.00  1.00            
ATOM   1023    N GLU B  35      34.974  36.659  12.416  1.00  1.00            
ATOM   1024   CA GLU B  35      36.060  36.590  11.486  1.00  1.00            
ATOM   1025   CB GLU B  35      36.115  37.740  10.467  1.00  1.00            
ATOM   1026   CG GLU B  35      37.295  37.606   9.503  1.00  1.00            
ATOM   1027   CD GLU B  35      37.117  38.610   8.374  1.00  1.00            
ATOM   1028  OE1 GLU B  35      36.188  38.410   7.547  1.00  1.00            
ATOM   1029  OE2 GLU B  35      37.910  39.586   8.319  1.00  1.00            
ATOM   1030    C GLU B  35      37.305  36.623  12.296  1.00  1.00            
ATOM   1031    O GLU B  35      37.565  37.576  13.029  1.00  1.00            
ATOM   1032    N MET B  36      38.097  35.542  12.194  1.00  1.00            
ATOM   1033   CA MET B  36      39.284  35.470  12.982  1.00  1.00            
ATOM   1034   CB MET B  36      39.184  34.500  14.171  1.00  1.00            
ATOM   1035   CG MET B  36      38.230  34.979  15.268  1.00  1.00            
ATOM   1036   SD MET B  36      38.831  36.407  16.222  1.00  1.00            
ATOM   1037   CE MET B  36      39.819  35.414  17.378  1.00  1.00            
ATOM   1038    C MET B  36      40.393  34.993  12.113  1.00  1.00            
ATOM   1039    O MET B  36      40.174  34.274  11.139  1.00  1.00            
ATOM   1040    N ASN B  37      41.627  35.410  12.448  1.00  1.00            
ATOM   1041   CA ASN B  37      42.750  34.963  11.688  1.00  1.00            
ATOM   1042   CB ASN B  37      43.948  35.930  11.774  1.00  1.00            
ATOM   1043   CG ASN B  37      45.071  35.433  10.872  1.00  1.00            
ATOM   1044  OD1 ASN B  37      45.438  34.259  10.901  1.00  1.00            
ATOM   1045  ND2 ASN B  37      45.639  36.354  10.050  1.00  1.00            
ATOM   1046    C ASN B  37      43.162  33.671  12.315  1.00  1.00            
ATOM   1047    O ASN B  37      44.091  33.622  13.120  1.00  1.00            
ATOM   1048    N LEU B  38      42.463  32.574  11.954  1.00  1.00            
ATOM   1049   CA LEU B  38      42.791  31.290  12.501  1.00  1.00            
ATOM   1050   CB LEU B  38      41.580  30.373  12.719  1.00  1.00            
ATOM   1051   CG LEU B  38      41.942  29.034  13.392  1.00  1.00            
ATOM   1052  CD1 LEU B  38      42.506  29.260  14.805  1.00  1.00            
ATOM   1053  CD2 LEU B  38      40.756  28.057  13.382  1.00  1.00            
ATOM   1054    C LEU B  38      43.714  30.650  11.500  1.00  1.00            
ATOM   1055    O LEU B  38      43.679  30.970  10.312  1.00  1.00            
ATOM   1056    N PRO B  39      44.551  29.761  11.957  1.00  1.00            
ATOM   1057   CA PRO B  39      45.471  29.107  11.056  1.00  1.00            
ATOM   1058   CD PRO B  39      45.163  30.001  13.254  1.00  1.00            
ATOM   1059   CB PRO B  39      46.611  28.585  11.927  1.00  1.00            
ATOM   1060   CG PRO B  39      46.627  29.554  13.119  1.00  1.00            
ATOM   1061    C PRO B  39      44.955  28.077  10.100  1.00  1.00            
ATOM   1062    O PRO B  39      43.864  27.551  10.303  1.00  1.00            
ATOM   1063    N GLY B  40      45.759  27.797   9.046  1.00  1.00            
ATOM   1064   CA GLY B  40      45.471  26.792   8.056  1.00  1.00            
ATOM   1065    C GLY B  40      44.902  27.435   6.832  1.00  1.00            
ATOM   1066    O GLY B  40      44.625  28.634   6.814  1.00  1.00            
ATOM   1067    N LYS B  41      44.743  26.633   5.755  1.00  1.00            
ATOM   1068   CA LYS B  41      44.175  27.139   4.537  1.00  1.00            
ATOM   1069   CB LYS B  41      44.709  26.482   3.250  1.00  1.00            
ATOM   1070   CG LYS B  41      46.200  26.704   2.981  1.00  1.00            
ATOM   1071   CD LYS B  41      47.127  25.835   3.834  1.00  1.00            
ATOM   1072   CE LYS B  41      48.594  25.910   3.400  1.00  1.00            
ATOM   1073   NZ LYS B  41      49.359  24.780   3.975  1.00  1.00            
ATOM   1074    C LYS B  41      42.715  26.863   4.593  1.00  1.00            
ATOM   1075    O LYS B  41      42.298  25.766   4.959  1.00  1.00            
ATOM   1076    N TRP B  42      41.892  27.864   4.232  4.00  1.00            
ATOM   1077   CA TRP B  42      40.487  27.623   4.307  4.00  1.00            
ATOM   1078   CB TRP B  42      39.601  28.865   4.515  4.00  1.00            
ATOM   1079   CG TRP B  42      39.627  29.869   3.393  4.00  1.00            
ATOM   1080  CD2 TRP B  42      40.471  31.028   3.383  4.00  1.00            
ATOM   1081  CD1 TRP B  42      38.899  29.908   2.240  4.00  1.00            
ATOM   1082  NE1 TRP B  42      39.240  31.020   1.509  4.00  1.00            
ATOM   1083  CE2 TRP B  42      40.206  31.720   2.203  4.00  1.00            
ATOM   1084  CE3 TRP B  42      41.388  31.480   4.288  4.00  1.00            
ATOM   1085  CZ2 TRP B  42      40.860  32.882   1.908  4.00  1.00            
ATOM   1086  CZ3 TRP B  42      42.048  32.649   3.986  4.00  1.00            
ATOM   1087  CH2 TRP B  42      41.788  33.337   2.819  4.00  1.00            
ATOM   1088    C TRP B  42      40.041  26.945   3.061  4.00  1.00            
ATOM   1089    O TRP B  42      40.681  27.019   2.013  4.00  1.00            
ATOM   1090    N LYS B  43      38.915  26.228   3.192  4.00  1.00            
ATOM   1091   CA LYS B  43      38.271  25.495   2.148  4.00  1.00            
ATOM   1092   CB LYS B  43      37.843  24.097   2.627  4.00  1.00            
ATOM   1093   CG LYS B  43      38.991  23.210   3.105  4.00  1.00            
ATOM   1094   CD LYS B  43      38.516  22.010   3.928  4.00  1.00            
ATOM   1095   CE LYS B  43      39.650  21.108   4.417  4.00  1.00            
ATOM   1096   NZ LYS B  43      40.549  21.870   5.313  4.00  1.00            
ATOM   1097    C LYS B  43      37.013  26.277   1.893  4.00  1.00            
ATOM   1098    O LYS B  43      36.926  27.446   2.263  4.00  1.00            
ATOM   1099    N PRO B  44      36.043  25.691   1.258  4.00  0.00            
ATOM   1100   CA PRO B  44      34.827  26.415   1.023  4.00  0.00            
ATOM   1101   CD PRO B  44      36.336  24.822   0.121  4.00  0.00            
ATOM   1102   CB PRO B  44      34.154  25.784  -0.199  4.00  0.00            
ATOM   1103   CG PRO B  44      34.962  24.509  -0.481  4.00  0.00            
ATOM   1104    C PRO B  44      33.947  26.489   2.217  4.00  0.00            
ATOM   1105    O PRO B  44      34.355  26.095   3.308  4.00  0.00            
ATOM   1106    N LYS B  45      32.721  26.977   1.985  4.00  0.00            
ATOM   1107   CA LYS B  45      31.823  27.407   3.006  4.00  0.00            
ATOM   1108   CB LYS B  45      31.256  28.753   2.626  4.00  0.00            
ATOM   1109   CG LYS B  45      30.791  28.822   1.166  4.00  0.00            
ATOM   1110   CD LYS B  45      29.564  27.966   0.839  4.00  0.00            
ATOM   1111   CE LYS B  45      29.300  27.811  -0.661  4.00  0.00            
ATOM   1112   NZ LYS B  45      29.001  29.126  -1.271  4.00  0.00            
ATOM   1113    C LYS B  45      30.623  26.605   3.229  4.00  0.00            
ATOM   1114    O LYS B  45      30.371  25.561   2.632  4.00  0.00            
ATOM   1115    N MET B  46      29.859  27.183   4.172  4.00  0.00            
ATOM   1116   CA MET B  46      28.608  26.684   4.588  4.00  0.00            
ATOM   1117   CB MET B  46      28.739  25.633   5.705  4.00  0.00            
ATOM   1118   CG MET B  46      29.736  24.510   5.399  4.00  0.00            
ATOM   1119   SD MET B  46      29.269  23.352   4.079  4.00  0.00            
ATOM   1120   CE MET B  46      30.879  22.510   4.088  4.00  0.00            
ATOM   1121    C MET B  46      27.873  27.807   5.191  4.00  0.00            
ATOM   1122    O MET B  46      28.425  28.891   5.376  4.00  0.00            
ATOM   1123    N ILE B  47      26.581  27.536   5.441  4.00  0.00            
ATOM   1124   CA ILE B  47      25.690  28.357   6.188  4.00  0.00            
ATOM   1125   CB ILE B  47      26.277  29.544   6.903  4.00  0.00            
ATOM   1126  CG1 ILE B  47      27.332  29.080   7.919  4.00  0.00            
ATOM   1127  CG2 ILE B  47      25.122  30.336   7.536  4.00  0.00            
ATOM   1128  CD1 ILE B  47      26.795  28.087   8.947  4.00  0.00            
ATOM   1129    C ILE B  47      24.566  28.842   5.387  4.00  0.00            
ATOM   1130    O ILE B  47      24.703  29.483   4.346  4.00  0.00            
ATOM   1131    N GLY B  48      23.396  28.485   5.912  4.00  0.00            
ATOM   1132   CA GLY B  48      22.172  29.022   5.478  4.00  0.00            
ATOM   1133    C GLY B  48      21.748  29.677   6.738  4.00  0.00            
ATOM   1134    O GLY B  48      21.442  29.006   7.722  4.00  0.00            
ATOM   1135    N GLY B  49      21.710  31.017   6.754  1.00  0.00            
ATOM   1136   CA GLY B  49      21.368  31.651   7.987  1.00  0.00            
ATOM   1137    C GLY B  49      19.876  31.449   8.112  1.00  0.00            
ATOM   1138    O GLY B  49      19.284  30.663   7.374  1.00  0.00            
ATOM   1139    N ILE B  50      19.198  32.158   9.035  1.00  0.00            
ATOM   1140   CA ILE B  50      17.786  31.913   9.191  1.00  0.00            
ATOM   1141   CB ILE B  50      17.272  32.495  10.485  1.00  0.00            
ATOM   1142  CG1 ILE B  50      15.769  32.235  10.658  1.00  0.00            
ATOM   1143  CG2 ILE B  50      17.700  33.971  10.583  1.00  0.00            
ATOM   1144  CD1 ILE B  50      15.271  32.560  12.066  1.00  0.00            
ATOM   1145    C ILE B  50      17.093  32.559   8.020  1.00  0.00            
ATOM   1146    O ILE B  50      16.679  33.716   8.063  1.00  0.00            
ATOM   1147    N GLY B  51      16.961  31.792   6.915  1.00  0.00            
ATOM   1148   CA GLY B  51      16.284  32.257   5.735  1.00  0.00            
ATOM   1149    C GLY B  51      17.203  33.126   4.948  1.00  0.00            
ATOM   1150    O GLY B  51      16.783  33.774   3.991  1.00  0.00            
ATOM   1151    N GLY B  52      18.487  33.173   5.339  1.00  0.00            
ATOM   1152   CA GLY B  52      19.425  33.970   4.609  1.00  0.00            
ATOM   1153    C GLY B  52      20.413  33.019   4.032  1.00  0.00            
ATOM   1154    O GLY B  52      20.227  31.805   4.091  1.00  0.00            
ATOM   1155    N PHE B  53      21.501  33.551   3.449  4.00  0.00            
ATOM   1156   CA PHE B  53      22.449  32.664   2.853  4.00  0.00            
ATOM   1157   CB PHE B  53      22.281  32.648   1.319  4.00  0.00            
ATOM   1158   CG PHE B  53      22.961  31.480   0.691  4.00  0.00            
ATOM   1159  CD1 PHE B  53      22.422  30.219   0.805  4.00  0.00            
ATOM   1160  CD2 PHE B  53      24.109  31.643  -0.050  4.00  0.00            
ATOM   1161  CE1 PHE B  53      23.032  29.137   0.217  4.00  0.00            
ATOM   1162  CE2 PHE B  53      24.725  30.564  -0.641  4.00  0.00            
ATOM   1163   CZ PHE B  53      24.188  29.307  -0.507  4.00  0.00            
ATOM   1164    C PHE B  53      23.810  33.187   3.190  4.00  0.00            
ATOM   1165    O PHE B  53      24.021  34.398   3.220  4.00  0.00            
ATOM   1166    N ILE B  54      24.775  32.290   3.483  4.00  0.00            
ATOM   1167   CA ILE B  54      26.079  32.787   3.810  4.00  0.00            
ATOM   1168   CB ILE B  54      26.352  32.785   5.284  4.00  0.00            
ATOM   1169  CG1 ILE B  54      25.339  33.690   6.004  4.00  0.00            
ATOM   1170  CG2 ILE B  54      27.806  33.227   5.496  4.00  0.00            
ATOM   1171  CD1 ILE B  54      25.365  33.548   7.525  4.00  0.00            
ATOM   1172    C ILE B  54      27.119  31.948   3.130  4.00  0.00            
ATOM   1173    O ILE B  54      27.012  30.725   3.065  4.00  0.00            
ATOM   1174    N LYS B  55      28.152  32.620   2.583  4.00  0.00            
ATOM   1175   CA LYS B  55      29.285  31.991   1.959  4.00  0.00            
ATOM   1176   CB LYS B  55      29.578  32.598   0.583  4.00  0.00            
ATOM   1177   CG LYS B  55      28.404  32.487  -0.389  4.00  0.00            
ATOM   1178   CD LYS B  55      28.454  33.560  -1.474  4.00  0.00            
ATOM   1179   CE LYS B  55      28.208  34.960  -0.904  4.00  0.00            
ATOM   1180   NZ LYS B  55      28.638  35.996  -1.868  4.00  0.00            
ATOM   1181    C LYS B  55      30.402  32.403   2.850  4.00  0.00            
ATOM   1182    O LYS B  55      30.548  33.579   3.174  4.00  0.00            
ATOM   1183    N VAL B  56      31.221  31.438   3.279  4.00  0.00            
ATOM   1184   CA VAL B  56      32.225  31.755   4.228  4.00  0.00            
ATOM   1185   CB VAL B  56      31.778  31.612   5.651  4.00  0.00            
ATOM   1186  CG1 VAL B  56      30.657  32.627   5.917  4.00  0.00            
ATOM   1187  CG2 VAL B  56      31.388  30.146   5.906  4.00  0.00            
ATOM   1188    C VAL B  56      33.433  30.926   4.087  4.00  0.00            
ATOM   1189    O VAL B  56      33.578  30.110   3.178  4.00  0.00            
ATOM   1190    N ARG B  57      34.356  31.186   5.026  4.00  0.00            
ATOM   1191   CA ARG B  57      35.608  30.527   5.043  4.00  0.00            
ATOM   1192   CB ARG B  57      36.771  31.436   5.476  4.00  0.00            
ATOM   1193   CG ARG B  57      36.949  32.657   4.569  4.00  0.00            
ATOM   1194   CD ARG B  57      37.053  32.323   3.077  4.00  0.00            
ATOM   1195   NE ARG B  57      35.676  32.029   2.587  4.00  0.00            
ATOM   1196   CZ ARG B  57      35.389  32.089   1.253  4.00  0.00            
ATOM   1197  NH1 ARG B  57      36.357  32.445   0.358  4.00  0.00            
ATOM   1198  NH2 ARG B  57      34.130  31.798   0.813  4.00  0.00            
ATOM   1199    C ARG B  57      35.538  29.376   5.988  4.00  0.00            
ATOM   1200    O ARG B  57      34.845  29.436   7.003  4.00  0.00            
ATOM   1201    N GLN B  58      36.250  28.273   5.672  4.00  1.00            
ATOM   1202   CA GLN B  58      36.148  27.164   6.569  4.00  1.00            
ATOM   1203   CB GLN B  58      35.228  26.029   6.071  4.00  1.00            
ATOM   1204   CG GLN B  58      35.112  24.864   7.062  4.00  1.00            
ATOM   1205   CD GLN B  58      34.136  23.829   6.515  4.00  1.00            
ATOM   1206  OE1 GLN B  58      34.157  22.667   6.916  4.00  1.00            
ATOM   1207  NE2 GLN B  58      33.248  24.262   5.581  4.00  1.00            
ATOM   1208    C GLN B  58      37.471  26.568   6.857  4.00  1.00            
ATOM   1209    O GLN B  58      38.421  26.674   6.084  4.00  1.00            
ATOM   1210    N TYR B  59      37.537  25.929   8.037  4.00  1.00            
ATOM   1211   CA TYR B  59      38.721  25.272   8.467  4.00  1.00            
ATOM   1212   CB TYR B  59      39.435  25.992   9.625  4.00  1.00            
ATOM   1213   CG TYR B  59      39.821  27.369   9.199  4.00  1.00            
ATOM   1214  CD1 TYR B  59      38.865  28.356   9.110  4.00  1.00            
ATOM   1215  CD2 TYR B  59      41.131  27.682   8.920  4.00  1.00            
ATOM   1216  CE1 TYR B  59      39.209  29.630   8.727  4.00  1.00            
ATOM   1217  CE2 TYR B  59      41.481  28.956   8.537  4.00  1.00            
ATOM   1218   CZ TYR B  59      40.518  29.931   8.440  4.00  1.00            
ATOM   1219   OH TYR B  59      40.865  31.241   8.048  4.00  1.00            
ATOM   1220    C TYR B  59      38.317  23.951   9.027  4.00  1.00            
ATOM   1221    O TYR B  59      37.175  23.764   9.446  4.00  1.00            
ATOM   1222    N ASP B  60      39.254  22.985   9.027  4.00  1.00            
ATOM   1223   CA ASP B  60      38.988  21.701   9.604  4.00  1.00            
ATOM   1224   CB ASP B  60      39.196  20.527   8.630  4.00  1.00            
ATOM   1225   CG ASP B  60      38.118  20.601   7.557  4.00  1.00            
ATOM   1226  OD1 ASP B  60      37.390  21.628   7.522  4.00  1.00            
ATOM   1227  OD2 ASP B  60      38.012  19.634   6.755  4.00  1.00            
ATOM   1228    C ASP B  60      39.963  21.527  10.721  4.00  1.00            
ATOM   1229    O ASP B  60      40.959  22.242  10.814  4.00  1.00            
ATOM   1230    N GLN B  61      39.674  20.567  11.616  4.00  1.00            
ATOM   1231   CA GLN B  61      40.567  20.205  12.677  4.00  1.00            
ATOM   1232   CB GLN B  61      41.751  19.359  12.180  4.00  1.00            
ATOM   1233   CG GLN B  61      42.722  18.945  13.283  4.00  1.00            
ATOM   1234   CD GLN B  61      43.821  18.124  12.628  4.00  1.00            
ATOM   1235  OE1 GLN B  61      44.193  18.367  11.481  4.00  1.00            
ATOM   1236  NE2 GLN B  61      44.350  17.117  13.373  4.00  1.00            
ATOM   1237    C GLN B  61      41.107  21.385  13.435  4.00  1.00            
ATOM   1238    O GLN B  61      42.298  21.680  13.357  4.00  1.00            
ATOM   1239    N ILE B  62      40.247  22.100  14.188  4.00  1.00            
ATOM   1240   CA ILE B  62      40.754  23.174  15.002  4.00  1.00            
ATOM   1241   CB ILE B  62      40.053  24.494  14.819  4.00  1.00            
ATOM   1242  CG1 ILE B  62      40.229  25.024  13.387  4.00  1.00            
ATOM   1243  CG2 ILE B  62      40.596  25.445  15.896  4.00  1.00            
ATOM   1244  CD1 ILE B  62      39.461  24.225  12.336  4.00  1.00            
ATOM   1245    C ILE B  62      40.547  22.803  16.425  4.00  1.00            
ATOM   1246    O ILE B  62      39.481  22.335  16.822  4.00  1.00            
ATOM   1247    N PRO B  63      41.577  22.973  17.198  4.00  1.00            
ATOM   1248   CA PRO B  63      41.450  22.642  18.583  4.00  1.00            
ATOM   1249   CD PRO B  63      42.928  22.749  16.709  4.00  1.00            
ATOM   1250   CB PRO B  63      42.871  22.594  19.136  4.00  1.00            
ATOM   1251   CG PRO B  63      43.709  22.189  17.909  4.00  1.00            
ATOM   1252    C PRO B  63      40.562  23.639  19.236  4.00  1.00            
ATOM   1253    O PRO B  63      40.700  24.832  18.966  4.00  1.00            
ATOM   1254    N VAL B  64      39.631  23.180  20.090  4.00  1.00            
ATOM   1255   CA VAL B  64      38.804  24.121  20.770  4.00  1.00            
ATOM   1256   CB VAL B  64      37.422  24.242  20.190  4.00  1.00            
ATOM   1257  CG1 VAL B  64      37.546  24.782  18.755  4.00  1.00            
ATOM   1258  CG2 VAL B  64      36.716  22.876  20.275  4.00  1.00            
ATOM   1259    C VAL B  64      38.668  23.641  22.169  4.00  1.00            
ATOM   1260    O VAL B  64      38.385  22.470  22.414  4.00  1.00            
ATOM   1261    N GLU B  65      38.900  24.541  23.139  4.00  1.00            
ATOM   1262   CA GLU B  65      38.689  24.130  24.488  4.00  1.00            
ATOM   1263   CB GLU B  65      39.898  24.380  25.412  4.00  1.00            
ATOM   1264   CG GLU B  65      39.693  23.853  26.836  4.00  1.00            
ATOM   1265   CD GLU B  65      41.003  23.992  27.600  4.00  1.00            
ATOM   1266  OE1 GLU B  65      42.080  23.870  26.957  4.00  1.00            
ATOM   1267  OE2 GLU B  65      40.945  24.211  28.839  4.00  1.00            
ATOM   1268    C GLU B  65      37.541  24.953  24.970  4.00  1.00            
ATOM   1269    O GLU B  65      37.670  26.155  25.199  4.00  1.00            
ATOM   1270    N ILE B  66      36.373  24.306  25.122  4.00  1.00            
ATOM   1271   CA ILE B  66      35.178  24.959  25.570  4.00  1.00            
ATOM   1272   CB ILE B  66      33.994  24.554  24.732  4.00  1.00            
ATOM   1273  CG1 ILE B  66      32.703  25.240  25.198  4.00  1.00            
ATOM   1274  CG2 ILE B  66      33.949  23.020  24.660  4.00  1.00            
ATOM   1275  CD1 ILE B  66      31.527  25.003  24.252  4.00  1.00            
ATOM   1276    C ILE B  66      34.986  24.503  26.974  4.00  1.00            
ATOM   1277    O ILE B  66      34.815  23.312  27.236  4.00  1.00            
ATOM   1278    N CYS B  67      35.024  25.453  27.926  3.00  1.00            
ATOM   1279   CA CYS B  67      34.944  25.059  29.295  3.00  1.00            
ATOM   1280   CB CYS B  67      33.629  24.339  29.654  3.00  1.00            
ATOM   1281   SG CYS B  67      33.387  24.124  31.445  3.00  1.00            
ATOM   1282    C CYS B  67      36.102  24.143  29.497  3.00  1.00            
ATOM   1283    O CYS B  67      37.089  24.230  28.768  3.00  1.00            
ATOM   1284    N GLY B  68      36.034  23.246  30.494  3.00  1.00            
ATOM   1285   CA GLY B  68      37.142  22.358  30.618  3.00  1.00            
ATOM   1286    C GLY B  68      36.797  21.142  29.821  3.00  1.00            
ATOM   1287    O GLY B  68      36.570  20.066  30.374  3.00  1.00            
ATOM   1288    N HIS B  69      36.752  21.294  28.482  4.00  1.00            
ATOM   1289   CA HIS B  69      36.495  20.166  27.639  4.00  1.00            
ATOM   1290  ND1 HIS B  69      34.188  17.609  27.524  4.00  1.00            
ATOM   1291   CG HIS B  69      34.746  18.588  26.730  4.00  1.00            
ATOM   1292   CB HIS B  69      35.026  19.985  27.214  4.00  1.00            
ATOM   1293  NE2 HIS B  69      34.581  16.673  25.547  4.00  1.00            
ATOM   1294  CD2 HIS B  69      34.979  17.998  25.526  4.00  1.00            
ATOM   1295  CE1 HIS B  69      34.112  16.485  26.767  4.00  1.00            
ATOM   1296    C HIS B  69      37.299  20.382  26.394  4.00  1.00            
ATOM   1297    O HIS B  69      37.664  21.513  26.076  4.00  1.00            
ATOM   1298    N LYS B  70      37.629  19.297  25.661  4.00  1.00            
ATOM   1299   CA LYS B  70      38.408  19.479  24.467  4.00  1.00            
ATOM   1300   CB LYS B  70      39.831  18.897  24.574  4.00  1.00            
ATOM   1301   CG LYS B  70      40.698  19.602  25.621  4.00  1.00            
ATOM   1302   CD LYS B  70      42.023  18.892  25.911  4.00  1.00            
ATOM   1303   CE LYS B  70      41.868  17.572  26.671  4.00  1.00            
ATOM   1304   NZ LYS B  70      43.186  16.913  26.823  4.00  1.00            
ATOM   1305    C LYS B  70      37.717  18.782  23.338  4.00  1.00            
ATOM   1306    O LYS B  70      37.343  17.615  23.446  4.00  1.00            
ATOM   1307    N ALA B  71      37.523  19.508  22.216  4.00  1.00            
ATOM   1308   CA ALA B  71      36.911  18.959  21.038  4.00  1.00            
ATOM   1309   CB ALA B  71      35.452  19.401  20.840  4.00  1.00            
ATOM   1310    C ALA B  71      37.699  19.503  19.891  4.00  1.00            
ATOM   1311    O ALA B  71      38.265  20.593  19.973  4.00  1.00            
ATOM   1312    N ILE B  72      37.776  18.730  18.793  4.00  1.00            
ATOM   1313   CA ILE B  72      38.485  19.140  17.617  4.00  1.00            
ATOM   1314   CB ILE B  72      39.607  18.202  17.265  4.00  1.00            
ATOM   1315  CG1 ILE B  72      40.661  18.164  18.385  4.00  1.00            
ATOM   1316  CG2 ILE B  72      40.159  18.604  15.888  4.00  1.00            
ATOM   1317  CD1 ILE B  72      41.672  17.025  18.240  4.00  1.00            
ATOM   1318    C ILE B  72      37.485  19.034  16.510  4.00  1.00            
ATOM   1319    O ILE B  72      36.651  18.130  16.512  4.00  1.00            
ATOM   1320    N GLY B  73      37.518  19.962  15.534  4.00  1.00            
ATOM   1321   CA GLY B  73      36.531  19.828  14.506  4.00  1.00            
ATOM   1322    C GLY B  73      36.564  21.012  13.614  4.00  1.00            
ATOM   1323    O GLY B  73      37.593  21.662  13.433  4.00  1.00            
ATOM   1324    N THR B  74      35.394  21.296  13.020  4.00  1.00            
ATOM   1325   CA THR B  74      35.267  22.343  12.062  4.00  1.00            
ATOM   1326   CB THR B  74      34.111  22.160  11.143  4.00  1.00            
ATOM   1327  OG1 THR B  74      34.129  23.144  10.119  4.00  1.00            
ATOM   1328  CG2 THR B  74      32.847  22.302  12.001  4.00  1.00            
ATOM   1329    C THR B  74      35.027  23.642  12.731  4.00  1.00            
ATOM   1330    O THR B  74      34.655  23.719  13.900  4.00  1.00            
ATOM   1331    N VAL B  75      35.288  24.712  11.962  4.00  1.00            
ATOM   1332   CA VAL B  75      34.988  26.038  12.380  4.00  1.00            
ATOM   1333   CB VAL B  75      36.169  26.764  12.950  4.00  1.00            
ATOM   1334  CG1 VAL B  75      36.583  26.057  14.251  4.00  1.00            
ATOM   1335  CG2 VAL B  75      37.278  26.796  11.885  4.00  1.00            
ATOM   1336    C VAL B  75      34.556  26.749  11.148  4.00  1.00            
ATOM   1337    O VAL B  75      35.180  26.612  10.097  4.00  1.00            
ATOM   1338    N LEU B  76      33.456  27.517  11.225  4.00  1.00            
ATOM   1339   CA LEU B  76      33.067  28.170  10.018  4.00  1.00            
ATOM   1340   CB LEU B  76      31.689  27.703   9.520  4.00  1.00            
ATOM   1341   CG LEU B  76      31.395  28.097   8.065  4.00  1.00            
ATOM   1342  CD1 LEU B  76      32.415  27.449   7.112  4.00  1.00            
ATOM   1343  CD2 LEU B  76      29.950  27.749   7.683  4.00  1.00            
ATOM   1344    C LEU B  76      33.048  29.625  10.319  4.00  1.00            
ATOM   1345    O LEU B  76      32.138  30.126  10.979  4.00  1.00            
ATOM   1346    N VAL B  77      34.076  30.348   9.840  4.00  1.00            
ATOM   1347   CA VAL B  77      34.127  31.746  10.121  4.00  1.00            
ATOM   1348   CB VAL B  77      35.447  32.402   9.836  4.00  1.00            
ATOM   1349  CG1 VAL B  77      36.508  31.773  10.753  4.00  1.00            
ATOM   1350  CG2 VAL B  77      35.753  32.282   8.335  4.00  1.00            
ATOM   1351    C VAL B  77      33.106  32.394   9.254  4.00  1.00            
ATOM   1352    O VAL B  77      32.779  31.880   8.188  4.00  1.00            
ATOM   1353    N GLY B  78      32.539  33.530   9.703  1.00  1.00            
ATOM   1354   CA GLY B  78      31.552  34.144   8.871  1.00  1.00            
ATOM   1355    C GLY B  78      31.027  35.373   9.561  1.00  1.00            
ATOM   1356    O GLY B  78      31.656  35.906  10.472  1.00  1.00            
ATOM   1357    N PRO B  79      29.871  35.826   9.124  1.00  1.00            
ATOM   1358   CA PRO B  79      29.279  37.036   9.645  1.00  1.00            
ATOM   1359   CD PRO B  79      28.857  34.904   8.638  1.00  1.00            
ATOM   1360   CB PRO B  79      27.838  37.045   9.142  1.00  1.00            
ATOM   1361   CG PRO B  79      27.509  35.549   9.011  1.00  1.00            
ATOM   1362    C PRO B  79      29.349  37.232  11.127  1.00  1.00            
ATOM   1363    O PRO B  79      30.315  37.871  11.534  1.00  1.00            
ATOM   1364    N THR B  80      28.362  36.713  11.911  1.00  1.00            
ATOM   1365   CA THR B  80      28.276  36.741  13.361  1.00  1.00            
ATOM   1366   CB THR B  80      29.421  37.387  14.117  1.00  1.00            
ATOM   1367  OG1 THR B  80      29.569  38.764  13.802  1.00  1.00            
ATOM   1368  CG2 THR B  80      30.717  36.581  13.900  1.00  1.00            
ATOM   1369    C THR B  80      26.909  37.204  13.825  1.00  1.00            
ATOM   1370    O THR B  80      25.965  36.641  13.273  1.00  1.00            
ATOM   1371    N PRO B  81      26.586  38.124  14.749  1.00  1.00            
ATOM   1372   CA PRO B  81      27.414  38.968  15.605  1.00  1.00            
ATOM   1373   CD PRO B  81      25.191  38.527  14.815  1.00  1.00            
ATOM   1374   CB PRO B  81      26.480  40.026  16.196  1.00  1.00            
ATOM   1375   CG PRO B  81      25.079  39.412  16.063  1.00  1.00            
ATOM   1376    C PRO B  81      28.254  38.320  16.651  1.00  1.00            
ATOM   1377    O PRO B  81      29.359  38.802  16.895  1.00  1.00            
ATOM   1378    N VAL B  82      27.777  37.244  17.288  1.00  1.00            
ATOM   1379   CA VAL B  82      28.574  36.669  18.325  1.00  1.00            
ATOM   1380   CB VAL B  82      27.839  36.540  19.629  1.00  1.00            
ATOM   1381  CG1 VAL B  82      26.607  35.643  19.411  1.00  1.00            
ATOM   1382  CG2 VAL B  82      28.813  36.005  20.691  1.00  1.00            
ATOM   1383    C VAL B  82      28.911  35.310  17.866  1.00  1.00            
ATOM   1384    O VAL B  82      28.174  34.692  17.101  1.00  1.00            
ATOM   1385    N ASN B  83      30.061  34.811  18.326  1.00  1.00            
ATOM   1386   CA ASN B  83      30.474  33.537  17.859  1.00  1.00            
ATOM   1387   CB ASN B  83      31.854  33.121  18.395  1.00  1.00            
ATOM   1388   CG ASN B  83      32.876  34.152  17.939  1.00  1.00            
ATOM   1389  OD1 ASN B  83      32.584  35.343  17.853  1.00  1.00            
ATOM   1390  ND2 ASN B  83      34.114  33.679  17.635  1.00  1.00            
ATOM   1391    C ASN B  83      29.499  32.543  18.362  1.00  1.00            
ATOM   1392    O ASN B  83      28.912  32.711  19.430  1.00  1.00            
ATOM   1393    N ILE B  84      29.286  31.478  17.575  4.00  1.00            
ATOM   1394   CA ILE B  84      28.357  30.492  18.009  4.00  1.00            
ATOM   1395   CB ILE B  84      27.200  30.293  17.075  4.00  1.00            
ATOM   1396  CG1 ILE B  84      27.695  29.760  15.719  4.00  1.00            
ATOM   1397  CG2 ILE B  84      26.428  31.619  16.977  4.00  1.00            
ATOM   1398  CD1 ILE B  84      26.573  29.210  14.840  4.00  1.00            
ATOM   1399    C ILE B  84      29.080  29.179  18.067  4.00  1.00            
ATOM   1400    O ILE B  84      29.846  28.842  17.167  4.00  1.00            
ATOM   1401    N ILE B  85      28.868  28.412  19.157  4.00  1.00            
ATOM   1402   CA ILE B  85      29.437  27.096  19.254  4.00  1.00            
ATOM   1403   CB ILE B  85      29.981  26.772  20.607  4.00  1.00            
ATOM   1404  CG1 ILE B  85      31.221  27.636  20.870  4.00  1.00            
ATOM   1405  CG2 ILE B  85      30.252  25.261  20.671  4.00  1.00            
ATOM   1406  CD1 ILE B  85      32.365  27.364  19.891  4.00  1.00            
ATOM   1407    C ILE B  85      28.289  26.182  18.956  4.00  1.00            
ATOM   1408    O ILE B  85      27.292  26.174  19.677  4.00  1.00            
ATOM   1409    N GLY B  86      28.401  25.392  17.868  1.00  1.00            
ATOM   1410   CA GLY B  86      27.271  24.639  17.397  1.00  1.00            
ATOM   1411    C GLY B  86      27.265  23.212  17.806  1.00  1.00            
ATOM   1412    O GLY B  86      28.038  22.765  18.650  1.00  1.00            
ATOM   1413    N ARG B  87      26.351  22.472  17.144  2.00  1.00            
ATOM   1414   CA ARG B  87      26.063  21.093  17.382  2.00  1.00            
ATOM   1415   CB ARG B  87      24.959  20.573  16.443  2.00  1.00            
ATOM   1416   CG ARG B  87      24.507  19.146  16.740  2.00  1.00            
ATOM   1417   CD ARG B  87      25.203  18.071  15.902  2.00  1.00            
ATOM   1418   NE ARG B  87      24.683  18.179  14.510  2.00  1.00            
ATOM   1419   CZ ARG B  87      25.133  17.320  13.551  2.00  1.00            
ATOM   1420  NH1 ARG B  87      26.068  16.377  13.867  2.00  1.00            
ATOM   1421  NH2 ARG B  87      24.652  17.403  12.276  2.00  1.00            
ATOM   1422    C ARG B  87      27.291  20.285  17.144  2.00  1.00            
ATOM   1423    O ARG B  87      27.660  19.473  17.992  2.00  1.00            
ATOM   1424    N ASN B  88      27.956  20.474  15.985  2.00  1.00            
ATOM   1425   CA ASN B  88      29.222  19.822  15.869  2.00  1.00            
ATOM   1426   CB ASN B  88      29.962  20.109  14.551  2.00  1.00            
ATOM   1427   CG ASN B  88      31.282  19.351  14.573  2.00  1.00            
ATOM   1428  OD1 ASN B  88      31.452  18.398  15.331  2.00  1.00            
ATOM   1429  ND2 ASN B  88      32.249  19.792  13.724  2.00  1.00            
ATOM   1430    C ASN B  88      29.941  20.548  16.940  2.00  1.00            
ATOM   1431    O ASN B  88      29.766  21.755  17.092  2.00  1.00            
ATOM   1432    N LEU B  89      30.742  19.818  17.715  2.00  1.00            
ATOM   1433   CA LEU B  89      31.439  20.337  18.843  2.00  1.00            
ATOM   1434   CB LEU B  89      31.995  21.765  18.666  2.00  1.00            
ATOM   1435   CG LEU B  89      33.168  21.862  17.673  2.00  1.00            
ATOM   1436  CD1 LEU B  89      32.751  21.436  16.257  2.00  1.00            
ATOM   1437  CD2 LEU B  89      33.807  23.260  17.710  2.00  1.00            
ATOM   1438    C LEU B  89      30.631  20.300  20.098  2.00  1.00            
ATOM   1439    O LEU B  89      31.200  20.116  21.174  2.00  1.00            
ATOM   1440    N LEU B  90      29.300  20.442  20.049  2.00  1.00            
ATOM   1441   CA LEU B  90      28.645  20.300  21.315  2.00  1.00            
ATOM   1442   CB LEU B  90      27.176  20.760  21.322  2.00  1.00            
ATOM   1443   CG LEU B  90      27.004  22.276  21.134  2.00  1.00            
ATOM   1444  CD1 LEU B  90      25.546  22.711  21.353  2.00  1.00            
ATOM   1445  CD2 LEU B  90      28.012  23.068  21.983  2.00  1.00            
ATOM   1446    C LEU B  90      28.661  18.855  21.700  2.00  1.00            
ATOM   1447    O LEU B  90      28.952  18.499  22.840  2.00  1.00            
ATOM   1448    N THR B  91      28.365  17.983  20.716  3.00  1.00            
ATOM   1449   CA THR B  91      28.203  16.570  20.919  3.00  1.00            
ATOM   1450   CB THR B  91      27.803  15.850  19.668  3.00  1.00            
ATOM   1451  OG1 THR B  91      28.842  15.936  18.703  3.00  1.00            
ATOM   1452  CG2 THR B  91      26.522  16.491  19.117  3.00  1.00            
ATOM   1453    C THR B  91      29.470  15.941  21.351  3.00  1.00            
ATOM   1454    O THR B  91      29.468  15.091  22.242  3.00  1.00            
ATOM   1455    N GLN B  92      30.585  16.352  20.731  3.00  1.00            
ATOM   1456   CA GLN B  92      31.831  15.718  21.008  3.00  1.00            
ATOM   1457   CB GLN B  92      32.979  16.344  20.200  3.00  1.00            
ATOM   1458   CG GLN B  92      32.773  16.139  18.694  3.00  1.00            
ATOM   1459   CD GLN B  92      33.908  16.808  17.935  3.00  1.00            
ATOM   1460  OE1 GLN B  92      33.930  16.811  16.705  3.00  1.00            
ATOM   1461  NE2 GLN B  92      34.877  17.398  18.684  3.00  1.00            
ATOM   1462    C GLN B  92      32.076  15.874  22.482  3.00  1.00            
ATOM   1463    O GLN B  92      32.500  14.935  23.152  3.00  1.00            
ATOM   1464    N ILE B  93      31.784  17.071  23.025  3.00  1.00            
ATOM   1465   CA ILE B  93      31.896  17.352  24.431  3.00  1.00            
ATOM   1466   CB ILE B  93      31.560  18.778  24.738  3.00  1.00            
ATOM   1467  CG1 ILE B  93      32.448  19.736  23.936  3.00  1.00            
ATOM   1468  CG2 ILE B  93      31.642  18.966  26.263  3.00  1.00            
ATOM   1469  CD1 ILE B  93      31.844  21.134  23.840  3.00  1.00            
ATOM   1470    C ILE B  93      30.856  16.556  25.144  3.00  1.00            
ATOM   1471    O ILE B  93      31.119  15.971  26.194  3.00  1.00            
ATOM   1472    N GLY B  94      29.634  16.502  24.574  3.00  1.00            
ATOM   1473   CA GLY B  94      28.608  15.761  25.238  3.00  1.00            
ATOM   1474    C GLY B  94      27.575  16.638  25.895  3.00  1.00            
ATOM   1475    O GLY B  94      26.902  16.200  26.827  3.00  1.00            
ATOM   1476    N CYS B  95      27.420  17.897  25.445  1.00  1.00            
ATOM   1477   CA CYS B  95      26.396  18.747  25.999  1.00  1.00            
ATOM   1478   CB CYS B  95      26.511  20.206  25.520  1.00  1.00            
ATOM   1479   SG CYS B  95      25.215  21.282  26.199  1.00  1.00            
ATOM   1480    C CYS B  95      25.067  18.236  25.553  1.00  1.00            
ATOM   1481    O CYS B  95      24.944  17.663  24.472  1.00  1.00            
ATOM   1482    N THR B  96      24.036  18.403  26.406  4.00  1.00            
ATOM   1483   CA THR B  96      22.725  17.968  26.025  4.00  1.00            
ATOM   1484   CB THR B  96      22.375  16.598  26.522  4.00  1.00            
ATOM   1485  OG1 THR B  96      22.390  16.573  27.940  4.00  1.00            
ATOM   1486  CG2 THR B  96      23.395  15.595  25.956  4.00  1.00            
ATOM   1487    C THR B  96      21.728  18.916  26.574  4.00  1.00            
ATOM   1488    O THR B  96      21.994  19.650  27.525  4.00  1.00            
ATOM   1489    N LEU B  97      20.545  18.936  25.940  4.00  1.00            
ATOM   1490   CA LEU B  97      19.469  19.723  26.443  4.00  1.00            
ATOM   1491   CB LEU B  97      18.339  19.941  25.419  4.00  1.00            
ATOM   1492   CG LEU B  97      18.748  20.687  24.136  4.00  1.00            
ATOM   1493  CD1 LEU B  97      19.855  19.935  23.380  4.00  1.00            
ATOM   1494  CD2 LEU B  97      17.521  20.958  23.248  4.00  1.00            
ATOM   1495    C LEU B  97      18.869  18.846  27.492  4.00  1.00            
ATOM   1496    O LEU B  97      18.696  17.647  27.276  4.00  1.00            
ATOM   1497    N ASN B  98      18.542  19.403  28.668  4.00  1.00            
ATOM   1498   CA ASN B  98      17.950  18.553  29.655  4.00  1.00            
ATOM   1499   CB ASN B  98      18.719  18.495  30.985  4.00  1.00            
ATOM   1500   CG ASN B  98      18.319  17.199  31.680  4.00  1.00            
ATOM   1501  OD1 ASN B  98      18.653  16.109  31.220  4.00  1.00            
ATOM   1502  ND2 ASN B  98      17.592  17.315  32.823  4.00  1.00            
ATOM   1503    C ASN B  98      16.609  19.136  29.915  4.00  1.00            
ATOM   1504    O ASN B  98      16.316  20.252  29.490  4.00  1.00            
ATOM   1505    N PHE B  99      15.735  18.368  30.582  1.00  1.00            
ATOM   1506   CA PHE B  99      14.436  18.879  30.880  1.00  1.00            
ATOM   1507   CB PHE B  99      13.614  17.917  31.758  1.00  1.00            
ATOM   1508   CG PHE B  99      12.321  18.585  32.068  1.00  1.00            
ATOM   1509  CD1 PHE B  99      11.274  18.544  31.176  1.00  1.00            
ATOM   1510  CD2 PHE B  99      12.162  19.252  33.259  1.00  1.00            
ATOM   1511  CE1 PHE B  99      10.084  19.166  31.472  1.00  1.00            
ATOM   1512  CE2 PHE B  99      10.975  19.876  33.560  1.00  1.00            
ATOM   1513   CZ PHE B  99       9.935  19.833  32.664  1.00  1.00            
ATOM   1514    C PHE B  99      14.617  20.178  31.650  1.00  1.00            
ATOM   1515    O PHE B  99      13.994  21.196  31.246  1.00  1.00            
ATOM   1516  OXT PHE B  99      15.379  20.170  32.654  1.00  1.00            
ATOM   1517    N SER C   1      39.795  12.398  12.725  4.00  0.00            
ATOM   1518   CA SER C   1      39.032  13.311  13.606  4.00  0.00            
ATOM   1519   CB SER C   1      39.888  14.533  13.976  4.00  0.00            
ATOM   1520   OG SER C   1      39.161  15.382  14.853  4.00  0.00            
ATOM   1521    C SER C   1      37.809  13.776  12.908  4.00  0.00            
ATOM   1522    O SER C   1      36.700  13.659  13.425  4.00  0.00            
ATOM   1523    N TYR C   2      37.984  14.299  11.685  4.00  0.00            
ATOM   1524   CA TYR C   2      36.846  14.861  11.034  4.00  0.00            
ATOM   1525   CB TYR C   2      36.929  16.395  10.974  4.00  0.00            
ATOM   1526   CG TYR C   2      38.070  16.686  10.051  4.00  0.00            
ATOM   1527  CD1 TYR C   2      39.367  16.548  10.491  4.00  0.00            
ATOM   1528  CD2 TYR C   2      37.858  17.057   8.739  4.00  0.00            
ATOM   1529  CE1 TYR C   2      40.427  16.793   9.651  4.00  0.00            
ATOM   1530  CE2 TYR C   2      38.913  17.303   7.893  4.00  0.00            
ATOM   1531   CZ TYR C   2      40.202  17.172   8.350  4.00  0.00            
ATOM   1532   OH TYR C   2      41.289  17.423   7.485  4.00  0.00            
ATOM   1533    C TYR C   2      36.831  14.451   9.617  4.00  0.00            
ATOM   1534    O TYR C   2      37.845  14.077   9.031  4.00  0.00            
ATOM   1535    N PHE C   3      35.617  14.496   9.056  4.00  0.00            
ATOM   1536   CA PHE C   3      35.425  14.387   7.654  4.00  0.00            
ATOM   1537   CB PHE C   3      35.267  12.935   7.170  4.00  0.00            
ATOM   1538   CG PHE C   3      35.197  12.957   5.684  4.00  0.00            
ATOM   1539  CD1 PHE C   3      36.353  12.989   4.939  4.00  0.00            
ATOM   1540  CD2 PHE C   3      33.985  12.944   5.034  4.00  0.00            
ATOM   1541  CE1 PHE C   3      36.303  13.011   3.566  4.00  0.00            
ATOM   1542  CE2 PHE C   3      33.929  12.966   3.661  4.00  0.00            
ATOM   1543   CZ PHE C   3      35.090  12.999   2.923  4.00  0.00            
ATOM   1544    C PHE C   3      34.130  15.074   7.451  4.00  0.00            
ATOM   1545    O PHE C   3      33.087  14.532   7.813  4.00  0.00            
ATOM   1546    N ASN C   4      34.135  16.283   6.865  4.00  0.00            
ATOM   1547   CA ASN C   4      32.849  16.895   6.835  4.00  0.00            
ATOM   1548   CB ASN C   4      32.503  17.662   8.126  4.00  0.00            
ATOM   1549   CG ASN C   4      32.167  16.681   9.238  4.00  0.00            
ATOM   1550  OD1 ASN C   4      31.037  16.207   9.340  4.00  0.00            
ATOM   1551  ND2 ASN C   4      33.176  16.355  10.090  4.00  0.00            
ATOM   1552    C ASN C   4      32.722  17.901   5.759  4.00  0.00            
ATOM   1553    O ASN C   4      33.688  18.485   5.270  4.00  0.00            
ATOM   1554    N LEU C   5      31.451  18.071   5.368  4.00  0.00            
ATOM   1555   CA LEU C   5      30.963  19.087   4.502  4.00  0.00            
ATOM   1556   CB LEU C   5      30.772  18.606   3.054  4.00  0.00            
ATOM   1557   CG LEU C   5      30.351  19.711   2.069  4.00  0.00            
ATOM   1558  CD1 LEU C   5      31.494  20.710   1.838  4.00  0.00            
ATOM   1559  CD2 LEU C   5      29.813  19.118   0.758  4.00  0.00            
ATOM   1560    C LEU C   5      29.599  19.298   5.075  4.00  0.00            
ATOM   1561    O LEU C   5      28.764  18.398   5.000  4.00  0.00            
ATOM   1562    N ASN C   6      29.312  20.462   5.687  4.00  0.00            
ATOM   1563   CA ASN C   6      28.027  20.491   6.322  4.00  0.00            
ATOM   1564   CB ASN C   6      28.130  20.593   7.855  4.00  0.00            
ATOM   1565   CG ASN C   6      28.860  19.358   8.371  4.00  0.00            
ATOM   1566  OD1 ASN C   6      29.937  19.011   7.887  4.00  0.00            
ATOM   1567  ND2 ASN C   6      28.261  18.673   9.382  4.00  0.00            
ATOM   1568    C ASN C   6      27.232  21.657   5.867  4.00  0.00            
ATOM   1569    O ASN C   6      27.485  22.798   6.249  4.00  0.00            
ATOM   1570    N PRO C   7      26.267  21.383   5.039  4.00  0.00            
ATOM   1571   CA PRO C   7      25.353  22.432   4.715  4.00  0.00            
ATOM   1572   CD PRO C   7      26.492  20.489   3.915  4.00  0.00            
ATOM   1573   CB PRO C   7      24.641  21.994   3.438  4.00  0.00            
ATOM   1574   CG PRO C   7      25.681  21.087   2.751  4.00  0.00            
ATOM   1575    C PRO C   7      24.482  22.626   5.909  4.00  0.00            
ATOM   1576    O PRO C   7      23.832  21.657   6.291  4.00  0.00            
ATOM   1577    N PHE C   8      24.402  23.847   6.489  4.00  0.00            
ATOM   1578   CA PHE C   8      23.585  23.930   7.666  4.00  0.00            
ATOM   1579   CB PHE C   8      24.230  23.435   8.978  4.00  0.00            
ATOM   1580   CG PHE C   8      24.121  21.951   8.986  4.00  0.00            
ATOM   1581  CD1 PHE C   8      22.903  21.362   9.240  4.00  0.00            
ATOM   1582  CD2 PHE C   8      25.198  21.147   8.697  4.00  0.00            
ATOM   1583  CE1 PHE C   8      22.762  19.997   9.245  4.00  0.00            
ATOM   1584  CE2 PHE C   8      25.064  19.777   8.701  4.00  0.00            
ATOM   1585   CZ PHE C   8      23.848  19.199   8.979  4.00  0.00            
ATOM   1586    C PHE C   8      23.038  25.266   7.954  4.00  0.00            
ATOM   1587    O PHE C   8      23.322  26.260   7.289  4.00  0.00            
ATOM   1588    N GLU C   9      22.197  25.266   9.004  4.00  0.00            
ATOM   1589   CA GLU C   9      21.492  26.426   9.416  4.00  0.00            
ATOM   1590   CB GLU C   9      19.982  26.167   9.528  4.00  0.00            
ATOM   1591   CG GLU C   9      19.359  25.926   8.149  4.00  0.00            
ATOM   1592   CD GLU C   9      18.033  25.197   8.311  4.00  0.00            
ATOM   1593  OE1 GLU C   9      17.760  24.704   9.437  4.00  0.00            
ATOM   1594  OE2 GLU C   9      17.280  25.117   7.303  4.00  0.00            
ATOM   1595    C GLU C   9      22.014  26.908  10.731  4.00  0.00            
ATOM   1596    O GLU C   9      22.019  26.179  11.721  4.00  0.00            
ATOM   1597    N VAL C  10      22.493  28.170  10.745  4.00  0.00            
ATOM   1598   CA VAL C  10      22.919  28.812  11.954  4.00  0.00            
ATOM   1599   CB VAL C  10      24.116  29.705  11.790  4.00  0.00            
ATOM   1600  CG1 VAL C  10      24.323  30.488  13.100  4.00  0.00            
ATOM   1601  CG2 VAL C  10      25.325  28.850  11.385  4.00  0.00            
ATOM   1602    C VAL C  10      21.785  29.713  12.277  4.00  0.00            
ATOM   1603    O VAL C  10      21.336  30.487  11.431  4.00  0.00            
ATOM   1604    N LEU C  11      21.264  29.630  13.508  4.00  0.00            
ATOM   1605   CA LEU C  11      20.139  30.464  13.768  4.00  0.00            
ATOM   1606   CB LEU C  11      18.884  29.677  14.191  4.00  0.00            
ATOM   1607   CG LEU C  11      18.247  28.826  13.078  4.00  0.00            
ATOM   1608  CD1 LEU C  11      17.563  29.709  12.021  4.00  0.00            
ATOM   1609  CD2 LEU C  11      19.268  27.852  12.469  4.00  0.00            
ATOM   1610    C LEU C  11      20.448  31.363  14.899  4.00  0.00            
ATOM   1611    O LEU C  11      20.661  30.919  16.026  4.00  0.00            
ATOM   1612    N GLN C  12      20.486  32.671  14.620  4.00  0.00            
ATOM   1613   CA GLN C  12      20.654  33.567  15.710  4.00  0.00            
ATOM   1614   CB GLN C  12      22.050  34.208  15.755  4.00  0.00            
ATOM   1615   CG GLN C  12      23.147  33.156  15.950  4.00  0.00            
ATOM   1616   CD GLN C  12      24.477  33.854  16.188  4.00  0.00            
ATOM   1617  OE1 GLN C  12      25.271  34.043  15.268  4.00  0.00            
ATOM   1618  NE2 GLN C  12      24.730  34.241  17.466  4.00  0.00            
ATOM   1619    C GLN C  12      19.623  34.632  15.511  4.00  0.00            
ATOM   1620    O GLN C  12      19.798  35.550  14.712  4.00  0.00            
ATOM   1621    N ILE C  13      18.502  34.506  16.245  4.00  0.00            
ATOM   1622   CA ILE C  13      17.352  35.327  16.009  4.00  0.00            
ATOM   1623   CB ILE C  13      16.142  34.730  16.681  4.00  0.00            
ATOM   1624  CG1 ILE C  13      14.857  35.472  16.281  4.00  0.00            
ATOM   1625  CG2 ILE C  13      16.406  34.637  18.195  4.00  0.00            
ATOM   1626  CD1 ILE C  13      14.449  35.228  14.830  4.00  0.00            
ATOM   1627    C ILE C  13      17.449  36.771  16.380  4.00  0.00            
ATOM   1628    O ILE C  13      17.390  37.620  15.494  4.00  0.00            
ATOM   1629    N ASP C  14      17.686  37.088  17.672  4.00  0.00            
ATOM   1630   CA ASP C  14      17.557  38.411  18.248  4.00  0.00            
ATOM   1631   CB ASP C  14      18.739  39.378  17.999  4.00  0.00            
ATOM   1632   CG ASP C  14      18.860  39.800  16.541  4.00  0.00            
ATOM   1633  OD1 ASP C  14      17.817  40.085  15.893  4.00  0.00            
ATOM   1634  OD2 ASP C  14      20.022  39.858  16.057  4.00  0.00            
ATOM   1635    C ASP C  14      16.226  39.065  17.876  4.00  0.00            
ATOM   1636    O ASP C  14      15.581  38.650  16.918  4.00  0.00            
ATOM   1637    N PRO C  15      15.666  40.047  18.554  4.00  0.00            
ATOM   1638   CA PRO C  15      16.109  40.589  19.813  4.00  0.00            
ATOM   1639   CD PRO C  15      15.008  41.070  17.754  4.00  0.00            
ATOM   1640   CB PRO C  15      15.957  42.106  19.704  4.00  0.00            
ATOM   1641   CG PRO C  15      14.831  42.281  18.679  4.00  0.00            
ATOM   1642    C PRO C  15      15.290  40.052  20.939  4.00  0.00            
ATOM   1643    O PRO C  15      14.399  39.236  20.705  4.00  0.00            
ATOM   1644    N GLU C  16      15.578  40.524  22.167  4.00  0.00            
ATOM   1645   CA GLU C  16      14.822  40.180  23.334  4.00  0.00            
ATOM   1646   CB GLU C  16      15.527  40.618  24.630  4.00  0.00            
ATOM   1647   CG GLU C  16      14.780  40.272  25.918  4.00  0.00            
ATOM   1648   CD GLU C  16      15.593  40.835  27.077  4.00  0.00            
ATOM   1649  OE1 GLU C  16      15.561  42.081  27.260  4.00  0.00            
ATOM   1650  OE2 GLU C  16      16.258  40.035  27.790  4.00  0.00            
ATOM   1651    C GLU C  16      13.523  40.968  23.242  4.00  0.00            
ATOM   1652    O GLU C  16      13.604  42.226  23.250  4.00  0.00            
ATOM   1653  OXT GLU C  16      12.439  40.331  23.163  4.00  0.00            
END
