# Supplementary material for: Integrative modeling of diverse protein-peptide systems using CABS-dock
Source: PLoS Comput Biol. 2023 Jul 5;19(7):e1011275. doi: 10.1371/journal.pcbi.1011275 (PMC10351741; doi:10.1371/journal.pcbi.1011275)
Supplement: S1 File — Files in pdb format containing atomic coordinates of the structures obtained in this study: the highest-scored amyloid models and 10 examples of the docked peptide for each enzyme-substrate complex. (ZIP) [file pcbi.1011275.s006.zip › 14_HIV1_SYFNLNPFEVLQIDPE/838.pdb]

CRYST1    0.000    0.000    0.000   0.00   0.00   0.00 P 1           1
ATOM      1    N PRO A   1      13.087  14.390  30.401  1.00  1.00            
ATOM      2   CA PRO A   1      13.706  13.681  29.248  1.00  1.00            
ATOM      3   CD PRO A   1      11.849  15.106  29.936  1.00  1.00            
ATOM      4   CB PRO A   1      12.694  13.764  28.108  1.00  1.00            
ATOM      5   CG PRO A   1      11.891  15.037  28.404  1.00  1.00            
ATOM      6    C PRO A   1      14.958  14.436  28.940  1.00  1.00            
ATOM      7    O PRO A   1      15.008  15.634  29.217  1.00  1.00            
ATOM      8    N GLN A   2      15.985  13.759  28.387  4.00  1.00            
ATOM      9   CA GLN A   2      17.189  14.445  28.018  4.00  1.00            
ATOM     10   CB GLN A   2      18.474  13.908  28.667  4.00  1.00            
ATOM     11   CG GLN A   2      18.582  14.139  30.172  4.00  1.00            
ATOM     12   CD GLN A   2      19.985  13.708  30.567  4.00  1.00            
ATOM     13  OE1 GLN A   2      20.971  14.177  30.001  4.00  1.00            
ATOM     14  NE2 GLN A   2      20.082  12.780  31.556  4.00  1.00            
ATOM     15    C GLN A   2      17.367  14.242  26.560  4.00  1.00            
ATOM     16    O GLN A   2      17.114  13.159  26.034  4.00  1.00            
ATOM     17    N ILE A   3      17.781  15.307  25.857  4.00  1.00            
ATOM     18   CA ILE A   3      18.078  15.115  24.480  4.00  1.00            
ATOM     19   CB ILE A   3      17.415  16.057  23.521  4.00  1.00            
ATOM     20  CG1 ILE A   3      15.890  15.871  23.524  4.00  1.00            
ATOM     21  CG2 ILE A   3      18.069  15.838  22.145  4.00  1.00            
ATOM     22  CD1 ILE A   3      15.155  16.981  22.773  4.00  1.00            
ATOM     23    C ILE A   3      19.530  15.368  24.343  4.00  1.00            
ATOM     24    O ILE A   3      20.051  16.381  24.809  4.00  1.00            
ATOM     25    N THR A   4      20.235  14.421  23.719  1.00  1.00            
ATOM     26   CA THR A   4      21.627  14.636  23.529  1.00  1.00            
ATOM     27   CB THR A   4      22.394  13.353  23.469  1.00  1.00            
ATOM     28  OG1 THR A   4      21.883  12.538  22.425  1.00  1.00            
ATOM     29  CG2 THR A   4      22.248  12.632  24.821  1.00  1.00            
ATOM     30    C THR A   4      21.777  15.352  22.247  1.00  1.00            
ATOM     31    O THR A   4      20.936  15.253  21.354  1.00  1.00            
ATOM     32    N LEU A   5      22.871  16.117  22.141  1.00  1.00            
ATOM     33   CA LEU A   5      23.076  16.847  20.942  1.00  1.00            
ATOM     34   CB LEU A   5      23.989  18.063  21.140  1.00  1.00            
ATOM     35   CG LEU A   5      23.337  19.148  22.009  1.00  1.00            
ATOM     36  CD1 LEU A   5      24.290  20.327  22.242  1.00  1.00            
ATOM     37  CD2 LEU A   5      21.995  19.595  21.406  1.00  1.00            
ATOM     38    C LEU A   5      23.748  15.915  19.994  1.00  1.00            
ATOM     39    O LEU A   5      24.938  15.625  20.104  1.00  1.00            
ATOM     40    N TRP A   6      22.949  15.412  19.043  1.00  1.00            
ATOM     41   CA TRP A   6      23.365  14.536  17.996  1.00  1.00            
ATOM     42   CB TRP A   6      23.120  13.040  18.258  1.00  1.00            
ATOM     43   CG TRP A   6      24.080  12.418  19.246  1.00  1.00            
ATOM     44  CD2 TRP A   6      25.442  12.070  18.939  1.00  1.00            
ATOM     45  CD1 TRP A   6      23.881  12.075  20.549  1.00  1.00            
ATOM     46  NE1 TRP A   6      25.026  11.527  21.074  1.00  1.00            
ATOM     47  CE2 TRP A   6      25.997  11.520  20.095  1.00  1.00            
ATOM     48  CE3 TRP A   6      26.173  12.201  17.792  1.00  1.00            
ATOM     49  CZ2 TRP A   6      27.293  11.087  20.120  1.00  1.00            
ATOM     50  CZ3 TRP A   6      27.479  11.762  17.820  1.00  1.00            
ATOM     51  CH2 TRP A   6      28.028  11.215  18.962  1.00  1.00            
ATOM     52    C TRP A   6      22.524  14.958  16.846  1.00  1.00            
ATOM     53    O TRP A   6      22.721  16.038  16.290  1.00  1.00            
ATOM     54    N LYS A   7      21.554  14.121  16.449  1.00  1.00            
ATOM     55   CA LYS A   7      20.726  14.547  15.365  1.00  1.00            
ATOM     56   CB LYS A   7      19.727  13.493  14.870  1.00  1.00            
ATOM     57   CG LYS A   7      19.068  13.883  13.546  1.00  1.00            
ATOM     58   CD LYS A   7      18.484  12.679  12.811  1.00  1.00            
ATOM     59   CE LYS A   7      17.545  11.846  13.681  1.00  1.00            
ATOM     60   NZ LYS A   7      17.524  10.448  13.201  1.00  1.00            
ATOM     61    C LYS A   7      19.987  15.766  15.814  1.00  1.00            
ATOM     62    O LYS A   7      19.939  16.065  17.006  1.00  1.00            
ATOM     63    N ARG A   8      19.417  16.522  14.849  1.00  1.00            
ATOM     64   CA ARG A   8      18.733  17.752  15.146  1.00  1.00            
ATOM     65   CB ARG A   8      17.941  18.308  13.941  1.00  1.00            
ATOM     66   CG ARG A   8      16.867  17.333  13.421  1.00  1.00            
ATOM     67   CD ARG A   8      15.842  17.928  12.449  1.00  1.00            
ATOM     68   NE ARG A   8      14.932  16.818  12.032  1.00  1.00            
ATOM     69   CZ ARG A   8      13.648  17.074  11.637  1.00  1.00            
ATOM     70  NH1 ARG A   8      13.173  18.353  11.635  1.00  1.00            
ATOM     71  NH2 ARG A   8      12.834  16.047  11.250  1.00  1.00            
ATOM     72    C ARG A   8      17.717  17.459  16.213  1.00  1.00            
ATOM     73    O ARG A   8      16.863  16.587  16.054  1.00  1.00            
ATOM     74    N PRO A   9      17.807  18.128  17.332  1.00  1.00            
ATOM     75   CA PRO A   9      16.881  17.944  18.412  1.00  1.00            
ATOM     76   CD PRO A   9      18.796  19.158  17.595  1.00  1.00            
ATOM     77   CB PRO A   9      17.420  18.794  19.561  1.00  1.00            
ATOM     78   CG PRO A   9      18.270  19.870  18.854  1.00  1.00            
ATOM     79    C PRO A   9      15.568  18.442  17.904  1.00  1.00            
ATOM     80    O PRO A   9      15.505  19.599  17.491  1.00  1.00            
ATOM     81    N LEU A  10      14.506  17.615  17.936  4.00  1.00            
ATOM     82   CA LEU A  10      13.261  18.135  17.460  4.00  1.00            
ATOM     83   CB LEU A  10      12.824  17.653  16.065  4.00  1.00            
ATOM     84   CG LEU A  10      12.583  16.138  15.950  4.00  1.00            
ATOM     85  CD1 LEU A  10      12.126  15.769  14.530  4.00  1.00            
ATOM     86  CD2 LEU A  10      13.818  15.336  16.390  4.00  1.00            
ATOM     87    C LEU A  10      12.198  17.743  18.402  4.00  1.00            
ATOM     88    O LEU A  10      12.267  16.707  19.064  4.00  1.00            
ATOM     89    N VAL A  11      11.178  18.603  18.492  4.00  1.00            
ATOM     90   CA VAL A  11      10.091  18.281  19.342  4.00  1.00            
ATOM     91   CB VAL A  11      10.064  19.040  20.640  4.00  1.00            
ATOM     92  CG1 VAL A  11      11.245  18.560  21.497  4.00  1.00            
ATOM     93  CG2 VAL A  11      10.088  20.551  20.348  4.00  1.00            
ATOM     94    C VAL A  11       8.836  18.578  18.615  4.00  1.00            
ATOM     95    O VAL A  11       8.845  19.216  17.564  4.00  1.00            
ATOM     96    N THR A  12       7.714  18.069  19.150  4.00  1.00            
ATOM     97   CA THR A  12       6.459  18.371  18.545  4.00  1.00            
ATOM     98   CB THR A  12       5.455  17.261  18.607  4.00  1.00            
ATOM     99  OG1 THR A  12       5.966  16.101  17.967  4.00  1.00            
ATOM    100  CG2 THR A  12       4.173  17.735  17.902  4.00  1.00            
ATOM    101    C THR A  12       5.903  19.493  19.346  4.00  1.00            
ATOM    102    O THR A  12       5.723  19.381  20.557  4.00  1.00            
ATOM    103    N ILE A  13       5.632  20.625  18.679  4.00  1.00            
ATOM    104   CA ILE A  13       5.111  21.745  19.391  4.00  1.00            
ATOM    105   CB ILE A  13       5.803  23.041  19.071  4.00  1.00            
ATOM    106  CG1 ILE A  13       5.289  24.156  19.995  4.00  1.00            
ATOM    107  CG2 ILE A  13       5.634  23.341  17.572  4.00  1.00            
ATOM    108  CD1 ILE A  13       6.079  25.458  19.876  4.00  1.00            
ATOM    109    C ILE A  13       3.696  21.894  18.982  4.00  1.00            
ATOM    110    O ILE A  13       3.356  21.836  17.801  4.00  1.00            
ATOM    111    N ARG A  14       2.806  22.050  19.968  4.00  1.00            
ATOM    112   CA ARG A  14       1.455  22.218  19.567  4.00  1.00            
ATOM    113   CB ARG A  14       0.472  21.336  20.356  4.00  1.00            
ATOM    114   CG ARG A  14       0.741  19.838  20.195  4.00  1.00            
ATOM    115   CD ARG A  14      -0.235  18.954  20.971  4.00  1.00            
ATOM    116   NE ARG A  14      -1.409  18.701  20.090  4.00  1.00            
ATOM    117   CZ ARG A  14      -2.627  18.428  20.644  4.00  1.00            
ATOM    118  NH1 ARG A  14      -2.773  18.455  22.001  4.00  1.00            
ATOM    119  NH2 ARG A  14      -3.691  18.132  19.843  4.00  1.00            
ATOM    120    C ARG A  14       1.111  23.643  19.851  4.00  1.00            
ATOM    121    O ARG A  14       1.125  24.071  21.004  4.00  1.00            
ATOM    122    N ILE A  15       0.806  24.421  18.792  4.00  1.00            
ATOM    123   CA ILE A  15       0.461  25.800  18.977  4.00  1.00            
ATOM    124   CB ILE A  15       1.424  26.761  18.338  4.00  1.00            
ATOM    125  CG1 ILE A  15       1.127  28.196  18.807  4.00  1.00            
ATOM    126  CG2 ILE A  15       1.365  26.568  16.814  4.00  1.00            
ATOM    127  CD1 ILE A  15       2.238  29.193  18.480  4.00  1.00            
ATOM    128    C ILE A  15      -0.876  26.003  18.351  4.00  1.00            
ATOM    129    O ILE A  15      -1.159  25.455  17.286  4.00  1.00            
ATOM    130    N GLY A  16      -1.751  26.791  19.005  3.00  1.00            
ATOM    131   CA GLY A  16      -3.072  26.916  18.468  3.00  1.00            
ATOM    132    C GLY A  16      -3.592  25.532  18.564  3.00  1.00            
ATOM    133    O GLY A  16      -3.280  24.806  19.508  3.00  1.00            
ATOM    134    N GLY A  17      -4.414  25.118  17.593  3.00  1.00            
ATOM    135   CA GLY A  17      -4.778  23.742  17.610  3.00  1.00            
ATOM    136    C GLY A  17      -4.144  23.203  16.380  3.00  1.00            
ATOM    137    O GLY A  17      -4.820  22.761  15.453  3.00  1.00            
ATOM    138    N GLN A  18      -2.798  23.243  16.351  4.00  1.00            
ATOM    139   CA GLN A  18      -2.097  22.778  15.199  4.00  1.00            
ATOM    140   CB GLN A  18      -1.832  23.905  14.188  4.00  1.00            
ATOM    141   CG GLN A  18      -3.132  24.522  13.661  4.00  1.00            
ATOM    142   CD GLN A  18      -2.777  25.645  12.698  4.00  1.00            
ATOM    143  OE1 GLN A  18      -1.607  25.875  12.401  4.00  1.00            
ATOM    144  NE2 GLN A  18      -3.814  26.369  12.195  4.00  1.00            
ATOM    145    C GLN A  18      -0.792  22.231  15.666  4.00  1.00            
ATOM    146    O GLN A  18      -0.193  22.750  16.605  4.00  1.00            
ATOM    147    N LEU A  19      -0.325  21.138  15.032  4.00  1.00            
ATOM    148   CA LEU A  19       0.928  20.587  15.447  4.00  1.00            
ATOM    149   CB LEU A  19       0.856  19.128  15.934  4.00  1.00            
ATOM    150   CG LEU A  19      -0.295  18.311  15.328  4.00  1.00            
ATOM    151  CD1 LEU A  19      -0.135  18.140  13.811  4.00  1.00            
ATOM    152  CD2 LEU A  19      -0.477  16.980  16.075  4.00  1.00            
ATOM    153    C LEU A  19       1.927  20.746  14.360  4.00  1.00            
ATOM    154    O LEU A  19       1.629  20.569  13.179  4.00  1.00            
ATOM    155    N LYS A  20       3.151  21.139  14.763  4.00  1.00            
ATOM    156   CA LYS A  20       4.221  21.363  13.844  4.00  1.00            
ATOM    157   CB LYS A  20       4.555  22.855  13.649  4.00  1.00            
ATOM    158   CG LYS A  20       5.458  23.167  12.450  4.00  1.00            
ATOM    159   CD LYS A  20       4.762  23.019  11.092  4.00  1.00            
ATOM    160   CE LYS A  20       5.582  23.566   9.918  4.00  1.00            
ATOM    161   NZ LYS A  20       4.850  23.371   8.645  4.00  1.00            
ATOM    162    C LYS A  20       5.432  20.734  14.434  4.00  1.00            
ATOM    163    O LYS A  20       5.424  20.301  15.586  4.00  1.00            
ATOM    164    N GLU A  21       6.501  20.632  13.626  4.00  1.00            
ATOM    165   CA GLU A  21       7.742  20.129  14.125  4.00  1.00            
ATOM    166   CB GLU A  21       8.703  19.680  13.010  4.00  1.00            
ATOM    167   CG GLU A  21       9.826  18.744  13.464  4.00  1.00            
ATOM    168   CD GLU A  21       9.324  17.311  13.338  4.00  1.00            
ATOM    169  OE1 GLU A  21       8.517  16.877  14.204  4.00  1.00            
ATOM    170  OE2 GLU A  21       9.742  16.630  12.364  4.00  1.00            
ATOM    171    C GLU A  21       8.362  21.307  14.820  4.00  1.00            
ATOM    172    O GLU A  21       8.006  22.451  14.539  4.00  1.00            
ATOM    173    N ALA A  22       9.287  21.071  15.771  4.00  1.00            
ATOM    174   CA ALA A  22       9.856  22.189  16.469  4.00  1.00            
ATOM    175   CB ALA A  22       9.203  22.428  17.839  4.00  1.00            
ATOM    176    C ALA A  22      11.300  21.912  16.712  4.00  1.00            
ATOM    177    O ALA A  22      11.735  20.761  16.713  4.00  1.00            
ATOM    178    N LEU A  23      12.086  22.991  16.901  4.00  1.00            
ATOM    179   CA LEU A  23      13.485  22.834  17.149  4.00  1.00            
ATOM    180   CB LEU A  23      14.349  23.481  16.046  4.00  1.00            
ATOM    181   CG LEU A  23      15.854  23.134  16.065  4.00  1.00            
ATOM    182  CD1 LEU A  23      16.584  23.848  14.916  4.00  1.00            
ATOM    183  CD2 LEU A  23      16.518  23.402  17.425  4.00  1.00            
ATOM    184    C LEU A  23      13.763  23.503  18.448  4.00  1.00            
ATOM    185    O LEU A  23      13.438  24.674  18.635  4.00  1.00            
ATOM    186    N LEU A  24      14.369  22.776  19.403  4.00  1.00            
ATOM    187   CA LEU A  24      14.660  23.479  20.609  4.00  1.00            
ATOM    188   CB LEU A  24      14.798  22.617  21.875  4.00  1.00            
ATOM    189   CG LEU A  24      13.533  21.846  22.274  4.00  1.00            
ATOM    190  CD1 LEU A  24      13.243  20.713  21.281  4.00  1.00            
ATOM    191  CD2 LEU A  24      13.619  21.371  23.733  4.00  1.00            
ATOM    192    C LEU A  24      15.998  24.083  20.396  4.00  1.00            
ATOM    193    O LEU A  24      16.985  23.369  20.233  4.00  1.00            
ATOM    194    N ASP A  25      16.070  25.425  20.380  1.00  1.00            
ATOM    195   CA ASP A  25      17.351  26.001  20.122  1.00  1.00            
ATOM    196   CB ASP A  25      17.442  26.664  18.733  1.00  1.00            
ATOM    197   CG ASP A  25      18.909  26.899  18.399  1.00  1.00            
ATOM    198  OD1 ASP A  25      19.767  26.614  19.275  1.00  1.00            
ATOM    199  OD2 ASP A  25      19.193  27.353  17.258  1.00  1.00            
ATOM    200    C ASP A  25      17.632  27.053  21.127  1.00  1.00            
ATOM    201    O ASP A  25      17.040  28.131  21.093  1.00  1.00            
ATOM    202    N THR A  26      18.536  26.757  22.076  3.00  1.00            
ATOM    203   CA THR A  26      18.941  27.826  22.925  3.00  1.00            
ATOM    204   CB THR A  26      19.670  27.398  24.162  3.00  1.00            
ATOM    205  OG1 THR A  26      19.832  28.505  25.036  3.00  1.00            
ATOM    206  CG2 THR A  26      21.038  26.831  23.759  3.00  1.00            
ATOM    207    C THR A  26      19.874  28.584  22.050  3.00  1.00            
ATOM    208    O THR A  26      20.585  27.994  21.238  3.00  1.00            
ATOM    209    N GLY A  27      19.926  29.914  22.183  3.00  1.00            
ATOM    210   CA GLY A  27      20.728  30.616  21.233  3.00  1.00            
ATOM    211    C GLY A  27      19.797  31.453  20.415  3.00  1.00            
ATOM    212    O GLY A  27      20.227  32.377  19.728  3.00  1.00            
ATOM    213    N ALA A  28      18.485  31.151  20.456  1.00  1.00            
ATOM    214   CA ALA A  28      17.565  32.005  19.758  1.00  1.00            
ATOM    215   CB ALA A  28      16.458  31.246  19.010  1.00  1.00            
ATOM    216    C ALA A  28      16.904  32.845  20.825  1.00  1.00            
ATOM    217    O ALA A  28      16.279  32.298  21.731  1.00  1.00            
ATOM    218    N ASP A  29      17.030  34.197  20.768  1.00  1.00            
ATOM    219   CA ASP A  29      16.436  35.000  21.815  1.00  1.00            
ATOM    220   CB ASP A  29      16.749  36.503  21.743  1.00  1.00            
ATOM    221   CG ASP A  29      18.060  36.697  22.485  1.00  1.00            
ATOM    222  OD1 ASP A  29      18.534  35.693  23.082  1.00  1.00            
ATOM    223  OD2 ASP A  29      18.589  37.839  22.491  1.00  1.00            
ATOM    224    C ASP A  29      14.962  34.836  21.814  1.00  1.00            
ATOM    225    O ASP A  29      14.376  34.457  22.828  1.00  1.00            
ATOM    226    N ASP A  30      14.309  35.103  20.675  1.00  1.00            
ATOM    227   CA ASP A  30      12.900  34.894  20.686  1.00  1.00            
ATOM    228   CB ASP A  30      12.057  36.005  20.044  1.00  1.00            
ATOM    229   CG ASP A  30      12.218  37.259  20.892  1.00  1.00            
ATOM    230  OD1 ASP A  30      13.014  37.215  21.867  1.00  1.00            
ATOM    231  OD2 ASP A  30      11.545  38.278  20.578  1.00  1.00            
ATOM    232    C ASP A  30      12.661  33.648  19.936  1.00  1.00            
ATOM    233    O ASP A  30      13.591  32.912  19.610  1.00  1.00            
ATOM    234    N THR A  31      11.388  33.373  19.634  1.00  1.00            
ATOM    235   CA THR A  31      11.165  32.141  18.970  1.00  1.00            
ATOM    236   CB THR A  31      10.254  31.237  19.738  1.00  1.00            
ATOM    237  OG1 THR A  31       8.928  31.744  19.704  1.00  1.00            
ATOM    238  CG2 THR A  31      10.736  31.223  21.198  1.00  1.00            
ATOM    239    C THR A  31      10.461  32.425  17.707  1.00  1.00            
ATOM    240    O THR A  31       9.692  33.378  17.620  1.00  1.00            
ATOM    241    N VAL A  32      10.693  31.593  16.682  4.00  1.00            
ATOM    242   CA VAL A  32      10.006  31.910  15.480  4.00  1.00            
ATOM    243   CB VAL A  32      10.901  32.173  14.307  4.00  1.00            
ATOM    244  CG1 VAL A  32      10.020  32.389  13.063  4.00  1.00            
ATOM    245  CG2 VAL A  32      11.800  33.373  14.646  4.00  1.00            
ATOM    246    C VAL A  32       9.098  30.789  15.095  4.00  1.00            
ATOM    247    O VAL A  32       9.428  29.612  15.236  4.00  1.00            
ATOM    248    N LEU A  33       7.890  31.153  14.621  4.00  1.00            
ATOM    249   CA LEU A  33       6.972  30.191  14.094  4.00  1.00            
ATOM    250   CB LEU A  33       5.586  30.169  14.759  4.00  1.00            
ATOM    251   CG LEU A  33       5.595  29.494  16.143  4.00  1.00            
ATOM    252  CD1 LEU A  33       5.957  28.005  16.019  4.00  1.00            
ATOM    253  CD2 LEU A  33       6.491  30.245  17.141  4.00  1.00            
ATOM    254    C LEU A  33       6.801  30.540  12.646  4.00  1.00            
ATOM    255    O LEU A  33       6.954  31.698  12.260  4.00  1.00            
ATOM    256    N GLU A  34       6.500  29.535  11.799  4.00  1.00            
ATOM    257   CA GLU A  34       6.321  29.745  10.385  4.00  1.00            
ATOM    258   CB GLU A  34       6.081  28.460   9.584  4.00  1.00            
ATOM    259   CG GLU A  34       4.772  27.773   9.983  4.00  1.00            
ATOM    260   CD GLU A  34       4.470  26.706   8.947  4.00  1.00            
ATOM    261  OE1 GLU A  34       5.175  26.688   7.903  4.00  1.00            
ATOM    262  OE2 GLU A  34       3.533  25.896   9.181  4.00  1.00            
ATOM    263    C GLU A  34       5.051  30.523  10.249  4.00  1.00            
ATOM    264    O GLU A  34       4.350  30.752  11.232  4.00  1.00            
ATOM    265    N GLU A  35       4.734  30.973   9.017  1.00  1.00            
ATOM    266   CA GLU A  35       3.549  31.758   8.822  1.00  1.00            
ATOM    267   CB GLU A  35       3.279  32.142   7.351  1.00  1.00            
ATOM    268   CG GLU A  35       3.162  30.962   6.378  1.00  1.00            
ATOM    269   CD GLU A  35       4.494  30.796   5.650  1.00  1.00            
ATOM    270  OE1 GLU A  35       5.539  31.217   6.215  1.00  1.00            
ATOM    271  OE2 GLU A  35       4.479  30.253   4.513  1.00  1.00            
ATOM    272    C GLU A  35       2.380  31.010   9.326  1.00  1.00            
ATOM    273    O GLU A  35       2.102  29.877   8.933  1.00  1.00            
ATOM    274    N MET A  36       1.672  31.673  10.248  1.00  1.00            
ATOM    275   CA MET A  36       0.494  31.149  10.846  1.00  1.00            
ATOM    276   CB MET A  36       0.696  30.821  12.333  1.00  1.00            
ATOM    277   CG MET A  36       1.784  29.786  12.627  1.00  1.00            
ATOM    278   SD MET A  36       2.241  29.691  14.387  1.00  1.00            
ATOM    279   CE MET A  36       3.240  28.182  14.247  1.00  1.00            
ATOM    280    C MET A  36      -0.442  32.295  10.835  1.00  1.00            
ATOM    281    O MET A  36      -0.059  33.412  11.177  1.00  1.00            
ATOM    282    N ASN A  37      -1.696  32.076  10.420  1.00  1.00            
ATOM    283   CA ASN A  37      -2.557  33.204  10.519  1.00  1.00            
ATOM    284   CB ASN A  37      -3.658  33.242   9.447  1.00  1.00            
ATOM    285   CG ASN A  37      -2.988  33.424   8.093  1.00  1.00            
ATOM    286  OD1 ASN A  37      -2.298  32.532   7.605  1.00  1.00            
ATOM    287  ND2 ASN A  37      -3.205  34.611   7.465  1.00  1.00            
ATOM    288    C ASN A  37      -3.226  33.032  11.833  1.00  1.00            
ATOM    289    O ASN A  37      -4.275  32.395  11.936  1.00  1.00            
ATOM    290    N LEU A  38      -2.610  33.590  12.886  1.00  1.00            
ATOM    291   CA LEU A  38      -3.195  33.466  14.179  1.00  1.00            
ATOM    292   CB LEU A  38      -2.172  33.296  15.313  1.00  1.00            
ATOM    293   CG LEU A  38      -1.387  31.975  15.211  1.00  1.00            
ATOM    294  CD1 LEU A  38      -0.478  31.763  16.432  1.00  1.00            
ATOM    295  CD2 LEU A  38      -2.330  30.789  14.954  1.00  1.00            
ATOM    296    C LEU A  38      -3.944  34.746  14.393  1.00  1.00            
ATOM    297    O LEU A  38      -3.495  35.841  14.061  1.00  1.00            
ATOM    298    N PRO A  39      -5.112  34.572  14.922  1.00  1.00            
ATOM    299   CA PRO A  39      -6.060  35.650  15.048  1.00  1.00            
ATOM    300   CD PRO A  39      -5.771  33.292  14.714  1.00  1.00            
ATOM    301   CB PRO A  39      -7.412  34.973  15.276  1.00  1.00            
ATOM    302   CG PRO A  39      -7.266  33.606  14.592  1.00  1.00            
ATOM    303    C PRO A  39      -5.875  36.800  15.989  1.00  1.00            
ATOM    304    O PRO A  39      -6.580  37.791  15.806  1.00  1.00            
ATOM    305    N GLY A  40      -4.988  36.742  16.991  1.00  1.00            
ATOM    306   CA GLY A  40      -5.047  37.815  17.947  1.00  1.00            
ATOM    307    C GLY A  40      -4.275  39.017  17.502  1.00  1.00            
ATOM    308    O GLY A  40      -3.822  39.118  16.363  1.00  1.00            
ATOM    309    N LYS A  41      -4.121  39.963  18.455  1.00  1.00            
ATOM    310   CA LYS A  41      -3.473  41.230  18.268  1.00  1.00            
ATOM    311   CB LYS A  41      -3.444  42.082  19.547  1.00  1.00            
ATOM    312   CG LYS A  41      -4.820  42.597  19.969  1.00  1.00            
ATOM    313   CD LYS A  41      -5.431  43.580  18.971  1.00  1.00            
ATOM    314   CE LYS A  41      -4.628  44.876  18.844  1.00  1.00            
ATOM    315   NZ LYS A  41      -5.290  45.788  17.887  1.00  1.00            
ATOM    316    C LYS A  41      -2.067  40.978  17.856  1.00  1.00            
ATOM    317    O LYS A  41      -1.401  40.077  18.361  1.00  1.00            
ATOM    318    N TRP A  42      -1.582  41.788  16.902  1.00  1.00            
ATOM    319   CA TRP A  42      -0.262  41.573  16.411  1.00  1.00            
ATOM    320   CB TRP A  42      -0.240  41.298  14.901  1.00  1.00            
ATOM    321   CG TRP A  42      -0.762  42.459  14.086  1.00  1.00            
ATOM    322  CD2 TRP A  42      -2.145  42.836  14.004  1.00  1.00            
ATOM    323  CD1 TRP A  42      -0.070  43.364  13.333  1.00  1.00            
ATOM    324  NE1 TRP A  42      -0.938  44.278  12.784  1.00  1.00            
ATOM    325  CE2 TRP A  42      -2.218  43.967  13.190  1.00  1.00            
ATOM    326  CE3 TRP A  42      -3.265  42.292  14.568  1.00  1.00            
ATOM    327  CZ2 TRP A  42      -3.414  44.572  12.928  1.00  1.00            
ATOM    328  CZ3 TRP A  42      -4.470  42.899  14.292  1.00  1.00            
ATOM    329  CH2 TRP A  42      -4.544  44.018  13.488  1.00  1.00            
ATOM    330    C TRP A  42       0.533  42.816  16.629  1.00  1.00            
ATOM    331    O TRP A  42       0.037  43.928  16.457  1.00  1.00            
ATOM    332    N LYS A  43       1.800  42.642  17.050  4.00  1.00            
ATOM    333   CA LYS A  43       2.690  43.754  17.161  4.00  1.00            
ATOM    334   CB LYS A  43       3.249  44.017  18.565  4.00  1.00            
ATOM    335   CG LYS A  43       2.211  44.580  19.537  4.00  1.00            
ATOM    336   CD LYS A  43       2.681  44.539  20.988  4.00  1.00            
ATOM    337   CE LYS A  43       1.596  44.882  22.005  4.00  1.00            
ATOM    338   NZ LYS A  43       2.069  44.541  23.364  4.00  1.00            
ATOM    339    C LYS A  43       3.827  43.417  16.274  4.00  1.00            
ATOM    340    O LYS A  43       4.208  42.258  16.162  4.00  1.00            
ATOM    341    N PRO A  44       4.370  44.392  15.622  4.00  0.00            
ATOM    342   CA PRO A  44       5.471  44.099  14.760  4.00  0.00            
ATOM    343   CD PRO A  44       3.595  45.535  15.168  4.00  0.00            
ATOM    344   CB PRO A  44       5.622  45.319  13.852  4.00  0.00            
ATOM    345   CG PRO A  44       4.210  45.929  13.816  4.00  0.00            
ATOM    346    C PRO A  44       6.678  43.854  15.593  4.00  0.00            
ATOM    347    O PRO A  44       6.738  44.342  16.723  4.00  0.00            
ATOM    348    N LYS A  45       7.639  43.079  15.069  4.00  0.00            
ATOM    349   CA LYS A  45       8.854  42.862  15.786  4.00  0.00            
ATOM    350   CB LYS A  45       8.829  41.632  16.707  4.00  0.00            
ATOM    351   CG LYS A  45      10.080  41.581  17.577  4.00  0.00            
ATOM    352   CD LYS A  45      10.179  42.819  18.467  4.00  0.00            
ATOM    353   CE LYS A  45      11.526  43.003  19.161  4.00  0.00            
ATOM    354   NZ LYS A  45      11.628  44.384  19.688  4.00  0.00            
ATOM    355    C LYS A  45       9.897  42.638  14.759  4.00  0.00            
ATOM    356    O LYS A  45       9.596  42.457  13.580  4.00  0.00            
ATOM    357    N MET A  46      11.167  42.684  15.180  4.00  0.00            
ATOM    358   CA MET A  46      12.191  42.472  14.217  4.00  0.00            
ATOM    359   CB MET A  46      13.161  43.664  14.108  4.00  0.00            
ATOM    360   CG MET A  46      13.934  43.948  15.402  4.00  0.00            
ATOM    361   SD MET A  46      15.096  45.343  15.304  4.00  0.00            
ATOM    362   CE MET A  46      16.365  44.408  14.402  4.00  0.00            
ATOM    363    C MET A  46      13.001  41.285  14.666  4.00  0.00            
ATOM    364    O MET A  46      13.486  41.261  15.796  4.00  0.00            
ATOM    365    N ILE A  47      13.159  40.252  13.802  4.00  0.00            
ATOM    366   CA ILE A  47      14.012  39.150  14.168  4.00  0.00            
ATOM    367   CB ILE A  47      13.429  37.769  13.987  4.00  0.00            
ATOM    368  CG1 ILE A  47      13.059  37.469  12.528  4.00  0.00            
ATOM    369  CG2 ILE A  47      12.270  37.629  14.986  4.00  0.00            
ATOM    370  CD1 ILE A  47      12.662  36.011  12.288  4.00  0.00            
ATOM    371    C ILE A  47      15.246  39.300  13.356  4.00  0.00            
ATOM    372    O ILE A  47      15.229  39.188  12.132  4.00  0.00            
ATOM    373    N GLY A  48      16.362  39.579  14.052  4.00  0.00            
ATOM    374   CA GLY A  48      17.604  39.795  13.382  4.00  0.00            
ATOM    375    C GLY A  48      18.099  38.453  13.022  4.00  0.00            
ATOM    376    O GLY A  48      17.432  37.441  13.234  4.00  0.00            
ATOM    377    N GLY A  49      19.298  38.424  12.439  4.00  0.00            
ATOM    378   CA GLY A  49      19.868  37.180  12.063  4.00  0.00            
ATOM    379    C GLY A  49      21.148  37.553  11.385  4.00  0.00            
ATOM    380    O GLY A  49      21.506  38.729  11.340  4.00  0.00            
ATOM    381    N ILE A  50      21.880  36.567  10.835  3.00  0.00            
ATOM    382   CA ILE A  50      23.165  36.922  10.311  3.00  0.00            
ATOM    383   CB ILE A  50      24.022  35.739   9.944  3.00  0.00            
ATOM    384  CG1 ILE A  50      25.376  36.227   9.395  3.00  0.00            
ATOM    385  CG2 ILE A  50      23.247  34.831   8.973  3.00  0.00            
ATOM    386  CD1 ILE A  50      26.236  36.996  10.395  3.00  0.00            
ATOM    387    C ILE A  50      23.138  37.825   9.130  3.00  0.00            
ATOM    388    O ILE A  50      23.685  38.927   9.161  3.00  0.00            
ATOM    389    N GLY A  51      22.474  37.387   8.062  3.00  0.00            
ATOM    390   CA GLY A  51      22.327  38.159   6.874  3.00  0.00            
ATOM    391    C GLY A  51      20.926  37.833   6.609  3.00  0.00            
ATOM    392    O GLY A  51      20.421  37.862   5.487  3.00  0.00            
ATOM    393    N GLY A  52      20.281  37.484   7.731  4.00  0.00            
ATOM    394   CA GLY A  52      18.932  37.075   7.690  4.00  0.00            
ATOM    395    C GLY A  52      18.160  37.943   8.629  4.00  0.00            
ATOM    396    O GLY A  52      18.153  37.713   9.837  4.00  0.00            
ATOM    397    N PHE A  53      17.470  38.965   8.081  4.00  0.00            
ATOM    398   CA PHE A  53      16.643  39.809   8.894  4.00  0.00            
ATOM    399   CB PHE A  53      16.805  41.312   8.605  4.00  0.00            
ATOM    400   CG PHE A  53      15.947  42.063   9.570  4.00  0.00            
ATOM    401  CD1 PHE A  53      14.609  42.260   9.321  4.00  0.00            
ATOM    402  CD2 PHE A  53      16.486  42.575  10.730  4.00  0.00            
ATOM    403  CE1 PHE A  53      13.822  42.952  10.211  4.00  0.00            
ATOM    404  CE2 PHE A  53      15.705  43.267  11.625  4.00  0.00            
ATOM    405   CZ PHE A  53      14.369  43.458  11.366  4.00  0.00            
ATOM    406    C PHE A  53      15.250  39.433   8.515  4.00  0.00            
ATOM    407    O PHE A  53      14.834  39.628   7.374  4.00  0.00            
ATOM    408    N ILE A  54      14.485  38.863   9.461  4.00  0.00            
ATOM    409   CA ILE A  54      13.154  38.493   9.099  4.00  0.00            
ATOM    410   CB ILE A  54      12.745  37.122   9.556  4.00  0.00            
ATOM    411  CG1 ILE A  54      13.575  36.035   8.852  4.00  0.00            
ATOM    412  CG2 ILE A  54      11.228  36.984   9.343  4.00  0.00            
ATOM    413  CD1 ILE A  54      13.311  34.628   9.393  4.00  0.00            
ATOM    414    C ILE A  54      12.233  39.478   9.772  4.00  0.00            
ATOM    415    O ILE A  54      12.165  39.549  10.997  4.00  0.00            
ATOM    416    N LYS A  55      11.505  40.293   8.978  4.00  0.00            
ATOM    417   CA LYS A  55      10.555  41.241   9.507  4.00  0.00            
ATOM    418   CB LYS A  55      10.214  42.321   8.467  4.00  0.00            
ATOM    419   CG LYS A  55       9.898  41.743   7.086  4.00  0.00            
ATOM    420   CD LYS A  55       9.601  42.805   6.024  4.00  0.00            
ATOM    421   CE LYS A  55      10.844  43.172   5.206  4.00  0.00            
ATOM    422   NZ LYS A  55      10.536  44.261   4.252  4.00  0.00            
ATOM    423    C LYS A  55       9.354  40.424   9.880  4.00  0.00            
ATOM    424    O LYS A  55       9.112  39.386   9.268  4.00  0.00            
ATOM    425    N VAL A  56       8.561  40.838  10.894  4.00  0.00            
ATOM    426   CA VAL A  56       7.578  39.875  11.303  4.00  0.00            
ATOM    427   CB VAL A  56       8.075  39.048  12.444  4.00  0.00            
ATOM    428  CG1 VAL A  56       9.340  38.279  12.019  4.00  0.00            
ATOM    429  CG2 VAL A  56       8.295  40.022  13.614  4.00  0.00            
ATOM    430    C VAL A  56       6.326  40.476  11.825  4.00  0.00            
ATOM    431    O VAL A  56       6.177  41.687  11.976  4.00  0.00            
ATOM    432    N ARG A  57       5.375  39.553  12.076  4.00  0.00            
ATOM    433   CA ARG A  57       4.140  39.793  12.748  4.00  0.00            
ATOM    434   CB ARG A  57       2.937  39.081  12.108  4.00  0.00            
ATOM    435   CG ARG A  57       2.545  39.628  10.735  4.00  0.00            
ATOM    436   CD ARG A  57       1.523  38.757  10.003  4.00  0.00            
ATOM    437   NE ARG A  57       2.247  37.586   9.425  4.00  0.00            
ATOM    438   CZ ARG A  57       1.887  36.317   9.772  4.00  0.00            
ATOM    439  NH1 ARG A  57       0.940  36.118  10.734  4.00  0.00            
ATOM    440  NH2 ARG A  57       2.479  35.244   9.166  4.00  0.00            
ATOM    441    C ARG A  57       4.378  39.126  14.073  4.00  0.00            
ATOM    442    O ARG A  57       4.782  37.965  14.108  4.00  0.00            
ATOM    443    N GLN A  58       4.173  39.832  15.203  4.00  1.00            
ATOM    444   CA GLN A  58       4.435  39.218  16.477  4.00  1.00            
ATOM    445   CB GLN A  58       5.409  39.990  17.391  4.00  1.00            
ATOM    446   CG GLN A  58       5.612  39.303  18.748  4.00  1.00            
ATOM    447   CD GLN A  58       6.844  39.882  19.434  4.00  1.00            
ATOM    448  OE1 GLN A  58       7.962  39.750  18.938  4.00  1.00            
ATOM    449  NE2 GLN A  58       6.642  40.527  20.614  4.00  1.00            
ATOM    450    C GLN A  58       3.143  39.080  17.209  4.00  1.00            
ATOM    451    O GLN A  58       2.272  39.946  17.128  4.00  1.00            
ATOM    452    N TYR A  59       2.976  37.953  17.927  4.00  1.00            
ATOM    453   CA TYR A  59       1.774  37.780  18.679  4.00  1.00            
ATOM    454   CB TYR A  59       0.914  36.575  18.239  4.00  1.00            
ATOM    455   CG TYR A  59      -0.338  36.561  19.060  4.00  1.00            
ATOM    456  CD1 TYR A  59      -1.407  37.364  18.731  4.00  1.00            
ATOM    457  CD2 TYR A  59      -0.460  35.742  20.156  4.00  1.00            
ATOM    458  CE1 TYR A  59      -2.563  37.363  19.477  4.00  1.00            
ATOM    459  CE2 TYR A  59      -1.611  35.732  20.909  4.00  1.00            
ATOM    460   CZ TYR A  59      -2.668  36.544  20.573  4.00  1.00            
ATOM    461   OH TYR A  59      -3.851  36.537  21.344  4.00  1.00            
ATOM    462    C TYR A  59       2.179  37.558  20.113  4.00  1.00            
ATOM    463    O TYR A  59       3.109  36.805  20.399  4.00  1.00            
ATOM    464    N ASP A  60       1.481  38.244  21.046  4.00  1.00            
ATOM    465   CA ASP A  60       1.810  38.287  22.450  4.00  1.00            
ATOM    466   CB ASP A  60       0.927  39.280  23.221  4.00  1.00            
ATOM    467   CG ASP A  60       1.467  39.329  24.641  4.00  1.00            
ATOM    468  OD1 ASP A  60       2.667  38.987  24.821  4.00  1.00            
ATOM    469  OD2 ASP A  60       0.698  39.709  25.562  4.00  1.00            
ATOM    470    C ASP A  60       1.705  36.985  23.211  4.00  1.00            
ATOM    471    O ASP A  60       2.695  36.524  23.774  4.00  1.00            
ATOM    472    N GLN A  61       0.518  36.340  23.230  4.00  1.00            
ATOM    473   CA GLN A  61       0.282  35.193  24.083  4.00  1.00            
ATOM    474   CB GLN A  61      -1.106  35.216  24.745  4.00  1.00            
ATOM    475   CG GLN A  61      -1.336  36.407  25.676  4.00  1.00            
ATOM    476   CD GLN A  61      -2.808  36.411  26.064  4.00  1.00            
ATOM    477  OE1 GLN A  61      -3.538  35.458  25.798  4.00  1.00            
ATOM    478  NE2 GLN A  61      -3.260  37.521  26.706  4.00  1.00            
ATOM    479    C GLN A  61       0.292  33.987  23.213  4.00  1.00            
ATOM    480    O GLN A  61       0.609  34.049  22.026  4.00  1.00            
ATOM    481    N ILE A  62      -0.043  32.838  23.820  4.00  1.00            
ATOM    482   CA ILE A  62      -0.084  31.596  23.120  4.00  1.00            
ATOM    483   CB ILE A  62       1.207  30.807  23.194  4.00  1.00            
ATOM    484  CG1 ILE A  62       1.761  30.636  24.619  4.00  1.00            
ATOM    485  CG2 ILE A  62       2.198  31.499  22.246  4.00  1.00            
ATOM    486  CD1 ILE A  62       2.932  29.655  24.677  4.00  1.00            
ATOM    487    C ILE A  62      -1.357  30.858  23.465  4.00  1.00            
ATOM    488    O ILE A  62      -2.382  31.418  23.081  4.00  1.00            
ATOM    489    N PRO A  63      -1.540  29.709  24.095  4.00  1.00            
ATOM    490   CA PRO A  63      -0.573  28.823  24.702  4.00  1.00            
ATOM    491   CD PRO A  63      -2.885  29.423  24.569  4.00  1.00            
ATOM    492   CB PRO A  63      -1.344  27.996  25.733  4.00  1.00            
ATOM    493   CG PRO A  63      -2.799  28.052  25.251  4.00  1.00            
ATOM    494    C PRO A  63       0.164  27.926  23.780  4.00  1.00            
ATOM    495    O PRO A  63      -0.230  27.768  22.624  4.00  1.00            
ATOM    496    N VAL A  64       1.256  27.330  24.299  4.00  1.00            
ATOM    497   CA VAL A  64       1.993  26.375  23.540  4.00  1.00            
ATOM    498   CB VAL A  64       3.316  26.877  23.052  4.00  1.00            
ATOM    499  CG1 VAL A  64       4.254  27.026  24.260  4.00  1.00            
ATOM    500  CG2 VAL A  64       3.832  25.914  21.969  4.00  1.00            
ATOM    501    C VAL A  64       2.273  25.210  24.414  4.00  1.00            
ATOM    502    O VAL A  64       2.508  25.357  25.612  4.00  1.00            
ATOM    503    N GLU A  65       2.227  24.003  23.826  4.00  1.00            
ATOM    504   CA GLU A  65       2.564  22.838  24.579  4.00  1.00            
ATOM    505   CB GLU A  65       1.393  21.842  24.707  4.00  1.00            
ATOM    506   CG GLU A  65       1.657  20.644  25.628  4.00  1.00            
ATOM    507   CD GLU A  65       0.334  19.909  25.824  4.00  1.00            
ATOM    508  OE1 GLU A  65      -0.720  20.596  25.878  4.00  1.00            
ATOM    509  OE2 GLU A  65       0.361  18.654  25.933  4.00  1.00            
ATOM    510    C GLU A  65       3.674  22.179  23.830  4.00  1.00            
ATOM    511    O GLU A  65       3.500  21.784  22.677  4.00  1.00            
ATOM    512    N ILE A  66       4.862  22.051  24.459  4.00  1.00            
ATOM    513   CA ILE A  66       5.952  21.445  23.756  4.00  1.00            
ATOM    514   CB ILE A  66       7.179  22.307  23.727  4.00  1.00            
ATOM    515  CG1 ILE A  66       6.822  23.625  23.015  4.00  1.00            
ATOM    516  CG2 ILE A  66       8.321  21.532  23.043  4.00  1.00            
ATOM    517  CD1 ILE A  66       7.829  24.752  23.227  4.00  1.00            
ATOM    518    C ILE A  66       6.244  20.135  24.414  4.00  1.00            
ATOM    519    O ILE A  66       6.673  20.074  25.564  4.00  1.00            
ATOM    520    N CYS A  67       5.992  19.041  23.669  3.00  1.00            
ATOM    521   CA CYS A  67       6.228  17.694  24.106  3.00  1.00            
ATOM    522   CB CYS A  67       7.710  17.421  24.425  3.00  1.00            
ATOM    523   SG CYS A  67       8.081  15.652  24.651  3.00  1.00            
ATOM    524    C CYS A  67       5.407  17.374  25.323  3.00  1.00            
ATOM    525    O CYS A  67       5.775  16.507  26.112  3.00  1.00            
ATOM    526    N GLY A  68       4.247  18.032  25.503  3.00  1.00            
ATOM    527   CA GLY A  68       3.427  17.683  26.632  3.00  1.00            
ATOM    528    C GLY A  68       3.676  18.635  27.757  3.00  1.00            
ATOM    529    O GLY A  68       3.027  18.550  28.799  3.00  1.00            
ATOM    530    N HIS A  69       4.636  19.563  27.595  4.00  1.00            
ATOM    531   CA HIS A  69       4.853  20.537  28.628  4.00  1.00            
ATOM    532  ND1 HIS A  69       7.553  19.826  30.727  4.00  1.00            
ATOM    533   CG HIS A  69       7.210  19.883  29.393  4.00  1.00            
ATOM    534   CB HIS A  69       6.327  20.944  28.804  4.00  1.00            
ATOM    535  NE2 HIS A  69       8.576  18.120  29.735  4.00  1.00            
ATOM    536  CD2 HIS A  69       7.842  18.834  28.803  4.00  1.00            
ATOM    537  CE1 HIS A  69       8.371  18.754  30.874  4.00  1.00            
ATOM    538    C HIS A  69       4.141  21.786  28.183  4.00  1.00            
ATOM    539    O HIS A  69       3.999  22.032  26.986  4.00  1.00            
ATOM    540    N LYS A  70       3.667  22.613  29.141  4.00  1.00            
ATOM    541   CA LYS A  70       2.963  23.820  28.795  4.00  1.00            
ATOM    542   CB LYS A  70       1.623  23.969  29.543  4.00  1.00            
ATOM    543   CG LYS A  70       1.706  23.637  31.035  4.00  1.00            
ATOM    544   CD LYS A  70       0.412  23.913  31.802  4.00  1.00            
ATOM    545   CE LYS A  70       0.400  23.299  33.204  4.00  1.00            
ATOM    546   NZ LYS A  70      -0.834  23.693  33.919  4.00  1.00            
ATOM    547    C LYS A  70       3.833  25.009  29.086  4.00  1.00            
ATOM    548    O LYS A  70       4.548  25.043  30.086  4.00  1.00            
ATOM    549    N ALA A  71       3.815  26.003  28.170  4.00  1.00            
ATOM    550   CA ALA A  71       4.541  27.237  28.319  4.00  1.00            
ATOM    551   CB ALA A  71       5.879  27.269  27.560  4.00  1.00            
ATOM    552    C ALA A  71       3.652  28.285  27.708  4.00  1.00            
ATOM    553    O ALA A  71       2.844  27.969  26.837  4.00  1.00            
ATOM    554    N ILE A  72       3.746  29.551  28.169  4.00  1.00            
ATOM    555   CA ILE A  72       2.935  30.604  27.609  4.00  1.00            
ATOM    556   CB ILE A  72       1.953  31.195  28.575  4.00  1.00            
ATOM    557  CG1 ILE A  72       0.913  30.147  28.991  4.00  1.00            
ATOM    558  CG2 ILE A  72       1.331  32.434  27.908  4.00  1.00            
ATOM    559  CD1 ILE A  72       0.037  29.688  27.829  4.00  1.00            
ATOM    560    C ILE A  72       3.855  31.701  27.213  4.00  1.00            
ATOM    561    O ILE A  72       4.810  32.001  27.928  4.00  1.00            
ATOM    562    N GLY A  73       3.618  32.338  26.050  4.00  1.00            
ATOM    563   CA GLY A  73       4.548  33.389  25.803  4.00  1.00            
ATOM    564    C GLY A  73       4.414  33.986  24.446  4.00  1.00            
ATOM    565    O GLY A  73       3.497  33.695  23.681  4.00  1.00            
ATOM    566    N THR A  74       5.404  34.848  24.143  4.00  1.00            
ATOM    567   CA THR A  74       5.476  35.644  22.959  4.00  1.00            
ATOM    568   CB THR A  74       6.581  36.662  23.020  4.00  1.00            
ATOM    569  OG1 THR A  74       6.379  37.532  24.123  4.00  1.00            
ATOM    570  CG2 THR A  74       6.619  37.466  21.709  4.00  1.00            
ATOM    571    C THR A  74       5.740  34.790  21.779  4.00  1.00            
ATOM    572    O THR A  74       6.363  33.733  21.873  4.00  1.00            
ATOM    573    N VAL A  75       5.244  35.254  20.618  4.00  1.00            
ATOM    574   CA VAL A  75       5.438  34.511  19.423  4.00  1.00            
ATOM    575   CB VAL A  75       4.177  33.854  18.943  4.00  1.00            
ATOM    576  CG1 VAL A  75       4.453  33.176  17.592  4.00  1.00            
ATOM    577  CG2 VAL A  75       3.678  32.898  20.039  4.00  1.00            
ATOM    578    C VAL A  75       5.881  35.431  18.356  4.00  1.00            
ATOM    579    O VAL A  75       5.479  36.591  18.289  4.00  1.00            
ATOM    580    N LEU A  76       6.755  34.899  17.491  4.00  1.00            
ATOM    581   CA LEU A  76       7.275  35.632  16.389  4.00  1.00            
ATOM    582   CB LEU A  76       8.815  35.693  16.472  4.00  1.00            
ATOM    583   CG LEU A  76       9.576  36.450  15.371  4.00  1.00            
ATOM    584  CD1 LEU A  76       9.379  35.825  13.980  4.00  1.00            
ATOM    585  CD2 LEU A  76       9.286  37.951  15.448  4.00  1.00            
ATOM    586    C LEU A  76       6.891  34.816  15.187  4.00  1.00            
ATOM    587    O LEU A  76       7.115  33.606  15.161  4.00  1.00            
ATOM    588    N VAL A  77       6.274  35.449  14.168  4.00  1.00            
ATOM    589   CA VAL A  77       5.892  34.735  12.976  4.00  1.00            
ATOM    590   CB VAL A  77       4.433  34.847  12.677  4.00  1.00            
ATOM    591  CG1 VAL A  77       4.137  34.071  11.384  4.00  1.00            
ATOM    592  CG2 VAL A  77       3.656  34.352  13.910  4.00  1.00            
ATOM    593    C VAL A  77       6.664  35.385  11.869  4.00  1.00            
ATOM    594    O VAL A  77       6.824  36.605  11.848  4.00  1.00            
ATOM    595    N GLY A  78       7.197  34.571  10.941  4.00  1.00            
ATOM    596   CA GLY A  78       7.951  35.083   9.836  4.00  1.00            
ATOM    597    C GLY A  78       8.450  33.884   9.107  4.00  1.00            
ATOM    598    O GLY A  78       8.744  32.850   9.703  4.00  1.00            
ATOM    599    N PRO A  79       8.539  34.008   7.819  1.00  1.00            
ATOM    600   CA PRO A  79       8.988  32.915   7.012  1.00  1.00            
ATOM    601   CD PRO A  79       8.779  35.293   7.184  1.00  1.00            
ATOM    602   CB PRO A  79       9.093  33.479   5.601  1.00  1.00            
ATOM    603   CG PRO A  79       9.478  34.951   5.856  1.00  1.00            
ATOM    604    C PRO A  79      10.325  32.489   7.493  1.00  1.00            
ATOM    605    O PRO A  79      11.216  33.325   7.661  1.00  1.00            
ATOM    606    N THR A  80      10.463  31.186   7.734  1.00  1.00            
ATOM    607   CA THR A  80      11.683  30.568   8.107  1.00  1.00            
ATOM    608   CB THR A  80      11.856  30.535   9.595  1.00  1.00            
ATOM    609  OG1 THR A  80      13.070  29.883   9.944  1.00  1.00            
ATOM    610  CG2 THR A  80      10.629  29.844  10.208  1.00  1.00            
ATOM    611    C THR A  80      11.482  29.182   7.629  1.00  1.00            
ATOM    612    O THR A  80      10.369  28.664   7.711  1.00  1.00            
ATOM    613    N PRO A  81      12.472  28.544   7.098  1.00  1.00            
ATOM    614   CA PRO A  81      12.250  27.204   6.662  1.00  1.00            
ATOM    615   CD PRO A  81      13.549  29.186   6.366  1.00  1.00            
ATOM    616   CB PRO A  81      13.433  26.843   5.763  1.00  1.00            
ATOM    617   CG PRO A  81      14.433  28.001   5.941  1.00  1.00            
ATOM    618    C PRO A  81      12.133  26.406   7.909  1.00  1.00            
ATOM    619    O PRO A  81      11.707  25.253   7.841  1.00  1.00            
ATOM    620    N VAL A  82      12.515  27.000   9.059  1.00  1.00            
ATOM    621   CA VAL A  82      12.470  26.218  10.240  1.00  1.00            
ATOM    622   CB VAL A  82      13.831  25.780  10.700  1.00  1.00            
ATOM    623  CG1 VAL A  82      14.691  27.032  10.953  1.00  1.00            
ATOM    624  CG2 VAL A  82      13.656  24.889  11.943  1.00  1.00            
ATOM    625    C VAL A  82      11.829  26.906  11.409  1.00  1.00            
ATOM    626    O VAL A  82      12.083  28.075  11.694  1.00  1.00            
ATOM    627    N ASN A  83      11.007  26.128  12.152  1.00  1.00            
ATOM    628   CA ASN A  83      10.301  26.581  13.320  1.00  1.00            
ATOM    629   CB ASN A  83       9.106  25.680  13.691  1.00  1.00            
ATOM    630   CG ASN A  83       8.143  25.623  12.510  1.00  1.00            
ATOM    631  OD1 ASN A  83       7.848  24.548  11.992  1.00  1.00            
ATOM    632  ND2 ASN A  83       7.641  26.808  12.069  1.00  1.00            
ATOM    633    C ASN A  83      11.257  26.512  14.452  1.00  1.00            
ATOM    634    O ASN A  83      11.996  25.538  14.586  1.00  1.00            
ATOM    635    N ILE A  84      11.285  27.555  15.299  4.00  1.00            
ATOM    636   CA ILE A  84      12.217  27.465  16.372  4.00  1.00            
ATOM    637   CB ILE A  84      13.421  28.357  16.230  4.00  1.00            
ATOM    638  CG1 ILE A  84      14.516  27.931  17.223  4.00  1.00            
ATOM    639  CG2 ILE A  84      12.964  29.817  16.392  4.00  1.00            
ATOM    640  CD1 ILE A  84      15.882  28.554  16.933  4.00  1.00            
ATOM    641    C ILE A  84      11.561  27.808  17.653  4.00  1.00            
ATOM    642    O ILE A  84      10.730  28.710  17.733  4.00  1.00            
ATOM    643    N ILE A  85      11.938  27.049  18.693  4.00  1.00            
ATOM    644   CA ILE A  85      11.483  27.290  20.020  4.00  1.00            
ATOM    645   CB ILE A  85      11.030  26.036  20.715  4.00  1.00            
ATOM    646  CG1 ILE A  85       9.701  25.554  20.106  4.00  1.00            
ATOM    647  CG2 ILE A  85      10.968  26.299  22.229  4.00  1.00            
ATOM    648  CD1 ILE A  85       9.798  25.203  18.623  4.00  1.00            
ATOM    649    C ILE A  85      12.681  27.842  20.731  4.00  1.00            
ATOM    650    O ILE A  85      13.721  27.188  20.811  4.00  1.00            
ATOM    651    N GLY A  86      12.563  29.082  21.249  1.00  1.00            
ATOM    652   CA GLY A  86      13.676  29.787  21.823  1.00  1.00            
ATOM    653    C GLY A  86      13.683  29.685  23.322  1.00  1.00            
ATOM    654    O GLY A  86      13.064  28.806  23.922  1.00  1.00            
ATOM    655    N ARG A  87      14.409  30.641  23.942  2.00  1.00            
ATOM    656   CA ARG A  87      14.683  30.749  25.350  2.00  1.00            
ATOM    657   CB ARG A  87      15.663  31.899  25.641  2.00  1.00            
ATOM    658   CG ARG A  87      16.002  32.094  27.119  2.00  1.00            
ATOM    659   CD ARG A  87      15.084  33.116  27.784  2.00  1.00            
ATOM    660   NE ARG A  87      15.126  34.334  26.931  2.00  1.00            
ATOM    661   CZ ARG A  87      14.237  35.346  27.146  2.00  1.00            
ATOM    662  NH1 ARG A  87      13.314  35.233  28.146  2.00  1.00            
ATOM    663  NH2 ARG A  87      14.276  36.465  26.366  2.00  1.00            
ATOM    664    C ARG A  87      13.444  30.949  26.174  2.00  1.00            
ATOM    665    O ARG A  87      13.299  30.297  27.206  2.00  1.00            
ATOM    666    N ASN A  88      12.501  31.824  25.765  2.00  1.00            
ATOM    667   CA ASN A  88      11.367  32.046  26.629  2.00  1.00            
ATOM    668   CB ASN A  88      10.429  33.192  26.178  2.00  1.00            
ATOM    669   CG ASN A  88       9.876  32.944  24.783  2.00  1.00            
ATOM    670  OD1 ASN A  88      10.545  32.370  23.925  2.00  1.00            
ATOM    671  ND2 ASN A  88       8.624  33.415  24.539  2.00  1.00            
ATOM    672    C ASN A  88      10.627  30.774  26.791  2.00  1.00            
ATOM    673    O ASN A  88      10.181  30.439  27.887  2.00  1.00            
ATOM    674    N LEU A  89      10.480  30.015  25.703  2.00  1.00            
ATOM    675   CA LEU A  89       9.785  28.783  25.855  2.00  1.00            
ATOM    676   CB LEU A  89       9.518  28.091  24.509  2.00  1.00            
ATOM    677   CG LEU A  89       8.627  28.937  23.581  2.00  1.00            
ATOM    678  CD1 LEU A  89       8.345  28.222  22.250  2.00  1.00            
ATOM    679  CD2 LEU A  89       7.349  29.390  24.305  2.00  1.00            
ATOM    680    C LEU A  89      10.584  27.854  26.700  2.00  1.00            
ATOM    681    O LEU A  89      10.057  27.217  27.611  2.00  1.00            
ATOM    682    N LEU A  90      11.898  27.786  26.430  2.00  1.00            
ATOM    683   CA LEU A  90      12.738  26.851  27.111  2.00  1.00            
ATOM    684   CB LEU A  90      14.204  26.925  26.645  2.00  1.00            
ATOM    685   CG LEU A  90      14.457  26.331  25.246  2.00  1.00            
ATOM    686  CD1 LEU A  90      15.925  26.504  24.827  2.00  1.00            
ATOM    687  CD2 LEU A  90      14.022  24.857  25.189  2.00  1.00            
ATOM    688    C LEU A  90      12.727  27.134  28.581  2.00  1.00            
ATOM    689    O LEU A  90      12.573  26.223  29.393  2.00  1.00            
ATOM    690    N THR A  91      12.871  28.410  28.973  2.00  1.00            
ATOM    691   CA THR A  91      12.922  28.722  30.370  2.00  1.00            
ATOM    692   CB THR A  91      13.238  30.168  30.632  2.00  1.00            
ATOM    693  OG1 THR A  91      13.524  30.372  32.008  2.00  1.00            
ATOM    694  CG2 THR A  91      12.043  31.029  30.194  2.00  1.00            
ATOM    695    C THR A  91      11.597  28.389  30.985  2.00  1.00            
ATOM    696    O THR A  91      11.542  27.890  32.107  2.00  1.00            
ATOM    697    N GLN A  92      10.488  28.633  30.254  2.00  1.00            
ATOM    698   CA GLN A  92       9.173  28.366  30.778  2.00  1.00            
ATOM    699   CB GLN A  92       8.076  28.637  29.733  2.00  1.00            
ATOM    700   CG GLN A  92       6.655  28.361  30.229  2.00  1.00            
ATOM    701   CD GLN A  92       6.310  29.367  31.319  2.00  1.00            
ATOM    702  OE1 GLN A  92       6.466  30.574  31.145  2.00  1.00            
ATOM    703  NE2 GLN A  92       5.827  28.853  32.482  2.00  1.00            
ATOM    704    C GLN A  92       9.114  26.906  31.113  2.00  1.00            
ATOM    705    O GLN A  92       8.666  26.527  32.195  2.00  1.00            
ATOM    706    N ILE A  93       9.596  26.048  30.192  2.00  1.00            
ATOM    707   CA ILE A  93       9.615  24.625  30.399  2.00  1.00            
ATOM    708   CB ILE A  93      10.200  23.865  29.249  2.00  1.00            
ATOM    709  CG1 ILE A  93       9.388  24.077  27.965  2.00  1.00            
ATOM    710  CG2 ILE A  93      10.303  22.394  29.690  2.00  1.00            
ATOM    711  CD1 ILE A  93       7.947  23.587  28.068  2.00  1.00            
ATOM    712    C ILE A  93      10.551  24.356  31.546  2.00  1.00            
ATOM    713    O ILE A  93      10.258  23.526  32.405  2.00  1.00            
ATOM    714    N GLY A  94      11.699  25.071  31.610  3.00  1.00            
ATOM    715   CA GLY A  94      12.654  24.804  32.655  3.00  1.00            
ATOM    716    C GLY A  94      13.865  24.112  32.088  3.00  1.00            
ATOM    717    O GLY A  94      14.654  23.529  32.829  3.00  1.00            
ATOM    718    N CYS A  95      14.045  24.154  30.752  1.00  1.00            
ATOM    719   CA CYS A  95      15.169  23.522  30.105  1.00  1.00            
ATOM    720   CB CYS A  95      15.045  23.565  28.571  1.00  1.00            
ATOM    721   SG CYS A  95      16.534  22.989  27.704  1.00  1.00            
ATOM    722    C CYS A  95      16.443  24.214  30.477  1.00  1.00            
ATOM    723    O CYS A  95      16.531  25.441  30.482  1.00  1.00            
ATOM    724    N THR A  96      17.466  23.398  30.809  4.00  1.00            
ATOM    725   CA THR A  96      18.793  23.840  31.136  4.00  1.00            
ATOM    726   CB THR A  96      19.102  23.747  32.600  4.00  1.00            
ATOM    727  OG1 THR A  96      18.979  22.404  33.045  4.00  1.00            
ATOM    728  CG2 THR A  96      18.124  24.657  33.365  4.00  1.00            
ATOM    729    C THR A  96      19.714  22.900  30.407  4.00  1.00            
ATOM    730    O THR A  96      19.334  21.765  30.124  4.00  1.00            
ATOM    731    N LEU A  97      20.944  23.340  30.061  4.00  1.00            
ATOM    732   CA LEU A  97      21.836  22.454  29.356  4.00  1.00            
ATOM    733   CB LEU A  97      22.563  23.087  28.163  4.00  1.00            
ATOM    734   CG LEU A  97      21.574  23.379  27.019  4.00  1.00            
ATOM    735  CD1 LEU A  97      22.299  23.819  25.739  4.00  1.00            
ATOM    736  CD2 LEU A  97      20.616  22.193  26.796  4.00  1.00            
ATOM    737    C LEU A  97      22.816  21.877  30.328  4.00  1.00            
ATOM    738    O LEU A  97      23.083  22.461  31.377  4.00  1.00            
ATOM    739    N ASN A  98      23.348  20.675  30.012  4.00  1.00            
ATOM    740   CA ASN A  98      24.261  19.998  30.894  4.00  1.00            
ATOM    741   CB ASN A  98      23.786  18.597  31.304  4.00  1.00            
ATOM    742   CG ASN A  98      22.562  18.780  32.189  4.00  1.00            
ATOM    743  OD1 ASN A  98      22.585  18.452  33.374  4.00  1.00            
ATOM    744  ND2 ASN A  98      21.466  19.333  31.603  4.00  1.00            
ATOM    745    C ASN A  98      25.581  19.839  30.184  4.00  1.00            
ATOM    746    O ASN A  98      25.662  19.916  28.959  4.00  1.00            
ATOM    747    N PHE A  99      26.663  19.641  30.970  1.00  1.00            
ATOM    748   CA PHE A  99      28.012  19.465  30.491  1.00  1.00            
ATOM    749   CB PHE A  99      28.988  20.343  31.299  1.00  1.00            
ATOM    750   CG PHE A  99      30.388  19.852  31.171  1.00  1.00            
ATOM    751  CD1 PHE A  99      31.130  20.041  30.027  1.00  1.00            
ATOM    752  CD2 PHE A  99      30.969  19.215  32.243  1.00  1.00            
ATOM    753  CE1 PHE A  99      32.424  19.581  29.951  1.00  1.00            
ATOM    754  CE2 PHE A  99      32.261  18.755  32.174  1.00  1.00            
ATOM    755   CZ PHE A  99      32.991  18.935  31.024  1.00  1.00            
ATOM    756    C PHE A  99      28.402  17.999  30.659  1.00  1.00            
ATOM    757    O PHE A  99      29.389  17.572  30.000  1.00  1.00            
ATOM    758  OXT PHE A  99      27.721  17.285  31.442  1.00  1.00            
ATOM    759    N PRO B   1      28.317  23.869  35.928  1.00  1.00            
ATOM    760   CA PRO B   1      28.349  22.989  34.725  1.00  1.00            
ATOM    761   CD PRO B   1      28.253  23.015  37.164  1.00  1.00            
ATOM    762   CB PRO B   1      28.561  21.572  35.242  1.00  1.00            
ATOM    763   CG PRO B   1      27.971  21.594  36.657  1.00  1.00            
ATOM    764    C PRO B   1      26.986  23.155  34.135  1.00  1.00            
ATOM    765    O PRO B   1      26.848  23.157  32.912  1.00  1.00            
ATOM    766    N GLN B   2      25.972  23.291  35.012  4.00  1.00            
ATOM    767   CA GLN B   2      24.609  23.431  34.603  4.00  1.00            
ATOM    768   CB GLN B   2      23.625  23.095  35.737  4.00  1.00            
ATOM    769   CG GLN B   2      22.151  23.193  35.347  4.00  1.00            
ATOM    770   CD GLN B   2      21.336  22.935  36.605  4.00  1.00            
ATOM    771  OE1 GLN B   2      21.519  23.600  37.623  4.00  1.00            
ATOM    772  NE2 GLN B   2      20.412  21.939  36.537  4.00  1.00            
ATOM    773    C GLN B   2      24.405  24.850  34.239  4.00  1.00            
ATOM    774    O GLN B   2      24.526  25.748  35.071  4.00  1.00            
ATOM    775    N ILE B   3      24.102  25.085  32.954  4.00  1.00            
ATOM    776   CA ILE B   3      23.831  26.421  32.551  4.00  1.00            
ATOM    777   CB ILE B   3      24.676  26.900  31.402  4.00  1.00            
ATOM    778  CG1 ILE B   3      24.484  26.027  30.155  4.00  1.00            
ATOM    779  CG2 ILE B   3      26.132  26.994  31.887  4.00  1.00            
ATOM    780  CD1 ILE B   3      25.218  26.587  28.937  4.00  1.00            
ATOM    781    C ILE B   3      22.398  26.459  32.189  4.00  1.00            
ATOM    782    O ILE B   3      21.940  25.738  31.306  4.00  1.00            
ATOM    783    N THR B   4      21.647  27.307  32.906  1.00  1.00            
ATOM    784   CA THR B   4      20.242  27.368  32.694  1.00  1.00            
ATOM    785   CB THR B   4      19.476  27.767  33.923  1.00  1.00            
ATOM    786  OG1 THR B   4      18.085  27.556  33.727  1.00  1.00            
ATOM    787  CG2 THR B   4      19.751  29.253  34.214  1.00  1.00            
ATOM    788    C THR B   4      19.962  28.384  31.670  1.00  1.00            
ATOM    789    O THR B   4      20.855  29.076  31.184  1.00  1.00            
ATOM    790    N LEU B   5      18.680  28.474  31.297  1.00  1.00            
ATOM    791   CA LEU B   5      18.359  29.462  30.337  1.00  1.00            
ATOM    792   CB LEU B   5      17.646  28.888  29.101  1.00  1.00            
ATOM    793   CG LEU B   5      18.531  27.867  28.355  1.00  1.00            
ATOM    794  CD1 LEU B   5      17.893  27.414  27.034  1.00  1.00            
ATOM    795  CD2 LEU B   5      19.968  28.390  28.188  1.00  1.00            
ATOM    796    C LEU B   5      17.499  30.479  30.996  1.00  1.00            
ATOM    797    O LEU B   5      16.414  30.198  31.501  1.00  1.00            
ATOM    798    N TRP B   6      18.030  31.708  31.000  1.00  1.00            
ATOM    799   CA TRP B   6      17.483  32.889  31.582  1.00  1.00            
ATOM    800   CB TRP B   6      18.052  33.115  32.990  1.00  1.00            
ATOM    801   CG TRP B   6      17.475  34.261  33.781  1.00  1.00            
ATOM    802  CD2 TRP B   6      17.968  34.636  35.074  1.00  1.00            
ATOM    803  CD1 TRP B   6      16.445  35.109  33.496  1.00  1.00            
ATOM    804  NE1 TRP B   6      16.261  35.986  34.540  1.00  1.00            
ATOM    805  CE2 TRP B   6      17.193  35.706  35.517  1.00  1.00            
ATOM    806  CE3 TRP B   6      18.980  34.124  35.834  1.00  1.00            
ATOM    807  CZ2 TRP B   6      17.421  36.283  36.734  1.00  1.00            
ATOM    808  CZ3 TRP B   6      19.213  34.713  37.056  1.00  1.00            
ATOM    809  CH2 TRP B   6      18.447  35.771  37.498  1.00  1.00            
ATOM    810    C TRP B   6      18.084  33.899  30.689  1.00  1.00            
ATOM    811    O TRP B   6      17.503  34.315  29.687  1.00  1.00            
ATOM    812    N LYS B   7      19.306  34.298  31.056  1.00  1.00            
ATOM    813   CA LYS B   7      20.081  35.144  30.221  1.00  1.00            
ATOM    814   CB LYS B   7      21.275  35.785  30.953  1.00  1.00            
ATOM    815   CG LYS B   7      20.892  36.629  32.172  1.00  1.00            
ATOM    816   CD LYS B   7      19.950  37.793  31.862  1.00  1.00            
ATOM    817   CE LYS B   7      18.473  37.394  31.813  1.00  1.00            
ATOM    818   NZ LYS B   7      17.621  38.603  31.750  1.00  1.00            
ATOM    819    C LYS B   7      20.643  34.252  29.170  1.00  1.00            
ATOM    820    O LYS B   7      20.466  33.036  29.225  1.00  1.00            
ATOM    821    N ARG B   8      21.316  34.833  28.162  1.00  1.00            
ATOM    822   CA ARG B   8      21.846  34.032  27.097  1.00  1.00            
ATOM    823   CB ARG B   8      22.293  34.864  25.880  1.00  1.00            
ATOM    824   CG ARG B   8      21.188  35.780  25.339  1.00  1.00            
ATOM    825   CD ARG B   8      21.512  36.443  24.000  1.00  1.00            
ATOM    826   NE ARG B   8      22.837  37.114  24.124  1.00  1.00            
ATOM    827   CZ ARG B   8      23.969  36.412  23.823  1.00  1.00            
ATOM    828  NH1 ARG B   8      23.872  35.110  23.427  1.00  1.00            
ATOM    829  NH2 ARG B   8      25.193  37.010  23.917  1.00  1.00            
ATOM    830    C ARG B   8      23.018  33.282  27.608  1.00  1.00            
ATOM    831    O ARG B   8      23.658  33.641  28.594  1.00  1.00            
ATOM    832    N PRO B   9      23.256  32.200  26.936  1.00  1.00            
ATOM    833   CA PRO B   9      24.354  31.357  27.297  1.00  1.00            
ATOM    834   CD PRO B   9      22.159  31.455  26.339  1.00  1.00            
ATOM    835   CB PRO B   9      24.089  30.016  26.611  1.00  1.00            
ATOM    836   CG PRO B   9      22.558  29.978  26.457  1.00  1.00            
ATOM    837    C PRO B   9      25.649  31.967  26.894  1.00  1.00            
ATOM    838    O PRO B   9      25.663  32.802  25.989  1.00  1.00            
ATOM    839    N LEU B  10      26.744  31.610  27.585  4.00  1.00            
ATOM    840   CA LEU B  10      28.018  32.093  27.156  4.00  1.00            
ATOM    841   CB LEU B  10      28.339  33.532  27.615  4.00  1.00            
ATOM    842   CG LEU B  10      28.888  33.678  29.051  4.00  1.00            
ATOM    843  CD1 LEU B  10      27.990  32.950  30.064  4.00  1.00            
ATOM    844  CD2 LEU B  10      30.390  33.346  29.159  4.00  1.00            
ATOM    845    C LEU B  10      29.033  31.174  27.734  4.00  1.00            
ATOM    846    O LEU B  10      28.797  30.508  28.741  4.00  1.00            
ATOM    847    N VAL B  11      30.194  31.089  27.075  4.00  1.00            
ATOM    848   CA VAL B  11      31.257  30.313  27.619  4.00  1.00            
ATOM    849   CB VAL B  11      31.200  28.872  27.193  4.00  1.00            
ATOM    850  CG1 VAL B  11      31.399  28.799  25.670  4.00  1.00            
ATOM    851  CG2 VAL B  11      32.225  28.069  28.008  4.00  1.00            
ATOM    852    C VAL B  11      32.475  30.930  27.060  4.00  1.00            
ATOM    853    O VAL B  11      32.436  31.536  25.992  4.00  1.00            
ATOM    854    N THR B  12      33.595  30.812  27.778  4.00  1.00            
ATOM    855   CA THR B  12      34.756  31.422  27.234  4.00  1.00            
ATOM    856   CB THR B  12      35.690  31.955  28.282  4.00  1.00            
ATOM    857  OG1 THR B  12      36.217  30.887  29.053  4.00  1.00            
ATOM    858  CG2 THR B  12      34.903  32.915  29.194  4.00  1.00            
ATOM    859    C THR B  12      35.462  30.362  26.481  4.00  1.00            
ATOM    860    O THR B  12      35.567  29.223  26.931  4.00  1.00            
ATOM    861    N ILE B  13      35.964  30.712  25.291  4.00  1.00            
ATOM    862   CA ILE B  13      36.561  29.695  24.498  4.00  1.00            
ATOM    863   CB ILE B  13      35.849  29.481  23.196  4.00  1.00            
ATOM    864  CG1 ILE B  13      35.925  30.762  22.345  4.00  1.00            
ATOM    865  CG2 ILE B  13      34.416  29.013  23.500  4.00  1.00            
ATOM    866  CD1 ILE B  13      35.434  30.581  20.910  4.00  1.00            
ATOM    867    C ILE B  13      37.944  30.093  24.161  4.00  1.00            
ATOM    868    O ILE B  13      38.259  31.275  24.036  4.00  1.00            
ATOM    869    N ARG B  14      38.816  29.080  24.034  4.00  1.00            
ATOM    870   CA ARG B  14      40.168  29.352  23.680  4.00  1.00            
ATOM    871   CB ARG B  14      41.156  28.723  24.670  4.00  1.00            
ATOM    872   CG ARG B  14      40.916  29.220  26.095  4.00  1.00            
ATOM    873   CD ARG B  14      41.677  30.502  26.434  4.00  1.00            
ATOM    874   NE ARG B  14      41.164  30.992  27.743  4.00  1.00            
ATOM    875   CZ ARG B  14      41.566  30.384  28.896  4.00  1.00            
ATOM    876  NH1 ARG B  14      42.333  29.257  28.834  4.00  1.00            
ATOM    877  NH2 ARG B  14      41.181  30.884  30.106  4.00  1.00            
ATOM    878    C ARG B  14      40.393  28.740  22.336  4.00  1.00            
ATOM    879    O ARG B  14      40.333  27.522  22.176  4.00  1.00            
ATOM    880    N ILE B  15      40.633  29.587  21.319  4.00  1.00            
ATOM    881   CA ILE B  15      40.913  29.084  20.008  4.00  1.00            
ATOM    882   CB ILE B  15      39.890  29.474  18.983  4.00  1.00            
ATOM    883  CG1 ILE B  15      39.849  31.000  18.800  4.00  1.00            
ATOM    884  CG2 ILE B  15      38.548  28.862  19.417  4.00  1.00            
ATOM    885  CD1 ILE B  15      39.075  31.435  17.556  4.00  1.00            
ATOM    886    C ILE B  15      42.210  29.691  19.623  4.00  1.00            
ATOM    887    O ILE B  15      42.413  30.894  19.795  4.00  1.00            
ATOM    888    N GLY B  16      43.133  28.870  19.092  3.00  1.00            
ATOM    889   CA GLY B  16      44.417  29.415  18.801  3.00  1.00            
ATOM    890    C GLY B  16      44.928  29.858  20.126  3.00  1.00            
ATOM    891    O GLY B  16      44.930  29.088  21.085  3.00  1.00            
ATOM    892    N GLY B  17      45.374  31.120  20.225  3.00  1.00            
ATOM    893   CA GLY B  17      45.784  31.570  21.518  3.00  1.00            
ATOM    894    C GLY B  17      44.976  32.784  21.813  3.00  1.00            
ATOM    895    O GLY B  17      45.514  33.879  21.963  3.00  1.00            
ATOM    896    N GLN B  18      43.644  32.612  21.913  4.00  1.00            
ATOM    897   CA GLN B  18      42.838  33.749  22.220  4.00  1.00            
ATOM    898   CB GLN B  18      42.246  34.491  21.007  4.00  1.00            
ATOM    899   CG GLN B  18      41.245  33.679  20.184  4.00  1.00            
ATOM    900   CD GLN B  18      40.545  34.646  19.235  4.00  1.00            
ATOM    901  OE1 GLN B  18      40.009  34.249  18.202  4.00  1.00            
ATOM    902  NE2 GLN B  18      40.539  35.954  19.606  4.00  1.00            
ATOM    903    C GLN B  18      41.711  33.336  23.088  4.00  1.00            
ATOM    904    O GLN B  18      41.365  32.160  23.184  4.00  1.00            
ATOM    905    N LEU B  19      41.128  34.328  23.778  4.00  1.00            
ATOM    906   CA LEU B  19      40.016  34.043  24.619  4.00  1.00            
ATOM    907   CB LEU B  19      40.182  34.674  26.015  4.00  1.00            
ATOM    908   CG LEU B  19      39.183  34.191  27.082  4.00  1.00            
ATOM    909  CD1 LEU B  19      39.448  34.889  28.426  4.00  1.00            
ATOM    910  CD2 LEU B  19      37.723  34.316  26.618  4.00  1.00            
ATOM    911    C LEU B  19      38.842  34.657  23.915  4.00  1.00            
ATOM    912    O LEU B  19      38.762  35.876  23.769  4.00  1.00            
ATOM    913    N LYS B  20      37.905  33.816  23.435  4.00  1.00            
ATOM    914   CA LYS B  20      36.768  34.312  22.713  4.00  1.00            
ATOM    915   CB LYS B  20      36.563  33.640  21.347  4.00  1.00            
ATOM    916   CG LYS B  20      37.555  34.101  20.279  4.00  1.00            
ATOM    917   CD LYS B  20      37.419  35.589  19.950  4.00  1.00            
ATOM    918   CE LYS B  20      35.968  36.015  19.707  4.00  1.00            
ATOM    919   NZ LYS B  20      35.880  37.480  19.516  4.00  1.00            
ATOM    920    C LYS B  20      35.554  34.011  23.528  4.00  1.00            
ATOM    921    O LYS B  20      35.573  33.142  24.396  4.00  1.00            
ATOM    922    N GLU B  21      34.467  34.768  23.294  4.00  1.00            
ATOM    923   CA GLU B  21      33.248  34.489  23.988  4.00  1.00            
ATOM    924   CB GLU B  21      32.383  35.729  24.253  4.00  1.00            
ATOM    925   CG GLU B  21      31.130  35.425  25.071  4.00  1.00            
ATOM    926   CD GLU B  21      30.375  36.731  25.259  4.00  1.00            
ATOM    927  OE1 GLU B  21      30.989  37.704  25.773  4.00  1.00            
ATOM    928  OE2 GLU B  21      29.172  36.773  24.888  4.00  1.00            
ATOM    929    C GLU B  21      32.477  33.573  23.105  4.00  1.00            
ATOM    930    O GLU B  21      32.737  33.504  21.904  4.00  1.00            
ATOM    931    N ALA B  22      31.519  32.813  23.669  4.00  1.00            
ATOM    932   CA ALA B  22      30.835  31.921  22.789  4.00  1.00            
ATOM    933   CB ALA B  22      31.531  30.554  22.650  4.00  1.00            
ATOM    934    C ALA B  22      29.453  31.659  23.284  4.00  1.00            
ATOM    935    O ALA B  22      29.148  31.843  24.461  4.00  1.00            
ATOM    936    N LEU B  23      28.571  31.239  22.354  4.00  1.00            
ATOM    937   CA LEU B  23      27.233  30.883  22.715  4.00  1.00            
ATOM    938   CB LEU B  23      26.129  31.598  21.911  4.00  1.00            
ATOM    939   CG LEU B  23      24.702  31.227  22.367  4.00  1.00            
ATOM    940  CD1 LEU B  23      24.433  31.682  23.810  4.00  1.00            
ATOM    941  CD2 LEU B  23      23.641  31.752  21.387  4.00  1.00            
ATOM    942    C LEU B  23      27.110  29.412  22.469  4.00  1.00            
ATOM    943    O LEU B  23      27.767  28.863  21.584  4.00  1.00            
ATOM    944    N LEU B  24      26.274  28.726  23.271  4.00  1.00            
ATOM    945   CA LEU B  24      26.132  27.301  23.167  4.00  1.00            
ATOM    946   CB LEU B  24      26.185  26.676  24.577  4.00  1.00            
ATOM    947   CG LEU B  24      26.183  25.141  24.665  4.00  1.00            
ATOM    948  CD1 LEU B  24      24.863  24.548  24.156  4.00  1.00            
ATOM    949  CD2 LEU B  24      27.438  24.541  24.011  4.00  1.00            
ATOM    950    C LEU B  24      24.792  27.049  22.572  4.00  1.00            
ATOM    951    O LEU B  24      23.766  27.252  23.219  4.00  1.00            
ATOM    952    N ASP B  25      24.767  26.594  21.307  1.00  1.00            
ATOM    953   CA ASP B  25      23.489  26.411  20.701  1.00  1.00            
ATOM    954   CB ASP B  25      23.220  27.348  19.512  1.00  1.00            
ATOM    955   CG ASP B  25      23.027  28.756  20.048  1.00  1.00            
ATOM    956  OD1 ASP B  25      23.456  29.020  21.204  1.00  1.00            
ATOM    957  OD2 ASP B  25      22.449  29.592  19.303  1.00  1.00            
ATOM    958    C ASP B  25      23.347  25.031  20.177  1.00  1.00            
ATOM    959    O ASP B  25      24.206  24.517  19.463  1.00  1.00            
ATOM    960    N THR B  26      22.230  24.398  20.570  3.00  1.00            
ATOM    961   CA THR B  26      21.862  23.100  20.110  3.00  1.00            
ATOM    962   CB THR B  26      20.649  22.572  20.815  3.00  1.00            
ATOM    963  OG1 THR B  26      19.543  23.428  20.567  3.00  1.00            
ATOM    964  CG2 THR B  26      20.933  22.497  22.325  3.00  1.00            
ATOM    965    C THR B  26      21.492  23.201  18.672  3.00  1.00            
ATOM    966    O THR B  26      21.870  22.365  17.853  3.00  1.00            
ATOM    967    N GLY B  27      20.755  24.274  18.342  3.00  1.00            
ATOM    968   CA GLY B  27      20.155  24.436  17.055  3.00  1.00            
ATOM    969    C GLY B  27      21.145  24.517  15.936  3.00  1.00            
ATOM    970    O GLY B  27      20.933  23.917  14.883  3.00  1.00            
ATOM    971    N ALA B  28      22.249  25.260  16.108  1.00  1.00            
ATOM    972   CA ALA B  28      23.097  25.456  14.967  1.00  1.00            
ATOM    973   CB ALA B  28      24.171  26.535  15.185  1.00  1.00            
ATOM    974    C ALA B  28      23.797  24.194  14.581  1.00  1.00            
ATOM    975    O ALA B  28      24.378  23.505  15.418  1.00  1.00            
ATOM    976    N ASP B  29      23.737  23.853  13.274  1.00  1.00            
ATOM    977   CA ASP B  29      24.409  22.681  12.799  1.00  1.00            
ATOM    978   CB ASP B  29      23.841  22.069  11.497  1.00  1.00            
ATOM    979   CG ASP B  29      23.940  23.000  10.303  1.00  1.00            
ATOM    980  OD1 ASP B  29      25.011  23.629  10.095  1.00  1.00            
ATOM    981  OD2 ASP B  29      22.916  23.078   9.572  1.00  1.00            
ATOM    982    C ASP B  29      25.870  22.873  12.716  1.00  1.00            
ATOM    983    O ASP B  29      26.643  21.965  13.014  1.00  1.00            
ATOM    984    N ASP B  30      26.293  24.079  12.325  1.00  1.00            
ATOM    985   CA ASP B  30      27.688  24.259  12.142  1.00  1.00            
ATOM    986   CB ASP B  30      28.057  24.863  10.777  1.00  1.00            
ATOM    987   CG ASP B  30      27.826  23.816   9.702  1.00  1.00            
ATOM    988  OD1 ASP B  30      28.027  22.612  10.007  1.00  1.00            
ATOM    989  OD2 ASP B  30      27.448  24.207   8.564  1.00  1.00            
ATOM    990    C ASP B  30      28.178  25.235  13.136  1.00  1.00            
ATOM    991    O ASP B  30      27.439  26.094  13.612  1.00  1.00            
ATOM    992    N THR B  31      29.466  25.097  13.481  1.00  1.00            
ATOM    993   CA THR B  31      30.042  26.063  14.347  1.00  1.00            
ATOM    994   CB THR B  31      31.354  25.638  14.935  1.00  1.00            
ATOM    995  OG1 THR B  31      31.833  26.621  15.842  1.00  1.00            
ATOM    996  CG2 THR B  31      32.359  25.435  13.791  1.00  1.00            
ATOM    997    C THR B  31      30.285  27.265  13.490  1.00  1.00            
ATOM    998    O THR B  31      30.759  27.143  12.361  1.00  1.00            
ATOM    999    N VAL B  32      29.932  28.468  13.987  4.00  1.00            
ATOM   1000   CA VAL B  32      30.158  29.632  13.178  4.00  1.00            
ATOM   1001   CB VAL B  32      28.896  30.281  12.700  4.00  1.00            
ATOM   1002  CG1 VAL B  32      29.289  31.497  11.855  4.00  1.00            
ATOM   1003  CG2 VAL B  32      28.056  29.249  11.929  4.00  1.00            
ATOM   1004    C VAL B  32      30.904  30.607  14.027  4.00  1.00            
ATOM   1005    O VAL B  32      30.583  30.792  15.200  4.00  1.00            
ATOM   1006    N LEU B  33      31.945  31.253  13.461  4.00  1.00            
ATOM   1007   CA LEU B  33      32.693  32.174  14.263  4.00  1.00            
ATOM   1008   CB LEU B  33      34.101  31.692  14.670  4.00  1.00            
ATOM   1009   CG LEU B  33      34.092  30.480  15.624  4.00  1.00            
ATOM   1010  CD1 LEU B  33      35.497  30.197  16.186  4.00  1.00            
ATOM   1011  CD2 LEU B  33      33.028  30.635  16.721  4.00  1.00            
ATOM   1012    C LEU B  33      32.859  33.485  13.556  4.00  1.00            
ATOM   1013    O LEU B  33      32.497  33.636  12.391  4.00  1.00            
ATOM   1014    N GLU B  34      33.414  34.476  14.293  1.00  1.00            
ATOM   1015   CA GLU B  34      33.603  35.831  13.847  1.00  1.00            
ATOM   1016   CB GLU B  34      33.627  36.841  15.010  1.00  1.00            
ATOM   1017   CG GLU B  34      33.476  38.297  14.569  1.00  1.00            
ATOM   1018   CD GLU B  34      33.362  39.149  15.825  1.00  1.00            
ATOM   1019  OE1 GLU B  34      34.337  39.164  16.621  1.00  1.00            
ATOM   1020  OE2 GLU B  34      32.293  39.790  16.005  1.00  1.00            
ATOM   1021    C GLU B  34      34.865  35.963  13.063  1.00  1.00            
ATOM   1022    O GLU B  34      35.712  35.072  13.083  1.00  1.00            
ATOM   1023    N GLU B  35      35.002  37.092  12.328  1.00  1.00            
ATOM   1024   CA GLU B  35      36.169  37.283  11.516  1.00  1.00            
ATOM   1025   CB GLU B  35      36.262  38.637  10.797  1.00  1.00            
ATOM   1026   CG GLU B  35      37.567  38.764  10.008  1.00  1.00            
ATOM   1027   CD GLU B  35      37.384  39.822   8.934  1.00  1.00            
ATOM   1028  OE1 GLU B  35      37.623  41.027   9.219  1.00  1.00            
ATOM   1029  OE2 GLU B  35      36.997  39.427   7.803  1.00  1.00            
ATOM   1030    C GLU B  35      37.349  37.157  12.380  1.00  1.00            
ATOM   1031    O GLU B  35      37.612  37.985  13.250  1.00  1.00            
ATOM   1032    N MET B  36      38.079  36.061  12.159  1.00  1.00            
ATOM   1033   CA MET B  36      39.290  35.879  12.866  1.00  1.00            
ATOM   1034   CB MET B  36      39.205  34.940  14.080  1.00  1.00            
ATOM   1035   CG MET B  36      38.422  35.535  15.250  1.00  1.00            
ATOM   1036   SD MET B  36      39.105  37.098  15.885  1.00  1.00            
ATOM   1037   CE MET B  36      40.733  36.413  16.306  1.00  1.00            
ATOM   1038    C MET B  36      40.226  35.268  11.894  1.00  1.00            
ATOM   1039    O MET B  36      39.815  34.540  10.992  1.00  1.00            
ATOM   1040    N ASN B  37      41.525  35.573  12.035  1.00  1.00            
ATOM   1041   CA ASN B  37      42.445  34.974  11.128  1.00  1.00            
ATOM   1042   CB ASN B  37      43.677  35.847  10.814  1.00  1.00            
ATOM   1043   CG ASN B  37      43.274  37.070  10.004  1.00  1.00            
ATOM   1044  OD1 ASN B  37      42.413  37.002   9.128  1.00  1.00            
ATOM   1045  ND2 ASN B  37      43.930  38.226  10.297  1.00  1.00            
ATOM   1046    C ASN B  37      42.991  33.790  11.851  1.00  1.00            
ATOM   1047    O ASN B  37      43.564  33.920  12.932  1.00  1.00            
ATOM   1048    N LEU B  38      42.795  32.587  11.285  1.00  1.00            
ATOM   1049   CA LEU B  38      43.334  31.411  11.898  1.00  1.00            
ATOM   1050   CB LEU B  38      42.257  30.423  12.363  1.00  1.00            
ATOM   1051   CG LEU B  38      41.336  31.015  13.447  1.00  1.00            
ATOM   1052  CD1 LEU B  38      40.373  29.959  14.006  1.00  1.00            
ATOM   1053  CD2 LEU B  38      42.150  31.729  14.539  1.00  1.00            
ATOM   1054    C LEU B  38      44.119  30.745  10.801  1.00  1.00            
ATOM   1055    O LEU B  38      43.686  30.732   9.653  1.00  1.00            
ATOM   1056    N PRO B  39      45.276  30.225  11.101  1.00  1.00            
ATOM   1057   CA PRO B  39      46.052  29.584  10.071  1.00  1.00            
ATOM   1058   CD PRO B  39      46.122  30.829  12.118  1.00  1.00            
ATOM   1059   CB PRO B  39      47.520  29.757  10.469  1.00  1.00            
ATOM   1060   CG PRO B  39      47.477  30.121  11.961  1.00  1.00            
ATOM   1061    C PRO B  39      45.683  28.166   9.819  1.00  1.00            
ATOM   1062    O PRO B  39      45.038  27.553  10.670  1.00  1.00            
ATOM   1063    N GLY B  40      46.079  27.632   8.645  1.00  1.00            
ATOM   1064   CA GLY B  40      45.834  26.249   8.381  1.00  1.00            
ATOM   1065    C GLY B  40      45.184  26.093   7.058  1.00  1.00            
ATOM   1066    O GLY B  40      45.318  26.931   6.168  1.00  1.00            
ATOM   1067    N LYS B  41      44.472  24.963   6.907  1.00  1.00            
ATOM   1068   CA LYS B  41      43.770  24.688   5.698  1.00  1.00            
ATOM   1069   CB LYS B  41      43.226  23.251   5.612  1.00  1.00            
ATOM   1070   CG LYS B  41      42.388  22.972   4.362  1.00  1.00            
ATOM   1071   CD LYS B  41      43.171  22.992   3.050  1.00  1.00            
ATOM   1072   CE LYS B  41      42.312  22.629   1.836  1.00  1.00            
ATOM   1073   NZ LYS B  41      43.106  22.739   0.594  1.00  1.00            
ATOM   1074    C LYS B  41      42.607  25.621   5.642  1.00  1.00            
ATOM   1075    O LYS B  41      42.021  25.958   6.669  1.00  1.00            
ATOM   1076    N TRP B  42      42.270  26.092   4.426  4.00  1.00            
ATOM   1077   CA TRP B  42      41.146  26.965   4.252  4.00  1.00            
ATOM   1078   CB TRP B  42      41.484  28.332   3.627  4.00  1.00            
ATOM   1079   CG TRP B  42      42.346  29.283   4.420  4.00  1.00            
ATOM   1080  CD2 TRP B  42      42.751  30.567   3.918  4.00  1.00            
ATOM   1081  CD1 TRP B  42      42.894  29.162   5.663  4.00  1.00            
ATOM   1082  NE1 TRP B  42      43.620  30.291   5.964  4.00  1.00            
ATOM   1083  CE2 TRP B  42      43.539  31.164   4.899  4.00  1.00            
ATOM   1084  CE3 TRP B  42      42.486  31.195   2.733  4.00  1.00            
ATOM   1085  CZ2 TRP B  42      44.076  32.406   4.709  4.00  1.00            
ATOM   1086  CZ3 TRP B  42      43.029  32.446   2.545  4.00  1.00            
ATOM   1087  CH2 TRP B  42      43.809  33.040   3.515  4.00  1.00            
ATOM   1088    C TRP B  42      40.313  26.333   3.179  4.00  1.00            
ATOM   1089    O TRP B  42      40.844  25.667   2.293  4.00  1.00            
ATOM   1090    N LYS B  43      38.979  26.511   3.231  4.00  1.00            
ATOM   1091   CA LYS B  43      38.178  25.989   2.164  4.00  1.00            
ATOM   1092   CB LYS B  43      37.784  24.516   2.344  4.00  1.00            
ATOM   1093   CG LYS B  43      38.992  23.579   2.322  4.00  1.00            
ATOM   1094   CD LYS B  43      38.666  22.157   2.778  4.00  1.00            
ATOM   1095   CE LYS B  43      39.889  21.246   2.886  4.00  1.00            
ATOM   1096   NZ LYS B  43      39.447  19.852   3.104  4.00  1.00            
ATOM   1097    C LYS B  43      36.931  26.799   2.088  4.00  1.00            
ATOM   1098    O LYS B  43      36.454  27.326   3.092  4.00  1.00            
ATOM   1099    N PRO B  44      36.421  26.959   0.899  4.00  0.00            
ATOM   1100   CA PRO B  44      35.220  27.715   0.717  4.00  0.00            
ATOM   1101   CD PRO B  44      37.202  26.853  -0.318  4.00  0.00            
ATOM   1102   CB PRO B  44      35.159  28.070  -0.770  4.00  0.00            
ATOM   1103   CG PRO B  44      36.179  27.123  -1.434  4.00  0.00            
ATOM   1104    C PRO B  44      34.132  26.796   1.167  4.00  0.00            
ATOM   1105    O PRO B  44      34.241  25.595   0.935  4.00  0.00            
ATOM   1106    N LYS B  45      33.087  27.327   1.818  4.00  0.00            
ATOM   1107   CA LYS B  45      32.005  26.490   2.233  4.00  0.00            
ATOM   1108   CB LYS B  45      32.114  25.977   3.683  4.00  0.00            
ATOM   1109   CG LYS B  45      30.871  25.197   4.116  4.00  0.00            
ATOM   1110   CD LYS B  45      31.000  24.396   5.409  4.00  0.00            
ATOM   1111   CE LYS B  45      29.647  23.861   5.886  4.00  0.00            
ATOM   1112   NZ LYS B  45      29.837  22.718   6.804  4.00  0.00            
ATOM   1113    C LYS B  45      30.780  27.355   2.183  4.00  0.00            
ATOM   1114    O LYS B  45      30.888  28.580   2.151  4.00  0.00            
ATOM   1115    N MET B  46      29.575  26.747   2.151  4.00  0.00            
ATOM   1116   CA MET B  46      28.384  27.547   2.141  4.00  0.00            
ATOM   1117   CB MET B  46      27.421  27.201   0.997  4.00  0.00            
ATOM   1118   CG MET B  46      28.062  27.420  -0.376  4.00  0.00            
ATOM   1119   SD MET B  46      28.633  29.120  -0.683  4.00  0.00            
ATOM   1120   CE MET B  46      29.228  28.809  -2.372  4.00  0.00            
ATOM   1121    C MET B  46      27.676  27.303   3.441  4.00  0.00            
ATOM   1122    O MET B  46      27.597  26.166   3.902  4.00  0.00            
ATOM   1123    N ILE B  47      27.177  28.375   4.099  4.00  0.00            
ATOM   1124   CA ILE B  47      26.451  28.171   5.324  4.00  0.00            
ATOM   1125   CB ILE B  47      27.119  28.711   6.561  4.00  0.00            
ATOM   1126  CG1 ILE B  47      27.253  30.243   6.518  4.00  0.00            
ATOM   1127  CG2 ILE B  47      28.454  27.969   6.734  4.00  0.00            
ATOM   1128  CD1 ILE B  47      27.665  30.856   7.859  4.00  0.00            
ATOM   1129    C ILE B  47      25.140  28.839   5.202  4.00  0.00            
ATOM   1130    O ILE B  47      25.046  29.997   4.798  4.00  0.00            
ATOM   1131    N GLY B  48      24.081  28.098   5.554  4.00  0.00            
ATOM   1132   CA GLY B  48      22.787  28.677   5.485  4.00  0.00            
ATOM   1133    C GLY B  48      22.629  29.519   6.706  4.00  0.00            
ATOM   1134    O GLY B  48      23.431  29.454   7.637  4.00  0.00            
ATOM   1135    N GLY B  49      21.564  30.337   6.720  1.00  0.00            
ATOM   1136   CA GLY B  49      21.273  31.193   7.828  1.00  0.00            
ATOM   1137    C GLY B  49      19.784  31.173   7.937  1.00  0.00            
ATOM   1138    O GLY B  49      19.136  30.326   7.327  1.00  0.00            
ATOM   1139    N ILE B  50      19.179  32.092   8.717  1.00  0.00            
ATOM   1140   CA ILE B  50      17.748  32.028   8.745  1.00  0.00            
ATOM   1141   CB ILE B  50      17.139  32.334  10.096  1.00  0.00            
ATOM   1142  CG1 ILE B  50      15.639  31.994  10.094  1.00  0.00            
ATOM   1143  CG2 ILE B  50      17.483  33.769  10.530  1.00  0.00            
ATOM   1144  CD1 ILE B  50      15.034  31.914  11.497  1.00  0.00            
ATOM   1145    C ILE B  50      17.259  32.954   7.666  1.00  0.00            
ATOM   1146    O ILE B  50      17.114  34.160   7.853  1.00  0.00            
ATOM   1147    N GLY B  51      16.998  32.382   6.471  1.00  0.00            
ATOM   1148   CA GLY B  51      16.527  33.157   5.358  1.00  0.00            
ATOM   1149    C GLY B  51      17.675  33.843   4.668  1.00  0.00            
ATOM   1150    O GLY B  51      17.480  34.883   4.041  1.00  0.00            
ATOM   1151    N GLY B  52      18.910  33.302   4.755  1.00  0.00            
ATOM   1152   CA GLY B  52      19.998  33.958   4.071  1.00  0.00            
ATOM   1153    C GLY B  52      21.125  32.990   3.943  1.00  0.00            
ATOM   1154    O GLY B  52      21.120  31.923   4.555  1.00  0.00            
ATOM   1155    N PHE B  53      22.141  33.356   3.137  4.00  0.00            
ATOM   1156   CA PHE B  53      23.214  32.435   2.925  4.00  0.00            
ATOM   1157   CB PHE B  53      23.263  31.949   1.469  4.00  0.00            
ATOM   1158   CG PHE B  53      21.893  31.443   1.164  4.00  0.00            
ATOM   1159  CD1 PHE B  53      20.936  32.303   0.672  4.00  0.00            
ATOM   1160  CD2 PHE B  53      21.553  30.128   1.382  4.00  0.00            
ATOM   1161  CE1 PHE B  53      19.665  31.862   0.389  4.00  0.00            
ATOM   1162  CE2 PHE B  53      20.284  29.681   1.100  4.00  0.00            
ATOM   1163   CZ PHE B  53      19.337  30.545   0.603  4.00  0.00            
ATOM   1164    C PHE B  53      24.500  33.139   3.215  4.00  0.00            
ATOM   1165    O PHE B  53      24.670  34.308   2.872  4.00  0.00            
ATOM   1166    N ILE B  54      25.451  32.444   3.869  4.00  0.00            
ATOM   1167   CA ILE B  54      26.693  33.099   4.153  4.00  0.00            
ATOM   1168   CB ILE B  54      27.036  33.156   5.615  4.00  0.00            
ATOM   1169  CG1 ILE B  54      25.916  33.831   6.421  4.00  0.00            
ATOM   1170  CG2 ILE B  54      28.382  33.888   5.745  4.00  0.00            
ATOM   1171  CD1 ILE B  54      24.645  32.989   6.523  4.00  0.00            
ATOM   1172    C ILE B  54      27.774  32.306   3.509  4.00  0.00            
ATOM   1173    O ILE B  54      27.878  31.098   3.719  4.00  0.00            
ATOM   1174    N LYS B  55      28.604  32.960   2.678  4.00  0.00            
ATOM   1175   CA LYS B  55      29.700  32.233   2.120  4.00  0.00            
ATOM   1176   CB LYS B  55      30.306  32.920   0.877  4.00  0.00            
ATOM   1177   CG LYS B  55      31.297  32.061   0.085  4.00  0.00            
ATOM   1178   CD LYS B  55      31.503  32.547  -1.355  4.00  0.00            
ATOM   1179   CE LYS B  55      32.460  31.678  -2.174  4.00  0.00            
ATOM   1180   NZ LYS B  55      32.252  31.916  -3.621  4.00  0.00            
ATOM   1181    C LYS B  55      30.694  32.172   3.218  4.00  0.00            
ATOM   1182    O LYS B  55      30.968  33.178   3.870  4.00  0.00            
ATOM   1183    N VAL B  56      31.260  30.984   3.477  4.00  0.00            
ATOM   1184   CA VAL B  56      32.094  30.981   4.629  4.00  0.00            
ATOM   1185   CB VAL B  56      31.410  30.447   5.853  4.00  0.00            
ATOM   1186  CG1 VAL B  56      30.231  31.377   6.197  4.00  0.00            
ATOM   1187  CG2 VAL B  56      31.000  28.988   5.590  4.00  0.00            
ATOM   1188    C VAL B  56      33.311  30.181   4.406  4.00  0.00            
ATOM   1189    O VAL B  56      33.422  29.402   3.460  4.00  0.00            
ATOM   1190    N ARG B  57      34.274  30.395   5.312  4.00  0.00            
ATOM   1191   CA ARG B  57      35.504  29.703   5.214  4.00  0.00            
ATOM   1192   CB ARG B  57      36.716  30.615   5.455  4.00  0.00            
ATOM   1193   CG ARG B  57      36.816  31.628   4.313  4.00  0.00            
ATOM   1194   CD ARG B  57      37.709  32.844   4.547  4.00  0.00            
ATOM   1195   NE ARG B  57      37.586  33.667   3.311  4.00  0.00            
ATOM   1196   CZ ARG B  57      37.360  35.010   3.398  4.00  0.00            
ATOM   1197  NH1 ARG B  57      37.352  35.611   4.623  4.00  0.00            
ATOM   1198  NH2 ARG B  57      37.128  35.741   2.270  4.00  0.00            
ATOM   1199    C ARG B  57      35.467  28.585   6.185  4.00  0.00            
ATOM   1200    O ARG B  57      35.070  28.748   7.338  4.00  0.00            
ATOM   1201    N GLN B  58      35.846  27.395   5.689  4.00  1.00            
ATOM   1202   CA GLN B  58      35.856  26.210   6.484  4.00  1.00            
ATOM   1203   CB GLN B  58      35.481  24.953   5.684  4.00  1.00            
ATOM   1204   CG GLN B  58      35.398  23.682   6.530  4.00  1.00            
ATOM   1205   CD GLN B  58      35.004  22.544   5.599  4.00  1.00            
ATOM   1206  OE1 GLN B  58      34.441  21.540   6.028  4.00  1.00            
ATOM   1207  NE2 GLN B  58      35.304  22.710   4.283  4.00  1.00            
ATOM   1208    C GLN B  58      37.250  26.032   6.937  4.00  1.00            
ATOM   1209    O GLN B  58      38.200  26.152   6.166  4.00  1.00            
ATOM   1210    N TYR B  59      37.394  25.756   8.235  4.00  1.00            
ATOM   1211   CA TYR B  59      38.687  25.496   8.760  4.00  1.00            
ATOM   1212   CB TYR B  59      39.025  26.323  10.011  4.00  1.00            
ATOM   1213   CG TYR B  59      40.399  25.945  10.442  4.00  1.00            
ATOM   1214  CD1 TYR B  59      41.486  26.345   9.704  4.00  1.00            
ATOM   1215  CD2 TYR B  59      40.602  25.208  11.589  4.00  1.00            
ATOM   1216  CE1 TYR B  59      42.760  26.006  10.092  4.00  1.00            
ATOM   1217  CE2 TYR B  59      41.875  24.867  11.983  4.00  1.00            
ATOM   1218   CZ TYR B  59      42.955  25.265  11.232  4.00  1.00            
ATOM   1219   OH TYR B  59      44.263  24.920  11.631  4.00  1.00            
ATOM   1220    C TYR B  59      38.601  24.069   9.167  4.00  1.00            
ATOM   1221    O TYR B  59      37.573  23.623   9.673  4.00  1.00            
ATOM   1222    N ASP B  60      39.680  23.305   8.938  4.00  1.00            
ATOM   1223   CA ASP B  60      39.669  21.912   9.252  4.00  1.00            
ATOM   1224   CB ASP B  60      40.901  21.173   8.698  4.00  1.00            
ATOM   1225   CG ASP B  60      42.148  21.846   9.258  4.00  1.00            
ATOM   1226  OD1 ASP B  60      42.538  21.519  10.410  4.00  1.00            
ATOM   1227  OD2 ASP B  60      42.732  22.696   8.532  4.00  1.00            
ATOM   1228    C ASP B  60      39.653  21.785  10.740  4.00  1.00            
ATOM   1229    O ASP B  60      39.124  22.645  11.443  4.00  1.00            
ATOM   1230    N GLN B  61      40.205  20.681  11.273  4.00  1.00            
ATOM   1231   CA GLN B  61      40.105  20.507  12.688  4.00  1.00            
ATOM   1232   CB GLN B  61      40.328  19.061  13.145  4.00  1.00            
ATOM   1233   CG GLN B  61      39.226  18.137  12.626  4.00  1.00            
ATOM   1234   CD GLN B  61      39.487  16.738  13.154  4.00  1.00            
ATOM   1235  OE1 GLN B  61      40.359  16.025  12.657  4.00  1.00            
ATOM   1236  NE2 GLN B  61      38.711  16.331  14.193  4.00  1.00            
ATOM   1237    C GLN B  61      41.042  21.405  13.408  4.00  1.00            
ATOM   1238    O GLN B  61      42.257  21.373  13.216  4.00  1.00            
ATOM   1239    N ILE B  62      40.452  22.251  14.274  4.00  1.00            
ATOM   1240   CA ILE B  62      41.182  23.158  15.095  4.00  1.00            
ATOM   1241   CB ILE B  62      40.899  24.601  14.779  4.00  1.00            
ATOM   1242  CG1 ILE B  62      41.871  25.525  15.530  4.00  1.00            
ATOM   1243  CG2 ILE B  62      39.409  24.877  15.051  4.00  1.00            
ATOM   1244  CD1 ILE B  62      41.853  26.969  15.027  4.00  1.00            
ATOM   1245    C ILE B  62      40.711  22.894  16.473  4.00  1.00            
ATOM   1246    O ILE B  62      39.520  22.698  16.715  4.00  1.00            
ATOM   1247    N PRO B  63      41.617  22.846  17.387  4.00  1.00            
ATOM   1248   CA PRO B  63      41.202  22.589  18.725  4.00  1.00            
ATOM   1249   CD PRO B  63      42.961  22.360  17.124  4.00  1.00            
ATOM   1250   CB PRO B  63      42.438  22.066  19.466  4.00  1.00            
ATOM   1251   CG PRO B  63      43.616  22.348  18.512  4.00  1.00            
ATOM   1252    C PRO B  63      40.532  23.786  19.353  4.00  1.00            
ATOM   1253    O PRO B  63      41.011  24.901  19.165  4.00  1.00            
ATOM   1254    N VAL B  64      39.424  23.567  20.096  4.00  1.00            
ATOM   1255   CA VAL B  64      38.738  24.627  20.793  4.00  1.00            
ATOM   1256   CB VAL B  64      37.410  24.986  20.194  4.00  1.00            
ATOM   1257  CG1 VAL B  64      36.453  23.805  20.415  4.00  1.00            
ATOM   1258  CG2 VAL B  64      36.921  26.312  20.802  4.00  1.00            
ATOM   1259    C VAL B  64      38.491  24.076  22.179  4.00  1.00            
ATOM   1260    O VAL B  64      38.224  22.884  22.323  4.00  1.00            
ATOM   1261    N GLU B  65      38.599  24.906  23.246  4.00  1.00            
ATOM   1262   CA GLU B  65      38.391  24.411  24.591  4.00  1.00            
ATOM   1263   CB GLU B  65      39.577  24.736  25.519  4.00  1.00            
ATOM   1264   CG GLU B  65      40.956  24.355  24.968  4.00  1.00            
ATOM   1265   CD GLU B  65      41.125  22.845  24.955  4.00  1.00            
ATOM   1266  OE1 GLU B  65      40.093  22.126  24.875  4.00  1.00            
ATOM   1267  OE2 GLU B  65      42.298  22.392  25.016  4.00  1.00            
ATOM   1268    C GLU B  65      37.226  25.192  25.148  4.00  1.00            
ATOM   1269    O GLU B  65      37.385  26.357  25.509  4.00  1.00            
ATOM   1270    N ILE B  66      36.019  24.589  25.227  4.00  1.00            
ATOM   1271   CA ILE B  66      34.865  25.341  25.659  4.00  1.00            
ATOM   1272   CB ILE B  66      33.575  24.654  25.330  4.00  1.00            
ATOM   1273  CG1 ILE B  66      33.359  24.657  23.804  4.00  1.00            
ATOM   1274  CG2 ILE B  66      32.453  25.368  26.104  4.00  1.00            
ATOM   1275  CD1 ILE B  66      34.419  23.893  23.009  4.00  1.00            
ATOM   1276    C ILE B  66      34.864  25.695  27.105  4.00  1.00            
ATOM   1277    O ILE B  66      34.783  26.869  27.460  4.00  1.00            
ATOM   1278    N CYS B  67      34.970  24.699  27.996  3.00  1.00            
ATOM   1279   CA CYS B  67      34.973  25.042  29.385  3.00  1.00            
ATOM   1280   CB CYS B  67      33.608  24.852  30.069  3.00  1.00            
ATOM   1281   SG CYS B  67      32.963  23.161  29.907  3.00  1.00            
ATOM   1282    C CYS B  67      35.957  24.121  30.011  3.00  1.00            
ATOM   1283    O CYS B  67      35.665  23.450  30.999  3.00  1.00            
ATOM   1284    N GLY B  68      37.167  24.076  29.428  3.00  1.00            
ATOM   1285   CA GLY B  68      38.208  23.235  29.928  3.00  1.00            
ATOM   1286    C GLY B  68      38.071  21.923  29.239  3.00  1.00            
ATOM   1287    O GLY B  68      38.991  21.106  29.238  3.00  1.00            
ATOM   1288    N HIS B  69      36.900  21.689  28.622  4.00  1.00            
ATOM   1289   CA HIS B  69      36.731  20.449  27.939  4.00  1.00            
ATOM   1290  ND1 HIS B  69      35.080  17.970  26.244  4.00  1.00            
ATOM   1291   CG HIS B  69      35.140  18.534  27.497  4.00  1.00            
ATOM   1292   CB HIS B  69      35.269  20.005  27.776  4.00  1.00            
ATOM   1293  NE2 HIS B  69      34.944  16.295  27.701  4.00  1.00            
ATOM   1294  CD2 HIS B  69      35.057  17.497  28.376  4.00  1.00            
ATOM   1295  CE1 HIS B  69      34.962  16.629  26.423  4.00  1.00            
ATOM   1296    C HIS B  69      37.335  20.635  26.588  4.00  1.00            
ATOM   1297    O HIS B  69      37.455  21.763  26.112  4.00  1.00            
ATOM   1298    N LYS B  70      37.764  19.540  25.930  4.00  1.00            
ATOM   1299   CA LYS B  70      38.386  19.755  24.660  4.00  1.00            
ATOM   1300   CB LYS B  70      39.698  18.981  24.436  4.00  1.00            
ATOM   1301   CG LYS B  70      39.483  17.500  24.111  4.00  1.00            
ATOM   1302   CD LYS B  70      40.701  16.826  23.474  4.00  1.00            
ATOM   1303   CE LYS B  70      41.000  17.323  22.056  4.00  1.00            
ATOM   1304   NZ LYS B  70      42.182  16.620  21.509  4.00  1.00            
ATOM   1305    C LYS B  70      37.480  19.312  23.575  4.00  1.00            
ATOM   1306    O LYS B  70      36.783  18.305  23.685  4.00  1.00            
ATOM   1307    N ALA B  71      37.468  20.100  22.487  4.00  1.00            
ATOM   1308   CA ALA B  71      36.718  19.719  21.340  4.00  1.00            
ATOM   1309   CB ALA B  71      35.346  20.409  21.228  4.00  1.00            
ATOM   1310    C ALA B  71      37.516  20.138  20.146  4.00  1.00            
ATOM   1311    O ALA B  71      38.146  21.193  20.152  4.00  1.00            
ATOM   1312    N ILE B  72      37.523  19.300  19.092  4.00  1.00            
ATOM   1313   CA ILE B  72      38.222  19.633  17.883  4.00  1.00            
ATOM   1314   CB ILE B  72      39.425  18.768  17.632  4.00  1.00            
ATOM   1315  CG1 ILE B  72      40.297  19.358  16.511  4.00  1.00            
ATOM   1316  CG2 ILE B  72      38.936  17.333  17.371  4.00  1.00            
ATOM   1317  CD1 ILE B  72      41.700  18.755  16.458  4.00  1.00            
ATOM   1318    C ILE B  72      37.248  19.409  16.779  4.00  1.00            
ATOM   1319    O ILE B  72      36.470  18.458  16.824  4.00  1.00            
ATOM   1320    N GLY B  73      37.234  20.285  15.756  4.00  1.00            
ATOM   1321   CA GLY B  73      36.261  20.019  14.742  4.00  1.00            
ATOM   1322    C GLY B  73      36.252  21.102  13.740  4.00  1.00            
ATOM   1323    O GLY B  73      37.183  21.897  13.624  4.00  1.00            
ATOM   1324    N THR B  74      35.154  21.133  12.970  4.00  1.00            
ATOM   1325   CA THR B  74      35.021  22.103  11.943  4.00  1.00            
ATOM   1326   CB THR B  74      33.850  21.855  11.042  4.00  1.00            
ATOM   1327  OG1 THR B  74      33.855  22.781   9.965  4.00  1.00            
ATOM   1328  CG2 THR B  74      32.560  22.007  11.869  4.00  1.00            
ATOM   1329    C THR B  74      34.801  23.411  12.580  4.00  1.00            
ATOM   1330    O THR B  74      34.295  23.500  13.699  4.00  1.00            
ATOM   1331    N VAL B  75      35.234  24.466  11.881  4.00  1.00            
ATOM   1332   CA VAL B  75      35.000  25.783  12.360  4.00  1.00            
ATOM   1333   CB VAL B  75      36.196  26.389  13.032  4.00  1.00            
ATOM   1334  CG1 VAL B  75      35.846  27.821  13.466  4.00  1.00            
ATOM   1335  CG2 VAL B  75      36.617  25.473  14.193  4.00  1.00            
ATOM   1336    C VAL B  75      34.701  26.582  11.158  4.00  1.00            
ATOM   1337    O VAL B  75      35.220  26.320  10.073  4.00  1.00            
ATOM   1338    N LEU B  76      33.819  27.570  11.322  4.00  1.00            
ATOM   1339   CA LEU B  76      33.495  28.373  10.197  4.00  1.00            
ATOM   1340   CB LEU B  76      31.986  28.434   9.903  4.00  1.00            
ATOM   1341   CG LEU B  76      31.357  27.065   9.595  4.00  1.00            
ATOM   1342  CD1 LEU B  76      29.866  27.204   9.246  4.00  1.00            
ATOM   1343  CD2 LEU B  76      32.153  26.311   8.521  4.00  1.00            
ATOM   1344    C LEU B  76      33.891  29.762  10.557  4.00  1.00            
ATOM   1345    O LEU B  76      33.729  30.187  11.700  4.00  1.00            
ATOM   1346    N VAL B  77      34.451  30.499   9.584  4.00  1.00            
ATOM   1347   CA VAL B  77      34.766  31.874   9.813  4.00  1.00            
ATOM   1348   CB VAL B  77      36.167  32.266   9.451  4.00  1.00            
ATOM   1349  CG1 VAL B  77      36.312  32.189   7.919  4.00  1.00            
ATOM   1350  CG2 VAL B  77      36.453  33.659  10.041  4.00  1.00            
ATOM   1351    C VAL B  77      33.866  32.603   8.886  4.00  1.00            
ATOM   1352    O VAL B  77      33.425  32.050   7.878  4.00  1.00            
ATOM   1353    N GLY B  78      33.526  33.857   9.210  1.00  1.00            
ATOM   1354   CA GLY B  78      32.661  34.546   8.309  1.00  1.00            
ATOM   1355    C GLY B  78      31.854  35.493   9.117  1.00  1.00            
ATOM   1356    O GLY B  78      32.091  35.701  10.304  1.00  1.00            
ATOM   1357    N PRO B  79      30.905  36.095   8.464  1.00  1.00            
ATOM   1358   CA PRO B  79      30.085  37.027   9.173  1.00  1.00            
ATOM   1359   CD PRO B  79      31.098  36.496   7.079  1.00  1.00            
ATOM   1360   CB PRO B  79      29.333  37.818   8.106  1.00  1.00            
ATOM   1361   CG PRO B  79      30.313  37.809   6.918  1.00  1.00            
ATOM   1362    C PRO B  79      29.217  36.340  10.174  1.00  1.00            
ATOM   1363    O PRO B  79      28.572  35.347   9.839  1.00  1.00            
ATOM   1364    N THR B  80      29.190  36.862  11.416  1.00  1.00            
ATOM   1365   CA THR B  80      28.356  36.270  12.413  1.00  1.00            
ATOM   1366   CB THR B  80      29.076  35.256  13.240  1.00  1.00            
ATOM   1367  OG1 THR B  80      30.009  35.897  14.098  1.00  1.00            
ATOM   1368  CG2 THR B  80      29.847  34.346  12.277  1.00  1.00            
ATOM   1369    C THR B  80      28.042  37.352  13.367  1.00  1.00            
ATOM   1370    O THR B  80      28.880  38.207  13.647  1.00  1.00            
ATOM   1371    N PRO B  81      26.843  37.381  13.841  1.00  1.00            
ATOM   1372   CA PRO B  81      26.458  38.368  14.787  1.00  1.00            
ATOM   1373   CD PRO B  81      25.736  36.581  13.352  1.00  1.00            
ATOM   1374   CB PRO B  81      24.933  38.270  14.886  1.00  1.00            
ATOM   1375   CG PRO B  81      24.611  36.857  14.362  1.00  1.00            
ATOM   1376    C PRO B  81      27.137  38.131  16.072  1.00  1.00            
ATOM   1377    O PRO B  81      27.558  39.081  16.731  1.00  1.00            
ATOM   1378    N VAL B  82      27.246  36.848  16.428  1.00  1.00            
ATOM   1379   CA VAL B  82      27.836  36.477  17.663  1.00  1.00            
ATOM   1380   CB VAL B  82      26.819  36.223  18.733  1.00  1.00            
ATOM   1381  CG1 VAL B  82      27.547  35.787  20.015  1.00  1.00            
ATOM   1382  CG2 VAL B  82      25.959  37.489  18.887  1.00  1.00            
ATOM   1383    C VAL B  82      28.520  35.185  17.378  1.00  1.00            
ATOM   1384    O VAL B  82      28.181  34.492  16.421  1.00  1.00            
ATOM   1385    N ASN B  83      29.523  34.838  18.197  1.00  1.00            
ATOM   1386   CA ASN B  83      30.232  33.616  17.987  1.00  1.00            
ATOM   1387   CB ASN B  83      31.501  33.551  18.847  1.00  1.00            
ATOM   1388   CG ASN B  83      32.334  34.775  18.481  1.00  1.00            
ATOM   1389  OD1 ASN B  83      32.746  34.940  17.334  1.00  1.00            
ATOM   1390  ND2 ASN B  83      32.567  35.674  19.476  1.00  1.00            
ATOM   1391    C ASN B  83      29.303  32.540  18.427  1.00  1.00            
ATOM   1392    O ASN B  83      28.587  32.701  19.415  1.00  1.00            
ATOM   1393    N ILE B  84      29.264  31.417  17.688  4.00  1.00            
ATOM   1394   CA ILE B  84      28.376  30.381  18.110  4.00  1.00            
ATOM   1395   CB ILE B  84      27.246  30.070  17.178  4.00  1.00            
ATOM   1396  CG1 ILE B  84      26.267  29.126  17.894  4.00  1.00            
ATOM   1397  CG2 ILE B  84      27.831  29.480  15.883  4.00  1.00            
ATOM   1398  CD1 ILE B  84      25.653  29.753  19.146  4.00  1.00            
ATOM   1399    C ILE B  84      29.149  29.108  18.250  4.00  1.00            
ATOM   1400    O ILE B  84      30.137  28.882  17.554  4.00  1.00            
ATOM   1401    N ILE B  85      28.728  28.261  19.208  4.00  1.00            
ATOM   1402   CA ILE B  85      29.300  26.955  19.370  4.00  1.00            
ATOM   1403   CB ILE B  85      29.662  26.648  20.793  4.00  1.00            
ATOM   1404  CG1 ILE B  85      30.647  27.693  21.344  4.00  1.00            
ATOM   1405  CG2 ILE B  85      30.221  25.217  20.829  4.00  1.00            
ATOM   1406  CD1 ILE B  85      31.982  27.727  20.603  4.00  1.00            
ATOM   1407    C ILE B  85      28.162  26.047  18.989  4.00  1.00            
ATOM   1408    O ILE B  85      27.111  26.073  19.628  4.00  1.00            
ATOM   1409    N GLY B  86      28.326  25.223  17.930  1.00  1.00            
ATOM   1410   CA GLY B  86      27.198  24.480  17.424  1.00  1.00            
ATOM   1411    C GLY B  86      27.175  23.048  17.830  1.00  1.00            
ATOM   1412    O GLY B  86      27.912  22.593  18.704  1.00  1.00            
ATOM   1413    N ARG B  87      26.307  22.296  17.123  2.00  1.00            
ATOM   1414   CA ARG B  87      26.018  20.930  17.429  2.00  1.00            
ATOM   1415   CB ARG B  87      24.901  20.283  16.584  2.00  1.00            
ATOM   1416   CG ARG B  87      25.219  20.109  15.099  2.00  1.00            
ATOM   1417   CD ARG B  87      24.326  19.060  14.423  2.00  1.00            
ATOM   1418   NE ARG B  87      23.363  19.741  13.509  2.00  1.00            
ATOM   1419   CZ ARG B  87      22.154  20.183  13.963  2.00  1.00            
ATOM   1420  NH1 ARG B  87      21.873  20.159  15.298  2.00  1.00            
ATOM   1421  NH2 ARG B  87      21.225  20.647  13.076  2.00  1.00            
ATOM   1422    C ARG B  87      27.236  20.077  17.247  2.00  1.00            
ATOM   1423    O ARG B  87      27.442  19.143  18.020  2.00  1.00            
ATOM   1424    N ASN B  88      28.073  20.368  16.225  2.00  1.00            
ATOM   1425   CA ASN B  88      29.210  19.526  15.956  2.00  1.00            
ATOM   1426   CB ASN B  88      30.150  20.107  14.878  2.00  1.00            
ATOM   1427   CG ASN B  88      29.533  19.934  13.497  2.00  1.00            
ATOM   1428  OD1 ASN B  88      29.438  20.883  12.720  2.00  1.00            
ATOM   1429  ND2 ASN B  88      29.124  18.679  13.172  2.00  1.00            
ATOM   1430    C ASN B  88      30.039  19.434  17.210  2.00  1.00            
ATOM   1431    O ASN B  88      30.245  18.341  17.737  2.00  1.00            
ATOM   1432    N LEU B  89      30.511  20.581  17.743  2.00  1.00            
ATOM   1433   CA LEU B  89      31.332  20.589  18.932  2.00  1.00            
ATOM   1434   CB LEU B  89      31.988  21.949  19.233  2.00  1.00            
ATOM   1435   CG LEU B  89      33.142  22.319  18.282  2.00  1.00            
ATOM   1436  CD1 LEU B  89      34.314  21.335  18.428  2.00  1.00            
ATOM   1437  CD2 LEU B  89      32.659  22.469  16.833  2.00  1.00            
ATOM   1438    C LEU B  89      30.533  20.217  20.162  2.00  1.00            
ATOM   1439    O LEU B  89      31.032  19.485  21.015  2.00  1.00            
ATOM   1440    N LEU B  90      29.271  20.693  20.292  2.00  1.00            
ATOM   1441   CA LEU B  90      28.469  20.423  21.468  2.00  1.00            
ATOM   1442   CB LEU B  90      27.047  21.019  21.403  2.00  1.00            
ATOM   1443   CG LEU B  90      26.915  22.466  21.929  2.00  1.00            
ATOM   1444  CD1 LEU B  90      27.935  23.425  21.307  2.00  1.00            
ATOM   1445  CD2 LEU B  90      25.477  22.975  21.743  2.00  1.00            
ATOM   1446    C LEU B  90      28.359  18.934  21.587  2.00  1.00            
ATOM   1447    O LEU B  90      28.307  18.397  22.689  2.00  1.00            
ATOM   1448    N THR B  91      28.295  18.205  20.460  3.00  1.00            
ATOM   1449   CA THR B  91      28.226  16.777  20.588  3.00  1.00            
ATOM   1450   CB THR B  91      28.067  16.071  19.278  3.00  1.00            
ATOM   1451  OG1 THR B  91      26.900  16.532  18.613  3.00  1.00            
ATOM   1452  CG2 THR B  91      27.945  14.564  19.566  3.00  1.00            
ATOM   1453    C THR B  91      29.507  16.280  21.211  3.00  1.00            
ATOM   1454    O THR B  91      29.475  15.447  22.116  3.00  1.00            
ATOM   1455    N GLN B  92      30.671  16.796  20.752  3.00  1.00            
ATOM   1456   CA GLN B  92      31.968  16.358  21.215  3.00  1.00            
ATOM   1457   CB GLN B  92      33.106  17.130  20.518  3.00  1.00            
ATOM   1458   CG GLN B  92      34.473  17.053  21.211  3.00  1.00            
ATOM   1459   CD GLN B  92      35.182  15.750  20.877  3.00  1.00            
ATOM   1460  OE1 GLN B  92      34.994  15.174  19.807  3.00  1.00            
ATOM   1461  NE2 GLN B  92      36.042  15.277  21.820  3.00  1.00            
ATOM   1462    C GLN B  92      32.118  16.619  22.687  3.00  1.00            
ATOM   1463    O GLN B  92      32.455  15.708  23.442  3.00  1.00            
ATOM   1464    N ILE B  93      31.846  17.856  23.155  3.00  1.00            
ATOM   1465   CA ILE B  93      31.952  18.095  24.570  3.00  1.00            
ATOM   1466   CB ILE B  93      32.325  19.503  24.923  3.00  1.00            
ATOM   1467  CG1 ILE B  93      33.704  19.845  24.337  3.00  1.00            
ATOM   1468  CG2 ILE B  93      32.254  19.645  26.454  3.00  1.00            
ATOM   1469  CD1 ILE B  93      34.061  21.326  24.447  3.00  1.00            
ATOM   1470    C ILE B  93      30.557  17.861  25.011  3.00  1.00            
ATOM   1471    O ILE B  93      29.697  18.705  24.771  3.00  1.00            
ATOM   1472    N GLY B  94      30.332  16.714  25.691  3.00  1.00            
ATOM   1473   CA GLY B  94      29.023  16.203  25.998  3.00  1.00            
ATOM   1474    C GLY B  94      28.147  17.298  26.501  3.00  1.00            
ATOM   1475    O GLY B  94      28.399  17.906  27.540  3.00  1.00            
ATOM   1476    N CYS B  95      27.085  17.577  25.720  1.00  1.00            
ATOM   1477   CA CYS B  95      26.138  18.591  26.061  1.00  1.00            
ATOM   1478   CB CYS B  95      26.216  19.828  25.148  1.00  1.00            
ATOM   1479   SG CYS B  95      25.026  21.127  25.602  1.00  1.00            
ATOM   1480    C CYS B  95      24.801  17.976  25.885  1.00  1.00            
ATOM   1481    O CYS B  95      24.531  17.329  24.875  1.00  1.00            
ATOM   1482    N THR B  96      23.928  18.153  26.887  4.00  1.00            
ATOM   1483   CA THR B  96      22.643  17.557  26.764  4.00  1.00            
ATOM   1484   CB THR B  96      22.449  16.390  27.696  4.00  1.00            
ATOM   1485  OG1 THR B  96      23.433  15.396  27.446  4.00  1.00            
ATOM   1486  CG2 THR B  96      21.043  15.803  27.483  4.00  1.00            
ATOM   1487    C THR B  96      21.623  18.593  27.116  4.00  1.00            
ATOM   1488    O THR B  96      21.920  19.567  27.807  4.00  1.00            
ATOM   1489    N LEU B  97      20.386  18.409  26.617  4.00  1.00            
ATOM   1490   CA LEU B  97      19.302  19.303  26.900  4.00  1.00            
ATOM   1491   CB LEU B  97      18.361  19.425  25.681  4.00  1.00            
ATOM   1492   CG LEU B  97      17.146  20.367  25.791  4.00  1.00            
ATOM   1493  CD1 LEU B  97      16.384  20.383  24.454  4.00  1.00            
ATOM   1494  CD2 LEU B  97      16.219  20.025  26.970  4.00  1.00            
ATOM   1495    C LEU B  97      18.587  18.667  28.054  4.00  1.00            
ATOM   1496    O LEU B  97      18.420  17.449  28.087  4.00  1.00            
ATOM   1497    N ASN B  98      18.152  19.469  29.049  4.00  1.00            
ATOM   1498   CA ASN B  98      17.562  18.849  30.202  4.00  1.00            
ATOM   1499   CB ASN B  98      18.422  19.026  31.474  4.00  1.00            
ATOM   1500   CG ASN B  98      18.180  17.877  32.455  4.00  1.00            
ATOM   1501  OD1 ASN B  98      17.052  17.477  32.735  4.00  1.00            
ATOM   1502  ND2 ASN B  98      19.292  17.311  32.997  4.00  1.00            
ATOM   1503    C ASN B  98      16.225  19.471  30.445  4.00  1.00            
ATOM   1504    O ASN B  98      15.931  20.554  29.944  4.00  1.00            
ATOM   1505    N PHE B  99      15.374  18.773  31.223  1.00  1.00            
ATOM   1506   CA PHE B  99      14.055  19.235  31.529  1.00  1.00            
ATOM   1507   CB PHE B  99      14.027  20.572  32.297  1.00  1.00            
ATOM   1508   CG PHE B  99      14.564  20.380  33.677  1.00  1.00            
ATOM   1509  CD1 PHE B  99      15.918  20.415  33.922  1.00  1.00            
ATOM   1510  CD2 PHE B  99      13.705  20.177  34.735  1.00  1.00            
ATOM   1511  CE1 PHE B  99      16.405  20.242  35.197  1.00  1.00            
ATOM   1512  CE2 PHE B  99      14.185  20.004  36.012  1.00  1.00            
ATOM   1513   CZ PHE B  99      15.539  20.036  36.245  1.00  1.00            
ATOM   1514    C PHE B  99      13.373  19.465  30.192  1.00  1.00            
ATOM   1515    O PHE B  99      13.402  18.528  29.349  1.00  1.00            
ATOM   1516  OXT PHE B  99      12.820  20.579  29.993  1.00  1.00            
ATOM   1517    N SER C   1      38.949   9.061  14.344  4.00  0.00            
ATOM   1518   CA SER C   1      38.234   9.066  15.640  4.00  0.00            
ATOM   1519   CB SER C   1      39.105   9.712  16.732  4.00  0.00            
ATOM   1520   OG SER C   1      40.276   8.939  16.945  4.00  0.00            
ATOM   1521    C SER C   1      36.953   9.821  15.568  4.00  0.00            
ATOM   1522    O SER C   1      36.011   9.410  14.894  4.00  0.00            
ATOM   1523    N TYR C   2      36.897  10.965  16.272  4.00  0.00            
ATOM   1524   CA TYR C   2      35.675  11.702  16.332  4.00  0.00            
ATOM   1525   CB TYR C   2      35.428  12.433  17.664  4.00  0.00            
ATOM   1526   CG TYR C   2      35.072  11.425  18.703  4.00  0.00            
ATOM   1527  CD1 TYR C   2      36.039  10.786  19.445  4.00  0.00            
ATOM   1528  CD2 TYR C   2      33.749  11.119  18.931  4.00  0.00            
ATOM   1529  CE1 TYR C   2      35.688   9.860  20.402  4.00  0.00            
ATOM   1530  CE2 TYR C   2      33.393  10.197  19.885  4.00  0.00            
ATOM   1531   CZ TYR C   2      34.364   9.566  20.624  4.00  0.00            
ATOM   1532   OH TYR C   2      34.005   8.619  21.606  4.00  0.00            
ATOM   1533    C TYR C   2      35.596  12.727  15.253  4.00  0.00            
ATOM   1534    O TYR C   2      36.567  13.424  14.959  4.00  0.00            
ATOM   1535    N PHE C   3      34.409  12.814  14.615  4.00  0.00            
ATOM   1536   CA PHE C   3      34.181  13.784  13.586  4.00  0.00            
ATOM   1537   CB PHE C   3      34.692  13.331  12.202  4.00  0.00            
ATOM   1538   CG PHE C   3      36.144  12.990  12.282  4.00  0.00            
ATOM   1539  CD1 PHE C   3      37.100  13.961  12.097  4.00  0.00            
ATOM   1540  CD2 PHE C   3      36.548  11.696  12.537  4.00  0.00            
ATOM   1541  CE1 PHE C   3      38.437  13.651  12.168  4.00  0.00            
ATOM   1542  CE2 PHE C   3      37.885  11.380  12.607  4.00  0.00            
ATOM   1543   CZ PHE C   3      38.832  12.359  12.423  4.00  0.00            
ATOM   1544    C PHE C   3      32.702  13.909  13.430  4.00  0.00            
ATOM   1545    O PHE C   3      31.936  13.237  14.119  4.00  0.00            
ATOM   1546    N ASN C   4      32.267  14.803  12.521  4.00  0.00            
ATOM   1547   CA ASN C   4      30.865  14.941  12.272  4.00  0.00            
ATOM   1548   CB ASN C   4      30.161  15.934  13.214  4.00  0.00            
ATOM   1549   CG ASN C   4      30.054  15.254  14.578  4.00  0.00            
ATOM   1550  OD1 ASN C   4      30.795  15.574  15.507  4.00  0.00            
ATOM   1551  ND2 ASN C   4      29.112  14.282  14.702  4.00  0.00            
ATOM   1552    C ASN C   4      30.665  15.367  10.835  4.00  0.00            
ATOM   1553    O ASN C   4      31.612  15.473  10.058  4.00  0.00            
ATOM   1554    N LEU C   5      29.386  15.597  10.468  4.00  0.00            
ATOM   1555   CA LEU C   5      28.857  15.790   9.138  4.00  0.00            
ATOM   1556   CB LEU C   5      27.329  15.613   9.105  4.00  0.00            
ATOM   1557   CG LEU C   5      26.831  14.184   9.383  4.00  0.00            
ATOM   1558  CD1 LEU C   5      27.143  13.746  10.822  4.00  0.00            
ATOM   1559  CD2 LEU C   5      25.344  14.043   9.016  4.00  0.00            
ATOM   1560    C LEU C   5      29.174  17.017   8.319  4.00  0.00            
ATOM   1561    O LEU C   5      29.402  16.869   7.120  4.00  0.00            
ATOM   1562    N ASN C   6      29.207  18.240   8.882  4.00  0.00            
ATOM   1563   CA ASN C   6      29.366  19.424   8.058  4.00  0.00            
ATOM   1564   CB ASN C   6      30.569  19.344   7.106  4.00  0.00            
ATOM   1565   CG ASN C   6      31.822  19.339   7.963  4.00  0.00            
ATOM   1566  OD1 ASN C   6      32.054  20.260   8.745  4.00  0.00            
ATOM   1567  ND2 ASN C   6      32.646  18.267   7.824  4.00  0.00            
ATOM   1568    C ASN C   6      28.156  19.783   7.209  4.00  0.00            
ATOM   1569    O ASN C   6      28.384  20.344   6.137  4.00  0.00            
ATOM   1570    N PRO C   7      26.895  19.545   7.534  4.00  0.00            
ATOM   1571   CA PRO C   7      25.841  20.148   6.754  4.00  0.00            
ATOM   1572   CD PRO C   7      26.428  18.318   8.151  4.00  0.00            
ATOM   1573   CB PRO C   7      24.593  19.284   6.936  4.00  0.00            
ATOM   1574   CG PRO C   7      24.898  18.428   8.171  4.00  0.00            
ATOM   1575    C PRO C   7      25.722  21.518   7.300  4.00  0.00            
ATOM   1576    O PRO C   7      26.286  21.776   8.361  4.00  0.00            
ATOM   1577    N PHE C   8      24.993  22.418   6.627  4.00  0.00            
ATOM   1578   CA PHE C   8      25.099  23.741   7.138  4.00  0.00            
ATOM   1579   CB PHE C   8      25.960  24.627   6.216  4.00  0.00            
ATOM   1580   CG PHE C   8      25.510  24.361   4.815  4.00  0.00            
ATOM   1581  CD1 PHE C   8      24.310  24.830   4.329  4.00  0.00            
ATOM   1582  CD2 PHE C   8      26.317  23.627   3.974  4.00  0.00            
ATOM   1583  CE1 PHE C   8      23.926  24.562   3.035  4.00  0.00            
ATOM   1584  CE2 PHE C   8      25.939  23.357   2.679  4.00  0.00            
ATOM   1585   CZ PHE C   8      24.738  23.825   2.206  4.00  0.00            
ATOM   1586    C PHE C   8      23.805  24.439   7.357  4.00  0.00            
ATOM   1587    O PHE C   8      22.829  24.269   6.628  4.00  0.00            
ATOM   1588    N GLU C   9      23.808  25.253   8.430  4.00  0.00            
ATOM   1589   CA GLU C   9      22.734  26.121   8.785  4.00  0.00            
ATOM   1590   CB GLU C   9      21.380  25.435   9.032  4.00  0.00            
ATOM   1591   CG GLU C   9      20.263  26.441   9.333  4.00  0.00            
ATOM   1592   CD GLU C   9      18.992  25.674   9.664  4.00  0.00            
ATOM   1593  OE1 GLU C   9      19.098  24.461   9.986  4.00  0.00            
ATOM   1594  OE2 GLU C   9      17.897  26.296   9.605  4.00  0.00            
ATOM   1595    C GLU C   9      23.108  26.762  10.064  4.00  0.00            
ATOM   1596    O GLU C   9      23.644  26.119  10.964  4.00  0.00            
ATOM   1597    N VAL C  10      22.855  28.073  10.157  4.00  0.00            
ATOM   1598   CA VAL C  10      23.060  28.732  11.400  4.00  0.00            
ATOM   1599   CB VAL C  10      24.123  29.794  11.351  4.00  0.00            
ATOM   1600  CG1 VAL C  10      23.814  30.757  10.192  4.00  0.00            
ATOM   1601  CG2 VAL C  10      24.175  30.487  12.724  4.00  0.00            
ATOM   1602    C VAL C  10      21.748  29.381  11.713  4.00  0.00            
ATOM   1603    O VAL C  10      21.235  30.165  10.915  4.00  0.00            
ATOM   1604    N LEU C  11      21.141  29.054  12.873  4.00  0.00            
ATOM   1605   CA LEU C  11      19.878  29.668  13.174  4.00  0.00            
ATOM   1606   CB LEU C  11      18.755  28.664  13.502  4.00  0.00            
ATOM   1607   CG LEU C  11      17.313  29.232  13.544  4.00  0.00            
ATOM   1608  CD1 LEU C  11      16.335  28.149  14.019  4.00  0.00            
ATOM   1609  CD2 LEU C  11      17.171  30.533  14.354  4.00  0.00            
ATOM   1610    C LEU C  11      20.108  30.485  14.371  4.00  0.00            
ATOM   1611    O LEU C  11      20.301  29.975  15.473  4.00  0.00            
ATOM   1612    N GLN C  12      20.116  31.803  14.164  4.00  0.00            
ATOM   1613   CA GLN C  12      20.260  32.632  15.300  4.00  0.00            
ATOM   1614   CB GLN C  12      21.680  33.191  15.484  4.00  0.00            
ATOM   1615   CG GLN C  12      22.701  32.088  15.780  4.00  0.00            
ATOM   1616   CD GLN C  12      24.033  32.731  16.135  4.00  0.00            
ATOM   1617  OE1 GLN C  12      25.078  32.082  16.106  4.00  0.00            
ATOM   1618  NE2 GLN C  12      23.999  34.045  16.488  4.00  0.00            
ATOM   1619    C GLN C  12      19.324  33.751  15.098  4.00  0.00            
ATOM   1620    O GLN C  12      19.352  34.430  14.073  4.00  0.00            
ATOM   1621    N ILE C  13      18.439  33.951  16.080  4.00  0.00            
ATOM   1622   CA ILE C  13      17.509  35.009  15.912  4.00  0.00            
ATOM   1623   CB ILE C  13      16.084  34.544  15.956  4.00  0.00            
ATOM   1624  CG1 ILE C  13      15.895  33.328  15.041  4.00  0.00            
ATOM   1625  CG2 ILE C  13      15.196  35.717  15.513  4.00  0.00            
ATOM   1626  CD1 ILE C  13      16.240  33.613  13.584  4.00  0.00            
ATOM   1627    C ILE C  13      17.694  35.878  17.098  4.00  0.00            
ATOM   1628    O ILE C  13      17.694  35.390  18.228  4.00  0.00            
ATOM   1629    N ASP C  14      17.878  37.192  16.896  4.00  0.00            
ATOM   1630   CA ASP C  14      18.061  37.924  18.102  4.00  0.00            
ATOM   1631   CB ASP C  14      19.454  38.564  18.250  4.00  0.00            
ATOM   1632   CG ASP C  14      20.425  37.475  18.688  4.00  0.00            
ATOM   1633  OD1 ASP C  14      19.971  36.519  19.371  4.00  0.00            
ATOM   1634  OD2 ASP C  14      21.633  37.588  18.351  4.00  0.00            
ATOM   1635    C ASP C  14      17.055  39.015  18.280  4.00  0.00            
ATOM   1636    O ASP C  14      17.387  40.191  18.148  4.00  0.00            
ATOM   1637    N PRO C  15      15.830  38.675  18.575  4.00  0.00            
ATOM   1638   CA PRO C  15      14.885  39.702  18.906  4.00  0.00            
ATOM   1639   CD PRO C  15      15.188  37.565  17.899  4.00  0.00            
ATOM   1640   CB PRO C  15      13.521  39.235  18.401  4.00  0.00            
ATOM   1641   CG PRO C  15      13.696  37.727  18.198  4.00  0.00            
ATOM   1642    C PRO C  15      14.959  39.908  20.379  4.00  0.00            
ATOM   1643    O PRO C  15      15.514  39.053  21.069  4.00  0.00            
ATOM   1644    N GLU C  16      14.428  41.035  20.885  4.00  0.00            
ATOM   1645   CA GLU C  16      14.427  41.230  22.301  4.00  0.00            
ATOM   1646   CB GLU C  16      14.963  42.603  22.745  4.00  0.00            
ATOM   1647   CG GLU C  16      14.648  42.947  24.206  4.00  0.00            
ATOM   1648   CD GLU C  16      15.151  41.832  25.113  4.00  0.00            
ATOM   1649  OE1 GLU C  16      16.391  41.615  25.170  4.00  0.00            
ATOM   1650  OE2 GLU C  16      14.293  41.182  25.766  4.00  0.00            
ATOM   1651    C GLU C  16      12.991  41.107  22.790  4.00  0.00            
ATOM   1652    O GLU C  16      12.688  40.099  23.482  4.00  0.00            
ATOM   1653  OXT GLU C  16      12.181  42.021  22.481  4.00  0.00            
END
