# Supplementary material for: Integrative modeling of diverse protein-peptide systems using CABS-dock
Source: PLoS Comput Biol. 2023 Jul 5;19(7):e1011275. doi: 10.1371/journal.pcbi.1011275 (PMC10351741; doi:10.1371/journal.pcbi.1011275)
Supplement: S1 File — Files in pdb format containing atomic coordinates of the structures obtained in this study: the highest-scored amyloid models and 10 examples of the docked peptide for each enzyme-substrate complex. (ZIP) [file pcbi.1011275.s006.zip › 14_HIV1_SYFNLNPFEVLQIDPE/851.pdb]

CRYST1    0.000    0.000    0.000   0.00   0.00   0.00 P 1           1
ATOM      1    N PRO A   1      14.125  12.482  28.893  1.00  1.00            
ATOM      2   CA PRO A   1      13.856  13.933  29.088  1.00  1.00            
ATOM      3   CD PRO A   1      14.254  11.814  30.234  1.00  1.00            
ATOM      4   CB PRO A   1      13.604  14.121  30.582  1.00  1.00            
ATOM      5   CG PRO A   1      14.350  12.961  31.249  1.00  1.00            
ATOM      6    C PRO A   1      15.075  14.636  28.610  1.00  1.00            
ATOM      7    O PRO A   1      14.972  15.783  28.177  1.00  1.00            
ATOM      8    N GLN A   2      16.243  13.974  28.690  4.00  1.00            
ATOM      9   CA GLN A   2      17.429  14.612  28.222  4.00  1.00            
ATOM     10   CB GLN A   2      18.740  14.060  28.816  4.00  1.00            
ATOM     11   CG GLN A   2      19.070  14.592  30.214  4.00  1.00            
ATOM     12   CD GLN A   2      18.134  13.970  31.237  4.00  1.00            
ATOM     13  OE1 GLN A   2      17.990  14.477  32.349  4.00  1.00            
ATOM     14  NE2 GLN A   2      17.481  12.838  30.862  4.00  1.00            
ATOM     15    C GLN A   2      17.505  14.448  26.746  4.00  1.00            
ATOM     16    O GLN A   2      17.204  13.383  26.209  4.00  1.00            
ATOM     17    N ILE A   3      17.906  15.527  26.047  4.00  1.00            
ATOM     18   CA ILE A   3      18.006  15.418  24.628  4.00  1.00            
ATOM     19   CB ILE A   3      17.172  16.430  23.891  4.00  1.00            
ATOM     20  CG1 ILE A   3      17.587  17.865  24.248  4.00  1.00            
ATOM     21  CG2 ILE A   3      15.693  16.121  24.181  4.00  1.00            
ATOM     22  CD1 ILE A   3      16.896  18.918  23.381  4.00  1.00            
ATOM     23    C ILE A   3      19.441  15.531  24.231  4.00  1.00            
ATOM     24    O ILE A   3      20.068  16.579  24.376  4.00  1.00            
ATOM     25    N THR A   4      19.987  14.414  23.706  1.00  1.00            
ATOM     26   CA THR A   4      21.346  14.352  23.258  1.00  1.00            
ATOM     27   CB THR A   4      21.787  12.957  22.954  1.00  1.00            
ATOM     28  OG1 THR A   4      20.989  12.406  21.915  1.00  1.00            
ATOM     29  CG2 THR A   4      21.651  12.114  24.234  1.00  1.00            
ATOM     30    C THR A   4      21.366  15.136  22.000  1.00  1.00            
ATOM     31    O THR A   4      20.326  15.335  21.373  1.00  1.00            
ATOM     32    N LEU A   5      22.546  15.627  21.590  1.00  1.00            
ATOM     33   CA LEU A   5      22.458  16.484  20.454  1.00  1.00            
ATOM     34   CB LEU A   5      23.095  17.862  20.710  1.00  1.00            
ATOM     35   CG LEU A   5      22.379  18.677  21.804  1.00  1.00            
ATOM     36  CD1 LEU A   5      22.441  17.970  23.168  1.00  1.00            
ATOM     37  CD2 LEU A   5      22.918  20.115  21.866  1.00  1.00            
ATOM     38    C LEU A   5      23.144  15.899  19.250  1.00  1.00            
ATOM     39    O LEU A   5      23.834  16.622  18.533  1.00  1.00            
ATOM     40    N TRP A   6      22.979  14.591  18.963  1.00  1.00            
ATOM     41   CA TRP A   6      23.591  14.072  17.768  1.00  1.00            
ATOM     42   CB TRP A   6      23.677  12.534  17.727  1.00  1.00            
ATOM     43   CG TRP A   6      24.792  11.987  18.596  1.00  1.00            
ATOM     44  CD2 TRP A   6      24.656  11.539  19.955  1.00  1.00            
ATOM     45  CD1 TRP A   6      26.103  11.812  18.266  1.00  1.00            
ATOM     46  NE1 TRP A   6      26.795  11.294  19.333  1.00  1.00            
ATOM     47  CE2 TRP A   6      25.918  11.118  20.380  1.00  1.00            
ATOM     48  CE3 TRP A   6      23.573  11.484  20.785  1.00  1.00            
ATOM     49  CZ2 TRP A   6      26.119  10.638  21.643  1.00  1.00            
ATOM     50  CZ3 TRP A   6      23.785  10.992  22.054  1.00  1.00            
ATOM     51  CH2 TRP A   6      25.028  10.577  22.478  1.00  1.00            
ATOM     52    C TRP A   6      22.896  14.588  16.544  1.00  1.00            
ATOM     53    O TRP A   6      23.540  15.122  15.643  1.00  1.00            
ATOM     54    N LYS A   7      21.554  14.465  16.487  1.00  1.00            
ATOM     55   CA LYS A   7      20.827  14.949  15.345  1.00  1.00            
ATOM     56   CB LYS A   7      19.828  13.943  14.754  1.00  1.00            
ATOM     57   CG LYS A   7      20.546  12.792  14.044  1.00  1.00            
ATOM     58   CD LYS A   7      19.634  11.650  13.596  1.00  1.00            
ATOM     59   CE LYS A   7      20.368  10.566  12.802  1.00  1.00            
ATOM     60   NZ LYS A   7      19.405   9.551  12.317  1.00  1.00            
ATOM     61    C LYS A   7      20.115  16.183  15.810  1.00  1.00            
ATOM     62    O LYS A   7      20.193  16.549  16.981  1.00  1.00            
ATOM     63    N ARG A   8      19.416  16.876  14.891  1.00  1.00            
ATOM     64   CA ARG A   8      18.760  18.108  15.213  1.00  1.00            
ATOM     65   CB ARG A   8      17.999  18.680  14.001  1.00  1.00            
ATOM     66   CG ARG A   8      18.892  18.835  12.767  1.00  1.00            
ATOM     67   CD ARG A   8      18.157  19.280  11.499  1.00  1.00            
ATOM     68   NE ARG A   8      17.221  18.188  11.111  1.00  1.00            
ATOM     69   CZ ARG A   8      16.486  18.299   9.965  1.00  1.00            
ATOM     70  NH1 ARG A   8      16.623  19.403   9.174  1.00  1.00            
ATOM     71  NH2 ARG A   8      15.616  17.309   9.610  1.00  1.00            
ATOM     72    C ARG A   8      17.755  17.833  16.281  1.00  1.00            
ATOM     73    O ARG A   8      17.075  16.809  16.275  1.00  1.00            
ATOM     74    N PRO A   9      17.680  18.733  17.226  1.00  1.00            
ATOM     75   CA PRO A   9      16.767  18.643  18.331  1.00  1.00            
ATOM     76   CD PRO A   9      18.522  19.914  17.273  1.00  1.00            
ATOM     77   CB PRO A   9      17.138  19.801  19.258  1.00  1.00            
ATOM     78   CG PRO A   9      17.859  20.805  18.337  1.00  1.00            
ATOM     79    C PRO A   9      15.399  18.760  17.735  1.00  1.00            
ATOM     80    O PRO A   9      15.254  19.452  16.731  1.00  1.00            
ATOM     81    N LEU A  10      14.392  18.070  18.302  4.00  1.00            
ATOM     82   CA LEU A  10      13.068  18.154  17.755  4.00  1.00            
ATOM     83   CB LEU A  10      12.741  16.987  16.793  4.00  1.00            
ATOM     84   CG LEU A  10      12.626  15.579  17.443  4.00  1.00            
ATOM     85  CD1 LEU A  10      13.859  15.264  18.301  4.00  1.00            
ATOM     86  CD2 LEU A  10      11.285  15.323  18.160  4.00  1.00            
ATOM     87    C LEU A  10      12.123  18.030  18.909  4.00  1.00            
ATOM     88    O LEU A  10      12.424  17.358  19.894  4.00  1.00            
ATOM     89    N VAL A  11      10.961  18.707  18.834  4.00  1.00            
ATOM     90   CA VAL A  11       9.937  18.534  19.826  4.00  1.00            
ATOM     91   CB VAL A  11       9.980  19.519  20.953  4.00  1.00            
ATOM     92  CG1 VAL A  11       8.650  19.415  21.717  4.00  1.00            
ATOM     93  CG2 VAL A  11      11.203  19.217  21.833  4.00  1.00            
ATOM     94    C VAL A  11       8.632  18.780  19.144  4.00  1.00            
ATOM     95    O VAL A  11       8.522  19.693  18.333  4.00  1.00            
ATOM     96    N THR A  12       7.581  17.994  19.446  4.00  1.00            
ATOM     97   CA THR A  12       6.355  18.327  18.781  4.00  1.00            
ATOM     98   CB THR A  12       5.303  17.256  18.811  4.00  1.00            
ATOM     99  OG1 THR A  12       4.921  16.974  20.149  4.00  1.00            
ATOM    100  CG2 THR A  12       5.856  15.997  18.121  4.00  1.00            
ATOM    101    C THR A  12       5.817  19.528  19.496  4.00  1.00            
ATOM    102    O THR A  12       5.670  19.513  20.717  4.00  1.00            
ATOM    103    N ILE A  13       5.523  20.615  18.752  4.00  1.00            
ATOM    104   CA ILE A  13       5.034  21.805  19.388  4.00  1.00            
ATOM    105   CB ILE A  13       5.738  23.070  19.002  4.00  1.00            
ATOM    106  CG1 ILE A  13       5.151  24.235  19.814  4.00  1.00            
ATOM    107  CG2 ILE A  13       5.631  23.255  17.482  4.00  1.00            
ATOM    108  CD1 ILE A  13       5.871  25.560  19.597  4.00  1.00            
ATOM    109    C ILE A  13       3.604  21.979  19.007  4.00  1.00            
ATOM    110    O ILE A  13       3.244  21.898  17.833  4.00  1.00            
ATOM    111    N ARG A  14       2.737  22.205  20.012  4.00  1.00            
ATOM    112   CA ARG A  14       1.353  22.359  19.699  4.00  1.00            
ATOM    113   CB ARG A  14       0.424  21.489  20.556  4.00  1.00            
ATOM    114   CG ARG A  14      -1.049  21.679  20.197  4.00  1.00            
ATOM    115   CD ARG A  14      -2.002  20.847  21.053  4.00  1.00            
ATOM    116   NE ARG A  14      -3.385  21.165  20.606  4.00  1.00            
ATOM    117   CZ ARG A  14      -4.451  20.780  21.368  4.00  1.00            
ATOM    118  NH1 ARG A  14      -4.244  20.139  22.556  4.00  1.00            
ATOM    119  NH2 ARG A  14      -5.720  21.037  20.940  4.00  1.00            
ATOM    120    C ARG A  14       0.945  23.780  19.928  4.00  1.00            
ATOM    121    O ARG A  14       0.878  24.246  21.063  4.00  1.00            
ATOM    122    N ILE A  15       0.673  24.508  18.827  4.00  1.00            
ATOM    123   CA ILE A  15       0.193  25.856  18.911  4.00  1.00            
ATOM    124   CB ILE A  15       1.186  26.888  18.474  4.00  1.00            
ATOM    125  CG1 ILE A  15       0.546  28.284  18.543  4.00  1.00            
ATOM    126  CG2 ILE A  15       1.674  26.519  17.065  4.00  1.00            
ATOM    127  CD1 ILE A  15       0.107  28.707  19.939  4.00  1.00            
ATOM    128    C ILE A  15      -0.961  25.978  17.984  4.00  1.00            
ATOM    129    O ILE A  15      -0.903  25.546  16.835  4.00  1.00            
ATOM    130    N GLY A  16      -2.063  26.556  18.482  3.00  1.00            
ATOM    131   CA GLY A  16      -3.175  26.775  17.618  3.00  1.00            
ATOM    132    C GLY A  16      -3.811  25.455  17.351  3.00  1.00            
ATOM    133    O GLY A  16      -4.734  25.353  16.545  3.00  1.00            
ATOM    134    N GLY A  17      -3.333  24.398  18.029  3.00  1.00            
ATOM    135   CA GLY A  17      -3.913  23.109  17.818  3.00  1.00            
ATOM    136    C GLY A  17      -3.148  22.414  16.742  3.00  1.00            
ATOM    137    O GLY A  17      -3.377  21.235  16.479  3.00  1.00            
ATOM    138    N GLN A  18      -2.204  23.115  16.086  4.00  1.00            
ATOM    139   CA GLN A  18      -1.511  22.429  15.040  4.00  1.00            
ATOM    140   CB GLN A  18      -1.177  23.295  13.813  4.00  1.00            
ATOM    141   CG GLN A  18      -0.441  22.503  12.731  4.00  1.00            
ATOM    142   CD GLN A  18      -0.686  23.187  11.395  4.00  1.00            
ATOM    143  OE1 GLN A  18       0.156  23.929  10.891  4.00  1.00            
ATOM    144  NE2 GLN A  18      -1.884  22.929  10.806  4.00  1.00            
ATOM    145    C GLN A  18      -0.253  21.853  15.589  4.00  1.00            
ATOM    146    O GLN A  18       0.426  22.452  16.422  4.00  1.00            
ATOM    147    N LEU A  19       0.065  20.635  15.118  4.00  1.00            
ATOM    148   CA LEU A  19       1.209  19.890  15.544  4.00  1.00            
ATOM    149   CB LEU A  19       1.062  18.390  15.218  4.00  1.00            
ATOM    150   CG LEU A  19      -0.198  17.718  15.814  4.00  1.00            
ATOM    151  CD1 LEU A  19      -1.499  18.294  15.224  4.00  1.00            
ATOM    152  CD2 LEU A  19      -0.131  16.190  15.658  4.00  1.00            
ATOM    153    C LEU A  19       2.358  20.409  14.735  4.00  1.00            
ATOM    154    O LEU A  19       2.218  20.624  13.533  4.00  1.00            
ATOM    155    N LYS A  20       3.529  20.645  15.361  4.00  1.00            
ATOM    156   CA LYS A  20       4.610  21.159  14.568  4.00  1.00            
ATOM    157   CB LYS A  20       4.822  22.675  14.708  4.00  1.00            
ATOM    158   CG LYS A  20       5.730  23.264  13.626  4.00  1.00            
ATOM    159   CD LYS A  20       5.105  23.215  12.231  4.00  1.00            
ATOM    160   CE LYS A  20       5.960  23.887  11.158  4.00  1.00            
ATOM    161   NZ LYS A  20       7.291  23.243  11.088  4.00  1.00            
ATOM    162    C LYS A  20       5.889  20.474  14.966  4.00  1.00            
ATOM    163    O LYS A  20       5.982  19.866  16.032  4.00  1.00            
ATOM    164    N GLU A  21       6.904  20.551  14.079  4.00  1.00            
ATOM    165   CA GLU A  21       8.171  19.877  14.208  4.00  1.00            
ATOM    166   CB GLU A  21       8.983  19.939  12.902  4.00  1.00            
ATOM    167   CG GLU A  21       8.331  19.152  11.762  4.00  1.00            
ATOM    168   CD GLU A  21       9.199  19.279  10.519  4.00  1.00            
ATOM    169  OE1 GLU A  21       9.441  20.437  10.083  4.00  1.00            
ATOM    170  OE2 GLU A  21       9.628  18.222   9.988  4.00  1.00            
ATOM    171    C GLU A  21       9.050  20.378  15.324  4.00  1.00            
ATOM    172    O GLU A  21       9.615  19.572  16.060  4.00  1.00            
ATOM    173    N ALA A  22       9.206  21.710  15.464  4.00  1.00            
ATOM    174   CA ALA A  22       9.982  22.367  16.493  4.00  1.00            
ATOM    175   CB ALA A  22       9.393  22.249  17.912  4.00  1.00            
ATOM    176    C ALA A  22      11.427  21.967  16.551  4.00  1.00            
ATOM    177    O ALA A  22      11.804  20.818  16.324  4.00  1.00            
ATOM    178    N LEU A  23      12.271  22.979  16.843  4.00  1.00            
ATOM    179   CA LEU A  23      13.678  22.856  17.096  4.00  1.00            
ATOM    180   CB LEU A  23      14.572  23.617  16.102  4.00  1.00            
ATOM    181   CG LEU A  23      14.514  23.110  14.649  4.00  1.00            
ATOM    182  CD1 LEU A  23      15.447  23.933  13.745  4.00  1.00            
ATOM    183  CD2 LEU A  23      14.783  21.600  14.567  4.00  1.00            
ATOM    184    C LEU A  23      13.842  23.557  18.399  4.00  1.00            
ATOM    185    O LEU A  23      13.414  24.700  18.549  4.00  1.00            
ATOM    186    N LEU A  24      14.436  22.890  19.399  4.00  1.00            
ATOM    187   CA LEU A  24      14.629  23.587  20.631  4.00  1.00            
ATOM    188   CB LEU A  24      14.858  22.661  21.838  4.00  1.00            
ATOM    189   CG LEU A  24      13.718  21.652  22.072  4.00  1.00            
ATOM    190  CD1 LEU A  24      13.611  20.648  20.910  4.00  1.00            
ATOM    191  CD2 LEU A  24      13.859  20.963  23.437  4.00  1.00            
ATOM    192    C LEU A  24      15.919  24.332  20.418  4.00  1.00            
ATOM    193    O LEU A  24      16.878  23.755  19.906  4.00  1.00            
ATOM    194    N ASP A  25      15.996  25.635  20.766  1.00  1.00            
ATOM    195   CA ASP A  25      17.246  26.289  20.480  1.00  1.00            
ATOM    196   CB ASP A  25      17.211  27.145  19.204  1.00  1.00            
ATOM    197   CG ASP A  25      18.646  27.420  18.774  1.00  1.00            
ATOM    198  OD1 ASP A  25      19.579  26.898  19.438  1.00  1.00            
ATOM    199  OD2 ASP A  25      18.823  28.154  17.764  1.00  1.00            
ATOM    200    C ASP A  25      17.634  27.190  21.593  1.00  1.00            
ATOM    201    O ASP A  25      16.883  28.076  22.000  1.00  1.00            
ATOM    202    N THR A  26      18.832  26.941  22.137  3.00  1.00            
ATOM    203   CA THR A  26      19.388  27.796  23.132  3.00  1.00            
ATOM    204   CB THR A  26      20.625  27.207  23.738  3.00  1.00            
ATOM    205  OG1 THR A  26      21.571  26.930  22.718  3.00  1.00            
ATOM    206  CG2 THR A  26      20.249  25.912  24.477  3.00  1.00            
ATOM    207    C THR A  26      19.745  29.095  22.464  3.00  1.00            
ATOM    208    O THR A  26      19.553  30.164  23.042  3.00  1.00            
ATOM    209    N GLY A  27      20.265  29.042  21.214  3.00  1.00            
ATOM    210   CA GLY A  27      20.661  30.254  20.543  3.00  1.00            
ATOM    211    C GLY A  27      19.501  30.794  19.821  3.00  1.00            
ATOM    212    O GLY A  27      19.252  30.494  18.656  3.00  1.00            
ATOM    213    N ALA A  28      18.767  31.634  20.548  1.00  1.00            
ATOM    214   CA ALA A  28      17.650  32.308  20.007  1.00  1.00            
ATOM    215   CB ALA A  28      16.577  31.368  19.431  1.00  1.00            
ATOM    216    C ALA A  28      17.071  32.981  21.175  1.00  1.00            
ATOM    217    O ALA A  28      17.166  32.494  22.300  1.00  1.00            
ATOM    218    N ASP A  29      16.463  34.140  20.951  1.00  1.00            
ATOM    219   CA ASP A  29      15.883  34.729  22.095  1.00  1.00            
ATOM    220   CB ASP A  29      15.872  36.270  22.077  1.00  1.00            
ATOM    221   CG ASP A  29      17.261  36.797  22.408  1.00  1.00            
ATOM    222  OD1 ASP A  29      18.082  36.018  22.961  1.00  1.00            
ATOM    223  OD2 ASP A  29      17.512  37.999  22.124  1.00  1.00            
ATOM    224    C ASP A  29      14.453  34.315  22.069  1.00  1.00            
ATOM    225    O ASP A  29      14.045  33.371  22.746  1.00  1.00            
ATOM    226    N ASP A  30      13.657  35.022  21.245  1.00  1.00            
ATOM    227   CA ASP A  30      12.256  34.761  21.202  1.00  1.00            
ATOM    228   CB ASP A  30      11.398  35.959  20.743  1.00  1.00            
ATOM    229   CG ASP A  30       9.968  35.759  21.246  1.00  1.00            
ATOM    230  OD1 ASP A  30       9.755  34.837  22.080  1.00  1.00            
ATOM    231  OD2 ASP A  30       9.070  36.525  20.806  1.00  1.00            
ATOM    232    C ASP A  30      11.977  33.620  20.291  1.00  1.00            
ATOM    233    O ASP A  30      12.872  33.077  19.645  1.00  1.00            
ATOM    234    N THR A  31      10.692  33.223  20.242  1.00  1.00            
ATOM    235   CA THR A  31      10.305  32.095  19.465  1.00  1.00            
ATOM    236   CB THR A  31       9.089  31.372  19.970  1.00  1.00            
ATOM    237  OG1 THR A  31       7.966  32.239  20.002  1.00  1.00            
ATOM    238  CG2 THR A  31       9.390  30.815  21.368  1.00  1.00            
ATOM    239    C THR A  31      10.032  32.482  18.073  1.00  1.00            
ATOM    240    O THR A  31       9.843  33.652  17.751  1.00  1.00            
ATOM    241    N VAL A  32      10.036  31.461  17.202  4.00  1.00            
ATOM    242   CA VAL A  32       9.760  31.709  15.832  4.00  1.00            
ATOM    243   CB VAL A  32      10.986  31.692  14.973  4.00  1.00            
ATOM    244  CG1 VAL A  32      10.563  31.855  13.503  4.00  1.00            
ATOM    245  CG2 VAL A  32      11.932  32.792  15.478  4.00  1.00            
ATOM    246    C VAL A  32       8.865  30.642  15.332  4.00  1.00            
ATOM    247    O VAL A  32       8.983  29.477  15.706  4.00  1.00            
ATOM    248    N LEU A  33       7.924  31.039  14.465  4.00  1.00            
ATOM    249   CA LEU A  33       7.051  30.072  13.895  4.00  1.00            
ATOM    250   CB LEU A  33       5.592  30.184  14.372  4.00  1.00            
ATOM    251   CG LEU A  33       5.402  29.889  15.872  4.00  1.00            
ATOM    252  CD1 LEU A  33       3.919  29.963  16.274  4.00  1.00            
ATOM    253  CD2 LEU A  33       6.064  28.559  16.270  4.00  1.00            
ATOM    254    C LEU A  33       7.052  30.302  12.431  4.00  1.00            
ATOM    255    O LEU A  33       7.336  31.403  11.960  4.00  1.00            
ATOM    256    N GLU A  34       6.756  29.245  11.660  4.00  1.00            
ATOM    257   CA GLU A  34       6.628  29.475  10.261  4.00  1.00            
ATOM    258   CB GLU A  34       6.364  28.230   9.398  4.00  1.00            
ATOM    259   CG GLU A  34       7.553  27.288   9.217  4.00  1.00            
ATOM    260   CD GLU A  34       7.103  26.211   8.238  4.00  1.00            
ATOM    261  OE1 GLU A  34       5.983  25.669   8.436  4.00  1.00            
ATOM    262  OE2 GLU A  34       7.863  25.925   7.274  4.00  1.00            
ATOM    263    C GLU A  34       5.368  30.286  10.166  4.00  1.00            
ATOM    264    O GLU A  34       4.634  30.420  11.143  4.00  1.00            
ATOM    265    N GLU A  35       5.087  30.875   8.990  1.00  1.00            
ATOM    266   CA GLU A  35       3.951  31.742   8.873  1.00  1.00            
ATOM    267   CB GLU A  35       3.913  32.458   7.513  1.00  1.00            
ATOM    268   CG GLU A  35       5.165  33.296   7.239  1.00  1.00            
ATOM    269   CD GLU A  35       5.080  33.825   5.816  1.00  1.00            
ATOM    270  OE1 GLU A  35       3.949  33.860   5.263  1.00  1.00            
ATOM    271  OE2 GLU A  35       6.147  34.204   5.261  1.00  1.00            
ATOM    272    C GLU A  35       2.677  30.979   9.017  1.00  1.00            
ATOM    273    O GLU A  35       2.398  30.049   8.260  1.00  1.00            
ATOM    274    N MET A  36       1.874  31.372  10.024  1.00  1.00            
ATOM    275   CA MET A  36       0.558  30.838  10.208  1.00  1.00            
ATOM    276   CB MET A  36       0.403  29.792  11.327  1.00  1.00            
ATOM    277   CG MET A  36      -1.038  29.278  11.438  1.00  1.00            
ATOM    278   SD MET A  36      -1.290  27.920  12.619  1.00  1.00            
ATOM    279   CE MET A  36      -0.769  26.625  11.459  1.00  1.00            
ATOM    280    C MET A  36      -0.293  31.992  10.577  1.00  1.00            
ATOM    281    O MET A  36       0.100  32.832  11.384  1.00  1.00            
ATOM    282    N ASN A  37      -1.491  32.070   9.980  1.00  1.00            
ATOM    283   CA ASN A  37      -2.329  33.163  10.337  1.00  1.00            
ATOM    284   CB ASN A  37      -3.463  33.413   9.328  1.00  1.00            
ATOM    285   CG ASN A  37      -4.017  34.812   9.558  1.00  1.00            
ATOM    286  OD1 ASN A  37      -3.309  35.807   9.411  1.00  1.00            
ATOM    287  ND2 ASN A  37      -5.328  34.895   9.912  1.00  1.00            
ATOM    288    C ASN A  37      -2.935  32.755  11.631  1.00  1.00            
ATOM    289    O ASN A  37      -3.747  31.835  11.692  1.00  1.00            
ATOM    290    N LEU A  38      -2.513  33.420  12.717  1.00  1.00            
ATOM    291   CA LEU A  38      -3.020  33.080  14.006  1.00  1.00            
ATOM    292   CB LEU A  38      -1.956  33.142  15.116  1.00  1.00            
ATOM    293   CG LEU A  38      -0.753  32.208  14.890  1.00  1.00            
ATOM    294  CD1 LEU A  38       0.242  32.292  16.056  1.00  1.00            
ATOM    295  CD2 LEU A  38      -1.212  30.773  14.596  1.00  1.00            
ATOM    296    C LEU A  38      -3.994  34.165  14.338  1.00  1.00            
ATOM    297    O LEU A  38      -3.883  35.294  13.853  1.00  1.00            
ATOM    298    N PRO A  39      -4.964  33.836  15.125  1.00  1.00            
ATOM    299   CA PRO A  39      -5.944  34.821  15.478  1.00  1.00            
ATOM    300   CD PRO A  39      -5.565  32.512  14.990  1.00  1.00            
ATOM    301   CB PRO A  39      -7.180  34.055  15.931  1.00  1.00            
ATOM    302   CG PRO A  39      -7.076  32.726  15.170  1.00  1.00            
ATOM    303    C PRO A  39      -5.393  35.702  16.545  1.00  1.00            
ATOM    304    O PRO A  39      -4.350  35.390  17.110  1.00  1.00            
ATOM    305    N GLY A  40      -6.097  36.820  16.827  1.00  1.00            
ATOM    306   CA GLY A  40      -5.637  37.729  17.824  1.00  1.00            
ATOM    307    C GLY A  40      -5.029  38.879  17.099  1.00  1.00            
ATOM    308    O GLY A  40      -4.696  38.779  15.919  1.00  1.00            
ATOM    309    N LYS A  41      -4.883  40.017  17.798  1.00  1.00            
ATOM    310   CA LYS A  41      -4.311  41.176  17.187  1.00  1.00            
ATOM    311   CB LYS A  41      -4.639  42.482  17.932  1.00  1.00            
ATOM    312   CG LYS A  41      -4.397  43.755  17.120  1.00  1.00            
ATOM    313   CD LYS A  41      -5.007  44.994  17.773  1.00  1.00            
ATOM    314   CE LYS A  41      -4.938  46.248  16.900  1.00  1.00            
ATOM    315   NZ LYS A  41      -6.198  46.405  16.138  1.00  1.00            
ATOM    316    C LYS A  41      -2.832  40.994  17.222  1.00  1.00            
ATOM    317    O LYS A  41      -2.318  40.263  18.066  1.00  1.00            
ATOM    318    N TRP A  42      -2.096  41.631  16.291  1.00  1.00            
ATOM    319   CA TRP A  42      -0.688  41.400  16.335  1.00  1.00            
ATOM    320   CB TRP A  42      -0.232  40.269  15.389  1.00  1.00            
ATOM    321   CG TRP A  42      -0.611  40.436  13.932  1.00  1.00            
ATOM    322  CD2 TRP A  42      -1.744  39.805  13.311  1.00  1.00            
ATOM    323  CD1 TRP A  42       0.021  41.143  12.950  1.00  1.00            
ATOM    324  NE1 TRP A  42      -0.646  40.989  11.756  1.00  1.00            
ATOM    325  CE2 TRP A  42      -1.736  40.168  11.964  1.00  1.00            
ATOM    326  CE3 TRP A  42      -2.713  38.984  13.819  1.00  1.00            
ATOM    327  CZ2 TRP A  42      -2.696  39.719  11.102  1.00  1.00            
ATOM    328  CZ3 TRP A  42      -3.683  38.536  12.947  1.00  1.00            
ATOM    329  CH2 TRP A  42      -3.674  38.896  11.616  1.00  1.00            
ATOM    330    C TRP A  42       0.078  42.634  16.002  1.00  1.00            
ATOM    331    O TRP A  42      -0.450  43.583  15.423  1.00  1.00            
ATOM    332    N LYS A  43       1.366  42.638  16.396  4.00  1.00            
ATOM    333   CA LYS A  43       2.220  43.761  16.143  4.00  1.00            
ATOM    334   CB LYS A  43       2.762  44.445  17.409  4.00  1.00            
ATOM    335   CG LYS A  43       1.703  45.164  18.246  4.00  1.00            
ATOM    336   CD LYS A  43       2.228  45.635  19.602  4.00  1.00            
ATOM    337   CE LYS A  43       1.209  46.423  20.425  4.00  1.00            
ATOM    338   NZ LYS A  43       1.875  47.026  21.603  4.00  1.00            
ATOM    339    C LYS A  43       3.421  43.281  15.385  4.00  1.00            
ATOM    340    O LYS A  43       3.762  42.102  15.389  4.00  1.00            
ATOM    341    N PRO A  44       4.035  44.203  14.691  4.00  0.00            
ATOM    342   CA PRO A  44       5.215  43.906  13.916  4.00  0.00            
ATOM    343   CD PRO A  44       3.315  45.353  14.172  4.00  0.00            
ATOM    344   CB PRO A  44       5.258  44.945  12.798  4.00  0.00            
ATOM    345   CG PRO A  44       4.340  46.079  13.290  4.00  0.00            
ATOM    346    C PRO A  44       6.435  43.943  14.771  4.00  0.00            
ATOM    347    O PRO A  44       6.397  44.556  15.843  4.00  0.00            
ATOM    348    N LYS A  45       7.524  43.277  14.334  4.00  0.00            
ATOM    349   CA LYS A  45       8.767  43.349  15.036  4.00  0.00            
ATOM    350   CB LYS A  45       8.816  42.536  16.341  4.00  0.00            
ATOM    351   CG LYS A  45       8.338  41.092  16.219  4.00  0.00            
ATOM    352   CD LYS A  45       8.702  40.248  17.442  4.00  0.00            
ATOM    353   CE LYS A  45       8.130  38.830  17.400  4.00  0.00            
ATOM    354   NZ LYS A  45       8.840  37.971  18.372  4.00  0.00            
ATOM    355    C LYS A  45       9.848  42.925  14.116  4.00  0.00            
ATOM    356    O LYS A  45       9.616  42.205  13.146  4.00  0.00            
ATOM    357    N MET A  46      11.071  43.386  14.399  4.00  0.00            
ATOM    358   CA MET A  46      12.127  43.075  13.497  4.00  0.00            
ATOM    359   CB MET A  46      12.788  44.345  12.950  4.00  0.00            
ATOM    360   CG MET A  46      11.815  45.208  12.149  4.00  0.00            
ATOM    361   SD MET A  46      10.566  46.042  13.174  4.00  0.00            
ATOM    362   CE MET A  46       9.337  46.177  11.846  4.00  0.00            
ATOM    363    C MET A  46      13.154  42.286  14.244  4.00  0.00            
ATOM    364    O MET A  46      13.584  42.689  15.323  4.00  0.00            
ATOM    365    N ILE A  47      13.568  41.124  13.691  4.00  0.00            
ATOM    366   CA ILE A  47      14.582  40.380  14.377  4.00  0.00            
ATOM    367   CB ILE A  47      14.197  38.988  14.793  4.00  0.00            
ATOM    368  CG1 ILE A  47      14.026  38.025  13.615  4.00  0.00            
ATOM    369  CG2 ILE A  47      12.915  39.147  15.621  4.00  0.00            
ATOM    370  CD1 ILE A  47      15.340  37.472  13.057  4.00  0.00            
ATOM    371    C ILE A  47      15.766  40.345  13.504  4.00  0.00            
ATOM    372    O ILE A  47      15.670  40.086  12.305  4.00  0.00            
ATOM    373    N GLY A  48      16.928  40.650  14.090  4.00  0.00            
ATOM    374   CA GLY A  48      18.085  40.618  13.272  4.00  0.00            
ATOM    375    C GLY A  48      18.813  39.375  13.633  4.00  0.00            
ATOM    376    O GLY A  48      19.265  39.201  14.764  4.00  0.00            
ATOM    377    N GLY A  49      18.944  38.470  12.652  4.00  0.00            
ATOM    378   CA GLY A  49      19.676  37.270  12.882  4.00  0.00            
ATOM    379    C GLY A  49      21.039  37.604  12.457  4.00  0.00            
ATOM    380    O GLY A  49      21.451  38.761  12.497  4.00  0.00            
ATOM    381    N ILE A  50      21.786  36.591  12.027  3.00  0.00            
ATOM    382   CA ILE A  50      23.106  36.930  11.650  3.00  0.00            
ATOM    383   CB ILE A  50      24.097  35.932  12.191  3.00  0.00            
ATOM    384  CG1 ILE A  50      23.788  34.507  11.687  3.00  0.00            
ATOM    385  CG2 ILE A  50      24.080  36.039  13.725  3.00  0.00            
ATOM    386  CD1 ILE A  50      24.853  33.473  12.046  3.00  0.00            
ATOM    387    C ILE A  50      23.177  36.951  10.150  3.00  0.00            
ATOM    388    O ILE A  50      23.032  35.931   9.479  3.00  0.00            
ATOM    389    N GLY A  51      23.371  38.157   9.580  3.00  0.00            
ATOM    390   CA GLY A  51      23.511  38.292   8.159  3.00  0.00            
ATOM    391    C GLY A  51      22.187  37.998   7.551  3.00  0.00            
ATOM    392    O GLY A  51      22.061  37.849   6.336  3.00  0.00            
ATOM    393    N GLY A  52      21.149  37.902   8.393  4.00  0.00            
ATOM    394   CA GLY A  52      19.863  37.640   7.837  4.00  0.00            
ATOM    395    C GLY A  52      18.868  38.299   8.732  4.00  0.00            
ATOM    396    O GLY A  52      18.910  38.136   9.950  4.00  0.00            
ATOM    397    N PHE A  53      17.927  39.054   8.139  4.00  0.00            
ATOM    398   CA PHE A  53      16.958  39.754   8.929  4.00  0.00            
ATOM    399   CB PHE A  53      16.895  41.235   8.532  4.00  0.00            
ATOM    400   CG PHE A  53      16.308  41.979   9.670  4.00  0.00            
ATOM    401  CD1 PHE A  53      17.071  42.161  10.799  4.00  0.00            
ATOM    402  CD2 PHE A  53      15.040  42.503   9.607  4.00  0.00            
ATOM    403  CE1 PHE A  53      16.572  42.847  11.874  4.00  0.00            
ATOM    404  CE2 PHE A  53      14.536  43.192  10.684  4.00  0.00            
ATOM    405   CZ PHE A  53      15.304  43.361  11.811  4.00  0.00            
ATOM    406    C PHE A  53      15.660  39.121   8.598  4.00  0.00            
ATOM    407    O PHE A  53      15.283  39.036   7.430  4.00  0.00            
ATOM    408    N ILE A  54      14.934  38.633   9.617  4.00  0.00            
ATOM    409   CA ILE A  54      13.700  38.047   9.229  4.00  0.00            
ATOM    410   CB ILE A  54      13.481  36.624   9.671  4.00  0.00            
ATOM    411  CG1 ILE A  54      12.326  35.982   8.888  4.00  0.00            
ATOM    412  CG2 ILE A  54      13.245  36.590  11.180  4.00  0.00            
ATOM    413  CD1 ILE A  54      12.224  34.476   9.131  4.00  0.00            
ATOM    414    C ILE A  54      12.603  38.915   9.748  4.00  0.00            
ATOM    415    O ILE A  54      12.549  39.243  10.932  4.00  0.00            
ATOM    416    N LYS A  55      11.706  39.332   8.834  4.00  0.00            
ATOM    417   CA LYS A  55      10.587  40.158   9.177  4.00  0.00            
ATOM    418   CB LYS A  55       9.687  40.436   7.961  4.00  0.00            
ATOM    419   CG LYS A  55       8.577  41.462   8.175  4.00  0.00            
ATOM    420   CD LYS A  55       7.965  41.924   6.849  4.00  0.00            
ATOM    421   CE LYS A  55       7.006  43.108   6.972  4.00  0.00            
ATOM    422   NZ LYS A  55       6.760  43.700   5.635  4.00  0.00            
ATOM    423    C LYS A  55       9.806  39.338  10.138  4.00  0.00            
ATOM    424    O LYS A  55       9.821  38.109  10.073  4.00  0.00            
ATOM    425    N VAL A  56       9.121  39.996  11.085  4.00  0.00            
ATOM    426   CA VAL A  56       8.452  39.212  12.073  4.00  0.00            
ATOM    427   CB VAL A  56       9.171  39.266  13.386  4.00  0.00            
ATOM    428  CG1 VAL A  56       8.276  38.639  14.461  4.00  0.00            
ATOM    429  CG2 VAL A  56      10.545  38.594  13.221  4.00  0.00            
ATOM    430    C VAL A  56       7.089  39.767  12.324  4.00  0.00            
ATOM    431    O VAL A  56       6.872  40.976  12.277  4.00  0.00            
ATOM    432    N ARG A  57       6.134  38.853  12.586  4.00  0.00            
ATOM    433   CA ARG A  57       4.798  39.186  12.981  4.00  0.00            
ATOM    434   CB ARG A  57       3.729  38.439  12.163  4.00  0.00            
ATOM    435   CG ARG A  57       2.298  38.680  12.647  4.00  0.00            
ATOM    436   CD ARG A  57       1.224  37.931  11.850  4.00  0.00            
ATOM    437   NE ARG A  57       1.095  38.581  10.512  4.00  0.00            
ATOM    438   CZ ARG A  57       1.815  38.128   9.443  4.00  0.00            
ATOM    439  NH1 ARG A  57       2.635  37.045   9.569  4.00  0.00            
ATOM    440  NH2 ARG A  57       1.704  38.761   8.239  4.00  0.00            
ATOM    441    C ARG A  57       4.721  38.690  14.388  4.00  0.00            
ATOM    442    O ARG A  57       4.773  37.483  14.627  4.00  0.00            
ATOM    443    N GLN A  58       4.607  39.604  15.369  4.00  1.00            
ATOM    444   CA GLN A  58       4.627  39.137  16.723  4.00  1.00            
ATOM    445   CB GLN A  58       5.263  40.108  17.738  4.00  1.00            
ATOM    446   CG GLN A  58       4.480  41.407  17.947  4.00  1.00            
ATOM    447   CD GLN A  58       5.181  42.204  19.039  4.00  1.00            
ATOM    448  OE1 GLN A  58       6.123  41.721  19.665  4.00  1.00            
ATOM    449  NE2 GLN A  58       4.701  43.452  19.288  4.00  1.00            
ATOM    450    C GLN A  58       3.244  38.893  17.184  4.00  1.00            
ATOM    451    O GLN A  58       2.302  39.582  16.794  4.00  1.00            
ATOM    452    N TYR A  59       3.101  37.854  18.018  4.00  1.00            
ATOM    453   CA TYR A  59       1.844  37.603  18.632  4.00  1.00            
ATOM    454   CB TYR A  59       1.228  36.237  18.313  4.00  1.00            
ATOM    455   CG TYR A  59      -0.179  36.336  18.784  4.00  1.00            
ATOM    456  CD1 TYR A  59      -1.110  36.980  18.001  4.00  1.00            
ATOM    457  CD2 TYR A  59      -0.571  35.806  19.990  4.00  1.00            
ATOM    458  CE1 TYR A  59      -2.415  37.091  18.411  4.00  1.00            
ATOM    459  CE2 TYR A  59      -1.876  35.915  20.406  4.00  1.00            
ATOM    460   CZ TYR A  59      -2.799  36.556  19.615  4.00  1.00            
ATOM    461   OH TYR A  59      -4.140  36.670  20.037  4.00  1.00            
ATOM    462    C TYR A  59       2.180  37.623  20.082  4.00  1.00            
ATOM    463    O TYR A  59       3.272  37.220  20.476  4.00  1.00            
ATOM    464    N ASP A  60       1.259  38.120  20.917  4.00  1.00            
ATOM    465   CA ASP A  60       1.559  38.245  22.309  4.00  1.00            
ATOM    466   CB ASP A  60       0.511  39.068  23.080  4.00  1.00            
ATOM    467   CG ASP A  60       0.669  40.529  22.688  4.00  1.00            
ATOM    468  OD1 ASP A  60       1.773  41.088  22.924  4.00  1.00            
ATOM    469  OD2 ASP A  60      -0.316  41.109  22.157  4.00  1.00            
ATOM    470    C ASP A  60       1.580  36.887  22.931  4.00  1.00            
ATOM    471    O ASP A  60       2.356  36.020  22.532  4.00  1.00            
ATOM    472    N GLN A  61       0.708  36.676  23.940  4.00  1.00            
ATOM    473   CA GLN A  61       0.648  35.426  24.646  4.00  1.00            
ATOM    474   CB GLN A  61      -0.447  35.352  25.724  4.00  1.00            
ATOM    475   CG GLN A  61      -1.870  35.410  25.168  4.00  1.00            
ATOM    476   CD GLN A  61      -2.822  35.241  26.341  4.00  1.00            
ATOM    477  OE1 GLN A  61      -2.414  35.301  27.500  4.00  1.00            
ATOM    478  NE2 GLN A  61      -4.131  35.024  26.038  4.00  1.00            
ATOM    479    C GLN A  61       0.363  34.366  23.629  4.00  1.00            
ATOM    480    O GLN A  61       0.074  34.649  22.468  4.00  1.00            
ATOM    481    N ILE A  62       0.450  33.094  24.053  4.00  1.00            
ATOM    482   CA ILE A  62       0.306  31.999  23.144  4.00  1.00            
ATOM    483   CB ILE A  62       1.599  31.233  22.967  4.00  1.00            
ATOM    484  CG1 ILE A  62       2.276  30.919  24.310  4.00  1.00            
ATOM    485  CG2 ILE A  62       2.496  32.048  22.018  4.00  1.00            
ATOM    486  CD1 ILE A  62       3.479  29.983  24.213  4.00  1.00            
ATOM    487    C ILE A  62      -0.927  31.184  23.480  4.00  1.00            
ATOM    488    O ILE A  62      -1.979  31.701  23.106  4.00  1.00            
ATOM    489    N PRO A  63      -1.064  30.018  24.097  4.00  1.00            
ATOM    490   CA PRO A  63      -0.054  29.170  24.682  4.00  1.00            
ATOM    491   CD PRO A  63      -2.384  29.691  24.616  4.00  1.00            
ATOM    492   CB PRO A  63      -0.754  28.352  25.764  4.00  1.00            
ATOM    493   CG PRO A  63      -2.226  28.343  25.331  4.00  1.00            
ATOM    494    C PRO A  63       0.654  28.262  23.722  4.00  1.00            
ATOM    495    O PRO A  63       0.181  28.086  22.602  4.00  1.00            
ATOM    496    N VAL A  64       1.797  27.683  24.154  4.00  1.00            
ATOM    497   CA VAL A  64       2.499  26.678  23.403  4.00  1.00            
ATOM    498   CB VAL A  64       3.868  27.086  22.948  4.00  1.00            
ATOM    499  CG1 VAL A  64       4.588  25.837  22.414  4.00  1.00            
ATOM    500  CG2 VAL A  64       3.723  28.192  21.889  4.00  1.00            
ATOM    501    C VAL A  64       2.685  25.518  24.334  4.00  1.00            
ATOM    502    O VAL A  64       2.994  25.706  25.509  4.00  1.00            
ATOM    503    N GLU A  65       2.481  24.279  23.837  4.00  1.00            
ATOM    504   CA GLU A  65       2.661  23.121  24.670  4.00  1.00            
ATOM    505   CB GLU A  65       1.441  22.185  24.652  4.00  1.00            
ATOM    506   CG GLU A  65       1.416  21.148  25.777  4.00  1.00            
ATOM    507   CD GLU A  65       0.064  20.450  25.716  4.00  1.00            
ATOM    508  OE1 GLU A  65      -0.325  20.013  24.601  4.00  1.00            
ATOM    509  OE2 GLU A  65      -0.599  20.345  26.784  4.00  1.00            
ATOM    510    C GLU A  65       3.841  22.397  24.102  4.00  1.00            
ATOM    511    O GLU A  65       3.861  22.071  22.917  4.00  1.00            
ATOM    512    N ILE A  66       4.874  22.137  24.929  4.00  1.00            
ATOM    513   CA ILE A  66       6.047  21.510  24.392  4.00  1.00            
ATOM    514   CB ILE A  66       7.282  22.350  24.557  4.00  1.00            
ATOM    515  CG1 ILE A  66       7.123  23.677  23.797  4.00  1.00            
ATOM    516  CG2 ILE A  66       8.495  21.519  24.111  4.00  1.00            
ATOM    517  CD1 ILE A  66       8.185  24.716  24.158  4.00  1.00            
ATOM    518    C ILE A  66       6.298  20.228  25.096  4.00  1.00            
ATOM    519    O ILE A  66       6.409  20.173  26.320  4.00  1.00            
ATOM    520    N CYS A  67       6.366  19.148  24.301  3.00  1.00            
ATOM    521   CA CYS A  67       6.682  17.859  24.820  3.00  1.00            
ATOM    522   CB CYS A  67       8.076  17.779  25.472  3.00  1.00            
ATOM    523   SG CYS A  67       9.446  17.948  24.290  3.00  1.00            
ATOM    524    C CYS A  67       5.677  17.531  25.877  3.00  1.00            
ATOM    525    O CYS A  67       5.945  16.718  26.759  3.00  1.00            
ATOM    526    N GLY A  68       4.482  18.149  25.818  3.00  1.00            
ATOM    527   CA GLY A  68       3.463  17.819  26.774  3.00  1.00            
ATOM    528    C GLY A  68       3.444  18.811  27.901  3.00  1.00            
ATOM    529    O GLY A  68       2.471  18.864  28.653  3.00  1.00            
ATOM    530    N HIS A  69       4.506  19.626  28.072  4.00  1.00            
ATOM    531   CA HIS A  69       4.465  20.568  29.158  4.00  1.00            
ATOM    532  ND1 HIS A  69       6.067  22.759  31.446  4.00  1.00            
ATOM    533   CG HIS A  69       5.754  21.448  31.165  4.00  1.00            
ATOM    534   CB HIS A  69       5.840  20.821  29.803  4.00  1.00            
ATOM    535  NE2 HIS A  69       5.444  21.830  33.369  4.00  1.00            
ATOM    536  CD2 HIS A  69       5.374  20.896  32.351  4.00  1.00            
ATOM    537  CE1 HIS A  69       5.864  22.934  32.778  4.00  1.00            
ATOM    538    C HIS A  69       3.919  21.858  28.608  4.00  1.00            
ATOM    539    O HIS A  69       4.127  22.171  27.437  4.00  1.00            
ATOM    540    N LYS A  70       3.187  22.637  29.434  4.00  1.00            
ATOM    541   CA LYS A  70       2.572  23.845  28.949  4.00  1.00            
ATOM    542   CB LYS A  70       1.185  24.128  29.558  4.00  1.00            
ATOM    543   CG LYS A  70       1.126  24.144  31.089  4.00  1.00            
ATOM    544   CD LYS A  70       1.796  25.345  31.755  4.00  1.00            
ATOM    545   CE LYS A  70       1.394  25.507  33.222  4.00  1.00            
ATOM    546   NZ LYS A  70       1.723  24.276  33.976  4.00  1.00            
ATOM    547    C LYS A  70       3.443  25.029  29.173  4.00  1.00            
ATOM    548    O LYS A  70       4.270  25.060  30.084  4.00  1.00            
ATOM    549    N ALA A  71       3.282  26.035  28.289  4.00  1.00            
ATOM    550   CA ALA A  71       4.026  27.247  28.413  4.00  1.00            
ATOM    551   CB ALA A  71       5.457  27.142  27.860  4.00  1.00            
ATOM    552    C ALA A  71       3.327  28.286  27.624  4.00  1.00            
ATOM    553    O ALA A  71       2.558  27.985  26.713  4.00  1.00            
ATOM    554    N ILE A  72       3.565  29.556  27.988  4.00  1.00            
ATOM    555   CA ILE A  72       2.939  30.611  27.266  4.00  1.00            
ATOM    556   CB ILE A  72       1.758  31.177  27.989  4.00  1.00            
ATOM    557  CG1 ILE A  72       0.727  30.059  28.229  4.00  1.00            
ATOM    558  CG2 ILE A  72       1.210  32.352  27.160  4.00  1.00            
ATOM    559  CD1 ILE A  72      -0.340  30.414  29.262  4.00  1.00            
ATOM    560    C ILE A  72       3.961  31.686  27.100  4.00  1.00            
ATOM    561    O ILE A  72       4.854  31.832  27.930  4.00  1.00            
ATOM    562    N GLY A  73       3.876  32.474  26.014  4.00  1.00            
ATOM    563   CA GLY A  73       4.882  33.471  25.832  4.00  1.00            
ATOM    564    C GLY A  73       4.611  34.219  24.567  4.00  1.00            
ATOM    565    O GLY A  73       3.468  34.339  24.129  4.00  1.00            
ATOM    566    N THR A  74       5.690  34.748  23.951  4.00  1.00            
ATOM    567   CA THR A  74       5.557  35.538  22.762  4.00  1.00            
ATOM    568   CB THR A  74       6.434  36.754  22.750  4.00  1.00            
ATOM    569  OG1 THR A  74       6.132  37.587  23.860  4.00  1.00            
ATOM    570  CG2 THR A  74       6.186  37.513  21.438  4.00  1.00            
ATOM    571    C THR A  74       5.931  34.712  21.578  4.00  1.00            
ATOM    572    O THR A  74       6.801  33.846  21.656  4.00  1.00            
ATOM    573    N VAL A  75       5.242  34.945  20.443  4.00  1.00            
ATOM    574   CA VAL A  75       5.566  34.198  19.268  4.00  1.00            
ATOM    575   CB VAL A  75       4.494  33.234  18.848  4.00  1.00            
ATOM    576  CG1 VAL A  75       3.218  34.027  18.515  4.00  1.00            
ATOM    577  CG2 VAL A  75       5.025  32.389  17.677  4.00  1.00            
ATOM    578    C VAL A  75       5.794  35.129  18.147  4.00  1.00            
ATOM    579    O VAL A  75       5.070  36.100  17.940  4.00  1.00            
ATOM    580    N LEU A  76       6.863  34.823  17.409  4.00  1.00            
ATOM    581   CA LEU A  76       7.233  35.518  16.230  4.00  1.00            
ATOM    582   CB LEU A  76       8.776  35.527  16.063  4.00  1.00            
ATOM    583   CG LEU A  76       9.408  35.944  14.710  4.00  1.00            
ATOM    584  CD1 LEU A  76      10.926  36.113  14.867  4.00  1.00            
ATOM    585  CD2 LEU A  76       9.110  34.957  13.566  4.00  1.00            
ATOM    586    C LEU A  76       6.644  34.705  15.122  4.00  1.00            
ATOM    587    O LEU A  76       6.426  33.504  15.270  4.00  1.00            
ATOM    588    N VAL A  77       6.335  35.357  13.986  4.00  1.00            
ATOM    589   CA VAL A  77       5.848  34.648  12.840  4.00  1.00            
ATOM    590   CB VAL A  77       4.387  34.875  12.574  4.00  1.00            
ATOM    591  CG1 VAL A  77       4.016  34.186  11.251  4.00  1.00            
ATOM    592  CG2 VAL A  77       3.585  34.366  13.783  4.00  1.00            
ATOM    593    C VAL A  77       6.595  35.211  11.689  4.00  1.00            
ATOM    594    O VAL A  77       6.969  36.383  11.695  4.00  1.00            
ATOM    595    N GLY A  78       6.853  34.381  10.666  4.00  1.00            
ATOM    596   CA GLY A  78       7.575  34.906   9.555  4.00  1.00            
ATOM    597    C GLY A  78       7.894  33.774   8.639  4.00  1.00            
ATOM    598    O GLY A  78       7.519  32.632   8.896  4.00  1.00            
ATOM    599    N PRO A  79       8.568  34.101   7.562  1.00  1.00            
ATOM    600   CA PRO A  79       8.923  33.133   6.560  1.00  1.00            
ATOM    601   CD PRO A  79       9.477  35.234   7.575  1.00  1.00            
ATOM    602   CB PRO A  79       9.950  33.823   5.664  1.00  1.00            
ATOM    603   CG PRO A  79      10.602  34.856   6.599  1.00  1.00            
ATOM    604    C PRO A  79       9.437  31.843   7.125  1.00  1.00            
ATOM    605    O PRO A  79       8.582  30.981   7.285  1.00  1.00            
ATOM    606    N THR A  80      10.762  31.718   7.439  1.00  1.00            
ATOM    607   CA THR A  80      11.424  30.574   8.050  1.00  1.00            
ATOM    608   CB THR A  80      10.548  29.399   8.457  1.00  1.00            
ATOM    609  OG1 THR A  80       9.854  28.800   7.367  1.00  1.00            
ATOM    610  CG2 THR A  80       9.583  29.859   9.563  1.00  1.00            
ATOM    611    C THR A  80      12.653  30.176   7.257  1.00  1.00            
ATOM    612    O THR A  80      13.433  31.101   7.028  1.00  1.00            
ATOM    613    N PRO A  81      13.016  28.972   6.787  1.00  1.00            
ATOM    614   CA PRO A  81      12.350  27.674   6.852  1.00  1.00            
ATOM    615   CD PRO A  81      14.058  28.963   5.773  1.00  1.00            
ATOM    616   CB PRO A  81      13.013  26.791   5.795  1.00  1.00            
ATOM    617   CG PRO A  81      14.350  27.482   5.503  1.00  1.00            
ATOM    618    C PRO A  81      12.233  27.002   8.188  1.00  1.00            
ATOM    619    O PRO A  81      11.419  26.087   8.307  1.00  1.00            
ATOM    620    N VAL A  82      13.006  27.418   9.202  1.00  1.00            
ATOM    621   CA VAL A  82      13.019  26.707  10.451  1.00  1.00            
ATOM    622   CB VAL A  82      14.284  26.942  11.220  1.00  1.00            
ATOM    623  CG1 VAL A  82      15.464  26.392  10.404  1.00  1.00            
ATOM    624  CG2 VAL A  82      14.391  28.449  11.510  1.00  1.00            
ATOM    625    C VAL A  82      11.915  27.119  11.352  1.00  1.00            
ATOM    626    O VAL A  82      11.358  28.210  11.250  1.00  1.00            
ATOM    627    N ASN A  83      11.569  26.180  12.251  1.00  1.00            
ATOM    628   CA ASN A  83      10.637  26.417  13.304  1.00  1.00            
ATOM    629   CB ASN A  83       9.520  25.362  13.384  1.00  1.00            
ATOM    630   CG ASN A  83       8.495  25.851  14.390  1.00  1.00            
ATOM    631  OD1 ASN A  83       8.715  25.794  15.599  1.00  1.00            
ATOM    632  ND2 ASN A  83       7.341  26.361  13.879  1.00  1.00            
ATOM    633    C ASN A  83      11.450  26.323  14.518  1.00  1.00            
ATOM    634    O ASN A  83      12.199  25.366  14.709  1.00  1.00            
ATOM    635    N ILE A  84      11.355  27.344  15.370  4.00  1.00            
ATOM    636   CA ILE A  84      12.263  27.257  16.445  4.00  1.00            
ATOM    637   CB ILE A  84      13.461  28.137  16.186  4.00  1.00            
ATOM    638  CG1 ILE A  84      14.671  27.786  17.068  4.00  1.00            
ATOM    639  CG2 ILE A  84      12.988  29.594  16.312  4.00  1.00            
ATOM    640  CD1 ILE A  84      14.482  28.092  18.549  4.00  1.00            
ATOM    641    C ILE A  84      11.588  27.682  17.683  4.00  1.00            
ATOM    642    O ILE A  84      10.783  28.612  17.696  4.00  1.00            
ATOM    643    N ILE A  85      11.899  26.968  18.767  4.00  1.00            
ATOM    644   CA ILE A  85      11.368  27.368  20.016  4.00  1.00            
ATOM    645   CB ILE A  85      10.802  26.245  20.832  4.00  1.00            
ATOM    646  CG1 ILE A  85       9.524  25.725  20.171  4.00  1.00            
ATOM    647  CG2 ILE A  85      10.591  26.751  22.268  4.00  1.00            
ATOM    648  CD1 ILE A  85       8.483  26.831  20.041  4.00  1.00            
ATOM    649    C ILE A  85      12.519  27.901  20.776  4.00  1.00            
ATOM    650    O ILE A  85      13.528  27.223  20.965  4.00  1.00            
ATOM    651    N GLY A  86      12.386  29.146  21.249  1.00  1.00            
ATOM    652   CA GLY A  86      13.525  29.754  21.842  1.00  1.00            
ATOM    653    C GLY A  86      13.555  29.606  23.304  1.00  1.00            
ATOM    654    O GLY A  86      12.881  28.777  23.913  1.00  1.00            
ATOM    655    N ARG A  87      14.402  30.470  23.871  2.00  1.00            
ATOM    656   CA ARG A  87      14.717  30.514  25.250  2.00  1.00            
ATOM    657   CB ARG A  87      15.844  31.509  25.576  2.00  1.00            
ATOM    658   CG ARG A  87      15.507  32.937  25.148  2.00  1.00            
ATOM    659   CD ARG A  87      16.524  33.990  25.591  2.00  1.00            
ATOM    660   NE ARG A  87      16.058  35.289  25.029  2.00  1.00            
ATOM    661   CZ ARG A  87      15.831  36.357  25.847  2.00  1.00            
ATOM    662  NH1 ARG A  87      16.038  36.250  27.191  2.00  1.00            
ATOM    663  NH2 ARG A  87      15.377  37.531  25.316  2.00  1.00            
ATOM    664    C ARG A  87      13.526  30.900  26.091  2.00  1.00            
ATOM    665    O ARG A  87      13.370  30.373  27.188  2.00  1.00            
ATOM    666    N ASN A  88      12.654  31.830  25.639  2.00  1.00            
ATOM    667   CA ASN A  88      11.567  32.260  26.493  2.00  1.00            
ATOM    668   CB ASN A  88      10.638  33.275  25.805  2.00  1.00            
ATOM    669   CG ASN A  88      11.396  34.584  25.644  2.00  1.00            
ATOM    670  OD1 ASN A  88      12.241  34.723  24.761  2.00  1.00            
ATOM    671  ND2 ASN A  88      11.082  35.575  26.521  2.00  1.00            
ATOM    672    C ASN A  88      10.744  31.080  26.839  2.00  1.00            
ATOM    673    O ASN A  88      10.465  30.823  28.009  2.00  1.00            
ATOM    674    N LEU A  89      10.327  30.319  25.824  2.00  1.00            
ATOM    675   CA LEU A  89       9.534  29.182  26.139  2.00  1.00            
ATOM    676   CB LEU A  89       8.792  28.593  24.928  2.00  1.00            
ATOM    677   CG LEU A  89       7.628  29.498  24.477  2.00  1.00            
ATOM    678  CD1 LEU A  89       8.135  30.876  24.033  2.00  1.00            
ATOM    679  CD2 LEU A  89       6.742  28.814  23.424  2.00  1.00            
ATOM    680    C LEU A  89      10.349  28.117  26.795  2.00  1.00            
ATOM    681    O LEU A  89       9.896  27.474  27.741  2.00  1.00            
ATOM    682    N LEU A  90      11.592  27.911  26.326  2.00  1.00            
ATOM    683   CA LEU A  90      12.383  26.839  26.857  2.00  1.00            
ATOM    684   CB LEU A  90      13.763  26.722  26.197  2.00  1.00            
ATOM    685   CG LEU A  90      13.699  26.280  24.725  2.00  1.00            
ATOM    686  CD1 LEU A  90      15.106  26.169  24.117  2.00  1.00            
ATOM    687  CD2 LEU A  90      12.880  24.989  24.571  2.00  1.00            
ATOM    688    C LEU A  90      12.604  27.070  28.323  2.00  1.00            
ATOM    689    O LEU A  90      12.535  26.134  29.116  2.00  1.00            
ATOM    690    N THR A  91      12.863  28.329  28.727  2.00  1.00            
ATOM    691   CA THR A  91      13.137  28.637  30.104  2.00  1.00            
ATOM    692   CB THR A  91      13.464  30.087  30.346  2.00  1.00            
ATOM    693  OG1 THR A  91      13.935  30.268  31.673  2.00  1.00            
ATOM    694  CG2 THR A  91      12.211  30.944  30.115  2.00  1.00            
ATOM    695    C THR A  91      11.927  28.282  30.908  2.00  1.00            
ATOM    696    O THR A  91      12.042  27.741  32.007  2.00  1.00            
ATOM    697    N GLN A  92      10.727  28.553  30.366  2.00  1.00            
ATOM    698   CA GLN A  92       9.528  28.239  31.080  2.00  1.00            
ATOM    699   CB GLN A  92       8.261  28.714  30.360  2.00  1.00            
ATOM    700   CG GLN A  92       8.180  30.242  30.370  2.00  1.00            
ATOM    701   CD GLN A  92       6.911  30.661  29.654  2.00  1.00            
ATOM    702  OE1 GLN A  92       6.563  30.095  28.621  2.00  1.00            
ATOM    703  NE2 GLN A  92       6.197  31.670  30.222  2.00  1.00            
ATOM    704    C GLN A  92       9.530  26.757  31.280  2.00  1.00            
ATOM    705    O GLN A  92       9.090  26.259  32.314  2.00  1.00            
ATOM    706    N ILE A  93      10.061  26.013  30.292  2.00  1.00            
ATOM    707   CA ILE A  93      10.164  24.585  30.395  2.00  1.00            
ATOM    708   CB ILE A  93      10.868  23.960  29.225  2.00  1.00            
ATOM    709  CG1 ILE A  93      10.151  24.270  27.903  2.00  1.00            
ATOM    710  CG2 ILE A  93      11.008  22.459  29.516  2.00  1.00            
ATOM    711  CD1 ILE A  93      11.001  23.945  26.673  2.00  1.00            
ATOM    712    C ILE A  93      11.045  24.314  31.579  2.00  1.00            
ATOM    713    O ILE A  93      10.784  23.402  32.363  2.00  1.00            
ATOM    714    N GLY A  94      12.113  25.125  31.750  3.00  1.00            
ATOM    715   CA GLY A  94      13.027  24.903  32.837  3.00  1.00            
ATOM    716    C GLY A  94      14.204  24.149  32.328  3.00  1.00            
ATOM    717    O GLY A  94      14.922  23.504  33.090  3.00  1.00            
ATOM    718    N CYS A  95      14.429  24.221  31.008  1.00  1.00            
ATOM    719   CA CYS A  95      15.501  23.490  30.416  1.00  1.00            
ATOM    720   CB CYS A  95      15.422  23.428  28.883  1.00  1.00            
ATOM    721   SG CYS A  95      13.941  22.542  28.308  1.00  1.00            
ATOM    722    C CYS A  95      16.826  24.074  30.780  1.00  1.00            
ATOM    723    O CYS A  95      17.009  25.290  30.801  1.00  1.00            
ATOM    724    N THR A  96      17.792  23.184  31.090  4.00  1.00            
ATOM    725   CA THR A  96      19.130  23.601  31.382  4.00  1.00            
ATOM    726   CB THR A  96      19.538  23.421  32.819  4.00  1.00            
ATOM    727  OG1 THR A  96      19.507  22.048  33.173  4.00  1.00            
ATOM    728  CG2 THR A  96      18.581  24.223  33.717  4.00  1.00            
ATOM    729    C THR A  96      20.030  22.745  30.557  4.00  1.00            
ATOM    730    O THR A  96      19.706  21.595  30.272  4.00  1.00            
ATOM    731    N LEU A  97      21.185  23.290  30.129  4.00  1.00            
ATOM    732   CA LEU A  97      22.078  22.486  29.348  4.00  1.00            
ATOM    733   CB LEU A  97      22.917  23.284  28.335  4.00  1.00            
ATOM    734   CG LEU A  97      22.079  23.858  27.176  4.00  1.00            
ATOM    735  CD1 LEU A  97      21.520  22.740  26.281  4.00  1.00            
ATOM    736  CD2 LEU A  97      20.988  24.809  27.693  4.00  1.00            
ATOM    737    C LEU A  97      22.996  21.801  30.300  4.00  1.00            
ATOM    738    O LEU A  97      23.486  22.410  31.249  4.00  1.00            
ATOM    739    N ASN A  98      23.243  20.498  30.068  4.00  1.00            
ATOM    740   CA ASN A  98      24.051  19.742  30.979  4.00  1.00            
ATOM    741   CB ASN A  98      23.424  18.396  31.384  4.00  1.00            
ATOM    742   CG ASN A  98      24.340  17.727  32.400  4.00  1.00            
ATOM    743  OD1 ASN A  98      25.080  18.388  33.128  4.00  1.00            
ATOM    744  ND2 ASN A  98      24.297  16.368  32.448  4.00  1.00            
ATOM    745    C ASN A  98      25.353  19.433  30.323  4.00  1.00            
ATOM    746    O ASN A  98      25.430  19.211  29.115  4.00  1.00            
ATOM    747    N PHE A  99      26.420  19.450  31.139  1.00  1.00            
ATOM    748   CA PHE A  99      27.745  19.101  30.727  1.00  1.00            
ATOM    749   CB PHE A  99      28.636  18.846  31.958  1.00  1.00            
ATOM    750   CG PHE A  99      29.922  18.196  31.576  1.00  1.00            
ATOM    751  CD1 PHE A  99      29.988  16.825  31.462  1.00  1.00            
ATOM    752  CD2 PHE A  99      31.056  18.940  31.345  1.00  1.00            
ATOM    753  CE1 PHE A  99      31.166  16.206  31.117  1.00  1.00            
ATOM    754  CE2 PHE A  99      32.237  18.324  31.002  1.00  1.00            
ATOM    755   CZ PHE A  99      32.293  16.956  30.886  1.00  1.00            
ATOM    756    C PHE A  99      27.615  17.786  29.971  1.00  1.00            
ATOM    757    O PHE A  99      28.080  17.720  28.803  1.00  1.00            
ATOM    758  OXT PHE A  99      27.042  16.829  30.557  1.00  1.00            
ATOM    759    N PRO B   1      28.590  23.102  35.940  1.00  1.00            
ATOM    760   CA PRO B   1      28.664  23.031  34.457  1.00  1.00            
ATOM    761   CD PRO B   1      28.421  21.712  36.488  1.00  1.00            
ATOM    762   CB PRO B   1      29.043  21.591  34.138  1.00  1.00            
ATOM    763   CG PRO B   1      28.359  20.793  35.255  1.00  1.00            
ATOM    764    C PRO B   1      27.282  23.323  33.970  1.00  1.00            
ATOM    765    O PRO B   1      27.126  23.686  32.805  1.00  1.00            
ATOM    766    N GLN B   2      26.270  23.171  34.846  4.00  1.00            
ATOM    767   CA GLN B   2      24.900  23.350  34.463  4.00  1.00            
ATOM    768   CB GLN B   2      23.924  22.989  35.595  4.00  1.00            
ATOM    769   CG GLN B   2      24.035  21.521  36.016  4.00  1.00            
ATOM    770   CD GLN B   2      23.153  21.289  37.233  4.00  1.00            
ATOM    771  OE1 GLN B   2      23.322  20.304  37.950  4.00  1.00            
ATOM    772  NE2 GLN B   2      22.187  22.214  37.483  4.00  1.00            
ATOM    773    C GLN B   2      24.708  24.771  34.110  4.00  1.00            
ATOM    774    O GLN B   2      25.102  25.676  34.842  4.00  1.00            
ATOM    775    N ILE B   3      24.116  24.990  32.929  4.00  1.00            
ATOM    776   CA ILE B   3      23.837  26.320  32.521  4.00  1.00            
ATOM    777   CB ILE B   3      24.491  26.692  31.214  4.00  1.00            
ATOM    778  CG1 ILE B   3      23.992  25.796  30.064  4.00  1.00            
ATOM    779  CG2 ILE B   3      26.014  26.641  31.416  4.00  1.00            
ATOM    780  CD1 ILE B   3      24.429  26.281  28.681  4.00  1.00            
ATOM    781    C ILE B   3      22.362  26.382  32.349  4.00  1.00            
ATOM    782    O ILE B   3      21.765  25.569  31.645  4.00  1.00            
ATOM    783    N THR B   4      21.722  27.341  33.032  1.00  1.00            
ATOM    784   CA THR B   4      20.310  27.439  32.882  1.00  1.00            
ATOM    785   CB THR B   4      19.616  28.078  34.051  1.00  1.00            
ATOM    786  OG1 THR B   4      20.041  29.425  34.187  1.00  1.00            
ATOM    787  CG2 THR B   4      19.944  27.287  35.330  1.00  1.00            
ATOM    788    C THR B   4      20.094  28.310  31.700  1.00  1.00            
ATOM    789    O THR B   4      21.042  28.825  31.108  1.00  1.00            
ATOM    790    N LEU B   5      18.827  28.472  31.297  1.00  1.00            
ATOM    791   CA LEU B   5      18.581  29.311  30.175  1.00  1.00            
ATOM    792   CB LEU B   5      17.759  28.612  29.082  1.00  1.00            
ATOM    793   CG LEU B   5      18.437  27.352  28.514  1.00  1.00            
ATOM    794  CD1 LEU B   5      17.574  26.692  27.429  1.00  1.00            
ATOM    795  CD2 LEU B   5      19.856  27.660  28.019  1.00  1.00            
ATOM    796    C LEU B   5      17.729  30.444  30.663  1.00  1.00            
ATOM    797    O LEU B   5      16.557  30.257  30.985  1.00  1.00            
ATOM    798    N TRP B   6      18.322  31.647  30.746  1.00  1.00            
ATOM    799   CA TRP B   6      17.633  32.861  31.076  1.00  1.00            
ATOM    800   CB TRP B   6      17.839  33.391  32.504  1.00  1.00            
ATOM    801   CG TRP B   6      16.975  34.601  32.789  1.00  1.00            
ATOM    802  CD2 TRP B   6      17.397  35.969  32.653  1.00  1.00            
ATOM    803  CD1 TRP B   6      15.675  34.640  33.203  1.00  1.00            
ATOM    804  NE1 TRP B   6      15.257  35.944  33.322  1.00  1.00            
ATOM    805  CE2 TRP B   6      16.308  36.773  32.990  1.00  1.00            
ATOM    806  CE3 TRP B   6      18.592  36.512  32.273  1.00  1.00            
ATOM    807  CZ2 TRP B   6      16.398  38.136  32.955  1.00  1.00            
ATOM    808  CZ3 TRP B   6      18.680  37.884  32.243  1.00  1.00            
ATOM    809  CH2 TRP B   6      17.604  38.681  32.577  1.00  1.00            
ATOM    810    C TRP B   6      18.290  33.812  30.144  1.00  1.00            
ATOM    811    O TRP B   6      17.818  34.038  29.032  1.00  1.00            
ATOM    812    N LYS B   7      19.422  34.392  30.587  1.00  1.00            
ATOM    813   CA LYS B   7      20.186  35.201  29.689  1.00  1.00            
ATOM    814   CB LYS B   7      21.256  36.087  30.350  1.00  1.00            
ATOM    815   CG LYS B   7      22.364  35.327  31.083  1.00  1.00            
ATOM    816   CD LYS B   7      21.878  34.519  32.288  1.00  1.00            
ATOM    817   CE LYS B   7      23.012  33.847  33.066  1.00  1.00            
ATOM    818   NZ LYS B   7      22.476  33.193  34.282  1.00  1.00            
ATOM    819    C LYS B   7      20.869  34.247  28.768  1.00  1.00            
ATOM    820    O LYS B   7      20.728  33.035  28.914  1.00  1.00            
ATOM    821    N ARG B   8      21.610  34.783  27.788  1.00  1.00            
ATOM    822   CA ARG B   8      22.225  33.938  26.810  1.00  1.00            
ATOM    823   CB ARG B   8      23.185  34.686  25.850  1.00  1.00            
ATOM    824   CG ARG B   8      24.456  35.221  26.517  1.00  1.00            
ATOM    825   CD ARG B   8      24.352  36.627  27.121  1.00  1.00            
ATOM    826   NE ARG B   8      25.745  37.093  27.397  1.00  1.00            
ATOM    827   CZ ARG B   8      26.251  37.126  28.666  1.00  1.00            
ATOM    828  NH1 ARG B   8      25.464  36.803  29.734  1.00  1.00            
ATOM    829  NH2 ARG B   8      27.548  37.502  28.867  1.00  1.00            
ATOM    830    C ARG B   8      23.099  32.964  27.520  1.00  1.00            
ATOM    831    O ARG B   8      23.530  33.161  28.659  1.00  1.00            
ATOM    832    N PRO B   9      23.308  31.877  26.841  1.00  1.00            
ATOM    833   CA PRO B   9      24.099  30.773  27.311  1.00  1.00            
ATOM    834   CD PRO B   9      22.341  31.459  25.837  1.00  1.00            
ATOM    835   CB PRO B   9      23.695  29.562  26.470  1.00  1.00            
ATOM    836   CG PRO B   9      22.925  30.156  25.278  1.00  1.00            
ATOM    837    C PRO B   9      25.584  30.998  27.344  1.00  1.00            
ATOM    838    O PRO B   9      26.291  30.093  27.789  1.00  1.00            
ATOM    839    N LEU B  10      26.071  32.179  26.896  4.00  1.00            
ATOM    840   CA LEU B  10      27.445  32.564  26.745  4.00  1.00            
ATOM    841   CB LEU B  10      27.637  34.079  26.996  4.00  1.00            
ATOM    842   CG LEU B  10      29.086  34.613  26.969  4.00  1.00            
ATOM    843  CD1 LEU B  10      29.860  34.276  28.254  4.00  1.00            
ATOM    844  CD2 LEU B  10      29.820  34.152  25.702  4.00  1.00            
ATOM    845    C LEU B  10      28.406  31.804  27.619  4.00  1.00            
ATOM    846    O LEU B  10      28.221  31.671  28.828  4.00  1.00            
ATOM    847    N VAL B  11      29.476  31.272  26.972  4.00  1.00            
ATOM    848   CA VAL B  11      30.567  30.548  27.572  4.00  1.00            
ATOM    849   CB VAL B  11      30.506  29.067  27.318  4.00  1.00            
ATOM    850  CG1 VAL B  11      31.744  28.392  27.931  4.00  1.00            
ATOM    851  CG2 VAL B  11      29.192  28.535  27.910  4.00  1.00            
ATOM    852    C VAL B  11      31.791  31.094  26.913  4.00  1.00            
ATOM    853    O VAL B  11      31.702  31.731  25.865  4.00  1.00            
ATOM    854    N THR B  12      32.973  30.894  27.520  4.00  1.00            
ATOM    855   CA THR B  12      34.138  31.443  26.898  4.00  1.00            
ATOM    856   CB THR B  12      35.117  32.032  27.877  4.00  1.00            
ATOM    857  OG1 THR B  12      36.192  32.655  27.190  4.00  1.00            
ATOM    858  CG2 THR B  12      35.632  30.923  28.809  4.00  1.00            
ATOM    859    C THR B  12      34.815  30.346  26.144  4.00  1.00            
ATOM    860    O THR B  12      35.086  29.275  26.684  4.00  1.00            
ATOM    861    N ILE B  13      35.092  30.595  24.848  4.00  1.00            
ATOM    862   CA ILE B  13      35.719  29.601  24.030  4.00  1.00            
ATOM    863   CB ILE B  13      35.063  29.418  22.690  4.00  1.00            
ATOM    864  CG1 ILE B  13      35.130  30.713  21.862  4.00  1.00            
ATOM    865  CG2 ILE B  13      33.630  28.908  22.928  4.00  1.00            
ATOM    866  CD1 ILE B  13      34.805  30.511  20.384  4.00  1.00            
ATOM    867    C ILE B  13      37.121  30.048  23.791  4.00  1.00            
ATOM    868    O ILE B  13      37.359  31.181  23.382  4.00  1.00            
ATOM    869    N ARG B  14      38.109  29.182  24.080  4.00  1.00            
ATOM    870   CA ARG B  14      39.454  29.586  23.802  4.00  1.00            
ATOM    871   CB ARG B  14      40.479  29.201  24.878  4.00  1.00            
ATOM    872   CG ARG B  14      41.912  29.573  24.489  4.00  1.00            
ATOM    873   CD ARG B  14      42.917  29.310  25.607  4.00  1.00            
ATOM    874   NE ARG B  14      42.471  30.128  26.767  4.00  1.00            
ATOM    875   CZ ARG B  14      42.508  29.615  28.029  4.00  1.00            
ATOM    876  NH1 ARG B  14      43.000  28.359  28.245  4.00  1.00            
ATOM    877  NH2 ARG B  14      42.039  30.357  29.073  4.00  1.00            
ATOM    878    C ARG B  14      39.872  28.862  22.557  4.00  1.00            
ATOM    879    O ARG B  14      39.933  27.634  22.539  4.00  1.00            
ATOM    880    N ILE B  15      40.147  29.605  21.465  4.00  1.00            
ATOM    881   CA ILE B  15      40.586  28.961  20.258  4.00  1.00            
ATOM    882   CB ILE B  15      39.572  29.006  19.151  4.00  1.00            
ATOM    883  CG1 ILE B  15      38.311  28.216  19.537  4.00  1.00            
ATOM    884  CG2 ILE B  15      40.256  28.496  17.873  4.00  1.00            
ATOM    885  CD1 ILE B  15      37.536  28.843  20.694  4.00  1.00            
ATOM    886    C ILE B  15      41.790  29.686  19.754  4.00  1.00            
ATOM    887    O ILE B  15      41.767  30.902  19.580  4.00  1.00            
ATOM    888    N GLY B  16      42.886  28.945  19.507  3.00  1.00            
ATOM    889   CA GLY B  16      44.049  29.545  18.927  3.00  1.00            
ATOM    890    C GLY B  16      44.750  30.389  19.945  3.00  1.00            
ATOM    891    O GLY B  16      45.549  31.254  19.589  3.00  1.00            
ATOM    892    N GLY B  17      44.481  30.168  21.244  3.00  1.00            
ATOM    893   CA GLY B  17      45.148  30.973  22.226  3.00  1.00            
ATOM    894    C GLY B  17      44.407  32.262  22.331  3.00  1.00            
ATOM    895    O GLY B  17      44.927  33.243  22.862  3.00  1.00            
ATOM    896    N GLN B  18      43.165  32.297  21.814  4.00  1.00            
ATOM    897   CA GLN B  18      42.423  33.515  21.899  4.00  1.00            
ATOM    898   CB GLN B  18      42.034  34.091  20.526  4.00  1.00            
ATOM    899   CG GLN B  18      41.308  35.434  20.616  4.00  1.00            
ATOM    900   CD GLN B  18      41.242  36.026  19.217  4.00  1.00            
ATOM    901  OE1 GLN B  18      40.675  35.437  18.298  4.00  1.00            
ATOM    902  NE2 GLN B  18      41.858  37.228  19.048  4.00  1.00            
ATOM    903    C GLN B  18      41.167  33.243  22.666  4.00  1.00            
ATOM    904    O GLN B  18      40.609  32.150  22.586  4.00  1.00            
ATOM    905    N LEU B  19      40.702  34.238  23.452  4.00  1.00            
ATOM    906   CA LEU B  19      39.481  34.073  24.190  4.00  1.00            
ATOM    907   CB LEU B  19      39.428  34.837  25.524  4.00  1.00            
ATOM    908   CG LEU B  19      40.356  34.249  26.598  4.00  1.00            
ATOM    909  CD1 LEU B  19      39.873  32.858  27.038  4.00  1.00            
ATOM    910  CD2 LEU B  19      41.820  34.257  26.133  4.00  1.00            
ATOM    911    C LEU B  19      38.386  34.613  23.332  4.00  1.00            
ATOM    912    O LEU B  19      38.419  35.769  22.917  4.00  1.00            
ATOM    913    N LYS B  20      37.386  33.769  23.022  4.00  1.00            
ATOM    914   CA LYS B  20      36.304  34.234  22.214  4.00  1.00            
ATOM    915   CB LYS B  20      36.135  33.487  20.881  4.00  1.00            
ATOM    916   CG LYS B  20      37.234  33.791  19.864  4.00  1.00            
ATOM    917   CD LYS B  20      37.179  32.889  18.630  4.00  1.00            
ATOM    918   CE LYS B  20      38.239  33.234  17.584  4.00  1.00            
ATOM    919   NZ LYS B  20      38.112  32.328  16.422  4.00  1.00            
ATOM    920    C LYS B  20      35.035  34.031  22.976  4.00  1.00            
ATOM    921    O LYS B  20      34.868  33.023  23.661  4.00  1.00            
ATOM    922    N GLU B  21      34.105  35.006  22.901  4.00  1.00            
ATOM    923   CA GLU B  21      32.852  34.800  23.566  4.00  1.00            
ATOM    924   CB GLU B  21      32.045  36.082  23.853  4.00  1.00            
ATOM    925   CG GLU B  21      31.572  36.810  22.591  4.00  1.00            
ATOM    926   CD GLU B  21      30.588  37.892  23.016  4.00  1.00            
ATOM    927  OE1 GLU B  21      30.229  37.925  24.223  4.00  1.00            
ATOM    928  OE2 GLU B  21      30.177  38.697  22.137  4.00  1.00            
ATOM    929    C GLU B  21      32.028  33.966  22.652  4.00  1.00            
ATOM    930    O GLU B  21      32.021  34.190  21.443  4.00  1.00            
ATOM    931    N ALA B  22      31.310  32.969  23.198  4.00  1.00            
ATOM    932   CA ALA B  22      30.535  32.166  22.303  4.00  1.00            
ATOM    933   CB ALA B  22      31.207  30.834  21.929  4.00  1.00            
ATOM    934    C ALA B  22      29.228  31.822  22.942  4.00  1.00            
ATOM    935    O ALA B  22      29.141  31.698  24.163  4.00  1.00            
ATOM    936    N LEU B  23      28.167  31.665  22.113  4.00  1.00            
ATOM    937   CA LEU B  23      26.877  31.295  22.629  4.00  1.00            
ATOM    938   CB LEU B  23      25.717  32.159  22.118  4.00  1.00            
ATOM    939   CG LEU B  23      25.863  33.638  22.518  4.00  1.00            
ATOM    940  CD1 LEU B  23      24.576  34.421  22.222  4.00  1.00            
ATOM    941  CD2 LEU B  23      26.352  33.790  23.969  4.00  1.00            
ATOM    942    C LEU B  23      26.631  29.870  22.231  4.00  1.00            
ATOM    943    O LEU B  23      26.635  29.542  21.046  4.00  1.00            
ATOM    944    N LEU B  24      26.425  28.978  23.228  4.00  1.00            
ATOM    945   CA LEU B  24      26.183  27.586  22.949  4.00  1.00            
ATOM    946   CB LEU B  24      26.197  26.696  24.204  4.00  1.00            
ATOM    947   CG LEU B  24      27.598  26.576  24.831  4.00  1.00            
ATOM    948  CD1 LEU B  24      28.155  27.955  25.216  4.00  1.00            
ATOM    949  CD2 LEU B  24      27.605  25.578  26.002  4.00  1.00            
ATOM    950    C LEU B  24      24.846  27.511  22.319  4.00  1.00            
ATOM    951    O LEU B  24      23.878  28.059  22.844  4.00  1.00            
ATOM    952    N ASP B  25      24.765  26.835  21.156  1.00  1.00            
ATOM    953   CA ASP B  25      23.514  26.804  20.468  1.00  1.00            
ATOM    954   CB ASP B  25      23.488  27.723  19.229  1.00  1.00            
ATOM    955   CG ASP B  25      23.708  29.179  19.629  1.00  1.00            
ATOM    956  OD1 ASP B  25      23.479  29.529  20.817  1.00  1.00            
ATOM    957  OD2 ASP B  25      24.118  29.966  18.733  1.00  1.00            
ATOM    958    C ASP B  25      23.289  25.423  19.926  1.00  1.00            
ATOM    959    O ASP B  25      24.049  24.950  19.082  1.00  1.00            
ATOM    960    N THR B  26      22.233  24.742  20.410  3.00  1.00            
ATOM    961   CA THR B  26      21.868  23.425  19.961  3.00  1.00            
ATOM    962   CB THR B  26      20.845  22.774  20.843  3.00  1.00            
ATOM    963  OG1 THR B  26      20.689  21.409  20.483  3.00  1.00            
ATOM    964  CG2 THR B  26      19.511  23.522  20.693  3.00  1.00            
ATOM    965    C THR B  26      21.308  23.480  18.569  3.00  1.00            
ATOM    966    O THR B  26      21.536  22.576  17.767  3.00  1.00            
ATOM    967    N GLY B  27      20.573  24.558  18.235  3.00  1.00            
ATOM    968   CA GLY B  27      19.859  24.630  16.988  3.00  1.00            
ATOM    969    C GLY B  27      20.805  24.490  15.826  3.00  1.00            
ATOM    970    O GLY B  27      20.480  23.829  14.841  3.00  1.00            
ATOM    971    N ALA B  28      22.000  25.110  15.901  1.00  1.00            
ATOM    972   CA ALA B  28      22.902  25.137  14.777  1.00  1.00            
ATOM    973   CB ALA B  28      23.982  26.225  14.901  1.00  1.00            
ATOM    974    C ALA B  28      23.612  23.840  14.539  1.00  1.00            
ATOM    975    O ALA B  28      23.972  23.116  15.466  1.00  1.00            
ATOM    976    N ASP B  29      23.803  23.536  13.235  1.00  1.00            
ATOM    977   CA ASP B  29      24.480  22.379  12.717  1.00  1.00            
ATOM    978   CB ASP B  29      24.335  22.327  11.183  1.00  1.00            
ATOM    979   CG ASP B  29      24.902  21.035  10.600  1.00  1.00            
ATOM    980  OD1 ASP B  29      26.052  20.655  10.948  1.00  1.00            
ATOM    981  OD2 ASP B  29      24.186  20.423   9.765  1.00  1.00            
ATOM    982    C ASP B  29      25.962  22.432  13.027  1.00  1.00            
ATOM    983    O ASP B  29      26.492  21.537  13.683  1.00  1.00            
ATOM    984    N ASP B  30      26.663  23.506  12.589  1.00  1.00            
ATOM    985   CA ASP B  30      28.107  23.590  12.695  1.00  1.00            
ATOM    986   CB ASP B  30      28.787  24.058  11.400  1.00  1.00            
ATOM    987   CG ASP B  30      28.300  25.479  11.140  1.00  1.00            
ATOM    988  OD1 ASP B  30      27.056  25.681  11.131  1.00  1.00            
ATOM    989  OD2 ASP B  30      29.161  26.384  10.970  1.00  1.00            
ATOM    990    C ASP B  30      28.508  24.596  13.717  1.00  1.00            
ATOM    991    O ASP B  30      27.722  25.009  14.567  1.00  1.00            
ATOM    992    N THR B  31      29.800  24.989  13.643  1.00  1.00            
ATOM    993   CA THR B  31      30.355  25.982  14.510  1.00  1.00            
ATOM    994   CB THR B  31      31.548  25.487  15.286  1.00  1.00            
ATOM    995  OG1 THR B  31      32.042  26.511  16.136  1.00  1.00            
ATOM    996  CG2 THR B  31      32.640  25.000  14.316  1.00  1.00            
ATOM    997    C THR B  31      30.745  27.166  13.676  1.00  1.00            
ATOM    998    O THR B  31      31.616  27.060  12.817  1.00  1.00            
ATOM    999    N VAL B  32      30.099  28.336  13.898  4.00  1.00            
ATOM   1000   CA VAL B  32      30.446  29.487  13.106  4.00  1.00            
ATOM   1001   CB VAL B  32      29.306  30.146  12.383  4.00  1.00            
ATOM   1002  CG1 VAL B  32      28.364  30.813  13.396  4.00  1.00            
ATOM   1003  CG2 VAL B  32      29.903  31.124  11.357  4.00  1.00            
ATOM   1004    C VAL B  32      31.063  30.500  13.991  4.00  1.00            
ATOM   1005    O VAL B  32      30.669  30.683  15.143  4.00  1.00            
ATOM   1006    N LEU B  33      32.087  31.170  13.450  4.00  1.00            
ATOM   1007   CA LEU B  33      32.794  32.156  14.188  4.00  1.00            
ATOM   1008   CB LEU B  33      34.300  31.864  14.314  4.00  1.00            
ATOM   1009   CG LEU B  33      34.660  30.670  15.219  4.00  1.00            
ATOM   1010  CD1 LEU B  33      36.183  30.460  15.276  4.00  1.00            
ATOM   1011  CD2 LEU B  33      34.042  30.835  16.617  4.00  1.00            
ATOM   1012    C LEU B  33      32.701  33.434  13.445  4.00  1.00            
ATOM   1013    O LEU B  33      32.162  33.509  12.342  4.00  1.00            
ATOM   1014    N GLU B  34      33.221  34.490  14.085  1.00  1.00            
ATOM   1015   CA GLU B  34      33.288  35.772  13.476  1.00  1.00            
ATOM   1016   CB GLU B  34      33.488  36.905  14.494  1.00  1.00            
ATOM   1017   CG GLU B  34      32.288  37.100  15.422  1.00  1.00            
ATOM   1018   CD GLU B  34      32.735  38.009  16.555  1.00  1.00            
ATOM   1019  OE1 GLU B  34      33.972  38.161  16.732  1.00  1.00            
ATOM   1020  OE2 GLU B  34      31.847  38.557  17.261  1.00  1.00            
ATOM   1021    C GLU B  34      34.491  35.730  12.593  1.00  1.00            
ATOM   1022    O GLU B  34      35.273  34.782  12.647  1.00  1.00            
ATOM   1023    N GLU B  35      34.654  36.750  11.730  1.00  1.00            
ATOM   1024   CA GLU B  35      35.765  36.737  10.823  1.00  1.00            
ATOM   1025   CB GLU B  35      35.768  37.968   9.905  1.00  1.00            
ATOM   1026   CG GLU B  35      36.582  37.799   8.625  1.00  1.00            
ATOM   1027   CD GLU B  35      35.949  38.739   7.609  1.00  1.00            
ATOM   1028  OE1 GLU B  35      34.820  38.423   7.147  1.00  1.00            
ATOM   1029  OE2 GLU B  35      36.572  39.786   7.286  1.00  1.00            
ATOM   1030    C GLU B  35      37.000  36.661  11.642  1.00  1.00            
ATOM   1031    O GLU B  35      37.253  37.501  12.503  1.00  1.00            
ATOM   1032    N MET B  36      37.796  35.603  11.398  1.00  1.00            
ATOM   1033   CA MET B  36      38.955  35.401  12.201  1.00  1.00            
ATOM   1034   CB MET B  36      38.733  34.387  13.343  1.00  1.00            
ATOM   1035   CG MET B  36      40.009  33.906  14.047  1.00  1.00            
ATOM   1036   SD MET B  36      40.860  35.136  15.081  1.00  1.00            
ATOM   1037   CE MET B  36      42.146  33.990  15.662  1.00  1.00            
ATOM   1038    C MET B  36      40.055  34.862  11.364  1.00  1.00            
ATOM   1039    O MET B  36      39.823  34.178  10.369  1.00  1.00            
ATOM   1040    N ASN B  37      41.304  35.179  11.755  1.00  1.00            
ATOM   1041   CA ASN B  37      42.419  34.635  11.054  1.00  1.00            
ATOM   1042   CB ASN B  37      43.578  35.624  10.831  1.00  1.00            
ATOM   1043   CG ASN B  37      43.246  36.522   9.654  1.00  1.00            
ATOM   1044  OD1 ASN B  37      42.770  37.643   9.823  1.00  1.00            
ATOM   1045  ND2 ASN B  37      43.519  36.019   8.421  1.00  1.00            
ATOM   1046    C ASN B  37      42.966  33.543  11.891  1.00  1.00            
ATOM   1047    O ASN B  37      43.675  33.783  12.868  1.00  1.00            
ATOM   1048    N LEU B  38      42.624  32.298  11.527  1.00  1.00            
ATOM   1049   CA LEU B  38      43.172  31.191  12.257  1.00  1.00            
ATOM   1050   CB LEU B  38      42.132  30.237  12.850  1.00  1.00            
ATOM   1051   CG LEU B  38      41.343  29.434  11.795  1.00  1.00            
ATOM   1052  CD1 LEU B  38      40.318  28.499  12.452  1.00  1.00            
ATOM   1053  CD2 LEU B  38      40.716  30.360  10.742  1.00  1.00            
ATOM   1054    C LEU B  38      43.976  30.437  11.256  1.00  1.00            
ATOM   1055    O LEU B  38      43.597  30.299  10.093  1.00  1.00            
ATOM   1056    N PRO B  39      45.083  29.940  11.704  1.00  1.00            
ATOM   1057   CA PRO B  39      45.978  29.186  10.873  1.00  1.00            
ATOM   1058   CD PRO B  39      45.303  29.695  13.119  1.00  1.00            
ATOM   1059   CB PRO B  39      47.104  28.748  11.801  1.00  1.00            
ATOM   1060   CG PRO B  39      46.405  28.624  13.169  1.00  1.00            
ATOM   1061    C PRO B  39      45.327  28.010  10.243  1.00  1.00            
ATOM   1062    O PRO B  39      44.447  27.412  10.853  1.00  1.00            
ATOM   1063    N GLY B  40      45.737  27.672   9.000  1.00  1.00            
ATOM   1064   CA GLY B  40      45.213  26.479   8.414  1.00  1.00            
ATOM   1065    C GLY B  40      44.899  26.691   6.977  1.00  1.00            
ATOM   1066    O GLY B  40      44.930  27.809   6.465  1.00  1.00            
ATOM   1067    N LYS B  41      44.596  25.570   6.291  1.00  1.00            
ATOM   1068   CA LYS B  41      44.186  25.614   4.923  1.00  1.00            
ATOM   1069   CB LYS B  41      44.398  24.306   4.149  1.00  1.00            
ATOM   1070   CG LYS B  41      45.872  23.976   3.909  1.00  1.00            
ATOM   1071   CD LYS B  41      46.089  22.601   3.280  1.00  1.00            
ATOM   1072   CE LYS B  41      45.305  22.411   1.980  1.00  1.00            
ATOM   1073   NZ LYS B  41      45.642  21.110   1.362  1.00  1.00            
ATOM   1074    C LYS B  41      42.724  25.894   4.965  1.00  1.00            
ATOM   1075    O LYS B  41      42.074  25.656   5.981  1.00  1.00            
ATOM   1076    N TRP B  42      42.155  26.437   3.873  4.00  1.00            
ATOM   1077   CA TRP B  42      40.763  26.748   3.954  4.00  1.00            
ATOM   1078   CB TRP B  42      40.503  28.262   4.023  4.00  1.00            
ATOM   1079   CG TRP B  42      41.031  28.914   5.277  4.00  1.00            
ATOM   1080  CD2 TRP B  42      41.760  30.150   5.287  4.00  1.00            
ATOM   1081  CD1 TRP B  42      40.955  28.499   6.575  4.00  1.00            
ATOM   1082  NE1 TRP B  42      41.583  29.406   7.394  4.00  1.00            
ATOM   1083  CE2 TRP B  42      42.087  30.426   6.614  4.00  1.00            
ATOM   1084  CE3 TRP B  42      42.130  30.985   4.273  4.00  1.00            
ATOM   1085  CZ2 TRP B  42      42.790  31.548   6.948  4.00  1.00            
ATOM   1086  CZ3 TRP B  42      42.838  32.119   4.614  4.00  1.00            
ATOM   1087  CH2 TRP B  42      43.161  32.395   5.925  4.00  1.00            
ATOM   1088    C TRP B  42      40.061  26.248   2.740  4.00  1.00            
ATOM   1089    O TRP B  42      40.660  26.080   1.680  4.00  1.00            
ATOM   1090    N LYS B  43      38.753  25.976   2.895  4.00  1.00            
ATOM   1091   CA LYS B  43      37.947  25.537   1.801  4.00  1.00            
ATOM   1092   CB LYS B  43      37.470  24.073   1.926  4.00  1.00            
ATOM   1093   CG LYS B  43      38.585  23.048   1.725  4.00  1.00            
ATOM   1094   CD LYS B  43      39.244  23.158   0.353  4.00  1.00            
ATOM   1095   CE LYS B  43      40.049  21.919  -0.035  4.00  1.00            
ATOM   1096   NZ LYS B  43      39.146  20.919  -0.647  4.00  1.00            
ATOM   1097    C LYS B  43      36.700  26.363   1.841  4.00  1.00            
ATOM   1098    O LYS B  43      36.245  26.746   2.913  4.00  1.00            
ATOM   1099    N PRO B  44      36.146  26.683   0.704  4.00  0.00            
ATOM   1100   CA PRO B  44      34.931  27.450   0.701  4.00  0.00            
ATOM   1101   CD PRO B  44      36.928  26.912  -0.500  4.00  0.00            
ATOM   1102   CB PRO B  44      34.789  28.040  -0.701  4.00  0.00            
ATOM   1103   CG PRO B  44      35.872  27.331  -1.536  4.00  0.00            
ATOM   1104    C PRO B  44      33.813  26.552   1.131  4.00  0.00            
ATOM   1105    O PRO B  44      33.851  25.365   0.808  4.00  0.00            
ATOM   1106    N LYS B  45      32.824  27.087   1.876  4.00  0.00            
ATOM   1107   CA LYS B  45      31.707  26.305   2.319  4.00  0.00            
ATOM   1108   CB LYS B  45      31.940  25.588   3.660  4.00  0.00            
ATOM   1109   CG LYS B  45      30.844  24.585   4.030  4.00  0.00            
ATOM   1110   CD LYS B  45      30.787  23.365   3.106  4.00  0.00            
ATOM   1111   CE LYS B  45      29.939  23.594   1.855  4.00  0.00            
ATOM   1112   NZ LYS B  45      30.073  22.448   0.928  4.00  0.00            
ATOM   1113    C LYS B  45      30.596  27.275   2.504  4.00  0.00            
ATOM   1114    O LYS B  45      30.747  28.458   2.202  4.00  0.00            
ATOM   1115    N MET B  46      29.435  26.812   2.997  4.00  0.00            
ATOM   1116   CA MET B  46      28.386  27.777   3.076  4.00  0.00            
ATOM   1117   CB MET B  46      27.370  27.632   1.929  4.00  0.00            
ATOM   1118   CG MET B  46      26.565  26.331   2.004  4.00  0.00            
ATOM   1119   SD MET B  46      25.652  25.903   0.488  4.00  0.00            
ATOM   1120   CE MET B  46      24.420  27.227   0.634  4.00  0.00            
ATOM   1121    C MET B  46      27.613  27.651   4.352  4.00  0.00            
ATOM   1122    O MET B  46      27.453  26.560   4.897  4.00  0.00            
ATOM   1123    N ILE B  47      27.130  28.801   4.874  4.00  0.00            
ATOM   1124   CA ILE B  47      26.304  28.779   6.048  4.00  0.00            
ATOM   1125   CB ILE B  47      27.041  29.130   7.314  4.00  0.00            
ATOM   1126  CG1 ILE B  47      26.179  28.799   8.543  4.00  0.00            
ATOM   1127  CG2 ILE B  47      27.488  30.601   7.241  4.00  0.00            
ATOM   1128  CD1 ILE B  47      26.954  28.857   9.859  4.00  0.00            
ATOM   1129    C ILE B  47      25.175  29.743   5.887  4.00  0.00            
ATOM   1130    O ILE B  47      25.369  30.901   5.521  4.00  0.00            
ATOM   1131    N GLY B  48      23.939  29.272   6.141  4.00  0.00            
ATOM   1132   CA GLY B  48      22.826  30.168   6.092  4.00  0.00            
ATOM   1133    C GLY B  48      22.748  30.818   7.434  4.00  0.00            
ATOM   1134    O GLY B  48      23.026  30.190   8.454  4.00  0.00            
ATOM   1135    N GLY B  49      22.354  32.104   7.472  1.00  0.00            
ATOM   1136   CA GLY B  49      22.138  32.747   8.735  1.00  0.00            
ATOM   1137    C GLY B  49      20.726  32.336   9.012  1.00  0.00            
ATOM   1138    O GLY B  49      20.304  31.254   8.603  1.00  0.00            
ATOM   1139    N ILE B  50      19.935  33.170   9.698  1.00  0.00            
ATOM   1140   CA ILE B  50      18.606  32.721   9.980  1.00  0.00            
ATOM   1141   CB ILE B  50      17.869  33.692  10.875  1.00  0.00            
ATOM   1142  CG1 ILE B  50      16.585  33.072  11.458  1.00  0.00            
ATOM   1143  CG2 ILE B  50      17.646  35.008  10.109  1.00  0.00            
ATOM   1144  CD1 ILE B  50      15.509  32.729  10.429  1.00  0.00            
ATOM   1145    C ILE B  50      17.864  32.523   8.690  1.00  0.00            
ATOM   1146    O ILE B  50      17.184  31.513   8.516  1.00  0.00            
ATOM   1147    N GLY B  51      17.959  33.485   7.754  1.00  0.00            
ATOM   1148   CA GLY B  51      17.343  33.336   6.465  1.00  0.00            
ATOM   1149    C GLY B  51      18.146  34.224   5.580  1.00  0.00            
ATOM   1150    O GLY B  51      17.623  35.135   4.940  1.00  0.00            
ATOM   1151    N GLY B  52      19.463  33.953   5.526  1.00  0.00            
ATOM   1152   CA GLY B  52      20.354  34.739   4.732  1.00  0.00            
ATOM   1153    C GLY B  52      21.448  33.822   4.292  1.00  0.00            
ATOM   1154    O GLY B  52      21.722  32.817   4.948  1.00  0.00            
ATOM   1155    N PHE B  53      22.111  34.140   3.163  4.00  0.00            
ATOM   1156   CA PHE B  53      23.163  33.275   2.715  4.00  0.00            
ATOM   1157   CB PHE B  53      23.186  33.086   1.189  4.00  0.00            
ATOM   1158   CG PHE B  53      21.901  32.461   0.772  4.00  0.00            
ATOM   1159  CD1 PHE B  53      21.750  31.094   0.796  4.00  0.00            
ATOM   1160  CD2 PHE B  53      20.841  33.243   0.371  4.00  0.00            
ATOM   1161  CE1 PHE B  53      20.566  30.514   0.411  4.00  0.00            
ATOM   1162  CE2 PHE B  53      19.654  32.668  -0.016  4.00  0.00            
ATOM   1163   CZ PHE B  53      19.515  31.301   0.006  4.00  0.00            
ATOM   1164    C PHE B  53      24.446  33.936   3.083  4.00  0.00            
ATOM   1165    O PHE B  53      24.772  35.005   2.572  4.00  0.00            
ATOM   1166    N ILE B  54      25.206  33.314   4.002  4.00  0.00            
ATOM   1167   CA ILE B  54      26.479  33.855   4.360  4.00  0.00            
ATOM   1168   CB ILE B  54      26.699  33.953   5.843  4.00  0.00            
ATOM   1169  CG1 ILE B  54      25.766  35.008   6.455  4.00  0.00            
ATOM   1170  CG2 ILE B  54      28.187  34.244   6.087  4.00  0.00            
ATOM   1171  CD1 ILE B  54      26.053  36.418   5.939  4.00  0.00            
ATOM   1172    C ILE B  54      27.482  32.888   3.824  4.00  0.00            
ATOM   1173    O ILE B  54      27.584  31.759   4.299  4.00  0.00            
ATOM   1174    N LYS B  55      28.242  33.299   2.791  4.00  0.00            
ATOM   1175   CA LYS B  55      29.233  32.424   2.236  4.00  0.00            
ATOM   1176   CB LYS B  55      29.636  32.827   0.810  4.00  0.00            
ATOM   1177   CG LYS B  55      28.463  32.749  -0.172  4.00  0.00            
ATOM   1178   CD LYS B  55      28.703  33.468  -1.501  4.00  0.00            
ATOM   1179   CE LYS B  55      27.491  33.440  -2.435  4.00  0.00            
ATOM   1180   NZ LYS B  55      27.780  34.198  -3.674  4.00  0.00            
ATOM   1181    C LYS B  55      30.413  32.542   3.123  4.00  0.00            
ATOM   1182    O LYS B  55      30.743  33.637   3.575  4.00  0.00            
ATOM   1183    N VAL B  56      31.101  31.421   3.405  4.00  0.00            
ATOM   1184   CA VAL B  56      32.119  31.633   4.375  4.00  0.00            
ATOM   1185   CB VAL B  56      31.639  31.491   5.789  4.00  0.00            
ATOM   1186  CG1 VAL B  56      30.633  32.605   6.108  4.00  0.00            
ATOM   1187  CG2 VAL B  56      31.052  30.081   5.946  4.00  0.00            
ATOM   1188    C VAL B  56      33.259  30.715   4.262  4.00  0.00            
ATOM   1189    O VAL B  56      33.316  29.806   3.434  4.00  0.00            
ATOM   1190    N ARG B  57      34.231  31.001   5.140  4.00  0.00            
ATOM   1191   CA ARG B  57      35.403  30.216   5.210  4.00  0.00            
ATOM   1192   CB ARG B  57      36.662  30.966   5.678  4.00  0.00            
ATOM   1193   CG ARG B  57      37.211  31.972   4.668  4.00  0.00            
ATOM   1194   CD ARG B  57      38.588  32.510   5.062  4.00  0.00            
ATOM   1195   NE ARG B  57      38.941  33.594   4.106  4.00  0.00            
ATOM   1196   CZ ARG B  57      38.447  34.848   4.321  4.00  0.00            
ATOM   1197  NH1 ARG B  57      37.590  35.062   5.364  4.00  0.00            
ATOM   1198  NH2 ARG B  57      38.805  35.881   3.509  4.00  0.00            
ATOM   1199    C ARG B  57      35.195  29.085   6.159  4.00  0.00            
ATOM   1200    O ARG B  57      34.528  29.228   7.182  4.00  0.00            
ATOM   1201    N GLN B  58      35.767  27.911   5.818  4.00  1.00            
ATOM   1202   CA GLN B  58      35.699  26.784   6.699  4.00  1.00            
ATOM   1203   CB GLN B  58      35.077  25.510   6.112  4.00  1.00            
ATOM   1204   CG GLN B  58      35.010  24.395   7.158  4.00  1.00            
ATOM   1205   CD GLN B  58      34.807  23.068   6.447  4.00  1.00            
ATOM   1206  OE1 GLN B  58      34.056  22.208   6.903  4.00  1.00            
ATOM   1207  NE2 GLN B  58      35.526  22.885   5.307  4.00  1.00            
ATOM   1208    C GLN B  58      37.103  26.422   7.023  4.00  1.00            
ATOM   1209    O GLN B  58      38.015  26.589   6.215  4.00  1.00            
ATOM   1210    N TYR B  59      37.307  25.922   8.248  4.00  1.00            
ATOM   1211   CA TYR B  59      38.607  25.498   8.644  4.00  1.00            
ATOM   1212   CB TYR B  59      39.195  26.324   9.803  4.00  1.00            
ATOM   1213   CG TYR B  59      40.513  25.725  10.158  4.00  1.00            
ATOM   1214  CD1 TYR B  59      41.586  25.850   9.307  4.00  1.00            
ATOM   1215  CD2 TYR B  59      40.672  25.057  11.349  4.00  1.00            
ATOM   1216  CE1 TYR B  59      42.803  25.301   9.634  4.00  1.00            
ATOM   1217  CE2 TYR B  59      41.888  24.506  11.681  4.00  1.00            
ATOM   1218   CZ TYR B  59      42.956  24.626  10.824  4.00  1.00            
ATOM   1219   OH TYR B  59      44.205  24.061  11.162  4.00  1.00            
ATOM   1220    C TYR B  59      38.426  24.087   9.105  4.00  1.00            
ATOM   1221    O TYR B  59      37.338  23.700   9.530  4.00  1.00            
ATOM   1222    N ASP B  60      39.491  23.271   9.000  4.00  1.00            
ATOM   1223   CA ASP B  60      39.401  21.878   9.332  4.00  1.00            
ATOM   1224   CB ASP B  60      40.384  20.989   8.551  4.00  1.00            
ATOM   1225   CG ASP B  60      41.808  21.374   8.931  4.00  1.00            
ATOM   1226  OD1 ASP B  60      42.062  22.589   9.152  4.00  1.00            
ATOM   1227  OD2 ASP B  60      42.663  20.452   9.011  4.00  1.00            
ATOM   1228    C ASP B  60      39.692  21.679  10.794  4.00  1.00            
ATOM   1229    O ASP B  60      39.412  22.546  11.619  4.00  1.00            
ATOM   1230    N GLN B  61      40.258  20.496  11.128  4.00  1.00            
ATOM   1231   CA GLN B  61      40.538  20.066  12.474  4.00  1.00            
ATOM   1232   CB GLN B  61      41.500  18.860  12.510  4.00  1.00            
ATOM   1233   CG GLN B  61      41.789  18.345  13.917  4.00  1.00            
ATOM   1234   CD GLN B  61      42.908  17.315  13.843  4.00  1.00            
ATOM   1235  OE1 GLN B  61      44.063  17.631  14.123  4.00  1.00            
ATOM   1236  NE2 GLN B  61      42.564  16.055  13.461  4.00  1.00            
ATOM   1237    C GLN B  61      41.193  21.191  13.209  4.00  1.00            
ATOM   1238    O GLN B  61      42.355  21.518  12.972  4.00  1.00            
ATOM   1239    N ILE B  62      40.435  21.824  14.130  4.00  1.00            
ATOM   1240   CA ILE B  62      40.935  22.918  14.916  4.00  1.00            
ATOM   1241   CB ILE B  62      40.367  24.244  14.487  4.00  1.00            
ATOM   1242  CG1 ILE B  62      40.958  25.392  15.321  4.00  1.00            
ATOM   1243  CG2 ILE B  62      38.834  24.146  14.571  4.00  1.00            
ATOM   1244  CD1 ILE B  62      42.441  25.651  15.065  4.00  1.00            
ATOM   1245    C ILE B  62      40.484  22.702  16.326  4.00  1.00            
ATOM   1246    O ILE B  62      39.345  22.314  16.572  4.00  1.00            
ATOM   1247    N PRO B  63      41.368  22.918  17.259  4.00  1.00            
ATOM   1248   CA PRO B  63      40.975  22.739  18.630  4.00  1.00            
ATOM   1249   CD PRO B  63      42.744  22.523  17.033  4.00  1.00            
ATOM   1250   CB PRO B  63      42.276  22.563  19.415  4.00  1.00            
ATOM   1251   CG PRO B  63      43.241  21.964  18.375  4.00  1.00            
ATOM   1252    C PRO B  63      40.099  23.844  19.108  4.00  1.00            
ATOM   1253    O PRO B  63      40.338  24.997  18.752  4.00  1.00            
ATOM   1254    N VAL B  64      39.079  23.507  19.911  4.00  1.00            
ATOM   1255   CA VAL B  64      38.191  24.471  20.499  4.00  1.00            
ATOM   1256   CB VAL B  64      36.784  24.357  20.000  4.00  1.00            
ATOM   1257  CG1 VAL B  64      36.260  22.955  20.358  4.00  1.00            
ATOM   1258  CG2 VAL B  64      35.951  25.490  20.624  4.00  1.00            
ATOM   1259    C VAL B  64      38.151  24.086  21.939  4.00  1.00            
ATOM   1260    O VAL B  64      38.239  22.903  22.268  4.00  1.00            
ATOM   1261    N GLU B  65      38.062  25.067  22.852  4.00  1.00            
ATOM   1262   CA GLU B  65      37.943  24.686  24.227  4.00  1.00            
ATOM   1263   CB GLU B  65      39.094  25.193  25.112  4.00  1.00            
ATOM   1264   CG GLU B  65      40.477  24.658  24.730  4.00  1.00            
ATOM   1265   CD GLU B  65      41.477  25.263  25.707  4.00  1.00            
ATOM   1266  OE1 GLU B  65      41.702  24.635  26.775  4.00  1.00            
ATOM   1267  OE2 GLU B  65      42.020  26.360  25.407  4.00  1.00            
ATOM   1268    C GLU B  65      36.716  25.377  24.726  4.00  1.00            
ATOM   1269    O GLU B  65      36.650  26.606  24.732  4.00  1.00            
ATOM   1270    N ILE B  66      35.690  24.615  25.149  4.00  1.00            
ATOM   1271   CA ILE B  66      34.544  25.284  25.687  4.00  1.00            
ATOM   1272   CB ILE B  66      33.245  24.863  25.063  4.00  1.00            
ATOM   1273  CG1 ILE B  66      33.235  25.280  23.581  4.00  1.00            
ATOM   1274  CG2 ILE B  66      32.095  25.473  25.884  4.00  1.00            
ATOM   1275  CD1 ILE B  66      32.070  24.707  22.778  4.00  1.00            
ATOM   1276    C ILE B  66      34.524  24.939  27.147  4.00  1.00            
ATOM   1277    O ILE B  66      34.269  23.798  27.527  4.00  1.00            
ATOM   1278    N CYS B  67      34.824  25.940  27.999  3.00  1.00            
ATOM   1279   CA CYS B  67      34.820  25.813  29.431  3.00  1.00            
ATOM   1280   CB CYS B  67      33.417  25.504  29.987  3.00  1.00            
ATOM   1281   SG CYS B  67      33.309  25.653  31.796  3.00  1.00            
ATOM   1282    C CYS B  67      35.767  24.745  29.888  3.00  1.00            
ATOM   1283    O CYS B  67      35.517  24.074  30.886  3.00  1.00            
ATOM   1284    N GLY B  68      36.893  24.555  29.181  3.00  1.00            
ATOM   1285   CA GLY B  68      37.858  23.600  29.652  3.00  1.00            
ATOM   1286    C GLY B  68      37.584  22.283  29.011  3.00  1.00            
ATOM   1287    O GLY B  68      38.440  21.400  29.002  3.00  1.00            
ATOM   1288    N HIS B  69      36.375  22.100  28.453  4.00  1.00            
ATOM   1289   CA HIS B  69      36.150  20.854  27.790  4.00  1.00            
ATOM   1290  ND1 HIS B  69      33.956  18.167  27.841  4.00  1.00            
ATOM   1291   CG HIS B  69      34.496  19.130  27.020  4.00  1.00            
ATOM   1292   CB HIS B  69      34.686  20.561  27.428  4.00  1.00            
ATOM   1293  NE2 HIS B  69      34.483  17.149  25.937  4.00  1.00            
ATOM   1294  CD2 HIS B  69      34.813  18.492  25.859  4.00  1.00            
ATOM   1295  CE1 HIS B  69      33.971  17.002  27.145  4.00  1.00            
ATOM   1296    C HIS B  69      36.904  20.970  26.505  4.00  1.00            
ATOM   1297    O HIS B  69      37.126  22.078  26.019  4.00  1.00            
ATOM   1298    N LYS B  70      37.349  19.839  25.922  4.00  1.00            
ATOM   1299   CA LYS B  70      38.122  19.983  24.724  4.00  1.00            
ATOM   1300   CB LYS B  70      39.582  19.488  24.870  4.00  1.00            
ATOM   1301   CG LYS B  70      40.413  20.356  25.825  4.00  1.00            
ATOM   1302   CD LYS B  70      41.821  19.841  26.163  4.00  1.00            
ATOM   1303   CE LYS B  70      42.186  18.474  25.580  4.00  1.00            
ATOM   1304   NZ LYS B  70      41.809  17.395  26.522  4.00  1.00            
ATOM   1305    C LYS B  70      37.491  19.243  23.600  4.00  1.00            
ATOM   1306    O LYS B  70      36.957  18.148  23.773  4.00  1.00            
ATOM   1307    N ALA B  71      37.547  19.854  22.402  4.00  1.00            
ATOM   1308   CA ALA B  71      36.978  19.241  21.245  4.00  1.00            
ATOM   1309   CB ALA B  71      35.566  19.756  20.915  4.00  1.00            
ATOM   1310    C ALA B  71      37.840  19.545  20.079  4.00  1.00            
ATOM   1311    O ALA B  71      38.601  20.511  20.072  4.00  1.00            
ATOM   1312    N ILE B  72      37.740  18.678  19.062  4.00  1.00            
ATOM   1313   CA ILE B  72      38.480  18.831  17.854  4.00  1.00            
ATOM   1314   CB ILE B  72      39.421  17.684  17.624  4.00  1.00            
ATOM   1315  CG1 ILE B  72      40.399  17.993  16.487  4.00  1.00            
ATOM   1316  CG2 ILE B  72      38.578  16.421  17.386  4.00  1.00            
ATOM   1317  CD1 ILE B  72      41.376  19.118  16.817  4.00  1.00            
ATOM   1318    C ILE B  72      37.461  18.798  16.769  4.00  1.00            
ATOM   1319    O ILE B  72      36.461  18.091  16.885  4.00  1.00            
ATOM   1320    N GLY B  73      37.643  19.584  15.693  4.00  1.00            
ATOM   1321   CA GLY B  73      36.613  19.451  14.714  4.00  1.00            
ATOM   1322    C GLY B  73      36.637  20.570  13.742  4.00  1.00            
ATOM   1323    O GLY B  73      37.576  21.362  13.684  4.00  1.00            
ATOM   1324    N THR B  74      35.558  20.643  12.936  4.00  1.00            
ATOM   1325   CA THR B  74      35.482  21.628  11.909  4.00  1.00            
ATOM   1326   CB THR B  74      34.635  21.234  10.732  4.00  1.00            
ATOM   1327  OG1 THR B  74      34.834  22.145   9.661  4.00  1.00            
ATOM   1328  CG2 THR B  74      33.159  21.235  11.158  4.00  1.00            
ATOM   1329    C THR B  74      34.947  22.907  12.458  4.00  1.00            
ATOM   1330    O THR B  74      34.233  22.926  13.460  4.00  1.00            
ATOM   1331    N VAL B  75      35.317  24.027  11.802  4.00  1.00            
ATOM   1332   CA VAL B  75      34.866  25.324  12.209  4.00  1.00            
ATOM   1333   CB VAL B  75      35.899  26.091  12.979  4.00  1.00            
ATOM   1334  CG1 VAL B  75      37.114  26.322  12.067  4.00  1.00            
ATOM   1335  CG2 VAL B  75      35.257  27.388  13.495  4.00  1.00            
ATOM   1336    C VAL B  75      34.571  26.100  10.994  4.00  1.00            
ATOM   1337    O VAL B  75      35.168  25.892   9.939  4.00  1.00            
ATOM   1338    N LEU B  76      33.605  27.014  11.119  4.00  1.00            
ATOM   1339   CA LEU B  76      33.296  27.808   9.992  4.00  1.00            
ATOM   1340   CB LEU B  76      31.860  27.554   9.495  4.00  1.00            
ATOM   1341   CG LEU B  76      31.545  28.130   8.105  4.00  1.00            
ATOM   1342  CD1 LEU B  76      32.421  27.470   7.026  4.00  1.00            
ATOM   1343  CD2 LEU B  76      30.045  28.012   7.790  4.00  1.00            
ATOM   1344    C LEU B  76      33.430  29.227  10.453  4.00  1.00            
ATOM   1345    O LEU B  76      32.800  29.635  11.427  4.00  1.00            
ATOM   1346    N VAL B  77      34.285  30.012   9.773  4.00  1.00            
ATOM   1347   CA VAL B  77      34.506  31.382  10.150  4.00  1.00            
ATOM   1348   CB VAL B  77      35.952  31.774  10.044  4.00  1.00            
ATOM   1349  CG1 VAL B  77      36.438  31.457   8.618  4.00  1.00            
ATOM   1350  CG2 VAL B  77      36.095  33.254  10.436  4.00  1.00            
ATOM   1351    C VAL B  77      33.718  32.224   9.197  4.00  1.00            
ATOM   1352    O VAL B  77      33.574  31.871   8.027  4.00  1.00            
ATOM   1353    N GLY B  78      33.164  33.359   9.677  1.00  1.00            
ATOM   1354   CA GLY B  78      32.386  34.170   8.786  1.00  1.00            
ATOM   1355    C GLY B  78      31.812  35.338   9.543  1.00  1.00            
ATOM   1356    O GLY B  78      32.317  35.795  10.565  1.00  1.00            
ATOM   1357    N PRO B  79      30.732  35.798   8.980  1.00  1.00            
ATOM   1358   CA PRO B  79      30.024  36.984   9.408  1.00  1.00            
ATOM   1359   CD PRO B  79      30.568  35.562   7.551  1.00  1.00            
ATOM   1360   CB PRO B  79      29.130  37.382   8.234  1.00  1.00            
ATOM   1361   CG PRO B  79      29.842  36.796   7.005  1.00  1.00            
ATOM   1362    C PRO B  79      29.269  37.034  10.686  1.00  1.00            
ATOM   1363    O PRO B  79      28.805  38.124  11.022  1.00  1.00            
ATOM   1364    N THR B  80      29.107  35.923  11.416  1.00  1.00            
ATOM   1365   CA THR B  80      28.217  35.992  12.531  1.00  1.00            
ATOM   1366   CB THR B  80      28.041  34.678  13.223  1.00  1.00            
ATOM   1367  OG1 THR B  80      26.952  34.742  14.128  1.00  1.00            
ATOM   1368  CG2 THR B  80      29.353  34.322  13.939  1.00  1.00            
ATOM   1369    C THR B  80      28.617  37.040  13.528  1.00  1.00            
ATOM   1370    O THR B  80      29.784  37.232  13.856  1.00  1.00            
ATOM   1371    N PRO B  81      27.602  37.752  13.963  1.00  1.00            
ATOM   1372   CA PRO B  81      27.744  38.807  14.927  1.00  1.00            
ATOM   1373   CD PRO B  81      26.393  37.906  13.162  1.00  1.00            
ATOM   1374   CB PRO B  81      26.379  39.482  15.019  1.00  1.00            
ATOM   1375   CG PRO B  81      25.762  39.227  13.629  1.00  1.00            
ATOM   1376    C PRO B  81      28.217  38.178  16.205  1.00  1.00            
ATOM   1377    O PRO B  81      28.921  38.841  16.966  1.00  1.00            
ATOM   1378    N VAL B  82      27.835  36.908  16.458  1.00  1.00            
ATOM   1379   CA VAL B  82      28.241  36.220  17.654  1.00  1.00            
ATOM   1380   CB VAL B  82      27.129  36.032  18.645  1.00  1.00            
ATOM   1381  CG1 VAL B  82      26.637  37.412  19.114  1.00  1.00            
ATOM   1382  CG2 VAL B  82      26.035  35.172  17.991  1.00  1.00            
ATOM   1383    C VAL B  82      28.686  34.850  17.253  1.00  1.00            
ATOM   1384    O VAL B  82      28.099  34.230  16.369  1.00  1.00            
ATOM   1385    N ASN B  83      29.730  34.322  17.913  1.00  1.00            
ATOM   1386   CA ASN B  83      30.206  33.024  17.535  1.00  1.00            
ATOM   1387   CB ASN B  83      31.493  32.587  18.256  1.00  1.00            
ATOM   1388   CG ASN B  83      32.650  33.476  17.836  1.00  1.00            
ATOM   1389  OD1 ASN B  83      33.789  33.268  18.255  1.00  1.00            
ATOM   1390  ND2 ASN B  83      32.355  34.501  16.993  1.00  1.00            
ATOM   1391    C ASN B  83      29.160  32.009  17.946  1.00  1.00            
ATOM   1392    O ASN B  83      28.505  32.191  18.970  1.00  1.00            
ATOM   1393    N ILE B  84      28.950  30.915  17.162  4.00  1.00            
ATOM   1394   CA ILE B  84      27.993  29.921  17.600  4.00  1.00            
ATOM   1395   CB ILE B  84      26.770  29.749  16.725  4.00  1.00            
ATOM   1396  CG1 ILE B  84      27.055  29.077  15.373  4.00  1.00            
ATOM   1397  CG2 ILE B  84      26.152  31.150  16.579  4.00  1.00            
ATOM   1398  CD1 ILE B  84      27.187  27.554  15.435  4.00  1.00            
ATOM   1399    C ILE B  84      28.711  28.607  17.711  4.00  1.00            
ATOM   1400    O ILE B  84      29.465  28.226  16.817  4.00  1.00            
ATOM   1401    N ILE B  85      28.498  27.889  18.834  4.00  1.00            
ATOM   1402   CA ILE B  85      29.080  26.592  19.075  4.00  1.00            
ATOM   1403   CB ILE B  85      29.367  26.378  20.535  4.00  1.00            
ATOM   1404  CG1 ILE B  85      30.306  27.475  21.065  4.00  1.00            
ATOM   1405  CG2 ILE B  85      29.894  24.946  20.725  4.00  1.00            
ATOM   1406  CD1 ILE B  85      30.351  27.562  22.589  4.00  1.00            
ATOM   1407    C ILE B  85      27.959  25.678  18.746  4.00  1.00            
ATOM   1408    O ILE B  85      26.921  25.700  19.405  4.00  1.00            
ATOM   1409    N GLY B  86      28.124  24.857  17.701  1.00  1.00            
ATOM   1410   CA GLY B  86      26.997  24.077  17.312  1.00  1.00            
ATOM   1411    C GLY B  86      27.106  22.681  17.823  1.00  1.00            
ATOM   1412    O GLY B  86      27.830  22.385  18.772  1.00  1.00            
ATOM   1413    N ARG B  87      26.342  21.799  17.155  2.00  1.00            
ATOM   1414   CA ARG B  87      26.227  20.399  17.419  2.00  1.00            
ATOM   1415   CB ARG B  87      25.189  19.738  16.495  2.00  1.00            
ATOM   1416   CG ARG B  87      25.346  18.226  16.364  2.00  1.00            
ATOM   1417   CD ARG B  87      25.986  17.829  15.031  2.00  1.00            
ATOM   1418   NE ARG B  87      26.152  16.349  15.016  2.00  1.00            
ATOM   1419   CZ ARG B  87      27.336  15.796  15.414  2.00  1.00            
ATOM   1420  NH1 ARG B  87      28.354  16.600  15.836  2.00  1.00            
ATOM   1421  NH2 ARG B  87      27.505  14.443  15.379  2.00  1.00            
ATOM   1422    C ARG B  87      27.526  19.743  17.195  2.00  1.00            
ATOM   1423    O ARG B  87      27.908  18.840  17.938  2.00  1.00            
ATOM   1424    N ASN B  88      28.244  20.192  16.160  2.00  1.00            
ATOM   1425   CA ASN B  88      29.463  19.534  15.846  2.00  1.00            
ATOM   1426   CB ASN B  88      30.179  20.199  14.660  2.00  1.00            
ATOM   1427   CG ASN B  88      29.248  20.121  13.456  2.00  1.00            
ATOM   1428  OD1 ASN B  88      29.421  20.839  12.473  2.00  1.00            
ATOM   1429  ND2 ASN B  88      28.220  19.234  13.537  2.00  1.00            
ATOM   1430    C ASN B  88      30.363  19.629  17.026  2.00  1.00            
ATOM   1431    O ASN B  88      30.897  18.625  17.494  2.00  1.00            
ATOM   1432    N LEU B  89      30.541  20.854  17.543  2.00  1.00            
ATOM   1433   CA LEU B  89      31.408  21.022  18.662  2.00  1.00            
ATOM   1434   CB LEU B  89      31.737  22.495  18.957  2.00  1.00            
ATOM   1435   CG LEU B  89      32.502  23.183  17.811  2.00  1.00            
ATOM   1436  CD1 LEU B  89      32.950  24.596  18.213  2.00  1.00            
ATOM   1437  CD2 LEU B  89      33.657  22.306  17.296  2.00  1.00            
ATOM   1438    C LEU B  89      30.803  20.425  19.899  2.00  1.00            
ATOM   1439    O LEU B  89      31.471  19.691  20.625  2.00  1.00            
ATOM   1440    N LEU B  90      29.494  20.663  20.125  2.00  1.00            
ATOM   1441   CA LEU B  90      28.860  20.360  21.383  2.00  1.00            
ATOM   1442   CB LEU B  90      27.413  20.890  21.468  2.00  1.00            
ATOM   1443   CG LEU B  90      26.451  20.419  20.362  2.00  1.00            
ATOM   1444  CD1 LEU B  90      26.070  18.939  20.524  2.00  1.00            
ATOM   1445  CD2 LEU B  90      25.227  21.344  20.277  2.00  1.00            
ATOM   1446    C LEU B  90      28.908  18.899  21.751  2.00  1.00            
ATOM   1447    O LEU B  90      29.146  18.567  22.912  2.00  1.00            
ATOM   1448    N THR B  91      28.709  17.978  20.793  3.00  1.00            
ATOM   1449   CA THR B  91      28.648  16.573  21.116  3.00  1.00            
ATOM   1450   CB THR B  91      28.282  15.716  19.940  3.00  1.00            
ATOM   1451  OG1 THR B  91      29.279  15.810  18.934  3.00  1.00            
ATOM   1452  CG2 THR B  91      26.923  16.181  19.394  3.00  1.00            
ATOM   1453    C THR B  91      29.960  16.086  21.624  3.00  1.00            
ATOM   1454    O THR B  91      29.999  15.228  22.503  3.00  1.00            
ATOM   1455    N GLN B  92      31.074  16.598  21.074  3.00  1.00            
ATOM   1456   CA GLN B  92      32.350  16.151  21.541  3.00  1.00            
ATOM   1457   CB GLN B  92      33.516  16.880  20.854  3.00  1.00            
ATOM   1458   CG GLN B  92      34.895  16.432  21.345  3.00  1.00            
ATOM   1459   CD GLN B  92      35.100  14.986  20.919  3.00  1.00            
ATOM   1460  OE1 GLN B  92      34.274  14.120  21.202  3.00  1.00            
ATOM   1461  NE2 GLN B  92      36.233  14.714  20.217  3.00  1.00            
ATOM   1462    C GLN B  92      32.384  16.495  22.993  3.00  1.00            
ATOM   1463    O GLN B  92      32.871  15.720  23.816  3.00  1.00            
ATOM   1464    N ILE B  93      31.837  17.672  23.346  3.00  1.00            
ATOM   1465   CA ILE B  93      31.757  18.063  24.725  3.00  1.00            
ATOM   1466   CB ILE B  93      31.054  19.376  24.930  3.00  1.00            
ATOM   1467  CG1 ILE B  93      31.946  20.566  24.540  3.00  1.00            
ATOM   1468  CG2 ILE B  93      30.571  19.422  26.387  3.00  1.00            
ATOM   1469  CD1 ILE B  93      32.285  20.650  23.056  3.00  1.00            
ATOM   1470    C ILE B  93      30.929  17.022  25.423  3.00  1.00            
ATOM   1471    O ILE B  93      31.233  16.630  26.547  3.00  1.00            
ATOM   1472    N GLY B  94      29.858  16.526  24.769  3.00  1.00            
ATOM   1473   CA GLY B  94      29.041  15.524  25.399  3.00  1.00            
ATOM   1474    C GLY B  94      27.892  16.194  26.078  3.00  1.00            
ATOM   1475    O GLY B  94      27.363  15.703  27.075  3.00  1.00            
ATOM   1476    N CYS B  95      27.484  17.356  25.542  1.00  1.00            
ATOM   1477   CA CYS B  95      26.425  18.118  26.132  1.00  1.00            
ATOM   1478   CB CYS B  95      26.480  19.602  25.724  1.00  1.00            
ATOM   1479   SG CYS B  95      25.151  20.612  26.449  1.00  1.00            
ATOM   1480    C CYS B  95      25.079  17.592  25.745  1.00  1.00            
ATOM   1481    O CYS B  95      24.907  16.936  24.718  1.00  1.00            
ATOM   1482    N THR B  96      24.087  17.868  26.619  4.00  1.00            
ATOM   1483   CA THR B  96      22.714  17.518  26.412  4.00  1.00            
ATOM   1484   CB THR B  96      22.327  16.275  27.158  4.00  1.00            
ATOM   1485  OG1 THR B  96      23.123  15.182  26.725  4.00  1.00            
ATOM   1486  CG2 THR B  96      20.836  15.978  26.939  4.00  1.00            
ATOM   1487    C THR B  96      21.908  18.633  26.989  4.00  1.00            
ATOM   1488    O THR B  96      22.382  19.367  27.855  4.00  1.00            
ATOM   1489    N LEU B  97      20.664  18.803  26.503  4.00  1.00            
ATOM   1490   CA LEU B  97      19.828  19.807  27.083  4.00  1.00            
ATOM   1491   CB LEU B  97      19.073  20.673  26.050  4.00  1.00            
ATOM   1492   CG LEU B  97      18.207  21.819  26.629  4.00  1.00            
ATOM   1493  CD1 LEU B  97      17.683  22.723  25.504  4.00  1.00            
ATOM   1494  CD2 LEU B  97      17.045  21.310  27.497  4.00  1.00            
ATOM   1495    C LEU B  97      18.857  19.042  27.926  4.00  1.00            
ATOM   1496    O LEU B  97      18.271  18.065  27.461  4.00  1.00            
ATOM   1497    N ASN B  98      18.665  19.446  29.203  4.00  1.00            
ATOM   1498   CA ASN B  98      17.792  18.642  30.007  4.00  1.00            
ATOM   1499   CB ASN B  98      18.445  17.996  31.245  4.00  1.00            
ATOM   1500   CG ASN B  98      18.819  19.084  32.235  4.00  1.00            
ATOM   1501  OD1 ASN B  98      18.042  19.426  33.125  4.00  1.00            
ATOM   1502  ND2 ASN B  98      20.051  19.638  32.084  4.00  1.00            
ATOM   1503    C ASN B  98      16.590  19.399  30.460  4.00  1.00            
ATOM   1504    O ASN B  98      16.664  20.566  30.842  4.00  1.00            
ATOM   1505    N PHE B  99      15.429  18.714  30.400  1.00  1.00            
ATOM   1506   CA PHE B  99      14.192  19.255  30.877  1.00  1.00            
ATOM   1507   CB PHE B  99      12.954  18.416  30.497  1.00  1.00            
ATOM   1508   CG PHE B  99      12.542  18.740  29.102  1.00  1.00            
ATOM   1509  CD1 PHE B  99      13.314  18.374  28.024  1.00  1.00            
ATOM   1510  CD2 PHE B  99      11.350  19.392  28.872  1.00  1.00            
ATOM   1511  CE1 PHE B  99      12.913  18.675  26.741  1.00  1.00            
ATOM   1512  CE2 PHE B  99      10.943  19.695  27.594  1.00  1.00            
ATOM   1513   CZ PHE B  99      11.729  19.338  26.523  1.00  1.00            
ATOM   1514    C PHE B  99      14.289  19.245  32.395  1.00  1.00            
ATOM   1515    O PHE B  99      13.714  20.168  33.032  1.00  1.00            
ATOM   1516  OXT PHE B  99      14.938  18.312  32.939  1.00  1.00            
ATOM   1517    N SER C   1      37.637  14.446  10.044  4.00  0.00            
ATOM   1518   CA SER C   1      37.504  15.018  11.401  4.00  0.00            
ATOM   1519   CB SER C   1      37.840  16.519  11.381  4.00  0.00            
ATOM   1520   OG SER C   1      39.214  16.705  11.060  4.00  0.00            
ATOM   1521    C SER C   1      36.104  14.856  11.885  4.00  0.00            
ATOM   1522    O SER C   1      35.775  13.885  12.566  4.00  0.00            
ATOM   1523    N TYR C   2      35.242  15.826  11.538  4.00  0.00            
ATOM   1524   CA TYR C   2      33.852  15.754  11.863  4.00  0.00            
ATOM   1525   CB TYR C   2      33.375  16.739  12.941  4.00  0.00            
ATOM   1526   CG TYR C   2      33.732  16.051  14.215  4.00  0.00            
ATOM   1527  CD1 TYR C   2      32.856  15.134  14.750  4.00  0.00            
ATOM   1528  CD2 TYR C   2      34.923  16.284  14.863  4.00  0.00            
ATOM   1529  CE1 TYR C   2      33.146  14.468  15.915  4.00  0.00            
ATOM   1530  CE2 TYR C   2      35.220  15.619  16.032  4.00  0.00            
ATOM   1531   CZ TYR C   2      34.333  14.711  16.561  4.00  0.00            
ATOM   1532   OH TYR C   2      34.640  14.030  17.758  4.00  0.00            
ATOM   1533    C TYR C   2      33.116  15.905  10.584  4.00  0.00            
ATOM   1534    O TYR C   2      33.739  16.155   9.554  4.00  0.00            
ATOM   1535    N PHE C   3      31.783  15.714  10.596  4.00  0.00            
ATOM   1536   CA PHE C   3      31.108  15.671   9.337  4.00  0.00            
ATOM   1537   CB PHE C   3      29.635  15.240   9.433  4.00  0.00            
ATOM   1538   CG PHE C   3      29.247  14.700   8.097  4.00  0.00            
ATOM   1539  CD1 PHE C   3      29.442  13.365   7.826  4.00  0.00            
ATOM   1540  CD2 PHE C   3      28.703  15.505   7.123  4.00  0.00            
ATOM   1541  CE1 PHE C   3      29.094  12.832   6.606  4.00  0.00            
ATOM   1542  CE2 PHE C   3      28.355  14.977   5.901  4.00  0.00            
ATOM   1543   CZ PHE C   3      28.549  13.640   5.639  4.00  0.00            
ATOM   1544    C PHE C   3      31.171  17.028   8.718  4.00  0.00            
ATOM   1545    O PHE C   3      30.436  17.947   9.071  4.00  0.00            
ATOM   1546    N ASN C   4      32.115  17.151   7.773  4.00  0.00            
ATOM   1547   CA ASN C   4      32.512  18.376   7.166  4.00  0.00            
ATOM   1548   CB ASN C   4      33.967  18.321   6.664  4.00  0.00            
ATOM   1549   CG ASN C   4      34.878  18.239   7.881  4.00  0.00            
ATOM   1550  OD1 ASN C   4      35.913  17.573   7.855  4.00  0.00            
ATOM   1551  ND2 ASN C   4      34.487  18.936   8.981  4.00  0.00            
ATOM   1552    C ASN C   4      31.711  18.976   6.051  4.00  0.00            
ATOM   1553    O ASN C   4      31.542  20.194   5.997  4.00  0.00            
ATOM   1554    N LEU C   5      31.179  18.157   5.139  4.00  0.00            
ATOM   1555   CA LEU C   5      30.740  18.650   3.862  4.00  0.00            
ATOM   1556   CB LEU C   5      30.315  17.496   2.919  4.00  0.00            
ATOM   1557   CG LEU C   5      29.829  17.868   1.493  4.00  0.00            
ATOM   1558  CD1 LEU C   5      29.769  16.613   0.610  4.00  0.00            
ATOM   1559  CD2 LEU C   5      28.463  18.578   1.471  4.00  0.00            
ATOM   1560    C LEU C   5      29.642  19.673   3.914  4.00  0.00            
ATOM   1561    O LEU C   5      29.606  20.586   3.091  4.00  0.00            
ATOM   1562    N ASN C   6      28.733  19.572   4.888  4.00  0.00            
ATOM   1563   CA ASN C   6      27.469  20.246   4.827  4.00  0.00            
ATOM   1564   CB ASN C   6      26.511  19.783   5.940  4.00  0.00            
ATOM   1565   CG ASN C   6      26.152  18.329   5.661  4.00  0.00            
ATOM   1566  OD1 ASN C   6      25.645  17.624   6.531  4.00  0.00            
ATOM   1567  ND2 ASN C   6      26.433  17.865   4.414  4.00  0.00            
ATOM   1568    C ASN C   6      27.383  21.727   4.783  4.00  0.00            
ATOM   1569    O ASN C   6      28.265  22.527   5.086  4.00  0.00            
ATOM   1570    N PRO C   7      26.196  21.981   4.271  4.00  0.00            
ATOM   1571   CA PRO C   7      25.557  23.270   4.260  4.00  0.00            
ATOM   1572   CD PRO C   7      25.686  21.115   3.218  4.00  0.00            
ATOM   1573   CB PRO C   7      24.389  23.157   3.282  4.00  0.00            
ATOM   1574   CG PRO C   7      24.795  22.009   2.344  4.00  0.00            
ATOM   1575    C PRO C   7      25.108  23.416   5.687  4.00  0.00            
ATOM   1576    O PRO C   7      25.020  22.393   6.365  4.00  0.00            
ATOM   1577    N PHE C   8      24.829  24.635   6.196  4.00  0.00            
ATOM   1578   CA PHE C   8      24.454  24.646   7.583  4.00  0.00            
ATOM   1579   CB PHE C   8      25.562  25.149   8.524  4.00  0.00            
ATOM   1580   CG PHE C   8      26.785  24.311   8.365  4.00  0.00            
ATOM   1581  CD1 PHE C   8      26.946  23.147   9.078  4.00  0.00            
ATOM   1582  CD2 PHE C   8      27.776  24.696   7.493  4.00  0.00            
ATOM   1583  CE1 PHE C   8      28.080  22.382   8.930  4.00  0.00            
ATOM   1584  CE2 PHE C   8      28.912  23.938   7.341  4.00  0.00            
ATOM   1585   CZ PHE C   8      29.067  22.778   8.060  4.00  0.00            
ATOM   1586    C PHE C   8      23.319  25.579   7.807  4.00  0.00            
ATOM   1587    O PHE C   8      23.141  26.563   7.088  4.00  0.00            
ATOM   1588    N GLU C   9      22.506  25.260   8.832  4.00  0.00            
ATOM   1589   CA GLU C   9      21.461  26.146   9.235  4.00  0.00            
ATOM   1590   CB GLU C   9      20.105  25.456   9.453  4.00  0.00            
ATOM   1591   CG GLU C   9      19.482  24.905   8.170  4.00  0.00            
ATOM   1592   CD GLU C   9      18.157  24.258   8.544  4.00  0.00            
ATOM   1593  OE1 GLU C   9      17.481  24.783   9.467  4.00  0.00            
ATOM   1594  OE2 GLU C   9      17.802  23.230   7.908  4.00  0.00            
ATOM   1595    C GLU C   9      21.890  26.677  10.577  4.00  0.00            
ATOM   1596    O GLU C   9      21.709  26.008  11.593  4.00  0.00            
ATOM   1597    N VAL C  10      22.488  27.889  10.633  4.00  0.00            
ATOM   1598   CA VAL C  10      22.831  28.422  11.924  4.00  0.00            
ATOM   1599   CB VAL C  10      24.152  29.146  11.976  4.00  0.00            
ATOM   1600  CG1 VAL C  10      24.149  30.330  10.994  4.00  0.00            
ATOM   1601  CG2 VAL C  10      24.409  29.544  13.441  4.00  0.00            
ATOM   1602    C VAL C  10      21.727  29.352  12.267  4.00  0.00            
ATOM   1603    O VAL C  10      21.479  30.342  11.579  4.00  0.00            
ATOM   1604    N LEU C  11      20.994  29.039  13.344  4.00  0.00            
ATOM   1605   CA LEU C  11      19.890  29.889  13.625  4.00  0.00            
ATOM   1606   CB LEU C  11      18.548  29.152  13.786  4.00  0.00            
ATOM   1607   CG LEU C  11      17.970  28.628  12.459  4.00  0.00            
ATOM   1608  CD1 LEU C  11      17.502  29.786  11.564  4.00  0.00            
ATOM   1609  CD2 LEU C  11      18.965  27.700  11.744  4.00  0.00            
ATOM   1610    C LEU C  11      20.135  30.648  14.880  4.00  0.00            
ATOM   1611    O LEU C  11      20.298  30.082  15.959  4.00  0.00            
ATOM   1612    N GLN C  12      20.200  31.980  14.733  4.00  0.00            
ATOM   1613   CA GLN C  12      20.256  32.882  15.838  4.00  0.00            
ATOM   1614   CB GLN C  12      21.579  33.659  15.948  4.00  0.00            
ATOM   1615   CG GLN C  12      22.754  32.796  16.404  4.00  0.00            
ATOM   1616   CD GLN C  12      22.478  32.417  17.848  4.00  0.00            
ATOM   1617  OE1 GLN C  12      22.045  31.303  18.138  4.00  0.00            
ATOM   1618  NE2 GLN C  12      22.714  33.379  18.779  4.00  0.00            
ATOM   1619    C GLN C  12      19.214  33.889  15.477  4.00  0.00            
ATOM   1620    O GLN C  12      19.491  34.844  14.752  4.00  0.00            
ATOM   1621    N ILE C  13      17.973  33.699  15.962  4.00  0.00            
ATOM   1622   CA ILE C  13      16.937  34.630  15.623  4.00  0.00            
ATOM   1623   CB ILE C  13      15.672  33.953  15.152  4.00  0.00            
ATOM   1624  CG1 ILE C  13      14.732  34.964  14.485  4.00  0.00            
ATOM   1625  CG2 ILE C  13      15.041  33.170  16.314  4.00  0.00            
ATOM   1626  CD1 ILE C  13      13.652  34.307  13.624  4.00  0.00            
ATOM   1627    C ILE C  13      16.709  35.405  16.866  4.00  0.00            
ATOM   1628    O ILE C  13      16.493  34.835  17.934  4.00  0.00            
ATOM   1629    N ASP C  14      16.791  36.741  16.781  4.00  0.00            
ATOM   1630   CA ASP C  14      16.760  37.408  18.039  4.00  0.00            
ATOM   1631   CB ASP C  14      18.068  38.158  18.352  4.00  0.00            
ATOM   1632   CG ASP C  14      19.197  37.154  18.550  4.00  0.00            
ATOM   1633  OD1 ASP C  14      18.912  35.928  18.616  4.00  0.00            
ATOM   1634  OD2 ASP C  14      20.369  37.607  18.632  4.00  0.00            
ATOM   1635    C ASP C  14      15.681  38.427  18.125  4.00  0.00            
ATOM   1636    O ASP C  14      15.859  39.590  17.769  4.00  0.00            
ATOM   1637    N PRO C  15      14.555  37.989  18.586  4.00  0.00            
ATOM   1638   CA PRO C  15      13.486  38.925  18.797  4.00  0.00            
ATOM   1639   CD PRO C  15      14.066  36.716  18.078  4.00  0.00            
ATOM   1640   CB PRO C  15      12.189  38.151  18.562  4.00  0.00            
ATOM   1641   CG PRO C  15      12.603  36.960  17.687  4.00  0.00            
ATOM   1642    C PRO C  15      13.525  39.445  20.198  4.00  0.00            
ATOM   1643    O PRO C  15      14.291  38.935  21.014  4.00  0.00            
ATOM   1644    N GLU C  16      12.678  40.450  20.495  4.00  0.00            
ATOM   1645   CA GLU C  16      12.526  40.982  21.817  4.00  0.00            
ATOM   1646   CB GLU C  16      11.659  42.258  21.817  4.00  0.00            
ATOM   1647   CG GLU C  16      11.439  42.912  23.182  4.00  0.00            
ATOM   1648   CD GLU C  16      12.428  44.056  23.334  4.00  0.00            
ATOM   1649  OE1 GLU C  16      13.657  43.784  23.330  4.00  0.00            
ATOM   1650  OE2 GLU C  16      11.962  45.222  23.454  4.00  0.00            
ATOM   1651    C GLU C  16      11.731  39.927  22.576  4.00  0.00            
ATOM   1652    O GLU C  16      11.434  40.158  23.778  4.00  0.00            
ATOM   1653  OXT GLU C  16      11.393  38.884  21.956  4.00  0.00            
END
