# Supplementary material for: Integrative modeling of diverse protein-peptide systems using CABS-dock
Source: PLoS Comput Biol. 2023 Jul 5;19(7):e1011275. doi: 10.1371/journal.pcbi.1011275 (PMC10351741; doi:10.1371/journal.pcbi.1011275)
Supplement: S1 File — Files in pdb format containing atomic coordinates of the structures obtained in this study: the highest-scored amyloid models and 10 examples of the docked peptide for each enzyme-substrate complex. (ZIP) [file pcbi.1011275.s006.zip › 14_HIV1_SYFNLNPFEVLQIDPE/991.pdb]

CRYST1    0.000    0.000    0.000   0.00   0.00   0.00 P 1           1
ATOM      1    N PRO A   1      13.353  14.944  29.952  1.00  1.00            
ATOM      2   CA PRO A   1      13.875  13.926  29.002  1.00  1.00            
ATOM      3   CD PRO A   1      12.047  15.484  29.438  1.00  1.00            
ATOM      4   CB PRO A   1      12.792  13.733  27.939  1.00  1.00            
ATOM      5   CG PRO A   1      11.973  15.029  27.973  1.00  1.00            
ATOM      6    C PRO A   1      15.148  14.448  28.455  1.00  1.00            
ATOM      7    O PRO A   1      15.245  15.649  28.203  1.00  1.00            
ATOM      8    N GLN A   2      16.138  13.562  28.264  4.00  1.00            
ATOM      9   CA GLN A   2      17.381  14.046  27.773  4.00  1.00            
ATOM     10   CB GLN A   2      18.597  13.217  28.222  4.00  1.00            
ATOM     11   CG GLN A   2      18.815  13.255  29.735  4.00  1.00            
ATOM     12   CD GLN A   2      20.092  12.493  30.056  4.00  1.00            
ATOM     13  OE1 GLN A   2      20.313  12.084  31.194  4.00  1.00            
ATOM     14  NE2 GLN A   2      20.965  12.304  29.030  4.00  1.00            
ATOM     15    C GLN A   2      17.330  14.032  26.292  4.00  1.00            
ATOM     16    O GLN A   2      16.964  13.032  25.676  4.00  1.00            
ATOM     17    N ILE A   3      17.680  15.176  25.678  4.00  1.00            
ATOM     18   CA ILE A   3      17.704  15.213  24.253  4.00  1.00            
ATOM     19   CB ILE A   3      16.991  16.404  23.690  4.00  1.00            
ATOM     20  CG1 ILE A   3      15.538  16.429  24.204  4.00  1.00            
ATOM     21  CG2 ILE A   3      17.092  16.334  22.157  4.00  1.00            
ATOM     22  CD1 ILE A   3      14.736  15.173  23.860  4.00  1.00            
ATOM     23    C ILE A   3      19.151  15.287  23.901  4.00  1.00            
ATOM     24    O ILE A   3      19.784  16.333  24.029  4.00  1.00            
ATOM     25    N THR A   4      19.714  14.148  23.452  1.00  1.00            
ATOM     26   CA THR A   4      21.110  14.084  23.137  1.00  1.00            
ATOM     27   CB THR A   4      21.592  12.673  22.960  1.00  1.00            
ATOM     28  OG1 THR A   4      21.365  11.929  24.149  1.00  1.00            
ATOM     29  CG2 THR A   4      23.092  12.690  22.622  1.00  1.00            
ATOM     30    C THR A   4      21.299  14.823  21.863  1.00  1.00            
ATOM     31    O THR A   4      20.436  14.796  20.985  1.00  1.00            
ATOM     32    N LEU A   5      22.440  15.522  21.736  1.00  1.00            
ATOM     33   CA LEU A   5      22.634  16.281  20.544  1.00  1.00            
ATOM     34   CB LEU A   5      23.402  17.594  20.749  1.00  1.00            
ATOM     35   CG LEU A   5      23.442  18.456  19.475  1.00  1.00            
ATOM     36  CD1 LEU A   5      22.043  18.992  19.124  1.00  1.00            
ATOM     37  CD2 LEU A   5      24.504  19.554  19.577  1.00  1.00            
ATOM     38    C LEU A   5      23.434  15.437  19.611  1.00  1.00            
ATOM     39    O LEU A   5      24.545  15.007  19.916  1.00  1.00            
ATOM     40    N TRP A   6      22.834  15.161  18.444  1.00  1.00            
ATOM     41   CA TRP A   6      23.392  14.419  17.356  1.00  1.00            
ATOM     42   CB TRP A   6      23.104  12.908  17.430  1.00  1.00            
ATOM     43   CG TRP A   6      23.691  12.128  16.281  1.00  1.00            
ATOM     44  CD2 TRP A   6      25.102  11.947  16.084  1.00  1.00            
ATOM     45  CD1 TRP A   6      23.074  11.518  15.228  1.00  1.00            
ATOM     46  NE1 TRP A   6      24.010  10.955  14.396  1.00  1.00            
ATOM     47  CE2 TRP A   6      25.264  11.216  14.908  1.00  1.00            
ATOM     48  CE3 TRP A   6      26.174  12.367  16.820  1.00  1.00            
ATOM     49  CZ2 TRP A   6      26.508  10.891  14.450  1.00  1.00            
ATOM     50  CZ3 TRP A   6      27.427  12.030  16.358  1.00  1.00            
ATOM     51  CH2 TRP A   6      27.591  11.305  15.195  1.00  1.00            
ATOM     52    C TRP A   6      22.650  15.001  16.214  1.00  1.00            
ATOM     53    O TRP A   6      23.109  15.941  15.568  1.00  1.00            
ATOM     54    N LYS A   7      21.466  14.433  15.932  1.00  1.00            
ATOM     55   CA LYS A   7      20.610  15.057  14.975  1.00  1.00            
ATOM     56   CB LYS A   7      19.467  14.155  14.483  1.00  1.00            
ATOM     57   CG LYS A   7      19.967  13.007  13.607  1.00  1.00            
ATOM     58   CD LYS A   7      18.907  11.950  13.285  1.00  1.00            
ATOM     59   CE LYS A   7      19.435  10.829  12.386  1.00  1.00            
ATOM     60   NZ LYS A   7      18.347   9.881  12.060  1.00  1.00            
ATOM     61    C LYS A   7      20.030  16.226  15.705  1.00  1.00            
ATOM     62    O LYS A   7      20.104  16.300  16.931  1.00  1.00            
ATOM     63    N ARG A   8      19.449  17.189  14.968  1.00  1.00            
ATOM     64   CA ARG A   8      18.971  18.404  15.576  1.00  1.00            
ATOM     65   CB ARG A   8      18.402  19.398  14.558  1.00  1.00            
ATOM     66   CG ARG A   8      19.359  19.760  13.421  1.00  1.00            
ATOM     67   CD ARG A   8      18.726  20.720  12.415  1.00  1.00            
ATOM     68   NE ARG A   8      17.441  20.109  11.971  1.00  1.00            
ATOM     69   CZ ARG A   8      16.324  20.889  11.882  1.00  1.00            
ATOM     70  NH1 ARG A   8      16.407  22.221  12.165  1.00  1.00            
ATOM     71  NH2 ARG A   8      15.127  20.337  11.526  1.00  1.00            
ATOM     72    C ARG A   8      17.848  18.097  16.522  1.00  1.00            
ATOM     73    O ARG A   8      16.998  17.251  16.248  1.00  1.00            
ATOM     74    N PRO A   9      17.841  18.789  17.643  1.00  1.00            
ATOM     75   CA PRO A   9      16.818  18.611  18.644  1.00  1.00            
ATOM     76   CD PRO A   9      18.468  20.097  17.739  1.00  1.00            
ATOM     77   CB PRO A   9      17.074  19.695  19.686  1.00  1.00            
ATOM     78   CG PRO A   9      17.696  20.830  18.852  1.00  1.00            
ATOM     79    C PRO A   9      15.515  18.813  17.945  1.00  1.00            
ATOM     80    O PRO A   9      15.336  19.860  17.325  1.00  1.00            
ATOM     81    N LEU A  10      14.588  17.838  18.022  4.00  1.00            
ATOM     82   CA LEU A  10      13.323  18.024  17.369  4.00  1.00            
ATOM     83   CB LEU A  10      13.130  17.103  16.147  4.00  1.00            
ATOM     84   CG LEU A  10      11.934  17.435  15.217  4.00  1.00            
ATOM     85  CD1 LEU A  10      11.768  16.350  14.145  4.00  1.00            
ATOM     86  CD2 LEU A  10      10.622  17.707  15.969  4.00  1.00            
ATOM     87    C LEU A  10      12.305  17.631  18.378  4.00  1.00            
ATOM     88    O LEU A  10      12.394  16.567  18.988  4.00  1.00            
ATOM     89    N VAL A  11      11.308  18.498  18.592  4.00  1.00            
ATOM     90   CA VAL A  11      10.303  18.147  19.538  4.00  1.00            
ATOM     91   CB VAL A  11      10.490  18.838  20.860  4.00  1.00            
ATOM     92  CG1 VAL A  11       9.280  18.546  21.764  4.00  1.00            
ATOM     93  CG2 VAL A  11      11.834  18.388  21.455  4.00  1.00            
ATOM     94    C VAL A  11       9.010  18.604  18.968  4.00  1.00            
ATOM     95    O VAL A  11       8.960  19.540  18.171  4.00  1.00            
ATOM     96    N THR A  12       7.923  17.926  19.364  4.00  1.00            
ATOM     97   CA THR A  12       6.641  18.287  18.858  4.00  1.00            
ATOM     98   CB THR A  12       5.595  17.252  19.142  4.00  1.00            
ATOM     99  OG1 THR A  12       5.960  16.010  18.556  4.00  1.00            
ATOM    100  CG2 THR A  12       4.250  17.738  18.581  4.00  1.00            
ATOM    101    C THR A  12       6.216  19.527  19.560  4.00  1.00            
ATOM    102    O THR A  12       6.432  19.677  20.761  4.00  1.00            
ATOM    103    N ILE A  13       5.610  20.468  18.814  4.00  1.00            
ATOM    104   CA ILE A  13       5.170  21.652  19.477  4.00  1.00            
ATOM    105   CB ILE A  13       5.989  22.871  19.134  4.00  1.00            
ATOM    106  CG1 ILE A  13       5.806  23.995  20.176  4.00  1.00            
ATOM    107  CG2 ILE A  13       5.646  23.290  17.695  4.00  1.00            
ATOM    108  CD1 ILE A  13       4.411  24.616  20.234  4.00  1.00            
ATOM    109    C ILE A  13       3.752  21.896  19.090  4.00  1.00            
ATOM    110    O ILE A  13       3.385  21.751  17.924  4.00  1.00            
ATOM    111    N ARG A  14       2.900  22.245  20.073  4.00  1.00            
ATOM    112   CA ARG A  14       1.542  22.506  19.719  4.00  1.00            
ATOM    113   CB ARG A  14       0.487  21.738  20.542  4.00  1.00            
ATOM    114   CG ARG A  14       0.366  20.249  20.212  4.00  1.00            
ATOM    115   CD ARG A  14      -0.855  19.583  20.853  4.00  1.00            
ATOM    116   NE ARG A  14      -2.052  19.952  20.043  4.00  1.00            
ATOM    117   CZ ARG A  14      -2.402  19.204  18.955  4.00  1.00            
ATOM    118  NH1 ARG A  14      -1.649  18.125  18.593  4.00  1.00            
ATOM    119  NH2 ARG A  14      -3.514  19.532  18.234  4.00  1.00            
ATOM    120    C ARG A  14       1.240  23.951  19.942  4.00  1.00            
ATOM    121    O ARG A  14       1.481  24.494  21.020  4.00  1.00            
ATOM    122    N ILE A  15       0.713  24.614  18.895  4.00  1.00            
ATOM    123   CA ILE A  15       0.320  25.988  18.993  4.00  1.00            
ATOM    124   CB ILE A  15       1.392  26.903  18.479  4.00  1.00            
ATOM    125  CG1 ILE A  15       1.004  28.376  18.656  4.00  1.00            
ATOM    126  CG2 ILE A  15       1.701  26.499  17.028  4.00  1.00            
ATOM    127  CD1 ILE A  15       2.171  29.338  18.441  4.00  1.00            
ATOM    128    C ILE A  15      -0.897  26.167  18.153  4.00  1.00            
ATOM    129    O ILE A  15      -0.936  25.744  16.999  4.00  1.00            
ATOM    130    N GLY A  16      -1.940  26.781  18.733  3.00  1.00            
ATOM    131   CA GLY A  16      -3.115  27.074  17.971  3.00  1.00            
ATOM    132    C GLY A  16      -3.862  25.810  17.695  3.00  1.00            
ATOM    133    O GLY A  16      -4.741  25.784  16.837  3.00  1.00            
ATOM    134    N GLY A  17      -3.540  24.720  18.415  3.00  1.00            
ATOM    135   CA GLY A  17      -4.246  23.494  18.178  3.00  1.00            
ATOM    136    C GLY A  17      -3.537  22.764  17.084  3.00  1.00            
ATOM    137    O GLY A  17      -3.939  21.669  16.694  3.00  1.00            
ATOM    138    N GLN A  18      -2.446  23.356  16.563  4.00  1.00            
ATOM    139   CA GLN A  18      -1.723  22.746  15.487  4.00  1.00            
ATOM    140   CB GLN A  18      -1.007  23.756  14.578  4.00  1.00            
ATOM    141   CG GLN A  18      -0.066  23.106  13.561  4.00  1.00            
ATOM    142   CD GLN A  18      -0.877  22.230  12.615  4.00  1.00            
ATOM    143  OE1 GLN A  18      -1.810  21.542  13.024  4.00  1.00            
ATOM    144  NE2 GLN A  18      -0.504  22.248  11.308  4.00  1.00            
ATOM    145    C GLN A  18      -0.664  21.840  16.040  4.00  1.00            
ATOM    146    O GLN A  18      -0.196  22.009  17.164  4.00  1.00            
ATOM    147    N LEU A  19      -0.288  20.830  15.227  4.00  1.00            
ATOM    148   CA LEU A  19       0.756  19.885  15.513  4.00  1.00            
ATOM    149   CB LEU A  19       0.403  18.485  14.967  4.00  1.00            
ATOM    150   CG LEU A  19       1.478  17.394  15.134  4.00  1.00            
ATOM    151  CD1 LEU A  19       1.671  17.007  16.608  4.00  1.00            
ATOM    152  CD2 LEU A  19       1.185  16.185  14.229  4.00  1.00            
ATOM    153    C LEU A  19       1.922  20.369  14.725  4.00  1.00            
ATOM    154    O LEU A  19       1.821  20.546  13.512  4.00  1.00            
ATOM    155    N LYS A  20       3.068  20.615  15.384  4.00  1.00            
ATOM    156   CA LYS A  20       4.144  21.114  14.588  4.00  1.00            
ATOM    157   CB LYS A  20       4.305  22.642  14.631  4.00  1.00            
ATOM    158   CG LYS A  20       3.323  23.339  13.694  4.00  1.00            
ATOM    159   CD LYS A  20       3.577  22.969  12.230  4.00  1.00            
ATOM    160   CE LYS A  20       2.390  23.228  11.300  4.00  1.00            
ATOM    161   NZ LYS A  20       2.056  24.666  11.283  4.00  1.00            
ATOM    162    C LYS A  20       5.447  20.525  15.001  4.00  1.00            
ATOM    163    O LYS A  20       5.592  19.963  16.086  4.00  1.00            
ATOM    164    N GLU A  21       6.432  20.626  14.085  4.00  1.00            
ATOM    165   CA GLU A  21       7.764  20.174  14.348  4.00  1.00            
ATOM    166   CB GLU A  21       8.615  19.883  13.101  4.00  1.00            
ATOM    167   CG GLU A  21       8.144  18.701  12.255  4.00  1.00            
ATOM    168   CD GLU A  21       9.191  18.471  11.175  4.00  1.00            
ATOM    169  OE1 GLU A  21      10.370  18.859  11.401  4.00  1.00            
ATOM    170  OE2 GLU A  21       8.830  17.901  10.111  4.00  1.00            
ATOM    171    C GLU A  21       8.449  21.284  15.037  4.00  1.00            
ATOM    172    O GLU A  21       8.012  22.431  14.972  4.00  1.00            
ATOM    173    N ALA A  22       9.543  20.972  15.750  4.00  1.00            
ATOM    174   CA ALA A  22      10.168  22.083  16.367  4.00  1.00            
ATOM    175   CB ALA A  22       9.552  22.460  17.726  4.00  1.00            
ATOM    176    C ALA A  22      11.609  21.812  16.613  4.00  1.00            
ATOM    177    O ALA A  22      12.042  20.667  16.740  4.00  1.00            
ATOM    178    N LEU A  23      12.393  22.905  16.655  4.00  1.00            
ATOM    179   CA LEU A  23      13.773  22.818  17.012  4.00  1.00            
ATOM    180   CB LEU A  23      14.717  23.477  15.987  4.00  1.00            
ATOM    181   CG LEU A  23      16.224  23.208  16.208  4.00  1.00            
ATOM    182  CD1 LEU A  23      17.063  23.906  15.125  4.00  1.00            
ATOM    183  CD2 LEU A  23      16.693  23.573  17.626  4.00  1.00            
ATOM    184    C LEU A  23      13.831  23.556  18.313  4.00  1.00            
ATOM    185    O LEU A  23      13.376  24.694  18.412  4.00  1.00            
ATOM    186    N LEU A  24      14.394  22.912  19.348  4.00  1.00            
ATOM    187   CA LEU A  24      14.324  23.400  20.697  4.00  1.00            
ATOM    188   CB LEU A  24      14.847  22.366  21.708  4.00  1.00            
ATOM    189   CG LEU A  24      14.015  21.067  21.679  4.00  1.00            
ATOM    190  CD1 LEU A  24      14.512  20.046  22.715  4.00  1.00            
ATOM    191  CD2 LEU A  24      12.511  21.367  21.801  4.00  1.00            
ATOM    192    C LEU A  24      15.034  24.712  20.941  4.00  1.00            
ATOM    193    O LEU A  24      14.526  25.561  21.666  4.00  1.00            
ATOM    194    N ASP A  25      16.249  24.897  20.399  1.00  1.00            
ATOM    195   CA ASP A  25      17.018  26.124  20.388  1.00  1.00            
ATOM    196   CB ASP A  25      16.415  27.193  19.470  1.00  1.00            
ATOM    197   CG ASP A  25      17.537  28.099  18.984  1.00  1.00            
ATOM    198  OD1 ASP A  25      18.721  27.790  19.280  1.00  1.00            
ATOM    199  OD2 ASP A  25      17.225  29.103  18.291  1.00  1.00            
ATOM    200    C ASP A  25      17.361  26.793  21.675  1.00  1.00            
ATOM    201    O ASP A  25      16.515  27.380  22.346  1.00  1.00            
ATOM    202    N THR A  26      18.655  26.674  22.041  3.00  1.00            
ATOM    203   CA THR A  26      19.294  27.423  23.087  3.00  1.00            
ATOM    204   CB THR A  26      20.596  26.812  23.504  3.00  1.00            
ATOM    205  OG1 THR A  26      20.395  25.482  23.959  3.00  1.00            
ATOM    206  CG2 THR A  26      21.211  27.673  24.620  3.00  1.00            
ATOM    207    C THR A  26      19.608  28.791  22.566  3.00  1.00            
ATOM    208    O THR A  26      19.448  29.801  23.251  3.00  1.00            
ATOM    209    N GLY A  27      20.041  28.823  21.292  3.00  1.00            
ATOM    210   CA GLY A  27      20.594  29.963  20.619  3.00  1.00            
ATOM    211    C GLY A  27      19.645  31.121  20.507  3.00  1.00            
ATOM    212    O GLY A  27      20.072  32.268  20.634  3.00  1.00            
ATOM    213    N ALA A  28      18.342  30.889  20.261  1.00  1.00            
ATOM    214   CA ALA A  28      17.538  32.042  19.962  1.00  1.00            
ATOM    215   CB ALA A  28      16.558  31.818  18.798  1.00  1.00            
ATOM    216    C ALA A  28      16.729  32.520  21.126  1.00  1.00            
ATOM    217    O ALA A  28      16.135  31.734  21.861  1.00  1.00            
ATOM    218    N ASP A  29      16.726  33.863  21.318  1.00  1.00            
ATOM    219   CA ASP A  29      15.986  34.536  22.351  1.00  1.00            
ATOM    220   CB ASP A  29      16.317  36.035  22.440  1.00  1.00            
ATOM    221   CG ASP A  29      17.725  36.188  22.995  1.00  1.00            
ATOM    222  OD1 ASP A  29      18.226  35.216  23.621  1.00  1.00            
ATOM    223  OD2 ASP A  29      18.319  37.282  22.800  1.00  1.00            
ATOM    224    C ASP A  29      14.518  34.438  22.102  1.00  1.00            
ATOM    225    O ASP A  29      13.754  33.994  22.958  1.00  1.00            
ATOM    226    N ASP A  30      14.101  34.837  20.889  1.00  1.00            
ATOM    227   CA ASP A  30      12.720  34.846  20.514  1.00  1.00            
ATOM    228   CB ASP A  30      12.382  35.894  19.442  1.00  1.00            
ATOM    229   CG ASP A  30      13.267  35.618  18.238  1.00  1.00            
ATOM    230  OD1 ASP A  30      14.512  35.604  18.426  1.00  1.00            
ATOM    231  OD2 ASP A  30      12.718  35.411  17.121  1.00  1.00            
ATOM    232    C ASP A  30      12.394  33.501  19.982  1.00  1.00            
ATOM    233    O ASP A  30      13.204  32.578  20.042  1.00  1.00            
ATOM    234    N THR A  31      11.162  33.353  19.468  1.00  1.00            
ATOM    235   CA THR A  31      10.771  32.088  18.943  1.00  1.00            
ATOM    236   CB THR A  31       9.633  31.462  19.693  1.00  1.00            
ATOM    237  OG1 THR A  31       8.480  32.287  19.615  1.00  1.00            
ATOM    238  CG2 THR A  31      10.056  31.278  21.162  1.00  1.00            
ATOM    239    C THR A  31      10.320  32.306  17.545  1.00  1.00            
ATOM    240    O THR A  31      10.037  33.434  17.143  1.00  1.00            
ATOM    241    N VAL A  32      10.262  31.222  16.750  4.00  1.00            
ATOM    242   CA VAL A  32       9.872  31.419  15.392  4.00  1.00            
ATOM    243   CB VAL A  32      11.047  31.413  14.449  4.00  1.00            
ATOM    244  CG1 VAL A  32      10.546  31.488  12.996  4.00  1.00            
ATOM    245  CG2 VAL A  32      11.977  32.573  14.840  4.00  1.00            
ATOM    246    C VAL A  32       8.943  30.346  14.971  4.00  1.00            
ATOM    247    O VAL A  32       8.990  29.219  15.460  4.00  1.00            
ATOM    248    N LEU A  33       8.044  30.714  14.046  4.00  1.00            
ATOM    249   CA LEU A  33       7.103  29.799  13.500  4.00  1.00            
ATOM    250   CB LEU A  33       5.666  30.143  13.948  4.00  1.00            
ATOM    251   CG LEU A  33       4.592  29.060  13.709  4.00  1.00            
ATOM    252  CD1 LEU A  33       4.267  28.851  12.223  4.00  1.00            
ATOM    253  CD2 LEU A  33       4.968  27.758  14.437  4.00  1.00            
ATOM    254    C LEU A  33       7.227  29.990  12.005  4.00  1.00            
ATOM    255    O LEU A  33       7.655  31.056  11.562  4.00  1.00            
ATOM    256    N GLU A  34       6.881  28.972  11.183  4.00  1.00            
ATOM    257   CA GLU A  34       7.071  29.035   9.749  4.00  1.00            
ATOM    258   CB GLU A  34       6.526  27.769   9.067  4.00  1.00            
ATOM    259   CG GLU A  34       7.200  26.471   9.516  4.00  1.00            
ATOM    260   CD GLU A  34       6.279  25.323   9.122  4.00  1.00            
ATOM    261  OE1 GLU A  34       5.071  25.594   8.883  4.00  1.00            
ATOM    262  OE2 GLU A  34       6.768  24.164   9.061  4.00  1.00            
ATOM    263    C GLU A  34       6.309  30.183   9.153  4.00  1.00            
ATOM    264    O GLU A  34       6.894  31.106   8.588  4.00  1.00            
ATOM    265    N GLU A  35       4.972  30.154   9.294  1.00  1.00            
ATOM    266   CA GLU A  35       4.072  31.155   8.787  1.00  1.00            
ATOM    267   CB GLU A  35       3.971  31.170   7.253  1.00  1.00            
ATOM    268   CG GLU A  35       3.564  29.819   6.661  1.00  1.00            
ATOM    269   CD GLU A  35       3.499  29.963   5.147  1.00  1.00            
ATOM    270  OE1 GLU A  35       3.289  31.111   4.672  1.00  1.00            
ATOM    271  OE2 GLU A  35       3.660  28.929   4.447  1.00  1.00            
ATOM    272    C GLU A  35       2.771  30.705   9.323  1.00  1.00            
ATOM    273    O GLU A  35       2.392  29.550   9.130  1.00  1.00            
ATOM    274    N MET A  36       2.050  31.575  10.040  1.00  1.00            
ATOM    275   CA MET A  36       0.845  31.010  10.535  1.00  1.00            
ATOM    276   CB MET A  36       0.983  30.386  11.937  1.00  1.00            
ATOM    277   CG MET A  36      -0.243  29.573  12.355  1.00  1.00            
ATOM    278   SD MET A  36       0.009  28.503  13.804  1.00  1.00            
ATOM    279   CE MET A  36       0.906  27.217  12.886  1.00  1.00            
ATOM    280    C MET A  36      -0.217  32.035  10.571  1.00  1.00            
ATOM    281    O MET A  36       0.021  33.197  10.897  1.00  1.00            
ATOM    282    N ASN A  37      -1.442  31.618  10.209  1.00  1.00            
ATOM    283   CA ASN A  37      -2.494  32.567  10.299  1.00  1.00            
ATOM    284   CB ASN A  37      -3.589  32.429   9.229  1.00  1.00            
ATOM    285   CG ASN A  37      -4.522  33.627   9.380  1.00  1.00            
ATOM    286  OD1 ASN A  37      -5.088  33.863  10.447  1.00  1.00            
ATOM    287  ND2 ASN A  37      -4.682  34.417   8.285  1.00  1.00            
ATOM    288    C ASN A  37      -3.130  32.347  11.619  1.00  1.00            
ATOM    289    O ASN A  37      -4.022  31.513  11.770  1.00  1.00            
ATOM    290    N LEU A  38      -2.655  33.093  12.626  1.00  1.00            
ATOM    291   CA LEU A  38      -3.252  32.998  13.913  1.00  1.00            
ATOM    292   CB LEU A  38      -2.253  32.707  15.043  1.00  1.00            
ATOM    293   CG LEU A  38      -1.565  31.335  14.912  1.00  1.00            
ATOM    294  CD1 LEU A  38      -0.609  31.076  16.086  1.00  1.00            
ATOM    295  CD2 LEU A  38      -2.593  30.209  14.719  1.00  1.00            
ATOM    296    C LEU A  38      -3.829  34.352  14.156  1.00  1.00            
ATOM    297    O LEU A  38      -3.198  35.373  13.895  1.00  1.00            
ATOM    298    N PRO A  39      -5.036  34.374  14.626  1.00  1.00            
ATOM    299   CA PRO A  39      -5.656  35.643  14.881  1.00  1.00            
ATOM    300   CD PRO A  39      -5.999  33.385  14.169  1.00  1.00            
ATOM    301   CB PRO A  39      -7.161  35.388  14.881  1.00  1.00            
ATOM    302   CG PRO A  39      -7.321  34.148  13.988  1.00  1.00            
ATOM    303    C PRO A  39      -5.192  36.272  16.147  1.00  1.00            
ATOM    304    O PRO A  39      -4.613  35.585  16.991  1.00  1.00            
ATOM    305    N GLY A  40      -5.435  37.588  16.289  1.00  1.00            
ATOM    306   CA GLY A  40      -5.089  38.269  17.495  1.00  1.00            
ATOM    307    C GLY A  40      -4.488  39.575  17.115  1.00  1.00            
ATOM    308    O GLY A  40      -4.334  39.890  15.936  1.00  1.00            
ATOM    309    N LYS A  41      -4.135  40.374  18.134  1.00  1.00            
ATOM    310   CA LYS A  41      -3.515  41.634  17.885  1.00  1.00            
ATOM    311   CB LYS A  41      -3.509  42.510  19.149  1.00  1.00            
ATOM    312   CG LYS A  41      -4.928  42.735  19.689  1.00  1.00            
ATOM    313   CD LYS A  41      -4.996  43.198  21.148  1.00  1.00            
ATOM    314   CE LYS A  41      -6.410  43.156  21.736  1.00  1.00            
ATOM    315   NZ LYS A  41      -6.372  43.487  23.177  1.00  1.00            
ATOM    316    C LYS A  41      -2.124  41.296  17.489  1.00  1.00            
ATOM    317    O LYS A  41      -1.512  40.399  18.068  1.00  1.00            
ATOM    318    N TRP A  42      -1.578  41.990  16.476  1.00  1.00            
ATOM    319   CA TRP A  42      -0.279  41.570  16.060  1.00  1.00            
ATOM    320   CB TRP A  42      -0.199  41.094  14.597  1.00  1.00            
ATOM    321   CG TRP A  42      -0.399  42.184  13.570  1.00  1.00            
ATOM    322  CD2 TRP A  42      -1.648  42.480  12.929  1.00  1.00            
ATOM    323  CD1 TRP A  42       0.518  43.050  13.049  1.00  1.00            
ATOM    324  NE1 TRP A  42      -0.082  43.867  12.120  1.00  1.00            
ATOM    325  CE2 TRP A  42      -1.416  43.527  12.037  1.00  1.00            
ATOM    326  CE3 TRP A  42      -2.887  41.923  13.067  1.00  1.00            
ATOM    327  CZ2 TRP A  42      -2.425  44.034  11.267  1.00  1.00            
ATOM    328  CZ3 TRP A  42      -3.901  42.441  12.293  1.00  1.00            
ATOM    329  CH2 TRP A  42      -3.675  43.475  11.410  1.00  1.00            
ATOM    330    C TRP A  42       0.670  42.707  16.181  1.00  1.00            
ATOM    331    O TRP A  42       0.270  43.861  16.334  1.00  1.00            
ATOM    332    N LYS A  43       1.978  42.381  16.142  4.00  1.00            
ATOM    333   CA LYS A  43       2.989  43.392  16.240  4.00  1.00            
ATOM    334   CB LYS A  43       3.819  43.306  17.535  4.00  1.00            
ATOM    335   CG LYS A  43       2.983  43.422  18.816  4.00  1.00            
ATOM    336   CD LYS A  43       3.771  43.052  20.073  4.00  1.00            
ATOM    337   CE LYS A  43       2.899  42.823  21.311  4.00  1.00            
ATOM    338   NZ LYS A  43       2.134  44.047  21.633  4.00  1.00            
ATOM    339    C LYS A  43       3.956  43.165  15.110  4.00  1.00            
ATOM    340    O LYS A  43       3.926  42.155  14.409  4.00  1.00            
ATOM    341    N PRO A  44       4.784  44.152  14.928  4.00  0.00            
ATOM    342   CA PRO A  44       5.793  44.141  13.898  4.00  0.00            
ATOM    343   CD PRO A  44       4.327  45.506  15.209  4.00  0.00            
ATOM    344   CB PRO A  44       6.017  45.599  13.494  4.00  0.00            
ATOM    345   CG PRO A  44       5.429  46.416  14.651  4.00  0.00            
ATOM    346    C PRO A  44       7.057  43.473  14.324  4.00  0.00            
ATOM    347    O PRO A  44       7.103  42.857  15.389  4.00  0.00            
ATOM    348    N LYS A  45       8.098  43.616  13.474  4.00  0.00            
ATOM    349   CA LYS A  45       9.308  42.871  13.600  4.00  0.00            
ATOM    350   CB LYS A  45       9.348  41.836  12.499  4.00  0.00            
ATOM    351   CG LYS A  45       8.759  42.446  11.211  4.00  0.00            
ATOM    352   CD LYS A  45       9.566  43.557  10.529  4.00  0.00            
ATOM    353   CE LYS A  45       8.779  44.279   9.435  4.00  0.00            
ATOM    354   NZ LYS A  45       7.534  44.840  10.009  4.00  0.00            
ATOM    355    C LYS A  45      10.512  43.675  13.301  4.00  0.00            
ATOM    356    O LYS A  45      10.553  44.903  13.329  4.00  0.00            
ATOM    357    N MET A  46      11.542  42.861  13.030  4.00  0.00            
ATOM    358   CA MET A  46      12.855  43.162  12.582  4.00  0.00            
ATOM    359   CB MET A  46      13.344  44.562  12.982  4.00  0.00            
ATOM    360   CG MET A  46      14.593  45.009  12.222  4.00  0.00            
ATOM    361   SD MET A  46      15.163  46.685  12.638  4.00  0.00            
ATOM    362   CE MET A  46      13.652  47.520  12.069  4.00  0.00            
ATOM    363    C MET A  46      13.670  42.147  13.303  4.00  0.00            
ATOM    364    O MET A  46      13.722  42.160  14.531  4.00  0.00            
ATOM    365    N ILE A  47      14.342  41.238  12.575  4.00  0.00            
ATOM    366   CA ILE A  47      14.929  40.167  13.319  4.00  0.00            
ATOM    367   CB ILE A  47      14.050  38.941  13.261  4.00  0.00            
ATOM    368  CG1 ILE A  47      12.604  39.301  13.644  4.00  0.00            
ATOM    369  CG2 ILE A  47      14.628  37.859  14.187  4.00  0.00            
ATOM    370  CD1 ILE A  47      12.441  39.799  15.078  4.00  0.00            
ATOM    371    C ILE A  47      16.230  39.801  12.697  4.00  0.00            
ATOM    372    O ILE A  47      16.519  40.187  11.565  4.00  0.00            
ATOM    373    N GLY A  48      17.065  39.046  13.441  4.00  0.00            
ATOM    374   CA GLY A  48      18.287  38.641  12.835  4.00  0.00            
ATOM    375    C GLY A  48      19.157  37.927  13.801  4.00  0.00            
ATOM    376    O GLY A  48      18.704  37.110  14.601  4.00  0.00            
ATOM    377    N GLY A  49      20.461  38.251  13.736  4.00  0.00            
ATOM    378   CA GLY A  49      21.414  37.588  14.561  4.00  0.00            
ATOM    379    C GLY A  49      22.428  36.908  13.696  4.00  0.00            
ATOM    380    O GLY A  49      23.510  36.548  14.156  4.00  0.00            
ATOM    381    N ILE A  50      22.101  36.719  12.411  3.00  0.00            
ATOM    382   CA ILE A  50      23.011  36.160  11.453  3.00  0.00            
ATOM    383   CB ILE A  50      22.497  34.929  10.767  3.00  0.00            
ATOM    384  CG1 ILE A  50      21.233  35.250   9.957  3.00  0.00            
ATOM    385  CG2 ILE A  50      22.296  33.839  11.832  3.00  0.00            
ATOM    386  CD1 ILE A  50      20.837  34.142   8.983  3.00  0.00            
ATOM    387    C ILE A  50      23.076  37.259  10.428  3.00  0.00            
ATOM    388    O ILE A  50      22.520  38.334  10.650  3.00  0.00            
ATOM    389    N GLY A  51      23.753  37.050   9.285  3.00  0.00            
ATOM    390   CA GLY A  51      23.954  38.148   8.378  3.00  0.00            
ATOM    391    C GLY A  51      22.662  38.761   7.912  3.00  0.00            
ATOM    392    O GLY A  51      22.521  39.983   7.932  3.00  0.00            
ATOM    393    N GLY A  52      21.676  37.954   7.480  4.00  0.00            
ATOM    394   CA GLY A  52      20.437  38.536   7.032  4.00  0.00            
ATOM    395    C GLY A  52      19.382  37.779   7.753  4.00  0.00            
ATOM    396    O GLY A  52      19.641  36.681   8.242  4.00  0.00            
ATOM    397    N PHE A  53      18.153  38.317   7.846  4.00  0.00            
ATOM    398   CA PHE A  53      17.248  37.539   8.631  4.00  0.00            
ATOM    399   CB PHE A  53      17.434  37.754  10.148  4.00  0.00            
ATOM    400   CG PHE A  53      16.846  36.583  10.866  4.00  0.00            
ATOM    401  CD1 PHE A  53      17.425  35.341  10.738  4.00  0.00            
ATOM    402  CD2 PHE A  53      15.752  36.723  11.690  4.00  0.00            
ATOM    403  CE1 PHE A  53      16.907  34.249  11.394  4.00  0.00            
ATOM    404  CE2 PHE A  53      15.231  35.634  12.348  4.00  0.00            
ATOM    405   CZ PHE A  53      15.803  34.393  12.198  4.00  0.00            
ATOM    406    C PHE A  53      15.824  37.843   8.243  4.00  0.00            
ATOM    407    O PHE A  53      15.548  38.162   7.088  4.00  0.00            
ATOM    408    N ILE A  54      14.879  37.743   9.213  4.00  0.00            
ATOM    409   CA ILE A  54      13.480  37.786   8.888  4.00  0.00            
ATOM    410   CB ILE A  54      12.765  36.501   9.207  4.00  0.00            
ATOM    411  CG1 ILE A  54      11.353  36.486   8.591  4.00  0.00            
ATOM    412  CG2 ILE A  54      12.771  36.331  10.736  4.00  0.00            
ATOM    413  CD1 ILE A  54      11.337  36.462   7.063  4.00  0.00            
ATOM    414    C ILE A  54      12.694  38.863   9.544  4.00  0.00            
ATOM    415    O ILE A  54      12.992  39.333  10.641  4.00  0.00            
ATOM    416    N LYS A  55      11.649  39.284   8.803  4.00  0.00            
ATOM    417   CA LYS A  55      10.653  40.187   9.277  4.00  0.00            
ATOM    418   CB LYS A  55      10.199  41.228   8.230  4.00  0.00            
ATOM    419   CG LYS A  55       9.640  40.656   6.921  4.00  0.00            
ATOM    420   CD LYS A  55       8.242  40.040   7.022  4.00  0.00            
ATOM    421   CE LYS A  55       7.706  39.537   5.677  4.00  0.00            
ATOM    422   NZ LYS A  55       6.428  38.815   5.869  4.00  0.00            
ATOM    423    C LYS A  55       9.509  39.339   9.642  4.00  0.00            
ATOM    424    O LYS A  55       9.197  38.358   8.968  4.00  0.00            
ATOM    425    N VAL A  56       8.861  39.688  10.754  4.00  0.00            
ATOM    426   CA VAL A  56       7.840  38.821  11.177  4.00  0.00            
ATOM    427   CB VAL A  56       8.356  37.780  12.123  4.00  0.00            
ATOM    428  CG1 VAL A  56       9.379  36.910  11.374  4.00  0.00            
ATOM    429  CG2 VAL A  56       8.946  38.496  13.352  4.00  0.00            
ATOM    430    C VAL A  56       6.765  39.525  11.885  4.00  0.00            
ATOM    431    O VAL A  56       6.879  40.667  12.325  4.00  0.00            
ATOM    432    N ARG A  57       5.648  38.801  11.971  4.00  0.00            
ATOM    433   CA ARG A  57       4.552  39.255  12.731  4.00  0.00            
ATOM    434   CB ARG A  57       3.233  38.612  12.278  4.00  0.00            
ATOM    435   CG ARG A  57       2.077  38.770  13.261  4.00  0.00            
ATOM    436   CD ARG A  57       0.791  38.109  12.765  4.00  0.00            
ATOM    437   NE ARG A  57      -0.157  38.054  13.911  4.00  0.00            
ATOM    438   CZ ARG A  57      -1.477  38.338  13.721  4.00  0.00            
ATOM    439  NH1 ARG A  57      -1.919  38.750  12.497  4.00  0.00            
ATOM    440  NH2 ARG A  57      -2.354  38.210  14.759  4.00  0.00            
ATOM    441    C ARG A  57       4.836  38.806  14.130  4.00  0.00            
ATOM    442    O ARG A  57       5.383  37.725  14.339  4.00  0.00            
ATOM    443    N GLN A  58       4.494  39.642  15.128  4.00  1.00            
ATOM    444   CA GLN A  58       4.760  39.269  16.486  4.00  1.00            
ATOM    445   CB GLN A  58       5.495  40.370  17.268  4.00  1.00            
ATOM    446   CG GLN A  58       5.947  39.950  18.666  4.00  1.00            
ATOM    447   CD GLN A  58       6.816  41.070  19.216  4.00  1.00            
ATOM    448  OE1 GLN A  58       7.538  41.734  18.475  4.00  1.00            
ATOM    449  NE2 GLN A  58       6.750  41.287  20.557  4.00  1.00            
ATOM    450    C GLN A  58       3.427  39.016  17.132  4.00  1.00            
ATOM    451    O GLN A  58       2.450  39.702  16.835  4.00  1.00            
ATOM    452    N TYR A  59       3.357  38.011  18.032  4.00  1.00            
ATOM    453   CA TYR A  59       2.123  37.599  18.652  4.00  1.00            
ATOM    454   CB TYR A  59       1.729  36.183  18.176  4.00  1.00            
ATOM    455   CG TYR A  59       0.457  35.690  18.779  4.00  1.00            
ATOM    456  CD1 TYR A  59      -0.762  36.158  18.346  4.00  1.00            
ATOM    457  CD2 TYR A  59       0.482  34.721  19.759  4.00  1.00            
ATOM    458  CE1 TYR A  59      -1.933  35.686  18.894  4.00  1.00            
ATOM    459  CE2 TYR A  59      -0.684  34.244  20.309  4.00  1.00            
ATOM    460   CZ TYR A  59      -1.895  34.727  19.878  4.00  1.00            
ATOM    461   OH TYR A  59      -3.093  34.239  20.440  4.00  1.00            
ATOM    462    C TYR A  59       2.366  37.564  20.139  4.00  1.00            
ATOM    463    O TYR A  59       3.504  37.440  20.587  4.00  1.00            
ATOM    464    N ASP A  60       1.285  37.693  20.941  4.00  1.00            
ATOM    465   CA ASP A  60       1.348  37.762  22.383  4.00  1.00            
ATOM    466   CB ASP A  60       0.195  38.582  22.983  4.00  1.00            
ATOM    467   CG ASP A  60       0.357  40.020  22.512  4.00  1.00            
ATOM    468  OD1 ASP A  60       1.521  40.502  22.464  4.00  1.00            
ATOM    469  OD2 ASP A  60      -0.681  40.650  22.182  4.00  1.00            
ATOM    470    C ASP A  60       1.247  36.367  22.948  4.00  1.00            
ATOM    471    O ASP A  60       1.788  35.414  22.390  4.00  1.00            
ATOM    472    N GLN A  61       0.549  36.232  24.104  4.00  1.00            
ATOM    473   CA GLN A  61       0.410  35.000  24.847  4.00  1.00            
ATOM    474   CB GLN A  61      -0.501  35.141  26.077  4.00  1.00            
ATOM    475   CG GLN A  61      -0.660  33.845  26.873  4.00  1.00            
ATOM    476   CD GLN A  61      -1.758  34.080  27.900  4.00  1.00            
ATOM    477  OE1 GLN A  61      -1.529  34.003  29.105  4.00  1.00            
ATOM    478  NE2 GLN A  61      -2.988  34.378  27.405  4.00  1.00            
ATOM    479    C GLN A  61      -0.196  33.926  23.988  4.00  1.00            
ATOM    480    O GLN A  61      -1.325  34.065  23.519  4.00  1.00            
ATOM    481    N ILE A  62       0.554  32.822  23.739  4.00  1.00            
ATOM    482   CA ILE A  62       0.041  31.816  22.847  4.00  1.00            
ATOM    483   CB ILE A  62       1.174  31.094  22.144  4.00  1.00            
ATOM    484  CG1 ILE A  62       0.705  30.264  20.930  4.00  1.00            
ATOM    485  CG2 ILE A  62       2.069  30.408  23.182  4.00  1.00            
ATOM    486  CD1 ILE A  62      -0.259  29.116  21.215  4.00  1.00            
ATOM    487    C ILE A  62      -1.062  30.913  23.391  4.00  1.00            
ATOM    488    O ILE A  62      -2.137  31.070  22.814  4.00  1.00            
ATOM    489    N PRO A  63      -1.082  29.993  24.367  4.00  1.00            
ATOM    490   CA PRO A  63       0.015  29.349  25.074  4.00  1.00            
ATOM    491   CD PRO A  63      -2.325  29.857  25.110  4.00  1.00            
ATOM    492   CB PRO A  63      -0.541  28.916  26.428  4.00  1.00            
ATOM    493   CG PRO A  63      -2.052  28.798  26.186  4.00  1.00            
ATOM    494    C PRO A  63       0.533  28.166  24.287  4.00  1.00            
ATOM    495    O PRO A  63      -0.227  27.610  23.496  4.00  1.00            
ATOM    496    N VAL A  64       1.806  27.744  24.502  4.00  1.00            
ATOM    497   CA VAL A  64       2.354  26.648  23.737  4.00  1.00            
ATOM    498   CB VAL A  64       3.551  27.025  22.907  4.00  1.00            
ATOM    499  CG1 VAL A  64       3.099  28.005  21.813  4.00  1.00            
ATOM    500  CG2 VAL A  64       4.640  27.593  23.832  4.00  1.00            
ATOM    501    C VAL A  64       2.760  25.518  24.635  4.00  1.00            
ATOM    502    O VAL A  64       3.259  25.724  25.740  4.00  1.00            
ATOM    503    N GLU A  65       2.516  24.280  24.152  4.00  1.00            
ATOM    504   CA GLU A  65       2.887  23.040  24.782  4.00  1.00            
ATOM    505   CB GLU A  65       2.091  21.834  24.256  4.00  1.00            
ATOM    506   CG GLU A  65       0.577  21.894  24.466  4.00  1.00            
ATOM    507   CD GLU A  65      -0.015  20.761  23.635  4.00  1.00            
ATOM    508  OE1 GLU A  65       0.788  19.983  23.053  4.00  1.00            
ATOM    509  OE2 GLU A  65      -1.269  20.658  23.563  4.00  1.00            
ATOM    510    C GLU A  65       4.276  22.801  24.284  4.00  1.00            
ATOM    511    O GLU A  65       4.761  23.510  23.405  4.00  1.00            
ATOM    512    N ILE A  66       4.958  21.800  24.859  4.00  1.00            
ATOM    513   CA ILE A  66       6.254  21.406  24.391  4.00  1.00            
ATOM    514   CB ILE A  66       7.377  21.643  25.357  4.00  1.00            
ATOM    515  CG1 ILE A  66       7.368  23.101  25.820  4.00  1.00            
ATOM    516  CG2 ILE A  66       8.705  21.335  24.638  4.00  1.00            
ATOM    517  CD1 ILE A  66       8.495  23.379  26.805  4.00  1.00            
ATOM    518    C ILE A  66       6.060  19.944  24.208  4.00  1.00            
ATOM    519    O ILE A  66       5.079  19.525  23.595  4.00  1.00            
ATOM    520    N CYS A  67       6.981  19.123  24.722  3.00  1.00            
ATOM    521   CA CYS A  67       6.817  17.719  24.575  3.00  1.00            
ATOM    522   CB CYS A  67       7.933  16.936  25.281  3.00  1.00            
ATOM    523   SG CYS A  67       9.579  17.366  24.638  3.00  1.00            
ATOM    524    C CYS A  67       5.521  17.378  25.241  3.00  1.00            
ATOM    525    O CYS A  67       4.747  16.566  24.737  3.00  1.00            
ATOM    526    N GLY A  68       5.249  18.010  26.399  3.00  1.00            
ATOM    527   CA GLY A  68       4.019  17.791  27.102  3.00  1.00            
ATOM    528    C GLY A  68       3.952  18.858  28.138  3.00  1.00            
ATOM    529    O GLY A  68       2.918  19.082  28.765  3.00  1.00            
ATOM    530    N HIS A  69       5.091  19.544  28.329  4.00  1.00            
ATOM    531   CA HIS A  69       5.190  20.603  29.283  4.00  1.00            
ATOM    532  ND1 HIS A  69       7.966  19.637  31.074  4.00  1.00            
ATOM    533   CG HIS A  69       7.547  19.953  29.800  4.00  1.00            
ATOM    534   CB HIS A  69       6.634  21.093  29.455  4.00  1.00            
ATOM    535  NE2 HIS A  69       8.854  18.116  29.714  4.00  1.00            
ATOM    536  CD2 HIS A  69       8.099  19.017  28.984  4.00  1.00            
ATOM    537  CE1 HIS A  69       8.745  18.530  30.964  4.00  1.00            
ATOM    538    C HIS A  69       4.353  21.717  28.741  4.00  1.00            
ATOM    539    O HIS A  69       4.158  21.826  27.532  4.00  1.00            
ATOM    540    N LYS A  70       3.800  22.563  29.630  4.00  1.00            
ATOM    541   CA LYS A  70       2.940  23.615  29.170  4.00  1.00            
ATOM    542   CB LYS A  70       1.643  23.714  29.988  4.00  1.00            
ATOM    543   CG LYS A  70       1.889  23.842  31.494  4.00  1.00            
ATOM    544   CD LYS A  70       0.656  24.280  32.289  4.00  1.00            
ATOM    545   CE LYS A  70       0.868  24.284  33.807  4.00  1.00            
ATOM    546   NZ LYS A  70      -0.343  24.793  34.491  4.00  1.00            
ATOM    547    C LYS A  70       3.643  24.921  29.301  4.00  1.00            
ATOM    548    O LYS A  70       4.488  25.086  30.178  4.00  1.00            
ATOM    549    N ALA A  71       3.313  25.893  28.421  4.00  1.00            
ATOM    550   CA ALA A  71       4.003  27.140  28.543  4.00  1.00            
ATOM    551   CB ALA A  71       5.421  27.112  27.943  4.00  1.00            
ATOM    552    C ALA A  71       3.268  28.252  27.875  4.00  1.00            
ATOM    553    O ALA A  71       2.334  28.035  27.105  4.00  1.00            
ATOM    554    N ILE A  72       3.689  29.498  28.195  4.00  1.00            
ATOM    555   CA ILE A  72       3.075  30.666  27.634  4.00  1.00            
ATOM    556   CB ILE A  72       2.184  31.395  28.597  4.00  1.00            
ATOM    557  CG1 ILE A  72       3.008  31.966  29.761  4.00  1.00            
ATOM    558  CG2 ILE A  72       1.078  30.423  29.044  4.00  1.00            
ATOM    559  CD1 ILE A  72       2.240  32.977  30.610  4.00  1.00            
ATOM    560    C ILE A  72       4.142  31.629  27.228  4.00  1.00            
ATOM    561    O ILE A  72       5.248  31.604  27.766  4.00  1.00            
ATOM    562    N GLY A  73       3.842  32.502  26.239  4.00  1.00            
ATOM    563   CA GLY A  73       4.831  33.476  25.889  4.00  1.00            
ATOM    564    C GLY A  73       4.561  34.075  24.541  4.00  1.00            
ATOM    565    O GLY A  73       3.531  33.817  23.920  4.00  1.00            
ATOM    566    N THR A  74       5.523  34.902  24.065  4.00  1.00            
ATOM    567   CA THR A  74       5.418  35.611  22.818  4.00  1.00            
ATOM    568   CB THR A  74       6.346  36.783  22.706  4.00  1.00            
ATOM    569  OG1 THR A  74       6.005  37.569  21.573  4.00  1.00            
ATOM    570  CG2 THR A  74       7.784  36.255  22.572  4.00  1.00            
ATOM    571    C THR A  74       5.759  34.676  21.696  4.00  1.00            
ATOM    572    O THR A  74       6.417  33.658  21.905  4.00  1.00            
ATOM    573    N VAL A  75       5.285  34.984  20.466  4.00  1.00            
ATOM    574   CA VAL A  75       5.639  34.152  19.348  4.00  1.00            
ATOM    575   CB VAL A  75       4.663  33.041  19.077  4.00  1.00            
ATOM    576  CG1 VAL A  75       3.321  33.640  18.621  4.00  1.00            
ATOM    577  CG2 VAL A  75       5.301  32.075  18.064  4.00  1.00            
ATOM    578    C VAL A  75       5.755  34.986  18.132  4.00  1.00            
ATOM    579    O VAL A  75       5.034  35.967  17.961  4.00  1.00            
ATOM    580    N LEU A  76       6.692  34.612  17.246  4.00  1.00            
ATOM    581   CA LEU A  76       6.827  35.396  16.066  4.00  1.00            
ATOM    582   CB LEU A  76       8.227  36.001  15.863  4.00  1.00            
ATOM    583   CG LEU A  76       8.633  36.977  16.983  4.00  1.00            
ATOM    584  CD1 LEU A  76       8.875  36.231  18.305  4.00  1.00            
ATOM    585  CD2 LEU A  76       9.811  37.869  16.563  4.00  1.00            
ATOM    586    C LEU A  76       6.524  34.537  14.876  4.00  1.00            
ATOM    587    O LEU A  76       7.054  33.434  14.742  4.00  1.00            
ATOM    588    N VAL A  77       5.639  35.029  13.980  4.00  1.00            
ATOM    589   CA VAL A  77       5.319  34.306  12.779  4.00  1.00            
ATOM    590   CB VAL A  77       3.865  34.370  12.407  4.00  1.00            
ATOM    591  CG1 VAL A  77       3.681  33.741  11.015  4.00  1.00            
ATOM    592  CG2 VAL A  77       3.061  33.676  13.514  4.00  1.00            
ATOM    593    C VAL A  77       6.079  34.972  11.684  4.00  1.00            
ATOM    594    O VAL A  77       6.009  36.190  11.518  4.00  1.00            
ATOM    595    N GLY A  78       6.848  34.185  10.914  4.00  1.00            
ATOM    596   CA GLY A  78       7.602  34.744   9.839  4.00  1.00            
ATOM    597    C GLY A  78       8.353  33.638   9.215  4.00  1.00            
ATOM    598    O GLY A  78       8.686  32.632   9.837  4.00  1.00            
ATOM    599    N PRO A  79       8.630  33.845   7.975  1.00  1.00            
ATOM    600   CA PRO A  79       9.348  32.824   7.295  1.00  1.00            
ATOM    601   CD PRO A  79       7.630  34.461   7.110  1.00  1.00            
ATOM    602   CB PRO A  79       9.095  33.036   5.804  1.00  1.00            
ATOM    603   CG PRO A  79       7.704  33.700   5.779  1.00  1.00            
ATOM    604    C PRO A  79      10.771  32.648   7.670  1.00  1.00            
ATOM    605    O PRO A  79      11.551  33.599   7.660  1.00  1.00            
ATOM    606    N THR A  80      11.064  31.390   7.984  1.00  1.00            
ATOM    607   CA THR A  80      12.320  30.794   8.270  1.00  1.00            
ATOM    608   CB THR A  80      12.625  30.713   9.739  1.00  1.00            
ATOM    609  OG1 THR A  80      12.852  32.011  10.268  1.00  1.00            
ATOM    610  CG2 THR A  80      13.797  29.754   9.992  1.00  1.00            
ATOM    611    C THR A  80      12.038  29.406   7.815  1.00  1.00            
ATOM    612    O THR A  80      10.882  28.995   7.815  1.00  1.00            
ATOM    613    N PRO A  81      13.006  28.663   7.401  1.00  1.00            
ATOM    614   CA PRO A  81      12.723  27.326   6.971  1.00  1.00            
ATOM    615   CD PRO A  81      14.216  29.200   6.806  1.00  1.00            
ATOM    616   CB PRO A  81      13.970  26.868   6.202  1.00  1.00            
ATOM    617   CG PRO A  81      15.040  27.944   6.495  1.00  1.00            
ATOM    618    C PRO A  81      12.399  26.532   8.183  1.00  1.00            
ATOM    619    O PRO A  81      11.937  25.402   8.041  1.00  1.00            
ATOM    620    N VAL A  82      12.630  27.087   9.393  1.00  1.00            
ATOM    621   CA VAL A  82      12.392  26.239  10.514  1.00  1.00            
ATOM    622   CB VAL A  82      13.653  25.723  11.149  1.00  1.00            
ATOM    623  CG1 VAL A  82      14.398  24.851  10.124  1.00  1.00            
ATOM    624  CG2 VAL A  82      14.469  26.917  11.675  1.00  1.00            
ATOM    625    C VAL A  82      11.610  26.889  11.598  1.00  1.00            
ATOM    626    O VAL A  82      11.511  28.109  11.705  1.00  1.00            
ATOM    627    N ASN A  83      11.027  26.010  12.437  1.00  1.00            
ATOM    628   CA ASN A  83      10.249  26.352  13.586  1.00  1.00            
ATOM    629   CB ASN A  83       9.101  25.349  13.801  1.00  1.00            
ATOM    630   CG ASN A  83       8.178  25.816  14.914  1.00  1.00            
ATOM    631  OD1 ASN A  83       8.490  26.742  15.660  1.00  1.00            
ATOM    632  ND2 ASN A  83       7.005  25.141  15.036  1.00  1.00            
ATOM    633    C ASN A  83      11.175  26.227  14.724  1.00  1.00            
ATOM    634    O ASN A  83      11.683  25.146  15.016  1.00  1.00            
ATOM    635    N ILE A  84      11.437  27.352  15.395  4.00  1.00            
ATOM    636   CA ILE A  84      12.384  27.236  16.440  4.00  1.00            
ATOM    637   CB ILE A  84      13.606  28.083  16.172  4.00  1.00            
ATOM    638  CG1 ILE A  84      14.757  27.698  17.101  4.00  1.00            
ATOM    639  CG2 ILE A  84      13.224  29.573  16.217  4.00  1.00            
ATOM    640  CD1 ILE A  84      15.373  26.335  16.781  4.00  1.00            
ATOM    641    C ILE A  84      11.734  27.639  17.705  4.00  1.00            
ATOM    642    O ILE A  84      11.186  28.733  17.834  4.00  1.00            
ATOM    643    N ILE A  85      11.730  26.717  18.676  4.00  1.00            
ATOM    644   CA ILE A  85      11.242  27.158  19.930  4.00  1.00            
ATOM    645   CB ILE A  85      10.739  26.089  20.858  4.00  1.00            
ATOM    646  CG1 ILE A  85      10.074  26.760  22.072  4.00  1.00            
ATOM    647  CG2 ILE A  85      11.871  25.114  21.202  4.00  1.00            
ATOM    648  CD1 ILE A  85       9.207  25.816  22.901  4.00  1.00            
ATOM    649    C ILE A  85      12.424  27.868  20.523  4.00  1.00            
ATOM    650    O ILE A  85      13.557  27.449  20.304  4.00  1.00            
ATOM    651    N GLY A  86      12.233  29.004  21.225  1.00  1.00            
ATOM    652   CA GLY A  86      13.409  29.707  21.675  1.00  1.00            
ATOM    653    C GLY A  86      13.455  29.775  23.145  1.00  1.00            
ATOM    654    O GLY A  86      12.681  29.142  23.858  1.00  1.00            
ATOM    655    N ARG A  87      14.367  30.639  23.600  2.00  1.00            
ATOM    656   CA ARG A  87      14.746  30.803  24.960  2.00  1.00            
ATOM    657   CB ARG A  87      15.878  31.826  25.095  2.00  1.00            
ATOM    658   CG ARG A  87      16.403  32.016  26.513  2.00  1.00            
ATOM    659   CD ARG A  87      17.222  33.298  26.605  2.00  1.00            
ATOM    660   NE ARG A  87      16.473  34.280  25.775  2.00  1.00            
ATOM    661   CZ ARG A  87      16.153  35.510  26.266  2.00  1.00            
ATOM    662  NH1 ARG A  87      16.604  35.891  27.498  2.00  1.00            
ATOM    663  NH2 ARG A  87      15.365  36.345  25.530  2.00  1.00            
ATOM    664    C ARG A  87      13.594  31.226  25.817  2.00  1.00            
ATOM    665    O ARG A  87      13.487  30.770  26.956  2.00  1.00            
ATOM    666    N ASN A  88      12.705  32.103  25.311  2.00  1.00            
ATOM    667   CA ASN A  88      11.580  32.543  26.096  2.00  1.00            
ATOM    668   CB ASN A  88      10.622  33.396  25.250  2.00  1.00            
ATOM    669   CG ASN A  88       9.490  33.893  26.131  2.00  1.00            
ATOM    670  OD1 ASN A  88       9.469  33.655  27.337  2.00  1.00            
ATOM    671  ND2 ASN A  88       8.508  34.593  25.503  2.00  1.00            
ATOM    672    C ASN A  88      10.845  31.293  26.483  2.00  1.00            
ATOM    673    O ASN A  88      10.510  31.084  27.646  2.00  1.00            
ATOM    674    N LEU A  89      10.596  30.423  25.486  2.00  1.00            
ATOM    675   CA LEU A  89       9.881  29.186  25.630  2.00  1.00            
ATOM    676   CB LEU A  89       9.430  28.633  24.270  2.00  1.00            
ATOM    677   CG LEU A  89       8.535  29.639  23.517  2.00  1.00            
ATOM    678  CD1 LEU A  89       7.915  29.027  22.253  2.00  1.00            
ATOM    679  CD2 LEU A  89       7.495  30.271  24.455  2.00  1.00            
ATOM    680    C LEU A  89      10.673  28.125  26.350  2.00  1.00            
ATOM    681    O LEU A  89      10.093  27.309  27.066  2.00  1.00            
ATOM    682    N LEU A  90      12.004  28.040  26.130  2.00  1.00            
ATOM    683   CA LEU A  90      12.765  27.062  26.861  2.00  1.00            
ATOM    684   CB LEU A  90      14.207  26.871  26.382  2.00  1.00            
ATOM    685   CG LEU A  90      14.277  25.963  25.140  2.00  1.00            
ATOM    686  CD1 LEU A  90      13.430  26.516  23.989  2.00  1.00            
ATOM    687  CD2 LEU A  90      15.731  25.670  24.739  2.00  1.00            
ATOM    688    C LEU A  90      12.716  27.475  28.290  2.00  1.00            
ATOM    689    O LEU A  90      12.589  26.635  29.176  2.00  1.00            
ATOM    690    N THR A  91      12.809  28.791  28.555  2.00  1.00            
ATOM    691   CA THR A  91      12.582  29.268  29.887  2.00  1.00            
ATOM    692   CB THR A  91      12.884  30.731  30.036  2.00  1.00            
ATOM    693  OG1 THR A  91      14.237  30.998  29.700  2.00  1.00            
ATOM    694  CG2 THR A  91      12.590  31.156  31.480  2.00  1.00            
ATOM    695    C THR A  91      11.104  29.135  29.978  2.00  1.00            
ATOM    696    O THR A  91      10.445  28.918  28.968  2.00  1.00            
ATOM    697    N GLN A  92      10.521  29.261  31.169  2.00  1.00            
ATOM    698   CA GLN A  92       9.109  29.075  31.269  2.00  1.00            
ATOM    699   CB GLN A  92       8.275  29.931  30.297  2.00  1.00            
ATOM    700   CG GLN A  92       6.764  29.816  30.534  2.00  1.00            
ATOM    701   CD GLN A  92       6.393  30.599  31.791  2.00  1.00            
ATOM    702  OE1 GLN A  92       7.250  31.164  32.470  2.00  1.00            
ATOM    703  NE2 GLN A  92       5.072  30.636  32.113  2.00  1.00            
ATOM    704    C GLN A  92       8.788  27.636  31.074  2.00  1.00            
ATOM    705    O GLN A  92       7.627  27.235  30.992  2.00  1.00            
ATOM    706    N ILE A  93       9.850  26.827  31.017  2.00  1.00            
ATOM    707   CA ILE A  93       9.779  25.402  30.973  2.00  1.00            
ATOM    708   CB ILE A  93       9.689  24.884  29.578  2.00  1.00            
ATOM    709  CG1 ILE A  93       8.319  25.298  29.016  2.00  1.00            
ATOM    710  CG2 ILE A  93       9.939  23.367  29.586  2.00  1.00            
ATOM    711  CD1 ILE A  93       7.162  24.637  29.764  2.00  1.00            
ATOM    712    C ILE A  93      11.074  25.004  31.599  2.00  1.00            
ATOM    713    O ILE A  93      12.065  25.718  31.471  2.00  1.00            
ATOM    714    N GLY A  94      11.127  23.892  32.344  3.00  1.00            
ATOM    715   CA GLY A  94      12.415  23.623  32.906  3.00  1.00            
ATOM    716    C GLY A  94      13.291  23.189  31.782  3.00  1.00            
ATOM    717    O GLY A  94      12.928  22.307  31.006  3.00  1.00            
ATOM    718    N CYS A  95      14.481  23.807  31.668  1.00  1.00            
ATOM    719   CA CYS A  95      15.380  23.392  30.638  1.00  1.00            
ATOM    720   CB CYS A  95      15.135  24.076  29.281  1.00  1.00            
ATOM    721   SG CYS A  95      16.292  23.517  27.994  1.00  1.00            
ATOM    722    C CYS A  95      16.744  23.758  31.085  1.00  1.00            
ATOM    723    O CYS A  95      16.975  24.871  31.556  1.00  1.00            
ATOM    724    N THR A  96      17.693  22.816  30.964  4.00  1.00            
ATOM    725   CA THR A  96      19.009  23.165  31.385  4.00  1.00            
ATOM    726   CB THR A  96      19.325  22.697  32.775  4.00  1.00            
ATOM    727  OG1 THR A  96      19.291  21.280  32.843  4.00  1.00            
ATOM    728  CG2 THR A  96      18.279  23.294  33.732  4.00  1.00            
ATOM    729    C THR A  96      19.989  22.557  30.453  4.00  1.00            
ATOM    730    O THR A  96      19.749  21.494  29.885  4.00  1.00            
ATOM    731    N LEU A  97      21.128  23.241  30.259  4.00  1.00            
ATOM    732   CA LEU A  97      22.119  22.683  29.402  4.00  1.00            
ATOM    733   CB LEU A  97      22.659  23.668  28.350  4.00  1.00            
ATOM    734   CG LEU A  97      21.571  24.110  27.358  4.00  1.00            
ATOM    735  CD1 LEU A  97      22.164  24.898  26.181  4.00  1.00            
ATOM    736  CD2 LEU A  97      20.722  22.911  26.916  4.00  1.00            
ATOM    737    C LEU A  97      23.232  22.277  30.259  4.00  1.00            
ATOM    738    O LEU A  97      23.834  23.091  30.956  4.00  1.00            
ATOM    739    N ASN A  98      23.535  20.980  30.252  4.00  1.00            
ATOM    740   CA ASN A  98      24.605  20.677  31.117  4.00  1.00            
ATOM    741   CB ASN A  98      24.196  20.253  32.552  4.00  1.00            
ATOM    742   CG ASN A  98      23.228  19.077  32.598  4.00  1.00            
ATOM    743  OD1 ASN A  98      23.356  18.197  33.449  4.00  1.00            
ATOM    744  ND2 ASN A  98      22.204  19.079  31.703  4.00  1.00            
ATOM    745    C ASN A  98      25.552  19.745  30.486  4.00  1.00            
ATOM    746    O ASN A  98      25.190  18.904  29.664  4.00  1.00            
ATOM    747    N PHE A  99      26.824  19.950  30.856  1.00  1.00            
ATOM    748   CA PHE A  99      27.919  19.189  30.363  1.00  1.00            
ATOM    749   CB PHE A  99      29.273  19.726  30.868  1.00  1.00            
ATOM    750   CG PHE A  99      29.306  19.555  32.350  1.00  1.00            
ATOM    751  CD1 PHE A  99      28.434  20.249  33.158  1.00  1.00            
ATOM    752  CD2 PHE A  99      30.230  18.715  32.930  1.00  1.00            
ATOM    753  CE1 PHE A  99      28.469  20.091  34.522  1.00  1.00            
ATOM    754  CE2 PHE A  99      30.271  18.555  34.294  1.00  1.00            
ATOM    755   CZ PHE A  99      29.387  19.242  35.090  1.00  1.00            
ATOM    756    C PHE A  99      27.770  17.748  30.861  1.00  1.00            
ATOM    757    O PHE A  99      28.823  17.130  31.170  1.00  1.00            
ATOM    758  OXT PHE A  99      26.616  17.245  30.932  1.00  1.00            
ATOM    759    N PRO B   1      29.588  23.440  33.948  1.00  1.00            
ATOM    760   CA PRO B   1      28.498  23.606  34.952  1.00  1.00            
ATOM    761   CD PRO B   1      30.559  24.582  34.069  1.00  1.00            
ATOM    762   CB PRO B   1      28.904  24.797  35.823  1.00  1.00            
ATOM    763   CG PRO B   1      29.858  25.622  34.950  1.00  1.00            
ATOM    764    C PRO B   1      27.230  23.802  34.213  1.00  1.00            
ATOM    765    O PRO B   1      27.249  24.204  33.051  1.00  1.00            
ATOM    766    N GLN B   2      26.121  23.523  34.909  4.00  1.00            
ATOM    767   CA GLN B   2      24.796  23.545  34.383  4.00  1.00            
ATOM    768   CB GLN B   2      23.873  22.876  35.397  4.00  1.00            
ATOM    769   CG GLN B   2      24.414  21.471  35.690  4.00  1.00            
ATOM    770   CD GLN B   2      24.031  21.074  37.104  4.00  1.00            
ATOM    771  OE1 GLN B   2      24.673  20.220  37.714  4.00  1.00            
ATOM    772  NE2 GLN B   2      22.973  21.725  37.653  4.00  1.00            
ATOM    773    C GLN B   2      24.414  24.959  34.158  4.00  1.00            
ATOM    774    O GLN B   2      24.613  25.828  35.005  4.00  1.00            
ATOM    775    N ILE B   3      23.874  25.214  32.958  4.00  1.00            
ATOM    776   CA ILE B   3      23.412  26.509  32.591  4.00  1.00            
ATOM    777   CB ILE B   3      23.993  26.974  31.277  4.00  1.00            
ATOM    778  CG1 ILE B   3      23.088  28.018  30.596  4.00  1.00            
ATOM    779  CG2 ILE B   3      24.292  25.740  30.416  4.00  1.00            
ATOM    780  CD1 ILE B   3      22.883  29.315  31.370  4.00  1.00            
ATOM    781    C ILE B   3      21.939  26.462  32.454  4.00  1.00            
ATOM    782    O ILE B   3      21.403  25.771  31.591  4.00  1.00            
ATOM    783    N THR B   4      21.251  27.214  33.330  1.00  1.00            
ATOM    784   CA THR B   4      19.828  27.263  33.273  1.00  1.00            
ATOM    785   CB THR B   4      19.175  27.594  34.584  1.00  1.00            
ATOM    786  OG1 THR B   4      19.548  28.898  35.014  1.00  1.00            
ATOM    787  CG2 THR B   4      19.613  26.538  35.617  1.00  1.00            
ATOM    788    C THR B   4      19.477  28.344  32.314  1.00  1.00            
ATOM    789    O THR B   4      20.223  29.310  32.155  1.00  1.00            
ATOM    790    N LEU B   5      18.328  28.201  31.625  1.00  1.00            
ATOM    791   CA LEU B   5      17.995  29.229  30.695  1.00  1.00            
ATOM    792   CB LEU B   5      17.035  28.836  29.558  1.00  1.00            
ATOM    793   CG LEU B   5      17.672  27.861  28.555  1.00  1.00            
ATOM    794  CD1 LEU B   5      16.863  27.793  27.254  1.00  1.00            
ATOM    795  CD2 LEU B   5      19.155  28.187  28.320  1.00  1.00            
ATOM    796    C LEU B   5      17.409  30.391  31.414  1.00  1.00            
ATOM    797    O LEU B   5      16.731  30.266  32.432  1.00  1.00            
ATOM    798    N TRP B   6      17.728  31.571  30.869  1.00  1.00            
ATOM    799   CA TRP B   6      17.315  32.854  31.332  1.00  1.00            
ATOM    800   CB TRP B   6      17.780  33.183  32.755  1.00  1.00            
ATOM    801   CG TRP B   6      17.321  34.542  33.216  1.00  1.00            
ATOM    802  CD2 TRP B   6      18.005  35.318  34.206  1.00  1.00            
ATOM    803  CD1 TRP B   6      16.249  35.284  32.811  1.00  1.00            
ATOM    804  NE1 TRP B   6      16.221  36.478  33.492  1.00  1.00            
ATOM    805  CE2 TRP B   6      17.299  36.511  34.353  1.00  1.00            
ATOM    806  CE3 TRP B   6      19.131  35.055  34.930  1.00  1.00            
ATOM    807  CZ2 TRP B   6      17.715  37.468  35.234  1.00  1.00            
ATOM    808  CZ3 TRP B   6      19.546  36.022  35.817  1.00  1.00            
ATOM    809  CH2 TRP B   6      18.851  37.205  35.965  1.00  1.00            
ATOM    810    C TRP B   6      18.059  33.727  30.395  1.00  1.00            
ATOM    811    O TRP B   6      17.626  33.973  29.270  1.00  1.00            
ATOM    812    N LYS B   7      19.222  34.210  30.861  1.00  1.00            
ATOM    813   CA LYS B   7      20.093  34.968  30.022  1.00  1.00            
ATOM    814   CB LYS B   7      21.254  35.613  30.794  1.00  1.00            
ATOM    815   CG LYS B   7      21.979  36.713  30.022  1.00  1.00            
ATOM    816   CD LYS B   7      21.122  37.967  29.850  1.00  1.00            
ATOM    817   CE LYS B   7      21.917  39.234  29.530  1.00  1.00            
ATOM    818   NZ LYS B   7      22.496  39.147  28.171  1.00  1.00            
ATOM    819    C LYS B   7      20.684  33.985  29.058  1.00  1.00            
ATOM    820    O LYS B   7      20.606  32.777  29.270  1.00  1.00            
ATOM    821    N ARG B   8      21.265  34.491  27.957  1.00  1.00            
ATOM    822   CA ARG B   8      21.818  33.656  26.920  1.00  1.00            
ATOM    823   CB ARG B   8      22.175  34.461  25.663  1.00  1.00            
ATOM    824   CG ARG B   8      22.362  33.628  24.395  1.00  1.00            
ATOM    825   CD ARG B   8      22.831  34.470  23.211  1.00  1.00            
ATOM    826   NE ARG B   8      24.277  34.748  23.441  1.00  1.00            
ATOM    827   CZ ARG B   8      24.943  35.664  22.680  1.00  1.00            
ATOM    828  NH1 ARG B   8      24.301  36.329  21.678  1.00  1.00            
ATOM    829  NH2 ARG B   8      26.260  35.914  22.938  1.00  1.00            
ATOM    830    C ARG B   8      23.055  33.016  27.447  1.00  1.00            
ATOM    831    O ARG B   8      23.716  33.525  28.354  1.00  1.00            
ATOM    832    N PRO B   9      23.350  31.868  26.915  1.00  1.00            
ATOM    833   CA PRO B   9      24.521  31.181  27.361  1.00  1.00            
ATOM    834   CD PRO B   9      22.303  30.951  26.491  1.00  1.00            
ATOM    835   CB PRO B   9      24.377  29.742  26.864  1.00  1.00            
ATOM    836   CG PRO B   9      22.854  29.544  26.782  1.00  1.00            
ATOM    837    C PRO B   9      25.744  31.869  26.850  1.00  1.00            
ATOM    838    O PRO B   9      25.750  32.345  25.715  1.00  1.00            
ATOM    839    N LEU B  10      26.793  31.955  27.691  4.00  1.00            
ATOM    840   CA LEU B  10      28.060  32.477  27.283  4.00  1.00            
ATOM    841   CB LEU B  10      28.459  33.832  27.907  4.00  1.00            
ATOM    842   CG LEU B  10      27.745  35.075  27.348  4.00  1.00            
ATOM    843  CD1 LEU B  10      26.228  35.017  27.577  4.00  1.00            
ATOM    844  CD2 LEU B  10      28.384  36.360  27.905  4.00  1.00            
ATOM    845    C LEU B  10      29.058  31.515  27.824  4.00  1.00            
ATOM    846    O LEU B  10      28.910  31.024  28.942  4.00  1.00            
ATOM    847    N VAL B  11      30.094  31.195  27.032  4.00  1.00            
ATOM    848   CA VAL B  11      31.098  30.318  27.542  4.00  1.00            
ATOM    849   CB VAL B  11      30.918  28.899  27.091  4.00  1.00            
ATOM    850  CG1 VAL B  11      32.101  28.066  27.606  4.00  1.00            
ATOM    851  CG2 VAL B  11      29.546  28.402  27.582  4.00  1.00            
ATOM    852    C VAL B  11      32.402  30.801  26.994  4.00  1.00            
ATOM    853    O VAL B  11      32.452  31.367  25.902  4.00  1.00            
ATOM    854    N THR B  12      33.500  30.609  27.752  4.00  1.00            
ATOM    855   CA THR B  12      34.776  31.023  27.250  4.00  1.00            
ATOM    856   CB THR B  12      35.863  31.043  28.283  4.00  1.00            
ATOM    857  OG1 THR B  12      37.051  31.594  27.732  4.00  1.00            
ATOM    858  CG2 THR B  12      36.121  29.604  28.764  4.00  1.00            
ATOM    859    C THR B  12      35.165  30.003  26.236  4.00  1.00            
ATOM    860    O THR B  12      34.930  28.809  26.415  4.00  1.00            
ATOM    861    N ILE B  13      35.738  30.465  25.112  4.00  1.00            
ATOM    862   CA ILE B  13      36.172  29.562  24.093  4.00  1.00            
ATOM    863   CB ILE B  13      35.362  29.735  22.831  4.00  1.00            
ATOM    864  CG1 ILE B  13      35.759  28.727  21.745  4.00  1.00            
ATOM    865  CG2 ILE B  13      35.433  31.211  22.401  4.00  1.00            
ATOM    866  CD1 ILE B  13      34.761  28.687  20.586  4.00  1.00            
ATOM    867    C ILE B  13      37.601  29.893  23.832  4.00  1.00            
ATOM    868    O ILE B  13      37.941  31.021  23.477  4.00  1.00            
ATOM    869    N ARG B  14      38.502  28.921  24.045  4.00  1.00            
ATOM    870   CA ARG B  14      39.859  29.217  23.720  4.00  1.00            
ATOM    871   CB ARG B  14      40.916  28.556  24.620  4.00  1.00            
ATOM    872   CG ARG B  14      41.123  29.309  25.938  4.00  1.00            
ATOM    873   CD ARG B  14      42.369  28.867  26.707  4.00  1.00            
ATOM    874   NE ARG B  14      42.058  27.568  27.365  4.00  1.00            
ATOM    875   CZ ARG B  14      41.663  27.560  28.671  4.00  1.00            
ATOM    876  NH1 ARG B  14      41.599  28.732  29.369  4.00  1.00            
ATOM    877  NH2 ARG B  14      41.337  26.381  29.276  4.00  1.00            
ATOM    878    C ARG B  14      40.043  28.736  22.323  4.00  1.00            
ATOM    879    O ARG B  14      39.575  27.660  21.956  4.00  1.00            
ATOM    880    N ILE B  15      40.724  29.549  21.499  4.00  1.00            
ATOM    881   CA ILE B  15      40.922  29.211  20.124  4.00  1.00            
ATOM    882   CB ILE B  15      40.138  30.071  19.170  4.00  1.00            
ATOM    883  CG1 ILE B  15      39.974  29.360  17.818  4.00  1.00            
ATOM    884  CG2 ILE B  15      40.817  31.446  19.084  4.00  1.00            
ATOM    885  CD1 ILE B  15      39.042  28.149  17.895  4.00  1.00            
ATOM    886    C ILE B  15      42.367  29.403  19.889  4.00  1.00            
ATOM    887    O ILE B  15      43.134  29.438  20.849  4.00  1.00            
ATOM    888    N GLY B  16      42.782  29.472  18.613  3.00  1.00            
ATOM    889   CA GLY B  16      44.176  29.615  18.340  3.00  1.00            
ATOM    890    C GLY B  16      44.694  30.810  19.076  3.00  1.00            
ATOM    891    O GLY B  16      44.464  31.953  18.688  3.00  1.00            
ATOM    892    N GLY B  17      45.409  30.537  20.186  3.00  1.00            
ATOM    893   CA GLY B  17      46.072  31.527  20.977  3.00  1.00            
ATOM    894    C GLY B  17      45.104  32.516  21.541  3.00  1.00            
ATOM    895    O GLY B  17      45.497  33.645  21.829  3.00  1.00            
ATOM    896    N GLN B  18      43.817  32.165  21.732  4.00  1.00            
ATOM    897   CA GLN B  18      43.034  33.243  22.258  4.00  1.00            
ATOM    898   CB GLN B  18      42.473  34.204  21.195  4.00  1.00            
ATOM    899   CG GLN B  18      43.532  35.055  20.496  4.00  1.00            
ATOM    900   CD GLN B  18      42.788  36.086  19.659  4.00  1.00            
ATOM    901  OE1 GLN B  18      41.559  36.110  19.637  4.00  1.00            
ATOM    902  NE2 GLN B  18      43.549  36.968  18.955  4.00  1.00            
ATOM    903    C GLN B  18      41.862  32.795  23.039  4.00  1.00            
ATOM    904    O GLN B  18      41.471  31.630  23.041  4.00  1.00            
ATOM    905    N LEU B  19      41.286  33.785  23.747  4.00  1.00            
ATOM    906   CA LEU B  19      40.092  33.596  24.495  4.00  1.00            
ATOM    907   CB LEU B  19      40.144  34.143  25.940  4.00  1.00            
ATOM    908   CG LEU B  19      40.576  35.618  26.097  4.00  1.00            
ATOM    909  CD1 LEU B  19      42.004  35.836  25.579  4.00  1.00            
ATOM    910  CD2 LEU B  19      39.557  36.605  25.503  4.00  1.00            
ATOM    911    C LEU B  19      39.006  34.300  23.750  4.00  1.00            
ATOM    912    O LEU B  19      39.246  35.318  23.105  4.00  1.00            
ATOM    913    N LYS B  20      37.784  33.736  23.771  4.00  1.00            
ATOM    914   CA LYS B  20      36.705  34.389  23.093  4.00  1.00            
ATOM    915   CB LYS B  20      36.457  33.914  21.649  4.00  1.00            
ATOM    916   CG LYS B  20      37.482  34.373  20.608  4.00  1.00            
ATOM    917   CD LYS B  20      37.272  33.703  19.245  4.00  1.00            
ATOM    918   CE LYS B  20      38.119  34.289  18.113  4.00  1.00            
ATOM    919   NZ LYS B  20      37.805  33.600  16.839  4.00  1.00            
ATOM    920    C LYS B  20      35.442  34.085  23.815  4.00  1.00            
ATOM    921    O LYS B  20      35.375  33.157  24.620  4.00  1.00            
ATOM    922    N GLU B  21      34.402  34.900  23.554  4.00  1.00            
ATOM    923   CA GLU B  21      33.125  34.621  24.128  4.00  1.00            
ATOM    924   CB GLU B  21      32.211  35.852  24.294  4.00  1.00            
ATOM    925   CG GLU B  21      32.608  36.773  25.455  4.00  1.00            
ATOM    926   CD GLU B  21      33.702  37.726  24.994  4.00  1.00            
ATOM    927  OE1 GLU B  21      33.858  37.894  23.754  4.00  1.00            
ATOM    928  OE2 GLU B  21      34.389  38.307  25.876  4.00  1.00            
ATOM    929    C GLU B  21      32.450  33.662  23.228  4.00  1.00            
ATOM    930    O GLU B  21      32.641  33.689  22.012  4.00  1.00            
ATOM    931    N ALA B  22      31.644  32.766  23.816  4.00  1.00            
ATOM    932   CA ALA B  22      31.025  31.811  22.966  4.00  1.00            
ATOM    933   CB ALA B  22      31.704  30.432  22.986  4.00  1.00            
ATOM    934    C ALA B  22      29.624  31.609  23.392  4.00  1.00            
ATOM    935    O ALA B  22      29.263  31.784  24.555  4.00  1.00            
ATOM    936    N LEU B  23      28.789  31.242  22.410  4.00  1.00            
ATOM    937   CA LEU B  23      27.427  30.967  22.696  4.00  1.00            
ATOM    938   CB LEU B  23      26.439  31.645  21.735  4.00  1.00            
ATOM    939   CG LEU B  23      24.982  31.222  21.998  4.00  1.00            
ATOM    940  CD1 LEU B  23      24.481  31.726  23.360  4.00  1.00            
ATOM    941  CD2 LEU B  23      24.064  31.611  20.831  4.00  1.00            
ATOM    942    C LEU B  23      27.229  29.523  22.502  4.00  1.00            
ATOM    943    O LEU B  23      27.681  28.943  21.516  4.00  1.00            
ATOM    944    N LEU B  24      26.561  28.898  23.473  4.00  1.00            
ATOM    945   CA LEU B  24      26.239  27.535  23.267  4.00  1.00            
ATOM    946   CB LEU B  24      25.807  26.766  24.536  4.00  1.00            
ATOM    947   CG LEU B  24      26.910  26.362  25.531  4.00  1.00            
ATOM    948  CD1 LEU B  24      26.310  25.620  26.738  4.00  1.00            
ATOM    949  CD2 LEU B  24      27.981  25.500  24.850  4.00  1.00            
ATOM    950    C LEU B  24      25.048  27.523  22.429  4.00  1.00            
ATOM    951    O LEU B  24      24.268  28.473  22.422  4.00  1.00            
ATOM    952    N ASP B  25      24.867  26.443  21.671  1.00  1.00            
ATOM    953   CA ASP B  25      23.678  26.586  20.936  1.00  1.00            
ATOM    954   CB ASP B  25      23.849  27.542  19.738  1.00  1.00            
ATOM    955   CG ASP B  25      22.495  27.813  19.092  1.00  1.00            
ATOM    956  OD1 ASP B  25      21.466  27.335  19.639  1.00  1.00            
ATOM    957  OD2 ASP B  25      22.476  28.503  18.037  1.00  1.00            
ATOM    958    C ASP B  25      23.234  25.303  20.401  1.00  1.00            
ATOM    959    O ASP B  25      23.835  24.732  19.493  1.00  1.00            
ATOM    960    N THR B  26      22.122  24.841  20.962  3.00  1.00            
ATOM    961   CA THR B  26      21.582  23.624  20.506  3.00  1.00            
ATOM    962   CB THR B  26      20.460  23.144  21.374  3.00  1.00            
ATOM    963  OG1 THR B  26      20.911  23.022  22.715  3.00  1.00            
ATOM    964  CG2 THR B  26      20.001  21.770  20.859  3.00  1.00            
ATOM    965    C THR B  26      21.077  23.814  19.117  3.00  1.00            
ATOM    966    O THR B  26      21.170  22.923  18.276  3.00  1.00            
ATOM    967    N GLY B  27      20.538  25.014  18.847  3.00  1.00            
ATOM    968   CA GLY B  27      19.884  25.300  17.606  3.00  1.00            
ATOM    969    C GLY B  27      20.792  25.183  16.415  3.00  1.00            
ATOM    970    O GLY B  27      20.392  24.637  15.388  3.00  1.00            
ATOM    971    N ALA B  28      22.036  25.689  16.505  1.00  1.00            
ATOM    972   CA ALA B  28      22.902  25.738  15.354  1.00  1.00            
ATOM    973   CB ALA B  28      24.176  26.566  15.592  1.00  1.00            
ATOM    974    C ALA B  28      23.337  24.366  14.940  1.00  1.00            
ATOM    975    O ALA B  28      23.381  23.434  15.743  1.00  1.00            
ATOM    976    N ASP B  29      23.641  24.228  13.630  1.00  1.00            
ATOM    977   CA ASP B  29      24.176  23.028  13.050  1.00  1.00            
ATOM    978   CB ASP B  29      23.915  22.894  11.539  1.00  1.00            
ATOM    979   CG ASP B  29      22.433  22.647  11.301  1.00  1.00            
ATOM    980  OD1 ASP B  29      21.615  23.041  12.173  1.00  1.00            
ATOM    981  OD2 ASP B  29      22.099  22.051  10.242  1.00  1.00            
ATOM    982    C ASP B  29      25.663  23.196  13.182  1.00  1.00            
ATOM    983    O ASP B  29      26.237  22.975  14.247  1.00  1.00            
ATOM    984    N ASP B  30      26.315  23.635  12.083  1.00  1.00            
ATOM    985   CA ASP B  30      27.735  23.860  12.048  1.00  1.00            
ATOM    986   CB ASP B  30      28.243  24.271  10.659  1.00  1.00            
ATOM    987   CG ASP B  30      27.499  25.546  10.287  1.00  1.00            
ATOM    988  OD1 ASP B  30      26.259  25.458  10.086  1.00  1.00            
ATOM    989  OD2 ASP B  30      28.152  26.620  10.194  1.00  1.00            
ATOM    990    C ASP B  30      28.025  24.993  12.971  1.00  1.00            
ATOM    991    O ASP B  30      27.113  25.667  13.450  1.00  1.00            
ATOM    992    N THR B  31      29.319  25.215  13.269  1.00  1.00            
ATOM    993   CA THR B  31      29.662  26.268  14.172  1.00  1.00            
ATOM    994   CB THR B  31      30.797  25.930  15.093  1.00  1.00            
ATOM    995  OG1 THR B  31      31.979  25.670  14.351  1.00  1.00            
ATOM    996  CG2 THR B  31      30.401  24.698  15.925  1.00  1.00            
ATOM    997    C THR B  31      30.044  27.453  13.383  1.00  1.00            
ATOM    998    O THR B  31      30.642  27.353  12.313  1.00  1.00            
ATOM    999    N VAL B  32      29.678  28.626  13.914  4.00  1.00            
ATOM   1000   CA VAL B  32      29.956  29.820  13.202  4.00  1.00            
ATOM   1001   CB VAL B  32      28.722  30.615  12.891  4.00  1.00            
ATOM   1002  CG1 VAL B  32      29.136  31.919  12.189  4.00  1.00            
ATOM   1003  CG2 VAL B  32      27.763  29.730  12.074  4.00  1.00            
ATOM   1004    C VAL B  32      30.795  30.660  14.058  4.00  1.00            
ATOM   1005    O VAL B  32      30.715  30.615  15.284  4.00  1.00            
ATOM   1006    N LEU B  33      31.662  31.440  13.409  4.00  1.00            
ATOM   1007   CA LEU B  33      32.468  32.254  14.231  4.00  1.00            
ATOM   1008   CB LEU B  33      33.889  31.708  14.463  4.00  1.00            
ATOM   1009   CG LEU B  33      33.925  30.415  15.298  4.00  1.00            
ATOM   1010  CD1 LEU B  33      35.365  29.917  15.501  4.00  1.00            
ATOM   1011  CD2 LEU B  33      33.163  30.582  16.622  4.00  1.00            
ATOM   1012    C LEU B  33      32.609  33.595  13.618  4.00  1.00            
ATOM   1013    O LEU B  33      32.299  33.806  12.446  4.00  1.00            
ATOM   1014    N GLU B  34      33.078  34.551  14.438  1.00  1.00            
ATOM   1015   CA GLU B  34      33.289  35.866  13.936  1.00  1.00            
ATOM   1016   CB GLU B  34      33.531  36.938  15.013  1.00  1.00            
ATOM   1017   CG GLU B  34      33.650  38.345  14.420  1.00  1.00            
ATOM   1018   CD GLU B  34      34.026  39.310  15.534  1.00  1.00            
ATOM   1019  OE1 GLU B  34      34.815  38.904  16.429  1.00  1.00            
ATOM   1020  OE2 GLU B  34      33.540  40.472  15.496  1.00  1.00            
ATOM   1021    C GLU B  34      34.513  35.808  13.082  1.00  1.00            
ATOM   1022    O GLU B  34      35.327  34.893  13.213  1.00  1.00            
ATOM   1023    N GLU B  35      34.664  36.778  12.159  1.00  1.00            
ATOM   1024   CA GLU B  35      35.798  36.763  11.283  1.00  1.00            
ATOM   1025   CB GLU B  35      35.872  37.987  10.357  1.00  1.00            
ATOM   1026   CG GLU B  35      36.950  37.854   9.284  1.00  1.00            
ATOM   1027   CD GLU B  35      36.464  36.771   8.336  1.00  1.00            
ATOM   1028  OE1 GLU B  35      35.249  36.444   8.402  1.00  1.00            
ATOM   1029  OE2 GLU B  35      37.292  36.251   7.540  1.00  1.00            
ATOM   1030    C GLU B  35      37.012  36.779  12.141  1.00  1.00            
ATOM   1031    O GLU B  35      37.212  37.678  12.955  1.00  1.00            
ATOM   1032    N MET B  36      37.847  35.741  11.979  1.00  1.00            
ATOM   1033   CA MET B  36      39.074  35.666  12.697  1.00  1.00            
ATOM   1034   CB MET B  36      38.949  34.948  14.053  1.00  1.00            
ATOM   1035   CG MET B  36      40.080  35.263  15.036  1.00  1.00            
ATOM   1036   SD MET B  36      39.957  36.901  15.824  1.00  1.00            
ATOM   1037   CE MET B  36      40.284  37.861  14.318  1.00  1.00            
ATOM   1038    C MET B  36      39.946  34.833  11.821  1.00  1.00            
ATOM   1039    O MET B  36      39.447  34.020  11.046  1.00  1.00            
ATOM   1040    N ASN B  37      41.275  35.009  11.896  1.00  1.00            
ATOM   1041   CA ASN B  37      42.061  34.209  11.010  1.00  1.00            
ATOM   1042   CB ASN B  37      43.177  34.986  10.295  1.00  1.00            
ATOM   1043   CG ASN B  37      42.489  35.877   9.272  1.00  1.00            
ATOM   1044  OD1 ASN B  37      41.580  36.634   9.604  1.00  1.00            
ATOM   1045  ND2 ASN B  37      42.922  35.777   7.986  1.00  1.00            
ATOM   1046    C ASN B  37      42.680  33.100  11.794  1.00  1.00            
ATOM   1047    O ASN B  37      43.400  33.326  12.765  1.00  1.00            
ATOM   1048    N LEU B  38      42.385  31.855  11.378  1.00  1.00            
ATOM   1049   CA LEU B  38      42.922  30.690  12.018  1.00  1.00            
ATOM   1050   CB LEU B  38      41.847  29.634  12.343  1.00  1.00            
ATOM   1051   CG LEU B  38      40.737  30.154  13.278  1.00  1.00            
ATOM   1052  CD1 LEU B  38      39.731  29.042  13.616  1.00  1.00            
ATOM   1053  CD2 LEU B  38      41.323  30.836  14.523  1.00  1.00            
ATOM   1054    C LEU B  38      43.844  30.077  11.012  1.00  1.00            
ATOM   1055    O LEU B  38      43.741  30.361   9.819  1.00  1.00            
ATOM   1056    N PRO B  39      44.775  29.281  11.457  1.00  1.00            
ATOM   1057   CA PRO B  39      45.703  28.664  10.544  1.00  1.00            
ATOM   1058   CD PRO B  39      45.351  29.463  12.777  1.00  1.00            
ATOM   1059   CB PRO B  39      46.955  28.341  11.364  1.00  1.00            
ATOM   1060   CG PRO B  39      46.502  28.447  12.830  1.00  1.00            
ATOM   1061    C PRO B  39      45.157  27.474   9.823  1.00  1.00            
ATOM   1062    O PRO B  39      44.211  26.856  10.313  1.00  1.00            
ATOM   1063    N GLY B  40      45.728  27.151   8.640  1.00  1.00            
ATOM   1064   CA GLY B  40      45.339  25.956   7.956  1.00  1.00            
ATOM   1065    C GLY B  40      44.925  26.256   6.554  1.00  1.00            
ATOM   1066    O GLY B  40      44.971  27.398   6.100  1.00  1.00            
ATOM   1067    N LYS B  41      44.518  25.195   5.825  1.00  1.00            
ATOM   1068   CA LYS B  41      44.026  25.363   4.491  1.00  1.00            
ATOM   1069   CB LYS B  41      43.808  24.051   3.714  1.00  1.00            
ATOM   1070   CG LYS B  41      45.079  23.294   3.326  1.00  1.00            
ATOM   1071   CD LYS B  41      44.783  21.895   2.775  1.00  1.00            
ATOM   1072   CE LYS B  41      46.012  21.152   2.251  1.00  1.00            
ATOM   1073   NZ LYS B  41      46.720  20.486   3.368  1.00  1.00            
ATOM   1074    C LYS B  41      42.674  25.971   4.662  1.00  1.00            
ATOM   1075    O LYS B  41      41.984  25.685   5.639  1.00  1.00            
ATOM   1076    N TRP B  42      42.257  26.848   3.732  4.00  1.00            
ATOM   1077   CA TRP B  42      40.969  27.450   3.914  4.00  1.00            
ATOM   1078   CB TRP B  42      41.039  28.977   4.089  4.00  1.00            
ATOM   1079   CG TRP B  42      41.767  29.401   5.342  4.00  1.00            
ATOM   1080  CD2 TRP B  42      43.182  29.643   5.405  4.00  1.00            
ATOM   1081  CD1 TRP B  42      41.282  29.621   6.597  4.00  1.00            
ATOM   1082  NE1 TRP B  42      42.306  29.981   7.441  4.00  1.00            
ATOM   1083  CE2 TRP B  42      43.482  30.001   6.719  4.00  1.00            
ATOM   1084  CE3 TRP B  42      44.151  29.573   4.445  4.00  1.00            
ATOM   1085  CZ2 TRP B  42      44.761  30.295   7.096  4.00  1.00            
ATOM   1086  CZ3 TRP B  42      45.440  29.872   4.832  4.00  1.00            
ATOM   1087  CH2 TRP B  42      45.739  30.226   6.130  4.00  1.00            
ATOM   1088    C TRP B  42      40.156  27.184   2.684  4.00  1.00            
ATOM   1089    O TRP B  42      40.684  27.181   1.572  4.00  1.00            
ATOM   1090    N LYS B  43      38.839  26.924   2.860  4.00  1.00            
ATOM   1091   CA LYS B  43      37.990  26.696   1.724  4.00  1.00            
ATOM   1092   CB LYS B  43      37.570  25.218   1.539  4.00  1.00            
ATOM   1093   CG LYS B  43      38.731  24.345   1.039  4.00  1.00            
ATOM   1094   CD LYS B  43      38.441  22.841   1.037  4.00  1.00            
ATOM   1095   CE LYS B  43      38.952  22.103   2.276  4.00  1.00            
ATOM   1096   NZ LYS B  43      38.651  20.657   2.159  4.00  1.00            
ATOM   1097    C LYS B  43      36.750  27.530   1.860  4.00  1.00            
ATOM   1098    O LYS B  43      36.236  27.753   2.951  4.00  1.00            
ATOM   1099    N PRO B  44      36.297  28.023   0.734  4.00  0.00            
ATOM   1100   CA PRO B  44      35.117  28.854   0.708  4.00  0.00            
ATOM   1101   CD PRO B  44      37.249  28.418  -0.294  4.00  0.00            
ATOM   1102   CB PRO B  44      35.172  29.632  -0.603  4.00  0.00            
ATOM   1103   CG PRO B  44      36.676  29.699  -0.921  4.00  0.00            
ATOM   1104    C PRO B  44      33.878  28.036   0.831  4.00  0.00            
ATOM   1105    O PRO B  44      33.930  26.828   0.583  4.00  0.00            
ATOM   1106    N LYS B  45      32.769  28.674   1.239  4.00  0.00            
ATOM   1107   CA LYS B  45      31.559  27.928   1.374  4.00  0.00            
ATOM   1108   CB LYS B  45      31.625  26.911   2.528  4.00  0.00            
ATOM   1109   CG LYS B  45      30.430  25.958   2.603  4.00  0.00            
ATOM   1110   CD LYS B  45      30.372  24.968   1.440  4.00  0.00            
ATOM   1111   CE LYS B  45      29.176  24.020   1.511  4.00  0.00            
ATOM   1112   NZ LYS B  45      29.294  23.140   2.694  4.00  0.00            
ATOM   1113    C LYS B  45      30.478  28.888   1.720  4.00  0.00            
ATOM   1114    O LYS B  45      30.717  30.079   1.920  4.00  0.00            
ATOM   1115    N MET B  46      29.235  28.378   1.776  4.00  0.00            
ATOM   1116   CA MET B  46      28.144  29.204   2.171  4.00  0.00            
ATOM   1117   CB MET B  46      27.074  29.439   1.098  4.00  0.00            
ATOM   1118   CG MET B  46      26.207  28.199   0.872  4.00  0.00            
ATOM   1119   SD MET B  46      24.570  28.531   0.157  4.00  0.00            
ATOM   1120   CE MET B  46      23.770  28.831   1.761  4.00  0.00            
ATOM   1121    C MET B  46      27.413  28.489   3.259  4.00  0.00            
ATOM   1122    O MET B  46      27.432  27.260   3.325  4.00  0.00            
ATOM   1123    N ILE B  47      26.769  29.249   4.167  4.00  0.00            
ATOM   1124   CA ILE B  47      25.959  28.626   5.172  4.00  0.00            
ATOM   1125   CB ILE B  47      26.493  28.795   6.562  4.00  0.00            
ATOM   1126  CG1 ILE B  47      26.542  30.273   6.973  4.00  0.00            
ATOM   1127  CG2 ILE B  47      27.864  28.105   6.604  4.00  0.00            
ATOM   1128  CD1 ILE B  47      26.861  30.468   8.451  4.00  0.00            
ATOM   1129    C ILE B  47      24.613  29.235   5.080  4.00  0.00            
ATOM   1130    O ILE B  47      24.454  30.449   5.207  4.00  0.00            
ATOM   1131    N GLY B  48      23.596  28.396   4.825  4.00  0.00            
ATOM   1132   CA GLY B  48      22.289  28.956   4.737  4.00  0.00            
ATOM   1133    C GLY B  48      21.952  29.437   6.098  4.00  0.00            
ATOM   1134    O GLY B  48      21.776  28.650   7.028  4.00  0.00            
ATOM   1135    N GLY B  49      21.857  30.765   6.247  1.00  0.00            
ATOM   1136   CA GLY B  49      21.407  31.273   7.496  1.00  0.00            
ATOM   1137    C GLY B  49      19.944  31.148   7.351  1.00  0.00            
ATOM   1138    O GLY B  49      19.466  30.659   6.329  1.00  0.00            
ATOM   1139    N ILE B  50      19.172  31.571   8.354  1.00  0.00            
ATOM   1140   CA ILE B  50      17.779  31.428   8.107  1.00  0.00            
ATOM   1141   CB ILE B  50      16.936  31.534   9.334  1.00  0.00            
ATOM   1142  CG1 ILE B  50      17.092  30.273  10.193  1.00  0.00            
ATOM   1143  CG2 ILE B  50      15.507  31.869   8.887  1.00  0.00            
ATOM   1144  CD1 ILE B  50      16.707  28.987   9.460  1.00  0.00            
ATOM   1145    C ILE B  50      17.365  32.550   7.211  1.00  0.00            
ATOM   1146    O ILE B  50      17.552  33.723   7.534  1.00  0.00            
ATOM   1147    N GLY B  51      16.805  32.202   6.035  1.00  0.00            
ATOM   1148   CA GLY B  51      16.293  33.185   5.127  1.00  0.00            
ATOM   1149    C GLY B  51      17.411  34.080   4.697  1.00  0.00            
ATOM   1150    O GLY B  51      17.205  35.272   4.470  1.00  0.00            
ATOM   1151    N GLY B  52      18.635  33.538   4.581  1.00  0.00            
ATOM   1152   CA GLY B  52      19.720  34.369   4.151  1.00  0.00            
ATOM   1153    C GLY B  52      20.898  33.475   3.973  1.00  0.00            
ATOM   1154    O GLY B  52      20.868  32.318   4.389  1.00  0.00            
ATOM   1155    N PHE B  53      21.973  33.981   3.339  4.00  0.00            
ATOM   1156   CA PHE B  53      23.111  33.133   3.156  4.00  0.00            
ATOM   1157   CB PHE B  53      23.447  32.922   1.672  4.00  0.00            
ATOM   1158   CG PHE B  53      22.197  32.381   1.061  4.00  0.00            
ATOM   1159  CD1 PHE B  53      21.210  33.243   0.638  4.00  0.00            
ATOM   1160  CD2 PHE B  53      21.995  31.026   0.919  4.00  0.00            
ATOM   1161  CE1 PHE B  53      20.049  32.768   0.076  4.00  0.00            
ATOM   1162  CE2 PHE B  53      20.835  30.545   0.357  4.00  0.00            
ATOM   1163   CZ PHE B  53      19.860  31.415  -0.067  4.00  0.00            
ATOM   1164    C PHE B  53      24.260  33.804   3.840  4.00  0.00            
ATOM   1165    O PHE B  53      24.610  34.936   3.509  4.00  0.00            
ATOM   1166    N ILE B  54      24.871  33.121   4.832  4.00  0.00            
ATOM   1167   CA ILE B  54      25.998  33.693   5.512  4.00  0.00            
ATOM   1168   CB ILE B  54      26.115  33.318   6.962  4.00  0.00            
ATOM   1169  CG1 ILE B  54      24.943  33.888   7.779  4.00  0.00            
ATOM   1170  CG2 ILE B  54      27.491  33.799   7.453  4.00  0.00            
ATOM   1171  CD1 ILE B  54      23.595  33.249   7.458  4.00  0.00            
ATOM   1172    C ILE B  54      27.192  33.126   4.812  4.00  0.00            
ATOM   1173    O ILE B  54      27.344  31.910   4.707  4.00  0.00            
ATOM   1174    N LYS B  55      28.065  34.002   4.281  4.00  0.00            
ATOM   1175   CA LYS B  55      29.207  33.529   3.555  4.00  0.00            
ATOM   1176   CB LYS B  55      29.884  34.620   2.711  4.00  0.00            
ATOM   1177   CG LYS B  55      30.779  34.064   1.604  4.00  0.00            
ATOM   1178   CD LYS B  55      29.983  33.412   0.470  4.00  0.00            
ATOM   1179   CE LYS B  55      30.850  32.888  -0.677  4.00  0.00            
ATOM   1180   NZ LYS B  55      29.993  32.269  -1.716  4.00  0.00            
ATOM   1181    C LYS B  55      30.198  33.054   4.554  4.00  0.00            
ATOM   1182    O LYS B  55      30.267  33.588   5.660  4.00  0.00            
ATOM   1183    N VAL B  56      30.998  32.027   4.205  4.00  0.00            
ATOM   1184   CA VAL B  56      31.857  31.578   5.250  4.00  0.00            
ATOM   1185   CB VAL B  56      31.225  30.527   6.122  4.00  0.00            
ATOM   1186  CG1 VAL B  56      30.009  31.130   6.847  4.00  0.00            
ATOM   1187  CG2 VAL B  56      30.876  29.314   5.244  4.00  0.00            
ATOM   1188    C VAL B  56      33.133  31.006   4.769  4.00  0.00            
ATOM   1189    O VAL B  56      33.335  30.748   3.583  4.00  0.00            
ATOM   1190    N ARG B  57      34.043  30.829   5.748  4.00  0.00            
ATOM   1191   CA ARG B  57      35.294  30.187   5.523  4.00  0.00            
ATOM   1192   CB ARG B  57      36.521  30.982   5.990  4.00  0.00            
ATOM   1193   CG ARG B  57      36.701  32.290   5.219  4.00  0.00            
ATOM   1194   CD ARG B  57      38.160  32.600   4.879  4.00  0.00            
ATOM   1195   NE ARG B  57      38.939  32.529   6.144  4.00  0.00            
ATOM   1196   CZ ARG B  57      40.302  32.579   6.109  4.00  0.00            
ATOM   1197  NH1 ARG B  57      40.954  32.743   4.919  4.00  0.00            
ATOM   1198  NH2 ARG B  57      41.014  32.459   7.267  4.00  0.00            
ATOM   1199    C ARG B  57      35.231  28.909   6.283  4.00  0.00            
ATOM   1200    O ARG B  57      34.818  28.880   7.442  4.00  0.00            
ATOM   1201    N GLN B  58      35.623  27.803   5.630  4.00  1.00            
ATOM   1202   CA GLN B  58      35.509  26.538   6.285  4.00  1.00            
ATOM   1203   CB GLN B  58      34.978  25.426   5.363  4.00  1.00            
ATOM   1204   CG GLN B  58      33.556  25.663   4.853  4.00  1.00            
ATOM   1205   CD GLN B  58      33.245  24.579   3.830  4.00  1.00            
ATOM   1206  OE1 GLN B  58      32.703  23.525   4.162  4.00  1.00            
ATOM   1207  NE2 GLN B  58      33.608  24.841   2.546  4.00  1.00            
ATOM   1208    C GLN B  58      36.854  26.109   6.716  4.00  1.00            
ATOM   1209    O GLN B  58      37.801  26.095   5.932  4.00  1.00            
ATOM   1210    N TYR B  59      36.971  25.764   8.005  4.00  1.00            
ATOM   1211   CA TYR B  59      38.224  25.239   8.418  4.00  1.00            
ATOM   1212   CB TYR B  59      39.055  26.163   9.323  4.00  1.00            
ATOM   1213   CG TYR B  59      40.337  25.436   9.530  4.00  1.00            
ATOM   1214  CD1 TYR B  59      41.273  25.384   8.521  4.00  1.00            
ATOM   1215  CD2 TYR B  59      40.608  24.812  10.723  4.00  1.00            
ATOM   1216  CE1 TYR B  59      42.461  24.713   8.694  4.00  1.00            
ATOM   1217  CE2 TYR B  59      41.795  24.141  10.901  4.00  1.00            
ATOM   1218   CZ TYR B  59      42.722  24.087   9.889  4.00  1.00            
ATOM   1219   OH TYR B  59      43.939  23.397  10.075  4.00  1.00            
ATOM   1220    C TYR B  59      37.932  23.984   9.141  4.00  1.00            
ATOM   1221    O TYR B  59      36.915  23.854   9.821  4.00  1.00            
ATOM   1222    N ASP B  60      38.837  23.013   8.989  4.00  1.00            
ATOM   1223   CA ASP B  60      38.603  21.735   9.561  4.00  1.00            
ATOM   1224   CB ASP B  60      39.371  20.613   8.841  4.00  1.00            
ATOM   1225   CG ASP B  60      38.765  19.289   9.274  4.00  1.00            
ATOM   1226  OD1 ASP B  60      37.855  19.321  10.146  4.00  1.00            
ATOM   1227  OD2 ASP B  60      39.195  18.233   8.741  4.00  1.00            
ATOM   1228    C ASP B  60      39.065  21.756  11.005  4.00  1.00            
ATOM   1229    O ASP B  60      38.638  22.606  11.785  4.00  1.00            
ATOM   1230    N GLN B  61      39.963  20.813  11.387  4.00  1.00            
ATOM   1231   CA GLN B  61      40.407  20.594  12.750  4.00  1.00            
ATOM   1232   CB GLN B  61      41.568  19.590  12.868  4.00  1.00            
ATOM   1233   CG GLN B  61      42.067  19.434  14.308  4.00  1.00            
ATOM   1234   CD GLN B  61      43.253  18.481  14.323  4.00  1.00            
ATOM   1235  OE1 GLN B  61      43.748  18.103  15.384  4.00  1.00            
ATOM   1236  NE2 GLN B  61      43.729  18.084  13.112  4.00  1.00            
ATOM   1237    C GLN B  61      40.896  21.859  13.408  4.00  1.00            
ATOM   1238    O GLN B  61      41.925  22.409  13.019  4.00  1.00            
ATOM   1239    N ILE B  62      40.171  22.351  14.449  4.00  1.00            
ATOM   1240   CA ILE B  62      40.562  23.611  15.031  4.00  1.00            
ATOM   1241   CB ILE B  62      39.492  24.199  15.906  4.00  1.00            
ATOM   1242  CG1 ILE B  62      38.190  24.417  15.110  4.00  1.00            
ATOM   1243  CG2 ILE B  62      40.047  25.513  16.477  4.00  1.00            
ATOM   1244  CD1 ILE B  62      37.472  23.129  14.705  4.00  1.00            
ATOM   1245    C ILE B  62      41.842  23.565  15.847  4.00  1.00            
ATOM   1246    O ILE B  62      42.816  24.096  15.316  4.00  1.00            
ATOM   1247    N PRO B  63      42.041  23.016  17.053  4.00  1.00            
ATOM   1248   CA PRO B  63      41.037  22.570  18.012  4.00  1.00            
ATOM   1249   CD PRO B  63      43.269  22.248  17.199  4.00  1.00            
ATOM   1250   CB PRO B  63      41.725  21.547  18.918  4.00  1.00            
ATOM   1251   CG PRO B  63      42.914  21.046  18.085  4.00  1.00            
ATOM   1252    C PRO B  63      40.478  23.726  18.825  4.00  1.00            
ATOM   1253    O PRO B  63      41.126  24.771  18.883  4.00  1.00            
ATOM   1254    N VAL B  64      39.298  23.553  19.484  4.00  1.00            
ATOM   1255   CA VAL B  64      38.660  24.582  20.288  4.00  1.00            
ATOM   1256   CB VAL B  64      37.366  25.056  19.690  4.00  1.00            
ATOM   1257  CG1 VAL B  64      36.400  23.861  19.622  4.00  1.00            
ATOM   1258  CG2 VAL B  64      36.840  26.239  20.518  4.00  1.00            
ATOM   1259    C VAL B  64      38.347  24.005  21.639  4.00  1.00            
ATOM   1260    O VAL B  64      38.147  22.798  21.772  4.00  1.00            
ATOM   1261    N GLU B  65      38.313  24.859  22.689  4.00  1.00            
ATOM   1262   CA GLU B  65      38.031  24.376  24.016  4.00  1.00            
ATOM   1263   CB GLU B  65      39.193  24.559  25.003  4.00  1.00            
ATOM   1264   CG GLU B  65      40.413  23.710  24.640  4.00  1.00            
ATOM   1265   CD GLU B  65      41.490  23.960  25.684  4.00  1.00            
ATOM   1266  OE1 GLU B  65      41.169  24.587  26.729  4.00  1.00            
ATOM   1267  OE2 GLU B  65      42.649  23.523  25.453  4.00  1.00            
ATOM   1268    C GLU B  65      36.850  25.111  24.561  4.00  1.00            
ATOM   1269    O GLU B  65      36.709  26.317  24.361  4.00  1.00            
ATOM   1270    N ILE B  66      35.945  24.381  25.245  4.00  1.00            
ATOM   1271   CA ILE B  66      34.817  25.032  25.841  4.00  1.00            
ATOM   1272   CB ILE B  66      33.499  24.537  25.317  4.00  1.00            
ATOM   1273  CG1 ILE B  66      33.405  24.756  23.797  4.00  1.00            
ATOM   1274  CG2 ILE B  66      32.379  25.244  26.099  4.00  1.00            
ATOM   1275  CD1 ILE B  66      32.260  23.982  23.145  4.00  1.00            
ATOM   1276    C ILE B  66      34.855  24.737  27.318  4.00  1.00            
ATOM   1277    O ILE B  66      34.701  23.591  27.735  4.00  1.00            
ATOM   1278    N CYS B  67      35.103  25.778  28.143  3.00  1.00            
ATOM   1279   CA CYS B  67      35.087  25.720  29.586  3.00  1.00            
ATOM   1280   CB CYS B  67      33.674  25.609  30.196  3.00  1.00            
ATOM   1281   SG CYS B  67      32.861  24.013  29.888  3.00  1.00            
ATOM   1282    C CYS B  67      35.934  24.596  30.099  3.00  1.00            
ATOM   1283    O CYS B  67      35.554  23.917  31.050  3.00  1.00            
ATOM   1284    N GLY B  68      37.117  24.370  29.498  3.00  1.00            
ATOM   1285   CA GLY B  68      37.997  23.366  30.030  3.00  1.00            
ATOM   1286    C GLY B  68      37.806  22.081  29.292  3.00  1.00            
ATOM   1287    O GLY B  68      38.650  21.190  29.369  3.00  1.00            
ATOM   1288    N HIS B  69      36.685  21.934  28.566  4.00  1.00            
ATOM   1289   CA HIS B  69      36.499  20.729  27.814  4.00  1.00            
ATOM   1290  ND1 HIS B  69      34.003  20.734  29.847  4.00  1.00            
ATOM   1291   CG HIS B  69      34.326  19.913  28.789  4.00  1.00            
ATOM   1292   CB HIS B  69      35.026  20.378  27.550  4.00  1.00            
ATOM   1293  NE2 HIS B  69      33.311  18.691  30.390  4.00  1.00            
ATOM   1294  CD2 HIS B  69      33.896  18.671  29.136  4.00  1.00            
ATOM   1295  CE1 HIS B  69      33.398  19.951  30.777  4.00  1.00            
ATOM   1296    C HIS B  69      37.166  20.938  26.491  4.00  1.00            
ATOM   1297    O HIS B  69      37.343  22.072  26.049  4.00  1.00            
ATOM   1298    N LYS B  70      37.568  19.839  25.823  4.00  1.00            
ATOM   1299   CA LYS B  70      38.278  19.991  24.587  4.00  1.00            
ATOM   1300   CB LYS B  70      39.615  19.234  24.571  4.00  1.00            
ATOM   1301   CG LYS B  70      40.643  19.759  25.574  4.00  1.00            
ATOM   1302   CD LYS B  70      41.762  18.756  25.862  4.00  1.00            
ATOM   1303   CE LYS B  70      42.492  18.268  24.610  4.00  1.00            
ATOM   1304   NZ LYS B  70      43.544  17.297  24.985  4.00  1.00            
ATOM   1305    C LYS B  70      37.476  19.421  23.470  4.00  1.00            
ATOM   1306    O LYS B  70      36.852  18.369  23.603  4.00  1.00            
ATOM   1307    N ALA B  71      37.469  20.127  22.324  4.00  1.00            
ATOM   1308   CA ALA B  71      36.799  19.601  21.176  4.00  1.00            
ATOM   1309   CB ALA B  71      35.409  20.215  20.937  4.00  1.00            
ATOM   1310    C ALA B  71      37.642  19.934  19.976  4.00  1.00            
ATOM   1311    O ALA B  71      38.104  21.062  19.820  4.00  1.00            
ATOM   1312    N ILE B  72      37.862  18.935  19.096  4.00  1.00            
ATOM   1313   CA ILE B  72      38.583  19.113  17.863  4.00  1.00            
ATOM   1314   CB ILE B  72      39.604  18.047  17.595  4.00  1.00            
ATOM   1315  CG1 ILE B  72      40.715  18.061  18.657  4.00  1.00            
ATOM   1316  CG2 ILE B  72      40.107  18.235  16.156  4.00  1.00            
ATOM   1317  CD1 ILE B  72      41.633  16.842  18.578  4.00  1.00            
ATOM   1318    C ILE B  72      37.515  18.916  16.835  4.00  1.00            
ATOM   1319    O ILE B  72      36.704  18.001  16.969  4.00  1.00            
ATOM   1320    N GLY B  73      37.441  19.761  15.787  4.00  1.00            
ATOM   1321   CA GLY B  73      36.331  19.518  14.914  4.00  1.00            
ATOM   1322    C GLY B  73      36.349  20.447  13.753  4.00  1.00            
ATOM   1323    O GLY B  73      37.394  20.734  13.172  4.00  1.00            
ATOM   1324    N THR B  74      35.146  20.927  13.383  4.00  1.00            
ATOM   1325   CA THR B  74      34.999  21.735  12.213  4.00  1.00            
ATOM   1326   CB THR B  74      34.003  21.158  11.251  4.00  1.00            
ATOM   1327  OG1 THR B  74      33.912  21.965  10.087  4.00  1.00            
ATOM   1328  CG2 THR B  74      32.638  21.058  11.951  4.00  1.00            
ATOM   1329    C THR B  74      34.553  23.111  12.566  4.00  1.00            
ATOM   1330    O THR B  74      33.836  23.313  13.545  4.00  1.00            
ATOM   1331    N VAL B  75      34.994  24.111  11.768  4.00  1.00            
ATOM   1332   CA VAL B  75      34.574  25.442  12.075  4.00  1.00            
ATOM   1333   CB VAL B  75      35.465  26.157  13.051  4.00  1.00            
ATOM   1334  CG1 VAL B  75      35.367  25.447  14.413  4.00  1.00            
ATOM   1335  CG2 VAL B  75      36.890  26.194  12.477  4.00  1.00            
ATOM   1336    C VAL B  75      34.443  26.282  10.877  4.00  1.00            
ATOM   1337    O VAL B  75      35.049  26.051   9.832  4.00  1.00            
ATOM   1338    N LEU B  76      33.590  27.301  11.042  4.00  1.00            
ATOM   1339   CA LEU B  76      33.352  28.231  10.004  4.00  1.00            
ATOM   1340   CB LEU B  76      31.911  28.229   9.474  4.00  1.00            
ATOM   1341   CG LEU B  76      31.528  26.923   8.754  4.00  1.00            
ATOM   1342  CD1 LEU B  76      30.109  27.006   8.172  4.00  1.00            
ATOM   1343  CD2 LEU B  76      32.579  26.537   7.700  4.00  1.00            
ATOM   1344    C LEU B  76      33.628  29.573  10.532  4.00  1.00            
ATOM   1345    O LEU B  76      33.743  29.780  11.739  4.00  1.00            
ATOM   1346    N VAL B  77      33.778  30.523   9.606  4.00  1.00            
ATOM   1347   CA VAL B  77      34.022  31.838  10.057  4.00  1.00            
ATOM   1348   CB VAL B  77      35.463  32.255   9.972  4.00  1.00            
ATOM   1349  CG1 VAL B  77      35.825  32.459   8.492  4.00  1.00            
ATOM   1350  CG2 VAL B  77      35.670  33.501  10.847  4.00  1.00            
ATOM   1351    C VAL B  77      33.249  32.746   9.166  4.00  1.00            
ATOM   1352    O VAL B  77      32.671  32.311   8.172  4.00  1.00            
ATOM   1353    N GLY B  78      33.199  34.040   9.520  1.00  1.00            
ATOM   1354   CA GLY B  78      32.462  34.952   8.704  1.00  1.00            
ATOM   1355    C GLY B  78      31.913  35.996   9.618  1.00  1.00            
ATOM   1356    O GLY B  78      32.531  36.383  10.607  1.00  1.00            
ATOM   1357    N PRO B  79      30.755  36.466   9.264  1.00  1.00            
ATOM   1358   CA PRO B  79      30.095  37.484  10.023  1.00  1.00            
ATOM   1359   CD PRO B  79      30.279  36.401   7.893  1.00  1.00            
ATOM   1360   CB PRO B  79      29.022  38.072   9.103  1.00  1.00            
ATOM   1361   CG PRO B  79      28.890  37.053   7.955  1.00  1.00            
ATOM   1362    C PRO B  79      29.544  36.833  11.248  1.00  1.00            
ATOM   1363    O PRO B  79      29.504  35.602  11.308  1.00  1.00            
ATOM   1364    N THR B  80      29.137  37.636  12.239  1.00  1.00            
ATOM   1365   CA THR B  80      28.730  37.054  13.471  1.00  1.00            
ATOM   1366   CB THR B  80      29.818  37.328  14.494  1.00  1.00            
ATOM   1367  OG1 THR B  80      29.632  36.573  15.675  1.00  1.00            
ATOM   1368  CG2 THR B  80      30.045  38.831  14.729  1.00  1.00            
ATOM   1369    C THR B  80      27.280  37.404  13.750  1.00  1.00            
ATOM   1370    O THR B  80      26.500  36.826  12.996  1.00  1.00            
ATOM   1371    N PRO B  81      26.689  38.196  14.642  1.00  1.00            
ATOM   1372   CA PRO B  81      27.259  39.002  15.696  1.00  1.00            
ATOM   1373   CD PRO B  81      25.364  38.681  14.288  1.00  1.00            
ATOM   1374   CB PRO B  81      26.200  40.036  16.088  1.00  1.00            
ATOM   1375   CG PRO B  81      24.893  39.494  15.500  1.00  1.00            
ATOM   1376    C PRO B  81      27.837  38.289  16.870  1.00  1.00            
ATOM   1377    O PRO B  81      28.643  38.894  17.575  1.00  1.00            
ATOM   1378    N VAL B  82      27.451  37.027  17.124  1.00  1.00            
ATOM   1379   CA VAL B  82      28.063  36.352  18.228  1.00  1.00            
ATOM   1380   CB VAL B  82      27.116  36.067  19.355  1.00  1.00            
ATOM   1381  CG1 VAL B  82      27.859  35.236  20.417  1.00  1.00            
ATOM   1382  CG2 VAL B  82      26.559  37.404  19.874  1.00  1.00            
ATOM   1383    C VAL B  82      28.555  35.034  17.720  1.00  1.00            
ATOM   1384    O VAL B  82      27.973  34.461  16.800  1.00  1.00            
ATOM   1385    N ASN B  83      29.665  34.532  18.294  1.00  1.00            
ATOM   1386   CA ASN B  83      30.206  33.280  17.851  1.00  1.00            
ATOM   1387   CB ASN B  83      31.573  32.942  18.476  1.00  1.00            
ATOM   1388   CG ASN B  83      32.582  33.999  18.057  1.00  1.00            
ATOM   1389  OD1 ASN B  83      32.260  34.931  17.321  1.00  1.00            
ATOM   1390  ND2 ASN B  83      33.846  33.851  18.538  1.00  1.00            
ATOM   1391    C ASN B  83      29.241  32.224  18.326  1.00  1.00            
ATOM   1392    O ASN B  83      28.616  32.389  19.373  1.00  1.00            
ATOM   1393    N ILE B  84      29.065  31.120  17.560  4.00  1.00            
ATOM   1394   CA ILE B  84      28.155  30.067  17.957  4.00  1.00            
ATOM   1395   CB ILE B  84      27.062  29.835  16.956  4.00  1.00            
ATOM   1396  CG1 ILE B  84      26.226  31.111  16.757  4.00  1.00            
ATOM   1397  CG2 ILE B  84      26.243  28.623  17.429  4.00  1.00            
ATOM   1398  CD1 ILE B  84      25.345  31.066  15.510  4.00  1.00            
ATOM   1399    C ILE B  84      28.946  28.797  18.044  4.00  1.00            
ATOM   1400    O ILE B  84      29.650  28.435  17.103  4.00  1.00            
ATOM   1401    N ILE B  85      28.873  28.094  19.194  4.00  1.00            
ATOM   1402   CA ILE B  85      29.502  26.806  19.272  4.00  1.00            
ATOM   1403   CB ILE B  85      30.248  26.566  20.553  4.00  1.00            
ATOM   1404  CG1 ILE B  85      29.350  26.659  21.788  4.00  1.00            
ATOM   1405  CG2 ILE B  85      31.416  27.566  20.584  4.00  1.00            
ATOM   1406  CD1 ILE B  85      30.141  26.374  23.062  4.00  1.00            
ATOM   1407    C ILE B  85      28.389  25.876  19.049  4.00  1.00            
ATOM   1408    O ILE B  85      27.533  25.647  19.899  4.00  1.00            
ATOM   1409    N GLY B  86      28.410  25.320  17.835  1.00  1.00            
ATOM   1410   CA GLY B  86      27.288  24.618  17.341  1.00  1.00            
ATOM   1411    C GLY B  86      27.218  23.265  17.903  1.00  1.00            
ATOM   1412    O GLY B  86      27.897  22.898  18.860  1.00  1.00            
ATOM   1413    N ARG B  87      26.340  22.501  17.254  2.00  1.00            
ATOM   1414   CA ARG B  87      25.985  21.187  17.624  2.00  1.00            
ATOM   1415   CB ARG B  87      24.972  20.576  16.644  2.00  1.00            
ATOM   1416   CG ARG B  87      25.562  20.509  15.233  2.00  1.00            
ATOM   1417   CD ARG B  87      24.555  20.306  14.105  2.00  1.00            
ATOM   1418   NE ARG B  87      24.285  18.851  13.948  2.00  1.00            
ATOM   1419   CZ ARG B  87      23.195  18.470  13.224  2.00  1.00            
ATOM   1420  NH1 ARG B  87      22.328  19.419  12.763  2.00  1.00            
ATOM   1421  NH2 ARG B  87      22.974  17.151  12.954  2.00  1.00            
ATOM   1422    C ARG B  87      27.187  20.291  17.568  2.00  1.00            
ATOM   1423    O ARG B  87      27.356  19.434  18.437  2.00  1.00            
ATOM   1424    N ASN B  88      28.058  20.471  16.552  2.00  1.00            
ATOM   1425   CA ASN B  88      29.176  19.583  16.363  2.00  1.00            
ATOM   1426   CB ASN B  88      30.102  20.038  15.224  2.00  1.00            
ATOM   1427   CG ASN B  88      29.323  19.912  13.924  2.00  1.00            
ATOM   1428  OD1 ASN B  88      28.486  19.024  13.770  2.00  1.00            
ATOM   1429  ND2 ASN B  88      29.602  20.829  12.959  2.00  1.00            
ATOM   1430    C ASN B  88      29.966  19.590  17.625  2.00  1.00            
ATOM   1431    O ASN B  88      30.321  18.537  18.152  2.00  1.00            
ATOM   1432    N LEU B  89      30.252  20.788  18.159  2.00  1.00            
ATOM   1433   CA LEU B  89      30.989  20.852  19.382  2.00  1.00            
ATOM   1434   CB LEU B  89      31.456  22.265  19.782  2.00  1.00            
ATOM   1435   CG LEU B  89      32.577  22.835  18.894  2.00  1.00            
ATOM   1436  CD1 LEU B  89      33.106  24.165  19.454  2.00  1.00            
ATOM   1437  CD2 LEU B  89      33.691  21.800  18.673  2.00  1.00            
ATOM   1438    C LEU B  89      30.176  20.333  20.529  2.00  1.00            
ATOM   1439    O LEU B  89      30.693  19.638  21.403  2.00  1.00            
ATOM   1440    N LEU B  90      28.867  20.640  20.541  2.00  1.00            
ATOM   1441   CA LEU B  90      28.008  20.325  21.649  2.00  1.00            
ATOM   1442   CB LEU B  90      26.557  20.713  21.344  2.00  1.00            
ATOM   1443   CG LEU B  90      26.381  22.212  21.057  2.00  1.00            
ATOM   1444  CD1 LEU B  90      24.922  22.533  20.709  2.00  1.00            
ATOM   1445  CD2 LEU B  90      26.917  23.073  22.214  2.00  1.00            
ATOM   1446    C LEU B  90      28.030  18.839  21.866  2.00  1.00            
ATOM   1447    O LEU B  90      28.064  18.383  23.005  2.00  1.00            
ATOM   1448    N THR B  91      27.985  18.031  20.790  3.00  1.00            
ATOM   1449   CA THR B  91      27.977  16.600  20.957  3.00  1.00            
ATOM   1450   CB THR B  91      27.680  15.873  19.674  3.00  1.00            
ATOM   1451  OG1 THR B  91      27.502  14.485  19.924  3.00  1.00            
ATOM   1452  CG2 THR B  91      28.818  16.105  18.668  3.00  1.00            
ATOM   1453    C THR B  91      29.285  16.116  21.497  3.00  1.00            
ATOM   1454    O THR B  91      29.313  15.321  22.435  3.00  1.00            
ATOM   1455    N GLN B  92      30.417  16.593  20.944  3.00  1.00            
ATOM   1456   CA GLN B  92      31.660  16.048  21.406  3.00  1.00            
ATOM   1457   CB GLN B  92      32.883  16.601  20.658  3.00  1.00            
ATOM   1458   CG GLN B  92      32.911  16.169  19.191  3.00  1.00            
ATOM   1459   CD GLN B  92      32.901  14.645  19.165  3.00  1.00            
ATOM   1460  OE1 GLN B  92      33.948  14.000  19.227  3.00  1.00            
ATOM   1461  NE2 GLN B  92      31.682  14.049  19.086  3.00  1.00            
ATOM   1462    C GLN B  92      31.823  16.375  22.846  3.00  1.00            
ATOM   1463    O GLN B  92      32.086  15.492  23.660  3.00  1.00            
ATOM   1464    N ILE B  93      31.644  17.654  23.219  3.00  1.00            
ATOM   1465   CA ILE B  93      31.688  17.906  24.623  3.00  1.00            
ATOM   1466   CB ILE B  93      32.073  19.311  25.002  3.00  1.00            
ATOM   1467  CG1 ILE B  93      33.520  19.617  24.579  3.00  1.00            
ATOM   1468  CG2 ILE B  93      31.820  19.481  26.510  3.00  1.00            
ATOM   1469  CD1 ILE B  93      33.901  21.085  24.759  3.00  1.00            
ATOM   1470    C ILE B  93      30.275  17.727  24.979  3.00  1.00            
ATOM   1471    O ILE B  93      29.516  18.693  25.048  3.00  1.00            
ATOM   1472    N GLY B  94      29.936  16.457  25.257  3.00  1.00            
ATOM   1473   CA GLY B  94      28.587  16.026  25.393  3.00  1.00            
ATOM   1474    C GLY B  94      27.841  16.940  26.295  3.00  1.00            
ATOM   1475    O GLY B  94      28.066  16.984  27.503  3.00  1.00            
ATOM   1476    N CYS B  95      26.913  17.704  25.689  1.00  1.00            
ATOM   1477   CA CYS B  95      26.073  18.580  26.437  1.00  1.00            
ATOM   1478   CB CYS B  95      26.345  20.073  26.195  1.00  1.00            
ATOM   1479   SG CYS B  95      27.916  20.598  26.947  1.00  1.00            
ATOM   1480    C CYS B  95      24.675  18.277  26.012  1.00  1.00            
ATOM   1481    O CYS B  95      24.328  18.430  24.842  1.00  1.00            
ATOM   1482    N THR B  96      23.826  17.838  26.963  4.00  1.00            
ATOM   1483   CA THR B  96      22.501  17.459  26.569  4.00  1.00            
ATOM   1484   CB THR B  96      22.106  16.076  27.002  4.00  1.00            
ATOM   1485  OG1 THR B  96      22.080  15.990  28.419  4.00  1.00            
ATOM   1486  CG2 THR B  96      23.109  15.064  26.428  4.00  1.00            
ATOM   1487    C THR B  96      21.509  18.396  27.191  4.00  1.00            
ATOM   1488    O THR B  96      21.711  18.882  28.303  4.00  1.00            
ATOM   1489    N LEU B  97      20.411  18.685  26.457  4.00  1.00            
ATOM   1490   CA LEU B  97      19.331  19.484  26.977  4.00  1.00            
ATOM   1491   CB LEU B  97      18.162  19.652  25.985  4.00  1.00            
ATOM   1492   CG LEU B  97      18.344  20.689  24.867  4.00  1.00            
ATOM   1493  CD1 LEU B  97      17.270  20.512  23.780  4.00  1.00            
ATOM   1494  CD2 LEU B  97      18.300  22.114  25.441  4.00  1.00            
ATOM   1495    C LEU B  97      18.756  18.666  28.089  4.00  1.00            
ATOM   1496    O LEU B  97      18.546  17.464  27.933  4.00  1.00            
ATOM   1497    N ASN B  98      18.508  19.278  29.260  4.00  1.00            
ATOM   1498   CA ASN B  98      17.904  18.515  30.307  4.00  1.00            
ATOM   1499   CB ASN B  98      18.744  18.430  31.590  4.00  1.00            
ATOM   1500   CG ASN B  98      18.036  17.469  32.535  4.00  1.00            
ATOM   1501  OD1 ASN B  98      17.772  16.318  32.191  4.00  1.00            
ATOM   1502  ND2 ASN B  98      17.711  17.958  33.761  4.00  1.00            
ATOM   1503    C ASN B  98      16.627  19.205  30.657  4.00  1.00            
ATOM   1504    O ASN B  98      16.640  20.320  31.175  4.00  1.00            
ATOM   1505    N PHE B  99      15.477  18.561  30.374  1.00  1.00            
ATOM   1506   CA PHE B  99      14.230  19.174  30.722  1.00  1.00            
ATOM   1507   CB PHE B  99      13.012  18.585  29.992  1.00  1.00            
ATOM   1508   CG PHE B  99      13.135  18.950  28.553  1.00  1.00            
ATOM   1509  CD1 PHE B  99      12.689  20.172  28.106  1.00  1.00            
ATOM   1510  CD2 PHE B  99      13.709  18.080  27.657  1.00  1.00            
ATOM   1511  CE1 PHE B  99      12.803  20.518  26.781  1.00  1.00            
ATOM   1512  CE2 PHE B  99      13.823  18.419  26.329  1.00  1.00            
ATOM   1513   CZ PHE B  99      13.368  19.639  25.890  1.00  1.00            
ATOM   1514    C PHE B  99      14.054  18.906  32.209  1.00  1.00            
ATOM   1515    O PHE B  99      13.720  19.863  32.958  1.00  1.00            
ATOM   1516  OXT PHE B  99      14.264  17.732  32.617  1.00  1.00            
ATOM   1517    N SER C   1      40.404  16.301  13.438  4.00  0.00            
ATOM   1518   CA SER C   1      39.349  15.266  13.357  4.00  0.00            
ATOM   1519   CB SER C   1      39.973  13.891  13.072  4.00  0.00            
ATOM   1520   OG SER C   1      40.596  13.893  11.795  4.00  0.00            
ATOM   1521    C SER C   1      38.610  15.197  14.653  4.00  0.00            
ATOM   1522    O SER C   1      38.204  16.217  15.205  4.00  0.00            
ATOM   1523    N TYR C   2      38.411  13.968  15.161  4.00  0.00            
ATOM   1524   CA TYR C   2      37.759  13.764  16.420  4.00  0.00            
ATOM   1525   CB TYR C   2      38.340  14.703  17.493  4.00  0.00            
ATOM   1526   CG TYR C   2      37.529  14.620  18.738  4.00  0.00            
ATOM   1527  CD1 TYR C   2      37.620  13.531  19.572  4.00  0.00            
ATOM   1528  CD2 TYR C   2      36.688  15.654  19.079  4.00  0.00            
ATOM   1529  CE1 TYR C   2      36.872  13.470  20.723  4.00  0.00            
ATOM   1530  CE2 TYR C   2      35.939  15.600  20.228  4.00  0.00            
ATOM   1531   CZ TYR C   2      36.031  14.505  21.053  4.00  0.00            
ATOM   1532   OH TYR C   2      35.262  14.443  22.235  4.00  0.00            
ATOM   1533    C TYR C   2      36.299  14.024  16.266  4.00  0.00            
ATOM   1534    O TYR C   2      35.519  13.655  17.143  4.00  0.00            
ATOM   1535    N PHE C   3      35.873  14.618  15.132  4.00  0.00            
ATOM   1536   CA PHE C   3      34.457  14.775  14.974  4.00  0.00            
ATOM   1537   CB PHE C   3      33.768  15.501  16.144  4.00  0.00            
ATOM   1538   CG PHE C   3      32.297  15.475  15.897  4.00  0.00            
ATOM   1539  CD1 PHE C   3      31.565  14.340  16.165  4.00  0.00            
ATOM   1540  CD2 PHE C   3      31.648  16.584  15.407  4.00  0.00            
ATOM   1541  CE1 PHE C   3      30.209  14.311  15.939  4.00  0.00            
ATOM   1542  CE2 PHE C   3      30.292  16.559  15.181  4.00  0.00            
ATOM   1543   CZ PHE C   3      29.568  15.421  15.446  4.00  0.00            
ATOM   1544    C PHE C   3      34.169  15.569  13.761  4.00  0.00            
ATOM   1545    O PHE C   3      34.950  16.437  13.372  4.00  0.00            
ATOM   1546    N ASN C   4      33.022  15.278  13.119  4.00  0.00            
ATOM   1547   CA ASN C   4      32.725  16.118  12.013  4.00  0.00            
ATOM   1548   CB ASN C   4      33.789  16.032  10.902  4.00  0.00            
ATOM   1549   CG ASN C   4      33.400  16.959   9.759  4.00  0.00            
ATOM   1550  OD1 ASN C   4      33.767  18.133   9.737  4.00  0.00            
ATOM   1551  ND2 ASN C   4      32.647  16.410   8.770  4.00  0.00            
ATOM   1552    C ASN C   4      31.430  15.763  11.396  4.00  0.00            
ATOM   1553    O ASN C   4      31.184  14.624  11.003  4.00  0.00            
ATOM   1554    N LEU C   5      30.574  16.785  11.311  4.00  0.00            
ATOM   1555   CA LEU C   5      29.344  16.710  10.609  4.00  0.00            
ATOM   1556   CB LEU C   5      28.158  16.188  11.430  4.00  0.00            
ATOM   1557   CG LEU C   5      28.234  14.686  11.757  4.00  0.00            
ATOM   1558  CD1 LEU C   5      27.012  14.236  12.573  4.00  0.00            
ATOM   1559  CD2 LEU C   5      28.427  13.854  10.482  4.00  0.00            
ATOM   1560    C LEU C   5      29.034  18.138  10.273  4.00  0.00            
ATOM   1561    O LEU C   5      28.882  18.961  11.176  4.00  0.00            
ATOM   1562    N ASN C   6      28.955  18.487   8.975  4.00  0.00            
ATOM   1563   CA ASN C   6      28.644  19.845   8.659  4.00  0.00            
ATOM   1564   CB ASN C   6      29.647  20.489   7.680  4.00  0.00            
ATOM   1565   CG ASN C   6      30.982  20.601   8.404  4.00  0.00            
ATOM   1566  OD1 ASN C   6      32.009  20.134   7.917  4.00  0.00            
ATOM   1567  ND2 ASN C   6      30.971  21.242   9.605  4.00  0.00            
ATOM   1568    C ASN C   6      27.296  19.841   7.982  4.00  0.00            
ATOM   1569    O ASN C   6      27.206  19.733   6.759  4.00  0.00            
ATOM   1570    N PRO C   7      26.237  19.911   8.756  4.00  0.00            
ATOM   1571   CA PRO C   7      24.873  19.906   8.262  4.00  0.00            
ATOM   1572   CD PRO C   7      26.311  19.564  10.164  4.00  0.00            
ATOM   1573   CB PRO C   7      24.000  19.513   9.456  4.00  0.00            
ATOM   1574   CG PRO C   7      24.884  19.784  10.688  4.00  0.00            
ATOM   1575    C PRO C   7      24.403  21.178   7.607  4.00  0.00            
ATOM   1576    O PRO C   7      23.438  21.115   6.850  4.00  0.00            
ATOM   1577    N PHE C   8      25.042  22.318   7.908  4.00  0.00            
ATOM   1578   CA PHE C   8      24.701  23.636   7.428  4.00  0.00            
ATOM   1579   CB PHE C   8      25.069  23.903   5.947  4.00  0.00            
ATOM   1580   CG PHE C   8      24.344  22.964   5.042  4.00  0.00            
ATOM   1581  CD1 PHE C   8      23.073  23.252   4.602  4.00  0.00            
ATOM   1582  CD2 PHE C   8      24.940  21.798   4.621  4.00  0.00            
ATOM   1583  CE1 PHE C   8      22.406  22.389   3.765  4.00  0.00            
ATOM   1584  CE2 PHE C   8      24.278  20.930   3.783  4.00  0.00            
ATOM   1585   CZ PHE C   8      23.007  21.225   3.352  4.00  0.00            
ATOM   1586    C PHE C   8      23.272  24.018   7.684  4.00  0.00            
ATOM   1587    O PHE C   8      22.326  23.366   7.244  4.00  0.00            
ATOM   1588    N GLU C   9      23.130  25.113   8.464  4.00  0.00            
ATOM   1589   CA GLU C   9      21.925  25.807   8.830  4.00  0.00            
ATOM   1590   CB GLU C   9      20.746  24.894   9.211  4.00  0.00            
ATOM   1591   CG GLU C   9      19.453  25.676   9.463  4.00  0.00            
ATOM   1592   CD GLU C   9      18.354  24.688   9.828  4.00  0.00            
ATOM   1593  OE1 GLU C   9      18.686  23.496  10.064  4.00  0.00            
ATOM   1594  OE2 GLU C   9      17.169  25.112   9.869  4.00  0.00            
ATOM   1595    C GLU C   9      22.308  26.566  10.054  4.00  0.00            
ATOM   1596    O GLU C   9      22.473  25.980  11.122  4.00  0.00            
ATOM   1597    N VAL C  10      22.462  27.899   9.937  4.00  0.00            
ATOM   1598   CA VAL C  10      22.853  28.648  11.091  4.00  0.00            
ATOM   1599   CB VAL C  10      23.875  29.714  10.810  4.00  0.00            
ATOM   1600  CG1 VAL C  10      25.186  29.026  10.402  4.00  0.00            
ATOM   1601  CG2 VAL C  10      23.320  30.662   9.735  4.00  0.00            
ATOM   1602    C VAL C  10      21.631  29.291  11.622  4.00  0.00            
ATOM   1603    O VAL C  10      20.816  29.828  10.873  4.00  0.00            
ATOM   1604    N LEU C  11      21.450  29.207  12.948  4.00  0.00            
ATOM   1605   CA LEU C  11      20.278  29.794  13.502  4.00  0.00            
ATOM   1606   CB LEU C  11      19.320  28.756  14.113  4.00  0.00            
ATOM   1607   CG LEU C  11      18.903  27.628  13.151  4.00  0.00            
ATOM   1608  CD1 LEU C  11      17.935  26.641  13.824  4.00  0.00            
ATOM   1609  CD2 LEU C  11      18.366  28.187  11.831  4.00  0.00            
ATOM   1610    C LEU C  11      20.710  30.615  14.647  4.00  0.00            
ATOM   1611    O LEU C  11      21.271  30.112  15.618  4.00  0.00            
ATOM   1612    N GLN C  12      20.478  31.923  14.551  4.00  0.00            
ATOM   1613   CA GLN C  12      20.768  32.719  15.685  4.00  0.00            
ATOM   1614   CB GLN C  12      22.169  33.349  15.606  4.00  0.00            
ATOM   1615   CG GLN C  12      22.649  34.021  16.892  4.00  0.00            
ATOM   1616   CD GLN C  12      24.129  34.333  16.705  4.00  0.00            
ATOM   1617  OE1 GLN C  12      24.788  34.855  17.603  4.00  0.00            
ATOM   1618  NE2 GLN C  12      24.671  33.995  15.504  4.00  0.00            
ATOM   1619    C GLN C  12      19.733  33.796  15.604  4.00  0.00            
ATOM   1620    O GLN C  12      19.890  34.755  14.851  4.00  0.00            
ATOM   1621    N ILE C  13      18.629  33.657  16.367  4.00  0.00            
ATOM   1622   CA ILE C  13      17.586  34.640  16.289  4.00  0.00            
ATOM   1623   CB ILE C  13      16.219  34.042  16.170  4.00  0.00            
ATOM   1624  CG1 ILE C  13      16.215  32.965  15.075  4.00  0.00            
ATOM   1625  CG2 ILE C  13      15.252  35.188  15.829  4.00  0.00            
ATOM   1626  CD1 ILE C  13      14.998  32.043  15.140  4.00  0.00            
ATOM   1627    C ILE C  13      17.669  35.345  17.584  4.00  0.00            
ATOM   1628    O ILE C  13      17.536  34.719  18.633  4.00  0.00            
ATOM   1629    N ASP C  14      17.904  36.669  17.578  4.00  0.00            
ATOM   1630   CA ASP C  14      18.135  37.114  18.906  4.00  0.00            
ATOM   1631   CB ASP C  14      19.636  37.271  19.211  4.00  0.00            
ATOM   1632   CG ASP C  14      20.242  35.873  19.296  4.00  0.00            
ATOM   1633  OD1 ASP C  14      19.652  35.014  20.003  4.00  0.00            
ATOM   1634  OD2 ASP C  14      21.297  35.644  18.648  4.00  0.00            
ATOM   1635    C ASP C  14      17.471  38.379  19.339  4.00  0.00            
ATOM   1636    O ASP C  14      18.137  39.185  19.986  4.00  0.00            
ATOM   1637    N PRO C  15      16.230  38.639  19.075  4.00  0.00            
ATOM   1638   CA PRO C  15      15.673  39.764  19.771  4.00  0.00            
ATOM   1639   CD PRO C  15      15.734  38.571  17.708  4.00  0.00            
ATOM   1640   CB PRO C  15      14.740  40.475  18.791  4.00  0.00            
ATOM   1641   CG PRO C  15      14.463  39.432  17.701  4.00  0.00            
ATOM   1642    C PRO C  15      14.986  39.292  20.997  4.00  0.00            
ATOM   1643    O PRO C  15      14.869  38.082  21.189  4.00  0.00            
ATOM   1644    N GLU C  16      14.520  40.230  21.835  4.00  0.00            
ATOM   1645   CA GLU C  16      13.803  39.826  22.996  4.00  0.00            
ATOM   1646   CB GLU C  16      13.242  41.001  23.815  4.00  0.00            
ATOM   1647   CG GLU C  16      12.605  40.564  25.135  4.00  0.00            
ATOM   1648   CD GLU C  16      12.118  41.811  25.860  4.00  0.00            
ATOM   1649  OE1 GLU C  16      12.016  42.879  25.201  4.00  0.00            
ATOM   1650  OE2 GLU C  16      11.843  41.711  27.087  4.00  0.00            
ATOM   1651    C GLU C  16      12.625  38.988  22.512  4.00  0.00            
ATOM   1652    O GLU C  16      12.188  39.202  21.349  4.00  0.00            
ATOM   1653  OXT GLU C  16      12.148  38.120  23.292  4.00  0.00            
END
