# Supplementary material for: Integrative modeling of diverse protein-peptide systems using CABS-dock
Source: PLoS Comput Biol. 2023 Jul 5;19(7):e1011275. doi: 10.1371/journal.pcbi.1011275 (PMC10351741; doi:10.1371/journal.pcbi.1011275)
Supplement: S1 File — Files in pdb format containing atomic coordinates of the structures obtained in this study: the highest-scored amyloid models and 10 examples of the docked peptide for each enzyme-substrate complex. (ZIP) [file pcbi.1011275.s006.zip › 14_HIV1_SYFNLNPFEVLQIDPE/995.pdb]

CRYST1    0.000    0.000    0.000   0.00   0.00   0.00 P 1           1
ATOM      1    N PRO A   1      12.346  14.905  27.967  1.00  1.00            
ATOM      2   CA PRO A   1      13.339  14.010  28.619  1.00  1.00            
ATOM      3   CD PRO A   1      11.300  14.076  27.276  1.00  1.00            
ATOM      4   CB PRO A   1      12.984  12.589  28.182  1.00  1.00            
ATOM      5   CG PRO A   1      11.502  12.648  27.797  1.00  1.00            
ATOM      6    C PRO A   1      14.664  14.451  28.116  1.00  1.00            
ATOM      7    O PRO A   1      14.728  15.413  27.352  1.00  1.00            
ATOM      8    N GLN A   2      15.733  13.745  28.519  4.00  1.00            
ATOM      9   CA GLN A   2      17.041  14.130  28.107  4.00  1.00            
ATOM     10   CB GLN A   2      18.140  13.247  28.714  4.00  1.00            
ATOM     11   CG GLN A   2      18.209  13.349  30.237  4.00  1.00            
ATOM     12   CD GLN A   2      19.206  12.311  30.724  4.00  1.00            
ATOM     13  OE1 GLN A   2      18.885  11.129  30.827  4.00  1.00            
ATOM     14  NE2 GLN A   2      20.451  12.762  31.031  4.00  1.00            
ATOM     15    C GLN A   2      17.116  13.983  26.628  4.00  1.00            
ATOM     16    O GLN A   2      16.824  12.923  26.075  4.00  1.00            
ATOM     17    N ILE A   3      17.496  15.081  25.949  4.00  1.00            
ATOM     18   CA ILE A   3      17.673  15.040  24.531  4.00  1.00            
ATOM     19   CB ILE A   3      16.873  16.064  23.776  4.00  1.00            
ATOM     20  CG1 ILE A   3      17.156  15.963  22.266  4.00  1.00            
ATOM     21  CG2 ILE A   3      17.153  17.446  24.381  4.00  1.00            
ATOM     22  CD1 ILE A   3      16.697  14.658  21.618  4.00  1.00            
ATOM     23    C ILE A   3      19.113  15.281  24.264  4.00  1.00            
ATOM     24    O ILE A   3      19.652  16.343  24.575  4.00  1.00            
ATOM     25    N THR A   4      19.780  14.271  23.681  1.00  1.00            
ATOM     26   CA THR A   4      21.167  14.424  23.391  1.00  1.00            
ATOM     27   CB THR A   4      21.894  13.124  23.210  1.00  1.00            
ATOM     28  OG1 THR A   4      21.764  12.329  24.378  1.00  1.00            
ATOM     29  CG2 THR A   4      23.378  13.424  22.945  1.00  1.00            
ATOM     30    C THR A   4      21.238  15.156  22.094  1.00  1.00            
ATOM     31    O THR A   4      20.319  15.076  21.280  1.00  1.00            
ATOM     32    N LEU A   5      22.330  15.911  21.876  1.00  1.00            
ATOM     33   CA LEU A   5      22.461  16.618  20.640  1.00  1.00            
ATOM     34   CB LEU A   5      23.140  17.993  20.815  1.00  1.00            
ATOM     35   CG LEU A   5      24.646  17.996  21.150  1.00  1.00            
ATOM     36  CD1 LEU A   5      24.969  17.036  22.307  1.00  1.00            
ATOM     37  CD2 LEU A   5      25.534  17.863  19.900  1.00  1.00            
ATOM     38    C LEU A   5      23.296  15.738  19.762  1.00  1.00            
ATOM     39    O LEU A   5      24.424  15.375  20.091  1.00  1.00            
ATOM     40    N TRP A   6      22.698  15.313  18.639  1.00  1.00            
ATOM     41   CA TRP A   6      23.332  14.545  17.610  1.00  1.00            
ATOM     42   CB TRP A   6      22.929  13.063  17.559  1.00  1.00            
ATOM     43   CG TRP A   6      23.783  12.284  16.589  1.00  1.00            
ATOM     44  CD2 TRP A   6      25.125  11.867  16.886  1.00  1.00            
ATOM     45  CD1 TRP A   6      23.525  11.878  15.312  1.00  1.00            
ATOM     46  NE1 TRP A   6      24.623  11.230  14.795  1.00  1.00            
ATOM     47  CE2 TRP A   6      25.617  11.219  15.754  1.00  1.00            
ATOM     48  CE3 TRP A   6      25.889  12.020  18.009  1.00  1.00            
ATOM     49  CZ2 TRP A   6      26.886  10.712  15.731  1.00  1.00            
ATOM     50  CZ3 TRP A   6      27.166  11.503  17.986  1.00  1.00            
ATOM     51  CH2 TRP A   6      27.653  10.862  16.866  1.00  1.00            
ATOM     52    C TRP A   6      22.768  15.238  16.421  1.00  1.00            
ATOM     53    O TRP A   6      23.255  16.291  16.015  1.00  1.00            
ATOM     54    N LYS A   7      21.709  14.666  15.829  1.00  1.00            
ATOM     55   CA LYS A   7      21.039  15.408  14.812  1.00  1.00            
ATOM     56   CB LYS A   7      20.102  14.574  13.926  1.00  1.00            
ATOM     57   CG LYS A   7      20.890  13.647  12.997  1.00  1.00            
ATOM     58   CD LYS A   7      21.895  14.406  12.123  1.00  1.00            
ATOM     59   CE LYS A   7      22.918  13.512  11.419  1.00  1.00            
ATOM     60   NZ LYS A   7      23.945  14.352  10.762  1.00  1.00            
ATOM     61    C LYS A   7      20.251  16.458  15.549  1.00  1.00            
ATOM     62    O LYS A   7      20.185  16.441  16.777  1.00  1.00            
ATOM     63    N ARG A   8      19.647  17.403  14.811  1.00  1.00            
ATOM     64   CA ARG A   8      19.008  18.553  15.387  1.00  1.00            
ATOM     65   CB ARG A   8      18.419  19.485  14.313  1.00  1.00            
ATOM     66   CG ARG A   8      19.477  20.091  13.393  1.00  1.00            
ATOM     67   CD ARG A   8      18.935  20.399  11.999  1.00  1.00            
ATOM     68   NE ARG A   8      18.536  19.083  11.425  1.00  1.00            
ATOM     69   CZ ARG A   8      17.935  19.001  10.203  1.00  1.00            
ATOM     70  NH1 ARG A   8      17.726  20.131   9.467  1.00  1.00            
ATOM     71  NH2 ARG A   8      17.541  17.786   9.721  1.00  1.00            
ATOM     72    C ARG A   8      17.889  18.203  16.322  1.00  1.00            
ATOM     73    O ARG A   8      17.073  17.318  16.068  1.00  1.00            
ATOM     74    N PRO A   9      17.859  18.930  17.421  1.00  1.00            
ATOM     75   CA PRO A   9      16.848  18.752  18.432  1.00  1.00            
ATOM     76   CD PRO A   9      18.425  20.268  17.455  1.00  1.00            
ATOM     77   CB PRO A   9      17.072  19.877  19.435  1.00  1.00            
ATOM     78   CG PRO A   9      17.640  21.006  18.555  1.00  1.00            
ATOM     79    C PRO A   9      15.545  18.910  17.718  1.00  1.00            
ATOM     80    O PRO A   9      15.352  19.922  17.047  1.00  1.00            
ATOM     81    N LEU A  10      14.644  17.921  17.843  4.00  1.00            
ATOM     82   CA LEU A  10      13.369  18.006  17.206  4.00  1.00            
ATOM     83   CB LEU A  10      13.217  17.028  16.032  4.00  1.00            
ATOM     84   CG LEU A  10      11.797  17.000  15.445  4.00  1.00            
ATOM     85  CD1 LEU A  10      11.420  18.354  14.825  4.00  1.00            
ATOM     86  CD2 LEU A  10      11.615  15.813  14.486  4.00  1.00            
ATOM     87    C LEU A  10      12.377  17.587  18.219  4.00  1.00            
ATOM     88    O LEU A  10      12.585  16.619  18.948  4.00  1.00            
ATOM     89    N VAL A  11      11.266  18.326  18.300  4.00  1.00            
ATOM     90   CA VAL A  11      10.260  17.964  19.238  4.00  1.00            
ATOM     91   CB VAL A  11      10.323  18.741  20.518  4.00  1.00            
ATOM     92  CG1 VAL A  11      11.639  18.399  21.238  4.00  1.00            
ATOM     93  CG2 VAL A  11      10.181  20.235  20.181  4.00  1.00            
ATOM     94    C VAL A  11       8.969  18.294  18.586  4.00  1.00            
ATOM     95    O VAL A  11       8.943  18.868  17.498  4.00  1.00            
ATOM     96    N THR A  12       7.855  17.906  19.225  4.00  1.00            
ATOM     97   CA THR A  12       6.594  18.240  18.649  4.00  1.00            
ATOM     98   CB THR A  12       5.578  17.132  18.730  4.00  1.00            
ATOM     99  OG1 THR A  12       4.390  17.499  18.043  4.00  1.00            
ATOM    100  CG2 THR A  12       5.272  16.826  20.207  4.00  1.00            
ATOM    101    C THR A  12       6.078  19.401  19.419  4.00  1.00            
ATOM    102    O THR A  12       6.097  19.405  20.649  4.00  1.00            
ATOM    103    N ILE A  13       5.624  20.441  18.697  4.00  1.00            
ATOM    104   CA ILE A  13       5.168  21.598  19.396  4.00  1.00            
ATOM    105   CB ILE A  13       6.011  22.819  19.178  4.00  1.00            
ATOM    106  CG1 ILE A  13       5.598  23.921  20.169  4.00  1.00            
ATOM    107  CG2 ILE A  13       5.918  23.216  17.695  4.00  1.00            
ATOM    108  CD1 ILE A  13       6.589  25.081  20.258  4.00  1.00            
ATOM    109    C ILE A  13       3.778  21.915  18.979  4.00  1.00            
ATOM    110    O ILE A  13       3.392  21.710  17.831  4.00  1.00            
ATOM    111    N ARG A  14       2.977  22.414  19.939  4.00  1.00            
ATOM    112   CA ARG A  14       1.622  22.733  19.621  4.00  1.00            
ATOM    113   CB ARG A  14       0.582  22.098  20.554  4.00  1.00            
ATOM    114   CG ARG A  14       0.404  20.593  20.378  4.00  1.00            
ATOM    115   CD ARG A  14      -0.639  20.007  21.331  4.00  1.00            
ATOM    116   NE ARG A  14      -0.782  18.564  20.997  4.00  1.00            
ATOM    117   CZ ARG A  14       0.117  17.661  21.484  4.00  1.00            
ATOM    118  NH1 ARG A  14       1.160  18.091  22.254  4.00  1.00            
ATOM    119  NH2 ARG A  14      -0.025  16.336  21.188  4.00  1.00            
ATOM    120    C ARG A  14       1.417  24.203  19.789  4.00  1.00            
ATOM    121    O ARG A  14       1.917  24.816  20.730  4.00  1.00            
ATOM    122    N ILE A  15       0.689  24.807  18.830  4.00  1.00            
ATOM    123   CA ILE A  15       0.296  26.181  18.924  4.00  1.00            
ATOM    124   CB ILE A  15       1.106  27.091  18.048  4.00  1.00            
ATOM    125  CG1 ILE A  15       2.600  27.006  18.410  4.00  1.00            
ATOM    126  CG2 ILE A  15       0.515  28.507  18.166  4.00  1.00            
ATOM    127  CD1 ILE A  15       2.907  27.388  19.855  4.00  1.00            
ATOM    128    C ILE A  15      -1.086  26.206  18.387  4.00  1.00            
ATOM    129    O ILE A  15      -1.355  25.563  17.374  4.00  1.00            
ATOM    130    N GLY A  16      -1.998  26.948  19.045  3.00  1.00            
ATOM    131   CA GLY A  16      -3.343  26.960  18.560  3.00  1.00            
ATOM    132    C GLY A  16      -3.781  25.539  18.625  3.00  1.00            
ATOM    133    O GLY A  16      -3.551  24.851  19.620  3.00  1.00            
ATOM    134    N GLY A  17      -4.427  25.059  17.551  3.00  1.00            
ATOM    135   CA GLY A  17      -4.739  23.667  17.506  3.00  1.00            
ATOM    136    C GLY A  17      -3.994  23.163  16.321  3.00  1.00            
ATOM    137    O GLY A  17      -4.581  22.847  15.287  3.00  1.00            
ATOM    138    N GLN A  18      -2.659  23.081  16.454  4.00  1.00            
ATOM    139   CA GLN A  18      -1.844  22.640  15.366  4.00  1.00            
ATOM    140   CB GLN A  18      -1.128  23.795  14.646  4.00  1.00            
ATOM    141   CG GLN A  18      -2.063  24.783  13.948  4.00  1.00            
ATOM    142   CD GLN A  18      -2.401  24.223  12.577  4.00  1.00            
ATOM    143  OE1 GLN A  18      -1.737  23.315  12.080  4.00  1.00            
ATOM    144  NE2 GLN A  18      -3.462  24.787  11.940  4.00  1.00            
ATOM    145    C GLN A  18      -0.763  21.796  15.956  4.00  1.00            
ATOM    146    O GLN A  18      -0.284  22.070  17.056  4.00  1.00            
ATOM    147    N LEU A  19      -0.358  20.727  15.246  4.00  1.00            
ATOM    148   CA LEU A  19       0.732  19.938  15.738  4.00  1.00            
ATOM    149   CB LEU A  19       0.486  18.421  15.645  4.00  1.00            
ATOM    150   CG LEU A  19       1.569  17.559  16.327  4.00  1.00            
ATOM    151  CD1 LEU A  19       1.589  17.783  17.849  4.00  1.00            
ATOM    152  CD2 LEU A  19       1.415  16.075  15.956  4.00  1.00            
ATOM    153    C LEU A  19       1.870  20.300  14.853  4.00  1.00            
ATOM    154    O LEU A  19       1.751  20.262  13.629  4.00  1.00            
ATOM    155    N LYS A  20       3.012  20.689  15.445  4.00  1.00            
ATOM    156   CA LYS A  20       4.049  21.139  14.575  4.00  1.00            
ATOM    157   CB LYS A  20       4.274  22.656  14.629  4.00  1.00            
ATOM    158   CG LYS A  20       3.083  23.446  14.088  4.00  1.00            
ATOM    159   CD LYS A  20       2.742  23.101  12.637  4.00  1.00            
ATOM    160   CE LYS A  20       3.826  23.511  11.638  4.00  1.00            
ATOM    161   NZ LYS A  20       3.500  22.983  10.296  4.00  1.00            
ATOM    162    C LYS A  20       5.342  20.489  14.928  4.00  1.00            
ATOM    163    O LYS A  20       5.470  19.808  15.943  4.00  1.00            
ATOM    164    N GLU A  21       6.336  20.688  14.041  4.00  1.00            
ATOM    165   CA GLU A  21       7.648  20.150  14.220  4.00  1.00            
ATOM    166   CB GLU A  21       8.234  19.596  12.911  4.00  1.00            
ATOM    167   CG GLU A  21       7.436  18.405  12.375  4.00  1.00            
ATOM    168   CD GLU A  21       7.933  18.074  10.976  4.00  1.00            
ATOM    169  OE1 GLU A  21       9.038  18.555  10.609  4.00  1.00            
ATOM    170  OE2 GLU A  21       7.210  17.337  10.253  4.00  1.00            
ATOM    171    C GLU A  21       8.500  21.270  14.670  4.00  1.00            
ATOM    172    O GLU A  21       8.413  22.375  14.136  4.00  1.00            
ATOM    173    N ALA A  22       9.352  21.026  15.679  4.00  1.00            
ATOM    174   CA ALA A  22      10.071  22.167  16.128  4.00  1.00            
ATOM    175   CB ALA A  22       9.413  22.858  17.335  4.00  1.00            
ATOM    176    C ALA A  22      11.456  21.829  16.519  4.00  1.00            
ATOM    177    O ALA A  22      11.791  20.687  16.828  4.00  1.00            
ATOM    178    N LEU A  23      12.306  22.871  16.484  4.00  1.00            
ATOM    179   CA LEU A  23      13.665  22.736  16.882  4.00  1.00            
ATOM    180   CB LEU A  23      14.652  23.348  15.876  4.00  1.00            
ATOM    181   CG LEU A  23      14.517  22.727  14.471  4.00  1.00            
ATOM    182  CD1 LEU A  23      15.603  23.244  13.515  4.00  1.00            
ATOM    183  CD2 LEU A  23      14.452  21.194  14.541  4.00  1.00            
ATOM    184    C LEU A  23      13.787  23.481  18.161  4.00  1.00            
ATOM    185    O LEU A  23      13.400  24.644  18.258  4.00  1.00            
ATOM    186    N LEU A  24      14.303  22.807  19.198  4.00  1.00            
ATOM    187   CA LEU A  24      14.508  23.506  20.424  4.00  1.00            
ATOM    188   CB LEU A  24      15.019  22.638  21.584  4.00  1.00            
ATOM    189   CG LEU A  24      14.016  21.623  22.146  4.00  1.00            
ATOM    190  CD1 LEU A  24      12.877  22.337  22.882  4.00  1.00            
ATOM    191  CD2 LEU A  24      13.525  20.659  21.057  4.00  1.00            
ATOM    192    C LEU A  24      15.664  24.407  20.124  4.00  1.00            
ATOM    193    O LEU A  24      16.432  24.130  19.205  4.00  1.00            
ATOM    194    N ASP A  25      15.828  25.528  20.858  1.00  1.00            
ATOM    195   CA ASP A  25      16.946  26.339  20.474  1.00  1.00            
ATOM    196   CB ASP A  25      16.577  27.359  19.382  1.00  1.00            
ATOM    197   CG ASP A  25      17.849  28.043  18.908  1.00  1.00            
ATOM    198  OD1 ASP A  25      18.953  27.537  19.245  1.00  1.00            
ATOM    199  OD2 ASP A  25      17.735  29.080  18.201  1.00  1.00            
ATOM    200    C ASP A  25      17.487  27.121  21.623  1.00  1.00            
ATOM    201    O ASP A  25      16.830  28.023  22.142  1.00  1.00            
ATOM    202    N THR A  26      18.716  26.785  22.054  3.00  1.00            
ATOM    203   CA THR A  26      19.345  27.542  23.093  3.00  1.00            
ATOM    204   CB THR A  26      20.606  26.925  23.618  3.00  1.00            
ATOM    205  OG1 THR A  26      21.577  26.869  22.589  3.00  1.00            
ATOM    206  CG2 THR A  26      20.306  25.508  24.128  3.00  1.00            
ATOM    207    C THR A  26      19.699  28.882  22.542  3.00  1.00            
ATOM    208    O THR A  26      19.577  29.908  23.209  3.00  1.00            
ATOM    209    N GLY A  27      20.118  28.881  21.268  3.00  1.00            
ATOM    210   CA GLY A  27      20.671  30.017  20.598  3.00  1.00            
ATOM    211    C GLY A  27      19.707  31.163  20.495  3.00  1.00            
ATOM    212    O GLY A  27      20.108  32.315  20.647  3.00  1.00            
ATOM    213    N ALA A  28      18.409  30.904  20.241  1.00  1.00            
ATOM    214   CA ALA A  28      17.574  32.030  19.928  1.00  1.00            
ATOM    215   CB ALA A  28      16.572  31.749  18.795  1.00  1.00            
ATOM    216    C ALA A  28      16.776  32.533  21.087  1.00  1.00            
ATOM    217    O ALA A  28      16.203  31.768  21.859  1.00  1.00            
ATOM    218    N ASP A  29      16.767  33.879  21.230  1.00  1.00            
ATOM    219   CA ASP A  29      16.019  34.569  22.243  1.00  1.00            
ATOM    220   CB ASP A  29      16.405  36.052  22.371  1.00  1.00            
ATOM    221   CG ASP A  29      17.804  36.115  22.973  1.00  1.00            
ATOM    222  OD1 ASP A  29      18.463  35.045  23.069  1.00  1.00            
ATOM    223  OD2 ASP A  29      18.231  37.240  23.345  1.00  1.00            
ATOM    224    C ASP A  29      14.550  34.496  21.965  1.00  1.00            
ATOM    225    O ASP A  29      13.776  34.114  22.842  1.00  1.00            
ATOM    226    N ASP A  30      14.119  34.835  20.731  1.00  1.00            
ATOM    227   CA ASP A  30      12.708  34.830  20.471  1.00  1.00            
ATOM    228   CB ASP A  30      12.154  36.126  19.868  1.00  1.00            
ATOM    229   CG ASP A  30      12.220  37.176  20.971  1.00  1.00            
ATOM    230  OD1 ASP A  30      12.735  36.843  22.071  1.00  1.00            
ATOM    231  OD2 ASP A  30      11.754  38.321  20.729  1.00  1.00            
ATOM    232    C ASP A  30      12.411  33.698  19.558  1.00  1.00            
ATOM    233    O ASP A  30      13.261  33.255  18.787  1.00  1.00            
ATOM    234    N THR A  31      11.171  33.194  19.652  1.00  1.00            
ATOM    235   CA THR A  31      10.775  32.028  18.935  1.00  1.00            
ATOM    236   CB THR A  31       9.654  31.297  19.616  1.00  1.00            
ATOM    237  OG1 THR A  31       9.369  30.079  18.947  1.00  1.00            
ATOM    238  CG2 THR A  31       8.409  32.201  19.623  1.00  1.00            
ATOM    239    C THR A  31      10.317  32.356  17.565  1.00  1.00            
ATOM    240    O THR A  31      10.026  33.507  17.243  1.00  1.00            
ATOM    241    N VAL A  32      10.271  31.320  16.702  4.00  1.00            
ATOM    242   CA VAL A  32       9.783  31.577  15.391  4.00  1.00            
ATOM    243   CB VAL A  32      10.849  31.896  14.381  4.00  1.00            
ATOM    244  CG1 VAL A  32      11.721  30.651  14.159  4.00  1.00            
ATOM    245  CG2 VAL A  32      10.168  32.417  13.103  4.00  1.00            
ATOM    246    C VAL A  32       9.001  30.429  14.895  4.00  1.00            
ATOM    247    O VAL A  32       9.265  29.273  15.222  4.00  1.00            
ATOM    248    N LEU A  33       7.982  30.755  14.086  4.00  1.00            
ATOM    249   CA LEU A  33       7.168  29.738  13.522  4.00  1.00            
ATOM    250   CB LEU A  33       5.733  29.735  14.080  4.00  1.00            
ATOM    251   CG LEU A  33       4.883  28.538  13.620  4.00  1.00            
ATOM    252  CD1 LEU A  33       5.447  27.218  14.171  4.00  1.00            
ATOM    253  CD2 LEU A  33       3.400  28.744  13.969  4.00  1.00            
ATOM    254    C LEU A  33       7.091  30.024  12.051  4.00  1.00            
ATOM    255    O LEU A  33       7.237  31.173  11.637  4.00  1.00            
ATOM    256    N GLU A  34       6.896  28.983  11.208  4.00  1.00            
ATOM    257   CA GLU A  34       6.738  29.248   9.804  4.00  1.00            
ATOM    258   CB GLU A  34       6.752  28.014   8.886  4.00  1.00            
ATOM    259   CG GLU A  34       6.787  28.402   7.406  4.00  1.00            
ATOM    260   CD GLU A  34       7.322  27.227   6.598  4.00  1.00            
ATOM    261  OE1 GLU A  34       7.670  26.188   7.219  4.00  1.00            
ATOM    262  OE2 GLU A  34       7.401  27.360   5.347  4.00  1.00            
ATOM    263    C GLU A  34       5.403  29.922   9.739  4.00  1.00            
ATOM    264    O GLU A  34       4.683  29.908  10.737  4.00  1.00            
ATOM    265    N GLU A  35       5.057  30.545   8.590  1.00  1.00            
ATOM    266   CA GLU A  35       3.870  31.352   8.455  1.00  1.00            
ATOM    267   CB GLU A  35       3.458  31.637   7.002  1.00  1.00            
ATOM    268   CG GLU A  35       4.408  32.531   6.211  1.00  1.00            
ATOM    269   CD GLU A  35       3.747  32.752   4.859  1.00  1.00            
ATOM    270  OE1 GLU A  35       2.617  32.226   4.668  1.00  1.00            
ATOM    271  OE2 GLU A  35       4.350  33.450   4.001  1.00  1.00            
ATOM    272    C GLU A  35       2.690  30.672   9.051  1.00  1.00            
ATOM    273    O GLU A  35       2.382  29.524   8.737  1.00  1.00            
ATOM    274    N MET A  36       2.004  31.392   9.959  1.00  1.00            
ATOM    275   CA MET A  36       0.824  30.837  10.529  1.00  1.00            
ATOM    276   CB MET A  36       1.005  30.225  11.929  1.00  1.00            
ATOM    277   CG MET A  36      -0.230  29.451  12.399  1.00  1.00            
ATOM    278   SD MET A  36      -0.042  28.581  13.983  1.00  1.00            
ATOM    279   CE MET A  36       0.925  27.205  13.297  1.00  1.00            
ATOM    280    C MET A  36      -0.200  31.903  10.634  1.00  1.00            
ATOM    281    O MET A  36       0.119  33.076  10.827  1.00  1.00            
ATOM    282    N ASN A  37      -1.476  31.510  10.481  1.00  1.00            
ATOM    283   CA ASN A  37      -2.502  32.491  10.585  1.00  1.00            
ATOM    284   CB ASN A  37      -3.495  32.453   9.415  1.00  1.00            
ATOM    285   CG ASN A  37      -2.710  32.895   8.185  1.00  1.00            
ATOM    286  OD1 ASN A  37      -2.684  32.211   7.162  1.00  1.00            
ATOM    287  ND2 ASN A  37      -2.038  34.073   8.292  1.00  1.00            
ATOM    288    C ASN A  37      -3.221  32.254  11.874  1.00  1.00            
ATOM    289    O ASN A  37      -4.214  31.529  11.926  1.00  1.00            
ATOM    290    N LEU A  38      -2.710  32.879  12.957  1.00  1.00            
ATOM    291   CA LEU A  38      -3.312  32.790  14.259  1.00  1.00            
ATOM    292   CB LEU A  38      -2.341  32.476  15.404  1.00  1.00            
ATOM    293   CG LEU A  38      -1.789  31.041  15.373  1.00  1.00            
ATOM    294  CD1 LEU A  38      -0.836  30.787  16.553  1.00  1.00            
ATOM    295  CD2 LEU A  38      -2.930  30.014  15.287  1.00  1.00            
ATOM    296    C LEU A  38      -3.886  34.146  14.532  1.00  1.00            
ATOM    297    O LEU A  38      -3.299  35.169  14.191  1.00  1.00            
ATOM    298    N PRO A  39      -5.045  34.160  15.122  1.00  1.00            
ATOM    299   CA PRO A  39      -5.665  35.420  15.432  1.00  1.00            
ATOM    300   CD PRO A  39      -6.025  33.141  14.779  1.00  1.00            
ATOM    301   CB PRO A  39      -7.163  35.132  15.547  1.00  1.00            
ATOM    302   CG PRO A  39      -7.368  33.876  14.685  1.00  1.00            
ATOM    303    C PRO A  39      -5.122  36.075  16.653  1.00  1.00            
ATOM    304    O PRO A  39      -4.469  35.407  17.452  1.00  1.00            
ATOM    305    N GLY A  40      -5.378  37.393  16.812  1.00  1.00            
ATOM    306   CA GLY A  40      -4.962  38.079  17.999  1.00  1.00            
ATOM    307    C GLY A  40      -4.416  39.421  17.626  1.00  1.00            
ATOM    308    O GLY A  40      -4.493  39.846  16.476  1.00  1.00            
ATOM    309    N LYS A  41      -3.842  40.123  18.625  1.00  1.00            
ATOM    310   CA LYS A  41      -3.269  41.419  18.412  1.00  1.00            
ATOM    311   CB LYS A  41      -3.015  42.205  19.709  1.00  1.00            
ATOM    312   CG LYS A  41      -4.318  42.671  20.360  1.00  1.00            
ATOM    313   CD LYS A  41      -4.156  43.210  21.781  1.00  1.00            
ATOM    314   CE LYS A  41      -5.474  43.677  22.400  1.00  1.00            
ATOM    315   NZ LYS A  41      -5.241  44.190  23.770  1.00  1.00            
ATOM    316    C LYS A  41      -1.978  41.218  17.679  1.00  1.00            
ATOM    317    O LYS A  41      -1.459  40.104  17.625  1.00  1.00            
ATOM    318    N TRP A  42      -1.421  42.288  17.070  1.00  1.00            
ATOM    319   CA TRP A  42      -0.274  42.047  16.243  1.00  1.00            
ATOM    320   CB TRP A  42      -0.596  42.194  14.748  1.00  1.00            
ATOM    321   CG TRP A  42      -1.562  41.153  14.234  1.00  1.00            
ATOM    322  CD2 TRP A  42      -2.993  41.279  14.290  1.00  1.00            
ATOM    323  CD1 TRP A  42      -1.303  39.947  13.653  1.00  1.00            
ATOM    324  NE1 TRP A  42      -2.481  39.311  13.341  1.00  1.00            
ATOM    325  CE2 TRP A  42      -3.529  40.120  13.727  1.00  1.00            
ATOM    326  CE3 TRP A  42      -3.792  42.275  14.773  1.00  1.00            
ATOM    327  CZ2 TRP A  42      -4.880  39.939  13.639  1.00  1.00            
ATOM    328  CZ3 TRP A  42      -5.153  42.091  14.677  1.00  1.00            
ATOM    329  CH2 TRP A  42      -5.686  40.946  14.121  1.00  1.00            
ATOM    330    C TRP A  42       0.869  42.978  16.542  1.00  1.00            
ATOM    331    O TRP A  42       0.782  43.831  17.423  1.00  1.00            
ATOM    332    N LYS A  43       1.995  42.801  15.795  4.00  1.00            
ATOM    333   CA LYS A  43       3.200  43.573  15.974  4.00  1.00            
ATOM    334   CB LYS A  43       4.479  42.753  16.201  4.00  1.00            
ATOM    335   CG LYS A  43       5.600  43.657  16.719  4.00  1.00            
ATOM    336   CD LYS A  43       5.259  44.276  18.079  4.00  1.00            
ATOM    337   CE LYS A  43       6.127  45.478  18.462  4.00  1.00            
ATOM    338   NZ LYS A  43       7.549  45.079  18.552  4.00  1.00            
ATOM    339    C LYS A  43       3.411  44.514  14.802  4.00  1.00            
ATOM    340    O LYS A  43       2.631  45.465  14.785  4.00  1.00            
ATOM    341    N PRO A  44       4.302  44.488  13.794  4.00  0.00            
ATOM    342   CA PRO A  44       5.385  43.553  13.478  4.00  0.00            
ATOM    343   CD PRO A  44       3.826  45.132  12.579  4.00  0.00            
ATOM    344   CB PRO A  44       5.423  43.445  11.955  4.00  0.00            
ATOM    345   CG PRO A  44       4.834  44.777  11.481  4.00  0.00            
ATOM    346    C PRO A  44       6.768  43.858  14.003  4.00  0.00            
ATOM    347    O PRO A  44       6.949  44.880  14.664  4.00  0.00            
ATOM    348    N LYS A  45       7.763  42.974  13.694  4.00  0.00            
ATOM    349   CA LYS A  45       9.131  43.165  14.130  4.00  0.00            
ATOM    350   CB LYS A  45       9.484  42.339  15.380  4.00  0.00            
ATOM    351   CG LYS A  45      10.640  42.918  16.203  4.00  0.00            
ATOM    352   CD LYS A  45      10.261  44.203  16.951  4.00  0.00            
ATOM    353   CE LYS A  45      11.305  44.671  17.969  4.00  0.00            
ATOM    354   NZ LYS A  45      12.364  45.453  17.295  4.00  0.00            
ATOM    355    C LYS A  45      10.105  42.809  13.055  4.00  0.00            
ATOM    356    O LYS A  45       9.774  42.152  12.069  4.00  0.00            
ATOM    357    N MET A  46      11.348  43.291  13.253  4.00  0.00            
ATOM    358   CA MET A  46      12.499  43.080  12.423  4.00  0.00            
ATOM    359   CB MET A  46      13.197  44.414  12.115  4.00  0.00            
ATOM    360   CG MET A  46      13.255  45.303  13.365  4.00  0.00            
ATOM    361   SD MET A  46      14.050  46.925  13.164  4.00  0.00            
ATOM    362   CE MET A  46      15.628  46.426  13.909  4.00  0.00            
ATOM    363    C MET A  46      13.426  42.261  13.255  4.00  0.00            
ATOM    364    O MET A  46      13.599  42.532  14.442  4.00  0.00            
ATOM    365    N ILE A  47      14.039  41.215  12.666  4.00  0.00            
ATOM    366   CA ILE A  47      14.847  40.390  13.509  4.00  0.00            
ATOM    367   CB ILE A  47      14.060  39.242  14.063  4.00  0.00            
ATOM    368  CG1 ILE A  47      14.781  38.549  15.221  4.00  0.00            
ATOM    369  CG2 ILE A  47      13.717  38.303  12.905  4.00  0.00            
ATOM    370  CD1 ILE A  47      13.901  37.467  15.836  4.00  0.00            
ATOM    371    C ILE A  47      15.992  39.828  12.757  4.00  0.00            
ATOM    372    O ILE A  47      16.076  39.934  11.534  4.00  0.00            
ATOM    373    N GLY A  48      16.928  39.225  13.514  4.00  0.00            
ATOM    374   CA GLY A  48      18.046  38.600  12.895  4.00  0.00            
ATOM    375    C GLY A  48      19.115  38.440  13.898  4.00  0.00            
ATOM    376    O GLY A  48      18.925  38.648  15.094  4.00  0.00            
ATOM    377    N GLY A  49      20.296  38.067  13.389  4.00  0.00            
ATOM    378   CA GLY A  49      21.403  37.821  14.236  4.00  0.00            
ATOM    379    C GLY A  49      22.512  37.409  13.334  4.00  0.00            
ATOM    380    O GLY A  49      23.590  38.001  13.333  4.00  0.00            
ATOM    381    N ILE A  50      22.254  36.359  12.538  3.00  0.00            
ATOM    382   CA ILE A  50      23.256  35.783  11.700  3.00  0.00            
ATOM    383   CB ILE A  50      22.811  34.484  11.081  3.00  0.00            
ATOM    384  CG1 ILE A  50      24.001  33.774  10.420  3.00  0.00            
ATOM    385  CG2 ILE A  50      21.639  34.760  10.127  3.00  0.00            
ATOM    386  CD1 ILE A  50      25.057  33.297  11.413  3.00  0.00            
ATOM    387    C ILE A  50      23.730  36.693  10.617  3.00  0.00            
ATOM    388    O ILE A  50      24.932  36.870  10.428  3.00  0.00            
ATOM    389    N GLY A  51      22.796  37.320   9.894  3.00  0.00            
ATOM    390   CA GLY A  51      23.128  38.137   8.771  3.00  0.00            
ATOM    391    C GLY A  51      21.809  38.694   8.380  3.00  0.00            
ATOM    392    O GLY A  51      21.077  39.215   9.219  3.00  0.00            
ATOM    393    N GLY A  52      21.461  38.610   7.088  4.00  0.00            
ATOM    394   CA GLY A  52      20.147  39.058   6.761  4.00  0.00            
ATOM    395    C GLY A  52      19.259  38.106   7.486  4.00  0.00            
ATOM    396    O GLY A  52      19.663  36.979   7.762  4.00  0.00            
ATOM    397    N PHE A  53      18.023  38.514   7.824  4.00  0.00            
ATOM    398   CA PHE A  53      17.270  37.584   8.606  4.00  0.00            
ATOM    399   CB PHE A  53      17.490  37.751  10.123  4.00  0.00            
ATOM    400   CG PHE A  53      17.206  36.438  10.778  4.00  0.00            
ATOM    401  CD1 PHE A  53      18.179  35.463  10.778  4.00  0.00            
ATOM    402  CD2 PHE A  53      16.009  36.169  11.399  4.00  0.00            
ATOM    403  CE1 PHE A  53      17.966  34.240  11.372  4.00  0.00            
ATOM    404  CE2 PHE A  53      15.789  34.948  11.994  4.00  0.00            
ATOM    405   CZ PHE A  53      16.765  33.980  11.981  4.00  0.00            
ATOM    406    C PHE A  53      15.816  37.799   8.305  4.00  0.00            
ATOM    407    O PHE A  53      15.446  37.995   7.149  4.00  0.00            
ATOM    408    N ILE A  54      14.938  37.768   9.336  4.00  0.00            
ATOM    409   CA ILE A  54      13.533  37.797   9.036  4.00  0.00            
ATOM    410   CB ILE A  54      12.795  36.539   9.420  4.00  0.00            
ATOM    411  CG1 ILE A  54      12.835  36.298  10.937  4.00  0.00            
ATOM    412  CG2 ILE A  54      13.392  35.378   8.612  4.00  0.00            
ATOM    413  CD1 ILE A  54      11.823  35.259  11.422  4.00  0.00            
ATOM    414    C ILE A  54      12.795  38.941   9.622  4.00  0.00            
ATOM    415    O ILE A  54      13.219  39.606  10.561  4.00  0.00            
ATOM    416    N LYS A  55      11.654  39.205   8.964  4.00  0.00            
ATOM    417   CA LYS A  55      10.664  40.173   9.305  4.00  0.00            
ATOM    418   CB LYS A  55      10.215  40.963   8.072  4.00  0.00            
ATOM    419   CG LYS A  55       9.990  40.025   6.883  4.00  0.00            
ATOM    420   CD LYS A  55       9.321  40.661   5.668  4.00  0.00            
ATOM    421   CE LYS A  55       9.354  39.750   4.440  4.00  0.00            
ATOM    422   NZ LYS A  55       8.570  40.353   3.342  4.00  0.00            
ATOM    423    C LYS A  55       9.520  39.371   9.746  4.00  0.00            
ATOM    424    O LYS A  55       9.229  38.328   9.164  4.00  0.00            
ATOM    425    N VAL A  56       8.829  39.817  10.796  4.00  0.00            
ATOM    426   CA VAL A  56       7.821  38.900  11.173  4.00  0.00            
ATOM    427   CB VAL A  56       8.280  37.888  12.185  4.00  0.00            
ATOM    428  CG1 VAL A  56       9.398  37.027  11.572  4.00  0.00            
ATOM    429  CG2 VAL A  56       8.694  38.635  13.465  4.00  0.00            
ATOM    430    C VAL A  56       6.681  39.586  11.781  4.00  0.00            
ATOM    431    O VAL A  56       6.697  40.787  12.046  4.00  0.00            
ATOM    432    N ARG A  57       5.628  38.785  11.988  4.00  0.00            
ATOM    433   CA ARG A  57       4.503  39.318  12.651  4.00  0.00            
ATOM    434   CB ARG A  57       3.159  38.943  12.005  4.00  0.00            
ATOM    435   CG ARG A  57       3.037  39.449  10.565  4.00  0.00            
ATOM    436   CD ARG A  57       1.597  39.516  10.054  4.00  0.00            
ATOM    437   NE ARG A  57       1.064  40.850  10.457  4.00  0.00            
ATOM    438   CZ ARG A  57       0.323  41.589   9.581  4.00  0.00            
ATOM    439  NH1 ARG A  57       0.011  41.076   8.356  4.00  0.00            
ATOM    440  NH2 ARG A  57      -0.102  42.842   9.921  4.00  0.00            
ATOM    441    C ARG A  57       4.535  38.756  14.038  4.00  0.00            
ATOM    442    O ARG A  57       4.475  37.542  14.229  4.00  0.00            
ATOM    443    N GLN A  58       4.642  39.636  15.053  4.00  1.00            
ATOM    444   CA GLN A  58       4.736  39.162  16.401  4.00  1.00            
ATOM    445   CB GLN A  58       5.440  40.130  17.368  4.00  1.00            
ATOM    446   CG GLN A  58       6.915  40.360  17.031  4.00  1.00            
ATOM    447   CD GLN A  58       7.536  41.140  18.181  4.00  1.00            
ATOM    448  OE1 GLN A  58       8.346  42.045  17.984  4.00  1.00            
ATOM    449  NE2 GLN A  58       7.148  40.765  19.428  4.00  1.00            
ATOM    450    C GLN A  58       3.364  38.919  16.940  4.00  1.00            
ATOM    451    O GLN A  58       2.383  39.502  16.478  4.00  1.00            
ATOM    452    N TYR A  59       3.271  38.014  17.937  4.00  1.00            
ATOM    453   CA TYR A  59       2.018  37.718  18.571  4.00  1.00            
ATOM    454   CB TYR A  59       1.479  36.309  18.281  4.00  1.00            
ATOM    455   CG TYR A  59       0.071  36.307  18.764  4.00  1.00            
ATOM    456  CD1 TYR A  59      -0.899  36.929  18.012  4.00  1.00            
ATOM    457  CD2 TYR A  59      -0.292  35.694  19.942  4.00  1.00            
ATOM    458  CE1 TYR A  59      -2.209  36.949  18.427  4.00  1.00            
ATOM    459  CE2 TYR A  59      -1.602  35.712  20.362  4.00  1.00            
ATOM    460   CZ TYR A  59      -2.563  36.340  19.606  4.00  1.00            
ATOM    461   OH TYR A  59      -3.906  36.357  20.038  4.00  1.00            
ATOM    462    C TYR A  59       2.284  37.806  20.042  4.00  1.00            
ATOM    463    O TYR A  59       3.435  37.806  20.475  4.00  1.00            
ATOM    464    N ASP A  60       1.212  37.909  20.847  4.00  1.00            
ATOM    465   CA ASP A  60       1.312  38.054  22.272  4.00  1.00            
ATOM    466   CB ASP A  60       0.112  38.809  22.865  4.00  1.00            
ATOM    467   CG ASP A  60       0.204  40.266  22.429  4.00  1.00            
ATOM    468  OD1 ASP A  60       1.025  41.018  23.019  4.00  1.00            
ATOM    469  OD2 ASP A  60      -0.541  40.643  21.486  4.00  1.00            
ATOM    470    C ASP A  60       1.336  36.694  22.889  4.00  1.00            
ATOM    471    O ASP A  60       2.032  35.791  22.429  4.00  1.00            
ATOM    472    N GLN A  61       0.568  36.541  23.986  4.00  1.00            
ATOM    473   CA GLN A  61       0.574  35.343  24.767  4.00  1.00            
ATOM    474   CB GLN A  61       0.069  35.590  26.194  4.00  1.00            
ATOM    475   CG GLN A  61       0.927  36.628  26.928  4.00  1.00            
ATOM    476   CD GLN A  61       0.288  36.905  28.278  4.00  1.00            
ATOM    477  OE1 GLN A  61       0.528  37.942  28.894  4.00  1.00            
ATOM    478  NE2 GLN A  61      -0.559  35.952  28.748  4.00  1.00            
ATOM    479    C GLN A  61      -0.266  34.286  24.136  4.00  1.00            
ATOM    480    O GLN A  61      -1.489  34.393  24.074  4.00  1.00            
ATOM    481    N ILE A  62       0.405  33.226  23.640  4.00  1.00            
ATOM    482   CA ILE A  62      -0.276  32.064  23.146  4.00  1.00            
ATOM    483   CB ILE A  62      -0.146  31.791  21.682  4.00  1.00            
ATOM    484  CG1 ILE A  62       1.319  31.601  21.266  4.00  1.00            
ATOM    485  CG2 ILE A  62      -0.867  32.914  20.926  4.00  1.00            
ATOM    486  CD1 ILE A  62       2.150  32.870  21.436  4.00  1.00            
ATOM    487    C ILE A  62       0.279  30.909  23.900  4.00  1.00            
ATOM    488    O ILE A  62       1.493  30.807  24.101  4.00  1.00            
ATOM    489    N PRO A  63      -0.583  30.042  24.348  4.00  1.00            
ATOM    490   CA PRO A  63      -0.097  28.915  25.083  4.00  1.00            
ATOM    491   CD PRO A  63      -1.902  30.458  24.794  4.00  1.00            
ATOM    492   CB PRO A  63      -1.323  28.291  25.742  4.00  1.00            
ATOM    493   CG PRO A  63      -2.272  29.489  25.932  4.00  1.00            
ATOM    494    C PRO A  63       0.641  28.016  24.151  4.00  1.00            
ATOM    495    O PRO A  63       0.207  27.848  23.019  4.00  1.00            
ATOM    496    N VAL A  64       1.767  27.432  24.603  4.00  1.00            
ATOM    497   CA VAL A  64       2.516  26.539  23.767  4.00  1.00            
ATOM    498   CB VAL A  64       3.851  27.087  23.364  4.00  1.00            
ATOM    499  CG1 VAL A  64       3.631  28.367  22.541  4.00  1.00            
ATOM    500  CG2 VAL A  64       4.681  27.308  24.638  4.00  1.00            
ATOM    501    C VAL A  64       2.785  25.327  24.608  4.00  1.00            
ATOM    502    O VAL A  64       3.025  25.446  25.807  4.00  1.00            
ATOM    503    N GLU A  65       2.725  24.119  24.014  4.00  1.00            
ATOM    504   CA GLU A  65       3.002  22.933  24.780  4.00  1.00            
ATOM    505   CB GLU A  65       1.849  21.919  24.765  4.00  1.00            
ATOM    506   CG GLU A  65       0.601  22.402  25.507  4.00  1.00            
ATOM    507   CD GLU A  65      -0.493  21.368  25.287  4.00  1.00            
ATOM    508  OE1 GLU A  65      -0.269  20.446  24.459  4.00  1.00            
ATOM    509  OE2 GLU A  65      -1.565  21.486  25.937  4.00  1.00            
ATOM    510    C GLU A  65       4.169  22.280  24.115  4.00  1.00            
ATOM    511    O GLU A  65       4.118  21.992  22.921  4.00  1.00            
ATOM    512    N ILE A  66       5.266  22.038  24.862  4.00  1.00            
ATOM    513   CA ILE A  66       6.384  21.402  24.228  4.00  1.00            
ATOM    514   CB ILE A  66       7.663  22.189  24.270  4.00  1.00            
ATOM    515  CG1 ILE A  66       8.732  21.465  23.440  4.00  1.00            
ATOM    516  CG2 ILE A  66       8.067  22.437  25.732  4.00  1.00            
ATOM    517  CD1 ILE A  66       9.945  22.336  23.132  4.00  1.00            
ATOM    518    C ILE A  66       6.629  20.082  24.870  4.00  1.00            
ATOM    519    O ILE A  66       6.899  19.981  26.065  4.00  1.00            
ATOM    520    N CYS A  67       6.504  19.019  24.062  3.00  1.00            
ATOM    521   CA CYS A  67       6.790  17.702  24.531  3.00  1.00            
ATOM    522   CB CYS A  67       8.270  17.521  24.927  3.00  1.00            
ATOM    523   SG CYS A  67       8.712  15.805  25.345  3.00  1.00            
ATOM    524    C CYS A  67       5.923  17.433  25.727  3.00  1.00            
ATOM    525    O CYS A  67       6.272  16.635  26.595  3.00  1.00            
ATOM    526    N GLY A  68       4.749  18.088  25.801  3.00  1.00            
ATOM    527   CA GLY A  68       3.841  17.834  26.886  3.00  1.00            
ATOM    528    C GLY A  68       4.018  18.867  27.952  3.00  1.00            
ATOM    529    O GLY A  68       3.105  19.101  28.742  3.00  1.00            
ATOM    530    N HIS A  69       5.194  19.521  28.017  4.00  1.00            
ATOM    531   CA HIS A  69       5.359  20.546  29.006  4.00  1.00            
ATOM    532  ND1 HIS A  69       7.858  19.591  31.006  4.00  1.00            
ATOM    533   CG HIS A  69       7.683  19.897  29.676  4.00  1.00            
ATOM    534   CB HIS A  69       6.813  21.011  29.175  4.00  1.00            
ATOM    535  NE2 HIS A  69       9.057  18.117  29.850  4.00  1.00            
ATOM    536  CD2 HIS A  69       8.425  18.990  28.983  4.00  1.00            
ATOM    537  CE1 HIS A  69       8.688  18.518  31.053  4.00  1.00            
ATOM    538    C HIS A  69       4.540  21.688  28.498  4.00  1.00            
ATOM    539    O HIS A  69       4.320  21.804  27.294  4.00  1.00            
ATOM    540    N LYS A  70       4.037  22.556  29.396  4.00  1.00            
ATOM    541   CA LYS A  70       3.156  23.580  28.915  4.00  1.00            
ATOM    542   CB LYS A  70       1.754  23.416  29.512  4.00  1.00            
ATOM    543   CG LYS A  70       1.173  22.069  29.069  4.00  1.00            
ATOM    544   CD LYS A  70       0.067  21.502  29.957  4.00  1.00            
ATOM    545   CE LYS A  70      -0.303  20.069  29.565  4.00  1.00            
ATOM    546   NZ LYS A  70      -1.045  19.409  30.661  4.00  1.00            
ATOM    547    C LYS A  70       3.718  24.928  29.229  4.00  1.00            
ATOM    548    O LYS A  70       4.395  25.108  30.239  4.00  1.00            
ATOM    549    N ALA A  71       3.458  25.918  28.344  4.00  1.00            
ATOM    550   CA ALA A  71       4.041  27.203  28.586  4.00  1.00            
ATOM    551   CB ALA A  71       5.521  27.282  28.178  4.00  1.00            
ATOM    552    C ALA A  71       3.322  28.294  27.864  4.00  1.00            
ATOM    553    O ALA A  71       2.419  28.053  27.065  4.00  1.00            
ATOM    554    N ILE A  72       3.718  29.548  28.176  4.00  1.00            
ATOM    555   CA ILE A  72       3.111  30.720  27.617  4.00  1.00            
ATOM    556   CB ILE A  72       2.292  31.476  28.618  4.00  1.00            
ATOM    557  CG1 ILE A  72       3.197  32.005  29.745  4.00  1.00            
ATOM    558  CG2 ILE A  72       1.172  30.548  29.116  4.00  1.00            
ATOM    559  CD1 ILE A  72       2.506  33.017  30.657  4.00  1.00            
ATOM    560    C ILE A  72       4.184  31.662  27.187  4.00  1.00            
ATOM    561    O ILE A  72       5.296  31.621  27.711  4.00  1.00            
ATOM    562    N GLY A  73       3.881  32.532  26.198  4.00  1.00            
ATOM    563   CA GLY A  73       4.876  33.496  25.838  4.00  1.00            
ATOM    564    C GLY A  73       4.615  34.088  24.485  4.00  1.00            
ATOM    565    O GLY A  73       3.634  33.766  23.819  4.00  1.00            
ATOM    566    N THR A  74       5.540  34.980  24.059  4.00  1.00            
ATOM    567   CA THR A  74       5.463  35.705  22.820  4.00  1.00            
ATOM    568   CB THR A  74       6.387  36.886  22.770  4.00  1.00            
ATOM    569  OG1 THR A  74       7.740  36.458  22.829  4.00  1.00            
ATOM    570  CG2 THR A  74       6.080  37.787  23.977  4.00  1.00            
ATOM    571    C THR A  74       5.861  34.797  21.698  4.00  1.00            
ATOM    572    O THR A  74       6.674  33.892  21.880  4.00  1.00            
ATOM    573    N VAL A  75       5.270  35.013  20.500  4.00  1.00            
ATOM    574   CA VAL A  75       5.610  34.208  19.362  4.00  1.00            
ATOM    575   CB VAL A  75       4.630  33.114  19.050  4.00  1.00            
ATOM    576  CG1 VAL A  75       4.690  32.074  20.180  4.00  1.00            
ATOM    577  CG2 VAL A  75       3.240  33.735  18.831  4.00  1.00            
ATOM    578    C VAL A  75       5.744  35.060  18.163  4.00  1.00            
ATOM    579    O VAL A  75       5.141  36.125  18.049  4.00  1.00            
ATOM    580    N LEU A  76       6.590  34.589  17.235  4.00  1.00            
ATOM    581   CA LEU A  76       6.792  35.319  16.037  4.00  1.00            
ATOM    582   CB LEU A  76       8.261  35.670  15.770  4.00  1.00            
ATOM    583   CG LEU A  76       8.893  36.512  16.892  4.00  1.00            
ATOM    584  CD1 LEU A  76      10.274  37.033  16.472  4.00  1.00            
ATOM    585  CD2 LEU A  76       7.944  37.616  17.381  4.00  1.00            
ATOM    586    C LEU A  76       6.357  34.437  14.907  4.00  1.00            
ATOM    587    O LEU A  76       6.640  33.240  14.901  4.00  1.00            
ATOM    588    N VAL A  77       5.627  35.009  13.929  4.00  1.00            
ATOM    589   CA VAL A  77       5.237  34.253  12.774  4.00  1.00            
ATOM    590   CB VAL A  77       3.816  34.486  12.351  4.00  1.00            
ATOM    591  CG1 VAL A  77       3.546  33.674  11.073  4.00  1.00            
ATOM    592  CG2 VAL A  77       2.892  34.132  13.527  4.00  1.00            
ATOM    593    C VAL A  77       6.109  34.768  11.682  4.00  1.00            
ATOM    594    O VAL A  77       6.220  35.978  11.492  4.00  1.00            
ATOM    595    N GLY A  78       6.771  33.867  10.936  4.00  1.00            
ATOM    596   CA GLY A  78       7.636  34.380   9.921  4.00  1.00            
ATOM    597    C GLY A  78       8.104  33.251   9.074  4.00  1.00            
ATOM    598    O GLY A  78       7.828  32.068   9.264  4.00  1.00            
ATOM    599    N PRO A  79       8.840  33.727   8.133  1.00  1.00            
ATOM    600   CA PRO A  79       9.387  33.013   7.019  1.00  1.00            
ATOM    601   CD PRO A  79       9.107  35.153   8.073  1.00  1.00            
ATOM    602   CB PRO A  79       9.842  34.100   6.042  1.00  1.00            
ATOM    603   CG PRO A  79      10.126  35.314   6.941  1.00  1.00            
ATOM    604    C PRO A  79      10.454  31.987   7.148  1.00  1.00            
ATOM    605    O PRO A  79      10.651  31.285   6.156  1.00  1.00            
ATOM    606    N THR A  80      11.170  31.879   8.280  1.00  1.00            
ATOM    607   CA THR A  80      12.284  30.971   8.305  1.00  1.00            
ATOM    608   CB THR A  80      12.956  30.890   9.635  1.00  1.00            
ATOM    609  OG1 THR A  80      12.040  30.425  10.613  1.00  1.00            
ATOM    610  CG2 THR A  80      13.472  32.285  10.017  1.00  1.00            
ATOM    611    C THR A  80      11.795  29.600   7.949  1.00  1.00            
ATOM    612    O THR A  80      10.646  29.231   8.193  1.00  1.00            
ATOM    613    N PRO A  81      12.676  28.863   7.329  1.00  1.00            
ATOM    614   CA PRO A  81      12.366  27.527   6.907  1.00  1.00            
ATOM    615   CD PRO A  81      13.687  29.483   6.489  1.00  1.00            
ATOM    616   CB PRO A  81      13.530  27.102   6.017  1.00  1.00            
ATOM    617   CG PRO A  81      14.033  28.431   5.422  1.00  1.00            
ATOM    618    C PRO A  81      12.134  26.671   8.096  1.00  1.00            
ATOM    619    O PRO A  81      11.643  25.555   7.934  1.00  1.00            
ATOM    620    N VAL A  82      12.489  27.144   9.307  1.00  1.00            
ATOM    621   CA VAL A  82      12.307  26.255  10.408  1.00  1.00            
ATOM    622   CB VAL A  82      13.604  25.682  10.914  1.00  1.00            
ATOM    623  CG1 VAL A  82      14.459  26.825  11.484  1.00  1.00            
ATOM    624  CG2 VAL A  82      13.305  24.556  11.916  1.00  1.00            
ATOM    625    C VAL A  82      11.607  26.907  11.545  1.00  1.00            
ATOM    626    O VAL A  82      11.612  28.126  11.699  1.00  1.00            
ATOM    627    N ASN A  83      10.955  26.058  12.364  1.00  1.00            
ATOM    628   CA ASN A  83      10.255  26.493  13.529  1.00  1.00            
ATOM    629   CB ASN A  83       8.963  25.700  13.799  1.00  1.00            
ATOM    630   CG ASN A  83       8.025  25.962  12.628  1.00  1.00            
ATOM    631  OD1 ASN A  83       8.328  26.770  11.751  1.00  1.00            
ATOM    632  ND2 ASN A  83       6.857  25.265  12.607  1.00  1.00            
ATOM    633    C ASN A  83      11.176  26.267  14.652  1.00  1.00            
ATOM    634    O ASN A  83      11.610  25.144  14.906  1.00  1.00            
ATOM    635    N ILE A  84      11.526  27.358  15.340  4.00  1.00            
ATOM    636   CA ILE A  84      12.421  27.175  16.419  4.00  1.00            
ATOM    637   CB ILE A  84      13.730  27.900  16.265  4.00  1.00            
ATOM    638  CG1 ILE A  84      13.524  29.422  16.183  4.00  1.00            
ATOM    639  CG2 ILE A  84      14.452  27.290  15.052  4.00  1.00            
ATOM    640  CD1 ILE A  84      14.831  30.213  16.250  4.00  1.00            
ATOM    641    C ILE A  84      11.751  27.629  17.640  4.00  1.00            
ATOM    642    O ILE A  84      11.112  28.677  17.674  4.00  1.00            
ATOM    643    N ILE A  85      11.863  26.791  18.676  4.00  1.00            
ATOM    644   CA ILE A  85      11.293  27.143  19.921  4.00  1.00            
ATOM    645   CB ILE A  85      10.768  25.955  20.664  4.00  1.00            
ATOM    646  CG1 ILE A  85       9.672  25.268  19.827  4.00  1.00            
ATOM    647  CG2 ILE A  85      10.291  26.426  22.047  4.00  1.00            
ATOM    648  CD1 ILE A  85       9.290  23.876  20.327  4.00  1.00            
ATOM    649    C ILE A  85      12.465  27.720  20.676  4.00  1.00            
ATOM    650    O ILE A  85      13.457  27.026  20.897  4.00  1.00            
ATOM    651    N GLY A  86      12.385  29.010  21.078  1.00  1.00            
ATOM    652   CA GLY A  86      13.531  29.706  21.618  1.00  1.00            
ATOM    653    C GLY A  86      13.565  29.754  23.093  1.00  1.00            
ATOM    654    O GLY A  86      12.959  28.934  23.775  1.00  1.00            
ATOM    655    N ARG A  87      14.349  30.749  23.560  2.00  1.00            
ATOM    656   CA ARG A  87      14.724  31.114  24.894  2.00  1.00            
ATOM    657   CB ARG A  87      15.823  32.187  24.909  2.00  1.00            
ATOM    658   CG ARG A  87      16.253  32.579  26.321  2.00  1.00            
ATOM    659   CD ARG A  87      17.035  33.889  26.379  2.00  1.00            
ATOM    660   NE ARG A  87      16.176  34.926  25.742  2.00  1.00            
ATOM    661   CZ ARG A  87      15.169  35.510  26.455  2.00  1.00            
ATOM    662  NH1 ARG A  87      14.917  35.111  27.735  2.00  1.00            
ATOM    663  NH2 ARG A  87      14.404  36.489  25.887  2.00  1.00            
ATOM    664    C ARG A  87      13.569  31.658  25.698  2.00  1.00            
ATOM    665    O ARG A  87      13.538  31.454  26.908  2.00  1.00            
ATOM    666    N ASN A  88      12.590  32.373  25.107  2.00  1.00            
ATOM    667   CA ASN A  88      11.472  32.769  25.940  2.00  1.00            
ATOM    668   CB ASN A  88      10.431  33.625  25.196  2.00  1.00            
ATOM    669   CG ASN A  88      11.026  35.001  24.930  2.00  1.00            
ATOM    670  OD1 ASN A  88      12.185  35.130  24.539  2.00  1.00            
ATOM    671  ND2 ASN A  88      10.208  36.062  25.159  2.00  1.00            
ATOM    672    C ASN A  88      10.789  31.501  26.355  2.00  1.00            
ATOM    673    O ASN A  88      10.435  31.325  27.519  2.00  1.00            
ATOM    674    N LEU A  89      10.580  30.574  25.396  2.00  1.00            
ATOM    675   CA LEU A  89      10.114  29.248  25.704  2.00  1.00            
ATOM    676   CB LEU A  89       9.629  28.452  24.480  2.00  1.00            
ATOM    677   CG LEU A  89       8.344  29.002  23.835  2.00  1.00            
ATOM    678  CD1 LEU A  89       7.928  28.149  22.624  2.00  1.00            
ATOM    679  CD2 LEU A  89       7.214  29.152  24.870  2.00  1.00            
ATOM    680    C LEU A  89      11.405  28.624  26.148  2.00  1.00            
ATOM    681    O LEU A  89      12.408  29.308  26.195  2.00  1.00            
ATOM    682    N LEU A  90      11.471  27.357  26.559  2.00  1.00            
ATOM    683   CA LEU A  90      12.743  26.806  26.978  2.00  1.00            
ATOM    684   CB LEU A  90      13.969  27.089  26.076  2.00  1.00            
ATOM    685   CG LEU A  90      13.919  26.453  24.675  2.00  1.00            
ATOM    686  CD1 LEU A  90      15.246  26.682  23.936  2.00  1.00            
ATOM    687  CD2 LEU A  90      13.524  24.969  24.729  2.00  1.00            
ATOM    688    C LEU A  90      13.052  27.311  28.367  2.00  1.00            
ATOM    689    O LEU A  90      13.563  26.555  29.190  2.00  1.00            
ATOM    690    N THR A  91      12.779  28.602  28.671  2.00  1.00            
ATOM    691   CA THR A  91      12.915  29.110  30.010  2.00  1.00            
ATOM    692   CB THR A  91      13.144  30.588  30.101  2.00  1.00            
ATOM    693  OG1 THR A  91      12.070  31.293  29.504  2.00  1.00            
ATOM    694  CG2 THR A  91      14.483  30.931  29.425  2.00  1.00            
ATOM    695    C THR A  91      11.701  28.775  30.787  2.00  1.00            
ATOM    696    O THR A  91      11.772  28.378  31.948  2.00  1.00            
ATOM    697    N GLN A  92      10.540  28.910  30.126  2.00  1.00            
ATOM    698   CA GLN A  92       9.313  28.714  30.819  2.00  1.00            
ATOM    699   CB GLN A  92       8.079  28.939  29.932  2.00  1.00            
ATOM    700   CG GLN A  92       6.774  28.967  30.726  2.00  1.00            
ATOM    701   CD GLN A  92       6.842  30.172  31.655  2.00  1.00            
ATOM    702  OE1 GLN A  92       7.758  30.295  32.467  2.00  1.00            
ATOM    703  NE2 GLN A  92       5.850  31.095  31.529  2.00  1.00            
ATOM    704    C GLN A  92       9.312  27.303  31.274  2.00  1.00            
ATOM    705    O GLN A  92       8.942  26.991  32.405  2.00  1.00            
ATOM    706    N ILE A  93       9.763  26.416  30.379  2.00  1.00            
ATOM    707   CA ILE A  93       9.864  25.028  30.686  2.00  1.00            
ATOM    708   CB ILE A  93       9.909  24.168  29.455  2.00  1.00            
ATOM    709  CG1 ILE A  93       9.877  22.675  29.813  2.00  1.00            
ATOM    710  CG2 ILE A  93      11.147  24.577  28.641  2.00  1.00            
ATOM    711  CD1 ILE A  93       9.709  21.779  28.587  2.00  1.00            
ATOM    712    C ILE A  93      11.180  24.860  31.369  2.00  1.00            
ATOM    713    O ILE A  93      12.155  25.515  31.016  2.00  1.00            
ATOM    714    N GLY A  94      11.254  24.023  32.416  3.00  1.00            
ATOM    715   CA GLY A  94      12.557  23.875  32.986  3.00  1.00            
ATOM    716    C GLY A  94      13.399  23.231  31.941  3.00  1.00            
ATOM    717    O GLY A  94      13.084  22.145  31.457  3.00  1.00            
ATOM    718    N CYS A  95      14.502  23.900  31.560  1.00  1.00            
ATOM    719   CA CYS A  95      15.389  23.327  30.596  1.00  1.00            
ATOM    720   CB CYS A  95      15.078  23.742  29.150  1.00  1.00            
ATOM    721   SG CYS A  95      16.223  22.992  27.954  1.00  1.00            
ATOM    722    C CYS A  95      16.734  23.852  30.910  1.00  1.00            
ATOM    723    O CYS A  95      16.919  25.052  31.106  1.00  1.00            
ATOM    724    N THR A  96      17.720  22.954  30.983  4.00  1.00            
ATOM    725   CA THR A  96      19.022  23.452  31.251  4.00  1.00            
ATOM    726   CB THR A  96      19.477  23.232  32.663  4.00  1.00            
ATOM    727  OG1 THR A  96      19.550  21.843  32.945  4.00  1.00            
ATOM    728  CG2 THR A  96      18.478  23.915  33.612  4.00  1.00            
ATOM    729    C THR A  96      19.962  22.707  30.368  4.00  1.00            
ATOM    730    O THR A  96      19.624  21.649  29.837  4.00  1.00            
ATOM    731    N LEU A  97      21.174  23.257  30.171  4.00  1.00            
ATOM    732   CA LEU A  97      22.138  22.586  29.354  4.00  1.00            
ATOM    733   CB LEU A  97      22.924  23.529  28.429  4.00  1.00            
ATOM    734   CG LEU A  97      22.030  24.304  27.446  4.00  1.00            
ATOM    735  CD1 LEU A  97      22.869  25.148  26.474  4.00  1.00            
ATOM    736  CD2 LEU A  97      21.034  23.374  26.740  4.00  1.00            
ATOM    737    C LEU A  97      23.118  21.993  30.278  4.00  1.00            
ATOM    738    O LEU A  97      23.521  22.620  31.255  4.00  1.00            
ATOM    739    N ASN A  98      23.522  20.745  30.010  4.00  1.00            
ATOM    740   CA ASN A  98      24.451  20.225  30.944  4.00  1.00            
ATOM    741   CB ASN A  98      23.869  19.138  31.863  4.00  1.00            
ATOM    742   CG ASN A  98      24.836  18.970  33.025  4.00  1.00            
ATOM    743  OD1 ASN A  98      25.092  19.915  33.769  4.00  1.00            
ATOM    744  ND2 ASN A  98      25.394  17.741  33.191  4.00  1.00            
ATOM    745    C ASN A  98      25.592  19.624  30.226  4.00  1.00            
ATOM    746    O ASN A  98      25.448  19.053  29.146  4.00  1.00            
ATOM    747    N PHE A  99      26.779  19.772  30.827  1.00  1.00            
ATOM    748   CA PHE A  99      27.917  19.151  30.254  1.00  1.00            
ATOM    749   CB PHE A  99      28.308  19.712  28.874  1.00  1.00            
ATOM    750   CG PHE A  99      28.727  21.135  28.989  1.00  1.00            
ATOM    751  CD1 PHE A  99      27.813  22.127  29.266  1.00  1.00            
ATOM    752  CD2 PHE A  99      30.040  21.482  28.772  1.00  1.00            
ATOM    753  CE1 PHE A  99      28.211  23.440  29.355  1.00  1.00            
ATOM    754  CE2 PHE A  99      30.444  22.791  28.859  1.00  1.00            
ATOM    755   CZ PHE A  99      29.529  23.774  29.154  1.00  1.00            
ATOM    756    C PHE A  99      29.067  19.341  31.228  1.00  1.00            
ATOM    757    O PHE A  99      30.211  19.612  30.775  1.00  1.00            
ATOM    758  OXT PHE A  99      28.807  19.206  32.453  1.00  1.00            
ATOM    759    N PRO B   1      29.223  22.946  33.742  1.00  1.00            
ATOM    760   CA PRO B   1      28.222  22.654  34.804  1.00  1.00            
ATOM    761   CD PRO B   1      29.831  24.298  33.996  1.00  1.00            
ATOM    762   CB PRO B   1      28.425  23.717  35.876  1.00  1.00            
ATOM    763   CG PRO B   1      28.983  24.921  35.113  1.00  1.00            
ATOM    764    C PRO B   1      26.889  22.799  34.158  1.00  1.00            
ATOM    765    O PRO B   1      26.805  22.777  32.931  1.00  1.00            
ATOM    766    N GLN B   2      25.837  22.966  34.980  4.00  1.00            
ATOM    767   CA GLN B   2      24.507  23.096  34.473  4.00  1.00            
ATOM    768   CB GLN B   2      23.463  22.580  35.482  4.00  1.00            
ATOM    769   CG GLN B   2      22.014  22.577  34.998  4.00  1.00            
ATOM    770   CD GLN B   2      21.180  21.972  36.121  4.00  1.00            
ATOM    771  OE1 GLN B   2      20.023  21.605  35.922  4.00  1.00            
ATOM    772  NE2 GLN B   2      21.786  21.856  37.333  4.00  1.00            
ATOM    773    C GLN B   2      24.264  24.537  34.209  4.00  1.00            
ATOM    774    O GLN B   2      24.536  25.399  35.043  4.00  1.00            
ATOM    775    N ILE B   3      23.759  24.834  33.004  4.00  1.00            
ATOM    776   CA ILE B   3      23.476  26.190  32.673  4.00  1.00            
ATOM    777   CB ILE B   3      24.212  26.655  31.453  4.00  1.00            
ATOM    778  CG1 ILE B   3      23.799  25.819  30.230  4.00  1.00            
ATOM    779  CG2 ILE B   3      25.717  26.608  31.764  4.00  1.00            
ATOM    780  CD1 ILE B   3      24.310  26.386  28.906  4.00  1.00            
ATOM    781    C ILE B   3      22.026  26.248  32.380  4.00  1.00            
ATOM    782    O ILE B   3      21.490  25.406  31.661  4.00  1.00            
ATOM    783    N THR B   4      21.342  27.245  32.957  1.00  1.00            
ATOM    784   CA THR B   4      19.946  27.338  32.699  1.00  1.00            
ATOM    785   CB THR B   4      19.106  27.471  33.935  1.00  1.00            
ATOM    786  OG1 THR B   4      17.727  27.386  33.603  1.00  1.00            
ATOM    787  CG2 THR B   4      19.415  28.823  34.595  1.00  1.00            
ATOM    788    C THR B   4      19.749  28.554  31.879  1.00  1.00            
ATOM    789    O THR B   4      20.539  29.497  31.938  1.00  1.00            
ATOM    790    N LEU B   5      18.688  28.550  31.062  1.00  1.00            
ATOM    791   CA LEU B   5      18.510  29.670  30.203  1.00  1.00            
ATOM    792   CB LEU B   5      17.506  29.428  29.063  1.00  1.00            
ATOM    793   CG LEU B   5      17.818  28.182  28.214  1.00  1.00            
ATOM    794  CD1 LEU B   5      19.221  28.252  27.586  1.00  1.00            
ATOM    795  CD2 LEU B   5      17.559  26.891  29.008  1.00  1.00            
ATOM    796    C LEU B   5      17.977  30.801  31.020  1.00  1.00            
ATOM    797    O LEU B   5      17.103  30.638  31.870  1.00  1.00            
ATOM    798    N TRP B   6      18.546  31.985  30.759  1.00  1.00            
ATOM    799   CA TRP B   6      18.214  33.259  31.316  1.00  1.00            
ATOM    800   CB TRP B   6      18.974  33.630  32.602  1.00  1.00            
ATOM    801   CG TRP B   6      18.629  32.850  33.850  1.00  1.00            
ATOM    802  CD2 TRP B   6      17.413  33.012  34.599  1.00  1.00            
ATOM    803  CD1 TRP B   6      19.357  31.896  34.497  1.00  1.00            
ATOM    804  NE1 TRP B   6      18.675  31.461  35.611  1.00  1.00            
ATOM    805  CE2 TRP B   6      17.476  32.138  35.682  1.00  1.00            
ATOM    806  CE3 TRP B   6      16.333  33.827  34.403  1.00  1.00            
ATOM    807  CZ2 TRP B   6      16.456  32.064  36.589  1.00  1.00            
ATOM    808  CZ3 TRP B   6      15.305  33.744  35.317  1.00  1.00            
ATOM    809  CH2 TRP B   6      15.364  32.880  36.390  1.00  1.00            
ATOM    810    C TRP B   6      18.777  34.147  30.260  1.00  1.00            
ATOM    811    O TRP B   6      18.174  34.356  29.209  1.00  1.00            
ATOM    812    N LYS B   7      19.975  34.695  30.531  1.00  1.00            
ATOM    813   CA LYS B   7      20.675  35.458  29.544  1.00  1.00            
ATOM    814   CB LYS B   7      21.793  36.343  30.118  1.00  1.00            
ATOM    815   CG LYS B   7      21.273  37.480  31.000  1.00  1.00            
ATOM    816   CD LYS B   7      20.674  37.013  32.329  1.00  1.00            
ATOM    817   CE LYS B   7      21.729  36.646  33.376  1.00  1.00            
ATOM    818   NZ LYS B   7      21.073  36.259  34.644  1.00  1.00            
ATOM    819    C LYS B   7      21.306  34.465  28.614  1.00  1.00            
ATOM    820    O LYS B   7      21.278  33.263  28.871  1.00  1.00            
ATOM    821    N ARG B   8      21.879  34.946  27.489  1.00  1.00            
ATOM    822   CA ARG B   8      22.472  34.091  26.490  1.00  1.00            
ATOM    823   CB ARG B   8      23.126  34.893  25.354  1.00  1.00            
ATOM    824   CG ARG B   8      22.189  35.896  24.675  1.00  1.00            
ATOM    825   CD ARG B   8      22.875  36.815  23.656  1.00  1.00            
ATOM    826   NE ARG B   8      23.897  37.623  24.384  1.00  1.00            
ATOM    827   CZ ARG B   8      25.172  37.157  24.525  1.00  1.00            
ATOM    828  NH1 ARG B   8      25.524  35.953  23.986  1.00  1.00            
ATOM    829  NH2 ARG B   8      26.106  37.895  25.196  1.00  1.00            
ATOM    830    C ARG B   8      23.554  33.309  27.150  1.00  1.00            
ATOM    831    O ARG B   8      24.368  33.841  27.903  1.00  1.00            
ATOM    832    N PRO B   9      23.560  32.032  26.889  1.00  1.00            
ATOM    833   CA PRO B   9      24.556  31.146  27.401  1.00  1.00            
ATOM    834   CD PRO B   9      22.614  31.377  26.006  1.00  1.00            
ATOM    835   CB PRO B   9      24.134  29.745  26.961  1.00  1.00            
ATOM    836   CG PRO B   9      23.256  30.007  25.722  1.00  1.00            
ATOM    837    C PRO B   9      25.855  31.605  26.852  1.00  1.00            
ATOM    838    O PRO B   9      25.970  31.748  25.638  1.00  1.00            
ATOM    839    N LEU B  10      26.852  31.846  27.715  4.00  1.00            
ATOM    840   CA LEU B  10      28.115  32.275  27.209  4.00  1.00            
ATOM    841   CB LEU B  10      28.463  33.742  27.537  4.00  1.00            
ATOM    842   CG LEU B  10      28.331  34.161  29.019  4.00  1.00            
ATOM    843  CD1 LEU B  10      26.878  34.055  29.505  4.00  1.00            
ATOM    844  CD2 LEU B  10      29.332  33.435  29.932  4.00  1.00            
ATOM    845    C LEU B  10      29.141  31.385  27.820  4.00  1.00            
ATOM    846    O LEU B  10      28.959  30.881  28.926  4.00  1.00            
ATOM    847    N VAL B  11      30.236  31.139  27.081  4.00  1.00            
ATOM    848   CA VAL B  11      31.285  30.298  27.572  4.00  1.00            
ATOM    849   CB VAL B  11      31.190  28.887  27.061  4.00  1.00            
ATOM    850  CG1 VAL B  11      31.312  28.896  25.529  4.00  1.00            
ATOM    851  CG2 VAL B  11      32.270  28.043  27.747  4.00  1.00            
ATOM    852    C VAL B  11      32.571  30.890  27.053  4.00  1.00            
ATOM    853    O VAL B  11      32.541  31.775  26.199  4.00  1.00            
ATOM    854    N THR B  12      33.741  30.440  27.568  4.00  1.00            
ATOM    855   CA THR B  12      35.008  30.953  27.108  4.00  1.00            
ATOM    856   CB THR B  12      36.008  31.165  28.208  4.00  1.00            
ATOM    857  OG1 THR B  12      35.503  32.082  29.169  4.00  1.00            
ATOM    858  CG2 THR B  12      37.307  31.709  27.588  4.00  1.00            
ATOM    859    C THR B  12      35.599  29.926  26.167  4.00  1.00            
ATOM    860    O THR B  12      35.859  28.787  26.553  4.00  1.00            
ATOM    861    N ILE B  13      35.801  30.327  24.890  4.00  1.00            
ATOM    862   CA ILE B  13      36.233  29.515  23.772  4.00  1.00            
ATOM    863   CB ILE B  13      36.077  30.231  22.463  4.00  1.00            
ATOM    864  CG1 ILE B  13      34.616  30.636  22.228  4.00  1.00            
ATOM    865  CG2 ILE B  13      36.642  29.323  21.360  4.00  1.00            
ATOM    866  CD1 ILE B  13      34.450  31.595  21.051  4.00  1.00            
ATOM    867    C ILE B  13      37.667  29.050  23.772  4.00  1.00            
ATOM    868    O ILE B  13      37.948  27.896  23.461  4.00  1.00            
ATOM    869    N ARG B  14      38.638  29.925  24.069  4.00  1.00            
ATOM    870   CA ARG B  14      40.010  29.489  24.020  4.00  1.00            
ATOM    871   CB ARG B  14      40.388  28.537  25.168  4.00  1.00            
ATOM    872   CG ARG B  14      40.483  29.255  26.517  4.00  1.00            
ATOM    873   CD ARG B  14      40.857  28.345  27.688  4.00  1.00            
ATOM    874   NE ARG B  14      41.133  29.220  28.863  4.00  1.00            
ATOM    875   CZ ARG B  14      40.111  29.677  29.645  4.00  1.00            
ATOM    876  NH1 ARG B  14      38.817  29.377  29.332  4.00  1.00            
ATOM    877  NH2 ARG B  14      40.387  30.439  30.743  4.00  1.00            
ATOM    878    C ARG B  14      40.402  28.854  22.705  4.00  1.00            
ATOM    879    O ARG B  14      40.649  27.651  22.652  4.00  1.00            
ATOM    880    N ILE B  15      40.470  29.644  21.600  4.00  1.00            
ATOM    881   CA ILE B  15      40.872  29.102  20.316  4.00  1.00            
ATOM    882   CB ILE B  15      39.765  29.095  19.303  4.00  1.00            
ATOM    883  CG1 ILE B  15      40.192  28.330  18.040  4.00  1.00            
ATOM    884  CG2 ILE B  15      39.341  30.552  19.043  4.00  1.00            
ATOM    885  CD1 ILE B  15      39.036  28.071  17.075  4.00  1.00            
ATOM    886    C ILE B  15      41.976  29.903  19.725  4.00  1.00            
ATOM    887    O ILE B  15      41.942  31.132  19.716  4.00  1.00            
ATOM    888    N GLY B  16      42.998  29.196  19.208  3.00  1.00            
ATOM    889   CA GLY B  16      44.083  29.844  18.542  3.00  1.00            
ATOM    890    C GLY B  16      44.909  30.523  19.582  3.00  1.00            
ATOM    891    O GLY B  16      45.773  31.341  19.269  3.00  1.00            
ATOM    892    N GLY B  17      44.667  30.194  20.863  3.00  1.00            
ATOM    893   CA GLY B  17      45.397  30.850  21.905  3.00  1.00            
ATOM    894    C GLY B  17      44.686  32.140  22.123  3.00  1.00            
ATOM    895    O GLY B  17      45.088  32.968  22.939  3.00  1.00            
ATOM    896    N GLN B  18      43.582  32.320  21.373  4.00  1.00            
ATOM    897   CA GLN B  18      42.790  33.505  21.463  4.00  1.00            
ATOM    898   CB GLN B  18      42.249  33.955  20.091  4.00  1.00            
ATOM    899   CG GLN B  18      41.392  35.221  20.120  4.00  1.00            
ATOM    900   CD GLN B  18      40.958  35.513  18.689  4.00  1.00            
ATOM    901  OE1 GLN B  18      41.791  35.728  17.810  4.00  1.00            
ATOM    902  NE2 GLN B  18      39.621  35.519  18.441  4.00  1.00            
ATOM    903    C GLN B  18      41.616  33.182  22.336  4.00  1.00            
ATOM    904    O GLN B  18      40.938  32.174  22.139  4.00  1.00            
ATOM    905    N LEU B  19      41.352  34.044  23.336  4.00  1.00            
ATOM    906   CA LEU B  19      40.264  33.821  24.246  4.00  1.00            
ATOM    907   CB LEU B  19      40.548  34.416  25.646  4.00  1.00            
ATOM    908   CG LEU B  19      39.526  34.129  26.772  4.00  1.00            
ATOM    909  CD1 LEU B  19      39.984  34.787  28.083  4.00  1.00            
ATOM    910  CD2 LEU B  19      38.095  34.557  26.411  4.00  1.00            
ATOM    911    C LEU B  19      39.077  34.500  23.643  4.00  1.00            
ATOM    912    O LEU B  19      39.189  35.605  23.114  4.00  1.00            
ATOM    913    N LYS B  20      37.901  33.842  23.682  4.00  1.00            
ATOM    914   CA LYS B  20      36.775  34.484  23.075  4.00  1.00            
ATOM    915   CB LYS B  20      36.599  34.122  21.593  4.00  1.00            
ATOM    916   CG LYS B  20      35.650  35.045  20.828  4.00  1.00            
ATOM    917   CD LYS B  20      35.576  34.700  19.339  4.00  1.00            
ATOM    918   CE LYS B  20      36.929  34.333  18.727  4.00  1.00            
ATOM    919   NZ LYS B  20      36.732  33.656  17.425  4.00  1.00            
ATOM    920    C LYS B  20      35.519  34.084  23.765  4.00  1.00            
ATOM    921    O LYS B  20      35.480  33.119  24.528  4.00  1.00            
ATOM    922    N GLU B  21      34.452  34.864  23.505  4.00  1.00            
ATOM    923   CA GLU B  21      33.156  34.598  24.046  4.00  1.00            
ATOM    924   CB GLU B  21      32.221  35.820  24.023  4.00  1.00            
ATOM    925   CG GLU B  21      30.831  35.540  24.601  4.00  1.00            
ATOM    926   CD GLU B  21      29.968  36.774  24.368  4.00  1.00            
ATOM    927  OE1 GLU B  21      30.356  37.616  23.517  4.00  1.00            
ATOM    928  OE2 GLU B  21      28.905  36.885  25.036  4.00  1.00            
ATOM    929    C GLU B  21      32.523  33.580  23.187  4.00  1.00            
ATOM    930    O GLU B  21      32.751  33.537  21.978  4.00  1.00            
ATOM    931    N ALA B  22      31.704  32.715  23.797  4.00  1.00            
ATOM    932   CA ALA B  22      31.086  31.751  22.961  4.00  1.00            
ATOM    933   CB ALA B  22      31.752  30.365  23.011  4.00  1.00            
ATOM    934    C ALA B  22      29.680  31.589  23.385  4.00  1.00            
ATOM    935    O ALA B  22      29.330  31.769  24.550  4.00  1.00            
ATOM    936    N LEU B  23      28.834  31.267  22.398  4.00  1.00            
ATOM    937   CA LEU B  23      27.462  31.014  22.666  4.00  1.00            
ATOM    938   CB LEU B  23      26.508  31.698  21.671  4.00  1.00            
ATOM    939   CG LEU B  23      25.018  31.413  21.938  4.00  1.00            
ATOM    940  CD1 LEU B  23      24.559  32.012  23.276  4.00  1.00            
ATOM    941  CD2 LEU B  23      24.148  31.851  20.750  4.00  1.00            
ATOM    942    C LEU B  23      27.286  29.567  22.501  4.00  1.00            
ATOM    943    O LEU B  23      27.858  28.952  21.602  4.00  1.00            
ATOM    944    N LEU B  24      26.494  28.973  23.392  4.00  1.00            
ATOM    945   CA LEU B  24      26.337  27.580  23.218  4.00  1.00            
ATOM    946   CB LEU B  24      26.313  26.801  24.544  4.00  1.00            
ATOM    947   CG LEU B  24      26.362  25.273  24.364  4.00  1.00            
ATOM    948  CD1 LEU B  24      27.691  24.830  23.727  4.00  1.00            
ATOM    949  CD2 LEU B  24      26.083  24.551  25.690  4.00  1.00            
ATOM    950    C LEU B  24      25.062  27.412  22.529  4.00  1.00            
ATOM    951    O LEU B  24      24.123  28.182  22.731  4.00  1.00            
ATOM    952    N ASP B  25      24.987  26.403  21.659  1.00  1.00            
ATOM    953   CA ASP B  25      23.779  26.492  20.948  1.00  1.00            
ATOM    954   CB ASP B  25      23.931  27.410  19.722  1.00  1.00            
ATOM    955   CG ASP B  25      22.573  27.650  19.095  1.00  1.00            
ATOM    956  OD1 ASP B  25      21.556  27.315  19.755  1.00  1.00            
ATOM    957  OD2 ASP B  25      22.532  28.176  17.951  1.00  1.00            
ATOM    958    C ASP B  25      23.326  25.189  20.451  1.00  1.00            
ATOM    959    O ASP B  25      24.009  24.483  19.710  1.00  1.00            
ATOM    960    N THR B  26      22.121  24.853  20.896  3.00  1.00            
ATOM    961   CA THR B  26      21.456  23.699  20.435  3.00  1.00            
ATOM    962   CB THR B  26      20.223  23.425  21.247  3.00  1.00            
ATOM    963  OG1 THR B  26      20.571  23.194  22.604  3.00  1.00            
ATOM    964  CG2 THR B  26      19.469  22.221  20.661  3.00  1.00            
ATOM    965    C THR B  26      21.003  23.912  19.024  3.00  1.00            
ATOM    966    O THR B  26      21.017  23.009  18.192  3.00  1.00            
ATOM    967    N GLY B  27      20.559  25.138  18.724  3.00  1.00            
ATOM    968   CA GLY B  27      19.953  25.423  17.464  3.00  1.00            
ATOM    969    C GLY B  27      20.876  25.262  16.278  3.00  1.00            
ATOM    970    O GLY B  27      20.472  24.696  15.264  3.00  1.00            
ATOM    971    N ALA B  28      22.134  25.750  16.356  1.00  1.00            
ATOM    972   CA ALA B  28      22.963  25.789  15.173  1.00  1.00            
ATOM    973   CB ALA B  28      24.121  26.796  15.274  1.00  1.00            
ATOM    974    C ALA B  28      23.563  24.456  14.810  1.00  1.00            
ATOM    975    O ALA B  28      24.047  23.725  15.672  1.00  1.00            
ATOM    976    N ASP B  29      23.512  24.107  13.497  1.00  1.00            
ATOM    977   CA ASP B  29      24.079  22.886  12.975  1.00  1.00            
ATOM    978   CB ASP B  29      23.631  22.570  11.536  1.00  1.00            
ATOM    979   CG ASP B  29      22.191  22.075  11.570  1.00  1.00            
ATOM    980  OD1 ASP B  29      21.572  22.104  12.668  1.00  1.00            
ATOM    981  OD2 ASP B  29      21.696  21.649  10.493  1.00  1.00            
ATOM    982    C ASP B  29      25.585  22.899  12.961  1.00  1.00            
ATOM    983    O ASP B  29      26.224  22.086  13.627  1.00  1.00            
ATOM    984    N ASP B  30      26.194  23.845  12.214  1.00  1.00            
ATOM    985   CA ASP B  30      27.630  23.927  12.101  1.00  1.00            
ATOM    986   CB ASP B  30      28.121  24.432  10.735  1.00  1.00            
ATOM    987   CG ASP B  30      27.889  23.310   9.732  1.00  1.00            
ATOM    988  OD1 ASP B  30      27.542  22.184  10.178  1.00  1.00            
ATOM    989  OD2 ASP B  30      28.061  23.560   8.508  1.00  1.00            
ATOM    990    C ASP B  30      28.045  24.897  13.145  1.00  1.00            
ATOM    991    O ASP B  30      27.247  25.295  13.994  1.00  1.00            
ATOM    992    N THR B  31      29.326  25.283  13.126  1.00  1.00            
ATOM    993   CA THR B  31      29.776  26.244  14.077  1.00  1.00            
ATOM    994   CB THR B  31      31.089  25.887  14.697  1.00  1.00            
ATOM    995  OG1 THR B  31      30.984  24.638  15.360  1.00  1.00            
ATOM    996  CG2 THR B  31      31.489  26.994  15.686  1.00  1.00            
ATOM    997    C THR B  31      29.996  27.483  13.314  1.00  1.00            
ATOM    998    O THR B  31      30.333  27.456  12.132  1.00  1.00            
ATOM    999    N VAL B  32      29.777  28.620  13.977  4.00  1.00            
ATOM   1000   CA VAL B  32      29.957  29.835  13.272  4.00  1.00            
ATOM   1001   CB VAL B  32      28.695  30.639  13.167  4.00  1.00            
ATOM   1002  CG1 VAL B  32      29.010  31.979  12.485  4.00  1.00            
ATOM   1003  CG2 VAL B  32      27.629  29.800  12.447  4.00  1.00            
ATOM   1004    C VAL B  32      30.884  30.644  14.069  4.00  1.00            
ATOM   1005    O VAL B  32      30.949  30.533  15.292  4.00  1.00            
ATOM   1006    N LEU B  33      31.657  31.474  13.373  4.00  1.00            
ATOM   1007   CA LEU B  33      32.542  32.271  14.128  4.00  1.00            
ATOM   1008   CB LEU B  33      34.013  31.814  14.079  4.00  1.00            
ATOM   1009   CG LEU B  33      34.309  30.515  14.850  4.00  1.00            
ATOM   1010  CD1 LEU B  33      33.515  29.327  14.291  4.00  1.00            
ATOM   1011  CD2 LEU B  33      35.822  30.250  14.926  4.00  1.00            
ATOM   1012    C LEU B  33      32.531  33.650  13.579  4.00  1.00            
ATOM   1013    O LEU B  33      31.881  33.946  12.578  4.00  1.00            
ATOM   1014    N GLU B  34      33.260  34.531  14.282  1.00  1.00            
ATOM   1015   CA GLU B  34      33.457  35.891  13.899  1.00  1.00            
ATOM   1016   CB GLU B  34      34.125  36.727  15.005  1.00  1.00            
ATOM   1017   CG GLU B  34      33.327  36.834  16.307  1.00  1.00            
ATOM   1018   CD GLU B  34      32.605  38.173  16.326  1.00  1.00            
ATOM   1019  OE1 GLU B  34      32.241  38.667  15.227  1.00  1.00            
ATOM   1020  OE2 GLU B  34      32.412  38.721  17.444  1.00  1.00            
ATOM   1021    C GLU B  34      34.455  35.827  12.785  1.00  1.00            
ATOM   1022    O GLU B  34      35.035  34.768  12.552  1.00  1.00            
ATOM   1023    N GLU B  35      34.661  36.932  12.033  1.00  1.00            
ATOM   1024   CA GLU B  35      35.669  36.862  11.009  1.00  1.00            
ATOM   1025   CB GLU B  35      35.840  38.152  10.183  1.00  1.00            
ATOM   1026   CG GLU B  35      36.187  39.398  10.995  1.00  1.00            
ATOM   1027   CD GLU B  35      36.313  40.556  10.014  1.00  1.00            
ATOM   1028  OE1 GLU B  35      36.615  40.297   8.818  1.00  1.00            
ATOM   1029  OE2 GLU B  35      36.115  41.720  10.454  1.00  1.00            
ATOM   1030    C GLU B  35      36.926  36.559  11.716  1.00  1.00            
ATOM   1031    O GLU B  35      37.278  37.217  12.694  1.00  1.00            
ATOM   1032    N MET B  36      37.637  35.524  11.246  1.00  1.00            
ATOM   1033   CA MET B  36      38.754  35.175  12.043  1.00  1.00            
ATOM   1034   CB MET B  36      38.425  34.061  13.052  1.00  1.00            
ATOM   1035   CG MET B  36      39.450  33.897  14.176  1.00  1.00            
ATOM   1036   SD MET B  36      38.907  32.767  15.495  1.00  1.00            
ATOM   1037   CE MET B  36      40.233  33.204  16.654  1.00  1.00            
ATOM   1038    C MET B  36      39.868  34.706  11.197  1.00  1.00            
ATOM   1039    O MET B  36      39.702  34.322  10.041  1.00  1.00            
ATOM   1040    N ASN B  37      41.061  34.775  11.800  1.00  1.00            
ATOM   1041   CA ASN B  37      42.255  34.305  11.194  1.00  1.00            
ATOM   1042   CB ASN B  37      43.413  35.307  11.370  1.00  1.00            
ATOM   1043   CG ASN B  37      44.688  34.778  10.724  1.00  1.00            
ATOM   1044  OD1 ASN B  37      45.116  33.653  10.977  1.00  1.00            
ATOM   1045  ND2 ASN B  37      45.327  35.628   9.877  1.00  1.00            
ATOM   1046    C ASN B  37      42.620  33.076  11.961  1.00  1.00            
ATOM   1047    O ASN B  37      42.950  33.148  13.143  1.00  1.00            
ATOM   1048    N LEU B  38      42.533  31.904  11.308  1.00  1.00            
ATOM   1049   CA LEU B  38      42.948  30.683  11.930  1.00  1.00            
ATOM   1050   CB LEU B  38      41.871  29.583  11.990  1.00  1.00            
ATOM   1051   CG LEU B  38      40.700  29.895  12.947  1.00  1.00            
ATOM   1052  CD1 LEU B  38      39.850  31.074  12.444  1.00  1.00            
ATOM   1053  CD2 LEU B  38      39.870  28.637  13.243  1.00  1.00            
ATOM   1054    C LEU B  38      44.074  30.186  11.070  1.00  1.00            
ATOM   1055    O LEU B  38      44.282  30.651   9.951  1.00  1.00            
ATOM   1056    N PRO B  39      44.823  29.273  11.605  1.00  1.00            
ATOM   1057   CA PRO B  39      46.006  28.789  10.939  1.00  1.00            
ATOM   1058   CD PRO B  39      44.974  29.255  13.053  1.00  1.00            
ATOM   1059   CB PRO B  39      46.824  28.084  12.020  1.00  1.00            
ATOM   1060   CG PRO B  39      46.414  28.797  13.318  1.00  1.00            
ATOM   1061    C PRO B  39      46.051  28.025   9.645  1.00  1.00            
ATOM   1062    O PRO B  39      47.024  28.216   8.916  1.00  1.00            
ATOM   1063    N GLY B  40      45.074  27.171   9.298  1.00  1.00            
ATOM   1064   CA GLY B  40      45.374  26.323   8.171  1.00  1.00            
ATOM   1065    C GLY B  40      44.787  26.785   6.880  1.00  1.00            
ATOM   1066    O GLY B  40      44.388  27.937   6.711  1.00  1.00            
ATOM   1067    N LYS B  41      44.744  25.826   5.928  1.00  1.00            
ATOM   1068   CA LYS B  41      44.235  26.012   4.604  1.00  1.00            
ATOM   1069   CB LYS B  41      44.286  24.738   3.748  1.00  1.00            
ATOM   1070   CG LYS B  41      45.698  24.191   3.534  1.00  1.00            
ATOM   1071   CD LYS B  41      45.714  22.769   2.970  1.00  1.00            
ATOM   1072   CE LYS B  41      47.116  22.261   2.635  1.00  1.00            
ATOM   1073   NZ LYS B  41      47.655  23.019   1.486  1.00  1.00            
ATOM   1074    C LYS B  41      42.799  26.351   4.769  1.00  1.00            
ATOM   1075    O LYS B  41      42.130  25.818   5.652  1.00  1.00            
ATOM   1076    N TRP B  42      42.280  27.265   3.929  4.00  1.00            
ATOM   1077   CA TRP B  42      40.906  27.608   4.107  4.00  1.00            
ATOM   1078   CB TRP B  42      40.656  29.094   4.434  4.00  1.00            
ATOM   1079   CG TRP B  42      41.165  30.081   3.408  4.00  1.00            
ATOM   1080  CD2 TRP B  42      42.323  30.911   3.593  4.00  1.00            
ATOM   1081  CD1 TRP B  42      40.649  30.408   2.189  4.00  1.00            
ATOM   1082  NE1 TRP B  42      41.415  31.383   1.598  4.00  1.00            
ATOM   1083  CE2 TRP B  42      42.447  31.705   2.454  4.00  1.00            
ATOM   1084  CE3 TRP B  42      43.202  31.012   4.633  4.00  1.00            
ATOM   1085  CZ2 TRP B  42      43.457  32.617   2.336  4.00  1.00            
ATOM   1086  CZ3 TRP B  42      44.228  31.921   4.506  4.00  1.00            
ATOM   1087  CH2 TRP B  42      44.352  32.708   3.379  4.00  1.00            
ATOM   1088    C TRP B  42      40.144  27.282   2.861  4.00  1.00            
ATOM   1089    O TRP B  42      40.693  27.279   1.760  4.00  1.00            
ATOM   1090    N LYS B  43      38.840  26.972   3.029  4.00  1.00            
ATOM   1091   CA LYS B  43      37.980  26.631   1.930  4.00  1.00            
ATOM   1092   CB LYS B  43      37.342  25.239   2.073  4.00  1.00            
ATOM   1093   CG LYS B  43      38.350  24.096   2.188  4.00  1.00            
ATOM   1094   CD LYS B  43      39.217  23.912   0.946  4.00  1.00            
ATOM   1095   CE LYS B  43      40.239  22.782   1.077  4.00  1.00            
ATOM   1096   NZ LYS B  43      41.023  22.667  -0.173  4.00  1.00            
ATOM   1097    C LYS B  43      36.834  27.589   1.974  4.00  1.00            
ATOM   1098    O LYS B  43      36.483  28.119   3.028  4.00  1.00            
ATOM   1099    N PRO B  44      36.277  27.856   0.830  4.00  0.00            
ATOM   1100   CA PRO B  44      35.163  28.760   0.749  4.00  0.00            
ATOM   1101   CD PRO B  44      37.029  27.798  -0.411  4.00  0.00            
ATOM   1102   CB PRO B  44      35.153  29.287  -0.688  4.00  0.00            
ATOM   1103   CG PRO B  44      36.039  28.302  -1.473  4.00  0.00            
ATOM   1104    C PRO B  44      33.944  27.972   1.116  4.00  0.00            
ATOM   1105    O PRO B  44      33.978  26.748   1.002  4.00  0.00            
ATOM   1106    N LYS B  45      32.857  28.626   1.573  4.00  0.00            
ATOM   1107   CA LYS B  45      31.715  27.829   1.912  4.00  0.00            
ATOM   1108   CB LYS B  45      31.907  27.012   3.204  4.00  0.00            
ATOM   1109   CG LYS B  45      30.868  25.903   3.403  4.00  0.00            
ATOM   1110   CD LYS B  45      31.127  25.019   4.625  4.00  0.00            
ATOM   1111   CE LYS B  45      30.016  23.996   4.878  4.00  0.00            
ATOM   1112   NZ LYS B  45      30.206  23.354   6.198  4.00  0.00            
ATOM   1113    C LYS B  45      30.547  28.726   2.131  4.00  0.00            
ATOM   1114    O LYS B  45      30.637  29.944   1.980  4.00  0.00            
ATOM   1115    N MET B  46      29.397  28.118   2.477  4.00  0.00            
ATOM   1116   CA MET B  46      28.214  28.887   2.674  4.00  0.00            
ATOM   1117   CB MET B  46      27.335  28.835   1.415  4.00  0.00            
ATOM   1118   CG MET B  46      28.110  29.285   0.170  4.00  0.00            
ATOM   1119   SD MET B  46      27.404  28.756  -1.422  4.00  0.00            
ATOM   1120   CE MET B  46      27.604  26.980  -1.107  4.00  0.00            
ATOM   1121    C MET B  46      27.449  28.259   3.802  4.00  0.00            
ATOM   1122    O MET B  46      27.415  27.036   3.932  4.00  0.00            
ATOM   1123    N ILE B  47      26.827  29.086   4.667  4.00  0.00            
ATOM   1124   CA ILE B  47      25.997  28.546   5.709  4.00  0.00            
ATOM   1125   CB ILE B  47      26.403  28.913   7.107  4.00  0.00            
ATOM   1126  CG1 ILE B  47      26.309  30.423   7.328  4.00  0.00            
ATOM   1127  CG2 ILE B  47      27.804  28.333   7.362  4.00  0.00            
ATOM   1128  CD1 ILE B  47      26.450  30.838   8.791  4.00  0.00            
ATOM   1129    C ILE B  47      24.640  29.063   5.429  4.00  0.00            
ATOM   1130    O ILE B  47      24.457  30.227   5.075  4.00  0.00            
ATOM   1131    N GLY B  48      23.643  28.185   5.573  4.00  0.00            
ATOM   1132   CA GLY B  48      22.331  28.565   5.179  4.00  0.00            
ATOM   1133    C GLY B  48      21.873  29.757   5.959  4.00  0.00            
ATOM   1134    O GLY B  48      21.266  30.665   5.393  4.00  0.00            
ATOM   1135    N GLY B  49      22.140  29.806   7.279  1.00  0.00            
ATOM   1136   CA GLY B  49      21.544  30.882   8.021  1.00  0.00            
ATOM   1137    C GLY B  49      20.120  30.503   7.968  1.00  0.00            
ATOM   1138    O GLY B  49      19.790  29.354   7.679  1.00  0.00            
ATOM   1139    N ILE B  50      19.201  31.416   8.274  1.00  0.00            
ATOM   1140   CA ILE B  50      17.918  30.894   7.979  1.00  0.00            
ATOM   1141   CB ILE B  50      17.055  30.593   9.185  1.00  0.00            
ATOM   1142  CG1 ILE B  50      15.877  29.698   8.762  1.00  0.00            
ATOM   1143  CG2 ILE B  50      16.648  31.894   9.898  1.00  0.00            
ATOM   1144  CD1 ILE B  50      16.305  28.298   8.314  1.00  0.00            
ATOM   1145    C ILE B  50      17.261  31.875   7.056  1.00  0.00            
ATOM   1146    O ILE B  50      16.956  33.007   7.425  1.00  0.00            
ATOM   1147    N GLY B  51      17.078  31.469   5.788  1.00  0.00            
ATOM   1148   CA GLY B  51      16.449  32.324   4.828  1.00  0.00            
ATOM   1149    C GLY B  51      17.479  33.297   4.348  1.00  0.00            
ATOM   1150    O GLY B  51      17.268  33.999   3.360  1.00  0.00            
ATOM   1151    N GLY B  52      18.624  33.366   5.053  1.00  0.00            
ATOM   1152   CA GLY B  52      19.668  34.271   4.668  1.00  0.00            
ATOM   1153    C GLY B  52      20.732  33.488   3.967  1.00  0.00            
ATOM   1154    O GLY B  52      20.537  32.325   3.615  1.00  0.00            
ATOM   1155    N PHE B  53      21.889  34.136   3.722  4.00  0.00            
ATOM   1156   CA PHE B  53      23.013  33.470   3.133  4.00  0.00            
ATOM   1157   CB PHE B  53      23.167  33.836   1.648  4.00  0.00            
ATOM   1158   CG PHE B  53      24.047  32.831   0.999  4.00  0.00            
ATOM   1159  CD1 PHE B  53      23.523  31.620   0.611  4.00  0.00            
ATOM   1160  CD2 PHE B  53      25.375  33.098   0.765  4.00  0.00            
ATOM   1161  CE1 PHE B  53      24.315  30.677   0.007  4.00  0.00            
ATOM   1162  CE2 PHE B  53      26.173  32.159   0.158  4.00  0.00            
ATOM   1163   CZ PHE B  53      25.640  30.952  -0.220  4.00  0.00            
ATOM   1164    C PHE B  53      24.182  34.023   3.880  4.00  0.00            
ATOM   1165    O PHE B  53      24.503  35.204   3.756  4.00  0.00            
ATOM   1166    N ILE B  54      24.850  33.185   4.692  4.00  0.00            
ATOM   1167   CA ILE B  54      25.974  33.689   5.423  4.00  0.00            
ATOM   1168   CB ILE B  54      25.969  33.298   6.866  4.00  0.00            
ATOM   1169  CG1 ILE B  54      24.748  33.898   7.574  4.00  0.00            
ATOM   1170  CG2 ILE B  54      27.311  33.703   7.485  4.00  0.00            
ATOM   1171  CD1 ILE B  54      24.728  35.425   7.562  4.00  0.00            
ATOM   1172    C ILE B  54      27.169  33.068   4.766  4.00  0.00            
ATOM   1173    O ILE B  54      27.319  31.848   4.747  4.00  0.00            
ATOM   1174    N LYS B  55      28.045  33.911   4.186  4.00  0.00            
ATOM   1175   CA LYS B  55      29.203  33.437   3.484  4.00  0.00            
ATOM   1176   CB LYS B  55      29.854  34.526   2.614  4.00  0.00            
ATOM   1177   CG LYS B  55      28.910  35.068   1.538  4.00  0.00            
ATOM   1178   CD LYS B  55      29.346  36.415   0.957  4.00  0.00            
ATOM   1179   CE LYS B  55      28.324  37.015  -0.009  4.00  0.00            
ATOM   1180   NZ LYS B  55      28.780  38.347  -0.464  4.00  0.00            
ATOM   1181    C LYS B  55      30.201  33.000   4.499  4.00  0.00            
ATOM   1182    O LYS B  55      30.257  33.558   5.593  4.00  0.00            
ATOM   1183    N VAL B  56      31.022  31.979   4.177  4.00  0.00            
ATOM   1184   CA VAL B  56      31.898  31.593   5.233  4.00  0.00            
ATOM   1185   CB VAL B  56      31.328  30.547   6.145  4.00  0.00            
ATOM   1186  CG1 VAL B  56      30.092  31.128   6.850  4.00  0.00            
ATOM   1187  CG2 VAL B  56      31.066  29.271   5.326  4.00  0.00            
ATOM   1188    C VAL B  56      33.186  31.036   4.771  4.00  0.00            
ATOM   1189    O VAL B  56      33.400  30.759   3.592  4.00  0.00            
ATOM   1190    N ARG B  57      34.086  30.886   5.763  4.00  0.00            
ATOM   1191   CA ARG B  57      35.364  30.284   5.576  4.00  0.00            
ATOM   1192   CB ARG B  57      36.525  31.069   6.206  4.00  0.00            
ATOM   1193   CG ARG B  57      36.721  32.471   5.630  4.00  0.00            
ATOM   1194   CD ARG B  57      37.873  33.230   6.290  4.00  0.00            
ATOM   1195   NE ARG B  57      37.937  34.584   5.674  4.00  0.00            
ATOM   1196   CZ ARG B  57      38.423  35.627   6.408  4.00  0.00            
ATOM   1197  NH1 ARG B  57      38.855  35.409   7.683  4.00  0.00            
ATOM   1198  NH2 ARG B  57      38.475  36.881   5.873  4.00  0.00            
ATOM   1199    C ARG B  57      35.293  28.989   6.307  4.00  0.00            
ATOM   1200    O ARG B  57      34.842  28.943   7.450  4.00  0.00            
ATOM   1201    N GLN B  58      35.722  27.888   5.665  4.00  1.00            
ATOM   1202   CA GLN B  58      35.649  26.640   6.361  4.00  1.00            
ATOM   1203   CB GLN B  58      35.221  25.434   5.509  4.00  1.00            
ATOM   1204   CG GLN B  58      35.207  24.136   6.326  4.00  1.00            
ATOM   1205   CD GLN B  58      35.192  22.955   5.369  4.00  1.00            
ATOM   1206  OE1 GLN B  58      35.180  21.799   5.789  4.00  1.00            
ATOM   1207  NE2 GLN B  58      35.206  23.250   4.041  4.00  1.00            
ATOM   1208    C GLN B  58      37.004  26.286   6.838  4.00  1.00            
ATOM   1209    O GLN B  58      37.995  26.436   6.125  4.00  1.00            
ATOM   1210    N TYR B  59      37.072  25.827   8.095  4.00  1.00            
ATOM   1211   CA TYR B  59      38.306  25.308   8.568  4.00  1.00            
ATOM   1212   CB TYR B  59      39.003  26.153   9.643  4.00  1.00            
ATOM   1213   CG TYR B  59      40.401  25.646   9.713  4.00  1.00            
ATOM   1214  CD1 TYR B  59      41.304  26.034   8.753  4.00  1.00            
ATOM   1215  CD2 TYR B  59      40.815  24.803  10.718  4.00  1.00            
ATOM   1216  CE1 TYR B  59      42.598  25.580   8.794  4.00  1.00            
ATOM   1217  CE2 TYR B  59      42.112  24.347  10.762  4.00  1.00            
ATOM   1218   CZ TYR B  59      43.008  24.737   9.796  4.00  1.00            
ATOM   1219   OH TYR B  59      44.342  24.275   9.832  4.00  1.00            
ATOM   1220    C TYR B  59      37.934  24.004   9.156  4.00  1.00            
ATOM   1221    O TYR B  59      36.833  23.842   9.681  4.00  1.00            
ATOM   1222    N ASP B  60      38.844  23.026   9.080  4.00  1.00            
ATOM   1223   CA ASP B  60      38.419  21.729   9.473  4.00  1.00            
ATOM   1224   CB ASP B  60      39.106  20.593   8.696  4.00  1.00            
ATOM   1225   CG ASP B  60      38.546  20.576   7.282  4.00  1.00            
ATOM   1226  OD1 ASP B  60      37.844  21.554   6.907  4.00  1.00            
ATOM   1227  OD2 ASP B  60      38.812  19.580   6.558  4.00  1.00            
ATOM   1228    C ASP B  60      38.660  21.464  10.934  4.00  1.00            
ATOM   1229    O ASP B  60      37.785  21.711  11.757  4.00  1.00            
ATOM   1230    N GLN B  61      39.871  20.969  11.276  4.00  1.00            
ATOM   1231   CA GLN B  61      40.237  20.391  12.552  4.00  1.00            
ATOM   1232   CB GLN B  61      41.680  19.869  12.576  4.00  1.00            
ATOM   1233   CG GLN B  61      42.711  20.991  12.437  4.00  1.00            
ATOM   1234   CD GLN B  61      44.082  20.416  12.750  4.00  1.00            
ATOM   1235  OE1 GLN B  61      44.203  19.388  13.414  4.00  1.00            
ATOM   1236  NE2 GLN B  61      45.149  21.108  12.268  4.00  1.00            
ATOM   1237    C GLN B  61      40.137  21.279  13.760  4.00  1.00            
ATOM   1238    O GLN B  61      39.599  20.838  14.776  4.00  1.00            
ATOM   1239    N ILE B  62      40.621  22.538  13.659  4.00  1.00            
ATOM   1240   CA ILE B  62      40.883  23.496  14.705  4.00  1.00            
ATOM   1241   CB ILE B  62      40.452  24.891  14.314  4.00  1.00            
ATOM   1242  CG1 ILE B  62      41.266  25.970  15.050  4.00  1.00            
ATOM   1243  CG2 ILE B  62      38.934  24.992  14.513  4.00  1.00            
ATOM   1244  CD1 ILE B  62      41.138  25.956  16.566  4.00  1.00            
ATOM   1245    C ILE B  62      40.338  23.115  16.050  4.00  1.00            
ATOM   1246    O ILE B  62      39.150  22.870  16.241  4.00  1.00            
ATOM   1247    N PRO B  63      41.267  23.012  16.974  4.00  1.00            
ATOM   1248   CA PRO B  63      40.993  22.644  18.338  4.00  1.00            
ATOM   1249   CD PRO B  63      42.658  22.773  16.618  4.00  1.00            
ATOM   1250   CB PRO B  63      42.323  22.209  18.951  4.00  1.00            
ATOM   1251   CG PRO B  63      43.388  22.734  17.970  4.00  1.00            
ATOM   1252    C PRO B  63      40.325  23.772  19.073  4.00  1.00            
ATOM   1253    O PRO B  63      40.857  24.881  19.060  4.00  1.00            
ATOM   1254    N VAL B  64      39.201  23.508  19.760  4.00  1.00            
ATOM   1255   CA VAL B  64      38.542  24.552  20.491  4.00  1.00            
ATOM   1256   CB VAL B  64      37.228  24.977  19.904  4.00  1.00            
ATOM   1257  CG1 VAL B  64      36.262  23.780  19.930  4.00  1.00            
ATOM   1258  CG2 VAL B  64      36.727  26.204  20.687  4.00  1.00            
ATOM   1259    C VAL B  64      38.264  24.004  21.851  4.00  1.00            
ATOM   1260    O VAL B  64      38.138  22.793  22.024  4.00  1.00            
ATOM   1261    N GLU B  65      38.179  24.884  22.868  4.00  1.00            
ATOM   1262   CA GLU B  65      37.965  24.389  24.193  4.00  1.00            
ATOM   1263   CB GLU B  65      39.135  24.709  25.135  4.00  1.00            
ATOM   1264   CG GLU B  65      39.052  23.995  26.482  4.00  1.00            
ATOM   1265   CD GLU B  65      40.425  24.101  27.119  4.00  1.00            
ATOM   1266  OE1 GLU B  65      41.418  24.159  26.345  4.00  1.00            
ATOM   1267  OE2 GLU B  65      40.507  24.127  28.376  4.00  1.00            
ATOM   1268    C GLU B  65      36.722  25.015  24.745  4.00  1.00            
ATOM   1269    O GLU B  65      36.456  26.196  24.547  4.00  1.00            
ATOM   1270    N ILE B  66      35.873  24.234  25.428  4.00  1.00            
ATOM   1271   CA ILE B  66      34.739  24.893  25.998  4.00  1.00            
ATOM   1272   CB ILE B  66      33.426  24.444  25.408  4.00  1.00            
ATOM   1273  CG1 ILE B  66      32.263  25.269  25.984  4.00  1.00            
ATOM   1274  CG2 ILE B  66      33.287  22.922  25.587  4.00  1.00            
ATOM   1275  CD1 ILE B  66      30.952  25.099  25.216  4.00  1.00            
ATOM   1276    C ILE B  66      34.751  24.600  27.479  4.00  1.00            
ATOM   1277    O ILE B  66      34.657  23.447  27.900  4.00  1.00            
ATOM   1278    N CYS B  67      34.907  25.652  28.315  3.00  1.00            
ATOM   1279   CA CYS B  67      34.878  25.540  29.754  3.00  1.00            
ATOM   1280   CB CYS B  67      33.540  25.011  30.309  3.00  1.00            
ATOM   1281   SG CYS B  67      32.150  26.166  30.163  3.00  1.00            
ATOM   1282    C CYS B  67      35.907  24.563  30.231  3.00  1.00            
ATOM   1283    O CYS B  67      35.716  23.925  31.266  3.00  1.00            
ATOM   1284    N GLY B  68      37.034  24.403  29.519  3.00  1.00            
ATOM   1285   CA GLY B  68      38.022  23.490  30.025  3.00  1.00            
ATOM   1286    C GLY B  68      37.859  22.168  29.339  3.00  1.00            
ATOM   1287    O GLY B  68      38.786  21.361  29.320  3.00  1.00            
ATOM   1288    N HIS B  69      36.668  21.905  28.763  4.00  1.00            
ATOM   1289   CA HIS B  69      36.460  20.682  28.041  4.00  1.00            
ATOM   1290  ND1 HIS B  69      33.977  20.973  30.119  4.00  1.00            
ATOM   1291   CG HIS B  69      34.289  20.015  29.178  4.00  1.00            
ATOM   1292   CB HIS B  69      34.972  20.314  27.873  4.00  1.00            
ATOM   1293  NE2 HIS B  69      33.288  19.026  30.943  4.00  1.00            
ATOM   1294  CD2 HIS B  69      33.859  18.832  29.698  4.00  1.00            
ATOM   1295  CE1 HIS B  69      33.382  20.327  31.152  4.00  1.00            
ATOM   1296    C HIS B  69      37.038  20.912  26.679  4.00  1.00            
ATOM   1297    O HIS B  69      37.092  22.051  26.216  4.00  1.00            
ATOM   1298    N LYS B  70      37.502  19.849  25.988  4.00  1.00            
ATOM   1299   CA LYS B  70      38.125  20.120  24.723  4.00  1.00            
ATOM   1300   CB LYS B  70      39.621  19.766  24.690  4.00  1.00            
ATOM   1301   CG LYS B  70      39.920  18.282  24.893  4.00  1.00            
ATOM   1302   CD LYS B  70      41.373  17.925  24.575  4.00  1.00            
ATOM   1303   CE LYS B  70      41.726  16.463  24.846  4.00  1.00            
ATOM   1304   NZ LYS B  70      43.154  16.224  24.538  4.00  1.00            
ATOM   1305    C LYS B  70      37.449  19.387  23.620  4.00  1.00            
ATOM   1306    O LYS B  70      37.014  18.248  23.778  4.00  1.00            
ATOM   1307    N ALA B  71      37.328  20.069  22.462  4.00  1.00            
ATOM   1308   CA ALA B  71      36.763  19.457  21.300  4.00  1.00            
ATOM   1309   CB ALA B  71      35.310  19.880  21.019  4.00  1.00            
ATOM   1310    C ALA B  71      37.589  19.883  20.125  4.00  1.00            
ATOM   1311    O ALA B  71      37.971  21.048  20.017  4.00  1.00            
ATOM   1312    N ILE B  72      37.901  18.931  19.219  4.00  1.00            
ATOM   1313   CA ILE B  72      38.606  19.230  18.002  4.00  1.00            
ATOM   1314   CB ILE B  72      39.844  18.407  17.786  4.00  1.00            
ATOM   1315  CG1 ILE B  72      39.508  16.915  17.675  4.00  1.00            
ATOM   1316  CG2 ILE B  72      40.823  18.732  18.925  4.00  1.00            
ATOM   1317  CD1 ILE B  72      40.672  16.078  17.150  4.00  1.00            
ATOM   1318    C ILE B  72      37.618  18.927  16.922  4.00  1.00            
ATOM   1319    O ILE B  72      37.053  17.835  16.871  4.00  1.00            
ATOM   1320    N GLY B  73      37.349  19.905  16.036  4.00  1.00            
ATOM   1321   CA GLY B  73      36.354  19.640  15.041  4.00  1.00            
ATOM   1322    C GLY B  73      36.250  20.826  14.143  4.00  1.00            
ATOM   1323    O GLY B  73      37.084  21.729  14.183  4.00  1.00            
ATOM   1324    N THR B  74      35.161  20.848  13.348  4.00  1.00            
ATOM   1325   CA THR B  74      34.940  21.780  12.280  4.00  1.00            
ATOM   1326   CB THR B  74      33.757  21.431  11.423  4.00  1.00            
ATOM   1327  OG1 THR B  74      33.724  22.261  10.270  4.00  1.00            
ATOM   1328  CG2 THR B  74      32.474  21.622  12.251  4.00  1.00            
ATOM   1329    C THR B  74      34.720  23.176  12.743  4.00  1.00            
ATOM   1330    O THR B  74      34.423  23.433  13.909  4.00  1.00            
ATOM   1331    N VAL B  75      34.902  24.129  11.798  4.00  1.00            
ATOM   1332   CA VAL B  75      34.703  25.511  12.110  4.00  1.00            
ATOM   1333   CB VAL B  75      35.893  26.115  12.805  4.00  1.00            
ATOM   1334  CG1 VAL B  75      37.114  25.960  11.892  4.00  1.00            
ATOM   1335  CG2 VAL B  75      35.591  27.576  13.162  4.00  1.00            
ATOM   1336    C VAL B  75      34.436  26.291  10.886  4.00  1.00            
ATOM   1337    O VAL B  75      34.884  25.955   9.792  4.00  1.00            
ATOM   1338    N LEU B  76      33.647  27.361  11.071  4.00  1.00            
ATOM   1339   CA LEU B  76      33.386  28.250   9.995  4.00  1.00            
ATOM   1340   CB LEU B  76      32.037  28.034   9.281  4.00  1.00            
ATOM   1341   CG LEU B  76      31.989  26.753   8.425  4.00  1.00            
ATOM   1342  CD1 LEU B  76      32.095  25.486   9.286  4.00  1.00            
ATOM   1343  CD2 LEU B  76      30.763  26.744   7.498  4.00  1.00            
ATOM   1344    C LEU B  76      33.431  29.633  10.504  4.00  1.00            
ATOM   1345    O LEU B  76      33.094  29.905  11.654  4.00  1.00            
ATOM   1346    N VAL B  77      33.864  30.558   9.640  4.00  1.00            
ATOM   1347   CA VAL B  77      33.958  31.896  10.104  4.00  1.00            
ATOM   1348   CB VAL B  77      35.363  32.420  10.174  4.00  1.00            
ATOM   1349  CG1 VAL B  77      36.151  31.580  11.196  4.00  1.00            
ATOM   1350  CG2 VAL B  77      35.961  32.427   8.759  4.00  1.00            
ATOM   1351    C VAL B  77      33.193  32.788   9.177  4.00  1.00            
ATOM   1352    O VAL B  77      32.931  32.429   8.029  4.00  1.00            
ATOM   1353    N GLY B  78      32.794  33.985   9.665  1.00  1.00            
ATOM   1354   CA GLY B  78      32.060  34.865   8.805  1.00  1.00            
ATOM   1355    C GLY B  78      31.297  35.885   9.621  1.00  1.00            
ATOM   1356    O GLY B  78      31.823  36.498  10.549  1.00  1.00            
ATOM   1357    N PRO B  79      30.047  36.063   9.244  1.00  1.00            
ATOM   1358   CA PRO B  79      29.192  37.129   9.730  1.00  1.00            
ATOM   1359   CD PRO B  79      29.635  35.613   7.924  1.00  1.00            
ATOM   1360   CB PRO B  79      27.932  37.070   8.869  1.00  1.00            
ATOM   1361   CG PRO B  79      28.443  36.505   7.534  1.00  1.00            
ATOM   1362    C PRO B  79      28.896  37.429  11.168  1.00  1.00            
ATOM   1363    O PRO B  79      29.014  38.600  11.519  1.00  1.00            
ATOM   1364    N THR B  80      28.471  36.454  11.995  1.00  1.00            
ATOM   1365   CA THR B  80      28.229  36.684  13.400  1.00  1.00            
ATOM   1366   CB THR B  80      29.468  37.033  14.191  1.00  1.00            
ATOM   1367  OG1 THR B  80      29.985  38.313  13.869  1.00  1.00            
ATOM   1368  CG2 THR B  80      30.513  35.942  13.908  1.00  1.00            
ATOM   1369    C THR B  80      27.028  37.568  13.647  1.00  1.00            
ATOM   1370    O THR B  80      26.068  37.349  12.909  1.00  1.00            
ATOM   1371    N PRO B  81      26.861  38.533  14.558  1.00  1.00            
ATOM   1372   CA PRO B  81      27.787  39.066  15.547  1.00  1.00            
ATOM   1373   CD PRO B  81      25.798  39.488  14.281  1.00  1.00            
ATOM   1374   CB PRO B  81      27.126  40.317  16.123  1.00  1.00            
ATOM   1375   CG PRO B  81      26.180  40.783  15.009  1.00  1.00            
ATOM   1376    C PRO B  81      28.300  38.167  16.631  1.00  1.00            
ATOM   1377    O PRO B  81      29.382  38.452  17.143  1.00  1.00            
ATOM   1378    N VAL B  82      27.584  37.100  17.020  1.00  1.00            
ATOM   1379   CA VAL B  82      28.116  36.321  18.100  1.00  1.00            
ATOM   1380   CB VAL B  82      27.098  35.920  19.121  1.00  1.00            
ATOM   1381  CG1 VAL B  82      26.151  34.893  18.480  1.00  1.00            
ATOM   1382  CG2 VAL B  82      27.836  35.393  20.362  1.00  1.00            
ATOM   1383    C VAL B  82      28.677  35.054  17.529  1.00  1.00            
ATOM   1384    O VAL B  82      28.278  34.606  16.456  1.00  1.00            
ATOM   1385    N ASN B  83      29.659  34.463  18.239  1.00  1.00            
ATOM   1386   CA ASN B  83      30.265  33.227  17.833  1.00  1.00            
ATOM   1387   CB ASN B  83      31.658  33.038  18.464  1.00  1.00            
ATOM   1388   CG ASN B  83      32.312  31.747  17.988  1.00  1.00            
ATOM   1389  OD1 ASN B  83      31.648  30.743  17.736  1.00  1.00            
ATOM   1390  ND2 ASN B  83      33.668  31.773  17.881  1.00  1.00            
ATOM   1391    C ASN B  83      29.367  32.132  18.363  1.00  1.00            
ATOM   1392    O ASN B  83      28.935  32.196  19.513  1.00  1.00            
ATOM   1393    N ILE B  84      29.051  31.094  17.548  4.00  1.00            
ATOM   1394   CA ILE B  84      28.173  30.041  18.014  4.00  1.00            
ATOM   1395   CB ILE B  84      26.950  29.853  17.166  4.00  1.00            
ATOM   1396  CG1 ILE B  84      27.331  29.422  15.741  4.00  1.00            
ATOM   1397  CG2 ILE B  84      26.136  31.157  17.228  4.00  1.00            
ATOM   1398  CD1 ILE B  84      26.146  28.913  14.922  4.00  1.00            
ATOM   1399    C ILE B  84      28.925  28.746  18.047  4.00  1.00            
ATOM   1400    O ILE B  84      29.531  28.348  17.053  4.00  1.00            
ATOM   1401    N ILE B  85      28.921  28.056  19.211  4.00  1.00            
ATOM   1402   CA ILE B  85      29.509  26.746  19.254  4.00  1.00            
ATOM   1403   CB ILE B  85      30.105  26.361  20.575  4.00  1.00            
ATOM   1404  CG1 ILE B  85      31.330  27.251  20.855  4.00  1.00            
ATOM   1405  CG2 ILE B  85      30.435  24.858  20.541  4.00  1.00            
ATOM   1406  CD1 ILE B  85      31.880  27.121  22.274  4.00  1.00            
ATOM   1407    C ILE B  85      28.371  25.883  18.925  4.00  1.00            
ATOM   1408    O ILE B  85      27.421  25.729  19.689  4.00  1.00            
ATOM   1409    N GLY B  86      28.463  25.299  17.728  1.00  1.00            
ATOM   1410   CA GLY B  86      27.325  24.638  17.215  1.00  1.00            
ATOM   1411    C GLY B  86      27.225  23.294  17.787  1.00  1.00            
ATOM   1412    O GLY B  86      27.888  22.930  18.756  1.00  1.00            
ATOM   1413    N ARG B  87      26.339  22.530  17.148  2.00  1.00            
ATOM   1414   CA ARG B  87      26.012  21.233  17.590  2.00  1.00            
ATOM   1415   CB ARG B  87      24.835  20.621  16.820  2.00  1.00            
ATOM   1416   CG ARG B  87      23.570  21.421  17.101  2.00  1.00            
ATOM   1417   CD ARG B  87      23.071  21.250  18.533  2.00  1.00            
ATOM   1418   NE ARG B  87      21.977  20.244  18.505  2.00  1.00            
ATOM   1419   CZ ARG B  87      21.302  19.975  19.658  2.00  1.00            
ATOM   1420  NH1 ARG B  87      21.750  20.502  20.836  2.00  1.00            
ATOM   1421  NH2 ARG B  87      20.202  19.169  19.630  2.00  1.00            
ATOM   1422    C ARG B  87      27.187  20.303  17.490  2.00  1.00            
ATOM   1423    O ARG B  87      27.344  19.435  18.347  2.00  1.00            
ATOM   1424    N ASN B  88      28.049  20.454  16.459  2.00  1.00            
ATOM   1425   CA ASN B  88      29.144  19.534  16.274  2.00  1.00            
ATOM   1426   CB ASN B  88      30.085  19.949  15.131  2.00  1.00            
ATOM   1427   CG ASN B  88      29.305  19.868  13.827  2.00  1.00            
ATOM   1428  OD1 ASN B  88      28.548  18.927  13.598  2.00  1.00            
ATOM   1429  ND2 ASN B  88      29.489  20.889  12.948  2.00  1.00            
ATOM   1430    C ASN B  88      29.953  19.531  17.528  2.00  1.00            
ATOM   1431    O ASN B  88      30.259  18.477  18.082  2.00  1.00            
ATOM   1432    N LEU B  89      30.293  20.732  18.022  2.00  1.00            
ATOM   1433   CA LEU B  89      31.095  20.857  19.199  2.00  1.00            
ATOM   1434   CB LEU B  89      31.637  22.276  19.431  2.00  1.00            
ATOM   1435   CG LEU B  89      32.731  22.669  18.423  2.00  1.00            
ATOM   1436  CD1 LEU B  89      32.179  22.735  16.993  2.00  1.00            
ATOM   1437  CD2 LEU B  89      33.455  23.952  18.853  2.00  1.00            
ATOM   1438    C LEU B  89      30.390  20.432  20.436  2.00  1.00            
ATOM   1439    O LEU B  89      30.996  19.834  21.324  2.00  1.00            
ATOM   1440    N LEU B  90      29.084  20.712  20.522  2.00  1.00            
ATOM   1441   CA LEU B  90      28.383  20.506  21.750  2.00  1.00            
ATOM   1442   CB LEU B  90      26.885  20.826  21.576  2.00  1.00            
ATOM   1443   CG LEU B  90      26.057  20.908  22.869  2.00  1.00            
ATOM   1444  CD1 LEU B  90      26.421  22.170  23.669  2.00  1.00            
ATOM   1445  CD2 LEU B  90      24.551  20.818  22.572  2.00  1.00            
ATOM   1446    C LEU B  90      28.501  19.046  22.139  2.00  1.00            
ATOM   1447    O LEU B  90      28.788  18.731  23.293  2.00  1.00            
ATOM   1448    N THR B  91      28.309  18.119  21.175  3.00  1.00            
ATOM   1449   CA THR B  91      28.305  16.688  21.390  3.00  1.00            
ATOM   1450   CB THR B  91      27.834  15.943  20.176  3.00  1.00            
ATOM   1451  OG1 THR B  91      27.642  14.570  20.482  3.00  1.00            
ATOM   1452  CG2 THR B  91      28.887  16.101  19.068  3.00  1.00            
ATOM   1453    C THR B  91      29.640  16.152  21.760  3.00  1.00            
ATOM   1454    O THR B  91      29.720  15.227  22.568  3.00  1.00            
ATOM   1455    N GLN B  92      30.715  16.702  21.166  3.00  1.00            
ATOM   1456   CA GLN B  92      32.031  16.224  21.469  3.00  1.00            
ATOM   1457   CB GLN B  92      33.114  17.052  20.759  3.00  1.00            
ATOM   1458   CG GLN B  92      33.010  16.964  19.233  3.00  1.00            
ATOM   1459   CD GLN B  92      34.054  17.884  18.616  3.00  1.00            
ATOM   1460  OE1 GLN B  92      35.249  17.745  18.869  3.00  1.00            
ATOM   1461  NE2 GLN B  92      33.594  18.856  17.782  3.00  1.00            
ATOM   1462    C GLN B  92      32.140  16.425  22.936  3.00  1.00            
ATOM   1463    O GLN B  92      32.681  15.600  23.671  3.00  1.00            
ATOM   1464    N ILE B  93      31.573  17.551  23.388  3.00  1.00            
ATOM   1465   CA ILE B  93      31.522  17.861  24.775  3.00  1.00            
ATOM   1466   CB ILE B  93      31.043  19.252  25.044  3.00  1.00            
ATOM   1467  CG1 ILE B  93      31.975  20.249  24.339  3.00  1.00            
ATOM   1468  CG2 ILE B  93      30.990  19.447  26.569  3.00  1.00            
ATOM   1469  CD1 ILE B  93      33.440  20.092  24.746  3.00  1.00            
ATOM   1470    C ILE B  93      30.608  16.902  25.486  3.00  1.00            
ATOM   1471    O ILE B  93      30.920  16.459  26.589  3.00  1.00            
ATOM   1472    N GLY B  94      29.458  16.536  24.873  3.00  1.00            
ATOM   1473   CA GLY B  94      28.527  15.667  25.546  3.00  1.00            
ATOM   1474    C GLY B  94      27.476  16.505  26.199  3.00  1.00            
ATOM   1475    O GLY B  94      26.837  16.077  27.159  3.00  1.00            
ATOM   1476    N CYS B  95      27.268  17.733  25.689  1.00  1.00            
ATOM   1477   CA CYS B  95      26.280  18.602  26.260  1.00  1.00            
ATOM   1478   CB CYS B  95      26.303  20.026  25.688  1.00  1.00            
ATOM   1479   SG CYS B  95      27.860  20.886  26.057  1.00  1.00            
ATOM   1480    C CYS B  95      24.937  18.034  25.999  1.00  1.00            
ATOM   1481    O CYS B  95      24.731  17.280  25.050  1.00  1.00            
ATOM   1482    N THR B  96      23.979  18.375  26.878  4.00  1.00            
ATOM   1483   CA THR B  96      22.677  17.831  26.694  4.00  1.00            
ATOM   1484   CB THR B  96      22.386  16.670  27.596  4.00  1.00            
ATOM   1485  OG1 THR B  96      22.385  17.099  28.951  4.00  1.00            
ATOM   1486  CG2 THR B  96      23.467  15.597  27.383  4.00  1.00            
ATOM   1487    C THR B  96      21.654  18.863  27.040  4.00  1.00            
ATOM   1488    O THR B  96      21.972  19.945  27.529  4.00  1.00            
ATOM   1489    N LEU B  97      20.378  18.541  26.746  4.00  1.00            
ATOM   1490   CA LEU B  97      19.290  19.387  27.136  4.00  1.00            
ATOM   1491   CB LEU B  97      18.254  19.627  26.023  4.00  1.00            
ATOM   1492   CG LEU B  97      18.825  20.206  24.714  4.00  1.00            
ATOM   1493  CD1 LEU B  97      17.718  20.411  23.665  4.00  1.00            
ATOM   1494  CD2 LEU B  97      19.654  21.471  24.968  4.00  1.00            
ATOM   1495    C LEU B  97      18.585  18.583  28.173  4.00  1.00            
ATOM   1496    O LEU B  97      18.072  17.502  27.890  4.00  1.00            
ATOM   1497    N ASN B  98      18.557  19.082  29.416  4.00  1.00            
ATOM   1498   CA ASN B  98      18.016  18.287  30.472  4.00  1.00            
ATOM   1499   CB ASN B  98      18.274  18.902  31.857  4.00  1.00            
ATOM   1500   CG ASN B  98      17.917  17.865  32.909  4.00  1.00            
ATOM   1501  OD1 ASN B  98      16.745  17.611  33.182  4.00  1.00            
ATOM   1502  ND2 ASN B  98      18.962  17.242  33.515  4.00  1.00            
ATOM   1503    C ASN B  98      16.539  18.053  30.351  4.00  1.00            
ATOM   1504    O ASN B  98      16.097  16.905  30.388  4.00  1.00            
ATOM   1505    N PHE B  99      15.744  19.127  30.167  1.00  1.00            
ATOM   1506   CA PHE B  99      14.310  19.002  30.153  1.00  1.00            
ATOM   1507   CB PHE B  99      13.751  18.354  28.869  1.00  1.00            
ATOM   1508   CG PHE B  99      13.965  19.295  27.730  1.00  1.00            
ATOM   1509  CD1 PHE B  99      15.145  19.288  27.022  1.00  1.00            
ATOM   1510  CD2 PHE B  99      12.981  20.187  27.366  1.00  1.00            
ATOM   1511  CE1 PHE B  99      15.341  20.157  25.973  1.00  1.00            
ATOM   1512  CE2 PHE B  99      13.171  21.057  26.319  1.00  1.00            
ATOM   1513   CZ PHE B  99      14.352  21.042  25.617  1.00  1.00            
ATOM   1514    C PHE B  99      13.858  18.160  31.339  1.00  1.00            
ATOM   1515    O PHE B  99      13.238  17.090  31.097  1.00  1.00            
ATOM   1516  OXT PHE B  99      14.122  18.575  32.499  1.00  1.00            
ATOM   1517    N SER C   1      39.631  15.833  13.034  4.00  0.00            
ATOM   1518   CA SER C   1      39.317  14.535  13.673  4.00  0.00            
ATOM   1519   CB SER C   1      40.608  13.776  14.017  4.00  0.00            
ATOM   1520   OG SER C   1      41.376  14.522  14.948  4.00  0.00            
ATOM   1521    C SER C   1      38.517  14.727  14.921  4.00  0.00            
ATOM   1522    O SER C   1      38.137  15.843  15.275  4.00  0.00            
ATOM   1523    N TYR C   2      38.217  13.609  15.603  4.00  0.00            
ATOM   1524   CA TYR C   2      37.479  13.610  16.830  4.00  0.00            
ATOM   1525   CB TYR C   2      38.191  14.292  18.012  4.00  0.00            
ATOM   1526   CG TYR C   2      39.180  13.307  18.541  4.00  0.00            
ATOM   1527  CD1 TYR C   2      38.778  12.381  19.478  4.00  0.00            
ATOM   1528  CD2 TYR C   2      40.486  13.293  18.111  4.00  0.00            
ATOM   1529  CE1 TYR C   2      39.659  11.457  19.983  4.00  0.00            
ATOM   1530  CE2 TYR C   2      41.374  12.370  18.613  4.00  0.00            
ATOM   1531   CZ TYR C   2      40.962  11.454  19.552  4.00  0.00            
ATOM   1532   OH TYR C   2      41.869  10.506  20.071  4.00  0.00            
ATOM   1533    C TYR C   2      36.121  14.193  16.658  4.00  0.00            
ATOM   1534    O TYR C   2      35.518  14.600  17.648  4.00  0.00            
ATOM   1535    N PHE C   3      35.631  14.246  15.400  4.00  0.00            
ATOM   1536   CA PHE C   3      34.287  14.612  15.041  4.00  0.00            
ATOM   1537   CB PHE C   3      33.355  15.216  16.115  4.00  0.00            
ATOM   1538   CG PHE C   3      32.612  14.103  16.776  4.00  0.00            
ATOM   1539  CD1 PHE C   3      31.480  13.610  16.168  4.00  0.00            
ATOM   1540  CD2 PHE C   3      33.019  13.545  17.964  4.00  0.00            
ATOM   1541  CE1 PHE C   3      30.762  12.586  16.736  4.00  0.00            
ATOM   1542  CE2 PHE C   3      32.307  12.523  18.540  4.00  0.00            
ATOM   1543   CZ PHE C   3      31.178  12.041  17.925  4.00  0.00            
ATOM   1544    C PHE C   3      34.192  15.492  13.877  4.00  0.00            
ATOM   1545    O PHE C   3      35.070  16.307  13.600  4.00  0.00            
ATOM   1546    N ASN C   4      33.075  15.305  13.151  4.00  0.00            
ATOM   1547   CA ASN C   4      32.823  16.207  12.094  4.00  0.00            
ATOM   1548   CB ASN C   4      33.980  16.317  11.085  4.00  0.00            
ATOM   1549   CG ASN C   4      33.660  17.443  10.112  4.00  0.00            
ATOM   1550  OD1 ASN C   4      32.961  17.251   9.118  4.00  0.00            
ATOM   1551  ND2 ASN C   4      34.183  18.662  10.414  4.00  0.00            
ATOM   1552    C ASN C   4      31.624  15.823  11.334  4.00  0.00            
ATOM   1553    O ASN C   4      31.450  14.691  10.883  4.00  0.00            
ATOM   1554    N LEU C   5      30.753  16.820  11.212  4.00  0.00            
ATOM   1555   CA LEU C   5      29.626  16.786  10.361  4.00  0.00            
ATOM   1556   CB LEU C   5      28.349  16.213  10.996  4.00  0.00            
ATOM   1557   CG LEU C   5      28.443  14.702  11.275  4.00  0.00            
ATOM   1558  CD1 LEU C   5      27.139  14.162  11.880  4.00  0.00            
ATOM   1559  CD2 LEU C   5      28.873  13.934  10.015  4.00  0.00            
ATOM   1560    C LEU C   5      29.415  18.240  10.112  4.00  0.00            
ATOM   1561    O LEU C   5      29.300  19.009  11.064  4.00  0.00            
ATOM   1562    N ASN C   6      29.395  18.686   8.846  4.00  0.00            
ATOM   1563   CA ASN C   6      29.154  20.075   8.638  4.00  0.00            
ATOM   1564   CB ASN C   6      30.167  20.728   7.675  4.00  0.00            
ATOM   1565   CG ASN C   6      31.549  20.622   8.300  4.00  0.00            
ATOM   1566  OD1 ASN C   6      31.689  20.285   9.475  4.00  0.00            
ATOM   1567  ND2 ASN C   6      32.605  20.919   7.494  4.00  0.00            
ATOM   1568    C ASN C   6      27.800  20.170   7.967  4.00  0.00            
ATOM   1569    O ASN C   6      27.748  20.325   6.748  4.00  0.00            
ATOM   1570    N PRO C   7      26.693  20.050   8.674  4.00  0.00            
ATOM   1571   CA PRO C   7      25.385  20.119   8.070  4.00  0.00            
ATOM   1572   CD PRO C   7      26.638  19.365   9.954  4.00  0.00            
ATOM   1573   CB PRO C   7      24.413  19.442   9.033  4.00  0.00            
ATOM   1574   CG PRO C   7      25.163  19.418  10.372  4.00  0.00            
ATOM   1575    C PRO C   7      24.944  21.491   7.678  4.00  0.00            
ATOM   1576    O PRO C   7      24.100  21.602   6.791  4.00  0.00            
ATOM   1577    N PHE C   8      25.499  22.520   8.332  4.00  0.00            
ATOM   1578   CA PHE C   8      25.175  23.897   8.128  4.00  0.00            
ATOM   1579   CB PHE C   8      25.907  24.528   6.929  4.00  0.00            
ATOM   1580   CG PHE C   8      25.729  23.636   5.748  4.00  0.00            
ATOM   1581  CD1 PHE C   8      24.568  23.639   5.011  4.00  0.00            
ATOM   1582  CD2 PHE C   8      26.750  22.793   5.370  4.00  0.00            
ATOM   1583  CE1 PHE C   8      24.424  22.809   3.925  4.00  0.00            
ATOM   1584  CE2 PHE C   8      26.613  21.961   4.284  4.00  0.00            
ATOM   1585   CZ PHE C   8      25.446  21.967   3.559  4.00  0.00            
ATOM   1586    C PHE C   8      23.707  24.229   8.092  4.00  0.00            
ATOM   1587    O PHE C   8      22.948  23.816   7.217  4.00  0.00            
ATOM   1588    N GLU C   9      23.298  25.016   9.113  4.00  0.00            
ATOM   1589   CA GLU C   9      22.007  25.617   9.319  4.00  0.00            
ATOM   1590   CB GLU C   9      20.904  24.583   9.597  4.00  0.00            
ATOM   1591   CG GLU C   9      19.490  25.162   9.607  4.00  0.00            
ATOM   1592   CD GLU C   9      18.521  23.993   9.694  4.00  0.00            
ATOM   1593  OE1 GLU C   9      19.000  22.838   9.855  4.00  0.00            
ATOM   1594  OE2 GLU C   9      17.288  24.236   9.596  4.00  0.00            
ATOM   1595    C GLU C   9      22.241  26.404  10.560  4.00  0.00            
ATOM   1596    O GLU C   9      22.128  25.877  11.665  4.00  0.00            
ATOM   1597    N VAL C  10      22.590  27.696  10.414  4.00  0.00            
ATOM   1598   CA VAL C  10      22.899  28.439  11.593  4.00  0.00            
ATOM   1599   CB VAL C  10      24.092  29.345  11.455  4.00  0.00            
ATOM   1600  CG1 VAL C  10      23.823  30.361  10.332  4.00  0.00            
ATOM   1601  CG2 VAL C  10      24.363  29.994  12.824  4.00  0.00            
ATOM   1602    C VAL C  10      21.731  29.271  11.921  4.00  0.00            
ATOM   1603    O VAL C  10      21.210  30.011  11.087  4.00  0.00            
ATOM   1604    N LEU C  11      21.263  29.137  13.166  4.00  0.00            
ATOM   1605   CA LEU C  11      20.158  29.953  13.499  4.00  0.00            
ATOM   1606   CB LEU C  11      18.872  29.182  13.857  4.00  0.00            
ATOM   1607   CG LEU C  11      18.266  28.353  12.710  4.00  0.00            
ATOM   1608  CD1 LEU C  11      19.181  27.183  12.320  4.00  0.00            
ATOM   1609  CD2 LEU C  11      16.835  27.901  13.050  4.00  0.00            
ATOM   1610    C LEU C  11      20.503  30.711  14.712  4.00  0.00            
ATOM   1611    O LEU C  11      20.685  30.156  15.796  4.00  0.00            
ATOM   1612    N GLN C  12      20.623  32.025  14.541  4.00  0.00            
ATOM   1613   CA GLN C  12      20.794  32.835  15.686  4.00  0.00            
ATOM   1614   CB GLN C  12      22.123  33.611  15.700  4.00  0.00            
ATOM   1615   CG GLN C  12      23.346  32.740  15.987  4.00  0.00            
ATOM   1616   CD GLN C  12      23.409  32.554  17.495  4.00  0.00            
ATOM   1617  OE1 GLN C  12      23.321  31.438  18.003  4.00  0.00            
ATOM   1618  NE2 GLN C  12      23.559  33.686  18.235  4.00  0.00            
ATOM   1619    C GLN C  12      19.697  33.848  15.567  4.00  0.00            
ATOM   1620    O GLN C  12      19.746  34.731  14.711  4.00  0.00            
ATOM   1621    N ILE C  13      18.661  33.730  16.416  4.00  0.00            
ATOM   1622   CA ILE C  13      17.559  34.650  16.405  4.00  0.00            
ATOM   1623   CB ILE C  13      16.234  33.942  16.475  4.00  0.00            
ATOM   1624  CG1 ILE C  13      15.996  33.113  15.199  4.00  0.00            
ATOM   1625  CG2 ILE C  13      15.138  34.971  16.789  4.00  0.00            
ATOM   1626  CD1 ILE C  13      16.946  31.925  15.045  4.00  0.00            
ATOM   1627    C ILE C  13      17.720  35.402  17.673  4.00  0.00            
ATOM   1628    O ILE C  13      17.732  34.804  18.748  4.00  0.00            
ATOM   1629    N ASP C  14      17.871  36.735  17.612  4.00  0.00            
ATOM   1630   CA ASP C  14      18.120  37.290  18.898  4.00  0.00            
ATOM   1631   CB ASP C  14      19.621  37.459  19.205  4.00  0.00            
ATOM   1632   CG ASP C  14      20.239  38.301  18.104  4.00  0.00            
ATOM   1633  OD1 ASP C  14      20.373  37.758  16.977  4.00  0.00            
ATOM   1634  OD2 ASP C  14      20.583  39.486  18.364  4.00  0.00            
ATOM   1635    C ASP C  14      17.444  38.596  19.160  4.00  0.00            
ATOM   1636    O ASP C  14      18.057  39.658  19.070  4.00  0.00            
ATOM   1637    N PRO C  15      16.182  38.541  19.467  4.00  0.00            
ATOM   1638   CA PRO C  15      15.505  39.772  19.776  4.00  0.00            
ATOM   1639   CD PRO C  15      15.331  37.668  18.675  4.00  0.00            
ATOM   1640   CB PRO C  15      14.220  39.782  18.957  4.00  0.00            
ATOM   1641   CG PRO C  15      13.932  38.297  18.738  4.00  0.00            
ATOM   1642    C PRO C  15      15.204  39.937  21.221  4.00  0.00            
ATOM   1643    O PRO C  15      15.564  39.079  22.025  4.00  0.00            
ATOM   1644    N GLU C  16      14.519  41.049  21.548  4.00  0.00            
ATOM   1645   CA GLU C  16      14.040  41.270  22.874  4.00  0.00            
ATOM   1646   CB GLU C  16      14.676  42.482  23.575  4.00  0.00            
ATOM   1647   CG GLU C  16      14.473  43.811  22.847  4.00  0.00            
ATOM   1648   CD GLU C  16      15.209  44.878  23.647  4.00  0.00            
ATOM   1649  OE1 GLU C  16      15.554  44.594  24.826  4.00  0.00            
ATOM   1650  OE2 GLU C  16      15.443  45.986  23.093  4.00  0.00            
ATOM   1651    C GLU C  16      12.544  41.525  22.761  4.00  0.00            
ATOM   1652    O GLU C  16      12.076  41.784  21.620  4.00  0.00            
ATOM   1653  OXT GLU C  16      11.852  41.462  23.811  4.00  0.00            
END
