# Supplementary material for: Integrative modeling of diverse protein-peptide systems using CABS-dock
Source: PLoS Comput Biol. 2023 Jul 5;19(7):e1011275. doi: 10.1371/journal.pcbi.1011275 (PMC10351741; doi:10.1371/journal.pcbi.1011275)
Supplement: S1 File — Files in pdb format containing atomic coordinates of the structures obtained in this study: the highest-scored amyloid models and 10 examples of the docked peptide for each enzyme-substrate complex. (ZIP) [file pcbi.1011275.s006.zip › 15_HIV1_NVVNSGGMVMMVPGAG/10.pdb]

CRYST1    0.000    0.000    0.000   0.00   0.00   0.00 P 1           1
ATOM      1    N PRO A   1      12.419  14.285  28.303  1.00  1.00            
ATOM      2   CA PRO A   1      13.466  14.254  29.363  1.00  1.00            
ATOM      3   CD PRO A   1      12.005  12.879  27.965  1.00  1.00            
ATOM      4   CB PRO A   1      13.780  12.782  29.613  1.00  1.00            
ATOM      5   CG PRO A   1      12.556  12.014  29.105  1.00  1.00            
ATOM      6    C PRO A   1      14.625  14.965  28.763  1.00  1.00            
ATOM      7    O PRO A   1      14.484  16.129  28.391  1.00  1.00            
ATOM      8    N GLN A   2      15.780  14.285  28.641  4.00  1.00            
ATOM      9   CA GLN A   2      16.904  14.978  28.100  4.00  1.00            
ATOM     10   CB GLN A   2      18.199  14.825  28.915  4.00  1.00            
ATOM     11   CG GLN A   2      18.751  13.407  28.997  4.00  1.00            
ATOM     12   CD GLN A   2      19.893  13.462  30.000  4.00  1.00            
ATOM     13  OE1 GLN A   2      20.357  14.540  30.368  4.00  1.00            
ATOM     14  NE2 GLN A   2      20.351  12.271  30.468  4.00  1.00            
ATOM     15    C GLN A   2      17.142  14.562  26.689  4.00  1.00            
ATOM     16    O GLN A   2      16.894  13.419  26.309  4.00  1.00            
ATOM     17    N ILE A   3      17.627  15.516  25.866  4.00  1.00            
ATOM     18   CA ILE A   3      17.838  15.240  24.477  4.00  1.00            
ATOM     19   CB ILE A   3      17.019  16.105  23.560  4.00  1.00            
ATOM     20  CG1 ILE A   3      17.044  15.533  22.132  4.00  1.00            
ATOM     21  CG2 ILE A   3      17.526  17.553  23.672  4.00  1.00            
ATOM     22  CD1 ILE A   3      15.973  16.121  21.217  4.00  1.00            
ATOM     23    C ILE A   3      19.277  15.435  24.149  4.00  1.00            
ATOM     24    O ILE A   3      19.937  16.340  24.660  4.00  1.00            
ATOM     25    N THR A   4      19.793  14.551  23.277  1.00  1.00            
ATOM     26   CA THR A   4      21.179  14.531  22.928  1.00  1.00            
ATOM     27   CB THR A   4      21.676  13.110  22.806  1.00  1.00            
ATOM     28  OG1 THR A   4      21.348  12.396  23.988  1.00  1.00            
ATOM     29  CG2 THR A   4      23.206  13.081  22.635  1.00  1.00            
ATOM     30    C THR A   4      21.352  15.217  21.611  1.00  1.00            
ATOM     31    O THR A   4      20.377  15.606  20.971  1.00  1.00            
ATOM     32    N LEU A   5      22.619  15.404  21.177  1.00  1.00            
ATOM     33   CA LEU A   5      22.824  16.103  19.951  1.00  1.00            
ATOM     34   CB LEU A   5      23.661  17.382  20.134  1.00  1.00            
ATOM     35   CG LEU A   5      22.959  18.480  20.952  1.00  1.00            
ATOM     36  CD1 LEU A   5      22.598  17.988  22.363  1.00  1.00            
ATOM     37  CD2 LEU A   5      23.801  19.767  20.978  1.00  1.00            
ATOM     38    C LEU A   5      23.540  15.289  18.921  1.00  1.00            
ATOM     39    O LEU A   5      24.338  15.836  18.162  1.00  1.00            
ATOM     40    N TRP A   6      23.294  13.972  18.837  1.00  1.00            
ATOM     41   CA TRP A   6      23.894  13.276  17.734  1.00  1.00            
ATOM     42   CB TRP A   6      23.722  11.748  17.818  1.00  1.00            
ATOM     43   CG TRP A   6      24.406  10.963  16.719  1.00  1.00            
ATOM     44  CD2 TRP A   6      23.728  10.333  15.619  1.00  1.00            
ATOM     45  CD1 TRP A   6      25.730  10.665  16.574  1.00  1.00            
ATOM     46  NE1 TRP A   6      25.921   9.894  15.453  1.00  1.00            
ATOM     47  CE2 TRP A   6      24.696   9.680  14.856  1.00  1.00            
ATOM     48  CE3 TRP A   6      22.407  10.295  15.275  1.00  1.00            
ATOM     49  CZ2 TRP A   6      24.357   8.977  13.735  1.00  1.00            
ATOM     50  CZ3 TRP A   6      22.069   9.592  14.139  1.00  1.00            
ATOM     51  CH2 TRP A   6      23.026   8.945  13.384  1.00  1.00            
ATOM     52    C TRP A   6      23.154  13.779  16.542  1.00  1.00            
ATOM     53    O TRP A   6      23.727  14.074  15.495  1.00  1.00            
ATOM     54    N LYS A   7      21.824  13.895  16.722  1.00  1.00            
ATOM     55   CA LYS A   7      20.894  14.379  15.747  1.00  1.00            
ATOM     56   CB LYS A   7      19.664  13.468  15.617  1.00  1.00            
ATOM     57   CG LYS A   7      18.963  13.263  16.964  1.00  1.00            
ATOM     58   CD LYS A   7      17.569  12.640  16.874  1.00  1.00            
ATOM     59   CE LYS A   7      16.901  12.469  18.241  1.00  1.00            
ATOM     60   NZ LYS A   7      15.528  11.943  18.077  1.00  1.00            
ATOM     61    C LYS A   7      20.408  15.690  16.286  1.00  1.00            
ATOM     62    O LYS A   7      20.735  16.060  17.413  1.00  1.00            
ATOM     63    N ARG A   8      19.630  16.444  15.485  1.00  1.00            
ATOM     64   CA ARG A   8      19.118  17.705  15.949  1.00  1.00            
ATOM     65   CB ARG A   8      18.409  18.522  14.858  1.00  1.00            
ATOM     66   CG ARG A   8      19.331  19.138  13.810  1.00  1.00            
ATOM     67   CD ARG A   8      19.637  20.607  14.098  1.00  1.00            
ATOM     68   NE ARG A   8      20.508  21.113  13.003  1.00  1.00            
ATOM     69   CZ ARG A   8      20.058  22.126  12.209  1.00  1.00            
ATOM     70  NH1 ARG A   8      18.801  22.629  12.398  1.00  1.00            
ATOM     71  NH2 ARG A   8      20.859  22.635  11.228  1.00  1.00            
ATOM     72    C ARG A   8      18.049  17.417  16.962  1.00  1.00            
ATOM     73    O ARG A   8      17.251  16.497  16.792  1.00  1.00            
ATOM     74    N PRO A   9      18.034  18.173  18.030  1.00  1.00            
ATOM     75   CA PRO A   9      17.021  18.040  19.046  1.00  1.00            
ATOM     76   CD PRO A   9      18.712  19.456  18.089  1.00  1.00            
ATOM     77   CB PRO A   9      17.328  19.135  20.061  1.00  1.00            
ATOM     78   CG PRO A   9      17.983  20.233  19.199  1.00  1.00            
ATOM     79    C PRO A   9      15.752  18.312  18.316  1.00  1.00            
ATOM     80    O PRO A   9      15.708  19.275  17.552  1.00  1.00            
ATOM     81    N LEU A  10      14.713  17.486  18.510  4.00  1.00            
ATOM     82   CA LEU A  10      13.498  17.766  17.814  4.00  1.00            
ATOM     83   CB LEU A  10      13.238  16.827  16.624  4.00  1.00            
ATOM     84   CG LEU A  10      14.275  16.929  15.493  4.00  1.00            
ATOM     85  CD1 LEU A  10      13.919  15.982  14.334  4.00  1.00            
ATOM     86  CD2 LEU A  10      14.466  18.385  15.037  4.00  1.00            
ATOM     87    C LEU A  10      12.397  17.515  18.762  4.00  1.00            
ATOM     88    O LEU A  10      12.307  16.447  19.365  4.00  1.00            
ATOM     89    N VAL A  11      11.523  18.510  18.929  4.00  1.00            
ATOM     90   CA VAL A  11      10.429  18.243  19.788  4.00  1.00            
ATOM     91   CB VAL A  11      10.394  19.103  21.014  4.00  1.00            
ATOM     92  CG1 VAL A  11       9.127  18.759  21.817  4.00  1.00            
ATOM     93  CG2 VAL A  11      11.705  18.898  21.792  4.00  1.00            
ATOM     94    C VAL A  11       9.204  18.547  19.005  4.00  1.00            
ATOM     95    O VAL A  11       9.152  19.538  18.276  4.00  1.00            
ATOM     96    N THR A  12       8.188  17.676  19.107  4.00  1.00            
ATOM     97   CA THR A  12       6.975  17.989  18.428  4.00  1.00            
ATOM     98   CB THR A  12       6.078  16.802  18.207  4.00  1.00            
ATOM     99  OG1 THR A  12       5.676  16.241  19.447  4.00  1.00            
ATOM    100  CG2 THR A  12       6.847  15.757  17.378  4.00  1.00            
ATOM    101    C THR A  12       6.279  18.949  19.323  4.00  1.00            
ATOM    102    O THR A  12       6.326  18.816  20.546  4.00  1.00            
ATOM    103    N ILE A  13       5.621  19.960  18.734  4.00  1.00            
ATOM    104   CA ILE A  13       5.034  20.962  19.562  4.00  1.00            
ATOM    105   CB ILE A  13       5.733  22.282  19.459  4.00  1.00            
ATOM    106  CG1 ILE A  13       5.619  22.811  18.018  4.00  1.00            
ATOM    107  CG2 ILE A  13       7.181  22.104  19.943  4.00  1.00            
ATOM    108  CD1 ILE A  13       6.012  24.279  17.868  4.00  1.00            
ATOM    109    C ILE A  13       3.645  21.202  19.114  4.00  1.00            
ATOM    110    O ILE A  13       3.271  20.914  17.977  4.00  1.00            
ATOM    111    N ARG A  14       2.838  21.733  20.042  4.00  1.00            
ATOM    112   CA ARG A  14       1.484  22.026  19.728  4.00  1.00            
ATOM    113   CB ARG A  14       0.520  21.246  20.633  4.00  1.00            
ATOM    114   CG ARG A  14       0.772  19.737  20.540  4.00  1.00            
ATOM    115   CD ARG A  14      -0.260  18.979  19.707  4.00  1.00            
ATOM    116   NE ARG A  14      -1.463  18.820  20.568  4.00  1.00            
ATOM    117   CZ ARG A  14      -2.693  19.179  20.101  4.00  1.00            
ATOM    118  NH1 ARG A  14      -2.825  19.667  18.834  4.00  1.00            
ATOM    119  NH2 ARG A  14      -3.785  19.066  20.912  4.00  1.00            
ATOM    120    C ARG A  14       1.313  23.488  19.958  4.00  1.00            
ATOM    121    O ARG A  14       1.803  24.039  20.941  4.00  1.00            
ATOM    122    N ILE A  15       0.623  24.161  19.024  4.00  1.00            
ATOM    123   CA ILE A  15       0.360  25.564  19.122  4.00  1.00            
ATOM    124   CB ILE A  15       1.011  26.394  18.053  4.00  1.00            
ATOM    125  CG1 ILE A  15       0.957  27.883  18.435  4.00  1.00            
ATOM    126  CG2 ILE A  15       0.344  26.064  16.707  4.00  1.00            
ATOM    127  CD1 ILE A  15       1.873  28.763  17.586  4.00  1.00            
ATOM    128    C ILE A  15      -1.099  25.627  18.938  4.00  1.00            
ATOM    129    O ILE A  15      -1.753  24.599  19.083  4.00  1.00            
ATOM    130    N GLY A  16      -1.654  26.824  18.683  3.00  1.00            
ATOM    131   CA GLY A  16      -3.071  26.883  18.520  3.00  1.00            
ATOM    132    C GLY A  16      -3.461  25.974  17.392  3.00  1.00            
ATOM    133    O GLY A  16      -3.318  26.312  16.217  3.00  1.00            
ATOM    134    N GLY A  17      -3.969  24.780  17.755  3.00  1.00            
ATOM    135   CA GLY A  17      -4.517  23.791  16.879  3.00  1.00            
ATOM    136    C GLY A  17      -3.580  23.347  15.799  3.00  1.00            
ATOM    137    O GLY A  17      -4.033  23.058  14.693  3.00  1.00            
ATOM    138    N GLN A  18      -2.261  23.274  16.044  4.00  1.00            
ATOM    139   CA GLN A  18      -1.463  22.766  14.963  4.00  1.00            
ATOM    140   CB GLN A  18      -0.725  23.841  14.143  4.00  1.00            
ATOM    141   CG GLN A  18      -1.668  24.702  13.294  4.00  1.00            
ATOM    142   CD GLN A  18      -0.834  25.616  12.405  4.00  1.00            
ATOM    143  OE1 GLN A  18       0.364  25.793  12.620  4.00  1.00            
ATOM    144  NE2 GLN A  18      -1.485  26.212  11.370  4.00  1.00            
ATOM    145    C GLN A  18      -0.446  21.820  15.517  4.00  1.00            
ATOM    146    O GLN A  18      -0.044  21.928  16.675  4.00  1.00            
ATOM    147    N LEU A  19      -0.032  20.836  14.690  4.00  1.00            
ATOM    148   CA LEU A  19       0.961  19.878  15.089  4.00  1.00            
ATOM    149   CB LEU A  19       0.518  18.421  14.831  4.00  1.00            
ATOM    150   CG LEU A  19       1.451  17.303  15.350  4.00  1.00            
ATOM    151  CD1 LEU A  19       0.821  15.925  15.087  4.00  1.00            
ATOM    152  CD2 LEU A  19       2.873  17.384  14.771  4.00  1.00            
ATOM    153    C LEU A  19       2.179  20.197  14.279  4.00  1.00            
ATOM    154    O LEU A  19       2.086  20.362  13.064  4.00  1.00            
ATOM    155    N LYS A  20       3.362  20.315  14.928  4.00  1.00            
ATOM    156   CA LYS A  20       4.507  20.697  14.151  4.00  1.00            
ATOM    157   CB LYS A  20       4.699  22.222  14.074  4.00  1.00            
ATOM    158   CG LYS A  20       5.761  22.642  13.057  4.00  1.00            
ATOM    159   CD LYS A  20       5.813  24.138  12.768  4.00  1.00            
ATOM    160   CE LYS A  20       6.955  24.511  11.823  4.00  1.00            
ATOM    161   NZ LYS A  20       6.960  25.969  11.594  4.00  1.00            
ATOM    162    C LYS A  20       5.776  20.118  14.698  4.00  1.00            
ATOM    163    O LYS A  20       5.818  19.612  15.818  4.00  1.00            
ATOM    164    N GLU A  21       6.847  20.173  13.868  4.00  1.00            
ATOM    165   CA GLU A  21       8.159  19.721  14.230  4.00  1.00            
ATOM    166   CB GLU A  21       8.838  18.874  13.137  4.00  1.00            
ATOM    167   CG GLU A  21      10.212  18.324  13.537  4.00  1.00            
ATOM    168   CD GLU A  21      10.743  17.481  12.383  4.00  1.00            
ATOM    169  OE1 GLU A  21      10.003  17.331  11.375  4.00  1.00            
ATOM    170  OE2 GLU A  21      11.892  16.975  12.493  4.00  1.00            
ATOM    171    C GLU A  21       9.009  20.930  14.467  4.00  1.00            
ATOM    172    O GLU A  21       9.414  21.598  13.519  4.00  1.00            
ATOM    173    N ALA A  22       9.316  21.218  15.753  4.00  1.00            
ATOM    174   CA ALA A  22      10.071  22.382  16.139  4.00  1.00            
ATOM    175   CB ALA A  22       9.533  23.061  17.410  4.00  1.00            
ATOM    176    C ALA A  22      11.488  21.993  16.431  4.00  1.00            
ATOM    177    O ALA A  22      11.805  20.820  16.616  4.00  1.00            
ATOM    178    N LEU A  23      12.387  23.004  16.430  4.00  1.00            
ATOM    179   CA LEU A  23      13.771  22.841  16.788  4.00  1.00            
ATOM    180   CB LEU A  23      14.741  23.577  15.849  4.00  1.00            
ATOM    181   CG LEU A  23      14.756  23.035  14.411  4.00  1.00            
ATOM    182  CD1 LEU A  23      15.746  23.820  13.536  4.00  1.00            
ATOM    183  CD2 LEU A  23      15.023  21.521  14.392  4.00  1.00            
ATOM    184    C LEU A  23      13.895  23.509  18.124  4.00  1.00            
ATOM    185    O LEU A  23      13.334  24.585  18.332  4.00  1.00            
ATOM    186    N LEU A  24      14.608  22.889  19.086  4.00  1.00            
ATOM    187   CA LEU A  24      14.751  23.540  20.359  4.00  1.00            
ATOM    188   CB LEU A  24      14.729  22.582  21.560  4.00  1.00            
ATOM    189   CG LEU A  24      13.366  21.886  21.745  4.00  1.00            
ATOM    190  CD1 LEU A  24      13.332  21.060  23.039  4.00  1.00            
ATOM    191  CD2 LEU A  24      12.208  22.892  21.643  4.00  1.00            
ATOM    192    C LEU A  24      16.053  24.235  20.330  4.00  1.00            
ATOM    193    O LEU A  24      17.085  23.610  20.095  4.00  1.00            
ATOM    194    N ASP A  25      16.048  25.563  20.534  1.00  1.00            
ATOM    195   CA ASP A  25      17.334  26.160  20.439  1.00  1.00            
ATOM    196   CB ASP A  25      17.748  26.565  19.012  1.00  1.00            
ATOM    197   CG ASP A  25      16.704  27.516  18.470  1.00  1.00            
ATOM    198  OD1 ASP A  25      15.511  27.121  18.496  1.00  1.00            
ATOM    199  OD2 ASP A  25      17.075  28.638  18.031  1.00  1.00            
ATOM    200    C ASP A  25      17.522  27.319  21.333  1.00  1.00            
ATOM    201    O ASP A  25      16.839  28.337  21.236  1.00  1.00            
ATOM    202    N THR A  26      18.475  27.150  22.264  3.00  1.00            
ATOM    203   CA THR A  26      18.923  28.286  22.985  3.00  1.00            
ATOM    204   CB THR A  26      19.751  27.961  24.193  3.00  1.00            
ATOM    205  OG1 THR A  26      19.002  27.170  25.103  3.00  1.00            
ATOM    206  CG2 THR A  26      20.179  29.278  24.864  3.00  1.00            
ATOM    207    C THR A  26      19.795  28.899  21.961  3.00  1.00            
ATOM    208    O THR A  26      20.210  28.222  21.022  3.00  1.00            
ATOM    209    N GLY A  27      20.094  30.192  22.074  3.00  1.00            
ATOM    210   CA GLY A  27      20.871  30.726  21.008  3.00  1.00            
ATOM    211    C GLY A  27      19.944  31.554  20.172  3.00  1.00            
ATOM    212    O GLY A  27      20.386  32.449  19.453  3.00  1.00            
ATOM    213    N ALA A  28      18.622  31.277  20.241  1.00  1.00            
ATOM    214   CA ALA A  28      17.681  32.094  19.523  1.00  1.00            
ATOM    215   CB ALA A  28      16.648  31.289  18.716  1.00  1.00            
ATOM    216    C ALA A  28      16.921  32.850  20.574  1.00  1.00            
ATOM    217    O ALA A  28      16.280  32.256  21.441  1.00  1.00            
ATOM    218    N ASP A  29      16.998  34.193  20.528  1.00  1.00            
ATOM    219   CA ASP A  29      16.389  35.053  21.506  1.00  1.00            
ATOM    220   CB ASP A  29      16.856  36.509  21.319  1.00  1.00            
ATOM    221   CG ASP A  29      16.574  37.308  22.582  1.00  1.00            
ATOM    222  OD1 ASP A  29      15.747  36.844  23.410  1.00  1.00            
ATOM    223  OD2 ASP A  29      17.191  38.397  22.733  1.00  1.00            
ATOM    224    C ASP A  29      14.893  35.028  21.413  1.00  1.00            
ATOM    225    O ASP A  29      14.212  34.881  22.426  1.00  1.00            
ATOM    226    N ASP A  30      14.329  35.157  20.193  1.00  1.00            
ATOM    227   CA ASP A  30      12.896  35.229  20.107  1.00  1.00            
ATOM    228   CB ASP A  30      12.365  36.492  19.406  1.00  1.00            
ATOM    229   CG ASP A  30      12.474  37.633  20.415  1.00  1.00            
ATOM    230  OD1 ASP A  30      12.576  37.334  21.635  1.00  1.00            
ATOM    231  OD2 ASP A  30      12.452  38.816  19.983  1.00  1.00            
ATOM    232    C ASP A  30      12.352  34.003  19.436  1.00  1.00            
ATOM    233    O ASP A  30      13.008  33.399  18.587  1.00  1.00            
ATOM    234    N THR A  31      11.126  33.589  19.834  1.00  1.00            
ATOM    235   CA THR A  31      10.495  32.426  19.266  1.00  1.00            
ATOM    236   CB THR A  31       9.230  32.028  19.967  1.00  1.00            
ATOM    237  OG1 THR A  31       8.755  30.789  19.463  1.00  1.00            
ATOM    238  CG2 THR A  31       8.183  33.131  19.754  1.00  1.00            
ATOM    239    C THR A  31      10.163  32.763  17.852  1.00  1.00            
ATOM    240    O THR A  31       9.650  33.842  17.557  1.00  1.00            
ATOM    241    N VAL A  32      10.501  31.858  16.916  4.00  1.00            
ATOM    242   CA VAL A  32      10.153  32.132  15.558  4.00  1.00            
ATOM    243   CB VAL A  32      11.324  32.567  14.722  4.00  1.00            
ATOM    244  CG1 VAL A  32      10.852  32.790  13.275  4.00  1.00            
ATOM    245  CG2 VAL A  32      11.944  33.818  15.369  4.00  1.00            
ATOM    246    C VAL A  32       9.633  30.874  14.986  4.00  1.00            
ATOM    247    O VAL A  32      10.258  29.827  15.102  4.00  1.00            
ATOM    248    N LEU A  33       8.456  30.944  14.354  4.00  1.00            
ATOM    249   CA LEU A  33       7.923  29.760  13.768  4.00  1.00            
ATOM    250   CB LEU A  33       6.578  29.298  14.352  4.00  1.00            
ATOM    251   CG LEU A  33       6.658  28.873  15.830  4.00  1.00            
ATOM    252  CD1 LEU A  33       6.973  30.074  16.732  4.00  1.00            
ATOM    253  CD2 LEU A  33       5.401  28.102  16.265  4.00  1.00            
ATOM    254    C LEU A  33       7.685  30.069  12.336  4.00  1.00            
ATOM    255    O LEU A  33       8.103  31.109  11.827  4.00  1.00            
ATOM    256    N GLU A  34       7.012  29.133  11.652  4.00  1.00            
ATOM    257   CA GLU A  34       6.715  29.271  10.263  4.00  1.00            
ATOM    258   CB GLU A  34       6.310  27.954   9.573  4.00  1.00            
ATOM    259   CG GLU A  34       6.274  28.051   8.044  4.00  1.00            
ATOM    260   CD GLU A  34       5.351  26.969   7.508  4.00  1.00            
ATOM    261  OE1 GLU A  34       5.142  25.954   8.225  4.00  1.00            
ATOM    262  OE2 GLU A  34       4.832  27.151   6.374  4.00  1.00            
ATOM    263    C GLU A  34       5.538  30.185  10.108  4.00  1.00            
ATOM    264    O GLU A  34       4.928  30.607  11.090  4.00  1.00            
ATOM    265    N GLU A  35       5.215  30.533   8.843  1.00  1.00            
ATOM    266   CA GLU A  35       4.098  31.376   8.537  1.00  1.00            
ATOM    267   CB GLU A  35       3.861  31.565   7.031  1.00  1.00            
ATOM    268   CG GLU A  35       4.963  32.369   6.345  1.00  1.00            
ATOM    269   CD GLU A  35       4.603  32.479   4.874  1.00  1.00            
ATOM    270  OE1 GLU A  35       3.813  31.622   4.395  1.00  1.00            
ATOM    271  OE2 GLU A  35       5.111  33.419   4.208  1.00  1.00            
ATOM    272    C GLU A  35       2.888  30.737   9.118  1.00  1.00            
ATOM    273    O GLU A  35       2.643  29.550   8.909  1.00  1.00            
ATOM    274    N MET A  36       2.096  31.509   9.888  1.00  1.00            
ATOM    275   CA MET A  36       0.938  30.881  10.436  1.00  1.00            
ATOM    276   CB MET A  36       1.046  30.450  11.910  1.00  1.00            
ATOM    277   CG MET A  36      -0.176  29.629  12.342  1.00  1.00            
ATOM    278   SD MET A  36      -0.381  29.391  14.133  1.00  1.00            
ATOM    279   CE MET A  36       0.982  28.206  14.307  1.00  1.00            
ATOM    280    C MET A  36      -0.231  31.781  10.371  1.00  1.00            
ATOM    281    O MET A  36      -0.117  33.003  10.453  1.00  1.00            
ATOM    282    N ASN A  37      -1.411  31.165  10.188  1.00  1.00            
ATOM    283   CA ASN A  37      -2.586  31.949  10.320  1.00  1.00            
ATOM    284   CB ASN A  37      -3.889  31.214   9.971  1.00  1.00            
ATOM    285   CG ASN A  37      -3.984  31.073   8.465  1.00  1.00            
ATOM    286  OD1 ASN A  37      -3.193  30.366   7.843  1.00  1.00            
ATOM    287  ND2 ASN A  37      -4.986  31.766   7.862  1.00  1.00            
ATOM    288    C ASN A  37      -2.648  32.178  11.780  1.00  1.00            
ATOM    289    O ASN A  37      -2.381  31.266  12.564  1.00  1.00            
ATOM    290    N LEU A  38      -2.982  33.403  12.203  1.00  1.00            
ATOM    291   CA LEU A  38      -2.977  33.585  13.611  1.00  1.00            
ATOM    292   CB LEU A  38      -1.849  34.522  14.099  1.00  1.00            
ATOM    293   CG LEU A  38      -0.443  33.974  13.795  1.00  1.00            
ATOM    294  CD1 LEU A  38       0.651  34.897  14.355  1.00  1.00            
ATOM    295  CD2 LEU A  38      -0.298  32.516  14.257  1.00  1.00            
ATOM    296    C LEU A  38      -4.263  34.199  14.026  1.00  1.00            
ATOM    297    O LEU A  38      -5.084  34.643  13.235  1.00  1.00            
ATOM    298    N PRO A  39      -4.411  34.157  15.311  1.00  1.00            
ATOM    299   CA PRO A  39      -5.591  34.674  15.936  1.00  1.00            
ATOM    300   CD PRO A  39      -3.886  33.006  16.041  1.00  1.00            
ATOM    301   CB PRO A  39      -5.601  34.100  17.350  1.00  1.00            
ATOM    302   CG PRO A  39      -4.864  32.759  17.198  1.00  1.00            
ATOM    303    C PRO A  39      -5.954  36.124  15.919  1.00  1.00            
ATOM    304    O PRO A  39      -7.153  36.393  15.938  1.00  1.00            
ATOM    305    N GLY A  40      -5.017  37.081  15.896  1.00  1.00            
ATOM    306   CA GLY A  40      -5.594  38.386  16.007  1.00  1.00            
ATOM    307    C GLY A  40      -4.534  39.395  16.236  1.00  1.00            
ATOM    308    O GLY A  40      -3.749  39.661  15.332  1.00  1.00            
ATOM    309    N LYS A  41      -4.530  39.981  17.459  1.00  1.00            
ATOM    310   CA LYS A  41      -3.647  41.048  17.843  1.00  1.00            
ATOM    311   CB LYS A  41      -3.612  41.265  19.365  1.00  1.00            
ATOM    312   CG LYS A  41      -4.981  41.649  19.932  1.00  1.00            
ATOM    313   CD LYS A  41      -6.025  40.535  19.798  1.00  1.00            
ATOM    314   CE LYS A  41      -7.402  40.897  20.359  1.00  1.00            
ATOM    315   NZ LYS A  41      -8.343  39.772  20.155  1.00  1.00            
ATOM    316    C LYS A  41      -2.279  40.686  17.371  1.00  1.00            
ATOM    317    O LYS A  41      -1.566  39.887  17.976  1.00  1.00            
ATOM    318    N TRP A  42      -1.916  41.293  16.227  1.00  1.00            
ATOM    319   CA TRP A  42      -0.683  41.078  15.539  1.00  1.00            
ATOM    320   CB TRP A  42      -0.894  40.791  14.039  1.00  1.00            
ATOM    321   CG TRP A  42      -1.975  41.655  13.427  1.00  1.00            
ATOM    322  CD2 TRP A  42      -3.163  41.126  12.815  1.00  1.00            
ATOM    323  CD1 TRP A  42      -2.066  43.012  13.337  1.00  1.00            
ATOM    324  NE1 TRP A  42      -3.253  43.365  12.737  1.00  1.00            
ATOM    325  CE2 TRP A  42      -3.936  42.212  12.405  1.00  1.00            
ATOM    326  CE3 TRP A  42      -3.578  39.842  12.607  1.00  1.00            
ATOM    327  CZ2 TRP A  42      -5.141  42.028  11.787  1.00  1.00            
ATOM    328  CZ3 TRP A  42      -4.794  39.660  11.989  1.00  1.00            
ATOM    329  CH2 TRP A  42      -5.563  40.732  11.587  1.00  1.00            
ATOM    330    C TRP A  42       0.102  42.335  15.678  1.00  1.00            
ATOM    331    O TRP A  42      -0.438  43.435  15.581  1.00  1.00            
ATOM    332    N LYS A  43       1.409  42.193  15.955  4.00  1.00            
ATOM    333   CA LYS A  43       2.237  43.349  16.085  4.00  1.00            
ATOM    334   CB LYS A  43       2.955  43.443  17.439  4.00  1.00            
ATOM    335   CG LYS A  43       2.010  43.466  18.639  4.00  1.00            
ATOM    336   CD LYS A  43       1.034  44.641  18.638  4.00  1.00            
ATOM    337   CE LYS A  43       0.035  44.586  19.795  4.00  1.00            
ATOM    338   NZ LYS A  43      -0.959  45.673  19.657  4.00  1.00            
ATOM    339    C LYS A  43       3.320  43.176  15.075  4.00  1.00            
ATOM    340    O LYS A  43       3.884  42.092  14.939  4.00  1.00            
ATOM    341    N PRO A  44       3.597  44.199  14.327  4.00  0.00            
ATOM    342   CA PRO A  44       4.694  44.119  13.412  4.00  0.00            
ATOM    343   CD PRO A  44       2.589  45.150  13.898  4.00  0.00            
ATOM    344   CB PRO A  44       4.438  45.181  12.340  4.00  0.00            
ATOM    345   CG PRO A  44       3.350  46.087  12.947  4.00  0.00            
ATOM    346    C PRO A  44       5.894  44.376  14.256  4.00  0.00            
ATOM    347    O PRO A  44       5.764  45.056  15.272  4.00  0.00            
ATOM    348    N LYS A  45       7.064  43.841  13.882  4.00  0.00            
ATOM    349   CA LYS A  45       8.212  44.079  14.699  4.00  0.00            
ATOM    350   CB LYS A  45       8.130  43.379  16.066  4.00  0.00            
ATOM    351   CG LYS A  45       9.240  43.784  17.034  4.00  0.00            
ATOM    352   CD LYS A  45       9.158  45.245  17.474  4.00  0.00            
ATOM    353   CE LYS A  45      10.285  45.652  18.422  4.00  0.00            
ATOM    354   NZ LYS A  45      10.243  47.110  18.659  4.00  0.00            
ATOM    355    C LYS A  45       9.359  43.493  13.950  4.00  0.00            
ATOM    356    O LYS A  45       9.204  43.096  12.797  4.00  0.00            
ATOM    357    N MET A  46      10.560  43.440  14.561  4.00  0.00            
ATOM    358   CA MET A  46      11.617  42.865  13.791  4.00  0.00            
ATOM    359   CB MET A  46      12.478  43.901  13.050  4.00  0.00            
ATOM    360   CG MET A  46      11.729  44.575  11.900  4.00  0.00            
ATOM    361   SD MET A  46      12.696  45.812  10.985  4.00  0.00            
ATOM    362   CE MET A  46      12.462  47.128  12.212  4.00  0.00            
ATOM    363    C MET A  46      12.529  42.045  14.620  4.00  0.00            
ATOM    364    O MET A  46      12.735  42.296  15.806  4.00  0.00            
ATOM    365    N ILE A  47      13.079  41.004  13.972  4.00  0.00            
ATOM    366   CA ILE A  47      14.068  40.193  14.598  4.00  0.00            
ATOM    367   CB ILE A  47      13.636  38.780  14.838  4.00  0.00            
ATOM    368  CG1 ILE A  47      14.508  38.163  15.943  4.00  0.00            
ATOM    369  CG2 ILE A  47      13.664  38.024  13.500  4.00  0.00            
ATOM    370  CD1 ILE A  47      13.962  36.845  16.492  4.00  0.00            
ATOM    371    C ILE A  47      15.226  40.233  13.655  4.00  0.00            
ATOM    372    O ILE A  47      15.049  40.166  12.439  4.00  0.00            
ATOM    373    N GLY A  48      16.453  40.368  14.187  4.00  0.00            
ATOM    374   CA GLY A  48      17.578  40.557  13.319  4.00  0.00            
ATOM    375    C GLY A  48      18.213  39.246  12.974  4.00  0.00            
ATOM    376    O GLY A  48      17.588  38.189  13.053  4.00  0.00            
ATOM    377    N GLY A  49      19.495  39.316  12.549  4.00  0.00            
ATOM    378   CA GLY A  49      20.259  38.161  12.170  4.00  0.00            
ATOM    379    C GLY A  49      21.551  38.646  11.626  4.00  0.00            
ATOM    380    O GLY A  49      21.820  39.847  11.606  4.00  0.00            
ATOM    381    N ILE A  50      22.396  37.709  11.163  3.00  0.00            
ATOM    382   CA ILE A  50      23.666  38.150  10.701  3.00  0.00            
ATOM    383   CB ILE A  50      24.659  37.059  10.450  3.00  0.00            
ATOM    384  CG1 ILE A  50      25.990  37.649   9.952  3.00  0.00            
ATOM    385  CG2 ILE A  50      24.022  36.034   9.528  3.00  0.00            
ATOM    386  CD1 ILE A  50      27.083  36.599   9.743  3.00  0.00            
ATOM    387    C ILE A  50      23.570  39.015   9.486  3.00  0.00            
ATOM    388    O ILE A  50      24.133  40.107   9.468  3.00  0.00            
ATOM    389    N GLY A  51      22.835  38.592   8.444  3.00  0.00            
ATOM    390   CA GLY A  51      22.792  39.459   7.303  3.00  0.00            
ATOM    391    C GLY A  51      21.440  39.318   6.700  3.00  0.00            
ATOM    392    O GLY A  51      21.294  39.236   5.481  3.00  0.00            
ATOM    393    N GLY A  52      20.405  39.307   7.557  4.00  0.00            
ATOM    394   CA GLY A  52      19.071  39.198   7.059  4.00  0.00            
ATOM    395    C GLY A  52      18.191  39.833   8.072  4.00  0.00            
ATOM    396    O GLY A  52      18.317  39.577   9.269  4.00  0.00            
ATOM    397    N PHE A  53      17.261  40.685   7.611  4.00  0.00            
ATOM    398   CA PHE A  53      16.379  41.302   8.547  4.00  0.00            
ATOM    399   CB PHE A  53      16.182  42.805   8.280  4.00  0.00            
ATOM    400   CG PHE A  53      17.533  43.429   8.381  4.00  0.00            
ATOM    401  CD1 PHE A  53      18.350  43.499   7.276  4.00  0.00            
ATOM    402  CD2 PHE A  53      17.994  43.931   9.577  4.00  0.00            
ATOM    403  CE1 PHE A  53      19.600  44.067   7.355  4.00  0.00            
ATOM    404  CE2 PHE A  53      19.244  44.500   9.664  4.00  0.00            
ATOM    405   CZ PHE A  53      20.050  44.570   8.552  4.00  0.00            
ATOM    406    C PHE A  53      15.071  40.610   8.361  4.00  0.00            
ATOM    407    O PHE A  53      14.528  40.578   7.257  4.00  0.00            
ATOM    408    N ILE A  54      14.535  40.010   9.441  4.00  0.00            
ATOM    409   CA ILE A  54      13.288  39.323   9.302  4.00  0.00            
ATOM    410   CB ILE A  54      13.243  37.982   9.978  4.00  0.00            
ATOM    411  CG1 ILE A  54      14.226  37.007   9.309  4.00  0.00            
ATOM    412  CG2 ILE A  54      11.786  37.491   9.973  4.00  0.00            
ATOM    413  CD1 ILE A  54      14.438  35.720  10.105  4.00  0.00            
ATOM    414    C ILE A  54      12.253  40.168   9.937  4.00  0.00            
ATOM    415    O ILE A  54      12.280  40.433  11.137  4.00  0.00            
ATOM    416    N LYS A  55      11.312  40.627   9.104  4.00  0.00            
ATOM    417   CA LYS A  55      10.227  41.413   9.579  4.00  0.00            
ATOM    418   CB LYS A  55       9.420  42.006   8.415  4.00  0.00            
ATOM    419   CG LYS A  55       8.906  40.926   7.458  4.00  0.00            
ATOM    420   CD LYS A  55       8.094  41.463   6.279  4.00  0.00            
ATOM    421   CE LYS A  55       7.171  42.629   6.627  4.00  0.00            
ATOM    422   NZ LYS A  55       6.584  43.187   5.389  4.00  0.00            
ATOM    423    C LYS A  55       9.382  40.475  10.325  4.00  0.00            
ATOM    424    O LYS A  55       9.334  39.288  10.007  4.00  0.00            
ATOM    425    N VAL A  56       8.696  40.957  11.364  4.00  0.00            
ATOM    426   CA VAL A  56       8.031  39.906  12.032  4.00  0.00            
ATOM    427   CB VAL A  56       8.641  39.561  13.358  4.00  0.00            
ATOM    428  CG1 VAL A  56      10.119  39.206  13.124  4.00  0.00            
ATOM    429  CG2 VAL A  56       8.407  40.721  14.340  4.00  0.00            
ATOM    430    C VAL A  56       6.626  40.234  12.287  4.00  0.00            
ATOM    431    O VAL A  56       6.239  41.387  12.472  4.00  0.00            
ATOM    432    N ARG A  57       5.821  39.167  12.259  4.00  0.00            
ATOM    433   CA ARG A  57       4.475  39.296  12.660  4.00  0.00            
ATOM    434   CB ARG A  57       3.499  38.506  11.768  4.00  0.00            
ATOM    435   CG ARG A  57       3.358  39.124  10.374  4.00  0.00            
ATOM    436   CD ARG A  57       2.556  38.290   9.371  4.00  0.00            
ATOM    437   NE ARG A  57       2.307  39.159   8.184  4.00  0.00            
ATOM    438   CZ ARG A  57       2.523  38.701   6.916  4.00  0.00            
ATOM    439  NH1 ARG A  57       3.062  37.464   6.712  4.00  0.00            
ATOM    440  NH2 ARG A  57       2.198  39.487   5.848  4.00  0.00            
ATOM    441    C ARG A  57       4.477  38.693  14.030  4.00  0.00            
ATOM    442    O ARG A  57       4.443  37.474  14.182  4.00  0.00            
ATOM    443    N GLN A  58       4.536  39.552  15.069  4.00  1.00            
ATOM    444   CA GLN A  58       4.628  39.088  16.426  4.00  1.00            
ATOM    445   CB GLN A  58       5.325  40.086  17.366  4.00  1.00            
ATOM    446   CG GLN A  58       5.418  39.598  18.811  4.00  1.00            
ATOM    447   CD GLN A  58       6.053  40.707  19.637  4.00  1.00            
ATOM    448  OE1 GLN A  58       6.355  41.783  19.124  4.00  1.00            
ATOM    449  NE2 GLN A  58       6.255  40.442  20.955  4.00  1.00            
ATOM    450    C GLN A  58       3.240  38.901  16.966  4.00  1.00            
ATOM    451    O GLN A  58       2.318  39.626  16.595  4.00  1.00            
ATOM    452    N TYR A  59       3.063  37.899  17.856  4.00  1.00            
ATOM    453   CA TYR A  59       1.803  37.629  18.501  4.00  1.00            
ATOM    454   CB TYR A  59       1.194  36.277  18.078  4.00  1.00            
ATOM    455   CG TYR A  59      -0.136  36.104  18.730  4.00  1.00            
ATOM    456  CD1 TYR A  59      -1.229  36.812  18.284  4.00  1.00            
ATOM    457  CD2 TYR A  59      -0.299  35.217  19.770  4.00  1.00            
ATOM    458  CE1 TYR A  59      -2.459  36.653  18.876  4.00  1.00            
ATOM    459  CE2 TYR A  59      -1.527  35.054  20.366  4.00  1.00            
ATOM    460   CZ TYR A  59      -2.610  35.774  19.921  4.00  1.00            
ATOM    461   OH TYR A  59      -3.872  35.608  20.530  4.00  1.00            
ATOM    462    C TYR A  59       2.127  37.593  19.970  4.00  1.00            
ATOM    463    O TYR A  59       3.222  37.184  20.354  4.00  1.00            
ATOM    464    N ASP A  60       1.191  38.033  20.835  4.00  1.00            
ATOM    465   CA ASP A  60       1.456  38.112  22.249  4.00  1.00            
ATOM    466   CB ASP A  60       0.484  39.046  22.990  4.00  1.00            
ATOM    467   CG ASP A  60       1.118  39.444  24.315  4.00  1.00            
ATOM    468  OD1 ASP A  60       2.048  38.729  24.773  4.00  1.00            
ATOM    469  OD2 ASP A  60       0.682  40.482  24.883  4.00  1.00            
ATOM    470    C ASP A  60       1.334  36.739  22.816  4.00  1.00            
ATOM    471    O ASP A  60       1.879  35.780  22.271  4.00  1.00            
ATOM    472    N GLN A  61       0.615  36.621  23.947  4.00  1.00            
ATOM    473   CA GLN A  61       0.497  35.369  24.632  4.00  1.00            
ATOM    474   CB GLN A  61      -0.336  35.479  25.919  4.00  1.00            
ATOM    475   CG GLN A  61       0.268  36.415  26.965  4.00  1.00            
ATOM    476   CD GLN A  61      -0.800  36.663  28.020  4.00  1.00            
ATOM    477  OE1 GLN A  61      -1.916  37.072  27.702  4.00  1.00            
ATOM    478  NE2 GLN A  61      -0.456  36.404  29.309  4.00  1.00            
ATOM    479    C GLN A  61      -0.207  34.385  23.757  4.00  1.00            
ATOM    480    O GLN A  61      -1.401  34.506  23.484  4.00  1.00            
ATOM    481    N ILE A  62       0.549  33.386  23.270  4.00  1.00            
ATOM    482   CA ILE A  62      -0.036  32.276  22.589  4.00  1.00            
ATOM    483   CB ILE A  62       0.278  32.178  21.122  4.00  1.00            
ATOM    484  CG1 ILE A  62      -0.410  30.928  20.546  4.00  1.00            
ATOM    485  CG2 ILE A  62       1.803  32.218  20.926  4.00  1.00            
ATOM    486  CD1 ILE A  62      -1.934  30.956  20.656  4.00  1.00            
ATOM    487    C ILE A  62       0.526  31.069  23.260  4.00  1.00            
ATOM    488    O ILE A  62       1.739  30.910  23.352  4.00  1.00            
ATOM    489    N PRO A  63      -0.321  30.222  23.766  4.00  1.00            
ATOM    490   CA PRO A  63       0.194  29.056  24.415  4.00  1.00            
ATOM    491   CD PRO A  63      -1.579  30.648  24.351  4.00  1.00            
ATOM    492   CB PRO A  63      -0.933  28.513  25.298  4.00  1.00            
ATOM    493   CG PRO A  63      -2.172  29.341  24.901  4.00  1.00            
ATOM    494    C PRO A  63       0.753  28.085  23.420  4.00  1.00            
ATOM    495    O PRO A  63       0.098  27.833  22.402  4.00  1.00            
ATOM    496    N VAL A  64       1.956  27.537  23.678  4.00  1.00            
ATOM    497   CA VAL A  64       2.523  26.527  22.828  4.00  1.00            
ATOM    498   CB VAL A  64       3.741  26.954  22.064  4.00  1.00            
ATOM    499  CG1 VAL A  64       4.305  25.724  21.333  4.00  1.00            
ATOM    500  CG2 VAL A  64       3.347  28.104  21.121  4.00  1.00            
ATOM    501    C VAL A  64       2.946  25.432  23.756  4.00  1.00            
ATOM    502    O VAL A  64       3.554  25.693  24.794  4.00  1.00            
ATOM    503    N GLU A  65       2.618  24.169  23.420  4.00  1.00            
ATOM    504   CA GLU A  65       3.008  23.083  24.269  4.00  1.00            
ATOM    505   CB GLU A  65       1.889  22.057  24.537  4.00  1.00            
ATOM    506   CG GLU A  65       0.702  22.588  25.346  4.00  1.00            
ATOM    507   CD GLU A  65      -0.260  21.425  25.571  4.00  1.00            
ATOM    508  OE1 GLU A  65      -0.031  20.347  24.961  4.00  1.00            
ATOM    509  OE2 GLU A  65      -1.229  21.596  26.357  4.00  1.00            
ATOM    510    C GLU A  65       4.095  22.345  23.556  4.00  1.00            
ATOM    511    O GLU A  65       3.902  21.888  22.430  4.00  1.00            
ATOM    512    N ILE A  66       5.281  22.215  24.184  4.00  1.00            
ATOM    513   CA ILE A  66       6.323  21.449  23.560  4.00  1.00            
ATOM    514   CB ILE A  66       7.673  22.108  23.520  4.00  1.00            
ATOM    515  CG1 ILE A  66       8.229  22.359  24.931  4.00  1.00            
ATOM    516  CG2 ILE A  66       7.546  23.373  22.656  4.00  1.00            
ATOM    517  CD1 ILE A  66       9.716  22.713  24.928  4.00  1.00            
ATOM    518    C ILE A  66       6.419  20.195  24.363  4.00  1.00            
ATOM    519    O ILE A  66       6.546  20.243  25.585  4.00  1.00            
ATOM    520    N CYS A  67       6.345  19.026  23.694  3.00  1.00            
ATOM    521   CA CYS A  67       6.288  17.823  24.466  3.00  1.00            
ATOM    522   CB CYS A  67       7.462  17.648  25.447  3.00  1.00            
ATOM    523   SG CYS A  67       9.067  17.466  24.611  3.00  1.00            
ATOM    524    C CYS A  67       5.029  17.980  25.247  3.00  1.00            
ATOM    525    O CYS A  67       4.057  18.541  24.744  3.00  1.00            
ATOM    526    N GLY A  68       4.990  17.480  26.494  3.00  1.00            
ATOM    527   CA GLY A  68       3.785  17.699  27.230  3.00  1.00            
ATOM    528    C GLY A  68       4.133  18.554  28.406  3.00  1.00            
ATOM    529    O GLY A  68       4.064  18.121  29.555  3.00  1.00            
ATOM    530    N HIS A  69       4.530  19.809  28.125  4.00  1.00            
ATOM    531   CA HIS A  69       4.782  20.775  29.150  4.00  1.00            
ATOM    532  ND1 HIS A  69       7.711  22.197  31.177  4.00  1.00            
ATOM    533   CG HIS A  69       6.479  21.945  30.613  4.00  1.00            
ATOM    534   CB HIS A  69       6.267  21.102  29.388  4.00  1.00            
ATOM    535  NE2 HIS A  69       6.211  23.249  32.438  4.00  1.00            
ATOM    536  CD2 HIS A  69       5.575  22.597  31.397  4.00  1.00            
ATOM    537  CE1 HIS A  69       7.492  22.980  32.264  4.00  1.00            
ATOM    538    C HIS A  69       4.131  22.018  28.616  4.00  1.00            
ATOM    539    O HIS A  69       4.229  22.296  27.422  4.00  1.00            
ATOM    540    N LYS A  70       3.429  22.796  29.466  4.00  1.00            
ATOM    541   CA LYS A  70       2.745  23.954  28.954  4.00  1.00            
ATOM    542   CB LYS A  70       1.580  24.449  29.830  4.00  1.00            
ATOM    543   CG LYS A  70       2.019  25.101  31.143  4.00  1.00            
ATOM    544   CD LYS A  70       0.902  25.896  31.824  4.00  1.00            
ATOM    545   CE LYS A  70       1.320  26.546  33.145  4.00  1.00            
ATOM    546   NZ LYS A  70       0.170  27.264  33.740  4.00  1.00            
ATOM    547    C LYS A  70       3.712  25.090  28.831  4.00  1.00            
ATOM    548    O LYS A  70       4.699  25.158  29.562  4.00  1.00            
ATOM    549    N ALA A  71       3.454  26.004  27.869  4.00  1.00            
ATOM    550   CA ALA A  71       4.297  27.155  27.688  4.00  1.00            
ATOM    551   CB ALA A  71       5.385  26.954  26.621  4.00  1.00            
ATOM    552    C ALA A  71       3.431  28.293  27.218  4.00  1.00            
ATOM    553    O ALA A  71       2.409  28.081  26.569  4.00  1.00            
ATOM    554    N ILE A  72       3.818  29.542  27.563  4.00  1.00            
ATOM    555   CA ILE A  72       3.103  30.725  27.154  4.00  1.00            
ATOM    556   CB ILE A  72       2.276  31.329  28.254  4.00  1.00            
ATOM    557  CG1 ILE A  72       1.421  32.493  27.721  4.00  1.00            
ATOM    558  CG2 ILE A  72       3.227  31.715  29.399  4.00  1.00            
ATOM    559  CD1 ILE A  72       0.347  32.960  28.704  4.00  1.00            
ATOM    560    C ILE A  72       4.135  31.741  26.783  4.00  1.00            
ATOM    561    O ILE A  72       5.289  31.635  27.196  4.00  1.00            
ATOM    562    N GLY A  73       3.763  32.747  25.967  4.00  1.00            
ATOM    563   CA GLY A  73       4.739  33.749  25.655  4.00  1.00            
ATOM    564    C GLY A  73       4.522  34.243  24.261  4.00  1.00            
ATOM    565    O GLY A  73       3.416  34.186  23.726  4.00  1.00            
ATOM    566    N THR A  74       5.606  34.757  23.643  4.00  1.00            
ATOM    567   CA THR A  74       5.534  35.326  22.330  4.00  1.00            
ATOM    568   CB THR A  74       6.578  36.377  22.083  4.00  1.00            
ATOM    569  OG1 THR A  74       7.878  35.815  22.196  4.00  1.00            
ATOM    570  CG2 THR A  74       6.398  37.501  23.120  4.00  1.00            
ATOM    571    C THR A  74       5.681  34.259  21.291  4.00  1.00            
ATOM    572    O THR A  74       6.146  33.159  21.577  4.00  1.00            
ATOM    573    N VAL A  75       5.203  34.565  20.061  4.00  1.00            
ATOM    574   CA VAL A  75       5.350  33.737  18.891  4.00  1.00            
ATOM    575   CB VAL A  75       4.126  32.939  18.546  4.00  1.00            
ATOM    576  CG1 VAL A  75       2.980  33.907  18.207  4.00  1.00            
ATOM    577  CG2 VAL A  75       4.477  31.971  17.402  4.00  1.00            
ATOM    578    C VAL A  75       5.594  34.705  17.793  4.00  1.00            
ATOM    579    O VAL A  75       4.950  35.747  17.706  4.00  1.00            
ATOM    580    N LEU A  76       6.571  34.391  16.936  4.00  1.00            
ATOM    581   CA LEU A  76       6.866  35.265  15.852  4.00  1.00            
ATOM    582   CB LEU A  76       8.339  35.729  15.920  4.00  1.00            
ATOM    583   CG LEU A  76       8.855  36.691  14.829  4.00  1.00            
ATOM    584  CD1 LEU A  76      10.325  37.044  15.111  4.00  1.00            
ATOM    585  CD2 LEU A  76       8.682  36.135  13.407  4.00  1.00            
ATOM    586    C LEU A  76       6.646  34.417  14.646  4.00  1.00            
ATOM    587    O LEU A  76       7.194  33.323  14.541  4.00  1.00            
ATOM    588    N VAL A  77       5.806  34.895  13.712  4.00  1.00            
ATOM    589   CA VAL A  77       5.555  34.127  12.533  4.00  1.00            
ATOM    590   CB VAL A  77       4.126  34.169  12.075  4.00  1.00            
ATOM    591  CG1 VAL A  77       4.016  33.415  10.737  4.00  1.00            
ATOM    592  CG2 VAL A  77       3.236  33.598  13.189  4.00  1.00            
ATOM    593    C VAL A  77       6.357  34.749  11.464  4.00  1.00            
ATOM    594    O VAL A  77       6.508  35.967  11.387  4.00  1.00            
ATOM    595    N GLY A  78       6.912  33.883  10.619  4.00  1.00            
ATOM    596   CA GLY A  78       7.710  34.315   9.532  4.00  1.00            
ATOM    597    C GLY A  78       8.042  33.052   8.837  4.00  1.00            
ATOM    598    O GLY A  78       7.662  31.945   9.215  4.00  1.00            
ATOM    599    N PRO A  79       8.760  33.269   7.810  1.00  1.00            
ATOM    600   CA PRO A  79       9.153  32.189   6.964  1.00  1.00            
ATOM    601   CD PRO A  79       8.483  34.480   7.051  1.00  1.00            
ATOM    602   CB PRO A  79       9.410  32.811   5.589  1.00  1.00            
ATOM    603   CG PRO A  79       8.538  34.073   5.576  1.00  1.00            
ATOM    604    C PRO A  79      10.239  31.236   7.302  1.00  1.00            
ATOM    605    O PRO A  79      10.568  30.493   6.378  1.00  1.00            
ATOM    606    N THR A  80      10.820  31.237   8.521  1.00  1.00            
ATOM    607   CA THR A  80      11.958  30.394   8.790  1.00  1.00            
ATOM    608   CB THR A  80      12.381  30.352  10.229  1.00  1.00            
ATOM    609  OG1 THR A  80      11.303  29.929  11.049  1.00  1.00            
ATOM    610  CG2 THR A  80      12.865  31.752  10.644  1.00  1.00            
ATOM    611    C THR A  80      11.753  28.998   8.279  1.00  1.00            
ATOM    612    O THR A  80      10.722  28.365   8.503  1.00  1.00            
ATOM    613    N PRO A  81      12.781  28.550   7.576  1.00  1.00            
ATOM    614   CA PRO A  81      12.814  27.253   6.937  1.00  1.00            
ATOM    615   CD PRO A  81      14.122  29.034   7.861  1.00  1.00            
ATOM    616   CB PRO A  81      14.256  27.045   6.484  1.00  1.00            
ATOM    617   CG PRO A  81      15.063  27.872   7.498  1.00  1.00            
ATOM    618    C PRO A  81      12.384  26.267   7.941  1.00  1.00            
ATOM    619    O PRO A  81      11.772  25.263   7.579  1.00  1.00            
ATOM    620    N VAL A  82      12.710  26.521   9.210  1.00  1.00            
ATOM    621   CA VAL A  82      12.203  25.623  10.174  1.00  1.00            
ATOM    622   CB VAL A  82      13.223  24.638  10.669  1.00  1.00            
ATOM    623  CG1 VAL A  82      14.338  25.408  11.394  1.00  1.00            
ATOM    624  CG2 VAL A  82      12.512  23.590  11.544  1.00  1.00            
ATOM    625    C VAL A  82      11.734  26.404  11.318  1.00  1.00            
ATOM    626    O VAL A  82      12.149  27.540  11.529  1.00  1.00            
ATOM    627    N ASN A  83      10.824  25.801  12.086  1.00  1.00            
ATOM    628   CA ASN A  83      10.354  26.556  13.179  1.00  1.00            
ATOM    629   CB ASN A  83       8.976  26.143  13.723  1.00  1.00            
ATOM    630   CG ASN A  83       9.118  24.760  14.312  1.00  1.00            
ATOM    631  OD1 ASN A  83      10.024  24.018  13.942  1.00  1.00            
ATOM    632  ND2 ASN A  83       8.203  24.402  15.254  1.00  1.00            
ATOM    633    C ASN A  83      11.335  26.468  14.268  1.00  1.00            
ATOM    634    O ASN A  83      12.230  25.625  14.279  1.00  1.00            
ATOM    635    N ILE A  84      11.177  27.395  15.213  4.00  1.00            
ATOM    636   CA ILE A  84      12.116  27.514  16.259  4.00  1.00            
ATOM    637   CB ILE A  84      12.900  28.800  16.174  4.00  1.00            
ATOM    638  CG1 ILE A  84      13.676  28.880  14.854  4.00  1.00            
ATOM    639  CG2 ILE A  84      13.789  28.949  17.417  4.00  1.00            
ATOM    640  CD1 ILE A  84      12.772  29.149  13.656  4.00  1.00            
ATOM    641    C ILE A  84      11.387  27.586  17.557  4.00  1.00            
ATOM    642    O ILE A  84      10.254  28.059  17.639  4.00  1.00            
ATOM    643    N ILE A  85      12.050  27.081  18.607  4.00  1.00            
ATOM    644   CA ILE A  85      11.590  27.206  19.949  4.00  1.00            
ATOM    645   CB ILE A  85      11.532  25.905  20.695  4.00  1.00            
ATOM    646  CG1 ILE A  85      10.437  25.007  20.102  4.00  1.00            
ATOM    647  CG2 ILE A  85      11.335  26.217  22.187  4.00  1.00            
ATOM    648  CD1 ILE A  85       9.044  25.624  20.209  4.00  1.00            
ATOM    649    C ILE A  85      12.655  28.041  20.584  4.00  1.00            
ATOM    650    O ILE A  85      13.816  27.956  20.188  4.00  1.00            
ATOM    651    N GLY A  86      12.322  28.889  21.571  1.00  1.00            
ATOM    652   CA GLY A  86      13.376  29.767  21.991  1.00  1.00            
ATOM    653    C GLY A  86      13.584  29.730  23.456  1.00  1.00            
ATOM    654    O GLY A  86      13.033  28.909  24.189  1.00  1.00            
ATOM    655    N ARG A  87      14.433  30.674  23.888  2.00  1.00            
ATOM    656   CA ARG A  87      14.864  30.815  25.235  2.00  1.00            
ATOM    657   CB ARG A  87      15.872  31.965  25.385  2.00  1.00            
ATOM    658   CG ARG A  87      16.563  32.043  26.746  2.00  1.00            
ATOM    659   CD ARG A  87      15.836  32.939  27.748  2.00  1.00            
ATOM    660   NE ARG A  87      15.605  34.253  27.083  2.00  1.00            
ATOM    661   CZ ARG A  87      16.580  35.208  27.072  2.00  1.00            
ATOM    662  NH1 ARG A  87      17.802  34.948  27.621  2.00  1.00            
ATOM    663  NH2 ARG A  87      16.331  36.425  26.505  2.00  1.00            
ATOM    664    C ARG A  87      13.683  31.107  26.105  2.00  1.00            
ATOM    665    O ARG A  87      13.531  30.510  27.170  2.00  1.00            
ATOM    666    N ASN A  88      12.792  32.016  25.662  2.00  1.00            
ATOM    667   CA ASN A  88      11.665  32.361  26.478  2.00  1.00            
ATOM    668   CB ASN A  88      10.729  33.386  25.812  2.00  1.00            
ATOM    669   CG ASN A  88      11.430  34.738  25.771  2.00  1.00            
ATOM    670  OD1 ASN A  88      11.486  35.391  24.730  2.00  1.00            
ATOM    671  ND2 ASN A  88      11.972  35.177  26.938  2.00  1.00            
ATOM    672    C ASN A  88      10.876  31.104  26.688  2.00  1.00            
ATOM    673    O ASN A  88      10.478  30.789  27.809  2.00  1.00            
ATOM    674    N LEU A  89      10.664  30.327  25.605  2.00  1.00            
ATOM    675   CA LEU A  89       9.874  29.130  25.688  2.00  1.00            
ATOM    676   CB LEU A  89       9.758  28.391  24.341  2.00  1.00            
ATOM    677   CG LEU A  89       9.019  29.179  23.242  2.00  1.00            
ATOM    678  CD1 LEU A  89       8.882  28.343  21.958  2.00  1.00            
ATOM    679  CD2 LEU A  89       7.672  29.720  23.744  2.00  1.00            
ATOM    680    C LEU A  89      10.549  28.173  26.649  2.00  1.00            
ATOM    681    O LEU A  89       9.902  27.629  27.542  2.00  1.00            
ATOM    682    N LEU A  90      11.883  27.982  26.513  2.00  1.00            
ATOM    683   CA LEU A  90      12.659  27.029  27.279  2.00  1.00            
ATOM    684   CB LEU A  90      14.126  26.943  26.819  2.00  1.00            
ATOM    685   CG LEU A  90      14.294  26.398  25.387  2.00  1.00            
ATOM    686  CD1 LEU A  90      15.779  26.264  25.011  2.00  1.00            
ATOM    687  CD2 LEU A  90      13.512  25.089  25.191  2.00  1.00            
ATOM    688    C LEU A  90      12.665  27.382  28.735  2.00  1.00            
ATOM    689    O LEU A  90      12.573  26.495  29.582  2.00  1.00            
ATOM    690    N THR A  91      12.762  28.683  29.073  2.00  1.00            
ATOM    691   CA THR A  91      12.795  29.069  30.457  2.00  1.00            
ATOM    692   CB THR A  91      12.848  30.557  30.659  2.00  1.00            
ATOM    693  OG1 THR A  91      14.011  31.094  30.046  2.00  1.00            
ATOM    694  CG2 THR A  91      12.865  30.851  32.169  2.00  1.00            
ATOM    695    C THR A  91      11.520  28.569  31.033  2.00  1.00            
ATOM    696    O THR A  91      11.465  28.130  32.181  2.00  1.00            
ATOM    697    N GLN A  92      10.452  28.607  30.222  2.00  1.00            
ATOM    698   CA GLN A  92       9.190  28.126  30.681  2.00  1.00            
ATOM    699   CB GLN A  92       8.081  28.248  29.619  2.00  1.00            
ATOM    700   CG GLN A  92       6.721  27.691  30.060  2.00  1.00            
ATOM    701   CD GLN A  92       6.044  28.663  31.019  2.00  1.00            
ATOM    702  OE1 GLN A  92       6.496  29.789  31.216  2.00  1.00            
ATOM    703  NE2 GLN A  92       4.916  28.212  31.633  2.00  1.00            
ATOM    704    C GLN A  92       9.338  26.671  31.021  2.00  1.00            
ATOM    705    O GLN A  92       8.825  26.208  32.039  2.00  1.00            
ATOM    706    N ILE A  93      10.078  25.922  30.180  2.00  1.00            
ATOM    707   CA ILE A  93      10.288  24.506  30.335  2.00  1.00            
ATOM    708   CB ILE A  93      11.126  23.946  29.227  2.00  1.00            
ATOM    709  CG1 ILE A  93      10.473  24.260  27.870  2.00  1.00            
ATOM    710  CG2 ILE A  93      11.301  22.439  29.481  2.00  1.00            
ATOM    711  CD1 ILE A  93       9.065  23.684  27.723  2.00  1.00            
ATOM    712    C ILE A  93      11.011  24.293  31.623  2.00  1.00            
ATOM    713    O ILE A  93      10.745  23.331  32.340  2.00  1.00            
ATOM    714    N GLY A  94      11.951  25.197  31.957  3.00  1.00            
ATOM    715   CA GLY A  94      12.706  24.990  33.156  3.00  1.00            
ATOM    716    C GLY A  94      13.890  24.188  32.738  3.00  1.00            
ATOM    717    O GLY A  94      14.584  23.579  33.549  3.00  1.00            
ATOM    718    N CYS A  95      14.121  24.186  31.415  1.00  1.00            
ATOM    719   CA CYS A  95      15.159  23.454  30.761  1.00  1.00            
ATOM    720   CB CYS A  95      14.923  23.398  29.237  1.00  1.00            
ATOM    721   SG CYS A  95      16.317  22.744  28.269  1.00  1.00            
ATOM    722    C CYS A  95      16.487  24.085  30.991  1.00  1.00            
ATOM    723    O CYS A  95      16.592  25.280  31.267  1.00  1.00            
ATOM    724    N THR A  96      17.544  23.252  30.896  4.00  1.00            
ATOM    725   CA THR A  96      18.889  23.695  31.083  4.00  1.00            
ATOM    726   CB THR A  96      19.313  23.531  32.519  4.00  1.00            
ATOM    727  OG1 THR A  96      20.636  23.997  32.726  4.00  1.00            
ATOM    728  CG2 THR A  96      19.213  22.043  32.893  4.00  1.00            
ATOM    729    C THR A  96      19.791  22.834  30.235  4.00  1.00            
ATOM    730    O THR A  96      19.361  21.808  29.709  4.00  1.00            
ATOM    731    N LEU A  97      21.070  23.245  30.061  4.00  1.00            
ATOM    732   CA LEU A  97      22.027  22.455  29.325  4.00  1.00            
ATOM    733   CB LEU A  97      22.956  23.261  28.396  4.00  1.00            
ATOM    734   CG LEU A  97      22.227  23.929  27.215  4.00  1.00            
ATOM    735  CD1 LEU A  97      23.215  24.641  26.275  4.00  1.00            
ATOM    736  CD2 LEU A  97      21.319  22.929  26.481  4.00  1.00            
ATOM    737    C LEU A  97      22.896  21.797  30.350  4.00  1.00            
ATOM    738    O LEU A  97      23.173  22.381  31.397  4.00  1.00            
ATOM    739    N ASN A  98      23.338  20.545  30.100  4.00  1.00            
ATOM    740   CA ASN A  98      24.139  19.905  31.106  4.00  1.00            
ATOM    741   CB ASN A  98      23.381  18.786  31.843  4.00  1.00            
ATOM    742   CG ASN A  98      22.192  19.419  32.562  4.00  1.00            
ATOM    743  OD1 ASN A  98      21.266  19.926  31.930  4.00  1.00            
ATOM    744  ND2 ASN A  98      22.210  19.387  33.922  4.00  1.00            
ATOM    745    C ASN A  98      25.348  19.310  30.470  4.00  1.00            
ATOM    746    O ASN A  98      25.270  18.696  29.407  4.00  1.00            
ATOM    747    N PHE A  99      26.512  19.489  31.127  1.00  1.00            
ATOM    748   CA PHE A  99      27.734  18.937  30.626  1.00  1.00            
ATOM    749   CB PHE A  99      28.997  19.695  31.082  1.00  1.00            
ATOM    750   CG PHE A  99      30.162  18.982  30.485  1.00  1.00            
ATOM    751  CD1 PHE A  99      30.326  18.926  29.121  1.00  1.00            
ATOM    752  CD2 PHE A  99      31.097  18.381  31.295  1.00  1.00            
ATOM    753  CE1 PHE A  99      31.400  18.264  28.576  1.00  1.00            
ATOM    754  CE2 PHE A  99      32.174  17.721  30.754  1.00  1.00            
ATOM    755   CZ PHE A  99      32.326  17.659  29.390  1.00  1.00            
ATOM    756    C PHE A  99      27.812  17.486  31.101  1.00  1.00            
ATOM    757    O PHE A  99      28.717  17.149  31.911  1.00  1.00            
ATOM    758  OXT PHE A  99      26.949  16.687  30.649  1.00  1.00            
ATOM    759    N PRO B   1      28.191  23.342  36.183  1.00  1.00            
ATOM    760   CA PRO B   1      28.164  22.466  34.981  1.00  1.00            
ATOM    761   CD PRO B   1      28.033  22.493  37.414  1.00  1.00            
ATOM    762   CB PRO B   1      28.209  21.030  35.493  1.00  1.00            
ATOM    763   CG PRO B   1      27.609  21.110  36.901  1.00  1.00            
ATOM    764    C PRO B   1      26.895  22.776  34.262  1.00  1.00            
ATOM    765    O PRO B   1      26.895  22.769  33.034  1.00  1.00            
ATOM    766    N GLN B   2      25.796  23.044  34.995  4.00  1.00            
ATOM    767   CA GLN B   2      24.572  23.324  34.306  4.00  1.00            
ATOM    768   CB GLN B   2      23.291  23.145  35.143  4.00  1.00            
ATOM    769   CG GLN B   2      22.959  21.694  35.496  4.00  1.00            
ATOM    770   CD GLN B   2      21.542  21.668  36.055  4.00  1.00            
ATOM    771  OE1 GLN B   2      20.736  22.557  35.779  4.00  1.00            
ATOM    772  NE2 GLN B   2      21.223  20.618  36.858  4.00  1.00            
ATOM    773    C GLN B   2      24.593  24.742  33.849  4.00  1.00            
ATOM    774    O GLN B   2      25.149  25.617  34.511  4.00  1.00            
ATOM    775    N ILE B   3      24.002  24.990  32.664  4.00  1.00            
ATOM    776   CA ILE B   3      23.883  26.326  32.163  4.00  1.00            
ATOM    777   CB ILE B   3      24.537  26.562  30.830  4.00  1.00            
ATOM    778  CG1 ILE B   3      26.062  26.386  30.911  4.00  1.00            
ATOM    779  CG2 ILE B   3      24.097  27.953  30.345  4.00  1.00            
ATOM    780  CD1 ILE B   3      26.740  26.334  29.542  4.00  1.00            
ATOM    781    C ILE B   3      22.433  26.572  31.937  4.00  1.00            
ATOM    782    O ILE B   3      21.765  25.785  31.269  4.00  1.00            
ATOM    783    N THR B   4      21.906  27.698  32.454  1.00  1.00            
ATOM    784   CA THR B   4      20.495  27.887  32.322  1.00  1.00            
ATOM    785   CB THR B   4      19.798  28.203  33.614  1.00  1.00            
ATOM    786  OG1 THR B   4      18.393  28.070  33.461  1.00  1.00            
ATOM    787  CG2 THR B   4      20.154  29.639  34.033  1.00  1.00            
ATOM    788    C THR B   4      20.196  28.979  31.346  1.00  1.00            
ATOM    789    O THR B   4      21.072  29.730  30.921  1.00  1.00            
ATOM    790    N LEU B   5      18.902  29.051  30.968  1.00  1.00            
ATOM    791   CA LEU B   5      18.377  29.908  29.948  1.00  1.00            
ATOM    792   CB LEU B   5      16.906  29.608  29.597  1.00  1.00            
ATOM    793   CG LEU B   5      16.704  28.378  28.688  1.00  1.00            
ATOM    794  CD1 LEU B   5      17.216  28.659  27.266  1.00  1.00            
ATOM    795  CD2 LEU B   5      17.322  27.109  29.294  1.00  1.00            
ATOM    796    C LEU B   5      18.463  31.387  30.200  1.00  1.00            
ATOM    797    O LEU B   5      18.867  32.105  29.287  1.00  1.00            
ATOM    798    N TRP B   6      18.094  31.902  31.397  1.00  1.00            
ATOM    799   CA TRP B   6      18.135  33.339  31.543  1.00  1.00            
ATOM    800   CB TRP B   6      17.708  33.894  32.914  1.00  1.00            
ATOM    801   CG TRP B   6      17.981  35.378  33.028  1.00  1.00            
ATOM    802  CD2 TRP B   6      17.150  36.404  32.464  1.00  1.00            
ATOM    803  CD1 TRP B   6      19.038  36.017  33.611  1.00  1.00            
ATOM    804  NE1 TRP B   6      18.917  37.376  33.445  1.00  1.00            
ATOM    805  CE2 TRP B   6      17.760  37.630  32.739  1.00  1.00            
ATOM    806  CE3 TRP B   6      15.980  36.333  31.766  1.00  1.00            
ATOM    807  CZ2 TRP B   6      17.205  38.806  32.319  1.00  1.00            
ATOM    808  CZ3 TRP B   6      15.419  37.520  31.351  1.00  1.00            
ATOM    809  CH2 TRP B   6      16.019  38.732  31.622  1.00  1.00            
ATOM    810    C TRP B   6      19.559  33.751  31.344  1.00  1.00            
ATOM    811    O TRP B   6      20.478  33.131  31.877  1.00  1.00            
ATOM    812    N LYS B   7      19.750  34.843  30.575  1.00  1.00            
ATOM    813   CA LYS B   7      21.036  35.263  30.101  1.00  1.00            
ATOM    814   CB LYS B   7      22.084  35.645  31.161  1.00  1.00            
ATOM    815   CG LYS B   7      21.885  37.066  31.698  1.00  1.00            
ATOM    816   CD LYS B   7      22.903  37.483  32.762  1.00  1.00            
ATOM    817   CE LYS B   7      22.851  38.976  33.097  1.00  1.00            
ATOM    818   NZ LYS B   7      24.094  39.386  33.788  1.00  1.00            
ATOM    819    C LYS B   7      21.539  34.158  29.240  1.00  1.00            
ATOM    820    O LYS B   7      21.681  33.011  29.657  1.00  1.00            
ATOM    821    N ARG B   8      21.830  34.496  27.973  1.00  1.00            
ATOM    822   CA ARG B   8      22.191  33.487  27.039  1.00  1.00            
ATOM    823   CB ARG B   8      22.373  34.032  25.611  1.00  1.00            
ATOM    824   CG ARG B   8      23.396  35.163  25.531  1.00  1.00            
ATOM    825   CD ARG B   8      23.444  35.838  24.160  1.00  1.00            
ATOM    826   NE ARG B   8      24.324  37.032  24.286  1.00  1.00            
ATOM    827   CZ ARG B   8      24.991  37.499  23.191  1.00  1.00            
ATOM    828  NH1 ARG B   8      24.910  36.825  22.007  1.00  1.00            
ATOM    829  NH2 ARG B   8      25.736  38.639  23.282  1.00  1.00            
ATOM    830    C ARG B   8      23.443  32.830  27.455  1.00  1.00            
ATOM    831    O ARG B   8      24.379  33.455  27.959  1.00  1.00            
ATOM    832    N PRO B   9      23.410  31.536  27.268  1.00  1.00            
ATOM    833   CA PRO B   9      24.519  30.712  27.621  1.00  1.00            
ATOM    834   CD PRO B   9      22.570  30.927  26.252  1.00  1.00            
ATOM    835   CB PRO B   9      24.185  29.320  27.086  1.00  1.00            
ATOM    836   CG PRO B   9      23.295  29.624  25.866  1.00  1.00            
ATOM    837    C PRO B   9      25.712  31.296  26.956  1.00  1.00            
ATOM    838    O PRO B   9      25.800  31.276  25.736  1.00  1.00            
ATOM    839    N LEU B  10      26.636  31.827  27.770  4.00  1.00            
ATOM    840   CA LEU B  10      27.839  32.358  27.228  4.00  1.00            
ATOM    841   CB LEU B  10      28.283  33.713  27.804  4.00  1.00            
ATOM    842   CG LEU B  10      27.389  34.901  27.415  4.00  1.00            
ATOM    843  CD1 LEU B  10      27.942  36.214  27.992  4.00  1.00            
ATOM    844  CD2 LEU B  10      27.178  34.961  25.894  4.00  1.00            
ATOM    845    C LEU B  10      28.871  31.390  27.653  4.00  1.00            
ATOM    846    O LEU B  10      28.678  30.643  28.610  4.00  1.00            
ATOM    847    N VAL B  11      30.001  31.355  26.941  4.00  1.00            
ATOM    848   CA VAL B  11      30.939  30.370  27.337  4.00  1.00            
ATOM    849   CB VAL B  11      30.857  29.133  26.492  4.00  1.00            
ATOM    850  CG1 VAL B  11      31.913  28.123  26.967  4.00  1.00            
ATOM    851  CG2 VAL B  11      29.413  28.607  26.550  4.00  1.00            
ATOM    852    C VAL B  11      32.311  30.929  27.184  4.00  1.00            
ATOM    853    O VAL B  11      32.542  31.842  26.394  4.00  1.00            
ATOM    854    N THR B  12      33.267  30.395  27.968  4.00  1.00            
ATOM    855   CA THR B  12      34.611  30.837  27.787  4.00  1.00            
ATOM    856   CB THR B  12      35.456  30.788  29.031  4.00  1.00            
ATOM    857  OG1 THR B  12      36.767  31.250  28.741  4.00  1.00            
ATOM    858  CG2 THR B  12      35.498  29.352  29.582  4.00  1.00            
ATOM    859    C THR B  12      35.179  29.906  26.771  4.00  1.00            
ATOM    860    O THR B  12      35.183  28.689  26.947  4.00  1.00            
ATOM    861    N ILE B  13      35.628  30.461  25.634  4.00  1.00            
ATOM    862   CA ILE B  13      36.157  29.603  24.623  4.00  1.00            
ATOM    863   CB ILE B  13      35.400  29.652  23.324  4.00  1.00            
ATOM    864  CG1 ILE B  13      35.881  28.535  22.383  4.00  1.00            
ATOM    865  CG2 ILE B  13      35.526  31.067  22.735  4.00  1.00            
ATOM    866  CD1 ILE B  13      34.981  28.336  21.165  4.00  1.00            
ATOM    867    C ILE B  13      37.559  30.042  24.348  4.00  1.00            
ATOM    868    O ILE B  13      37.840  31.233  24.226  4.00  1.00            
ATOM    869    N ARG B  14      38.487  29.070  24.279  4.00  1.00            
ATOM    870   CA ARG B  14      39.851  29.394  23.992  4.00  1.00            
ATOM    871   CB ARG B  14      40.821  28.875  25.070  4.00  1.00            
ATOM    872   CG ARG B  14      42.288  29.269  24.871  4.00  1.00            
ATOM    873   CD ARG B  14      43.203  28.718  25.970  4.00  1.00            
ATOM    874   NE ARG B  14      44.582  29.238  25.742  4.00  1.00            
ATOM    875   CZ ARG B  14      45.505  28.497  25.062  4.00  1.00            
ATOM    876  NH1 ARG B  14      45.155  27.290  24.529  4.00  1.00            
ATOM    877  NH2 ARG B  14      46.784  28.957  24.928  4.00  1.00            
ATOM    878    C ARG B  14      40.181  28.687  22.715  4.00  1.00            
ATOM    879    O ARG B  14      40.158  27.458  22.662  4.00  1.00            
ATOM    880    N ILE B  15      40.476  29.444  21.636  4.00  1.00            
ATOM    881   CA ILE B  15      40.773  28.795  20.390  4.00  1.00            
ATOM    882   CB ILE B  15      39.680  28.948  19.370  4.00  1.00            
ATOM    883  CG1 ILE B  15      38.358  28.339  19.860  4.00  1.00            
ATOM    884  CG2 ILE B  15      40.185  28.354  18.045  4.00  1.00            
ATOM    885  CD1 ILE B  15      37.161  28.768  19.012  4.00  1.00            
ATOM    886    C ILE B  15      41.954  29.457  19.755  4.00  1.00            
ATOM    887    O ILE B  15      42.008  30.681  19.637  4.00  1.00            
ATOM    888    N GLY B  16      42.944  28.647  19.341  3.00  1.00            
ATOM    889   CA GLY B  16      44.032  29.129  18.542  3.00  1.00            
ATOM    890    C GLY B  16      44.829  30.180  19.252  3.00  1.00            
ATOM    891    O GLY B  16      45.402  31.056  18.605  3.00  1.00            
ATOM    892    N GLY B  17      44.903  30.143  20.593  3.00  1.00            
ATOM    893   CA GLY B  17      45.720  31.124  21.249  3.00  1.00            
ATOM    894    C GLY B  17      44.920  32.367  21.487  3.00  1.00            
ATOM    895    O GLY B  17      45.466  33.377  21.926  3.00  1.00            
ATOM    896    N GLN B  18      43.601  32.334  21.214  4.00  1.00            
ATOM    897   CA GLN B  18      42.820  33.523  21.408  4.00  1.00            
ATOM    898   CB GLN B  18      42.059  33.966  20.144  4.00  1.00            
ATOM    899   CG GLN B  18      41.270  35.264  20.328  4.00  1.00            
ATOM    900   CD GLN B  18      42.244  36.426  20.200  4.00  1.00            
ATOM    901  OE1 GLN B  18      42.680  36.769  19.102  4.00  1.00            
ATOM    902  NE2 GLN B  18      42.602  37.052  21.353  4.00  1.00            
ATOM    903    C GLN B  18      41.792  33.255  22.469  4.00  1.00            
ATOM    904    O GLN B  18      41.437  32.105  22.721  4.00  1.00            
ATOM    905    N LEU B  19      41.305  34.326  23.136  4.00  1.00            
ATOM    906   CA LEU B  19      40.308  34.200  24.167  4.00  1.00            
ATOM    907   CB LEU B  19      40.633  35.029  25.425  4.00  1.00            
ATOM    908   CG LEU B  19      39.584  34.910  26.548  4.00  1.00            
ATOM    909  CD1 LEU B  19      39.510  33.475  27.092  4.00  1.00            
ATOM    910  CD2 LEU B  19      39.826  35.951  27.656  4.00  1.00            
ATOM    911    C LEU B  19      39.022  34.732  23.612  4.00  1.00            
ATOM    912    O LEU B  19      38.970  35.870  23.147  4.00  1.00            
ATOM    913    N LYS B  20      37.939  33.922  23.632  4.00  1.00            
ATOM    914   CA LYS B  20      36.718  34.442  23.088  4.00  1.00            
ATOM    915   CB LYS B  20      36.376  33.953  21.674  4.00  1.00            
ATOM    916   CG LYS B  20      35.213  34.753  21.091  4.00  1.00            
ATOM    917   CD LYS B  20      35.013  34.599  19.587  4.00  1.00            
ATOM    918   CE LYS B  20      34.009  35.611  19.034  4.00  1.00            
ATOM    919   NZ LYS B  20      32.781  35.599  19.861  4.00  1.00            
ATOM    920    C LYS B  20      35.551  34.091  23.962  4.00  1.00            
ATOM    921    O LYS B  20      35.575  33.107  24.698  4.00  1.00            
ATOM    922    N GLU B  21      34.496  34.937  23.905  4.00  1.00            
ATOM    923   CA GLU B  21      33.255  34.681  24.582  4.00  1.00            
ATOM    924   CB GLU B  21      32.494  35.964  24.970  4.00  1.00            
ATOM    925   CG GLU B  21      33.132  36.748  26.120  4.00  1.00            
ATOM    926   CD GLU B  21      32.508  36.261  27.420  4.00  1.00            
ATOM    927  OE1 GLU B  21      32.817  35.115  27.840  4.00  1.00            
ATOM    928  OE2 GLU B  21      31.699  37.031  28.007  4.00  1.00            
ATOM    929    C GLU B  21      32.439  33.963  23.543  4.00  1.00            
ATOM    930    O GLU B  21      32.249  34.478  22.442  4.00  1.00            
ATOM    931    N ALA B  22      31.938  32.747  23.851  4.00  1.00            
ATOM    932   CA ALA B  22      31.255  31.970  22.848  4.00  1.00            
ATOM    933   CB ALA B  22      31.889  30.586  22.621  4.00  1.00            
ATOM    934    C ALA B  22      29.853  31.747  23.279  4.00  1.00            
ATOM    935    O ALA B  22      29.505  31.917  24.443  4.00  1.00            
ATOM    936    N LEU B  23      28.987  31.407  22.312  4.00  1.00            
ATOM    937   CA LEU B  23      27.621  31.158  22.641  4.00  1.00            
ATOM    938   CB LEU B  23      26.682  32.127  21.890  4.00  1.00            
ATOM    939   CG LEU B  23      25.214  32.155  22.356  4.00  1.00            
ATOM    940  CD1 LEU B  23      24.394  33.156  21.527  4.00  1.00            
ATOM    941  CD2 LEU B  23      24.588  30.757  22.372  4.00  1.00            
ATOM    942    C LEU B  23      27.359  29.762  22.208  4.00  1.00            
ATOM    943    O LEU B  23      27.696  29.372  21.092  4.00  1.00            
ATOM    944    N LEU B  24      26.759  28.957  23.098  4.00  1.00            
ATOM    945   CA LEU B  24      26.559  27.598  22.719  4.00  1.00            
ATOM    946   CB LEU B  24      26.700  26.583  23.868  4.00  1.00            
ATOM    947   CG LEU B  24      28.114  26.495  24.462  4.00  1.00            
ATOM    948  CD1 LEU B  24      28.246  25.279  25.395  4.00  1.00            
ATOM    949  CD2 LEU B  24      29.184  26.528  23.364  4.00  1.00            
ATOM    950    C LEU B  24      25.177  27.445  22.202  4.00  1.00            
ATOM    951    O LEU B  24      24.236  28.058  22.703  4.00  1.00            
ATOM    952    N ASP B  25      25.020  26.618  21.156  1.00  1.00            
ATOM    953   CA ASP B  25      23.696  26.465  20.655  1.00  1.00            
ATOM    954   CB ASP B  25      23.408  27.201  19.331  1.00  1.00            
ATOM    955   CG ASP B  25      23.306  28.701  19.538  1.00  1.00            
ATOM    956  OD1 ASP B  25      24.276  29.301  20.069  1.00  1.00            
ATOM    957  OD2 ASP B  25      22.257  29.272  19.134  1.00  1.00            
ATOM    958    C ASP B  25      23.418  25.045  20.305  1.00  1.00            
ATOM    959    O ASP B  25      24.252  24.359  19.716  1.00  1.00            
ATOM    960    N THR B  26      22.223  24.564  20.694  3.00  1.00            
ATOM    961   CA THR B  26      21.796  23.259  20.298  3.00  1.00            
ATOM    962   CB THR B  26      20.620  22.759  21.079  3.00  1.00            
ATOM    963  OG1 THR B  26      19.523  23.642  20.918  3.00  1.00            
ATOM    964  CG2 THR B  26      21.012  22.658  22.563  3.00  1.00            
ATOM    965    C THR B  26      21.427  23.245  18.840  3.00  1.00            
ATOM    966    O THR B  26      21.808  22.337  18.103  3.00  1.00            
ATOM    967    N GLY B  27      20.684  24.277  18.385  3.00  1.00            
ATOM    968   CA GLY B  27      20.144  24.317  17.049  3.00  1.00            
ATOM    969    C GLY B  27      21.203  24.382  16.003  3.00  1.00            
ATOM    970    O GLY B  27      21.114  23.685  14.994  3.00  1.00            
ATOM    971    N ALA B  28      22.240  25.212  16.204  1.00  1.00            
ATOM    972   CA ALA B  28      23.179  25.380  15.136  1.00  1.00            
ATOM    973   CB ALA B  28      24.298  26.388  15.457  1.00  1.00            
ATOM    974    C ALA B  28      23.826  24.070  14.822  1.00  1.00            
ATOM    975    O ALA B  28      24.327  23.375  15.703  1.00  1.00            
ATOM    976    N ASP B  29      23.791  23.704  13.526  1.00  1.00            
ATOM    977   CA ASP B  29      24.390  22.507  13.012  1.00  1.00            
ATOM    978   CB ASP B  29      23.981  22.271  11.543  1.00  1.00            
ATOM    979   CG ASP B  29      24.468  20.914  11.044  1.00  1.00            
ATOM    980  OD1 ASP B  29      25.484  20.390  11.575  1.00  1.00            
ATOM    981  OD2 ASP B  29      23.818  20.385  10.104  1.00  1.00            
ATOM    982    C ASP B  29      25.875  22.659  13.056  1.00  1.00            
ATOM    983    O ASP B  29      26.595  21.739  13.436  1.00  1.00            
ATOM    984    N ASP B  30      26.370  23.852  12.681  1.00  1.00            
ATOM    985   CA ASP B  30      27.784  24.018  12.531  1.00  1.00            
ATOM    986   CB ASP B  30      28.138  24.420  11.087  1.00  1.00            
ATOM    987   CG ASP B  30      29.640  24.379  10.858  1.00  1.00            
ATOM    988  OD1 ASP B  30      30.362  23.717  11.650  1.00  1.00            
ATOM    989  OD2 ASP B  30      30.085  25.019   9.867  1.00  1.00            
ATOM    990    C ASP B  30      28.278  25.116  13.429  1.00  1.00            
ATOM    991    O ASP B  30      27.500  25.952  13.884  1.00  1.00            
ATOM    992    N THR B  31      29.601  25.122  13.726  1.00  1.00            
ATOM    993   CA THR B  31      30.174  26.187  14.507  1.00  1.00            
ATOM    994   CB THR B  31      31.487  25.881  15.162  1.00  1.00            
ATOM    995  OG1 THR B  31      31.336  24.812  16.080  1.00  1.00            
ATOM    996  CG2 THR B  31      31.966  27.143  15.900  1.00  1.00            
ATOM    997    C THR B  31      30.404  27.342  13.575  1.00  1.00            
ATOM    998    O THR B  31      30.868  27.166  12.450  1.00  1.00            
ATOM    999    N VAL B  32      30.052  28.566  14.023  4.00  1.00            
ATOM   1000   CA VAL B  32      30.269  29.759  13.251  4.00  1.00            
ATOM   1001   CB VAL B  32      29.041  30.609  13.105  4.00  1.00            
ATOM   1002  CG1 VAL B  32      29.428  31.903  12.369  4.00  1.00            
ATOM   1003  CG2 VAL B  32      27.947  29.788  12.406  4.00  1.00            
ATOM   1004    C VAL B  32      31.234  30.565  14.082  4.00  1.00            
ATOM   1005    O VAL B  32      31.134  30.578  15.308  4.00  1.00            
ATOM   1006    N LEU B  33      32.213  31.245  13.452  4.00  1.00            
ATOM   1007   CA LEU B  33      33.175  31.995  14.220  4.00  1.00            
ATOM   1008   CB LEU B  33      34.578  31.364  14.148  4.00  1.00            
ATOM   1009   CG LEU B  33      35.638  32.068  15.009  4.00  1.00            
ATOM   1010  CD1 LEU B  33      35.301  31.960  16.504  4.00  1.00            
ATOM   1011  CD2 LEU B  33      37.047  31.542  14.691  4.00  1.00            
ATOM   1012    C LEU B  33      33.236  33.367  13.614  4.00  1.00            
ATOM   1013    O LEU B  33      32.730  33.593  12.517  4.00  1.00            
ATOM   1014    N GLU B  34      33.838  34.334  14.339  1.00  1.00            
ATOM   1015   CA GLU B  34      33.939  35.691  13.872  1.00  1.00            
ATOM   1016   CB GLU B  34      34.081  36.732  15.000  1.00  1.00            
ATOM   1017   CG GLU B  34      32.868  36.791  15.932  1.00  1.00            
ATOM   1018   CD GLU B  34      33.091  37.898  16.955  1.00  1.00            
ATOM   1019  OE1 GLU B  34      34.269  38.126  17.335  1.00  1.00            
ATOM   1020  OE2 GLU B  34      32.084  38.537  17.365  1.00  1.00            
ATOM   1021    C GLU B  34      35.148  35.796  12.999  1.00  1.00            
ATOM   1022    O GLU B  34      35.894  34.834  12.829  1.00  1.00            
ATOM   1023    N GLU B  35      35.348  36.987  12.400  1.00  1.00            
ATOM   1024   CA GLU B  35      36.433  37.203  11.488  1.00  1.00            
ATOM   1025   CB GLU B  35      36.540  38.664  11.025  1.00  1.00            
ATOM   1026   CG GLU B  35      35.311  39.149  10.254  1.00  1.00            
ATOM   1027   CD GLU B  35      35.476  40.640   9.999  1.00  1.00            
ATOM   1028  OE1 GLU B  35      36.626  41.137  10.134  1.00  1.00            
ATOM   1029  OE2 GLU B  35      34.457  41.300   9.667  1.00  1.00            
ATOM   1030    C GLU B  35      37.708  36.848  12.166  1.00  1.00            
ATOM   1031    O GLU B  35      38.025  37.374  13.233  1.00  1.00            
ATOM   1032    N MET B  36      38.473  35.919  11.562  1.00  1.00            
ATOM   1033   CA MET B  36      39.729  35.615  12.167  1.00  1.00            
ATOM   1034   CB MET B  36      39.641  34.659  13.372  1.00  1.00            
ATOM   1035   CG MET B  36      39.620  33.174  13.005  1.00  1.00            
ATOM   1036   SD MET B  36      38.188  32.614  12.043  1.00  1.00            
ATOM   1037   CE MET B  36      38.725  30.881  12.127  1.00  1.00            
ATOM   1038    C MET B  36      40.617  34.976  11.167  1.00  1.00            
ATOM   1039    O MET B  36      40.159  34.355  10.209  1.00  1.00            
ATOM   1040    N ASN B  37      41.936  35.145  11.369  1.00  1.00            
ATOM   1041   CA ASN B  37      42.862  34.496  10.503  1.00  1.00            
ATOM   1042   CB ASN B  37      44.078  35.365  10.133  1.00  1.00            
ATOM   1043   CG ASN B  37      43.606  36.420   9.142  1.00  1.00            
ATOM   1044  OD1 ASN B  37      42.522  36.985   9.285  1.00  1.00            
ATOM   1045  ND2 ASN B  37      44.435  36.683   8.096  1.00  1.00            
ATOM   1046    C ASN B  37      43.366  33.305  11.242  1.00  1.00            
ATOM   1047    O ASN B  37      44.517  33.268  11.671  1.00  1.00            
ATOM   1048    N LEU B  38      42.499  32.289  11.417  1.00  1.00            
ATOM   1049   CA LEU B  38      42.960  31.086  12.037  1.00  1.00            
ATOM   1050   CB LEU B  38      41.866  30.204  12.663  1.00  1.00            
ATOM   1051   CG LEU B  38      41.296  30.804  13.963  1.00  1.00            
ATOM   1052  CD1 LEU B  38      40.270  29.867  14.621  1.00  1.00            
ATOM   1053  CD2 LEU B  38      42.432  31.205  14.919  1.00  1.00            
ATOM   1054    C LEU B  38      43.648  30.337  10.957  1.00  1.00            
ATOM   1055    O LEU B  38      43.401  30.530   9.767  1.00  1.00            
ATOM   1056    N PRO B  39      44.532  29.495  11.376  1.00  1.00            
ATOM   1057   CA PRO B  39      45.333  28.755  10.452  1.00  1.00            
ATOM   1058   CD PRO B  39      45.208  29.696  12.645  1.00  1.00            
ATOM   1059   CB PRO B  39      46.605  28.362  11.206  1.00  1.00            
ATOM   1060   CG PRO B  39      46.264  28.584  12.687  1.00  1.00            
ATOM   1061    C PRO B  39      44.705  27.601   9.770  1.00  1.00            
ATOM   1062    O PRO B  39      43.598  27.203  10.127  1.00  1.00            
ATOM   1063    N GLY B  40      45.440  27.067   8.775  1.00  1.00            
ATOM   1064   CA GLY B  40      45.022  25.941   8.008  1.00  1.00            
ATOM   1065    C GLY B  40      44.557  26.446   6.691  1.00  1.00            
ATOM   1066    O GLY B  40      44.365  27.646   6.491  1.00  1.00            
ATOM   1067    N LYS B  41      44.382  25.507   5.749  1.00  1.00            
ATOM   1068   CA LYS B  41      43.935  25.837   4.437  1.00  1.00            
ATOM   1069   CB LYS B  41      44.113  24.693   3.422  1.00  1.00            
ATOM   1070   CG LYS B  41      43.261  23.461   3.742  1.00  1.00            
ATOM   1071   CD LYS B  41      43.556  22.866   5.120  1.00  1.00            
ATOM   1072   CE LYS B  41      42.674  21.670   5.485  1.00  1.00            
ATOM   1073   NZ LYS B  41      42.871  21.320   6.909  1.00  1.00            
ATOM   1074    C LYS B  41      42.479  26.120   4.531  1.00  1.00            
ATOM   1075    O LYS B  41      41.813  25.721   5.484  1.00  1.00            
ATOM   1076    N TRP B  42      41.949  26.838   3.529  4.00  1.00            
ATOM   1077   CA TRP B  42      40.578  27.234   3.576  4.00  1.00            
ATOM   1078   CB TRP B  42      40.447  28.758   3.406  4.00  1.00            
ATOM   1079   CG TRP B  42      39.054  29.296   3.201  4.00  1.00            
ATOM   1080  CD2 TRP B  42      38.593  29.786   1.934  4.00  1.00            
ATOM   1081  CD1 TRP B  42      38.032  29.479   4.085  4.00  1.00            
ATOM   1082  NE1 TRP B  42      36.958  30.054   3.445  4.00  1.00            
ATOM   1083  CE2 TRP B  42      37.292  30.249   2.120  4.00  1.00            
ATOM   1084  CE3 TRP B  42      39.210  29.850   0.717  4.00  1.00            
ATOM   1085  CZ2 TRP B  42      36.584  30.788   1.084  4.00  1.00            
ATOM   1086  CZ3 TRP B  42      38.492  30.386  -0.327  4.00  1.00            
ATOM   1087  CH2 TRP B  42      37.204  30.846  -0.145  4.00  1.00            
ATOM   1088    C TRP B  42      39.816  26.572   2.471  4.00  1.00            
ATOM   1089    O TRP B  42      40.317  26.405   1.359  4.00  1.00            
ATOM   1090    N LYS B  43      38.579  26.135   2.788  4.00  1.00            
ATOM   1091   CA LYS B  43      37.687  25.594   1.803  4.00  1.00            
ATOM   1092   CB LYS B  43      37.698  24.050   1.751  4.00  1.00            
ATOM   1093   CG LYS B  43      37.176  23.454   0.435  4.00  1.00            
ATOM   1094   CD LYS B  43      37.686  22.031   0.171  4.00  1.00            
ATOM   1095   CE LYS B  43      37.188  21.398  -1.134  4.00  1.00            
ATOM   1096   NZ LYS B  43      35.952  20.620  -0.891  4.00  1.00            
ATOM   1097    C LYS B  43      36.328  26.116   2.196  4.00  1.00            
ATOM   1098    O LYS B  43      35.888  25.926   3.327  4.00  1.00            
ATOM   1099    N PRO B  44      35.665  26.802   1.298  4.00  0.00            
ATOM   1100   CA PRO B  44      34.353  27.350   1.580  4.00  0.00            
ATOM   1101   CD PRO B  44      36.379  27.592   0.311  4.00  0.00            
ATOM   1102   CB PRO B  44      34.188  28.551   0.645  4.00  0.00            
ATOM   1103   CG PRO B  44      35.279  28.370  -0.424  4.00  0.00            
ATOM   1104    C PRO B  44      33.183  26.424   1.548  4.00  0.00            
ATOM   1105    O PRO B  44      33.195  25.436   0.815  4.00  0.00            
ATOM   1106    N LYS B  45      32.164  26.757   2.367  4.00  0.00            
ATOM   1107   CA LYS B  45      30.884  26.116   2.404  4.00  0.00            
ATOM   1108   CB LYS B  45      30.584  25.355   3.704  4.00  0.00            
ATOM   1109   CG LYS B  45      29.241  24.620   3.682  4.00  0.00            
ATOM   1110   CD LYS B  45      29.140  23.508   4.729  4.00  0.00            
ATOM   1111   CE LYS B  45      29.500  23.961   6.144  4.00  0.00            
ATOM   1112   NZ LYS B  45      29.558  22.792   7.049  4.00  0.00            
ATOM   1113    C LYS B  45      29.948  27.266   2.302  4.00  0.00            
ATOM   1114    O LYS B  45      30.334  28.410   2.533  4.00  0.00            
ATOM   1115    N MET B  46      28.707  27.017   1.875  4.00  0.00            
ATOM   1116   CA MET B  46      27.775  28.097   1.853  4.00  0.00            
ATOM   1117   CB MET B  46      27.067  28.257   0.500  4.00  0.00            
ATOM   1118   CG MET B  46      28.050  28.449  -0.653  4.00  0.00            
ATOM   1119   SD MET B  46      28.978  26.942  -1.072  4.00  0.00            
ATOM   1120   CE MET B  46      30.243  27.810  -2.041  4.00  0.00            
ATOM   1121    C MET B  46      26.743  27.636   2.837  4.00  0.00            
ATOM   1122    O MET B  46      26.450  26.444   2.893  4.00  0.00            
ATOM   1123    N ILE B  47      26.169  28.534   3.662  4.00  0.00            
ATOM   1124   CA ILE B  47      25.246  28.011   4.629  4.00  0.00            
ATOM   1125   CB ILE B  47      25.715  28.129   6.050  4.00  0.00            
ATOM   1126  CG1 ILE B  47      24.893  27.202   6.959  4.00  0.00            
ATOM   1127  CG2 ILE B  47      25.662  29.610   6.458  4.00  0.00            
ATOM   1128  CD1 ILE B  47      25.531  26.978   8.331  4.00  0.00            
ATOM   1129    C ILE B  47      23.935  28.718   4.509  4.00  0.00            
ATOM   1130    O ILE B  47      23.867  29.869   4.083  4.00  0.00            
ATOM   1131    N GLY B  48      22.845  28.015   4.879  4.00  0.00            
ATOM   1132   CA GLY B  48      21.527  28.549   4.691  4.00  0.00            
ATOM   1133    C GLY B  48      20.943  29.133   5.937  4.00  0.00            
ATOM   1134    O GLY B  48      21.645  29.539   6.861  4.00  0.00            
ATOM   1135    N GLY B  49      19.591  29.177   5.946  1.00  0.00            
ATOM   1136   CA GLY B  49      18.774  29.767   6.968  1.00  0.00            
ATOM   1137    C GLY B  49      18.464  31.130   6.415  1.00  0.00            
ATOM   1138    O GLY B  49      19.366  31.812   5.930  1.00  0.00            
ATOM   1139    N ILE B  50      17.191  31.578   6.464  1.00  0.00            
ATOM   1140   CA ILE B  50      16.884  32.843   5.845  1.00  0.00            
ATOM   1141   CB ILE B  50      15.431  33.214   5.964  1.00  0.00            
ATOM   1142  CG1 ILE B  50      14.506  32.131   5.377  1.00  0.00            
ATOM   1143  CG2 ILE B  50      15.258  34.599   5.315  1.00  0.00            
ATOM   1144  CD1 ILE B  50      14.691  31.871   3.884  1.00  0.00            
ATOM   1145    C ILE B  50      17.623  33.913   6.580  1.00  0.00            
ATOM   1146    O ILE B  50      18.380  34.683   5.990  1.00  0.00            
ATOM   1147    N GLY B  51      17.429  33.969   7.910  1.00  0.00            
ATOM   1148   CA GLY B  51      18.174  34.884   8.716  1.00  0.00            
ATOM   1149    C GLY B  51      19.327  34.051   9.066  1.00  0.00            
ATOM   1150    O GLY B  51      19.471  32.967   8.498  1.00  0.00            
ATOM   1151    N GLY B  52      20.134  34.489  10.041  1.00  0.00            
ATOM   1152   CA GLY B  52      21.326  33.736  10.174  1.00  0.00            
ATOM   1153    C GLY B  52      21.937  34.031   8.854  1.00  0.00            
ATOM   1154    O GLY B  52      21.751  35.127   8.329  1.00  0.00            
ATOM   1155    N PHE B  53      22.639  33.047   8.283  4.00  0.00            
ATOM   1156   CA PHE B  53      23.055  33.132   6.921  4.00  0.00            
ATOM   1157   CB PHE B  53      22.088  33.845   5.950  4.00  0.00            
ATOM   1158   CG PHE B  53      22.851  34.094   4.693  4.00  0.00            
ATOM   1159  CD1 PHE B  53      23.090  33.079   3.794  4.00  0.00            
ATOM   1160  CD2 PHE B  53      23.329  35.354   4.415  4.00  0.00            
ATOM   1161  CE1 PHE B  53      23.798  33.320   2.639  4.00  0.00            
ATOM   1162  CE2 PHE B  53      24.037  35.601   3.262  4.00  0.00            
ATOM   1163   CZ PHE B  53      24.272  34.582   2.372  4.00  0.00            
ATOM   1164    C PHE B  53      24.391  33.681   6.714  4.00  0.00            
ATOM   1165    O PHE B  53      24.766  34.713   7.265  4.00  0.00            
ATOM   1166    N ILE B  54      25.158  32.976   5.872  4.00  0.00            
ATOM   1167   CA ILE B  54      26.405  33.557   5.577  4.00  0.00            
ATOM   1168   CB ILE B  54      27.292  33.789   6.776  4.00  0.00            
ATOM   1169  CG1 ILE B  54      28.621  34.439   6.347  4.00  0.00            
ATOM   1170  CG2 ILE B  54      27.432  32.473   7.554  4.00  0.00            
ATOM   1171  CD1 ILE B  54      28.455  35.842   5.763  4.00  0.00            
ATOM   1172    C ILE B  54      27.163  32.778   4.582  4.00  0.00            
ATOM   1173    O ILE B  54      27.252  31.553   4.664  4.00  0.00            
ATOM   1174    N LYS B  55      27.694  33.501   3.577  4.00  0.00            
ATOM   1175   CA LYS B  55      28.611  32.844   2.715  4.00  0.00            
ATOM   1176   CB LYS B  55      29.261  33.783   1.680  4.00  0.00            
ATOM   1177   CG LYS B  55      28.277  34.469   0.723  4.00  0.00            
ATOM   1178   CD LYS B  55      27.523  33.540  -0.235  4.00  0.00            
ATOM   1179   CE LYS B  55      26.519  34.284  -1.124  4.00  0.00            
ATOM   1180   NZ LYS B  55      25.953  33.375  -2.147  4.00  0.00            
ATOM   1181    C LYS B  55      29.644  32.470   3.711  4.00  0.00            
ATOM   1182    O LYS B  55      30.195  33.337   4.389  4.00  0.00            
ATOM   1183    N VAL B  56      29.931  31.169   3.860  4.00  0.00            
ATOM   1184   CA VAL B  56      30.781  30.893   4.968  4.00  0.00            
ATOM   1185   CB VAL B  56      30.298  29.822   5.917  4.00  0.00            
ATOM   1186  CG1 VAL B  56      28.898  30.191   6.419  4.00  0.00            
ATOM   1187  CG2 VAL B  56      30.400  28.439   5.261  4.00  0.00            
ATOM   1188    C VAL B  56      32.092  30.429   4.491  4.00  0.00            
ATOM   1189    O VAL B  56      32.293  30.095   3.324  4.00  0.00            
ATOM   1190    N ARG B  57      33.031  30.450   5.443  4.00  0.00            
ATOM   1191   CA ARG B  57      34.359  30.019   5.211  4.00  0.00            
ATOM   1192   CB ARG B  57      35.404  31.024   5.729  4.00  0.00            
ATOM   1193   CG ARG B  57      35.295  32.422   5.117  4.00  0.00            
ATOM   1194   CD ARG B  57      36.190  33.457   5.809  4.00  0.00            
ATOM   1195   NE ARG B  57      35.988  34.765   5.124  4.00  0.00            
ATOM   1196   CZ ARG B  57      36.605  35.889   5.598  4.00  0.00            
ATOM   1197  NH1 ARG B  57      37.407  35.814   6.699  4.00  0.00            
ATOM   1198  NH2 ARG B  57      36.421  37.087   4.970  4.00  0.00            
ATOM   1199    C ARG B  57      34.520  28.789   6.054  4.00  0.00            
ATOM   1200    O ARG B  57      33.870  28.670   7.091  4.00  0.00            
ATOM   1201    N GLN B  58      35.369  27.823   5.637  4.00  1.00            
ATOM   1202   CA GLN B  58      35.490  26.654   6.465  4.00  1.00            
ATOM   1203   CB GLN B  58      34.952  25.354   5.843  4.00  1.00            
ATOM   1204   CG GLN B  58      33.437  25.282   5.660  4.00  1.00            
ATOM   1205   CD GLN B  58      33.141  23.890   5.120  4.00  1.00            
ATOM   1206  OE1 GLN B  58      31.994  23.450   5.083  4.00  1.00            
ATOM   1207  NE2 GLN B  58      34.216  23.169   4.698  4.00  1.00            
ATOM   1208    C GLN B  58      36.907  26.361   6.770  4.00  1.00            
ATOM   1209    O GLN B  58      37.800  26.520   5.938  4.00  1.00            
ATOM   1210    N TYR B  59      37.132  25.945   8.025  4.00  1.00            
ATOM   1211   CA TYR B  59      38.418  25.478   8.408  4.00  1.00            
ATOM   1212   CB TYR B  59      39.241  26.505   9.207  4.00  1.00            
ATOM   1213   CG TYR B  59      40.411  25.813   9.815  4.00  1.00            
ATOM   1214  CD1 TYR B  59      41.467  25.368   9.051  4.00  1.00            
ATOM   1215  CD2 TYR B  59      40.428  25.577  11.168  4.00  1.00            
ATOM   1216  CE1 TYR B  59      42.536  24.723   9.633  4.00  1.00            
ATOM   1217  CE2 TYR B  59      41.494  24.938  11.751  4.00  1.00            
ATOM   1218   CZ TYR B  59      42.551  24.511  10.991  4.00  1.00            
ATOM   1219   OH TYR B  59      43.639  23.855  11.607  4.00  1.00            
ATOM   1220    C TYR B  59      38.222  24.244   9.211  4.00  1.00            
ATOM   1221    O TYR B  59      37.511  24.249  10.214  4.00  1.00            
ATOM   1222    N ASP B  60      38.841  23.135   8.775  4.00  1.00            
ATOM   1223   CA ASP B  60      38.634  21.930   9.508  4.00  1.00            
ATOM   1224   CB ASP B  60      38.528  20.664   8.642  4.00  1.00            
ATOM   1225   CG ASP B  60      37.119  20.640   8.063  4.00  1.00            
ATOM   1226  OD1 ASP B  60      36.203  21.193   8.729  4.00  1.00            
ATOM   1227  OD2 ASP B  60      36.935  20.068   6.956  4.00  1.00            
ATOM   1228    C ASP B  60      39.714  21.734  10.528  4.00  1.00            
ATOM   1229    O ASP B  60      40.716  22.450  10.557  4.00  1.00            
ATOM   1230    N GLN B  61      39.479  20.748  11.419  4.00  1.00            
ATOM   1231   CA GLN B  61      40.388  20.268  12.426  4.00  1.00            
ATOM   1232   CB GLN B  61      41.566  19.474  11.828  4.00  1.00            
ATOM   1233   CG GLN B  61      42.462  20.321  10.915  4.00  1.00            
ATOM   1234   CD GLN B  61      43.703  19.514  10.565  4.00  1.00            
ATOM   1235  OE1 GLN B  61      44.159  18.680  11.347  4.00  1.00            
ATOM   1236  NE2 GLN B  61      44.275  19.772   9.358  4.00  1.00            
ATOM   1237    C GLN B  61      40.986  21.357  13.266  4.00  1.00            
ATOM   1238    O GLN B  61      42.205  21.410  13.417  4.00  1.00            
ATOM   1239    N ILE B  62      40.179  22.252  13.860  4.00  1.00            
ATOM   1240   CA ILE B  62      40.829  23.199  14.720  4.00  1.00            
ATOM   1241   CB ILE B  62      40.468  24.638  14.489  4.00  1.00            
ATOM   1242  CG1 ILE B  62      41.427  25.544  15.282  4.00  1.00            
ATOM   1243  CG2 ILE B  62      38.981  24.844  14.821  4.00  1.00            
ATOM   1244  CD1 ILE B  62      41.393  27.004  14.838  4.00  1.00            
ATOM   1245    C ILE B  62      40.424  22.877  16.117  4.00  1.00            
ATOM   1246    O ILE B  62      39.261  22.625  16.409  4.00  1.00            
ATOM   1247    N PRO B  63      41.388  22.831  16.988  4.00  1.00            
ATOM   1248   CA PRO B  63      41.048  22.539  18.344  4.00  1.00            
ATOM   1249   CD PRO B  63      42.709  22.340  16.646  4.00  1.00            
ATOM   1250   CB PRO B  63      42.315  21.994  19.008  4.00  1.00            
ATOM   1251   CG PRO B  63      43.438  22.289  18.000  4.00  1.00            
ATOM   1252    C PRO B  63      40.441  23.714  19.038  4.00  1.00            
ATOM   1253    O PRO B  63      40.814  24.852  18.732  4.00  1.00            
ATOM   1254    N VAL B  64      39.494  23.464  19.962  4.00  1.00            
ATOM   1255   CA VAL B  64      38.892  24.527  20.708  4.00  1.00            
ATOM   1256   CB VAL B  64      37.557  24.949  20.166  4.00  1.00            
ATOM   1257  CG1 VAL B  64      36.967  26.029  21.089  4.00  1.00            
ATOM   1258  CG2 VAL B  64      37.742  25.401  18.708  4.00  1.00            
ATOM   1259    C VAL B  64      38.649  23.995  22.091  4.00  1.00            
ATOM   1260    O VAL B  64      38.250  22.844  22.251  4.00  1.00            
ATOM   1261    N GLU B  65      38.900  24.808  23.141  4.00  1.00            
ATOM   1262   CA GLU B  65      38.573  24.340  24.462  4.00  1.00            
ATOM   1263   CB GLU B  65      39.523  24.757  25.599  4.00  1.00            
ATOM   1264   CG GLU B  65      40.791  23.919  25.752  4.00  1.00            
ATOM   1265   CD GLU B  65      41.290  24.164  27.171  4.00  1.00            
ATOM   1266  OE1 GLU B  65      40.526  24.784  27.958  4.00  1.00            
ATOM   1267  OE2 GLU B  65      42.430  23.734  27.492  4.00  1.00            
ATOM   1268    C GLU B  65      37.261  24.974  24.812  4.00  1.00            
ATOM   1269    O GLU B  65      37.140  26.198  24.813  4.00  1.00            
ATOM   1270    N ILE B  66      36.224  24.163  25.102  4.00  1.00            
ATOM   1271   CA ILE B  66      34.986  24.767  25.508  4.00  1.00            
ATOM   1272   CB ILE B  66      33.792  24.332  24.708  4.00  1.00            
ATOM   1273  CG1 ILE B  66      33.950  24.732  23.229  4.00  1.00            
ATOM   1274  CG2 ILE B  66      32.546  24.947  25.367  4.00  1.00            
ATOM   1275  CD1 ILE B  66      35.066  23.985  22.503  4.00  1.00            
ATOM   1276    C ILE B  66      34.767  24.354  26.915  4.00  1.00            
ATOM   1277    O ILE B  66      34.646  23.170  27.222  4.00  1.00            
ATOM   1278    N CYS B  67      34.740  25.347  27.821  3.00  1.00            
ATOM   1279   CA CYS B  67      34.596  25.075  29.216  3.00  1.00            
ATOM   1280   CB CYS B  67      33.332  24.264  29.556  3.00  1.00            
ATOM   1281   SG CYS B  67      31.802  25.170  29.180  3.00  1.00            
ATOM   1282    C CYS B  67      35.796  24.299  29.647  3.00  1.00            
ATOM   1283    O CYS B  67      35.817  23.697  30.719  3.00  1.00            
ATOM   1284    N GLY B  68      36.845  24.311  28.805  3.00  1.00            
ATOM   1285   CA GLY B  68      38.073  23.663  29.132  3.00  1.00            
ATOM   1286    C GLY B  68      38.106  22.284  28.548  3.00  1.00            
ATOM   1287    O GLY B  68      39.190  21.749  28.324  3.00  1.00            
ATOM   1288    N HIS B  69      36.945  21.650  28.276  4.00  1.00            
ATOM   1289   CA HIS B  69      37.085  20.342  27.701  4.00  1.00            
ATOM   1290  ND1 HIS B  69      36.067  17.602  25.958  4.00  1.00            
ATOM   1291   CG HIS B  69      36.172  18.081  27.244  4.00  1.00            
ATOM   1292   CB HIS B  69      35.816  19.476  27.662  4.00  1.00            
ATOM   1293  NE2 HIS B  69      36.951  15.964  27.174  4.00  1.00            
ATOM   1294  CD2 HIS B  69      36.711  17.066  27.975  4.00  1.00            
ATOM   1295  CE1 HIS B  69      36.547  16.332  25.972  4.00  1.00            
ATOM   1296    C HIS B  69      37.565  20.560  26.302  4.00  1.00            
ATOM   1297    O HIS B  69      37.063  21.439  25.602  4.00  1.00            
ATOM   1298    N LYS B  70      38.571  19.780  25.856  4.00  1.00            
ATOM   1299   CA LYS B  70      39.085  19.991  24.533  4.00  1.00            
ATOM   1300   CB LYS B  70      40.471  19.369  24.277  4.00  1.00            
ATOM   1301   CG LYS B  70      41.611  20.105  24.987  4.00  1.00            
ATOM   1302   CD LYS B  70      42.935  19.336  25.013  4.00  1.00            
ATOM   1303   CE LYS B  70      43.612  19.223  23.646  4.00  1.00            
ATOM   1304   NZ LYS B  70      44.911  18.524  23.782  4.00  1.00            
ATOM   1305    C LYS B  70      38.129  19.417  23.552  4.00  1.00            
ATOM   1306    O LYS B  70      37.589  18.329  23.745  4.00  1.00            
ATOM   1307    N ALA B  71      37.878  20.176  22.471  4.00  1.00            
ATOM   1308   CA ALA B  71      37.023  19.698  21.435  4.00  1.00            
ATOM   1309   CB ALA B  71      35.635  20.364  21.418  4.00  1.00            
ATOM   1310    C ALA B  71      37.689  20.030  20.157  4.00  1.00            
ATOM   1311    O ALA B  71      38.307  21.085  20.021  4.00  1.00            
ATOM   1312    N ILE B  72      37.610  19.116  19.179  4.00  1.00            
ATOM   1313   CA ILE B  72      38.249  19.459  17.956  4.00  1.00            
ATOM   1314   CB ILE B  72      39.576  18.786  17.750  4.00  1.00            
ATOM   1315  CG1 ILE B  72      40.325  19.438  16.574  4.00  1.00            
ATOM   1316  CG2 ILE B  72      39.327  17.279  17.581  4.00  1.00            
ATOM   1317  CD1 ILE B  72      41.800  19.049  16.487  4.00  1.00            
ATOM   1318    C ILE B  72      37.365  19.068  16.827  4.00  1.00            
ATOM   1319    O ILE B  72      36.648  18.072  16.905  4.00  1.00            
ATOM   1320    N GLY B  73      37.392  19.858  15.737  4.00  1.00            
ATOM   1321   CA GLY B  73      36.562  19.515  14.625  4.00  1.00            
ATOM   1322    C GLY B  73      36.390  20.710  13.758  4.00  1.00            
ATOM   1323    O GLY B  73      37.252  21.582  13.671  4.00  1.00            
ATOM   1324    N THR B  74      35.223  20.760  13.097  4.00  1.00            
ATOM   1325   CA THR B  74      34.944  21.767  12.127  4.00  1.00            
ATOM   1326   CB THR B  74      33.685  21.492  11.356  4.00  1.00            
ATOM   1327  OG1 THR B  74      33.770  20.240  10.691  4.00  1.00            
ATOM   1328  CG2 THR B  74      33.474  22.624  10.339  4.00  1.00            
ATOM   1329    C THR B  74      34.749  23.092  12.765  4.00  1.00            
ATOM   1330    O THR B  74      34.260  23.209  13.888  4.00  1.00            
ATOM   1331    N VAL B  75      35.172  24.134  12.027  4.00  1.00            
ATOM   1332   CA VAL B  75      34.961  25.480  12.444  4.00  1.00            
ATOM   1333   CB VAL B  75      36.152  26.089  13.132  4.00  1.00            
ATOM   1334  CG1 VAL B  75      37.296  26.217  12.116  4.00  1.00            
ATOM   1335  CG2 VAL B  75      35.731  27.421  13.776  4.00  1.00            
ATOM   1336    C VAL B  75      34.674  26.258  11.220  4.00  1.00            
ATOM   1337    O VAL B  75      35.275  26.041  10.169  4.00  1.00            
ATOM   1338    N LEU B  76      33.718  27.187  11.334  4.00  1.00            
ATOM   1339   CA LEU B  76      33.352  27.968  10.203  4.00  1.00            
ATOM   1340   CB LEU B  76      31.833  27.864   9.931  4.00  1.00            
ATOM   1341   CG LEU B  76      31.262  28.649   8.733  4.00  1.00            
ATOM   1342  CD1 LEU B  76      29.773  28.317   8.542  4.00  1.00            
ATOM   1343  CD2 LEU B  76      31.462  30.162   8.869  4.00  1.00            
ATOM   1344    C LEU B  76      33.738  29.370  10.559  4.00  1.00            
ATOM   1345    O LEU B  76      33.655  29.769  11.719  4.00  1.00            
ATOM   1346    N VAL B  77      34.197  30.155   9.565  4.00  1.00            
ATOM   1347   CA VAL B  77      34.658  31.486   9.839  4.00  1.00            
ATOM   1348   CB VAL B  77      36.013  31.740   9.261  4.00  1.00            
ATOM   1349  CG1 VAL B  77      36.421  33.189   9.569  4.00  1.00            
ATOM   1350  CG2 VAL B  77      36.968  30.657   9.777  4.00  1.00            
ATOM   1351    C VAL B  77      33.756  32.444   9.139  4.00  1.00            
ATOM   1352    O VAL B  77      33.200  32.131   8.087  4.00  1.00            
ATOM   1353    N GLY B  78      33.584  33.652   9.711  1.00  1.00            
ATOM   1354   CA GLY B  78      32.770  34.608   9.025  1.00  1.00            
ATOM   1355    C GLY B  78      32.372  35.682   9.955  1.00  1.00            
ATOM   1356    O GLY B  78      32.750  35.736  11.125  1.00  1.00            
ATOM   1357    N PRO B  79      31.607  36.559   9.383  1.00  1.00            
ATOM   1358   CA PRO B  79      31.056  37.615  10.159  1.00  1.00            
ATOM   1359   CD PRO B  79      31.794  36.937   7.993  1.00  1.00            
ATOM   1360   CB PRO B  79      30.450  38.596   9.160  1.00  1.00            
ATOM   1361   CG PRO B  79      31.324  38.399   7.906  1.00  1.00            
ATOM   1362    C PRO B  79      30.085  36.868  11.005  1.00  1.00            
ATOM   1363    O PRO B  79      29.593  35.829  10.566  1.00  1.00            
ATOM   1364    N THR B  80      29.814  37.346  12.224  1.00  1.00            
ATOM   1365   CA THR B  80      28.984  36.612  13.125  1.00  1.00            
ATOM   1366   CB THR B  80      29.717  36.351  14.400  1.00  1.00            
ATOM   1367  OG1 THR B  80      30.449  37.513  14.764  1.00  1.00            
ATOM   1368  CG2 THR B  80      30.668  35.161  14.182  1.00  1.00            
ATOM   1369    C THR B  80      27.626  37.247  13.267  1.00  1.00            
ATOM   1370    O THR B  80      26.790  36.852  12.456  1.00  1.00            
ATOM   1371    N PRO B  81      27.206  38.156  14.134  1.00  1.00            
ATOM   1372   CA PRO B  81      27.899  38.836  15.209  1.00  1.00            
ATOM   1373   CD PRO B  81      25.835  38.619  14.006  1.00  1.00            
ATOM   1374   CB PRO B  81      26.964  39.959  15.658  1.00  1.00            
ATOM   1375   CG PRO B  81      25.568  39.454  15.264  1.00  1.00            
ATOM   1376    C PRO B  81      28.250  37.975  16.356  1.00  1.00            
ATOM   1377    O PRO B  81      29.115  38.372  17.135  1.00  1.00            
ATOM   1378    N VAL B  82      27.617  36.809  16.504  1.00  1.00            
ATOM   1379   CA VAL B  82      28.034  36.103  17.660  1.00  1.00            
ATOM   1380   CB VAL B  82      26.933  35.817  18.637  1.00  1.00            
ATOM   1381  CG1 VAL B  82      27.504  34.956  19.777  1.00  1.00            
ATOM   1382  CG2 VAL B  82      26.349  37.160  19.115  1.00  1.00            
ATOM   1383    C VAL B  82      28.656  34.821  17.272  1.00  1.00            
ATOM   1384    O VAL B  82      28.191  34.118  16.377  1.00  1.00            
ATOM   1385    N ASN B  83      29.769  34.511  17.956  1.00  1.00            
ATOM   1386   CA ASN B  83      30.448  33.278  17.756  1.00  1.00            
ATOM   1387   CB ASN B  83      31.784  33.224  18.514  1.00  1.00            
ATOM   1388   CG ASN B  83      32.346  31.810  18.508  1.00  1.00            
ATOM   1389  OD1 ASN B  83      32.478  31.172  17.465  1.00  1.00            
ATOM   1390  ND2 ASN B  83      32.687  31.305  19.724  1.00  1.00            
ATOM   1391    C ASN B  83      29.569  32.240  18.325  1.00  1.00            
ATOM   1392    O ASN B  83      29.091  32.368  19.451  1.00  1.00            
ATOM   1393    N ILE B  84      29.310  31.176  17.554  4.00  1.00            
ATOM   1394   CA ILE B  84      28.436  30.220  18.130  4.00  1.00            
ATOM   1395   CB ILE B  84      27.039  30.265  17.570  4.00  1.00            
ATOM   1396  CG1 ILE B  84      27.019  29.974  16.061  4.00  1.00            
ATOM   1397  CG2 ILE B  84      26.441  31.630  17.952  4.00  1.00            
ATOM   1398  CD1 ILE B  84      25.603  29.821  15.500  4.00  1.00            
ATOM   1399    C ILE B  84      29.014  28.832  18.007  4.00  1.00            
ATOM   1400    O ILE B  84      29.591  28.476  16.982  4.00  1.00            
ATOM   1401    N ILE B  85      28.872  28.017  19.084  4.00  1.00            
ATOM   1402   CA ILE B  85      29.358  26.657  19.148  4.00  1.00            
ATOM   1403   CB ILE B  85      29.974  26.313  20.470  4.00  1.00            
ATOM   1404  CG1 ILE B  85      31.210  27.205  20.682  4.00  1.00            
ATOM   1405  CG2 ILE B  85      30.283  24.807  20.490  4.00  1.00            
ATOM   1406  CD1 ILE B  85      31.768  27.182  22.103  4.00  1.00            
ATOM   1407    C ILE B  85      28.161  25.792  18.902  4.00  1.00            
ATOM   1408    O ILE B  85      27.083  26.051  19.434  4.00  1.00            
ATOM   1409    N GLY B  86      28.306  24.746  18.063  1.00  1.00            
ATOM   1410   CA GLY B  86      27.133  24.012  17.683  1.00  1.00            
ATOM   1411    C GLY B  86      27.229  22.581  18.024  1.00  1.00            
ATOM   1412    O GLY B  86      28.107  22.146  18.761  1.00  1.00            
ATOM   1413    N ARG B  87      26.310  21.819  17.408  2.00  1.00            
ATOM   1414   CA ARG B  87      26.106  20.440  17.691  2.00  1.00            
ATOM   1415   CB ARG B  87      25.129  19.745  16.729  2.00  1.00            
ATOM   1416   CG ARG B  87      23.750  20.382  16.568  2.00  1.00            
ATOM   1417   CD ARG B  87      22.863  19.555  15.635  2.00  1.00            
ATOM   1418   NE ARG B  87      23.656  19.289  14.399  2.00  1.00            
ATOM   1419   CZ ARG B  87      23.922  18.003  14.024  2.00  1.00            
ATOM   1420  NH1 ARG B  87      23.435  16.962  14.761  2.00  1.00            
ATOM   1421  NH2 ARG B  87      24.685  17.754  12.919  2.00  1.00            
ATOM   1422    C ARG B  87      27.383  19.704  17.469  2.00  1.00            
ATOM   1423    O ARG B  87      27.734  18.831  18.263  2.00  1.00            
ATOM   1424    N ASN B  88      28.110  20.040  16.385  2.00  1.00            
ATOM   1425   CA ASN B  88      29.299  19.309  16.048  2.00  1.00            
ATOM   1426   CB ASN B  88      30.038  19.921  14.842  2.00  1.00            
ATOM   1427   CG ASN B  88      31.095  18.937  14.357  2.00  1.00            
ATOM   1428  OD1 ASN B  88      31.936  18.474  15.126  2.00  1.00            
ATOM   1429  ND2 ASN B  88      31.048  18.604  13.038  2.00  1.00            
ATOM   1430    C ASN B  88      30.201  19.376  17.223  2.00  1.00            
ATOM   1431    O ASN B  88      30.709  18.362  17.697  2.00  1.00            
ATOM   1432    N LEU B  89      30.401  20.597  17.731  2.00  1.00            
ATOM   1433   CA LEU B  89      31.257  20.790  18.851  2.00  1.00            
ATOM   1434   CB LEU B  89      31.759  22.237  18.978  2.00  1.00            
ATOM   1435   CG LEU B  89      32.829  22.549  17.908  2.00  1.00            
ATOM   1436  CD1 LEU B  89      34.135  21.789  18.196  2.00  1.00            
ATOM   1437  CD2 LEU B  89      32.319  22.249  16.487  2.00  1.00            
ATOM   1438    C LEU B  89      30.678  20.295  20.135  2.00  1.00            
ATOM   1439    O LEU B  89      31.385  19.737  20.972  2.00  1.00            
ATOM   1440    N LEU B  90      29.363  20.465  20.313  2.00  1.00            
ATOM   1441   CA LEU B  90      28.727  20.154  21.552  2.00  1.00            
ATOM   1442   CB LEU B  90      27.224  20.489  21.547  2.00  1.00            
ATOM   1443   CG LEU B  90      26.923  21.966  21.225  2.00  1.00            
ATOM   1444  CD1 LEU B  90      25.439  22.303  21.434  2.00  1.00            
ATOM   1445  CD2 LEU B  90      27.880  22.912  21.966  2.00  1.00            
ATOM   1446    C LEU B  90      28.836  18.707  21.849  2.00  1.00            
ATOM   1447    O LEU B  90      29.027  18.330  23.001  2.00  1.00            
ATOM   1448    N THR B  91      28.714  17.844  20.833  3.00  1.00            
ATOM   1449   CA THR B  91      28.772  16.445  21.116  3.00  1.00            
ATOM   1450   CB THR B  91      28.627  15.602  19.882  3.00  1.00            
ATOM   1451  OG1 THR B  91      28.554  14.228  20.231  3.00  1.00            
ATOM   1452  CG2 THR B  91      29.825  15.861  18.954  3.00  1.00            
ATOM   1453    C THR B  91      30.114  16.174  21.724  3.00  1.00            
ATOM   1454    O THR B  91      30.231  15.357  22.636  3.00  1.00            
ATOM   1455    N GLN B  92      31.166  16.875  21.254  3.00  1.00            
ATOM   1456   CA GLN B  92      32.473  16.643  21.799  3.00  1.00            
ATOM   1457   CB GLN B  92      33.575  17.502  21.157  3.00  1.00            
ATOM   1458   CG GLN B  92      34.967  17.197  21.717  3.00  1.00            
ATOM   1459   CD GLN B  92      35.535  16.009  20.953  3.00  1.00            
ATOM   1460  OE1 GLN B  92      36.046  16.161  19.844  3.00  1.00            
ATOM   1461  NE2 GLN B  92      35.447  14.792  21.555  3.00  1.00            
ATOM   1462    C GLN B  92      32.451  16.979  23.253  3.00  1.00            
ATOM   1463    O GLN B  92      32.954  16.225  24.084  3.00  1.00            
ATOM   1464    N ILE B  93      31.846  18.128  23.600  3.00  1.00            
ATOM   1465   CA ILE B  93      31.722  18.497  24.977  3.00  1.00            
ATOM   1466   CB ILE B  93      31.780  19.996  25.130  3.00  1.00            
ATOM   1467  CG1 ILE B  93      31.630  20.428  26.594  3.00  1.00            
ATOM   1468  CG2 ILE B  93      30.815  20.649  24.123  3.00  1.00            
ATOM   1469  CD1 ILE B  93      31.948  21.905  26.817  3.00  1.00            
ATOM   1470    C ILE B  93      30.383  17.963  25.368  3.00  1.00            
ATOM   1471    O ILE B  93      29.416  18.720  25.456  3.00  1.00            
ATOM   1472    N GLY B  94      30.362  16.640  25.693  3.00  1.00            
ATOM   1473   CA GLY B  94      29.189  15.824  25.898  3.00  1.00            
ATOM   1474    C GLY B  94      28.194  16.625  26.641  3.00  1.00            
ATOM   1475    O GLY B  94      28.345  16.921  27.825  3.00  1.00            
ATOM   1476    N CYS B  95      27.129  16.999  25.915  1.00  1.00            
ATOM   1477   CA CYS B  95      26.199  17.911  26.477  1.00  1.00            
ATOM   1478   CB CYS B  95      26.224  19.282  25.777  1.00  1.00            
ATOM   1479   SG CYS B  95      25.842  19.165  24.000  1.00  1.00            
ATOM   1480    C CYS B  95      24.817  17.390  26.336  1.00  1.00            
ATOM   1481    O CYS B  95      24.546  16.492  25.541  1.00  1.00            
ATOM   1482    N THR B  96      23.899  17.943  27.151  4.00  1.00            
ATOM   1483   CA THR B  96      22.551  17.504  27.022  4.00  1.00            
ATOM   1484   CB THR B  96      22.213  16.351  27.923  4.00  1.00            
ATOM   1485  OG1 THR B  96      22.353  16.729  29.284  4.00  1.00            
ATOM   1486  CG2 THR B  96      23.162  15.185  27.594  4.00  1.00            
ATOM   1487    C THR B  96      21.614  18.611  27.344  4.00  1.00            
ATOM   1488    O THR B  96      21.937  19.526  28.101  4.00  1.00            
ATOM   1489    N LEU B  97      20.416  18.552  26.735  4.00  1.00            
ATOM   1490   CA LEU B  97      19.390  19.489  27.061  4.00  1.00            
ATOM   1491   CB LEU B  97      18.446  19.831  25.895  4.00  1.00            
ATOM   1492   CG LEU B  97      19.125  20.666  24.792  4.00  1.00            
ATOM   1493  CD1 LEU B  97      20.245  19.880  24.092  4.00  1.00            
ATOM   1494  CD2 LEU B  97      18.093  21.244  23.811  4.00  1.00            
ATOM   1495    C LEU B  97      18.610  18.828  28.149  4.00  1.00            
ATOM   1496    O LEU B  97      18.531  17.602  28.208  4.00  1.00            
ATOM   1497    N ASN B  98      18.021  19.622  29.061  4.00  1.00            
ATOM   1498   CA ASN B  98      17.374  19.009  30.183  4.00  1.00            
ATOM   1499   CB ASN B  98      17.997  19.449  31.522  4.00  1.00            
ATOM   1500   CG ASN B  98      17.480  18.578  32.659  4.00  1.00            
ATOM   1501  OD1 ASN B  98      17.567  17.352  32.615  4.00  1.00            
ATOM   1502  ND2 ASN B  98      16.932  19.235  33.717  4.00  1.00            
ATOM   1503    C ASN B  98      15.945  19.395  30.189  4.00  1.00            
ATOM   1504    O ASN B  98      15.504  20.263  29.439  4.00  1.00            
ATOM   1505    N PHE B  99      15.172  18.699  31.033  1.00  1.00            
ATOM   1506   CA PHE B  99      13.788  19.001  31.136  1.00  1.00            
ATOM   1507   CB PHE B  99      12.960  17.853  31.746  1.00  1.00            
ATOM   1508   CG PHE B  99      13.369  17.678  33.170  1.00  1.00            
ATOM   1509  CD1 PHE B  99      14.413  16.845  33.504  1.00  1.00            
ATOM   1510  CD2 PHE B  99      12.712  18.352  34.175  1.00  1.00            
ATOM   1511  CE1 PHE B  99      14.791  16.685  34.817  1.00  1.00            
ATOM   1512  CE2 PHE B  99      13.085  18.195  35.488  1.00  1.00            
ATOM   1513   CZ PHE B  99      14.127  17.360  35.812  1.00  1.00            
ATOM   1514    C PHE B  99      13.675  20.191  32.073  1.00  1.00            
ATOM   1515    O PHE B  99      14.737  20.652  32.567  1.00  1.00            
ATOM   1516  OXT PHE B  99      12.526  20.651  32.310  1.00  1.00            
ATOM   1517    N ASN C   1      17.309  15.038   7.885  4.00  0.00            
ATOM   1518   CA ASN C   1      16.305  14.462   6.961  4.00  0.00            
ATOM   1519   CB ASN C   1      15.474  13.371   7.667  4.00  0.00            
ATOM   1520   CG ASN C   1      14.589  12.660   6.640  4.00  0.00            
ATOM   1521  OD1 ASN C   1      13.999  13.281   5.756  4.00  0.00            
ATOM   1522  ND2 ASN C   1      14.486  11.310   6.761  4.00  0.00            
ATOM   1523    C ASN C   1      15.368  15.526   6.516  4.00  0.00            
ATOM   1524    O ASN C   1      15.582  16.179   5.497  4.00  0.00            
ATOM   1525    N VAL C   2      14.289  15.721   7.291  4.00  0.00            
ATOM   1526   CA VAL C   2      13.293  16.663   6.894  4.00  0.00            
ATOM   1527   CB VAL C   2      12.177  16.770   7.893  4.00  0.00            
ATOM   1528  CG1 VAL C   2      11.222  17.888   7.443  4.00  0.00            
ATOM   1529  CG2 VAL C   2      11.505  15.393   8.038  4.00  0.00            
ATOM   1530    C VAL C   2      13.900  18.014   6.787  4.00  0.00            
ATOM   1531    O VAL C   2      13.832  18.645   5.733  4.00  0.00            
ATOM   1532    N VAL C   3      14.537  18.493   7.869  4.00  0.00            
ATOM   1533   CA VAL C   3      15.087  19.804   7.756  4.00  0.00            
ATOM   1534   CB VAL C   3      14.475  20.808   8.688  4.00  0.00            
ATOM   1535  CG1 VAL C   3      15.206  22.152   8.510  4.00  0.00            
ATOM   1536  CG2 VAL C   3      12.965  20.881   8.407  4.00  0.00            
ATOM   1537    C VAL C   3      16.534  19.739   8.081  4.00  0.00            
ATOM   1538    O VAL C   3      16.927  19.352   9.181  4.00  0.00            
ATOM   1539    N ASN C   4      17.365  20.119   7.101  4.00  0.00            
ATOM   1540   CA ASN C   4      18.775  20.150   7.311  4.00  0.00            
ATOM   1541   CB ASN C   4      19.408  18.752   7.419  4.00  0.00            
ATOM   1542   CG ASN C   4      20.873  18.915   7.802  4.00  0.00            
ATOM   1543  OD1 ASN C   4      21.272  19.938   8.352  4.00  0.00            
ATOM   1544  ND2 ASN C   4      21.698  17.877   7.497  4.00  0.00            
ATOM   1545    C ASN C   4      19.345  20.781   6.090  4.00  0.00            
ATOM   1546    O ASN C   4      18.701  20.822   5.044  4.00  0.00            
ATOM   1547    N SER C   5      20.574  21.311   6.201  4.00  0.00            
ATOM   1548   CA SER C   5      21.204  21.862   5.043  4.00  0.00            
ATOM   1549   CB SER C   5      21.191  23.398   4.962  4.00  0.00            
ATOM   1550   OG SER C   5      19.858  23.870   4.823  4.00  0.00            
ATOM   1551    C SER C   5      22.622  21.436   5.100  4.00  0.00            
ATOM   1552    O SER C   5      23.052  20.841   6.087  4.00  0.00            
ATOM   1553    N GLY C   6      23.368  21.672   4.005  4.00  0.00            
ATOM   1554   CA GLY C   6      24.764  21.386   4.070  4.00  0.00            
ATOM   1555    C GLY C   6      25.293  22.512   4.886  4.00  0.00            
ATOM   1556    O GLY C   6      25.811  23.500   4.366  4.00  0.00            
ATOM   1557    N GLY C   7      25.159  22.373   6.213  4.00  0.00            
ATOM   1558   CA GLY C   7      25.544  23.402   7.119  4.00  0.00            
ATOM   1559    C GLY C   7      24.323  24.244   7.327  4.00  0.00            
ATOM   1560    O GLY C   7      23.762  24.770   6.367  4.00  0.00            
ATOM   1561    N MET C   8      23.869  24.399   8.589  4.00  0.00            
ATOM   1562   CA MET C   8      22.723  25.235   8.825  4.00  0.00            
ATOM   1563   CB MET C   8      21.398  24.493   9.075  4.00  0.00            
ATOM   1564   CG MET C   8      20.814  23.796   7.851  4.00  0.00            
ATOM   1565   SD MET C   8      19.158  23.093   8.108  4.00  0.00            
ATOM   1566   CE MET C   8      18.311  24.699   8.151  4.00  0.00            
ATOM   1567    C MET C   8      22.956  26.005  10.064  4.00  0.00            
ATOM   1568    O MET C   8      23.502  25.500  11.044  4.00  0.00            
ATOM   1569    N VAL C   9      22.544  27.277  10.044  4.00  0.00            
ATOM   1570   CA VAL C   9      22.698  28.011  11.246  4.00  0.00            
ATOM   1571   CB VAL C   9      23.731  29.094  11.164  4.00  0.00            
ATOM   1572  CG1 VAL C   9      23.710  29.895  12.478  4.00  0.00            
ATOM   1573  CG2 VAL C   9      25.092  28.447  10.856  4.00  0.00            
ATOM   1574    C VAL C   9      21.410  28.685  11.527  4.00  0.00            
ATOM   1575    O VAL C   9      20.839  29.347  10.661  4.00  0.00            
ATOM   1576    N MET C  10      20.908  28.518  12.760  4.00  0.00            
ATOM   1577   CA MET C  10      19.722  29.233  13.081  4.00  0.00            
ATOM   1578   CB MET C  10      18.549  28.371  13.580  4.00  0.00            
ATOM   1579   CG MET C  10      17.908  27.501  12.501  4.00  0.00            
ATOM   1580   SD MET C  10      18.927  26.093  11.975  4.00  0.00            
ATOM   1581   CE MET C  10      18.824  25.258  13.585  4.00  0.00            
ATOM   1582    C MET C  10      20.061  30.165  14.197  4.00  0.00            
ATOM   1583    O MET C  10      20.014  29.783  15.365  4.00  0.00            
ATOM   1584    N MET C  11      20.426  31.423  13.878  4.00  0.00            
ATOM   1585   CA MET C  11      20.671  32.332  14.956  4.00  0.00            
ATOM   1586   CB MET C  11      22.151  32.703  15.167  4.00  0.00            
ATOM   1587   CG MET C  11      22.364  33.579  16.405  4.00  0.00            
ATOM   1588   SD MET C  11      24.096  33.811  16.911  4.00  0.00            
ATOM   1589   CE MET C  11      24.562  34.813  15.472  4.00  0.00            
ATOM   1590    C MET C  11      19.937  33.568  14.662  4.00  0.00            
ATOM   1591    O MET C  11      20.333  34.377  13.823  4.00  0.00            
ATOM   1592    N VAL C  12      18.809  33.730  15.356  4.00  0.00            
ATOM   1593   CA VAL C  12      18.110  34.948  15.140  4.00  0.00            
ATOM   1594   CB VAL C  12      16.696  34.728  14.714  4.00  0.00            
ATOM   1595  CG1 VAL C  12      16.031  36.097  14.514  4.00  0.00            
ATOM   1596  CG2 VAL C  12      16.688  33.840  13.462  4.00  0.00            
ATOM   1597    C VAL C  12      18.075  35.598  16.495  4.00  0.00            
ATOM   1598    O VAL C  12      17.283  35.199  17.348  4.00  0.00            
ATOM   1599    N PRO C  13      18.915  36.570  16.742  4.00  0.00            
ATOM   1600   CA PRO C  13      18.908  37.237  18.021  4.00  0.00            
ATOM   1601   CD PRO C  13      20.185  36.698  16.055  4.00  0.00            
ATOM   1602   CB PRO C  13      20.269  37.933  18.136  4.00  0.00            
ATOM   1603   CG PRO C  13      20.829  37.937  16.700  4.00  0.00            
ATOM   1604    C PRO C  13      17.756  38.150  17.889  4.00  0.00            
ATOM   1605    O PRO C  13      17.403  38.453  16.751  4.00  0.00            
ATOM   1606    N GLY C  14      17.103  38.612  18.969  4.00  0.00            
ATOM   1607   CA GLY C  14      16.079  39.443  18.448  4.00  0.00            
ATOM   1608    C GLY C  14      15.187  40.088  19.426  4.00  0.00            
ATOM   1609    O GLY C  14      14.916  39.602  20.523  4.00  0.00            
ATOM   1610    N ALA C  15      14.717  41.258  18.966  4.00  0.00            
ATOM   1611   CA ALA C  15      13.695  42.014  19.590  4.00  0.00            
ATOM   1612   CB ALA C  15      13.715  43.509  19.226  4.00  0.00            
ATOM   1613    C ALA C  15      12.455  41.436  19.018  4.00  0.00            
ATOM   1614    O ALA C  15      12.510  40.673  18.057  4.00  0.00            
ATOM   1615    N GLY C  16      11.293  41.750  19.599  4.00  0.00            
ATOM   1616   CA GLY C  16      10.136  41.176  19.000  4.00  0.00            
ATOM   1617    C GLY C  16       9.122  40.990  20.121  4.00  0.00            
ATOM   1618    O GLY C  16       8.811  39.813  20.446  4.00  0.00            
ATOM   1619  OXT GLY C  16       8.650  42.021  20.668  4.00  0.00            
END
