# Supplementary material for: Integrative modeling of diverse protein-peptide systems using CABS-dock
Source: PLoS Comput Biol. 2023 Jul 5;19(7):e1011275. doi: 10.1371/journal.pcbi.1011275 (PMC10351741; doi:10.1371/journal.pcbi.1011275)
Supplement: S1 File — Files in pdb format containing atomic coordinates of the structures obtained in this study: the highest-scored amyloid models and 10 examples of the docked peptide for each enzyme-substrate complex. (ZIP) [file pcbi.1011275.s006.zip › 15_HIV1_NVVNSGGMVMMVPGAG/24.pdb]

CRYST1    0.000    0.000    0.000   0.00   0.00   0.00 P 1           1
ATOM      1    N PRO A   1      12.526  14.399  30.305  1.00  1.00            
ATOM      2   CA PRO A   1      13.196  13.645  29.211  1.00  1.00            
ATOM      3   CD PRO A   1      11.161  14.839  29.849  1.00  1.00            
ATOM      4   CB PRO A   1      12.292  13.773  27.987  1.00  1.00            
ATOM      5   CG PRO A   1      10.897  14.066  28.551  1.00  1.00            
ATOM      6    C PRO A   1      14.517  14.297  29.012  1.00  1.00            
ATOM      7    O PRO A   1      14.693  15.438  29.436  1.00  1.00            
ATOM      8    N GLN A   2      15.459  13.590  28.369  4.00  1.00            
ATOM      9   CA GLN A   2      16.743  14.171  28.150  4.00  1.00            
ATOM     10   CB GLN A   2      17.917  13.290  28.620  4.00  1.00            
ATOM     11   CG GLN A   2      18.027  13.097  30.136  4.00  1.00            
ATOM     12   CD GLN A   2      17.044  12.026  30.594  4.00  1.00            
ATOM     13  OE1 GLN A   2      15.831  12.223  30.570  4.00  1.00            
ATOM     14  NE2 GLN A   2      17.582  10.859  31.039  4.00  1.00            
ATOM     15    C GLN A   2      16.906  14.336  26.680  4.00  1.00            
ATOM     16    O GLN A   2      16.472  13.498  25.891  4.00  1.00            
ATOM     17    N ILE A   3      17.528  15.455  26.278  4.00  1.00            
ATOM     18   CA ILE A   3      17.796  15.663  24.893  4.00  1.00            
ATOM     19   CB ILE A   3      17.380  17.006  24.377  4.00  1.00            
ATOM     20  CG1 ILE A   3      15.854  17.180  24.470  4.00  1.00            
ATOM     21  CG2 ILE A   3      17.933  17.130  22.950  4.00  1.00            
ATOM     22  CD1 ILE A   3      15.075  16.157  23.646  4.00  1.00            
ATOM     23    C ILE A   3      19.283  15.602  24.760  4.00  1.00            
ATOM     24    O ILE A   3      20.008  16.314  25.453  4.00  1.00            
ATOM     25    N THR A   4      19.776  14.719  23.872  1.00  1.00            
ATOM     26   CA THR A   4      21.187  14.613  23.653  1.00  1.00            
ATOM     27   CB THR A   4      21.691  13.198  23.643  1.00  1.00            
ATOM     28  OG1 THR A   4      21.379  12.563  24.875  1.00  1.00            
ATOM     29  CG2 THR A   4      23.216  13.210  23.436  1.00  1.00            
ATOM     30    C THR A   4      21.397  15.191  22.302  1.00  1.00            
ATOM     31    O THR A   4      20.437  15.362  21.551  1.00  1.00            
ATOM     32    N LEU A   5      22.645  15.537  21.943  1.00  1.00            
ATOM     33   CA LEU A   5      22.694  16.215  20.692  1.00  1.00            
ATOM     34   CB LEU A   5      23.100  17.692  20.867  1.00  1.00            
ATOM     35   CG LEU A   5      23.183  18.508  19.562  1.00  1.00            
ATOM     36  CD1 LEU A   5      21.847  18.526  18.813  1.00  1.00            
ATOM     37  CD2 LEU A   5      23.740  19.914  19.824  1.00  1.00            
ATOM     38    C LEU A   5      23.628  15.611  19.696  1.00  1.00            
ATOM     39    O LEU A   5      24.643  16.211  19.346  1.00  1.00            
ATOM     40    N TRP A   6      23.362  14.387  19.220  1.00  1.00            
ATOM     41   CA TRP A   6      24.147  14.000  18.091  1.00  1.00            
ATOM     42   CB TRP A   6      24.144  12.480  17.847  1.00  1.00            
ATOM     43   CG TRP A   6      25.052  12.038  16.724  1.00  1.00            
ATOM     44  CD2 TRP A   6      26.482  11.967  16.837  1.00  1.00            
ATOM     45  CD1 TRP A   6      24.745  11.667  15.447  1.00  1.00            
ATOM     46  NE1 TRP A   6      25.896  11.359  14.760  1.00  1.00            
ATOM     47  CE2 TRP A   6      26.972  11.543  15.602  1.00  1.00            
ATOM     48  CE3 TRP A   6      27.319  12.238  17.881  1.00  1.00            
ATOM     49  CZ2 TRP A   6      28.312  11.382  15.393  1.00  1.00            
ATOM     50  CZ3 TRP A   6      28.669  12.072  17.668  1.00  1.00            
ATOM     51  CH2 TRP A   6      29.156  11.652  16.448  1.00  1.00            
ATOM     52    C TRP A   6      23.548  14.701  16.915  1.00  1.00            
ATOM     53    O TRP A   6      24.247  15.328  16.122  1.00  1.00            
ATOM     54    N LYS A   7      22.200  14.625  16.801  1.00  1.00            
ATOM     55   CA LYS A   7      21.518  15.244  15.701  1.00  1.00            
ATOM     56   CB LYS A   7      21.104  14.264  14.591  1.00  1.00            
ATOM     57   CG LYS A   7      22.305  13.674  13.849  1.00  1.00            
ATOM     58   CD LYS A   7      21.937  12.634  12.789  1.00  1.00            
ATOM     59   CE LYS A   7      21.308  13.250  11.537  1.00  1.00            
ATOM     60   NZ LYS A   7      21.192  12.231  10.474  1.00  1.00            
ATOM     61    C LYS A   7      20.287  15.932  16.208  1.00  1.00            
ATOM     62    O LYS A   7      19.606  15.418  17.094  1.00  1.00            
ATOM     63    N ARG A   8      20.010  17.149  15.678  1.00  1.00            
ATOM     64   CA ARG A   8      18.807  17.872  15.994  1.00  1.00            
ATOM     65   CB ARG A   8      17.566  16.955  16.112  1.00  1.00            
ATOM     66   CG ARG A   8      17.121  16.284  14.808  1.00  1.00            
ATOM     67   CD ARG A   8      16.511  17.249  13.790  1.00  1.00            
ATOM     68   NE ARG A   8      15.765  16.436  12.789  1.00  1.00            
ATOM     69   CZ ARG A   8      16.412  15.877  11.724  1.00  1.00            
ATOM     70  NH1 ARG A   8      17.761  16.025  11.584  1.00  1.00            
ATOM     71  NH2 ARG A   8      15.703  15.165  10.800  1.00  1.00            
ATOM     72    C ARG A   8      19.057  18.774  17.185  1.00  1.00            
ATOM     73    O ARG A   8      20.006  19.545  17.055  1.00  1.00            
ATOM     74    N PRO A   9      18.379  18.863  18.331  1.00  1.00            
ATOM     75   CA PRO A   9      17.221  18.123  18.787  1.00  1.00            
ATOM     76   CD PRO A   9      19.051  19.491  19.447  1.00  1.00            
ATOM     77   CB PRO A   9      17.120  18.337  20.294  1.00  1.00            
ATOM     78   CG PRO A   9      18.006  19.559  20.566  1.00  1.00            
ATOM     79    C PRO A   9      15.971  18.496  18.072  1.00  1.00            
ATOM     80    O PRO A   9      15.869  19.610  17.565  1.00  1.00            
ATOM     81    N LEU A  10      15.012  17.555  18.009  4.00  1.00            
ATOM     82   CA LEU A  10      13.768  17.834  17.367  4.00  1.00            
ATOM     83   CB LEU A  10      13.508  16.888  16.174  4.00  1.00            
ATOM     84   CG LEU A  10      12.255  17.156  15.304  4.00  1.00            
ATOM     85  CD1 LEU A  10      12.171  16.115  14.177  4.00  1.00            
ATOM     86  CD2 LEU A  10      10.941  17.210  16.105  4.00  1.00            
ATOM     87    C LEU A  10      12.727  17.611  18.397  4.00  1.00            
ATOM     88    O LEU A  10      12.754  16.615  19.120  4.00  1.00            
ATOM     89    N VAL A  11      11.785  18.557  18.519  4.00  1.00            
ATOM     90   CA VAL A  11      10.752  18.303  19.464  4.00  1.00            
ATOM     91   CB VAL A  11      10.870  19.093  20.730  4.00  1.00            
ATOM     92  CG1 VAL A  11       9.590  18.894  21.558  4.00  1.00            
ATOM     93  CG2 VAL A  11      12.133  18.600  21.459  4.00  1.00            
ATOM     94    C VAL A  11       9.447  18.580  18.817  4.00  1.00            
ATOM     95    O VAL A  11       9.308  19.514  18.030  4.00  1.00            
ATOM     96    N THR A  12       8.453  17.733  19.131  4.00  1.00            
ATOM     97   CA THR A  12       7.162  17.916  18.556  4.00  1.00            
ATOM     98   CB THR A  12       6.229  16.770  18.815  4.00  1.00            
ATOM     99  OG1 THR A  12       6.782  15.565  18.306  4.00  1.00            
ATOM    100  CG2 THR A  12       4.884  17.066  18.133  4.00  1.00            
ATOM    101    C THR A  12       6.592  19.120  19.207  4.00  1.00            
ATOM    102    O THR A  12       6.577  19.229  20.431  4.00  1.00            
ATOM    103    N ILE A  13       6.123  20.080  18.396  4.00  1.00            
ATOM    104   CA ILE A  13       5.584  21.246  19.012  4.00  1.00            
ATOM    105   CB ILE A  13       6.376  22.496  18.760  4.00  1.00            
ATOM    106  CG1 ILE A  13       5.837  23.646  19.631  4.00  1.00            
ATOM    107  CG2 ILE A  13       6.357  22.786  17.250  4.00  1.00            
ATOM    108  CD1 ILE A  13       6.748  24.872  19.666  4.00  1.00            
ATOM    109    C ILE A  13       4.225  21.482  18.476  4.00  1.00            
ATOM    110    O ILE A  13       3.980  21.343  17.279  4.00  1.00            
ATOM    111    N ARG A  14       3.283  21.829  19.365  4.00  1.00            
ATOM    112   CA ARG A  14       1.998  22.094  18.825  4.00  1.00            
ATOM    113   CB ARG A  14       0.883  21.183  19.371  4.00  1.00            
ATOM    114   CG ARG A  14       1.014  19.740  18.872  4.00  1.00            
ATOM    115   CD ARG A  14      -0.254  18.898  19.041  4.00  1.00            
ATOM    116   NE ARG A  14       0.018  17.548  18.468  4.00  1.00            
ATOM    117   CZ ARG A  14       0.522  16.551  19.254  4.00  1.00            
ATOM    118  NH1 ARG A  14       0.778  16.789  20.573  4.00  1.00            
ATOM    119  NH2 ARG A  14       0.763  15.316  18.723  4.00  1.00            
ATOM    120    C ARG A  14       1.644  23.522  19.099  4.00  1.00            
ATOM    121    O ARG A  14       1.523  23.940  20.249  4.00  1.00            
ATOM    122    N ILE A  15       1.495  24.313  18.014  4.00  1.00            
ATOM    123   CA ILE A  15       1.133  25.697  18.123  4.00  1.00            
ATOM    124   CB ILE A  15       2.261  26.623  17.748  4.00  1.00            
ATOM    125  CG1 ILE A  15       1.922  28.084  18.089  4.00  1.00            
ATOM    126  CG2 ILE A  15       2.634  26.379  16.277  4.00  1.00            
ATOM    127  CD1 ILE A  15       3.134  29.015  18.015  4.00  1.00            
ATOM    128    C ILE A  15      -0.029  25.932  17.203  4.00  1.00            
ATOM    129    O ILE A  15       0.020  25.595  16.021  4.00  1.00            
ATOM    130    N GLY A  16      -1.132  26.491  17.741  3.00  1.00            
ATOM    131   CA GLY A  16      -2.266  26.834  16.930  3.00  1.00            
ATOM    132    C GLY A  16      -3.013  25.605  16.521  3.00  1.00            
ATOM    133    O GLY A  16      -3.770  25.635  15.551  3.00  1.00            
ATOM    134    N GLY A  17      -2.834  24.486  17.244  3.00  1.00            
ATOM    135   CA GLY A  17      -3.560  23.304  16.878  3.00  1.00            
ATOM    136    C GLY A  17      -2.788  22.611  15.807  3.00  1.00            
ATOM    137    O GLY A  17      -3.264  21.645  15.212  3.00  1.00            
ATOM    138    N GLN A  18      -1.561  23.089  15.530  4.00  1.00            
ATOM    139   CA GLN A  18      -0.780  22.466  14.504  4.00  1.00            
ATOM    140   CB GLN A  18      -0.196  23.461  13.488  4.00  1.00            
ATOM    141   CG GLN A  18       0.725  22.803  12.456  4.00  1.00            
ATOM    142   CD GLN A  18      -0.113  21.880  11.584  4.00  1.00            
ATOM    143  OE1 GLN A  18      -1.339  21.974  11.555  4.00  1.00            
ATOM    144  NE2 GLN A  18       0.566  20.958  10.849  4.00  1.00            
ATOM    145    C GLN A  18       0.374  21.770  15.139  4.00  1.00            
ATOM    146    O GLN A  18       0.966  22.264  16.098  4.00  1.00            
ATOM    147    N LEU A  19       0.712  20.575  14.618  4.00  1.00            
ATOM    148   CA LEU A  19       1.843  19.862  15.130  4.00  1.00            
ATOM    149   CB LEU A  19       1.627  18.336  15.226  4.00  1.00            
ATOM    150   CG LEU A  19       1.456  17.615  13.873  4.00  1.00            
ATOM    151  CD1 LEU A  19       1.221  16.109  14.066  4.00  1.00            
ATOM    152  CD2 LEU A  19       0.375  18.280  13.006  4.00  1.00            
ATOM    153    C LEU A  19       2.947  20.117  14.168  4.00  1.00            
ATOM    154    O LEU A  19       2.848  19.801  12.984  4.00  1.00            
ATOM    155    N LYS A  20       4.034  20.739  14.648  4.00  1.00            
ATOM    156   CA LYS A  20       5.092  20.990  13.726  4.00  1.00            
ATOM    157   CB LYS A  20       5.192  22.456  13.284  4.00  1.00            
ATOM    158   CG LYS A  20       5.843  22.595  11.909  4.00  1.00            
ATOM    159   CD LYS A  20       4.950  22.022  10.804  4.00  1.00            
ATOM    160   CE LYS A  20       5.562  22.059   9.404  4.00  1.00            
ATOM    161   NZ LYS A  20       4.613  21.475   8.430  4.00  1.00            
ATOM    162    C LYS A  20       6.352  20.639  14.427  4.00  1.00            
ATOM    163    O LYS A  20       6.406  20.548  15.652  4.00  1.00            
ATOM    164    N GLU A  21       7.403  20.408  13.633  4.00  1.00            
ATOM    165   CA GLU A  21       8.685  20.065  14.149  4.00  1.00            
ATOM    166   CB GLU A  21       9.632  19.635  13.013  4.00  1.00            
ATOM    167   CG GLU A  21      11.049  19.236  13.423  4.00  1.00            
ATOM    168   CD GLU A  21      11.811  18.945  12.134  4.00  1.00            
ATOM    169  OE1 GLU A  21      11.436  19.530  11.082  4.00  1.00            
ATOM    170  OE2 GLU A  21      12.774  18.135  12.181  4.00  1.00            
ATOM    171    C GLU A  21       9.258  21.304  14.765  4.00  1.00            
ATOM    172    O GLU A  21       8.953  22.414  14.334  4.00  1.00            
ATOM    173    N ALA A  22      10.099  21.147  15.807  4.00  1.00            
ATOM    174   CA ALA A  22      10.661  22.307  16.442  4.00  1.00            
ATOM    175   CB ALA A  22       9.889  22.722  17.703  4.00  1.00            
ATOM    176    C ALA A  22      12.057  21.990  16.865  4.00  1.00            
ATOM    177    O ALA A  22      12.414  20.830  17.064  4.00  1.00            
ATOM    178    N LEU A  23      12.893  23.040  16.982  4.00  1.00            
ATOM    179   CA LEU A  23      14.244  22.882  17.432  4.00  1.00            
ATOM    180   CB LEU A  23      15.273  23.485  16.462  4.00  1.00            
ATOM    181   CG LEU A  23      16.733  23.399  16.946  4.00  1.00            
ATOM    182  CD1 LEU A  23      17.214  21.946  17.069  4.00  1.00            
ATOM    183  CD2 LEU A  23      17.651  24.251  16.058  4.00  1.00            
ATOM    184    C LEU A  23      14.355  23.657  18.725  4.00  1.00            
ATOM    185    O LEU A  23      14.243  24.881  18.715  4.00  1.00            
ATOM    186    N LEU A  24      14.560  22.982  19.883  4.00  1.00            
ATOM    187   CA LEU A  24      14.757  23.748  21.089  4.00  1.00            
ATOM    188   CB LEU A  24      14.851  22.919  22.378  4.00  1.00            
ATOM    189   CG LEU A  24      13.498  22.335  22.805  4.00  1.00            
ATOM    190  CD1 LEU A  24      12.935  21.419  21.713  4.00  1.00            
ATOM    191  CD2 LEU A  24      13.591  21.652  24.178  4.00  1.00            
ATOM    192    C LEU A  24      16.075  24.410  20.862  4.00  1.00            
ATOM    193    O LEU A  24      17.015  23.773  20.390  4.00  1.00            
ATOM    194    N ASP A  25      16.186  25.718  21.157  1.00  1.00            
ATOM    195   CA ASP A  25      17.429  26.338  20.815  1.00  1.00            
ATOM    196   CB ASP A  25      17.316  27.204  19.556  1.00  1.00            
ATOM    197   CG ASP A  25      18.676  27.795  19.242  1.00  1.00            
ATOM    198  OD1 ASP A  25      19.677  27.037  19.329  1.00  1.00            
ATOM    199  OD2 ASP A  25      18.736  29.013  18.925  1.00  1.00            
ATOM    200    C ASP A  25      17.880  27.245  21.892  1.00  1.00            
ATOM    201    O ASP A  25      17.363  28.349  22.049  1.00  1.00            
ATOM    202    N THR A  26      18.864  26.797  22.684  3.00  1.00            
ATOM    203   CA THR A  26      19.437  27.797  23.513  3.00  1.00            
ATOM    204   CB THR A  26      20.396  27.272  24.544  3.00  1.00            
ATOM    205  OG1 THR A  26      21.525  26.684  23.915  3.00  1.00            
ATOM    206  CG2 THR A  26      19.671  26.227  25.407  3.00  1.00            
ATOM    207    C THR A  26      20.224  28.552  22.480  3.00  1.00            
ATOM    208    O THR A  26      20.641  27.953  21.491  3.00  1.00            
ATOM    209    N GLY A  27      20.459  29.869  22.639  3.00  1.00            
ATOM    210   CA GLY A  27      21.139  30.570  21.577  3.00  1.00            
ATOM    211    C GLY A  27      20.175  31.552  20.984  3.00  1.00            
ATOM    212    O GLY A  27      20.591  32.540  20.384  3.00  1.00            
ATOM    213    N ALA A  28      18.854  31.325  21.142  1.00  1.00            
ATOM    214   CA ALA A  28      17.924  32.267  20.580  1.00  1.00            
ATOM    215   CB ALA A  28      16.992  31.642  19.534  1.00  1.00            
ATOM    216    C ALA A  28      17.043  32.768  21.690  1.00  1.00            
ATOM    217    O ALA A  28      16.518  31.984  22.480  1.00  1.00            
ATOM    218    N ASP A  29      16.873  34.104  21.779  1.00  1.00            
ATOM    219   CA ASP A  29      16.098  34.722  22.824  1.00  1.00            
ATOM    220   CB ASP A  29      16.250  36.248  22.844  1.00  1.00            
ATOM    221   CG ASP A  29      17.698  36.544  23.190  1.00  1.00            
ATOM    222  OD1 ASP A  29      18.474  35.564  23.352  1.00  1.00            
ATOM    223  OD2 ASP A  29      18.049  37.749  23.297  1.00  1.00            
ATOM    224    C ASP A  29      14.638  34.442  22.693  1.00  1.00            
ATOM    225    O ASP A  29      13.990  34.036  23.656  1.00  1.00            
ATOM    226    N ASP A  30      14.079  34.668  21.492  1.00  1.00            
ATOM    227   CA ASP A  30      12.665  34.519  21.315  1.00  1.00            
ATOM    228   CB ASP A  30      12.022  35.654  20.498  1.00  1.00            
ATOM    229   CG ASP A  30      12.630  35.646  19.101  1.00  1.00            
ATOM    230  OD1 ASP A  30      13.885  35.607  19.006  1.00  1.00            
ATOM    231  OD2 ASP A  30      11.848  35.691  18.114  1.00  1.00            
ATOM    232    C ASP A  30      12.379  33.253  20.610  1.00  1.00            
ATOM    233    O ASP A  30      13.197  32.337  20.560  1.00  1.00            
ATOM    234    N THR A  31      11.158  33.187  20.058  1.00  1.00            
ATOM    235   CA THR A  31      10.756  32.027  19.344  1.00  1.00            
ATOM    236   CB THR A  31       9.430  31.481  19.774  1.00  1.00            
ATOM    237  OG1 THR A  31       8.415  32.456  19.582  1.00  1.00            
ATOM    238  CG2 THR A  31       9.514  31.075  21.254  1.00  1.00            
ATOM    239    C THR A  31      10.623  32.396  17.921  1.00  1.00            
ATOM    240    O THR A  31      10.203  33.500  17.576  1.00  1.00            
ATOM    241    N VAL A  32      11.015  31.458  17.048  4.00  1.00            
ATOM    242   CA VAL A  32      10.891  31.715  15.658  4.00  1.00            
ATOM    243   CB VAL A  32      12.164  31.529  14.891  4.00  1.00            
ATOM    244  CG1 VAL A  32      11.873  31.773  13.401  4.00  1.00            
ATOM    245  CG2 VAL A  32      13.236  32.453  15.483  4.00  1.00            
ATOM    246    C VAL A  32       9.942  30.705  15.130  4.00  1.00            
ATOM    247    O VAL A  32       9.957  29.543  15.533  4.00  1.00            
ATOM    248    N LEU A  33       9.056  31.149  14.228  4.00  1.00            
ATOM    249   CA LEU A  33       8.138  30.249  13.612  4.00  1.00            
ATOM    250   CB LEU A  33       6.675  30.484  14.017  4.00  1.00            
ATOM    251   CG LEU A  33       5.686  29.511  13.348  4.00  1.00            
ATOM    252  CD1 LEU A  33       5.954  28.058  13.769  4.00  1.00            
ATOM    253  CD2 LEU A  33       4.233  29.946  13.593  4.00  1.00            
ATOM    254    C LEU A  33       8.246  30.506  12.141  4.00  1.00            
ATOM    255    O LEU A  33       8.675  31.583  11.730  4.00  1.00            
ATOM    256    N GLU A  34       7.877  29.519  11.301  4.00  1.00            
ATOM    257   CA GLU A  34       8.096  29.700   9.896  4.00  1.00            
ATOM    258   CB GLU A  34       7.813  28.427   9.073  4.00  1.00            
ATOM    259   CG GLU A  34       6.364  27.939   9.130  4.00  1.00            
ATOM    260   CD GLU A  34       6.247  26.684   8.275  4.00  1.00            
ATOM    261  OE1 GLU A  34       7.252  25.930   8.184  4.00  1.00            
ATOM    262  OE2 GLU A  34       5.144  26.457   7.711  4.00  1.00            
ATOM    263    C GLU A  34       7.299  30.819   9.317  4.00  1.00            
ATOM    264    O GLU A  34       7.852  31.791   8.805  4.00  1.00            
ATOM    265    N GLU A  35       5.969  30.723   9.415  1.00  1.00            
ATOM    266   CA GLU A  35       5.099  31.726   8.889  1.00  1.00            
ATOM    267   CB GLU A  35       5.468  32.221   7.477  1.00  1.00            
ATOM    268   CG GLU A  35       4.621  33.417   7.025  1.00  1.00            
ATOM    269   CD GLU A  35       5.133  33.916   5.679  1.00  1.00            
ATOM    270  OE1 GLU A  35       4.672  33.383   4.635  1.00  1.00            
ATOM    271  OE2 GLU A  35       5.989  34.841   5.678  1.00  1.00            
ATOM    272    C GLU A  35       3.781  31.043   8.820  1.00  1.00            
ATOM    273    O GLU A  35       3.644  30.020   8.153  1.00  1.00            
ATOM    274    N MET A  36       2.768  31.572   9.527  1.00  1.00            
ATOM    275   CA MET A  36       1.515  30.886   9.476  1.00  1.00            
ATOM    276   CB MET A  36       1.346  29.809  10.562  1.00  1.00            
ATOM    277   CG MET A  36       0.133  28.907  10.325  1.00  1.00            
ATOM    278   SD MET A  36       0.312  27.787   8.904  1.00  1.00            
ATOM    279   CE MET A  36      -1.324  27.017   9.071  1.00  1.00            
ATOM    280    C MET A  36       0.437  31.883   9.667  1.00  1.00            
ATOM    281    O MET A  36       0.675  32.997  10.131  1.00  1.00            
ATOM    282    N ASN A  37      -0.795  31.504   9.291  1.00  1.00            
ATOM    283   CA ASN A  37      -1.856  32.433   9.486  1.00  1.00            
ATOM    284   CB ASN A  37      -3.059  32.191   8.560  1.00  1.00            
ATOM    285   CG ASN A  37      -2.598  32.489   7.140  1.00  1.00            
ATOM    286  OD1 ASN A  37      -3.348  32.326   6.179  1.00  1.00            
ATOM    287  ND2 ASN A  37      -1.320  32.934   6.997  1.00  1.00            
ATOM    288    C ASN A  37      -2.297  32.261  10.903  1.00  1.00            
ATOM    289    O ASN A  37      -3.092  31.376  11.214  1.00  1.00            
ATOM    290    N LEU A  38      -1.765  33.111  11.806  1.00  1.00            
ATOM    291   CA LEU A  38      -2.131  33.046  13.191  1.00  1.00            
ATOM    292   CB LEU A  38      -0.968  33.322  14.160  1.00  1.00            
ATOM    293   CG LEU A  38       0.089  32.199  14.156  1.00  1.00            
ATOM    294  CD1 LEU A  38      -0.483  30.890  14.727  1.00  1.00            
ATOM    295  CD2 LEU A  38       0.710  32.013  12.762  1.00  1.00            
ATOM    296    C LEU A  38      -3.204  34.068  13.389  1.00  1.00            
ATOM    297    O LEU A  38      -3.186  35.161  12.823  1.00  1.00            
ATOM    298    N PRO A  39      -4.164  33.674  14.168  1.00  1.00            
ATOM    299   CA PRO A  39      -5.361  34.439  14.394  1.00  1.00            
ATOM    300   CD PRO A  39      -4.350  32.263  14.458  1.00  1.00            
ATOM    301   CB PRO A  39      -6.377  33.455  14.986  1.00  1.00            
ATOM    302   CG PRO A  39      -5.547  32.233  15.415  1.00  1.00            
ATOM    303    C PRO A  39      -5.394  35.760  15.102  1.00  1.00            
ATOM    304    O PRO A  39      -6.269  36.557  14.770  1.00  1.00            
ATOM    305    N GLY A  40      -4.503  36.049  16.063  1.00  1.00            
ATOM    306   CA GLY A  40      -4.725  37.264  16.799  1.00  1.00            
ATOM    307    C GLY A  40      -4.208  38.439  16.038  1.00  1.00            
ATOM    308    O GLY A  40      -3.613  38.296  14.971  1.00  1.00            
ATOM    309    N LYS A  41      -4.433  39.651  16.592  1.00  1.00            
ATOM    310   CA LYS A  41      -3.959  40.840  15.948  1.00  1.00            
ATOM    311   CB LYS A  41      -4.494  42.165  16.531  1.00  1.00            
ATOM    312   CG LYS A  41      -3.880  42.621  17.857  1.00  1.00            
ATOM    313   CD LYS A  41      -4.204  44.087  18.162  1.00  1.00            
ATOM    314   CE LYS A  41      -3.542  44.640  19.425  1.00  1.00            
ATOM    315   NZ LYS A  41      -3.864  46.078  19.567  1.00  1.00            
ATOM    316    C LYS A  41      -2.479  40.800  16.068  1.00  1.00            
ATOM    317    O LYS A  41      -1.945  40.109  16.936  1.00  1.00            
ATOM    318    N TRP A  42      -1.760  41.512  15.182  1.00  1.00            
ATOM    319   CA TRP A  42      -0.344  41.327  15.236  1.00  1.00            
ATOM    320   CB TRP A  42       0.220  40.650  13.980  1.00  1.00            
ATOM    321   CG TRP A  42      -0.511  39.417  13.505  1.00  1.00            
ATOM    322  CD2 TRP A  42      -1.426  39.451  12.400  1.00  1.00            
ATOM    323  CD1 TRP A  42      -0.445  38.116  13.913  1.00  1.00            
ATOM    324  NE1 TRP A  42      -1.271  37.339  13.132  1.00  1.00            
ATOM    325  CE2 TRP A  42      -1.879  38.149  12.194  1.00  1.00            
ATOM    326  CE3 TRP A  42      -1.849  40.486  11.614  1.00  1.00            
ATOM    327  CZ2 TRP A  42      -2.764  37.860  11.196  1.00  1.00            
ATOM    328  CZ3 TRP A  42      -2.747  40.192  10.612  1.00  1.00            
ATOM    329  CH2 TRP A  42      -3.196  38.904  10.407  1.00  1.00            
ATOM    330    C TRP A  42       0.329  42.669  15.237  1.00  1.00            
ATOM    331    O TRP A  42      -0.290  43.692  14.951  1.00  1.00            
ATOM    332    N LYS A  43       1.638  42.681  15.577  4.00  1.00            
ATOM    333   CA LYS A  43       2.435  43.882  15.539  4.00  1.00            
ATOM    334   CB LYS A  43       2.759  44.461  16.916  4.00  1.00            
ATOM    335   CG LYS A  43       3.345  45.873  16.860  4.00  1.00            
ATOM    336   CD LYS A  43       3.288  46.603  18.202  4.00  1.00            
ATOM    337   CE LYS A  43       4.031  45.882  19.321  4.00  1.00            
ATOM    338   NZ LYS A  43       5.492  46.038  19.146  4.00  1.00            
ATOM    339    C LYS A  43       3.715  43.530  14.834  4.00  1.00            
ATOM    340    O LYS A  43       4.184  42.397  14.930  4.00  1.00            
ATOM    341    N PRO A  44       4.294  44.453  14.104  4.00  0.00            
ATOM    342   CA PRO A  44       5.533  44.176  13.413  4.00  0.00            
ATOM    343   CD PRO A  44       3.504  45.455  13.417  4.00  0.00            
ATOM    344   CB PRO A  44       5.594  45.158  12.235  4.00  0.00            
ATOM    345   CG PRO A  44       4.523  46.218  12.558  4.00  0.00            
ATOM    346    C PRO A  44       6.765  44.168  14.257  4.00  0.00            
ATOM    347    O PRO A  44       6.852  44.953  15.199  4.00  0.00            
ATOM    348    N LYS A  45       7.735  43.282  13.930  4.00  0.00            
ATOM    349   CA LYS A  45       9.012  43.227  14.592  4.00  0.00            
ATOM    350   CB LYS A  45       9.071  42.315  15.828  4.00  0.00            
ATOM    351   CG LYS A  45      10.438  42.379  16.514  4.00  0.00            
ATOM    352   CD LYS A  45      10.758  43.767  17.073  4.00  0.00            
ATOM    353   CE LYS A  45      12.168  43.901  17.652  4.00  0.00            
ATOM    354   NZ LYS A  45      12.467  45.325  17.927  4.00  0.00            
ATOM    355    C LYS A  45       9.989  42.699  13.606  4.00  0.00            
ATOM    356    O LYS A  45       9.616  42.041  12.636  4.00  0.00            
ATOM    357    N MET A  46      11.276  43.022  13.805  4.00  0.00            
ATOM    358   CA MET A  46      12.257  42.454  12.940  4.00  0.00            
ATOM    359   CB MET A  46      13.252  43.467  12.355  4.00  0.00            
ATOM    360   CG MET A  46      14.160  42.855  11.288  4.00  0.00            
ATOM    361   SD MET A  46      15.500  43.939  10.716  4.00  0.00            
ATOM    362   CE MET A  46      16.443  43.817  12.262  4.00  0.00            
ATOM    363    C MET A  46      13.033  41.521  13.807  4.00  0.00            
ATOM    364    O MET A  46      13.647  41.935  14.788  4.00  0.00            
ATOM    365    N ILE A  47      13.004  40.219  13.472  4.00  0.00            
ATOM    366   CA ILE A  47      13.735  39.272  14.254  4.00  0.00            
ATOM    367   CB ILE A  47      13.222  37.881  14.100  4.00  0.00            
ATOM    368  CG1 ILE A  47      11.811  37.752  14.698  4.00  0.00            
ATOM    369  CG2 ILE A  47      14.271  36.945  14.697  4.00  0.00            
ATOM    370  CD1 ILE A  47      11.087  36.473  14.288  4.00  0.00            
ATOM    371    C ILE A  47      15.123  39.327  13.736  4.00  0.00            
ATOM    372    O ILE A  47      15.362  39.156  12.542  4.00  0.00            
ATOM    373    N GLY A  48      16.082  39.590  14.636  4.00  0.00            
ATOM    374   CA GLY A  48      17.430  39.639  14.182  4.00  0.00            
ATOM    375    C GLY A  48      17.767  38.224  13.912  4.00  0.00            
ATOM    376    O GLY A  48      16.989  37.319  14.205  4.00  0.00            
ATOM    377    N GLY A  49      18.941  38.002  13.316  4.00  0.00            
ATOM    378   CA GLY A  49      19.358  36.670  13.043  4.00  0.00            
ATOM    379    C GLY A  49      20.821  36.773  12.968  4.00  0.00            
ATOM    380    O GLY A  49      21.378  37.870  12.995  4.00  0.00            
ATOM    381    N ILE A  50      21.507  35.635  12.873  3.00  0.00            
ATOM    382   CA ILE A  50      22.895  35.881  12.810  3.00  0.00            
ATOM    383   CB ILE A  50      23.786  34.717  13.132  3.00  0.00            
ATOM    384  CG1 ILE A  50      23.632  33.603  12.087  3.00  0.00            
ATOM    385  CG2 ILE A  50      23.481  34.268  14.570  3.00  0.00            
ATOM    386  CD1 ILE A  50      24.843  32.683  12.026  3.00  0.00            
ATOM    387    C ILE A  50      23.206  36.257  11.386  3.00  0.00            
ATOM    388    O ILE A  50      22.763  35.604  10.443  3.00  0.00            
ATOM    389    N GLY A  51      23.931  37.377  11.195  3.00  0.00            
ATOM    390   CA GLY A  51      24.389  37.762   9.889  3.00  0.00            
ATOM    391    C GLY A  51      23.243  38.119   9.014  3.00  0.00            
ATOM    392    O GLY A  51      23.364  38.078   7.790  3.00  0.00            
ATOM    393    N GLY A  52      22.092  38.484   9.596  4.00  0.00            
ATOM    394   CA GLY A  52      21.034  38.817   8.700  4.00  0.00            
ATOM    395    C GLY A  52      19.835  39.182   9.499  4.00  0.00            
ATOM    396    O GLY A  52      19.830  39.072  10.723  4.00  0.00            
ATOM    397    N PHE A  53      18.773  39.636   8.808  4.00  0.00            
ATOM    398   CA PHE A  53      17.614  40.009   9.550  4.00  0.00            
ATOM    399   CB PHE A  53      17.413  41.534   9.654  4.00  0.00            
ATOM    400   CG PHE A  53      17.148  42.085   8.293  4.00  0.00            
ATOM    401  CD1 PHE A  53      18.189  42.432   7.463  4.00  0.00            
ATOM    402  CD2 PHE A  53      15.857  42.251   7.844  4.00  0.00            
ATOM    403  CE1 PHE A  53      17.949  42.940   6.208  4.00  0.00            
ATOM    404  CE2 PHE A  53      15.609  42.759   6.590  4.00  0.00            
ATOM    405   CZ PHE A  53      16.657  43.104   5.770  4.00  0.00            
ATOM    406    C PHE A  53      16.392  39.423   8.909  4.00  0.00            
ATOM    407    O PHE A  53      16.345  39.223   7.696  4.00  0.00            
ATOM    408    N ILE A  54      15.370  39.115   9.738  4.00  0.00            
ATOM    409   CA ILE A  54      14.133  38.568   9.252  4.00  0.00            
ATOM    410   CB ILE A  54      13.846  37.187   9.757  4.00  0.00            
ATOM    411  CG1 ILE A  54      13.736  37.206  11.285  4.00  0.00            
ATOM    412  CG2 ILE A  54      14.922  36.236   9.210  4.00  0.00            
ATOM    413  CD1 ILE A  54      13.125  35.937  11.875  4.00  0.00            
ATOM    414    C ILE A  54      13.010  39.457   9.712  4.00  0.00            
ATOM    415    O ILE A  54      12.948  39.828  10.882  4.00  0.00            
ATOM    416    N LYS A  55      12.092  39.840   8.793  4.00  0.00            
ATOM    417   CA LYS A  55      10.977  40.676   9.160  4.00  0.00            
ATOM    418   CB LYS A  55      10.355  41.458   7.992  4.00  0.00            
ATOM    419   CG LYS A  55       9.739  40.566   6.913  4.00  0.00            
ATOM    420   CD LYS A  55       8.805  41.322   5.966  4.00  0.00            
ATOM    421   CE LYS A  55       8.319  40.489   4.780  4.00  0.00            
ATOM    422   NZ LYS A  55       7.382  41.284   3.955  4.00  0.00            
ATOM    423    C LYS A  55       9.919  39.806   9.719  4.00  0.00            
ATOM    424    O LYS A  55       9.746  38.671   9.277  4.00  0.00            
ATOM    425    N VAL A  56       9.162  40.320  10.706  4.00  0.00            
ATOM    426   CA VAL A  56       8.224  39.410  11.267  4.00  0.00            
ATOM    427   CB VAL A  56       8.799  38.573  12.379  4.00  0.00            
ATOM    428  CG1 VAL A  56       9.971  37.736  11.841  4.00  0.00            
ATOM    429  CG2 VAL A  56       9.174  39.496  13.548  4.00  0.00            
ATOM    430    C VAL A  56       7.059  40.088  11.852  4.00  0.00            
ATOM    431    O VAL A  56       6.896  41.307  11.808  4.00  0.00            
ATOM    432    N ARG A  57       6.195  39.224  12.404  4.00  0.00            
ATOM    433   CA ARG A  57       5.008  39.626  13.058  4.00  0.00            
ATOM    434   CB ARG A  57       3.746  38.990  12.454  4.00  0.00            
ATOM    435   CG ARG A  57       3.557  39.323  10.974  4.00  0.00            
ATOM    436   CD ARG A  57       3.041  40.738  10.727  4.00  0.00            
ATOM    437   NE ARG A  57       2.917  40.919   9.255  4.00  0.00            
ATOM    438   CZ ARG A  57       2.761  42.175   8.748  4.00  0.00            
ATOM    439  NH1 ARG A  57       2.720  43.246   9.594  4.00  0.00            
ATOM    440  NH2 ARG A  57       2.651  42.366   7.401  4.00  0.00            
ATOM    441    C ARG A  57       5.117  39.126  14.459  4.00  0.00            
ATOM    442    O ARG A  57       5.744  38.097  14.703  4.00  0.00            
ATOM    443    N GLN A  58       4.531  39.849  15.432  4.00  1.00            
ATOM    444   CA GLN A  58       4.629  39.343  16.768  4.00  1.00            
ATOM    445   CB GLN A  58       5.110  40.342  17.838  4.00  1.00            
ATOM    446   CG GLN A  58       4.117  41.462  18.155  4.00  1.00            
ATOM    447   CD GLN A  58       4.582  42.129  19.442  4.00  1.00            
ATOM    448  OE1 GLN A  58       4.948  43.302  19.453  4.00  1.00            
ATOM    449  NE2 GLN A  58       4.579  41.364  20.565  4.00  1.00            
ATOM    450    C GLN A  58       3.283  38.906  17.193  4.00  1.00            
ATOM    451    O GLN A  58       2.270  39.529  16.881  4.00  1.00            
ATOM    452    N TYR A  59       3.261  37.787  17.929  4.00  1.00            
ATOM    453   CA TYR A  59       2.035  37.276  18.436  4.00  1.00            
ATOM    454   CB TYR A  59       1.766  35.818  18.020  4.00  1.00            
ATOM    455   CG TYR A  59       0.438  35.410  18.556  4.00  1.00            
ATOM    456  CD1 TYR A  59      -0.712  35.895  17.976  4.00  1.00            
ATOM    457  CD2 TYR A  59       0.333  34.536  19.613  4.00  1.00            
ATOM    458  CE1 TYR A  59      -1.947  35.524  18.452  4.00  1.00            
ATOM    459  CE2 TYR A  59      -0.901  34.162  20.092  4.00  1.00            
ATOM    460   CZ TYR A  59      -2.042  34.659  19.513  4.00  1.00            
ATOM    461   OH TYR A  59      -3.309  34.277  20.004  4.00  1.00            
ATOM    462    C TYR A  59       2.217  37.311  19.920  4.00  1.00            
ATOM    463    O TYR A  59       3.321  37.114  20.426  4.00  1.00            
ATOM    464    N ASP A  60       1.131  37.596  20.655  4.00  1.00            
ATOM    465   CA ASP A  60       1.181  37.731  22.082  4.00  1.00            
ATOM    466   CB ASP A  60      -0.023  38.529  22.615  4.00  1.00            
ATOM    467   CG ASP A  60       0.279  39.022  24.019  4.00  1.00            
ATOM    468  OD1 ASP A  60       1.376  38.693  24.542  4.00  1.00            
ATOM    469  OD2 ASP A  60      -0.581  39.750  24.583  4.00  1.00            
ATOM    470    C ASP A  60       1.108  36.343  22.655  4.00  1.00            
ATOM    471    O ASP A  60       1.782  35.434  22.173  4.00  1.00            
ATOM    472    N GLN A  61       0.288  36.141  23.712  4.00  1.00            
ATOM    473   CA GLN A  61       0.215  34.859  24.365  4.00  1.00            
ATOM    474   CB GLN A  61      -0.761  34.809  25.551  4.00  1.00            
ATOM    475   CG GLN A  61      -0.811  33.433  26.219  4.00  1.00            
ATOM    476   CD GLN A  61      -1.805  33.512  27.367  4.00  1.00            
ATOM    477  OE1 GLN A  61      -2.310  34.586  27.689  4.00  1.00            
ATOM    478  NE2 GLN A  61      -2.096  32.346  28.003  4.00  1.00            
ATOM    479    C GLN A  61      -0.226  33.815  23.387  4.00  1.00            
ATOM    480    O GLN A  61      -1.298  33.924  22.795  4.00  1.00            
ATOM    481    N ILE A  62       0.604  32.764  23.184  4.00  1.00            
ATOM    482   CA ILE A  62       0.239  31.850  22.145  4.00  1.00            
ATOM    483   CB ILE A  62       1.461  31.135  21.585  4.00  1.00            
ATOM    484  CG1 ILE A  62       1.175  30.429  20.242  4.00  1.00            
ATOM    485  CG2 ILE A  62       2.177  30.329  22.675  4.00  1.00            
ATOM    486  CD1 ILE A  62       0.107  29.342  20.246  4.00  1.00            
ATOM    487    C ILE A  62      -0.964  30.966  22.451  4.00  1.00            
ATOM    488    O ILE A  62      -1.937  31.214  21.742  4.00  1.00            
ATOM    489    N PRO A  63      -1.153  29.988  23.344  4.00  1.00            
ATOM    490   CA PRO A  63      -0.179  29.235  24.113  4.00  1.00            
ATOM    491   CD PRO A  63      -2.481  29.873  23.929  4.00  1.00            
ATOM    492   CB PRO A  63      -0.909  28.723  25.354  4.00  1.00            
ATOM    493   CG PRO A  63      -2.386  28.718  24.938  4.00  1.00            
ATOM    494    C PRO A  63       0.333  28.112  23.255  4.00  1.00            
ATOM    495    O PRO A  63      -0.391  27.682  22.361  4.00  1.00            
ATOM    496    N VAL A  64       1.557  27.605  23.513  4.00  1.00            
ATOM    497   CA VAL A  64       2.086  26.543  22.698  4.00  1.00            
ATOM    498   CB VAL A  64       3.284  26.939  21.888  4.00  1.00            
ATOM    499  CG1 VAL A  64       2.873  28.062  20.919  4.00  1.00            
ATOM    500  CG2 VAL A  64       4.425  27.317  22.847  4.00  1.00            
ATOM    501    C VAL A  64       2.523  25.453  23.590  4.00  1.00            
ATOM    502    O VAL A  64       2.704  25.634  24.793  4.00  1.00            
ATOM    503    N GLU A  65       2.683  24.266  22.995  4.00  1.00            
ATOM    504   CA GLU A  65       3.106  23.154  23.766  4.00  1.00            
ATOM    505   CB GLU A  65       2.168  21.947  23.682  4.00  1.00            
ATOM    506   CG GLU A  65       2.052  21.387  22.266  4.00  1.00            
ATOM    507   CD GLU A  65       1.286  20.082  22.370  4.00  1.00            
ATOM    508  OE1 GLU A  65       1.804  19.151  23.042  4.00  1.00            
ATOM    509  OE2 GLU A  65       0.174  20.001  21.786  4.00  1.00            
ATOM    510    C GLU A  65       4.415  22.717  23.214  4.00  1.00            
ATOM    511    O GLU A  65       4.847  23.144  22.145  4.00  1.00            
ATOM    512    N ILE A  66       5.077  21.837  23.973  4.00  1.00            
ATOM    513   CA ILE A  66       6.336  21.278  23.613  4.00  1.00            
ATOM    514   CB ILE A  66       7.397  21.528  24.648  4.00  1.00            
ATOM    515  CG1 ILE A  66       7.502  23.044  24.890  4.00  1.00            
ATOM    516  CG2 ILE A  66       8.735  20.938  24.162  4.00  1.00            
ATOM    517  CD1 ILE A  66       8.306  23.421  26.132  4.00  1.00            
ATOM    518    C ILE A  66       5.987  19.814  23.563  4.00  1.00            
ATOM    519    O ILE A  66       4.973  19.459  22.963  4.00  1.00            
ATOM    520    N CYS A  67       6.790  18.910  24.156  3.00  1.00            
ATOM    521   CA CYS A  67       6.446  17.517  24.070  3.00  1.00            
ATOM    522   CB CYS A  67       7.434  16.612  24.827  3.00  1.00            
ATOM    523   SG CYS A  67       7.041  14.844  24.663  3.00  1.00            
ATOM    524    C CYS A  67       5.100  17.330  24.683  3.00  1.00            
ATOM    525    O CYS A  67       4.229  16.682  24.105  3.00  1.00            
ATOM    526    N GLY A  68       4.885  17.915  25.872  3.00  1.00            
ATOM    527   CA GLY A  68       3.595  17.788  26.472  3.00  1.00            
ATOM    528    C GLY A  68       3.554  18.750  27.606  3.00  1.00            
ATOM    529    O GLY A  68       2.898  18.507  28.618  3.00  1.00            
ATOM    530    N HIS A  69       4.260  19.889  27.474  4.00  1.00            
ATOM    531   CA HIS A  69       4.174  20.808  28.561  4.00  1.00            
ATOM    532  ND1 HIS A  69       6.103  21.592  31.776  4.00  1.00            
ATOM    533   CG HIS A  69       5.187  21.562  30.748  4.00  1.00            
ATOM    534   CB HIS A  69       5.452  20.956  29.397  4.00  1.00            
ATOM    535  NE2 HIS A  69       4.251  22.546  32.553  4.00  1.00            
ATOM    536  CD2 HIS A  69       4.061  22.151  31.240  4.00  1.00            
ATOM    537  CE1 HIS A  69       5.491  22.189  32.831  4.00  1.00            
ATOM    538    C HIS A  69       3.814  22.138  27.990  4.00  1.00            
ATOM    539    O HIS A  69       4.274  22.510  26.913  4.00  1.00            
ATOM    540    N LYS A  70       2.945  22.884  28.698  4.00  1.00            
ATOM    541   CA LYS A  70       2.510  24.138  28.168  4.00  1.00            
ATOM    542   CB LYS A  70       1.103  24.563  28.616  4.00  1.00            
ATOM    543   CG LYS A  70      -0.006  23.637  28.115  4.00  1.00            
ATOM    544   CD LYS A  70      -1.355  23.926  28.770  4.00  1.00            
ATOM    545   CE LYS A  70      -1.280  23.989  30.297  4.00  1.00            
ATOM    546   NZ LYS A  70      -2.597  24.367  30.856  4.00  1.00            
ATOM    547    C LYS A  70       3.439  25.214  28.577  4.00  1.00            
ATOM    548    O LYS A  70       4.065  25.172  29.635  4.00  1.00            
ATOM    549    N ALA A  71       3.552  26.211  27.690  4.00  1.00            
ATOM    550   CA ALA A  71       4.342  27.366  27.944  4.00  1.00            
ATOM    551   CB ALA A  71       5.787  27.246  27.430  4.00  1.00            
ATOM    552    C ALA A  71       3.680  28.450  27.165  4.00  1.00            
ATOM    553    O ALA A  71       2.932  28.179  26.228  4.00  1.00            
ATOM    554    N ILE A  72       3.904  29.718  27.548  4.00  1.00            
ATOM    555   CA ILE A  72       3.255  30.760  26.814  4.00  1.00            
ATOM    556   CB ILE A  72       2.059  31.334  27.516  4.00  1.00            
ATOM    557  CG1 ILE A  72       2.481  32.033  28.820  4.00  1.00            
ATOM    558  CG2 ILE A  72       1.046  30.195  27.727  4.00  1.00            
ATOM    559  CD1 ILE A  72       1.403  32.953  29.393  4.00  1.00            
ATOM    560    C ILE A  72       4.218  31.879  26.648  4.00  1.00            
ATOM    561    O ILE A  72       5.240  31.939  27.328  4.00  1.00            
ATOM    562    N GLY A  73       3.928  32.794  25.703  4.00  1.00            
ATOM    563   CA GLY A  73       4.811  33.908  25.590  4.00  1.00            
ATOM    564    C GLY A  73       4.713  34.505  24.227  4.00  1.00            
ATOM    565    O GLY A  73       3.821  34.181  23.443  4.00  1.00            
ATOM    566    N THR A  74       5.659  35.416  23.922  4.00  1.00            
ATOM    567   CA THR A  74       5.666  36.091  22.661  4.00  1.00            
ATOM    568   CB THR A  74       6.511  37.329  22.646  4.00  1.00            
ATOM    569  OG1 THR A  74       6.321  38.040  21.431  4.00  1.00            
ATOM    570  CG2 THR A  74       7.986  36.921  22.799  4.00  1.00            
ATOM    571    C THR A  74       6.212  35.167  21.629  4.00  1.00            
ATOM    572    O THR A  74       7.163  34.428  21.879  4.00  1.00            
ATOM    573    N VAL A  75       5.597  35.182  20.431  4.00  1.00            
ATOM    574   CA VAL A  75       6.075  34.373  19.352  4.00  1.00            
ATOM    575   CB VAL A  75       5.098  33.327  18.897  4.00  1.00            
ATOM    576  CG1 VAL A  75       5.688  32.616  17.667  4.00  1.00            
ATOM    577  CG2 VAL A  75       4.794  32.386  20.075  4.00  1.00            
ATOM    578    C VAL A  75       6.285  35.296  18.203  4.00  1.00            
ATOM    579    O VAL A  75       5.484  36.198  17.971  4.00  1.00            
ATOM    580    N LEU A  76       7.391  35.113  17.457  4.00  1.00            
ATOM    581   CA LEU A  76       7.591  35.983  16.340  4.00  1.00            
ATOM    582   CB LEU A  76       8.929  36.740  16.371  4.00  1.00            
ATOM    583   CG LEU A  76       8.995  37.759  17.524  4.00  1.00            
ATOM    584  CD1 LEU A  76       8.922  37.059  18.890  4.00  1.00            
ATOM    585  CD2 LEU A  76      10.207  38.694  17.391  4.00  1.00            
ATOM    586    C LEU A  76       7.518  35.165  15.099  4.00  1.00            
ATOM    587    O LEU A  76       8.206  34.154  14.963  4.00  1.00            
ATOM    588    N VAL A  77       6.651  35.585  14.157  4.00  1.00            
ATOM    589   CA VAL A  77       6.521  34.851  12.939  4.00  1.00            
ATOM    590   CB VAL A  77       5.100  34.613  12.524  4.00  1.00            
ATOM    591  CG1 VAL A  77       5.103  33.904  11.159  4.00  1.00            
ATOM    592  CG2 VAL A  77       4.393  33.818  13.635  4.00  1.00            
ATOM    593    C VAL A  77       7.174  35.647  11.868  4.00  1.00            
ATOM    594    O VAL A  77       6.840  36.806  11.631  4.00  1.00            
ATOM    595    N GLY A  78       8.139  35.008  11.195  4.00  1.00            
ATOM    596   CA GLY A  78       8.876  35.599  10.127  4.00  1.00            
ATOM    597    C GLY A  78       9.549  34.433   9.510  4.00  1.00            
ATOM    598    O GLY A  78       9.485  33.313  10.015  4.00  1.00            
ATOM    599    N PRO A  79      10.219  34.685   8.446  1.00  1.00            
ATOM    600   CA PRO A  79      10.906  33.636   7.768  1.00  1.00            
ATOM    601   CD PRO A  79      10.838  35.981   8.223  1.00  1.00            
ATOM    602   CB PRO A  79      11.696  34.337   6.664  1.00  1.00            
ATOM    603   CG PRO A  79      12.041  35.695   7.306  1.00  1.00            
ATOM    604    C PRO A  79      11.844  32.854   8.633  1.00  1.00            
ATOM    605    O PRO A  79      12.463  33.420   9.532  1.00  1.00            
ATOM    606    N THR A  80      11.943  31.535   8.369  1.00  1.00            
ATOM    607   CA THR A  80      12.863  30.669   9.048  1.00  1.00            
ATOM    608   CB THR A  80      12.168  29.567   9.804  1.00  1.00            
ATOM    609  OG1 THR A  80      13.114  28.792  10.522  1.00  1.00            
ATOM    610  CG2 THR A  80      11.223  28.750   8.904  1.00  1.00            
ATOM    611    C THR A  80      13.940  30.291   8.025  1.00  1.00            
ATOM    612    O THR A  80      14.729  31.211   7.818  1.00  1.00            
ATOM    613    N PRO A  81      14.211  29.179   7.321  1.00  1.00            
ATOM    614   CA PRO A  81      13.577  27.878   7.335  1.00  1.00            
ATOM    615   CD PRO A  81      15.017  29.344   6.121  1.00  1.00            
ATOM    616   CB PRO A  81      13.941  27.192   6.018  1.00  1.00            
ATOM    617   CG PRO A  81      15.204  27.930   5.551  1.00  1.00            
ATOM    618    C PRO A  81      14.019  27.105   8.530  1.00  1.00            
ATOM    619    O PRO A  81      15.187  27.229   8.894  1.00  1.00            
ATOM    620    N VAL A  82      13.084  26.338   9.137  1.00  1.00            
ATOM    621   CA VAL A  82      13.213  25.506  10.309  1.00  1.00            
ATOM    622   CB VAL A  82      14.539  25.471  11.026  1.00  1.00            
ATOM    623  CG1 VAL A  82      15.608  24.829  10.123  1.00  1.00            
ATOM    624  CG2 VAL A  82      14.858  26.872  11.579  1.00  1.00            
ATOM    625    C VAL A  82      12.222  26.070  11.283  1.00  1.00            
ATOM    626    O VAL A  82      11.401  26.914  10.932  1.00  1.00            
ATOM    627    N ASN A  83      12.224  25.579  12.532  1.00  1.00            
ATOM    628   CA ASN A  83      11.401  26.176  13.546  1.00  1.00            
ATOM    629   CB ASN A  83      10.130  25.371  13.869  1.00  1.00            
ATOM    630   CG ASN A  83       9.194  25.464  12.674  1.00  1.00            
ATOM    631  OD1 ASN A  83       9.022  24.502  11.926  1.00  1.00            
ATOM    632  ND2 ASN A  83       8.570  26.658  12.486  1.00  1.00            
ATOM    633    C ASN A  83      12.255  26.135  14.758  1.00  1.00            
ATOM    634    O ASN A  83      12.922  25.136  15.023  1.00  1.00            
ATOM    635    N ILE A  84      12.284  27.232  15.524  4.00  1.00            
ATOM    636   CA ILE A  84      13.145  27.203  16.658  4.00  1.00            
ATOM    637   CB ILE A  84      14.283  28.167  16.522  4.00  1.00            
ATOM    638  CG1 ILE A  84      15.087  27.888  15.244  4.00  1.00            
ATOM    639  CG2 ILE A  84      15.118  28.087  17.806  4.00  1.00            
ATOM    640  CD1 ILE A  84      16.015  29.036  14.851  4.00  1.00            
ATOM    641    C ILE A  84      12.357  27.673  17.822  4.00  1.00            
ATOM    642    O ILE A  84      11.592  28.631  17.724  4.00  1.00            
ATOM    643    N ILE A  85      12.509  26.983  18.959  4.00  1.00            
ATOM    644   CA ILE A  85      11.902  27.468  20.151  4.00  1.00            
ATOM    645   CB ILE A  85      11.127  26.438  20.915  4.00  1.00            
ATOM    646  CG1 ILE A  85       9.857  26.069  20.131  4.00  1.00            
ATOM    647  CG2 ILE A  85      10.838  27.000  22.316  4.00  1.00            
ATOM    648  CD1 ILE A  85      10.138  25.457  18.763  4.00  1.00            
ATOM    649    C ILE A  85      13.064  27.914  20.976  4.00  1.00            
ATOM    650    O ILE A  85      13.976  27.126  21.219  4.00  1.00            
ATOM    651    N GLY A  86      13.098  29.190  21.421  1.00  1.00            
ATOM    652   CA GLY A  86      14.319  29.543  22.084  1.00  1.00            
ATOM    653    C GLY A  86      14.138  30.505  23.202  1.00  1.00            
ATOM    654    O GLY A  86      13.628  31.610  23.035  1.00  1.00            
ATOM    655    N ARG A  87      14.561  30.035  24.387  2.00  1.00            
ATOM    656   CA ARG A  87      14.773  30.752  25.608  2.00  1.00            
ATOM    657   CB ARG A  87      15.813  31.877  25.465  2.00  1.00            
ATOM    658   CG ARG A  87      15.969  32.715  26.736  2.00  1.00            
ATOM    659   CD ARG A  87      17.006  33.835  26.617  2.00  1.00            
ATOM    660   NE ARG A  87      18.353  33.201  26.677  2.00  1.00            
ATOM    661   CZ ARG A  87      18.931  32.703  25.546  2.00  1.00            
ATOM    662  NH1 ARG A  87      18.290  32.810  24.345  2.00  1.00            
ATOM    663  NH2 ARG A  87      20.154  32.104  25.615  2.00  1.00            
ATOM    664    C ARG A  87      13.544  31.358  26.210  2.00  1.00            
ATOM    665    O ARG A  87      13.457  31.451  27.434  2.00  1.00            
ATOM    666    N ASN A  88      12.548  31.784  25.413  2.00  1.00            
ATOM    667   CA ASN A  88      11.433  32.383  26.086  2.00  1.00            
ATOM    668   CB ASN A  88      10.402  32.964  25.106  2.00  1.00            
ATOM    669   CG ASN A  88       9.425  33.814  25.902  2.00  1.00            
ATOM    670  OD1 ASN A  88       8.945  33.406  26.959  2.00  1.00            
ATOM    671  ND2 ASN A  88       9.130  35.037  25.386  2.00  1.00            
ATOM    672    C ASN A  88      10.775  31.281  26.850  2.00  1.00            
ATOM    673    O ASN A  88      10.622  31.338  28.069  2.00  1.00            
ATOM    674    N LEU A  89      10.399  30.227  26.103  2.00  1.00            
ATOM    675   CA LEU A  89       9.704  29.070  26.585  2.00  1.00            
ATOM    676   CB LEU A  89       9.129  28.216  25.442  2.00  1.00            
ATOM    677   CG LEU A  89       8.055  28.919  24.595  2.00  1.00            
ATOM    678  CD1 LEU A  89       8.612  30.177  23.913  2.00  1.00            
ATOM    679  CD2 LEU A  89       7.418  27.940  23.597  2.00  1.00            
ATOM    680    C LEU A  89      10.550  28.132  27.381  2.00  1.00            
ATOM    681    O LEU A  89      10.118  27.612  28.408  2.00  1.00            
ATOM    682    N LEU A  90      11.791  27.893  26.929  2.00  1.00            
ATOM    683   CA LEU A  90      12.581  26.848  27.511  2.00  1.00            
ATOM    684   CB LEU A  90      13.984  26.735  26.887  2.00  1.00            
ATOM    685   CG LEU A  90      13.997  26.291  25.411  2.00  1.00            
ATOM    686  CD1 LEU A  90      13.493  24.848  25.254  2.00  1.00            
ATOM    687  CD2 LEU A  90      13.250  27.289  24.513  2.00  1.00            
ATOM    688    C LEU A  90      12.774  27.121  28.954  2.00  1.00            
ATOM    689    O LEU A  90      12.815  26.206  29.774  2.00  1.00            
ATOM    690    N THR A  91      12.932  28.392  29.321  2.00  1.00            
ATOM    691   CA THR A  91      13.097  28.627  30.715  2.00  1.00            
ATOM    692   CB THR A  91      13.270  30.080  31.043  2.00  1.00            
ATOM    693  OG1 THR A  91      14.428  30.598  30.406  2.00  1.00            
ATOM    694  CG2 THR A  91      13.373  30.230  32.570  2.00  1.00            
ATOM    695    C THR A  91      11.864  28.189  31.404  2.00  1.00            
ATOM    696    O THR A  91      11.909  27.550  32.454  2.00  1.00            
ATOM    697    N GLN A  92      10.716  28.507  30.796  2.00  1.00            
ATOM    698   CA GLN A  92       9.492  28.178  31.432  2.00  1.00            
ATOM    699   CB GLN A  92       8.265  28.653  30.635  2.00  1.00            
ATOM    700   CG GLN A  92       6.951  28.530  31.408  2.00  1.00            
ATOM    701   CD GLN A  92       6.963  29.587  32.504  2.00  1.00            
ATOM    702  OE1 GLN A  92       7.819  29.577  33.387  2.00  1.00            
ATOM    703  NE2 GLN A  92       5.991  30.537  32.444  2.00  1.00            
ATOM    704    C GLN A  92       9.406  26.697  31.570  2.00  1.00            
ATOM    705    O GLN A  92       9.014  26.187  32.618  2.00  1.00            
ATOM    706    N ILE A  93       9.793  25.959  30.516  2.00  1.00            
ATOM    707   CA ILE A  93       9.716  24.533  30.590  2.00  1.00            
ATOM    708   CB ILE A  93      10.006  23.806  29.303  2.00  1.00            
ATOM    709  CG1 ILE A  93       9.642  22.324  29.461  2.00  1.00            
ATOM    710  CG2 ILE A  93      11.473  23.999  28.910  2.00  1.00            
ATOM    711  CD1 ILE A  93       8.151  22.090  29.653  2.00  1.00            
ATOM    712    C ILE A  93      10.660  24.048  31.638  2.00  1.00            
ATOM    713    O ILE A  93      10.361  23.085  32.343  2.00  1.00            
ATOM    714    N GLY A  94      11.824  24.707  31.796  3.00  1.00            
ATOM    715   CA GLY A  94      12.737  24.197  32.775  3.00  1.00            
ATOM    716    C GLY A  94      13.885  23.535  32.074  3.00  1.00            
ATOM    717    O GLY A  94      14.527  22.643  32.628  3.00  1.00            
ATOM    718    N CYS A  95      14.171  23.953  30.825  1.00  1.00            
ATOM    719   CA CYS A  95      15.272  23.388  30.097  1.00  1.00            
ATOM    720   CB CYS A  95      15.397  23.931  28.663  1.00  1.00            
ATOM    721   SG CYS A  95      16.799  23.201  27.765  1.00  1.00            
ATOM    722    C CYS A  95      16.533  23.711  30.798  1.00  1.00            
ATOM    723    O CYS A  95      16.751  24.836  31.247  1.00  1.00            
ATOM    724    N THR A  96      17.394  22.694  30.931  4.00  1.00            
ATOM    725   CA THR A  96      18.651  22.954  31.536  4.00  1.00            
ATOM    726   CB THR A  96      18.792  22.385  32.918  4.00  1.00            
ATOM    727  OG1 THR A  96      18.747  20.967  32.881  4.00  1.00            
ATOM    728  CG2 THR A  96      17.641  22.929  33.782  4.00  1.00            
ATOM    729    C THR A  96      19.694  22.329  30.673  4.00  1.00            
ATOM    730    O THR A  96      19.491  21.252  30.115  4.00  1.00            
ATOM    731    N LEU A  97      20.844  23.011  30.527  4.00  1.00            
ATOM    732   CA LEU A  97      21.910  22.473  29.740  4.00  1.00            
ATOM    733   CB LEU A  97      22.629  23.524  28.881  4.00  1.00            
ATOM    734   CG LEU A  97      21.704  24.196  27.851  4.00  1.00            
ATOM    735  CD1 LEU A  97      20.612  25.027  28.544  4.00  1.00            
ATOM    736  CD2 LEU A  97      22.502  25.001  26.813  4.00  1.00            
ATOM    737    C LEU A  97      22.882  21.939  30.716  4.00  1.00            
ATOM    738    O LEU A  97      23.061  22.497  31.798  4.00  1.00            
ATOM    739    N ASN A  98      23.518  20.810  30.382  4.00  1.00            
ATOM    740   CA ASN A  98      24.420  20.318  31.361  4.00  1.00            
ATOM    741   CB ASN A  98      23.880  19.117  32.153  4.00  1.00            
ATOM    742   CG ASN A  98      22.908  19.659  33.191  4.00  1.00            
ATOM    743  OD1 ASN A  98      23.248  19.790  34.366  4.00  1.00            
ATOM    744  ND2 ASN A  98      21.672  20.011  32.746  4.00  1.00            
ATOM    745    C ASN A  98      25.684  19.908  30.728  4.00  1.00            
ATOM    746    O ASN A  98      25.737  19.497  29.570  4.00  1.00            
ATOM    747    N PHE A  99      26.753  20.047  31.520  1.00  1.00            
ATOM    748   CA PHE A  99      28.036  19.645  31.078  1.00  1.00            
ATOM    749   CB PHE A  99      29.140  20.657  31.426  1.00  1.00            
ATOM    750   CG PHE A  99      29.004  21.792  30.473  1.00  1.00            
ATOM    751  CD1 PHE A  99      29.632  21.726  29.251  1.00  1.00            
ATOM    752  CD2 PHE A  99      28.259  22.907  30.784  1.00  1.00            
ATOM    753  CE1 PHE A  99      29.525  22.756  28.348  1.00  1.00            
ATOM    754  CE2 PHE A  99      28.149  23.940  29.883  1.00  1.00            
ATOM    755   CZ PHE A  99      28.783  23.867  28.664  1.00  1.00            
ATOM    756    C PHE A  99      28.356  18.338  31.789  1.00  1.00            
ATOM    757    O PHE A  99      29.411  18.282  32.474  1.00  1.00            
ATOM    758  OXT PHE A  99      27.548  17.380  31.655  1.00  1.00            
ATOM    759    N PRO B   1      29.164  21.775  34.197  1.00  1.00            
ATOM    760   CA PRO B   1      28.339  22.250  35.340  1.00  1.00            
ATOM    761   CD PRO B   1      30.298  22.735  33.971  1.00  1.00            
ATOM    762   CB PRO B   1      29.068  23.460  35.921  1.00  1.00            
ATOM    763   CG PRO B   1      29.923  23.991  34.768  1.00  1.00            
ATOM    764    C PRO B   1      27.007  22.591  34.748  1.00  1.00            
ATOM    765    O PRO B   1      26.871  22.530  33.528  1.00  1.00            
ATOM    766    N GLN B   2      26.013  22.957  35.585  4.00  1.00            
ATOM    767   CA GLN B   2      24.700  23.218  35.068  4.00  1.00            
ATOM    768   CB GLN B   2      23.553  22.973  36.061  4.00  1.00            
ATOM    769   CG GLN B   2      22.186  23.273  35.437  4.00  1.00            
ATOM    770   CD GLN B   2      21.110  23.052  36.488  4.00  1.00            
ATOM    771  OE1 GLN B   2      19.931  23.305  36.246  4.00  1.00            
ATOM    772  NE2 GLN B   2      21.524  22.573  37.693  4.00  1.00            
ATOM    773    C GLN B   2      24.558  24.635  34.628  4.00  1.00            
ATOM    774    O GLN B   2      25.042  25.559  35.278  4.00  1.00            
ATOM    775    N ILE B   3      23.887  24.825  33.474  4.00  1.00            
ATOM    776   CA ILE B   3      23.562  26.144  33.024  4.00  1.00            
ATOM    777   CB ILE B   3      24.225  26.557  31.740  4.00  1.00            
ATOM    778  CG1 ILE B   3      23.985  28.058  31.511  4.00  1.00            
ATOM    779  CG2 ILE B   3      23.731  25.653  30.597  4.00  1.00            
ATOM    780  CD1 ILE B   3      24.625  28.937  32.586  4.00  1.00            
ATOM    781    C ILE B   3      22.084  26.176  32.851  4.00  1.00            
ATOM    782    O ILE B   3      21.503  25.344  32.155  4.00  1.00            
ATOM    783    N THR B   4      21.421  27.127  33.529  1.00  1.00            
ATOM    784   CA THR B   4      20.004  27.208  33.386  1.00  1.00            
ATOM    785   CB THR B   4      19.295  27.706  34.610  1.00  1.00            
ATOM    786  OG1 THR B   4      19.678  29.044  34.889  1.00  1.00            
ATOM    787  CG2 THR B   4      19.660  26.793  35.792  1.00  1.00            
ATOM    788    C THR B   4      19.751  28.176  32.294  1.00  1.00            
ATOM    789    O THR B   4      20.607  29.000  31.975  1.00  1.00            
ATOM    790    N LEU B   5      18.567  28.090  31.668  1.00  1.00            
ATOM    791   CA LEU B   5      18.306  29.028  30.627  1.00  1.00            
ATOM    792   CB LEU B   5      17.345  28.532  29.531  1.00  1.00            
ATOM    793   CG LEU B   5      17.892  27.377  28.670  1.00  1.00            
ATOM    794  CD1 LEU B   5      16.881  26.978  27.582  1.00  1.00            
ATOM    795  CD2 LEU B   5      19.280  27.704  28.098  1.00  1.00            
ATOM    796    C LEU B   5      17.667  30.208  31.255  1.00  1.00            
ATOM    797    O LEU B   5      16.747  30.099  32.064  1.00  1.00            
ATOM    798    N TRP B   6      18.193  31.380  30.882  1.00  1.00            
ATOM    799   CA TRP B   6      17.776  32.644  31.382  1.00  1.00            
ATOM    800   CB TRP B   6      18.155  32.853  32.860  1.00  1.00            
ATOM    801   CG TRP B   6      17.750  34.174  33.474  1.00  1.00            
ATOM    802  CD2 TRP B   6      18.494  34.812  34.523  1.00  1.00            
ATOM    803  CD1 TRP B   6      16.695  34.996  33.195  1.00  1.00            
ATOM    804  NE1 TRP B   6      16.738  36.105  34.007  1.00  1.00            
ATOM    805  CE2 TRP B   6      17.841  36.006  34.828  1.00  1.00            
ATOM    806  CE3 TRP B   6      19.634  34.435  35.176  1.00  1.00            
ATOM    807  CZ2 TRP B   6      18.320  36.843  35.795  1.00  1.00            
ATOM    808  CZ3 TRP B   6      20.112  35.280  36.153  1.00  1.00            
ATOM    809  CH2 TRP B   6      19.467  36.461  36.455  1.00  1.00            
ATOM    810    C TRP B   6      18.604  33.576  30.587  1.00  1.00            
ATOM    811    O TRP B   6      18.456  33.683  29.371  1.00  1.00            
ATOM    812    N LYS B   7      19.517  34.277  31.274  1.00  1.00            
ATOM    813   CA LYS B   7      20.455  35.060  30.547  1.00  1.00            
ATOM    814   CB LYS B   7      21.541  35.701  31.420  1.00  1.00            
ATOM    815   CG LYS B   7      22.363  34.633  32.141  1.00  1.00            
ATOM    816   CD LYS B   7      23.768  35.076  32.544  1.00  1.00            
ATOM    817   CE LYS B   7      24.603  33.931  33.123  1.00  1.00            
ATOM    818   NZ LYS B   7      26.041  34.261  33.045  1.00  1.00            
ATOM    819    C LYS B   7      21.174  34.047  29.696  1.00  1.00            
ATOM    820    O LYS B   7      21.169  32.851  29.987  1.00  1.00            
ATOM    821    N ARG B   8      21.833  34.502  28.617  1.00  1.00            
ATOM    822   CA ARG B   8      22.430  33.612  27.661  1.00  1.00            
ATOM    823   CB ARG B   8      23.085  34.336  26.476  1.00  1.00            
ATOM    824   CG ARG B   8      22.124  35.109  25.577  1.00  1.00            
ATOM    825   CD ARG B   8      22.840  35.793  24.412  1.00  1.00            
ATOM    826   NE ARG B   8      21.822  36.515  23.603  1.00  1.00            
ATOM    827   CZ ARG B   8      22.221  37.214  22.501  1.00  1.00            
ATOM    828  NH1 ARG B   8      23.542  37.247  22.156  1.00  1.00            
ATOM    829  NH2 ARG B   8      21.301  37.882  21.747  1.00  1.00            
ATOM    830    C ARG B   8      23.528  32.760  28.272  1.00  1.00            
ATOM    831    O ARG B   8      24.000  32.964  29.388  1.00  1.00            
ATOM    832    N PRO B   9      23.858  31.754  27.486  1.00  1.00            
ATOM    833   CA PRO B   9      24.862  30.733  27.754  1.00  1.00            
ATOM    834   CD PRO B   9      22.832  31.251  26.580  1.00  1.00            
ATOM    835   CB PRO B   9      24.481  29.522  26.900  1.00  1.00            
ATOM    836   CG PRO B   9      23.485  30.063  25.865  1.00  1.00            
ATOM    837    C PRO B   9      26.320  31.074  27.632  1.00  1.00            
ATOM    838    O PRO B   9      27.120  30.147  27.744  1.00  1.00            
ATOM    839    N LEU B  10      26.683  32.349  27.420  4.00  1.00            
ATOM    840   CA LEU B  10      28.027  32.794  27.139  4.00  1.00            
ATOM    841   CB LEU B  10      28.242  34.273  27.518  4.00  1.00            
ATOM    842   CG LEU B  10      27.326  35.278  26.800  4.00  1.00            
ATOM    843  CD1 LEU B  10      27.612  36.718  27.257  4.00  1.00            
ATOM    844  CD2 LEU B  10      27.426  35.131  25.277  4.00  1.00            
ATOM    845    C LEU B  10      29.059  32.055  27.942  4.00  1.00            
ATOM    846    O LEU B  10      28.922  31.871  29.151  4.00  1.00            
ATOM    847    N VAL B  11      30.118  31.591  27.241  4.00  1.00            
ATOM    848   CA VAL B  11      31.244  30.924  27.835  4.00  1.00            
ATOM    849   CB VAL B  11      31.207  29.431  27.697  4.00  1.00            
ATOM    850  CG1 VAL B  11      30.009  28.892  28.495  4.00  1.00            
ATOM    851  CG2 VAL B  11      31.166  29.081  26.200  4.00  1.00            
ATOM    852    C VAL B  11      32.456  31.400  27.094  4.00  1.00            
ATOM    853    O VAL B  11      32.351  31.855  25.956  4.00  1.00            
ATOM    854    N THR B  12      33.644  31.334  27.731  4.00  1.00            
ATOM    855   CA THR B  12      34.840  31.742  27.047  4.00  1.00            
ATOM    856   CB THR B  12      35.957  32.154  27.959  4.00  1.00            
ATOM    857  OG1 THR B  12      37.043  32.666  27.199  4.00  1.00            
ATOM    858  CG2 THR B  12      36.404  30.938  28.784  4.00  1.00            
ATOM    859    C THR B  12      35.294  30.552  26.249  4.00  1.00            
ATOM    860    O THR B  12      35.328  29.432  26.756  4.00  1.00            
ATOM    861    N ILE B  13      35.631  30.762  24.959  4.00  1.00            
ATOM    862   CA ILE B  13      36.051  29.688  24.097  4.00  1.00            
ATOM    863   CB ILE B  13      35.129  29.548  22.914  4.00  1.00            
ATOM    864  CG1 ILE B  13      35.407  28.274  22.111  4.00  1.00            
ATOM    865  CG2 ILE B  13      35.176  30.844  22.090  4.00  1.00            
ATOM    866  CD1 ILE B  13      34.298  27.997  21.098  4.00  1.00            
ATOM    867    C ILE B  13      37.443  30.028  23.626  4.00  1.00            
ATOM    868    O ILE B  13      37.687  31.128  23.134  4.00  1.00            
ATOM    869    N ARG B  14      38.416  29.101  23.794  4.00  1.00            
ATOM    870   CA ARG B  14      39.751  29.401  23.344  4.00  1.00            
ATOM    871   CB ARG B  14      40.892  28.971  24.290  4.00  1.00            
ATOM    872   CG ARG B  14      41.007  29.775  25.586  4.00  1.00            
ATOM    873   CD ARG B  14      42.376  29.636  26.264  4.00  1.00            
ATOM    874   NE ARG B  14      42.572  28.207  26.638  4.00  1.00            
ATOM    875   CZ ARG B  14      43.832  27.687  26.724  4.00  1.00            
ATOM    876  NH1 ARG B  14      44.914  28.466  26.430  4.00  1.00            
ATOM    877  NH2 ARG B  14      44.012  26.389  27.105  4.00  1.00            
ATOM    878    C ARG B  14      39.984  28.646  22.070  4.00  1.00            
ATOM    879    O ARG B  14      39.923  27.417  22.051  4.00  1.00            
ATOM    880    N ILE B  15      40.242  29.371  20.959  4.00  1.00            
ATOM    881   CA ILE B  15      40.506  28.725  19.703  4.00  1.00            
ATOM    882   CB ILE B  15      39.292  28.701  18.807  4.00  1.00            
ATOM    883  CG1 ILE B  15      39.456  27.726  17.626  4.00  1.00            
ATOM    884  CG2 ILE B  15      38.997  30.147  18.380  4.00  1.00            
ATOM    885  CD1 ILE B  15      40.509  28.143  16.601  4.00  1.00            
ATOM    886    C ILE B  15      41.596  29.481  19.019  4.00  1.00            
ATOM    887    O ILE B  15      41.615  30.711  19.028  4.00  1.00            
ATOM    888    N GLY B  16      42.564  28.758  18.430  3.00  1.00            
ATOM    889   CA GLY B  16      43.593  29.429  17.699  3.00  1.00            
ATOM    890    C GLY B  16      44.464  30.103  18.703  3.00  1.00            
ATOM    891    O GLY B  16      45.339  30.894  18.358  3.00  1.00            
ATOM    892    N GLY B  17      44.231  29.800  19.992  3.00  1.00            
ATOM    893   CA GLY B  17      45.015  30.397  21.029  3.00  1.00            
ATOM    894    C GLY B  17      44.471  31.765  21.253  3.00  1.00            
ATOM    895    O GLY B  17      44.994  32.529  22.062  3.00  1.00            
ATOM    896    N GLN B  18      43.385  32.113  20.540  4.00  1.00            
ATOM    897   CA GLN B  18      42.844  33.428  20.688  4.00  1.00            
ATOM    898   CB GLN B  18      42.375  34.046  19.359  4.00  1.00            
ATOM    899   CG GLN B  18      43.506  34.228  18.344  4.00  1.00            
ATOM    900   CD GLN B  18      42.916  34.845  17.084  4.00  1.00            
ATOM    901  OE1 GLN B  18      42.309  35.914  17.129  4.00  1.00            
ATOM    902  NE2 GLN B  18      43.095  34.154  15.927  4.00  1.00            
ATOM    903    C GLN B  18      41.667  33.342  21.600  4.00  1.00            
ATOM    904    O GLN B  18      40.962  32.334  21.631  4.00  1.00            
ATOM    905    N LEU B  19      41.442  34.408  22.391  4.00  1.00            
ATOM    906   CA LEU B  19      40.346  34.425  23.315  4.00  1.00            
ATOM    907   CB LEU B  19      40.486  35.501  24.407  4.00  1.00            
ATOM    908   CG LEU B  19      41.737  35.335  25.288  4.00  1.00            
ATOM    909  CD1 LEU B  19      43.021  35.524  24.465  4.00  1.00            
ATOM    910  CD2 LEU B  19      41.679  36.250  26.522  4.00  1.00            
ATOM    911    C LEU B  19      39.112  34.755  22.544  4.00  1.00            
ATOM    912    O LEU B  19      39.164  35.513  21.577  4.00  1.00            
ATOM    913    N LYS B  20      37.958  34.175  22.937  4.00  1.00            
ATOM    914   CA LYS B  20      36.778  34.526  22.207  4.00  1.00            
ATOM    915   CB LYS B  20      36.596  33.703  20.923  4.00  1.00            
ATOM    916   CG LYS B  20      35.490  34.238  20.013  4.00  1.00            
ATOM    917   CD LYS B  20      35.593  33.737  18.572  4.00  1.00            
ATOM    918   CE LYS B  20      36.347  34.702  17.652  4.00  1.00            
ATOM    919   NZ LYS B  20      37.632  35.095  18.272  4.00  1.00            
ATOM    920    C LYS B  20      35.566  34.350  23.073  4.00  1.00            
ATOM    921    O LYS B  20      35.540  33.503  23.964  4.00  1.00            
ATOM    922    N GLU B  21      34.534  35.195  22.840  4.00  1.00            
ATOM    923   CA GLU B  21      33.276  35.091  23.533  4.00  1.00            
ATOM    924   CB GLU B  21      32.490  36.411  23.635  4.00  1.00            
ATOM    925   CG GLU B  21      32.983  37.347  24.739  4.00  1.00            
ATOM    926   CD GLU B  21      32.456  36.795  26.058  4.00  1.00            
ATOM    927  OE1 GLU B  21      32.524  35.550  26.245  4.00  1.00            
ATOM    928  OE2 GLU B  21      31.966  37.604  26.891  4.00  1.00            
ATOM    929    C GLU B  21      32.432  34.135  22.741  4.00  1.00            
ATOM    930    O GLU B  21      32.558  34.070  21.519  4.00  1.00            
ATOM    931    N ALA B  22      31.551  33.349  23.403  4.00  1.00            
ATOM    932   CA ALA B  22      30.766  32.429  22.622  4.00  1.00            
ATOM    933   CB ALA B  22      31.431  31.054  22.442  4.00  1.00            
ATOM    934    C ALA B  22      29.433  32.185  23.269  4.00  1.00            
ATOM    935    O ALA B  22      29.262  32.358  24.475  4.00  1.00            
ATOM    936    N LEU B  23      28.447  31.784  22.434  4.00  1.00            
ATOM    937   CA LEU B  23      27.114  31.418  22.834  4.00  1.00            
ATOM    938   CB LEU B  23      26.020  31.981  21.904  4.00  1.00            
ATOM    939   CG LEU B  23      25.833  33.509  21.940  4.00  1.00            
ATOM    940  CD1 LEU B  23      24.754  33.957  20.942  4.00  1.00            
ATOM    941  CD2 LEU B  23      25.510  33.988  23.361  4.00  1.00            
ATOM    942    C LEU B  23      27.049  29.920  22.632  4.00  1.00            
ATOM    943    O LEU B  23      27.561  29.422  21.632  4.00  1.00            
ATOM    944    N LEU B  24      26.444  29.151  23.571  4.00  1.00            
ATOM    945   CA LEU B  24      26.308  27.725  23.365  4.00  1.00            
ATOM    946   CB LEU B  24      26.248  26.881  24.646  4.00  1.00            
ATOM    947   CG LEU B  24      27.571  26.841  25.426  4.00  1.00            
ATOM    948  CD1 LEU B  24      27.949  28.230  25.962  4.00  1.00            
ATOM    949  CD2 LEU B  24      27.527  25.761  26.519  4.00  1.00            
ATOM    950    C LEU B  24      25.010  27.545  22.673  4.00  1.00            
ATOM    951    O LEU B  24      23.992  28.085  23.105  4.00  1.00            
ATOM    952    N ASP B  25      25.005  26.773  21.571  1.00  1.00            
ATOM    953   CA ASP B  25      23.776  26.730  20.852  1.00  1.00            
ATOM    954   CB ASP B  25      23.831  27.592  19.580  1.00  1.00            
ATOM    955   CG ASP B  25      24.128  29.034  19.968  1.00  1.00            
ATOM    956  OD1 ASP B  25      23.633  29.492  21.031  1.00  1.00            
ATOM    957  OD2 ASP B  25      24.860  29.704  19.191  1.00  1.00            
ATOM    958    C ASP B  25      23.484  25.354  20.382  1.00  1.00            
ATOM    959    O ASP B  25      24.302  24.689  19.749  1.00  1.00            
ATOM    960    N THR B  26      22.275  24.905  20.728  3.00  1.00            
ATOM    961   CA THR B  26      21.732  23.647  20.347  3.00  1.00            
ATOM    962   CB THR B  26      20.521  23.365  21.184  3.00  1.00            
ATOM    963  OG1 THR B  26      20.856  23.456  22.561  3.00  1.00            
ATOM    964  CG2 THR B  26      20.023  21.952  20.885  3.00  1.00            
ATOM    965    C THR B  26      21.331  23.690  18.900  3.00  1.00            
ATOM    966    O THR B  26      21.447  22.703  18.174  3.00  1.00            
ATOM    967    N GLY B  27      20.855  24.869  18.455  3.00  1.00            
ATOM    968   CA GLY B  27      20.256  25.076  17.164  3.00  1.00            
ATOM    969    C GLY B  27      21.173  24.804  16.008  3.00  1.00            
ATOM    970    O GLY B  27      20.754  24.201  15.022  3.00  1.00            
ATOM    971    N ALA B  28      22.445  25.232  16.077  1.00  1.00            
ATOM    972   CA ALA B  28      23.242  25.150  14.886  1.00  1.00            
ATOM    973   CB ALA B  28      24.385  26.181  14.850  1.00  1.00            
ATOM    974    C ALA B  28      23.872  23.809  14.676  1.00  1.00            
ATOM    975    O ALA B  28      24.424  23.209  15.597  1.00  1.00            
ATOM    976    N ASP B  29      23.776  23.301  13.425  1.00  1.00            
ATOM    977   CA ASP B  29      24.451  22.093  13.039  1.00  1.00            
ATOM    978   CB ASP B  29      24.057  21.614  11.631  1.00  1.00            
ATOM    979   CG ASP B  29      22.618  21.116  11.685  1.00  1.00            
ATOM    980  OD1 ASP B  29      22.230  20.544  12.738  1.00  1.00            
ATOM    981  OD2 ASP B  29      21.887  21.307  10.676  1.00  1.00            
ATOM    982    C ASP B  29      25.899  22.403  13.030  1.00  1.00            
ATOM    983    O ASP B  29      26.713  21.697  13.623  1.00  1.00            
ATOM    984    N ASP B  30      26.244  23.512  12.358  1.00  1.00            
ATOM    985   CA ASP B  30      27.609  23.909  12.277  1.00  1.00            
ATOM    986   CB ASP B  30      28.002  24.516  10.922  1.00  1.00            
ATOM    987   CG ASP B  30      27.154  25.759  10.708  1.00  1.00            
ATOM    988  OD1 ASP B  30      25.949  25.600  10.375  1.00  1.00            
ATOM    989  OD2 ASP B  30      27.699  26.883  10.871  1.00  1.00            
ATOM    990    C ASP B  30      27.859  24.936  13.310  1.00  1.00            
ATOM    991    O ASP B  30      26.941  25.425  13.968  1.00  1.00            
ATOM    992    N THR B  31      29.142  25.284  13.474  1.00  1.00            
ATOM    993   CA THR B  31      29.463  26.304  14.409  1.00  1.00            
ATOM    994   CB THR B  31      30.642  25.977  15.279  1.00  1.00            
ATOM    995  OG1 THR B  31      31.817  25.849  14.490  1.00  1.00            
ATOM    996  CG2 THR B  31      30.355  24.659  16.018  1.00  1.00            
ATOM    997    C THR B  31      29.831  27.495  13.589  1.00  1.00            
ATOM    998    O THR B  31      30.543  27.375  12.593  1.00  1.00            
ATOM    999    N VAL B  32      29.325  28.683  13.970  4.00  1.00            
ATOM   1000   CA VAL B  32      29.640  29.857  13.214  4.00  1.00            
ATOM   1001   CB VAL B  32      28.447  30.706  12.891  4.00  1.00            
ATOM   1002  CG1 VAL B  32      28.928  31.996  12.205  4.00  1.00            
ATOM   1003  CG2 VAL B  32      27.489  29.868  12.029  4.00  1.00            
ATOM   1004    C VAL B  32      30.575  30.663  14.031  4.00  1.00            
ATOM   1005    O VAL B  32      30.498  30.690  15.259  4.00  1.00            
ATOM   1006    N LEU B  33      31.518  31.316  13.341  4.00  1.00            
ATOM   1007   CA LEU B  33      32.488  32.086  14.037  4.00  1.00            
ATOM   1008   CB LEU B  33      33.924  31.546  13.907  4.00  1.00            
ATOM   1009   CG LEU B  33      34.148  30.163  14.543  4.00  1.00            
ATOM   1010  CD1 LEU B  33      35.604  29.699  14.370  4.00  1.00            
ATOM   1011  CD2 LEU B  33      33.687  30.145  16.008  4.00  1.00            
ATOM   1012    C LEU B  33      32.510  33.453  13.449  4.00  1.00            
ATOM   1013    O LEU B  33      31.925  33.711  12.398  4.00  1.00            
ATOM   1014    N GLU B  34      33.188  34.371  14.159  1.00  1.00            
ATOM   1015   CA GLU B  34      33.395  35.706  13.694  1.00  1.00            
ATOM   1016   CB GLU B  34      34.056  36.618  14.740  1.00  1.00            
ATOM   1017   CG GLU B  34      33.223  36.841  16.002  1.00  1.00            
ATOM   1018   CD GLU B  34      34.116  37.544  17.014  1.00  1.00            
ATOM   1019  OE1 GLU B  34      35.260  37.912  16.633  1.00  1.00            
ATOM   1020  OE2 GLU B  34      33.671  37.719  18.179  1.00  1.00            
ATOM   1021    C GLU B  34      34.408  35.545  12.593  1.00  1.00            
ATOM   1022    O GLU B  34      34.999  34.474  12.452  1.00  1.00            
ATOM   1023    N GLU B  35      34.626  36.589  11.767  1.00  1.00            
ATOM   1024   CA GLU B  35      35.540  36.473  10.660  1.00  1.00            
ATOM   1025   CB GLU B  35      35.463  37.687   9.721  1.00  1.00            
ATOM   1026   CG GLU B  35      34.090  37.858   9.066  1.00  1.00            
ATOM   1027   CD GLU B  35      34.026  39.256   8.470  1.00  1.00            
ATOM   1028  OE1 GLU B  35      35.001  39.650   7.775  1.00  1.00            
ATOM   1029  OE2 GLU B  35      33.000  39.950   8.702  1.00  1.00            
ATOM   1030    C GLU B  35      36.944  36.412  11.197  1.00  1.00            
ATOM   1031    O GLU B  35      37.628  37.431  11.298  1.00  1.00            
ATOM   1032    N MET B  36      37.395  35.197  11.566  1.00  1.00            
ATOM   1033   CA MET B  36      38.666  34.948  12.195  1.00  1.00            
ATOM   1034   CB MET B  36      38.713  33.587  12.913  1.00  1.00            
ATOM   1035   CG MET B  36      39.928  33.435  13.831  1.00  1.00            
ATOM   1036   SD MET B  36      39.969  31.896  14.798  1.00  1.00            
ATOM   1037   CE MET B  36      38.727  32.415  16.019  1.00  1.00            
ATOM   1038    C MET B  36      39.919  35.044  11.364  1.00  1.00            
ATOM   1039    O MET B  36      40.910  35.606  11.828  1.00  1.00            
ATOM   1040    N ASN B  37      39.936  34.540  10.114  1.00  1.00            
ATOM   1041   CA ASN B  37      41.193  34.442   9.407  1.00  1.00            
ATOM   1042   CB ASN B  37      41.911  35.795   9.219  1.00  1.00            
ATOM   1043   CG ASN B  37      42.992  35.617   8.158  1.00  1.00            
ATOM   1044  OD1 ASN B  37      44.164  35.413   8.470  1.00  1.00            
ATOM   1045  ND2 ASN B  37      42.585  35.684   6.861  1.00  1.00            
ATOM   1046    C ASN B  37      42.090  33.499  10.164  1.00  1.00            
ATOM   1047    O ASN B  37      43.273  33.768  10.364  1.00  1.00            
ATOM   1048    N LEU B  38      41.509  32.361  10.604  1.00  1.00            
ATOM   1049   CA LEU B  38      42.190  31.287  11.287  1.00  1.00            
ATOM   1050   CB LEU B  38      41.205  30.339  11.997  1.00  1.00            
ATOM   1051   CG LEU B  38      39.915  30.096  11.190  1.00  1.00            
ATOM   1052  CD1 LEU B  38      40.203  29.455   9.825  1.00  1.00            
ATOM   1053  CD2 LEU B  38      38.888  29.303  12.014  1.00  1.00            
ATOM   1054    C LEU B  38      42.951  30.516  10.266  1.00  1.00            
ATOM   1055    O LEU B  38      42.637  30.530   9.077  1.00  1.00            
ATOM   1056    N PRO B  39      43.982  29.865  10.724  1.00  1.00            
ATOM   1057   CA PRO B  39      44.800  29.079   9.845  1.00  1.00            
ATOM   1058   CD PRO B  39      44.727  30.353  11.869  1.00  1.00            
ATOM   1059   CB PRO B  39      46.143  28.899  10.561  1.00  1.00            
ATOM   1060   CG PRO B  39      45.884  29.353  12.009  1.00  1.00            
ATOM   1061    C PRO B  39      44.173  27.825   9.373  1.00  1.00            
ATOM   1062    O PRO B  39      43.375  27.240  10.103  1.00  1.00            
ATOM   1063    N GLY B  40      44.508  27.405   8.138  1.00  1.00            
ATOM   1064   CA GLY B  40      43.991  26.160   7.682  1.00  1.00            
ATOM   1065    C GLY B  40      43.581  26.250   6.260  1.00  1.00            
ATOM   1066    O GLY B  40      43.542  27.325   5.663  1.00  1.00            
ATOM   1067    N LYS B  41      43.260  25.071   5.693  1.00  1.00            
ATOM   1068   CA LYS B  41      42.783  24.984   4.352  1.00  1.00            
ATOM   1069   CB LYS B  41      42.659  23.531   3.857  1.00  1.00            
ATOM   1070   CG LYS B  41      42.453  23.382   2.348  1.00  1.00            
ATOM   1071   CD LYS B  41      42.683  21.950   1.856  1.00  1.00            
ATOM   1072   CE LYS B  41      44.075  21.409   2.191  1.00  1.00            
ATOM   1073   NZ LYS B  41      44.132  19.952   1.938  1.00  1.00            
ATOM   1074    C LYS B  41      41.423  25.575   4.419  1.00  1.00            
ATOM   1075    O LYS B  41      40.690  25.347   5.380  1.00  1.00            
ATOM   1076    N TRP B  42      41.042  26.375   3.416  4.00  1.00            
ATOM   1077   CA TRP B  42      39.759  26.972   3.581  4.00  1.00            
ATOM   1078   CB TRP B  42      39.778  28.507   3.562  4.00  1.00            
ATOM   1079   CG TRP B  42      40.084  29.074   2.196  4.00  1.00            
ATOM   1080  CD2 TRP B  42      41.405  29.282   1.674  4.00  1.00            
ATOM   1081  CD1 TRP B  42      39.217  29.468   1.218  4.00  1.00            
ATOM   1082  NE1 TRP B  42      39.915  29.904   0.117  4.00  1.00            
ATOM   1083  CE2 TRP B  42      41.263  29.796   0.384  4.00  1.00            
ATOM   1084  CE3 TRP B  42      42.636  29.059   2.222  4.00  1.00            
ATOM   1085  CZ2 TRP B  42      42.355  30.098  -0.379  4.00  1.00            
ATOM   1086  CZ3 TRP B  42      43.734  29.366   1.450  4.00  1.00            
ATOM   1087  CH2 TRP B  42      43.595  29.875   0.175  4.00  1.00            
ATOM   1088    C TRP B  42      38.901  26.575   2.424  4.00  1.00            
ATOM   1089    O TRP B  42      39.387  26.431   1.303  4.00  1.00            
ATOM   1090    N LYS B  43      37.590  26.374   2.675  4.00  1.00            
ATOM   1091   CA LYS B  43      36.713  26.047   1.592  4.00  1.00            
ATOM   1092   CB LYS B  43      36.319  24.561   1.533  4.00  1.00            
ATOM   1093   CG LYS B  43      35.465  24.077   2.703  4.00  1.00            
ATOM   1094   CD LYS B  43      34.952  22.646   2.508  4.00  1.00            
ATOM   1095   CE LYS B  43      34.124  22.455   1.235  4.00  1.00            
ATOM   1096   NZ LYS B  43      32.757  22.982   1.433  4.00  1.00            
ATOM   1097    C LYS B  43      35.473  26.878   1.717  4.00  1.00            
ATOM   1098    O LYS B  43      34.879  26.975   2.791  4.00  1.00            
ATOM   1099    N PRO B  44      35.081  27.499   0.629  4.00  0.00            
ATOM   1100   CA PRO B  44      33.908  28.330   0.570  4.00  0.00            
ATOM   1101   CD PRO B  44      35.952  27.678  -0.519  4.00  0.00            
ATOM   1102   CB PRO B  44      34.034  29.138  -0.724  4.00  0.00            
ATOM   1103   CG PRO B  44      35.056  28.352  -1.570  4.00  0.00            
ATOM   1104    C PRO B  44      32.671  27.497   0.632  4.00  0.00            
ATOM   1105    O PRO B  44      32.657  26.431   0.024  4.00  0.00            
ATOM   1106    N LYS B  45      31.625  27.956   1.350  4.00  0.00            
ATOM   1107   CA LYS B  45      30.397  27.212   1.401  4.00  0.00            
ATOM   1108   CB LYS B  45      30.371  26.102   2.461  4.00  0.00            
ATOM   1109   CG LYS B  45      29.160  25.180   2.310  4.00  0.00            
ATOM   1110   CD LYS B  45      29.214  24.304   1.055  4.00  0.00            
ATOM   1111   CE LYS B  45      29.188  25.094  -0.256  4.00  0.00            
ATOM   1112   NZ LYS B  45      27.860  25.720  -0.453  4.00  0.00            
ATOM   1113    C LYS B  45      29.312  28.174   1.748  4.00  0.00            
ATOM   1114    O LYS B  45      29.583  29.281   2.210  4.00  0.00            
ATOM   1115    N MET B  46      28.042  27.789   1.512  4.00  0.00            
ATOM   1116   CA MET B  46      27.006  28.714   1.852  4.00  0.00            
ATOM   1117   CB MET B  46      26.397  29.465   0.653  4.00  0.00            
ATOM   1118   CG MET B  46      27.339  30.486   0.013  4.00  0.00            
ATOM   1119   SD MET B  46      26.559  31.557  -1.235  4.00  0.00            
ATOM   1120   CE MET B  46      26.489  30.291  -2.534  4.00  0.00            
ATOM   1121    C MET B  46      25.880  28.022   2.529  4.00  0.00            
ATOM   1122    O MET B  46      25.570  26.866   2.245  4.00  0.00            
ATOM   1123    N ILE B  47      25.248  28.737   3.480  4.00  0.00            
ATOM   1124   CA ILE B  47      24.111  28.189   4.144  4.00  0.00            
ATOM   1125   CB ILE B  47      24.421  27.638   5.515  4.00  0.00            
ATOM   1126  CG1 ILE B  47      24.917  28.721   6.497  4.00  0.00            
ATOM   1127  CG2 ILE B  47      25.427  26.494   5.315  4.00  0.00            
ATOM   1128  CD1 ILE B  47      23.819  29.598   7.100  4.00  0.00            
ATOM   1129    C ILE B  47      23.083  29.247   4.275  4.00  0.00            
ATOM   1130    O ILE B  47      23.397  30.412   4.513  4.00  0.00            
ATOM   1131    N GLY B  48      21.807  28.871   4.084  4.00  0.00            
ATOM   1132   CA GLY B  48      20.809  29.852   4.341  4.00  0.00            
ATOM   1133    C GLY B  48      20.653  29.793   5.817  4.00  0.00            
ATOM   1134    O GLY B  48      20.026  28.881   6.352  4.00  0.00            
ATOM   1135    N GLY B  49      21.225  30.782   6.521  1.00  0.00            
ATOM   1136   CA GLY B  49      21.105  30.780   7.942  1.00  0.00            
ATOM   1137    C GLY B  49      19.761  31.383   8.169  1.00  0.00            
ATOM   1138    O GLY B  49      18.915  31.357   7.276  1.00  0.00            
ATOM   1139    N ILE B  50      19.505  31.935   9.365  1.00  0.00            
ATOM   1140   CA ILE B  50      18.210  32.509   9.574  1.00  0.00            
ATOM   1141   CB ILE B  50      17.921  32.857  11.005  1.00  0.00            
ATOM   1142  CG1 ILE B  50      18.035  31.604  11.887  1.00  0.00            
ATOM   1143  CG2 ILE B  50      16.530  33.514  11.059  1.00  0.00            
ATOM   1144  CD1 ILE B  50      17.103  30.475  11.454  1.00  0.00            
ATOM   1145    C ILE B  50      18.159  33.771   8.784  1.00  0.00            
ATOM   1146    O ILE B  50      19.111  34.550   8.772  1.00  0.00            
ATOM   1147    N GLY B  51      17.037  33.990   8.074  1.00  0.00            
ATOM   1148   CA GLY B  51      16.915  35.184   7.298  1.00  0.00            
ATOM   1149    C GLY B  51      17.941  35.129   6.228  1.00  0.00            
ATOM   1150    O GLY B  51      17.871  34.309   5.314  1.00  0.00            
ATOM   1151    N GLY B  52      18.937  36.019   6.329  1.00  0.00            
ATOM   1152   CA GLY B  52      19.914  36.099   5.298  1.00  0.00            
ATOM   1153    C GLY B  52      20.805  34.917   5.347  1.00  0.00            
ATOM   1154    O GLY B  52      20.847  34.172   6.324  1.00  0.00            
ATOM   1155    N PHE B  53      21.546  34.740   4.242  4.00  0.00            
ATOM   1156   CA PHE B  53      22.452  33.652   4.099  4.00  0.00            
ATOM   1157   CB PHE B  53      22.680  33.245   2.631  4.00  0.00            
ATOM   1158   CG PHE B  53      21.394  32.747   2.068  4.00  0.00            
ATOM   1159  CD1 PHE B  53      20.395  33.627   1.721  4.00  0.00            
ATOM   1160  CD2 PHE B  53      21.195  31.402   1.865  4.00  0.00            
ATOM   1161  CE1 PHE B  53      19.209  33.170   1.197  4.00  0.00            
ATOM   1162  CE2 PHE B  53      20.011  30.938   1.342  4.00  0.00            
ATOM   1163   CZ PHE B  53      19.014  31.823   1.008  4.00  0.00            
ATOM   1164    C PHE B  53      23.766  34.085   4.608  4.00  0.00            
ATOM   1165    O PHE B  53      24.104  35.266   4.576  4.00  0.00            
ATOM   1166    N ILE B  54      24.541  33.124   5.127  4.00  0.00            
ATOM   1167   CA ILE B  54      25.837  33.518   5.550  4.00  0.00            
ATOM   1168   CB ILE B  54      26.096  33.264   7.011  4.00  0.00            
ATOM   1169  CG1 ILE B  54      26.002  31.769   7.354  4.00  0.00            
ATOM   1170  CG2 ILE B  54      25.123  34.143   7.812  4.00  0.00            
ATOM   1171  CD1 ILE B  54      26.504  31.441   8.760  4.00  0.00            
ATOM   1172    C ILE B  54      26.842  32.770   4.718  4.00  0.00            
ATOM   1173    O ILE B  54      26.935  31.545   4.789  4.00  0.00            
ATOM   1174    N LYS B  55      27.615  33.498   3.880  4.00  0.00            
ATOM   1175   CA LYS B  55      28.640  32.854   3.104  4.00  0.00            
ATOM   1176   CB LYS B  55      29.312  33.782   2.071  4.00  0.00            
ATOM   1177   CG LYS B  55      30.285  33.081   1.115  4.00  0.00            
ATOM   1178   CD LYS B  55      31.534  32.503   1.785  4.00  0.00            
ATOM   1179   CE LYS B  55      32.479  31.800   0.805  4.00  0.00            
ATOM   1180   NZ LYS B  55      33.763  31.481   1.471  4.00  0.00            
ATOM   1181    C LYS B  55      29.653  32.461   4.130  4.00  0.00            
ATOM   1182    O LYS B  55      29.944  33.242   5.034  4.00  0.00            
ATOM   1183    N VAL B  56      30.214  31.236   4.054  4.00  0.00            
ATOM   1184   CA VAL B  56      31.093  30.884   5.132  4.00  0.00            
ATOM   1185   CB VAL B  56      30.527  29.845   6.052  4.00  0.00            
ATOM   1186  CG1 VAL B  56      29.263  30.414   6.715  4.00  0.00            
ATOM   1187  CG2 VAL B  56      30.295  28.555   5.249  4.00  0.00            
ATOM   1188    C VAL B  56      32.380  30.335   4.615  4.00  0.00            
ATOM   1189    O VAL B  56      32.446  29.747   3.536  4.00  0.00            
ATOM   1190    N ARG B  57      33.451  30.556   5.404  4.00  0.00            
ATOM   1191   CA ARG B  57      34.739  29.988   5.142  4.00  0.00            
ATOM   1192   CB ARG B  57      35.909  30.918   5.499  4.00  0.00            
ATOM   1193   CG ARG B  57      35.957  32.176   4.628  4.00  0.00            
ATOM   1194   CD ARG B  57      37.166  33.070   4.905  4.00  0.00            
ATOM   1195   NE ARG B  57      38.376  32.320   4.465  4.00  0.00            
ATOM   1196   CZ ARG B  57      39.564  32.969   4.295  4.00  0.00            
ATOM   1197  NH1 ARG B  57      39.647  34.313   4.516  4.00  0.00            
ATOM   1198  NH2 ARG B  57      40.669  32.270   3.903  4.00  0.00            
ATOM   1199    C ARG B  57      34.770  28.819   6.066  4.00  0.00            
ATOM   1200    O ARG B  57      34.496  28.961   7.256  4.00  0.00            
ATOM   1201    N GLN B  58      35.079  27.619   5.544  4.00  1.00            
ATOM   1202   CA GLN B  58      34.983  26.491   6.417  4.00  1.00            
ATOM   1203   CB GLN B  58      34.132  25.343   5.843  4.00  1.00            
ATOM   1204   CG GLN B  58      33.945  24.176   6.816  4.00  1.00            
ATOM   1205   CD GLN B  58      32.954  23.199   6.203  4.00  1.00            
ATOM   1206  OE1 GLN B  58      32.984  22.936   5.002  4.00  1.00            
ATOM   1207  NE2 GLN B  58      32.040  22.653   7.050  4.00  1.00            
ATOM   1208    C GLN B  58      36.324  25.963   6.708  4.00  1.00            
ATOM   1209    O GLN B  58      37.208  25.936   5.854  4.00  1.00            
ATOM   1210    N TYR B  59      36.509  25.550   7.971  4.00  1.00            
ATOM   1211   CA TYR B  59      37.749  24.945   8.286  4.00  1.00            
ATOM   1212   CB TYR B  59      38.658  25.741   9.230  4.00  1.00            
ATOM   1213   CG TYR B  59      39.927  24.964   9.274  4.00  1.00            
ATOM   1214  CD1 TYR B  59      40.735  24.878   8.164  4.00  1.00            
ATOM   1215  CD2 TYR B  59      40.316  24.324  10.421  4.00  1.00            
ATOM   1216  CE1 TYR B  59      41.906  24.159   8.209  4.00  1.00            
ATOM   1217  CE2 TYR B  59      41.485  23.605  10.476  4.00  1.00            
ATOM   1218   CZ TYR B  59      42.284  23.520   9.364  4.00  1.00            
ATOM   1219   OH TYR B  59      43.487  22.785   9.410  4.00  1.00            
ATOM   1220    C TYR B  59      37.434  23.639   8.884  4.00  1.00            
ATOM   1221    O TYR B  59      36.409  23.453   9.539  4.00  1.00            
ATOM   1222    N ASP B  60      38.333  22.684   8.649  4.00  1.00            
ATOM   1223   CA ASP B  60      38.066  21.363   9.078  4.00  1.00            
ATOM   1224   CB ASP B  60      38.943  20.308   8.374  4.00  1.00            
ATOM   1225   CG ASP B  60      38.476  20.198   6.928  4.00  1.00            
ATOM   1226  OD1 ASP B  60      37.293  20.545   6.667  4.00  1.00            
ATOM   1227  OD2 ASP B  60      39.288  19.769   6.065  4.00  1.00            
ATOM   1228    C ASP B  60      38.312  21.256  10.534  4.00  1.00            
ATOM   1229    O ASP B  60      37.948  22.137  11.311  4.00  1.00            
ATOM   1230    N GLN B  61      38.937  20.139  10.941  4.00  1.00            
ATOM   1231   CA GLN B  61      39.059  19.903  12.339  4.00  1.00            
ATOM   1232   CB GLN B  61      39.627  18.527  12.726  4.00  1.00            
ATOM   1233   CG GLN B  61      39.600  18.304  14.242  4.00  1.00            
ATOM   1234   CD GLN B  61      40.014  16.870  14.535  4.00  1.00            
ATOM   1235  OE1 GLN B  61      39.604  15.939  13.843  4.00  1.00            
ATOM   1236  NE2 GLN B  61      40.848  16.685  15.592  4.00  1.00            
ATOM   1237    C GLN B  61      39.875  20.933  13.003  4.00  1.00            
ATOM   1238    O GLN B  61      40.996  21.241  12.600  4.00  1.00            
ATOM   1239    N ILE B  62      39.279  21.509  14.060  4.00  1.00            
ATOM   1240   CA ILE B  62      39.998  22.452  14.837  4.00  1.00            
ATOM   1241   CB ILE B  62      39.555  23.879  14.737  4.00  1.00            
ATOM   1242  CG1 ILE B  62      38.154  24.046  15.338  4.00  1.00            
ATOM   1243  CG2 ILE B  62      39.653  24.324  13.278  4.00  1.00            
ATOM   1244  CD1 ILE B  62      37.818  25.498  15.669  4.00  1.00            
ATOM   1245    C ILE B  62      39.733  22.147  16.249  4.00  1.00            
ATOM   1246    O ILE B  62      38.663  21.676  16.635  4.00  1.00            
ATOM   1247    N PRO B  63      40.733  22.390  17.021  4.00  1.00            
ATOM   1248   CA PRO B  63      40.505  22.220  18.409  4.00  1.00            
ATOM   1249   CD PRO B  63      42.082  22.008  16.633  4.00  1.00            
ATOM   1250   CB PRO B  63      41.880  22.030  19.046  4.00  1.00            
ATOM   1251   CG PRO B  63      42.726  21.437  17.905  4.00  1.00            
ATOM   1252    C PRO B  63      39.761  23.420  18.904  4.00  1.00            
ATOM   1253    O PRO B  63      40.107  24.531  18.504  4.00  1.00            
ATOM   1254    N VAL B  64      38.745  23.238  19.767  4.00  1.00            
ATOM   1255   CA VAL B  64      38.059  24.367  20.330  4.00  1.00            
ATOM   1256   CB VAL B  64      36.621  24.459  19.930  4.00  1.00            
ATOM   1257  CG1 VAL B  64      36.005  25.636  20.695  4.00  1.00            
ATOM   1258  CG2 VAL B  64      36.517  24.571  18.400  4.00  1.00            
ATOM   1259    C VAL B  64      38.054  24.089  21.792  4.00  1.00            
ATOM   1260    O VAL B  64      37.670  23.004  22.224  4.00  1.00            
ATOM   1261    N GLU B  65      38.504  25.060  22.598  4.00  1.00            
ATOM   1262   CA GLU B  65      38.497  24.874  24.016  4.00  1.00            
ATOM   1263   CB GLU B  65      39.620  25.672  24.703  4.00  1.00            
ATOM   1264   CG GLU B  65      41.018  25.431  24.119  4.00  1.00            
ATOM   1265   CD GLU B  65      41.755  24.387  24.943  4.00  1.00            
ATOM   1266  OE1 GLU B  65      41.194  23.279  25.148  4.00  1.00            
ATOM   1267  OE2 GLU B  65      42.898  24.691  25.379  4.00  1.00            
ATOM   1268    C GLU B  65      37.232  25.538  24.428  4.00  1.00            
ATOM   1269    O GLU B  65      36.723  26.422  23.741  4.00  1.00            
ATOM   1270    N ILE B  66      36.680  25.099  25.560  4.00  1.00            
ATOM   1271   CA ILE B  66      35.519  25.701  26.125  4.00  1.00            
ATOM   1272   CB ILE B  66      34.320  24.792  26.154  4.00  1.00            
ATOM   1273  CG1 ILE B  66      34.039  24.294  24.731  4.00  1.00            
ATOM   1274  CG2 ILE B  66      33.109  25.555  26.724  4.00  1.00            
ATOM   1275  CD1 ILE B  66      32.900  23.286  24.675  4.00  1.00            
ATOM   1276    C ILE B  66      36.026  25.926  27.515  4.00  1.00            
ATOM   1277    O ILE B  66      37.242  25.943  27.688  4.00  1.00            
ATOM   1278    N CYS B  67      35.173  26.177  28.527  3.00  1.00            
ATOM   1279   CA CYS B  67      35.737  26.325  29.839  3.00  1.00            
ATOM   1280   CB CYS B  67      34.746  26.892  30.870  3.00  1.00            
ATOM   1281   SG CYS B  67      34.190  28.575  30.466  3.00  1.00            
ATOM   1282    C CYS B  67      36.108  24.945  30.297  3.00  1.00            
ATOM   1283    O CYS B  67      35.383  24.314  31.066  3.00  1.00            
ATOM   1284    N GLY B  68      37.263  24.446  29.813  3.00  1.00            
ATOM   1285   CA GLY B  68      37.811  23.183  30.201  3.00  1.00            
ATOM   1286    C GLY B  68      37.233  22.054  29.411  3.00  1.00            
ATOM   1287    O GLY B  68      37.539  20.893  29.679  3.00  1.00            
ATOM   1288    N HIS B  69      36.385  22.343  28.413  4.00  1.00            
ATOM   1289   CA HIS B  69      35.823  21.252  27.675  4.00  1.00            
ATOM   1290  ND1 HIS B  69      33.158  20.572  29.624  4.00  1.00            
ATOM   1291   CG HIS B  69      33.609  21.602  28.827  4.00  1.00            
ATOM   1292   CB HIS B  69      34.304  21.413  27.504  4.00  1.00            
ATOM   1293  NE2 HIS B  69      32.666  22.462  30.692  4.00  1.00            
ATOM   1294  CD2 HIS B  69      33.301  22.749  29.495  4.00  1.00            
ATOM   1295  CE1 HIS B  69      32.603  21.143  30.725  4.00  1.00            
ATOM   1296    C HIS B  69      36.482  21.281  26.324  4.00  1.00            
ATOM   1297    O HIS B  69      36.476  22.307  25.644  4.00  1.00            
ATOM   1298    N LYS B  70      37.094  20.148  25.915  4.00  1.00            
ATOM   1299   CA LYS B  70      37.814  20.063  24.671  4.00  1.00            
ATOM   1300   CB LYS B  70      39.027  19.124  24.746  4.00  1.00            
ATOM   1301   CG LYS B  70      39.798  19.017  23.430  4.00  1.00            
ATOM   1302   CD LYS B  70      41.120  18.260  23.553  4.00  1.00            
ATOM   1303   CE LYS B  70      42.213  19.058  24.262  4.00  1.00            
ATOM   1304   NZ LYS B  70      42.606  20.216  23.430  4.00  1.00            
ATOM   1305    C LYS B  70      36.931  19.501  23.613  4.00  1.00            
ATOM   1306    O LYS B  70      36.014  18.729  23.891  4.00  1.00            
ATOM   1307    N ALA B  71      37.197  19.893  22.352  4.00  1.00            
ATOM   1308   CA ALA B  71      36.416  19.361  21.281  4.00  1.00            
ATOM   1309   CB ALA B  71      35.063  20.068  21.101  4.00  1.00            
ATOM   1310    C ALA B  71      37.177  19.528  19.998  4.00  1.00            
ATOM   1311    O ALA B  71      38.092  20.344  19.909  4.00  1.00            
ATOM   1312    N ILE B  72      36.822  18.724  18.971  4.00  1.00            
ATOM   1313   CA ILE B  72      37.449  18.830  17.680  4.00  1.00            
ATOM   1314   CB ILE B  72      38.348  17.662  17.346  4.00  1.00            
ATOM   1315  CG1 ILE B  72      37.589  16.321  17.270  4.00  1.00            
ATOM   1316  CG2 ILE B  72      39.481  17.657  18.387  4.00  1.00            
ATOM   1317  CD1 ILE B  72      36.779  16.099  15.992  4.00  1.00            
ATOM   1318    C ILE B  72      36.368  18.929  16.662  4.00  1.00            
ATOM   1319    O ILE B  72      35.328  18.287  16.798  4.00  1.00            
ATOM   1320    N GLY B  73      36.559  19.759  15.615  4.00  1.00            
ATOM   1321   CA GLY B  73      35.501  19.769  14.653  4.00  1.00            
ATOM   1322    C GLY B  73      35.570  20.955  13.739  4.00  1.00            
ATOM   1323    O GLY B  73      36.530  21.723  13.751  4.00  1.00            
ATOM   1324    N THR B  74      34.506  21.112  12.912  4.00  1.00            
ATOM   1325   CA THR B  74      34.401  22.146  11.917  4.00  1.00            
ATOM   1326   CB THR B  74      33.464  21.797  10.796  4.00  1.00            
ATOM   1327  OG1 THR B  74      33.556  22.764   9.761  4.00  1.00            
ATOM   1328  CG2 THR B  74      32.028  21.745  11.349  4.00  1.00            
ATOM   1329    C THR B  74      33.886  23.406  12.546  4.00  1.00            
ATOM   1330    O THR B  74      32.954  23.378  13.349  4.00  1.00            
ATOM   1331    N VAL B  75      34.514  24.554  12.211  4.00  1.00            
ATOM   1332   CA VAL B  75      34.039  25.832  12.670  4.00  1.00            
ATOM   1333   CB VAL B  75      34.947  26.502  13.658  4.00  1.00            
ATOM   1334  CG1 VAL B  75      34.969  25.645  14.934  4.00  1.00            
ATOM   1335  CG2 VAL B  75      36.331  26.700  13.016  4.00  1.00            
ATOM   1336    C VAL B  75      33.942  26.704  11.441  4.00  1.00            
ATOM   1337    O VAL B  75      34.899  26.811  10.676  4.00  1.00            
ATOM   1338    N LEU B  76      32.769  27.341  11.205  4.00  1.00            
ATOM   1339   CA LEU B  76      32.580  28.186  10.047  4.00  1.00            
ATOM   1340   CB LEU B  76      31.120  28.284   9.580  4.00  1.00            
ATOM   1341   CG LEU B  76      30.527  26.938   9.129  4.00  1.00            
ATOM   1342  CD1 LEU B  76      29.121  27.119   8.535  4.00  1.00            
ATOM   1343  CD2 LEU B  76      31.482  26.188   8.189  4.00  1.00            
ATOM   1344    C LEU B  76      32.997  29.567  10.448  4.00  1.00            
ATOM   1345    O LEU B  76      32.923  29.932  11.619  4.00  1.00            
ATOM   1346    N VAL B  77      33.475  30.370   9.477  4.00  1.00            
ATOM   1347   CA VAL B  77      33.852  31.726   9.759  4.00  1.00            
ATOM   1348   CB VAL B  77      35.226  32.077   9.270  4.00  1.00            
ATOM   1349  CG1 VAL B  77      35.480  33.568   9.542  4.00  1.00            
ATOM   1350  CG2 VAL B  77      36.245  31.132   9.930  4.00  1.00            
ATOM   1351    C VAL B  77      32.911  32.557   8.975  4.00  1.00            
ATOM   1352    O VAL B  77      32.467  32.165   7.899  4.00  1.00            
ATOM   1353    N GLY B  78      32.560  33.732   9.511  1.00  1.00            
ATOM   1354   CA GLY B  78      31.665  34.535   8.753  1.00  1.00            
ATOM   1355    C GLY B  78      31.182  35.614   9.644  1.00  1.00            
ATOM   1356    O GLY B  78      31.502  35.663  10.831  1.00  1.00            
ATOM   1357    N PRO B  79      30.430  36.505   9.080  1.00  1.00            
ATOM   1358   CA PRO B  79      29.913  37.566   9.880  1.00  1.00            
ATOM   1359   CD PRO B  79      30.590  36.892   7.690  1.00  1.00            
ATOM   1360   CB PRO B  79      29.563  38.705   8.920  1.00  1.00            
ATOM   1361   CG PRO B  79      29.606  38.060   7.520  1.00  1.00            
ATOM   1362    C PRO B  79      28.770  37.083  10.679  1.00  1.00            
ATOM   1363    O PRO B  79      27.938  36.347  10.154  1.00  1.00            
ATOM   1364    N THR B  80      28.719  37.484  11.952  1.00  1.00            
ATOM   1365   CA THR B  80      27.624  37.118  12.788  1.00  1.00            
ATOM   1366   CB THR B  80      27.739  35.724  13.315  1.00  1.00            
ATOM   1367  OG1 THR B  80      26.589  35.380  14.073  1.00  1.00            
ATOM   1368  CG2 THR B  80      28.996  35.648  14.193  1.00  1.00            
ATOM   1369    C THR B  80      27.700  38.061  13.930  1.00  1.00            
ATOM   1370    O THR B  80      28.765  38.591  14.238  1.00  1.00            
ATOM   1371    N PRO B  81      26.598  38.307  14.556  1.00  1.00            
ATOM   1372   CA PRO B  81      26.639  39.188  15.679  1.00  1.00            
ATOM   1373   CD PRO B  81      25.334  38.363  13.849  1.00  1.00            
ATOM   1374   CB PRO B  81      25.184  39.573  15.952  1.00  1.00            
ATOM   1375   CG PRO B  81      24.515  39.445  14.571  1.00  1.00            
ATOM   1376    C PRO B  81      27.340  38.559  16.832  1.00  1.00            
ATOM   1377    O PRO B  81      27.808  39.285  17.709  1.00  1.00            
ATOM   1378    N VAL B  82      27.399  37.213  16.877  1.00  1.00            
ATOM   1379   CA VAL B  82      28.045  36.569  17.982  1.00  1.00            
ATOM   1380   CB VAL B  82      27.113  36.314  19.132  1.00  1.00            
ATOM   1381  CG1 VAL B  82      27.873  35.562  20.234  1.00  1.00            
ATOM   1382  CG2 VAL B  82      26.534  37.666  19.589  1.00  1.00            
ATOM   1383    C VAL B  82      28.590  35.251  17.524  1.00  1.00            
ATOM   1384    O VAL B  82      28.078  34.653  16.579  1.00  1.00            
ATOM   1385    N ASN B  83      29.658  34.764  18.192  1.00  1.00            
ATOM   1386   CA ASN B  83      30.227  33.493  17.837  1.00  1.00            
ATOM   1387   CB ASN B  83      31.579  33.207  18.516  1.00  1.00            
ATOM   1388   CG ASN B  83      32.618  34.146  17.918  1.00  1.00            
ATOM   1389  OD1 ASN B  83      32.996  34.017  16.755  1.00  1.00            
ATOM   1390  ND2 ASN B  83      33.087  35.129  18.733  1.00  1.00            
ATOM   1391    C ASN B  83      29.250  32.461  18.282  1.00  1.00            
ATOM   1392    O ASN B  83      28.548  32.635  19.277  1.00  1.00            
ATOM   1393    N ILE B  84      29.163  31.356  17.526  4.00  1.00            
ATOM   1394   CA ILE B  84      28.209  30.346  17.858  4.00  1.00            
ATOM   1395   CB ILE B  84      27.186  30.165  16.775  4.00  1.00            
ATOM   1396  CG1 ILE B  84      26.342  31.441  16.644  4.00  1.00            
ATOM   1397  CG2 ILE B  84      26.384  28.882  17.056  4.00  1.00            
ATOM   1398  CD1 ILE B  84      25.541  31.518  15.346  4.00  1.00            
ATOM   1399    C ILE B  84      28.927  29.045  18.001  4.00  1.00            
ATOM   1400    O ILE B  84      29.794  28.702  17.198  4.00  1.00            
ATOM   1401    N ILE B  85      28.583  28.297  19.063  4.00  1.00            
ATOM   1402   CA ILE B  85      29.104  26.982  19.261  4.00  1.00            
ATOM   1403   CB ILE B  85      29.673  26.741  20.630  4.00  1.00            
ATOM   1404  CG1 ILE B  85      30.361  25.368  20.677  4.00  1.00            
ATOM   1405  CG2 ILE B  85      28.548  26.871  21.662  4.00  1.00            
ATOM   1406  CD1 ILE B  85      31.252  25.170  21.901  4.00  1.00            
ATOM   1407    C ILE B  85      27.921  26.125  19.090  4.00  1.00            
ATOM   1408    O ILE B  85      26.832  26.449  19.564  4.00  1.00            
ATOM   1409    N GLY B  86      28.086  25.016  18.369  1.00  1.00            
ATOM   1410   CA GLY B  86      26.897  24.287  18.131  1.00  1.00            
ATOM   1411    C GLY B  86      27.181  22.835  18.276  1.00  1.00            
ATOM   1412    O GLY B  86      28.217  22.432  18.801  1.00  1.00            
ATOM   1413    N ARG B  87      26.232  22.003  17.801  2.00  1.00            
ATOM   1414   CA ARG B  87      26.424  20.586  17.799  2.00  1.00            
ATOM   1415   CB ARG B  87      25.236  19.811  17.204  2.00  1.00            
ATOM   1416   CG ARG B  87      25.437  18.297  17.136  2.00  1.00            
ATOM   1417   CD ARG B  87      25.892  17.818  15.756  2.00  1.00            
ATOM   1418   NE ARG B  87      24.876  18.299  14.776  2.00  1.00            
ATOM   1419   CZ ARG B  87      24.706  17.663  13.581  2.00  1.00            
ATOM   1420  NH1 ARG B  87      25.453  16.561  13.280  2.00  1.00            
ATOM   1421  NH2 ARG B  87      23.784  18.127  12.689  2.00  1.00            
ATOM   1422    C ARG B  87      27.602  20.392  16.921  2.00  1.00            
ATOM   1423    O ARG B  87      27.988  21.290  16.175  2.00  1.00            
ATOM   1424    N ASN B  88      28.202  19.198  16.987  2.00  1.00            
ATOM   1425   CA ASN B  88      29.420  18.963  16.287  2.00  1.00            
ATOM   1426   CB ASN B  88      29.401  19.398  14.808  2.00  1.00            
ATOM   1427   CG ASN B  88      30.660  18.872  14.136  2.00  1.00            
ATOM   1428  OD1 ASN B  88      31.548  19.640  13.768  2.00  1.00            
ATOM   1429  ND2 ASN B  88      30.747  17.524  13.982  2.00  1.00            
ATOM   1430    C ASN B  88      30.497  19.677  17.020  2.00  1.00            
ATOM   1431    O ASN B  88      31.596  19.883  16.508  2.00  1.00            
ATOM   1432    N LEU B  89      30.192  20.058  18.273  2.00  1.00            
ATOM   1433   CA LEU B  89      31.178  20.662  19.109  2.00  1.00            
ATOM   1434   CB LEU B  89      31.329  22.178  18.853  2.00  1.00            
ATOM   1435   CG LEU B  89      32.566  22.836  19.510  2.00  1.00            
ATOM   1436  CD1 LEU B  89      32.665  24.328  19.143  2.00  1.00            
ATOM   1437  CD2 LEU B  89      32.620  22.603  21.030  2.00  1.00            
ATOM   1438    C LEU B  89      30.699  20.438  20.513  2.00  1.00            
ATOM   1439    O LEU B  89      31.433  19.941  21.365  2.00  1.00            
ATOM   1440    N LEU B  90      29.417  20.781  20.763  2.00  1.00            
ATOM   1441   CA LEU B  90      28.792  20.718  22.057  2.00  1.00            
ATOM   1442   CB LEU B  90      27.334  21.215  21.994  2.00  1.00            
ATOM   1443   CG LEU B  90      26.642  21.374  23.360  2.00  1.00            
ATOM   1444  CD1 LEU B  90      27.328  22.462  24.203  2.00  1.00            
ATOM   1445  CD2 LEU B  90      25.134  21.630  23.195  2.00  1.00            
ATOM   1446    C LEU B  90      28.790  19.300  22.516  2.00  1.00            
ATOM   1447    O LEU B  90      29.035  19.053  23.691  2.00  1.00            
ATOM   1448    N THR B  91      28.497  18.351  21.598  3.00  1.00            
ATOM   1449   CA THR B  91      28.429  16.929  21.840  3.00  1.00            
ATOM   1450   CB THR B  91      27.849  16.168  20.685  3.00  1.00            
ATOM   1451  OG1 THR B  91      27.634  14.813  21.054  3.00  1.00            
ATOM   1452  CG2 THR B  91      28.827  16.249  19.502  3.00  1.00            
ATOM   1453    C THR B  91      29.773  16.369  22.089  3.00  1.00            
ATOM   1454    O THR B  91      29.906  15.377  22.805  3.00  1.00            
ATOM   1455    N GLN B  92      30.796  16.963  21.452  3.00  1.00            
ATOM   1456   CA GLN B  92      32.119  16.490  21.687  3.00  1.00            
ATOM   1457   CB GLN B  92      33.187  17.359  21.000  3.00  1.00            
ATOM   1458   CG GLN B  92      34.618  16.883  21.248  3.00  1.00            
ATOM   1459   CD GLN B  92      34.798  15.555  20.529  3.00  1.00            
ATOM   1460  OE1 GLN B  92      34.363  15.386  19.391  3.00  1.00            
ATOM   1461  NE2 GLN B  92      35.450  14.578  21.214  3.00  1.00            
ATOM   1462    C GLN B  92      32.285  16.657  23.154  3.00  1.00            
ATOM   1463    O GLN B  92      32.839  15.809  23.851  3.00  1.00            
ATOM   1464    N ILE B  93      31.738  17.779  23.642  3.00  1.00            
ATOM   1465   CA ILE B  93      31.690  18.099  25.029  3.00  1.00            
ATOM   1466   CB ILE B  93      31.392  19.540  25.277  3.00  1.00            
ATOM   1467  CG1 ILE B  93      32.410  20.396  24.519  3.00  1.00            
ATOM   1468  CG2 ILE B  93      31.379  19.778  26.795  3.00  1.00            
ATOM   1469  CD1 ILE B  93      33.859  20.096  24.893  3.00  1.00            
ATOM   1470    C ILE B  93      30.530  17.316  25.568  3.00  1.00            
ATOM   1471    O ILE B  93      29.653  16.898  24.818  3.00  1.00            
ATOM   1472    N GLY B  94      30.510  16.987  26.868  3.00  1.00            
ATOM   1473   CA GLY B  94      29.313  16.313  27.278  3.00  1.00            
ATOM   1474    C GLY B  94      28.300  17.383  27.545  3.00  1.00            
ATOM   1475    O GLY B  94      28.338  18.037  28.586  3.00  1.00            
ATOM   1476    N CYS B  95      27.362  17.591  26.596  1.00  1.00            
ATOM   1477   CA CYS B  95      26.330  18.571  26.789  1.00  1.00            
ATOM   1478   CB CYS B  95      26.531  19.847  25.952  1.00  1.00            
ATOM   1479   SG CYS B  95      25.213  21.071  26.214  1.00  1.00            
ATOM   1480    C CYS B  95      25.055  17.944  26.331  1.00  1.00            
ATOM   1481    O CYS B  95      24.912  17.581  25.164  1.00  1.00            
ATOM   1482    N THR B  96      24.099  17.773  27.260  4.00  1.00            
ATOM   1483   CA THR B  96      22.812  17.252  26.911  4.00  1.00            
ATOM   1484   CB THR B  96      22.539  15.883  27.464  4.00  1.00            
ATOM   1485  OG1 THR B  96      22.525  15.922  28.883  4.00  1.00            
ATOM   1486  CG2 THR B  96      23.637  14.925  26.971  4.00  1.00            
ATOM   1487    C THR B  96      21.843  18.182  27.552  4.00  1.00            
ATOM   1488    O THR B  96      22.117  18.730  28.618  4.00  1.00            
ATOM   1489    N LEU B  97      20.685  18.404  26.912  4.00  1.00            
ATOM   1490   CA LEU B  97      19.757  19.308  27.513  4.00  1.00            
ATOM   1491   CB LEU B  97      18.971  20.148  26.494  4.00  1.00            
ATOM   1492   CG LEU B  97      19.881  21.017  25.604  4.00  1.00            
ATOM   1493  CD1 LEU B  97      19.061  21.983  24.735  4.00  1.00            
ATOM   1494  CD2 LEU B  97      20.972  21.719  26.425  4.00  1.00            
ATOM   1495    C LEU B  97      18.787  18.475  28.263  4.00  1.00            
ATOM   1496    O LEU B  97      18.293  17.469  27.760  4.00  1.00            
ATOM   1497    N ASN B  98      18.496  18.867  29.510  4.00  1.00            
ATOM   1498   CA ASN B  98      17.614  18.047  30.268  4.00  1.00            
ATOM   1499   CB ASN B  98      18.211  17.589  31.612  4.00  1.00            
ATOM   1500   CG ASN B  98      17.250  16.606  32.269  4.00  1.00            
ATOM   1501  OD1 ASN B  98      17.146  16.545  33.494  4.00  1.00            
ATOM   1502  ND2 ASN B  98      16.539  15.802  31.434  4.00  1.00            
ATOM   1503    C ASN B  98      16.393  18.826  30.586  4.00  1.00            
ATOM   1504    O ASN B  98      16.424  20.045  30.744  4.00  1.00            
ATOM   1505    N PHE B  99      15.264  18.107  30.656  1.00  1.00            
ATOM   1506   CA PHE B  99      14.028  18.708  31.026  1.00  1.00            
ATOM   1507   CB PHE B  99      12.829  17.774  30.771  1.00  1.00            
ATOM   1508   CG PHE B  99      11.596  18.358  31.375  1.00  1.00            
ATOM   1509  CD1 PHE B  99      11.294  18.126  32.700  1.00  1.00            
ATOM   1510  CD2 PHE B  99      10.737  19.124  30.622  1.00  1.00            
ATOM   1511  CE1 PHE B  99      10.159  18.655  33.268  1.00  1.00            
ATOM   1512  CE2 PHE B  99       9.600  19.656  31.183  1.00  1.00            
ATOM   1513   CZ PHE B  99       9.311  19.422  32.506  1.00  1.00            
ATOM   1514    C PHE B  99      14.124  18.936  32.527  1.00  1.00            
ATOM   1515    O PHE B  99      14.290  17.925  33.261  1.00  1.00            
ATOM   1516  OXT PHE B  99      14.033  20.115  32.962  1.00  1.00            
ATOM   1517    N ASN C   1      37.251  11.379  11.143  4.00  0.00            
ATOM   1518   CA ASN C   1      36.024  11.539  11.952  4.00  0.00            
ATOM   1519   CB ASN C   1      36.352  12.180  13.313  4.00  0.00            
ATOM   1520   CG ASN C   1      37.050  13.511  13.074  4.00  0.00            
ATOM   1521  OD1 ASN C   1      38.128  13.559  12.482  4.00  0.00            
ATOM   1522  ND2 ASN C   1      36.427  14.623  13.546  4.00  0.00            
ATOM   1523    C ASN C   1      34.978  12.336  11.259  4.00  0.00            
ATOM   1524    O ASN C   1      34.991  12.457  10.036  4.00  0.00            
ATOM   1525    N VAL C   2      34.015  12.882  12.025  4.00  0.00            
ATOM   1526   CA VAL C   2      33.021  13.656  11.355  4.00  0.00            
ATOM   1527   CB VAL C   2      31.749  13.812  12.135  4.00  0.00            
ATOM   1528  CG1 VAL C   2      30.805  14.732  11.343  4.00  0.00            
ATOM   1529  CG2 VAL C   2      31.171  12.414  12.412  4.00  0.00            
ATOM   1530    C VAL C   2      33.613  15.004  11.190  4.00  0.00            
ATOM   1531    O VAL C   2      33.356  15.922  11.967  4.00  0.00            
ATOM   1532    N VAL C   3      34.439  15.139  10.144  4.00  0.00            
ATOM   1533   CA VAL C   3      35.158  16.350   9.944  4.00  0.00            
ATOM   1534   CB VAL C   3      36.196  16.230   8.866  4.00  0.00            
ATOM   1535  CG1 VAL C   3      36.878  17.597   8.693  4.00  0.00            
ATOM   1536  CG2 VAL C   3      37.161  15.092   9.237  4.00  0.00            
ATOM   1537    C VAL C   3      34.281  17.498   9.568  4.00  0.00            
ATOM   1538    O VAL C   3      34.329  18.548  10.206  4.00  0.00            
ATOM   1539    N ASN C   4      33.432  17.335   8.536  4.00  0.00            
ATOM   1540   CA ASN C   4      32.701  18.491   8.110  4.00  0.00            
ATOM   1541   CB ASN C   4      33.050  18.985   6.697  4.00  0.00            
ATOM   1542   CG ASN C   4      34.359  19.750   6.810  4.00  0.00            
ATOM   1543  OD1 ASN C   4      34.935  19.860   7.892  4.00  0.00            
ATOM   1544  ND2 ASN C   4      34.832  20.318   5.669  4.00  0.00            
ATOM   1545    C ASN C   4      31.233  18.240   8.164  4.00  0.00            
ATOM   1546    O ASN C   4      30.775  17.101   8.081  4.00  0.00            
ATOM   1547    N SER C   5      30.457  19.331   8.342  4.00  0.00            
ATOM   1548   CA SER C   5      29.033  19.206   8.388  4.00  0.00            
ATOM   1549   CB SER C   5      28.444  19.392   9.796  4.00  0.00            
ATOM   1550   OG SER C   5      28.921  18.379  10.669  4.00  0.00            
ATOM   1551    C SER C   5      28.430  20.267   7.540  4.00  0.00            
ATOM   1552    O SER C   5      28.790  21.438   7.635  4.00  0.00            
ATOM   1553    N GLY C   6      27.500  19.863   6.655  4.00  0.00            
ATOM   1554   CA GLY C   6      26.765  20.864   5.955  4.00  0.00            
ATOM   1555    C GLY C   6      25.817  21.315   7.003  4.00  0.00            
ATOM   1556    O GLY C   6      25.449  20.519   7.866  4.00  0.00            
ATOM   1557    N GLY C   7      25.371  22.580   7.001  4.00  0.00            
ATOM   1558   CA GLY C   7      24.513  22.796   8.118  4.00  0.00            
ATOM   1559    C GLY C   7      23.925  24.163   8.133  4.00  0.00            
ATOM   1560    O GLY C   7      24.261  25.022   7.320  4.00  0.00            
ATOM   1561    N MET C   8      23.006  24.376   9.100  4.00  0.00            
ATOM   1562   CA MET C   8      22.348  25.637   9.256  4.00  0.00            
ATOM   1563   CB MET C   8      20.816  25.557   9.194  4.00  0.00            
ATOM   1564   CG MET C   8      20.268  25.212   7.809  4.00  0.00            
ATOM   1565   SD MET C   8      18.454  25.157   7.727  4.00  0.00            
ATOM   1566   CE MET C   8      18.250  26.939   8.016  4.00  0.00            
ATOM   1567    C MET C   8      22.699  26.200  10.614  4.00  0.00            
ATOM   1568    O MET C   8      22.677  25.483  11.614  4.00  0.00            
ATOM   1569    N VAL C   9      23.056  27.508  10.671  4.00  0.00            
ATOM   1570   CA VAL C   9      23.485  28.171  11.885  4.00  0.00            
ATOM   1571   CB VAL C   9      24.131  29.499  11.656  4.00  0.00            
ATOM   1572  CG1 VAL C   9      23.109  30.489  11.067  4.00  0.00            
ATOM   1573  CG2 VAL C   9      24.717  29.921  13.012  4.00  0.00            
ATOM   1574    C VAL C   9      22.409  28.380  12.900  4.00  0.00            
ATOM   1575    O VAL C   9      22.584  28.100  14.084  4.00  0.00            
ATOM   1576    N MET C  10      21.254  28.869  12.443  4.00  0.00            
ATOM   1577   CA MET C  10      20.091  29.078  13.245  4.00  0.00            
ATOM   1578   CB MET C  10      19.357  27.747  13.490  4.00  0.00            
ATOM   1579   CG MET C  10      18.894  27.075  12.194  4.00  0.00            
ATOM   1580   SD MET C  10      18.475  25.312  12.349  4.00  0.00            
ATOM   1581   CE MET C  10      17.009  25.575  13.386  4.00  0.00            
ATOM   1582    C MET C  10      20.207  29.777  14.573  4.00  0.00            
ATOM   1583    O MET C  10      20.105  29.141  15.621  4.00  0.00            
ATOM   1584    N MET C  11      20.442  31.106  14.570  4.00  0.00            
ATOM   1585   CA MET C  11      20.326  31.883  15.782  4.00  0.00            
ATOM   1586   CB MET C  11      21.641  32.568  16.188  4.00  0.00            
ATOM   1587   CG MET C  11      22.710  31.589  16.662  4.00  0.00            
ATOM   1588   SD MET C  11      22.326  30.833  18.266  4.00  0.00            
ATOM   1589   CE MET C  11      23.069  32.152  19.270  4.00  0.00            
ATOM   1590    C MET C  11      19.369  32.977  15.455  4.00  0.00            
ATOM   1591    O MET C  11      19.534  33.681  14.459  4.00  0.00            
ATOM   1592    N VAL C  12      18.325  33.133  16.282  4.00  0.00            
ATOM   1593   CA VAL C  12      17.347  34.156  16.060  4.00  0.00            
ATOM   1594   CB VAL C  12      15.973  33.573  15.951  4.00  0.00            
ATOM   1595  CG1 VAL C  12      15.884  32.373  16.905  4.00  0.00            
ATOM   1596  CG2 VAL C  12      14.976  34.655  16.378  4.00  0.00            
ATOM   1597    C VAL C  12      17.340  35.055  17.262  4.00  0.00            
ATOM   1598    O VAL C  12      16.950  34.660  18.360  4.00  0.00            
ATOM   1599    N PRO C  13      17.811  36.254  17.062  4.00  0.00            
ATOM   1600   CA PRO C  13      17.849  37.223  18.132  4.00  0.00            
ATOM   1601   CD PRO C  13      18.931  36.420  16.152  4.00  0.00            
ATOM   1602   CB PRO C  13      19.101  38.073  17.898  4.00  0.00            
ATOM   1603   CG PRO C  13      19.452  37.839  16.422  4.00  0.00            
ATOM   1604    C PRO C  13      16.592  38.016  18.098  4.00  0.00            
ATOM   1605    O PRO C  13      15.854  37.909  17.120  4.00  0.00            
ATOM   1606    N GLY C  14      16.313  38.816  19.142  4.00  0.00            
ATOM   1607   CA GLY C  14      15.130  39.600  19.010  4.00  0.00            
ATOM   1608    C GLY C  14      14.786  40.269  20.297  4.00  0.00            
ATOM   1609    O GLY C  14      15.386  40.021  21.343  4.00  0.00            
ATOM   1610    N ALA C  15      13.779  41.163  20.210  4.00  0.00            
ATOM   1611   CA ALA C  15      13.240  41.890  21.317  4.00  0.00            
ATOM   1612   CB ALA C  15      13.636  43.376  21.325  4.00  0.00            
ATOM   1613    C ALA C  15      11.760  41.836  21.115  4.00  0.00            
ATOM   1614    O ALA C  15      11.293  41.635  19.995  4.00  0.00            
ATOM   1615    N GLY C  16      10.972  41.984  22.193  4.00  0.00            
ATOM   1616   CA GLY C  16       9.554  41.937  21.997  4.00  0.00            
ATOM   1617    C GLY C  16       8.906  41.517  23.306  4.00  0.00            
ATOM   1618    O GLY C  16       9.636  40.996  24.190  4.00  0.00            
ATOM   1619  OXT GLY C  16       7.667  41.712  23.440  4.00  0.00            
END
