# Supplementary material for: Integrative modeling of diverse protein-peptide systems using CABS-dock
Source: PLoS Comput Biol. 2023 Jul 5;19(7):e1011275. doi: 10.1371/journal.pcbi.1011275 (PMC10351741; doi:10.1371/journal.pcbi.1011275)
Supplement: S1 File — Files in pdb format containing atomic coordinates of the structures obtained in this study: the highest-scored amyloid models and 10 examples of the docked peptide for each enzyme-substrate complex. (ZIP) [file pcbi.1011275.s006.zip › 15_HIV1_NVVNSGGMVMMVPGAG/284.pdb]

CRYST1    0.000    0.000    0.000   0.00   0.00   0.00 P 1           1
ATOM      1    N PRO A   1      12.907  15.314  29.459  1.00  1.00            
ATOM      2   CA PRO A   1      13.979  14.293  29.615  1.00  1.00            
ATOM      3   CD PRO A   1      11.880  14.808  28.484  1.00  1.00            
ATOM      4   CB PRO A   1      13.473  13.039  28.910  1.00  1.00            
ATOM      5   CG PRO A   1      12.504  13.560  27.845  1.00  1.00            
ATOM      6    C PRO A   1      15.167  14.872  28.941  1.00  1.00            
ATOM      7    O PRO A   1      15.044  15.902  28.280  1.00  1.00            
ATOM      8    N GLN A   2      16.329  14.218  29.087  4.00  1.00            
ATOM      9   CA GLN A   2      17.499  14.735  28.460  4.00  1.00            
ATOM     10   CB GLN A   2      18.766  13.944  28.819  4.00  1.00            
ATOM     11   CG GLN A   2      18.726  12.507  28.293  4.00  1.00            
ATOM     12   CD GLN A   2      19.958  11.772  28.799  4.00  1.00            
ATOM     13  OE1 GLN A   2      20.248  11.775  29.995  4.00  1.00            
ATOM     14  NE2 GLN A   2      20.703  11.119  27.867  4.00  1.00            
ATOM     15    C GLN A   2      17.303  14.592  26.998  4.00  1.00            
ATOM     16    O GLN A   2      16.868  13.548  26.516  4.00  1.00            
ATOM     17    N ILE A   3      17.600  15.665  26.247  4.00  1.00            
ATOM     18   CA ILE A   3      17.514  15.528  24.834  4.00  1.00            
ATOM     19   CB ILE A   3      16.715  16.597  24.132  4.00  1.00            
ATOM     20  CG1 ILE A   3      16.379  16.150  22.700  4.00  1.00            
ATOM     21  CG2 ILE A   3      17.483  17.927  24.190  4.00  1.00            
ATOM     22  CD1 ILE A   3      15.392  14.985  22.639  4.00  1.00            
ATOM     23    C ILE A   3      18.926  15.576  24.366  4.00  1.00            
ATOM     24    O ILE A   3      19.702  16.436  24.776  4.00  1.00            
ATOM     25    N THR A   4      19.314  14.613  23.515  1.00  1.00            
ATOM     26   CA THR A   4      20.692  14.565  23.152  1.00  1.00            
ATOM     27   CB THR A   4      21.239  13.170  23.083  1.00  1.00            
ATOM     28  OG1 THR A   4      22.656  13.197  22.982  1.00  1.00            
ATOM     29  CG2 THR A   4      20.636  12.472  21.852  1.00  1.00            
ATOM     30    C THR A   4      20.901  15.178  21.823  1.00  1.00            
ATOM     31    O THR A   4      19.960  15.525  21.112  1.00  1.00            
ATOM     32    N LEU A   5      22.189  15.342  21.477  1.00  1.00            
ATOM     33   CA LEU A   5      22.507  15.916  20.218  1.00  1.00            
ATOM     34   CB LEU A   5      23.272  17.243  20.313  1.00  1.00            
ATOM     35   CG LEU A   5      22.378  18.422  20.737  1.00  1.00            
ATOM     36  CD1 LEU A   5      21.761  18.199  22.126  1.00  1.00            
ATOM     37  CD2 LEU A   5      23.133  19.755  20.624  1.00  1.00            
ATOM     38    C LEU A   5      23.314  14.962  19.400  1.00  1.00            
ATOM     39    O LEU A   5      24.233  14.306  19.884  1.00  1.00            
ATOM     40    N TRP A   6      22.928  14.862  18.116  1.00  1.00            
ATOM     41   CA TRP A   6      23.547  14.063  17.101  1.00  1.00            
ATOM     42   CB TRP A   6      23.209  12.568  17.238  1.00  1.00            
ATOM     43   CG TRP A   6      24.063  11.638  16.406  1.00  1.00            
ATOM     44  CD2 TRP A   6      25.244  11.000  16.917  1.00  1.00            
ATOM     45  CD1 TRP A   6      23.914  11.203  15.121  1.00  1.00            
ATOM     46  NE1 TRP A   6      24.930  10.333  14.799  1.00  1.00            
ATOM     47  CE2 TRP A   6      25.756  10.200  15.897  1.00  1.00            
ATOM     48  CE3 TRP A   6      25.849  11.075  18.140  1.00  1.00            
ATOM     49  CZ2 TRP A   6      26.885   9.456  16.086  1.00  1.00            
ATOM     50  CZ3 TRP A   6      26.991  10.329  18.326  1.00  1.00            
ATOM     51  CH2 TRP A   6      27.498   9.536  17.318  1.00  1.00            
ATOM     52    C TRP A   6      22.829  14.565  15.891  1.00  1.00            
ATOM     53    O TRP A   6      23.423  15.012  14.912  1.00  1.00            
ATOM     54    N LYS A   7      21.483  14.483  15.954  1.00  1.00            
ATOM     55   CA LYS A   7      20.618  15.024  14.948  1.00  1.00            
ATOM     56   CB LYS A   7      19.462  14.089  14.541  1.00  1.00            
ATOM     57   CG LYS A   7      18.576  14.650  13.422  1.00  1.00            
ATOM     58   CD LYS A   7      17.583  13.634  12.848  1.00  1.00            
ATOM     59   CE LYS A   7      16.865  14.109  11.581  1.00  1.00            
ATOM     60   NZ LYS A   7      16.067  15.322  11.864  1.00  1.00            
ATOM     61    C LYS A   7      19.994  16.228  15.569  1.00  1.00            
ATOM     62    O LYS A   7      20.120  16.450  16.774  1.00  1.00            
ATOM     63    N ARG A   8      19.302  17.070  14.767  1.00  1.00            
ATOM     64   CA ARG A   8      18.734  18.234  15.365  1.00  1.00            
ATOM     65   CB ARG A   8      18.115  19.238  14.370  1.00  1.00            
ATOM     66   CG ARG A   8      19.159  20.100  13.656  1.00  1.00            
ATOM     67   CD ARG A   8      18.553  21.064  12.636  1.00  1.00            
ATOM     68   NE ARG A   8      18.051  20.230  11.511  1.00  1.00            
ATOM     69   CZ ARG A   8      18.853  19.988  10.434  1.00  1.00            
ATOM     70  NH1 ARG A   8      20.072  20.596  10.339  1.00  1.00            
ATOM     71  NH2 ARG A   8      18.438  19.131   9.455  1.00  1.00            
ATOM     72    C ARG A   8      17.679  17.810  16.331  1.00  1.00            
ATOM     73    O ARG A   8      16.795  17.024  16.004  1.00  1.00            
ATOM     74    N PRO A   9      17.782  18.301  17.540  1.00  1.00            
ATOM     75   CA PRO A   9      16.847  17.995  18.577  1.00  1.00            
ATOM     76   CD PRO A   9      18.909  19.085  18.010  1.00  1.00            
ATOM     77   CB PRO A   9      17.399  18.626  19.853  1.00  1.00            
ATOM     78   CG PRO A   9      18.415  19.665  19.346  1.00  1.00            
ATOM     79    C PRO A   9      15.537  18.552  18.116  1.00  1.00            
ATOM     80    O PRO A   9      15.492  19.729  17.762  1.00  1.00            
ATOM     81    N LEU A  10      14.476  17.732  18.104  4.00  1.00            
ATOM     82   CA LEU A  10      13.201  18.224  17.672  4.00  1.00            
ATOM     83   CB LEU A  10      12.771  17.703  16.292  4.00  1.00            
ATOM     84   CG LEU A  10      13.711  18.119  15.148  4.00  1.00            
ATOM     85  CD1 LEU A  10      13.218  17.570  13.800  4.00  1.00            
ATOM     86  CD2 LEU A  10      13.934  19.640  15.132  4.00  1.00            
ATOM     87    C LEU A  10      12.208  17.694  18.640  4.00  1.00            
ATOM     88    O LEU A  10      12.194  16.502  18.943  4.00  1.00            
ATOM     89    N VAL A  11      11.347  18.578  19.160  4.00  1.00            
ATOM     90   CA VAL A  11      10.353  18.118  20.072  4.00  1.00            
ATOM     91   CB VAL A  11      10.432  18.770  21.421  4.00  1.00            
ATOM     92  CG1 VAL A  11       9.260  18.270  22.279  4.00  1.00            
ATOM     93  CG2 VAL A  11      11.814  18.474  22.029  4.00  1.00            
ATOM     94    C VAL A  11       9.050  18.513  19.472  4.00  1.00            
ATOM     95    O VAL A  11       8.986  19.459  18.689  4.00  1.00            
ATOM     96    N THR A  12       7.967  17.792  19.809  4.00  1.00            
ATOM     97   CA THR A  12       6.715  18.124  19.200  4.00  1.00            
ATOM     98   CB THR A  12       5.819  16.942  18.967  4.00  1.00            
ATOM     99  OG1 THR A  12       5.477  16.332  20.202  4.00  1.00            
ATOM    100  CG2 THR A  12       6.558  15.941  18.064  4.00  1.00            
ATOM    101    C THR A  12       5.991  19.074  20.094  4.00  1.00            
ATOM    102    O THR A  12       5.695  18.752  21.243  4.00  1.00            
ATOM    103    N ILE A  13       5.686  20.284  19.575  4.00  1.00            
ATOM    104   CA ILE A  13       4.993  21.249  20.377  4.00  1.00            
ATOM    105   CB ILE A  13       5.673  22.586  20.481  4.00  1.00            
ATOM    106  CG1 ILE A  13       5.737  23.275  19.109  4.00  1.00            
ATOM    107  CG2 ILE A  13       7.048  22.370  21.140  4.00  1.00            
ATOM    108  CD1 ILE A  13       6.081  24.764  19.191  4.00  1.00            
ATOM    109    C ILE A  13       3.656  21.499  19.755  4.00  1.00            
ATOM    110    O ILE A  13       3.546  21.695  18.546  4.00  1.00            
ATOM    111    N ARG A  14       2.593  21.473  20.586  4.00  1.00            
ATOM    112   CA ARG A  14       1.262  21.734  20.113  4.00  1.00            
ATOM    113   CB ARG A  14       0.147  21.341  21.101  4.00  1.00            
ATOM    114   CG ARG A  14       0.063  19.845  21.418  4.00  1.00            
ATOM    115   CD ARG A  14      -1.231  19.462  22.144  4.00  1.00            
ATOM    116   NE ARG A  14      -1.166  18.010  22.473  4.00  1.00            
ATOM    117   CZ ARG A  14      -0.711  17.608  23.696  4.00  1.00            
ATOM    118  NH1 ARG A  14      -0.357  18.537  24.631  4.00  1.00            
ATOM    119  NH2 ARG A  14      -0.625  16.278  23.992  4.00  1.00            
ATOM    120    C ARG A  14       1.172  23.212  19.921  4.00  1.00            
ATOM    121    O ARG A  14       1.982  23.967  20.458  4.00  1.00            
ATOM    122    N ILE A  15       0.189  23.663  19.122  4.00  1.00            
ATOM    123   CA ILE A  15       0.052  25.063  18.852  4.00  1.00            
ATOM    124   CB ILE A  15       0.658  25.468  17.533  4.00  1.00            
ATOM    125  CG1 ILE A  15       0.748  26.999  17.453  4.00  1.00            
ATOM    126  CG2 ILE A  15      -0.068  24.764  16.373  4.00  1.00            
ATOM    127  CD1 ILE A  15       1.736  27.589  18.461  4.00  1.00            
ATOM    128    C ILE A  15      -1.388  25.402  18.956  4.00  1.00            
ATOM    129    O ILE A  15      -2.003  25.094  19.976  4.00  1.00            
ATOM    130    N GLY A  16      -1.938  26.131  17.966  3.00  1.00            
ATOM    131   CA GLY A  16      -3.338  26.406  18.014  3.00  1.00            
ATOM    132    C GLY A  16      -4.034  25.138  17.625  3.00  1.00            
ATOM    133    O GLY A  16      -4.739  25.072  16.620  3.00  1.00            
ATOM    134    N GLY A  17      -3.839  24.089  18.444  3.00  1.00            
ATOM    135   CA GLY A  17      -4.440  22.809  18.265  3.00  1.00            
ATOM    136    C GLY A  17      -3.734  22.128  17.142  3.00  1.00            
ATOM    137    O GLY A  17      -4.010  20.971  16.829  3.00  1.00            
ATOM    138    N GLN A  18      -2.785  22.837  16.509  4.00  1.00            
ATOM    139   CA GLN A  18      -2.094  22.255  15.401  4.00  1.00            
ATOM    140   CB GLN A  18      -1.623  23.281  14.356  4.00  1.00            
ATOM    141   CG GLN A  18      -2.776  24.046  13.706  4.00  1.00            
ATOM    142   CD GLN A  18      -3.694  23.035  13.036  4.00  1.00            
ATOM    143  OE1 GLN A  18      -4.915  23.119  13.153  4.00  1.00            
ATOM    144  NE2 GLN A  18      -3.094  22.054  12.309  4.00  1.00            
ATOM    145    C GLN A  18      -0.883  21.566  15.934  4.00  1.00            
ATOM    146    O GLN A  18      -0.376  21.904  17.002  4.00  1.00            
ATOM    147    N LEU A  19      -0.401  20.550  15.196  4.00  1.00            
ATOM    148   CA LEU A  19       0.744  19.829  15.653  4.00  1.00            
ATOM    149   CB LEU A  19       0.556  18.299  15.571  4.00  1.00            
ATOM    150   CG LEU A  19       1.705  17.445  16.153  4.00  1.00            
ATOM    151  CD1 LEU A  19       2.988  17.533  15.314  4.00  1.00            
ATOM    152  CD2 LEU A  19       1.932  17.764  17.640  4.00  1.00            
ATOM    153    C LEU A  19       1.881  20.212  14.784  4.00  1.00            
ATOM    154    O LEU A  19       1.723  20.403  13.580  4.00  1.00            
ATOM    155    N LYS A  20       3.071  20.356  15.390  4.00  1.00            
ATOM    156   CA LYS A  20       4.169  20.761  14.583  4.00  1.00            
ATOM    157   CB LYS A  20       4.197  22.285  14.380  4.00  1.00            
ATOM    158   CG LYS A  20       5.235  22.789  13.379  4.00  1.00            
ATOM    159   CD LYS A  20       5.049  24.265  13.023  4.00  1.00            
ATOM    160   CE LYS A  20       5.226  25.201  14.221  4.00  1.00            
ATOM    161   NZ LYS A  20       5.199  26.614  13.777  4.00  1.00            
ATOM    162    C LYS A  20       5.437  20.384  15.282  4.00  1.00            
ATOM    163    O LYS A  20       5.433  19.888  16.407  4.00  1.00            
ATOM    164    N GLU A  21       6.565  20.614  14.585  4.00  1.00            
ATOM    165   CA GLU A  21       7.890  20.321  15.038  4.00  1.00            
ATOM    166   CB GLU A  21       8.851  20.066  13.865  4.00  1.00            
ATOM    167   CG GLU A  21       8.943  21.266  12.918  4.00  1.00            
ATOM    168   CD GLU A  21       9.755  20.866  11.696  4.00  1.00            
ATOM    169  OE1 GLU A  21       9.443  19.799  11.106  4.00  1.00            
ATOM    170  OE2 GLU A  21      10.694  21.624  11.334  4.00  1.00            
ATOM    171    C GLU A  21       8.418  21.489  15.795  4.00  1.00            
ATOM    172    O GLU A  21       7.767  22.528  15.861  4.00  1.00            
ATOM    173    N ALA A  22       9.588  21.308  16.453  4.00  1.00            
ATOM    174   CA ALA A  22      10.238  22.400  17.123  4.00  1.00            
ATOM    175   CB ALA A  22       9.690  22.667  18.534  4.00  1.00            
ATOM    176    C ALA A  22      11.696  22.069  17.271  4.00  1.00            
ATOM    177    O ALA A  22      12.067  20.927  17.536  4.00  1.00            
ATOM    178    N LEU A  23      12.563  23.084  17.066  4.00  1.00            
ATOM    179   CA LEU A  23      13.999  22.976  17.133  4.00  1.00            
ATOM    180   CB LEU A  23      14.731  24.076  16.344  4.00  1.00            
ATOM    181   CG LEU A  23      14.582  23.894  14.819  4.00  1.00            
ATOM    182  CD1 LEU A  23      15.367  24.961  14.038  4.00  1.00            
ATOM    183  CD2 LEU A  23      14.955  22.462  14.398  4.00  1.00            
ATOM    184    C LEU A  23      14.597  22.889  18.529  4.00  1.00            
ATOM    185    O LEU A  23      15.612  22.216  18.698  4.00  1.00            
ATOM    186    N LEU A  24      14.012  23.532  19.571  4.00  1.00            
ATOM    187   CA LEU A  24      14.626  23.535  20.890  4.00  1.00            
ATOM    188   CB LEU A  24      14.686  22.139  21.539  4.00  1.00            
ATOM    189   CG LEU A  24      13.304  21.533  21.846  4.00  1.00            
ATOM    190  CD1 LEU A  24      12.558  22.365  22.901  4.00  1.00            
ATOM    191  CD2 LEU A  24      12.479  21.318  20.567  4.00  1.00            
ATOM    192    C LEU A  24      16.038  24.078  20.819  4.00  1.00            
ATOM    193    O LEU A  24      17.000  23.333  20.997  4.00  1.00            
ATOM    194    N ASP A  25      16.193  25.403  20.544  1.00  1.00            
ATOM    195   CA ASP A  25      17.487  26.030  20.367  1.00  1.00            
ATOM    196   CB ASP A  25      17.538  26.906  19.103  1.00  1.00            
ATOM    197   CG ASP A  25      17.238  26.052  17.878  1.00  1.00            
ATOM    198  OD1 ASP A  25      17.812  24.936  17.765  1.00  1.00            
ATOM    199  OD2 ASP A  25      16.413  26.507  17.041  1.00  1.00            
ATOM    200    C ASP A  25      17.827  26.963  21.463  1.00  1.00            
ATOM    201    O ASP A  25      17.058  27.860  21.804  1.00  1.00            
ATOM    202    N THR A  26      19.007  26.743  22.064  3.00  1.00            
ATOM    203   CA THR A  26      19.529  27.784  22.877  3.00  1.00            
ATOM    204   CB THR A  26      20.527  27.336  23.904  3.00  1.00            
ATOM    205  OG1 THR A  26      21.612  26.665  23.281  3.00  1.00            
ATOM    206  CG2 THR A  26      19.820  26.410  24.908  3.00  1.00            
ATOM    207    C THR A  26      20.205  28.620  21.851  3.00  1.00            
ATOM    208    O THR A  26      20.627  28.104  20.816  3.00  1.00            
ATOM    209    N GLY A  27      20.322  29.935  22.070  3.00  1.00            
ATOM    210   CA GLY A  27      20.915  30.702  21.016  3.00  1.00            
ATOM    211    C GLY A  27      19.845  31.565  20.408  3.00  1.00            
ATOM    212    O GLY A  27      20.152  32.579  19.784  3.00  1.00            
ATOM    213    N ALA A  28      18.554  31.193  20.565  1.00  1.00            
ATOM    214   CA ALA A  28      17.506  32.028  20.037  1.00  1.00            
ATOM    215   CB ALA A  28      16.533  31.283  19.108  1.00  1.00            
ATOM    216    C ALA A  28      16.717  32.514  21.210  1.00  1.00            
ATOM    217    O ALA A  28      16.230  31.719  22.014  1.00  1.00            
ATOM    218    N ASP A  29      16.594  33.848  21.349  1.00  1.00            
ATOM    219   CA ASP A  29      15.909  34.416  22.475  1.00  1.00            
ATOM    220   CB ASP A  29      16.086  35.942  22.559  1.00  1.00            
ATOM    221   CG ASP A  29      15.679  36.393  23.956  1.00  1.00            
ATOM    222  OD1 ASP A  29      15.633  35.526  24.871  1.00  1.00            
ATOM    223  OD2 ASP A  29      15.408  37.611  24.129  1.00  1.00            
ATOM    224    C ASP A  29      14.433  34.143  22.422  1.00  1.00            
ATOM    225    O ASP A  29      13.857  33.636  23.384  1.00  1.00            
ATOM    226    N ASP A  30      13.784  34.453  21.281  1.00  1.00            
ATOM    227   CA ASP A  30      12.350  34.358  21.198  1.00  1.00            
ATOM    228   CB ASP A  30      11.712  35.539  20.445  1.00  1.00            
ATOM    229   CG ASP A  30      11.811  36.771  21.337  1.00  1.00            
ATOM    230  OD1 ASP A  30      11.553  36.630  22.562  1.00  1.00            
ATOM    231  OD2 ASP A  30      12.151  37.864  20.809  1.00  1.00            
ATOM    232    C ASP A  30      11.916  33.104  20.528  1.00  1.00            
ATOM    233    O ASP A  30      12.725  32.243  20.186  1.00  1.00            
ATOM    234    N THR A  31      10.582  32.983  20.337  1.00  1.00            
ATOM    235   CA THR A  31      10.056  31.821  19.694  1.00  1.00            
ATOM    236   CB THR A  31       8.873  31.188  20.372  1.00  1.00            
ATOM    237  OG1 THR A  31       8.607  29.923  19.784  1.00  1.00            
ATOM    238  CG2 THR A  31       7.644  32.102  20.242  1.00  1.00            
ATOM    239    C THR A  31       9.669  32.179  18.291  1.00  1.00            
ATOM    240    O THR A  31       8.946  33.149  18.070  1.00  1.00            
ATOM    241    N VAL A  32      10.170  31.412  17.295  4.00  1.00            
ATOM    242   CA VAL A  32       9.789  31.712  15.945  4.00  1.00            
ATOM    243   CB VAL A  32      10.902  31.948  14.966  4.00  1.00            
ATOM    244  CG1 VAL A  32      11.866  32.999  15.541  4.00  1.00            
ATOM    245  CG2 VAL A  32      11.510  30.603  14.553  4.00  1.00            
ATOM    246    C VAL A  32       9.040  30.533  15.433  4.00  1.00            
ATOM    247    O VAL A  32       9.316  29.397  15.816  4.00  1.00            
ATOM    248    N LEU A  33       8.047  30.783  14.560  4.00  1.00            
ATOM    249   CA LEU A  33       7.258  29.696  14.068  4.00  1.00            
ATOM    250   CB LEU A  33       5.839  29.661  14.666  4.00  1.00            
ATOM    251   CG LEU A  33       5.796  29.442  16.192  4.00  1.00            
ATOM    252  CD1 LEU A  33       6.318  28.048  16.577  4.00  1.00            
ATOM    253  CD2 LEU A  33       6.506  30.580  16.946  4.00  1.00            
ATOM    254    C LEU A  33       7.087  29.843  12.591  4.00  1.00            
ATOM    255    O LEU A  33       7.524  30.822  11.988  4.00  1.00            
ATOM    256    N GLU A  34       6.449  28.823  11.980  4.00  1.00            
ATOM    257   CA GLU A  34       6.126  28.818  10.582  4.00  1.00            
ATOM    258   CB GLU A  34       5.556  27.473  10.113  4.00  1.00            
ATOM    259   CG GLU A  34       4.287  27.070  10.868  4.00  1.00            
ATOM    260   CD GLU A  34       3.880  25.680  10.404  4.00  1.00            
ATOM    261  OE1 GLU A  34       4.638  25.086   9.591  4.00  1.00            
ATOM    262  OE2 GLU A  34       2.811  25.190  10.856  4.00  1.00            
ATOM    263    C GLU A  34       5.061  29.854  10.429  4.00  1.00            
ATOM    264    O GLU A  34       4.477  30.274  11.426  4.00  1.00            
ATOM    265    N GLU A  35       4.820  30.336   9.190  1.00  1.00            
ATOM    266   CA GLU A  35       3.783  31.315   9.010  1.00  1.00            
ATOM    267   CB GLU A  35       3.543  31.678   7.534  1.00  1.00            
ATOM    268   CG GLU A  35       2.444  32.720   7.320  1.00  1.00            
ATOM    269   CD GLU A  35       2.273  32.887   5.815  1.00  1.00            
ATOM    270  OE1 GLU A  35       2.943  32.134   5.058  1.00  1.00            
ATOM    271  OE2 GLU A  35       1.471  33.767   5.403  1.00  1.00            
ATOM    272    C GLU A  35       2.545  30.672   9.524  1.00  1.00            
ATOM    273    O GLU A  35       1.980  29.785   8.887  1.00  1.00            
ATOM    274    N MET A  36       2.097  31.098  10.718  1.00  1.00            
ATOM    275   CA MET A  36       0.935  30.488  11.281  1.00  1.00            
ATOM    276   CB MET A  36       1.148  29.891  12.684  1.00  1.00            
ATOM    277   CG MET A  36       2.120  28.709  12.693  1.00  1.00            
ATOM    278   SD MET A  36       2.151  27.766  14.247  1.00  1.00            
ATOM    279   CE MET A  36       2.761  29.129  15.278  1.00  1.00            
ATOM    280    C MET A  36      -0.105  31.560  11.389  1.00  1.00            
ATOM    281    O MET A  36       0.215  32.732  11.587  1.00  1.00            
ATOM    282    N ASN A  37      -1.391  31.178  11.245  1.00  1.00            
ATOM    283   CA ASN A  37      -2.455  32.141  11.281  1.00  1.00            
ATOM    284   CB ASN A  37      -3.624  31.784  10.344  1.00  1.00            
ATOM    285   CG ASN A  37      -4.664  32.893  10.418  1.00  1.00            
ATOM    286  OD1 ASN A  37      -4.368  34.015  10.826  1.00  1.00            
ATOM    287  ND2 ASN A  37      -5.922  32.566  10.020  1.00  1.00            
ATOM    288    C ASN A  37      -3.002  32.174  12.664  1.00  1.00            
ATOM    289    O ASN A  37      -3.313  31.138  13.250  1.00  1.00            
ATOM    290    N LEU A  38      -3.121  33.390  13.246  1.00  1.00            
ATOM    291   CA LEU A  38      -3.637  33.498  14.578  1.00  1.00            
ATOM    292   CB LEU A  38      -2.573  33.848  15.622  1.00  1.00            
ATOM    293   CG LEU A  38      -1.443  32.807  15.734  1.00  1.00            
ATOM    294  CD1 LEU A  38      -0.432  33.198  16.822  1.00  1.00            
ATOM    295  CD2 LEU A  38      -2.006  31.390  15.915  1.00  1.00            
ATOM    296    C LEU A  38      -4.626  34.623  14.599  1.00  1.00            
ATOM    297    O LEU A  38      -4.506  35.602  13.870  1.00  1.00            
ATOM    298    N PRO A  39      -5.621  34.457  15.417  1.00  1.00            
ATOM    299   CA PRO A  39      -6.650  35.448  15.554  1.00  1.00            
ATOM    300   CD PRO A  39      -6.117  33.124  15.721  1.00  1.00            
ATOM    301   CB PRO A  39      -7.873  34.727  16.124  1.00  1.00            
ATOM    302   CG PRO A  39      -7.334  33.374  16.620  1.00  1.00            
ATOM    303    C PRO A  39      -6.384  36.763  16.230  1.00  1.00            
ATOM    304    O PRO A  39      -7.041  37.733  15.860  1.00  1.00            
ATOM    305    N GLY A  40      -5.464  36.840  17.197  1.00  1.00            
ATOM    306   CA GLY A  40      -5.353  38.092  17.903  1.00  1.00            
ATOM    307    C GLY A  40      -4.650  39.079  17.025  1.00  1.00            
ATOM    308    O GLY A  40      -3.974  38.703  16.068  1.00  1.00            
ATOM    309    N LYS A  41      -4.792  40.383  17.347  1.00  1.00            
ATOM    310   CA LYS A  41      -4.152  41.393  16.552  1.00  1.00            
ATOM    311   CB LYS A  41      -5.042  42.607  16.239  1.00  1.00            
ATOM    312   CG LYS A  41      -4.385  43.637  15.314  1.00  1.00            
ATOM    313   CD LYS A  41      -4.133  43.130  13.890  1.00  1.00            
ATOM    314   CE LYS A  41      -3.474  44.169  12.979  1.00  1.00            
ATOM    315   NZ LYS A  41      -3.181  43.573  11.657  1.00  1.00            
ATOM    316    C LYS A  41      -2.942  41.876  17.287  1.00  1.00            
ATOM    317    O LYS A  41      -3.051  42.418  18.386  1.00  1.00            
ATOM    318    N TRP A  42      -1.741  41.673  16.700  1.00  1.00            
ATOM    319   CA TRP A  42      -0.557  42.143  17.360  1.00  1.00            
ATOM    320   CB TRP A  42      -0.046  41.183  18.457  1.00  1.00            
ATOM    321   CG TRP A  42       1.145  41.666  19.261  1.00  1.00            
ATOM    322  CD2 TRP A  42       1.132  42.805  20.134  1.00  1.00            
ATOM    323  CD1 TRP A  42       2.417  41.177  19.299  1.00  1.00            
ATOM    324  NE1 TRP A  42       3.196  41.933  20.134  1.00  1.00            
ATOM    325  CE2 TRP A  42       2.420  42.943  20.656  1.00  1.00            
ATOM    326  CE3 TRP A  42       0.132  43.674  20.468  1.00  1.00            
ATOM    327  CZ2 TRP A  42       2.731  43.949  21.523  1.00  1.00            
ATOM    328  CZ3 TRP A  42       0.450  44.684  21.349  1.00  1.00            
ATOM    329  CH2 TRP A  42       1.722  44.821  21.866  1.00  1.00            
ATOM    330    C TRP A  42       0.499  42.408  16.334  1.00  1.00            
ATOM    331    O TRP A  42       0.385  41.988  15.184  1.00  1.00            
ATOM    332    N LYS A  43       1.552  43.150  16.732  4.00  1.00            
ATOM    333   CA LYS A  43       2.624  43.510  15.845  4.00  1.00            
ATOM    334   CB LYS A  43       2.961  45.012  15.892  4.00  1.00            
ATOM    335   CG LYS A  43       1.859  45.856  15.246  4.00  1.00            
ATOM    336   CD LYS A  43       1.903  47.346  15.584  4.00  1.00            
ATOM    337   CE LYS A  43       0.767  48.135  14.928  4.00  1.00            
ATOM    338   NZ LYS A  43       0.611  49.454  15.582  4.00  1.00            
ATOM    339    C LYS A  43       3.816  42.697  16.243  4.00  1.00            
ATOM    340    O LYS A  43       3.547  41.672  16.863  4.00  1.00            
ATOM    341    N PRO A  44       5.105  42.931  16.023  4.00  0.00            
ATOM    342   CA PRO A  44       5.721  44.041  15.311  4.00  0.00            
ATOM    343   CD PRO A  44       5.974  42.485  17.104  4.00  0.00            
ATOM    344   CB PRO A  44       6.913  44.482  16.159  4.00  0.00            
ATOM    345   CG PRO A  44       7.310  43.213  16.919  4.00  0.00            
ATOM    346    C PRO A  44       6.166  43.774  13.917  4.00  0.00            
ATOM    347    O PRO A  44       5.676  42.848  13.275  4.00  0.00            
ATOM    348    N LYS A  45       7.136  44.612  13.478  4.00  0.00            
ATOM    349   CA LYS A  45       7.729  44.638  12.176  4.00  0.00            
ATOM    350   CB LYS A  45       8.004  46.057  11.659  4.00  0.00            
ATOM    351   CG LYS A  45       6.736  46.778  11.202  4.00  0.00            
ATOM    352   CD LYS A  45       5.720  46.987  12.326  4.00  0.00            
ATOM    353   CE LYS A  45       6.117  48.073  13.324  4.00  0.00            
ATOM    354   NZ LYS A  45       5.094  48.172  14.389  4.00  0.00            
ATOM    355    C LYS A  45       9.018  43.896  12.122  4.00  0.00            
ATOM    356    O LYS A  45       9.238  42.908  12.822  4.00  0.00            
ATOM    357    N MET A  46       9.900  44.393  11.234  4.00  0.00            
ATOM    358   CA MET A  46      11.125  43.741  10.900  4.00  0.00            
ATOM    359   CB MET A  46      12.003  44.496   9.879  4.00  0.00            
ATOM    360   CG MET A  46      12.686  45.748  10.437  4.00  0.00            
ATOM    361   SD MET A  46      13.924  46.490   9.328  4.00  0.00            
ATOM    362   CE MET A  46      15.245  45.306   9.723  4.00  0.00            
ATOM    363    C MET A  46      11.963  43.502  12.108  4.00  0.00            
ATOM    364    O MET A  46      11.929  44.252  13.083  4.00  0.00            
ATOM    365    N ILE A  47      12.726  42.390  12.050  4.00  0.00            
ATOM    366   CA ILE A  47      13.633  41.979  13.080  4.00  0.00            
ATOM    367   CB ILE A  47      13.268  40.670  13.724  4.00  0.00            
ATOM    368  CG1 ILE A  47      11.931  40.787  14.473  4.00  0.00            
ATOM    369  CG2 ILE A  47      14.440  40.218  14.611  4.00  0.00            
ATOM    370  CD1 ILE A  47      11.370  39.435  14.913  4.00  0.00            
ATOM    371    C ILE A  47      14.945  41.777  12.418  4.00  0.00            
ATOM    372    O ILE A  47      15.012  41.409  11.246  4.00  0.00            
ATOM    373    N GLY A  48      16.039  42.031  13.155  4.00  0.00            
ATOM    374   CA GLY A  48      17.310  41.870  12.536  4.00  0.00            
ATOM    375    C GLY A  48      18.088  40.868  13.295  4.00  0.00            
ATOM    376    O GLY A  48      17.775  40.552  14.441  4.00  0.00            
ATOM    377    N GLY A  49      19.149  40.342  12.659  4.00  0.00            
ATOM    378   CA GLY A  49      19.899  39.367  13.371  4.00  0.00            
ATOM    379    C GLY A  49      20.953  38.800  12.496  4.00  0.00            
ATOM    380    O GLY A  49      21.377  39.397  11.508  4.00  0.00            
ATOM    381    N ILE A  50      21.396  37.597  12.888  3.00  0.00            
ATOM    382   CA ILE A  50      22.575  37.015  12.351  3.00  0.00            
ATOM    383   CB ILE A  50      23.039  35.845  13.177  3.00  0.00            
ATOM    384  CG1 ILE A  50      24.351  35.271  12.616  3.00  0.00            
ATOM    385  CG2 ILE A  50      21.894  34.820  13.264  3.00  0.00            
ATOM    386  CD1 ILE A  50      24.952  34.176  13.495  3.00  0.00            
ATOM    387    C ILE A  50      22.637  36.549  10.941  3.00  0.00            
ATOM    388    O ILE A  50      23.453  37.054  10.173  3.00  0.00            
ATOM    389    N GLY A  51      21.796  35.581  10.549  3.00  0.00            
ATOM    390   CA GLY A  51      21.994  35.057   9.232  3.00  0.00            
ATOM    391    C GLY A  51      21.674  36.157   8.298  3.00  0.00            
ATOM    392    O GLY A  51      22.351  36.384   7.297  3.00  0.00            
ATOM    393    N GLY A  52      20.606  36.880   8.654  4.00  0.00            
ATOM    394   CA GLY A  52      20.077  37.938   7.864  4.00  0.00            
ATOM    395    C GLY A  52      18.855  38.328   8.603  4.00  0.00            
ATOM    396    O GLY A  52      18.932  38.661   9.786  4.00  0.00            
ATOM    397    N PHE A  53      17.673  38.296   7.963  4.00  0.00            
ATOM    398   CA PHE A  53      16.630  38.791   8.794  4.00  0.00            
ATOM    399   CB PHE A  53      16.344  40.287   8.562  4.00  0.00            
ATOM    400   CG PHE A  53      17.639  41.004   8.391  4.00  0.00            
ATOM    401  CD1 PHE A  53      18.435  41.343   9.458  4.00  0.00            
ATOM    402  CD2 PHE A  53      18.064  41.313   7.117  4.00  0.00            
ATOM    403  CE1 PHE A  53      19.628  41.998   9.255  4.00  0.00            
ATOM    404  CE2 PHE A  53      19.253  41.968   6.907  4.00  0.00            
ATOM    405   CZ PHE A  53      20.037  42.313   7.981  4.00  0.00            
ATOM    406    C PHE A  53      15.342  38.151   8.463  4.00  0.00            
ATOM    407    O PHE A  53      15.246  37.272   7.608  4.00  0.00            
ATOM    408    N ILE A  54      14.304  38.605   9.189  4.00  0.00            
ATOM    409   CA ILE A  54      13.003  38.087   8.959  4.00  0.00            
ATOM    410   CB ILE A  54      12.560  37.113  10.014  4.00  0.00            
ATOM    411  CG1 ILE A  54      13.581  35.977  10.190  4.00  0.00            
ATOM    412  CG2 ILE A  54      11.160  36.616   9.622  4.00  0.00            
ATOM    413  CD1 ILE A  54      14.875  36.412  10.876  4.00  0.00            
ATOM    414    C ILE A  54      12.011  39.204   9.020  4.00  0.00            
ATOM    415    O ILE A  54      12.185  40.154   9.781  4.00  0.00            
ATOM    416    N LYS A  55      10.951  39.142   8.186  4.00  0.00            
ATOM    417   CA LYS A  55       9.897  40.091   8.389  4.00  0.00            
ATOM    418   CB LYS A  55       9.067  40.477   7.155  4.00  0.00            
ATOM    419   CG LYS A  55       8.000  41.511   7.530  4.00  0.00            
ATOM    420   CD LYS A  55       7.388  42.273   6.356  4.00  0.00            
ATOM    421   CE LYS A  55       6.342  43.298   6.803  4.00  0.00            
ATOM    422   NZ LYS A  55       5.906  44.121   5.654  4.00  0.00            
ATOM    423    C LYS A  55       9.009  39.411   9.355  4.00  0.00            
ATOM    424    O LYS A  55       8.748  38.217   9.222  4.00  0.00            
ATOM    425    N VAL A  56       8.505  40.130  10.369  4.00  0.00            
ATOM    426   CA VAL A  56       7.820  39.302  11.297  4.00  0.00            
ATOM    427   CB VAL A  56       8.652  38.900  12.479  4.00  0.00            
ATOM    428  CG1 VAL A  56       9.865  38.093  11.987  4.00  0.00            
ATOM    429  CG2 VAL A  56       9.008  40.167  13.278  4.00  0.00            
ATOM    430    C VAL A  56       6.625  39.940  11.861  4.00  0.00            
ATOM    431    O VAL A  56       6.284  41.082  11.567  4.00  0.00            
ATOM    432    N ARG A  57       5.937  39.115  12.664  4.00  0.00            
ATOM    433   CA ARG A  57       4.816  39.519  13.428  4.00  0.00            
ATOM    434   CB ARG A  57       3.461  39.068  12.870  4.00  0.00            
ATOM    435   CG ARG A  57       3.065  39.776  11.574  4.00  0.00            
ATOM    436   CD ARG A  57       1.643  39.438  11.133  4.00  0.00            
ATOM    437   NE ARG A  57       1.377  40.173   9.866  4.00  0.00            
ATOM    438   CZ ARG A  57       0.442  39.691   8.997  4.00  0.00            
ATOM    439  NH1 ARG A  57      -0.239  38.547   9.300  4.00  0.00            
ATOM    440  NH2 ARG A  57       0.196  40.346   7.825  4.00  0.00            
ATOM    441    C ARG A  57       4.980  38.858  14.741  4.00  0.00            
ATOM    442    O ARG A  57       5.639  37.825  14.857  4.00  0.00            
ATOM    443    N GLN A  58       4.407  39.467  15.783  4.00  1.00            
ATOM    444   CA GLN A  58       4.500  38.874  17.072  4.00  1.00            
ATOM    445   CB GLN A  58       5.238  39.722  18.117  4.00  1.00            
ATOM    446   CG GLN A  58       5.421  38.995  19.452  4.00  1.00            
ATOM    447   CD GLN A  58       6.376  39.813  20.307  4.00  1.00            
ATOM    448  OE1 GLN A  58       7.281  39.273  20.941  4.00  1.00            
ATOM    449  NE2 GLN A  58       6.174  41.157  20.323  4.00  1.00            
ATOM    450    C GLN A  58       3.103  38.660  17.546  4.00  1.00            
ATOM    451    O GLN A  58       2.198  39.423  17.212  4.00  1.00            
ATOM    452    N TYR A  59       2.882  37.562  18.293  4.00  1.00            
ATOM    453   CA TYR A  59       1.583  37.313  18.840  4.00  1.00            
ATOM    454   CB TYR A  59       0.976  35.972  18.384  4.00  1.00            
ATOM    455   CG TYR A  59      -0.399  35.840  18.950  4.00  1.00            
ATOM    456  CD1 TYR A  59      -1.475  36.402  18.300  4.00  1.00            
ATOM    457  CD2 TYR A  59      -0.622  35.153  20.122  4.00  1.00            
ATOM    458  CE1 TYR A  59      -2.748  36.284  18.805  4.00  1.00            
ATOM    459  CE2 TYR A  59      -1.894  35.031  20.634  4.00  1.00            
ATOM    460   CZ TYR A  59      -2.959  35.597  19.976  4.00  1.00            
ATOM    461   OH TYR A  59      -4.264  35.472  20.497  4.00  1.00            
ATOM    462    C TYR A  59       1.786  37.233  20.306  4.00  1.00            
ATOM    463    O TYR A  59       2.534  36.396  20.808  4.00  1.00            
ATOM    464    N ASP A  60       1.122  38.139  21.032  4.00  1.00            
ATOM    465   CA ASP A  60       1.266  38.164  22.447  4.00  1.00            
ATOM    466   CB ASP A  60       0.806  39.518  23.028  4.00  1.00            
ATOM    467   CG ASP A  60       1.096  39.624  24.518  4.00  1.00            
ATOM    468  OD1 ASP A  60       1.886  38.799  25.049  4.00  1.00            
ATOM    469  OD2 ASP A  60       0.522  40.551  25.150  4.00  1.00            
ATOM    470    C ASP A  60       0.371  37.102  23.003  4.00  1.00            
ATOM    471    O ASP A  60      -0.621  36.711  22.391  4.00  1.00            
ATOM    472    N GLN A  61       0.745  36.606  24.190  4.00  1.00            
ATOM    473   CA GLN A  61       0.003  35.678  24.981  4.00  1.00            
ATOM    474   CB GLN A  61      -1.078  36.332  25.862  4.00  1.00            
ATOM    475   CG GLN A  61      -1.677  35.376  26.898  4.00  1.00            
ATOM    476   CD GLN A  61      -0.687  35.214  28.046  4.00  1.00            
ATOM    477  OE1 GLN A  61      -0.840  34.337  28.894  4.00  1.00            
ATOM    478  NE2 GLN A  61       0.356  36.085  28.082  4.00  1.00            
ATOM    479    C GLN A  61      -0.617  34.538  24.219  4.00  1.00            
ATOM    480    O GLN A  61      -1.836  34.499  24.051  4.00  1.00            
ATOM    481    N ILE A  62       0.200  33.572  23.739  4.00  1.00            
ATOM    482   CA ILE A  62      -0.363  32.424  23.081  4.00  1.00            
ATOM    483   CB ILE A  62       0.102  32.233  21.665  4.00  1.00            
ATOM    484  CG1 ILE A  62      -0.701  31.115  20.981  4.00  1.00            
ATOM    485  CG2 ILE A  62       1.605  31.962  21.720  4.00  1.00            
ATOM    486  CD1 ILE A  62      -2.171  31.457  20.748  4.00  1.00            
ATOM    487    C ILE A  62       0.009  31.193  23.851  4.00  1.00            
ATOM    488    O ILE A  62       1.153  31.030  24.268  4.00  1.00            
ATOM    489    N PRO A  63      -0.946  30.330  24.094  4.00  1.00            
ATOM    490   CA PRO A  63      -0.678  29.107  24.807  4.00  1.00            
ATOM    491   CD PRO A  63      -2.339  30.724  24.187  4.00  1.00            
ATOM    492   CB PRO A  63      -2.035  28.585  25.288  4.00  1.00            
ATOM    493   CG PRO A  63      -3.073  29.413  24.500  4.00  1.00            
ATOM    494    C PRO A  63       0.057  28.198  23.878  4.00  1.00            
ATOM    495    O PRO A  63      -0.314  28.126  22.709  4.00  1.00            
ATOM    496    N VAL A  64       1.090  27.499  24.377  4.00  1.00            
ATOM    497   CA VAL A  64       1.871  26.581  23.602  4.00  1.00            
ATOM    498   CB VAL A  64       3.254  27.090  23.322  4.00  1.00            
ATOM    499  CG1 VAL A  64       4.034  26.008  22.561  4.00  1.00            
ATOM    500  CG2 VAL A  64       3.144  28.434  22.584  4.00  1.00            
ATOM    501    C VAL A  64       2.030  25.397  24.504  4.00  1.00            
ATOM    502    O VAL A  64       2.067  25.548  25.724  4.00  1.00            
ATOM    503    N GLU A  65       2.097  24.178  23.941  4.00  1.00            
ATOM    504   CA GLU A  65       2.271  23.023  24.776  4.00  1.00            
ATOM    505   CB GLU A  65       1.149  21.990  24.572  4.00  1.00            
ATOM    506   CG GLU A  65       1.212  20.782  25.505  4.00  1.00            
ATOM    507   CD GLU A  65       0.597  21.193  26.834  4.00  1.00            
ATOM    508  OE1 GLU A  65       1.331  21.782  27.670  4.00  1.00            
ATOM    509  OE2 GLU A  65      -0.618  20.920  27.031  4.00  1.00            
ATOM    510    C GLU A  65       3.554  22.373  24.315  4.00  1.00            
ATOM    511    O GLU A  65       3.642  21.918  23.176  4.00  1.00            
ATOM    512    N ILE A  66       4.599  22.338  25.174  4.00  1.00            
ATOM    513   CA ILE A  66       5.874  21.833  24.724  4.00  1.00            
ATOM    514   CB ILE A  66       7.016  22.271  25.603  4.00  1.00            
ATOM    515  CG1 ILE A  66       8.361  21.928  24.941  4.00  1.00            
ATOM    516  CG2 ILE A  66       6.830  21.671  27.003  4.00  1.00            
ATOM    517  CD1 ILE A  66       8.635  22.737  23.674  4.00  1.00            
ATOM    518    C ILE A  66       5.968  20.359  24.509  4.00  1.00            
ATOM    519    O ILE A  66       6.299  19.910  23.414  4.00  1.00            
ATOM    520    N CYS A  67       5.673  19.558  25.544  3.00  1.00            
ATOM    521   CA CYS A  67       5.763  18.135  25.435  3.00  1.00            
ATOM    522   CB CYS A  67       7.202  17.596  25.398  3.00  1.00            
ATOM    523   SG CYS A  67       7.253  15.811  25.048  3.00  1.00            
ATOM    524    C CYS A  67       5.132  17.674  26.695  3.00  1.00            
ATOM    525    O CYS A  67       5.711  16.912  27.467  3.00  1.00            
ATOM    526    N GLY A  68       3.895  18.150  26.916  3.00  1.00            
ATOM    527   CA GLY A  68       3.190  17.830  28.112  3.00  1.00            
ATOM    528    C GLY A  68       3.442  18.934  29.093  3.00  1.00            
ATOM    529    O GLY A  68       2.812  18.991  30.147  3.00  1.00            
ATOM    530    N HIS A  69       4.378  19.849  28.766  4.00  1.00            
ATOM    531   CA HIS A  69       4.635  20.942  29.657  4.00  1.00            
ATOM    532  ND1 HIS A  69       6.641  21.644  32.294  4.00  1.00            
ATOM    533   CG HIS A  69       6.443  22.133  31.021  4.00  1.00            
ATOM    534   CB HIS A  69       6.133  21.263  29.835  4.00  1.00            
ATOM    535  NE2 HIS A  69       6.892  23.850  32.418  4.00  1.00            
ATOM    536  CD2 HIS A  69       6.599  23.482  31.115  4.00  1.00            
ATOM    537  CE1 HIS A  69       6.906  22.712  33.088  4.00  1.00            
ATOM    538    C HIS A  69       3.953  22.131  29.051  4.00  1.00            
ATOM    539    O HIS A  69       3.973  22.318  27.834  4.00  1.00            
ATOM    540    N LYS A  70       3.309  22.958  29.895  4.00  1.00            
ATOM    541   CA LYS A  70       2.549  24.090  29.437  4.00  1.00            
ATOM    542   CB LYS A  70       1.661  24.694  30.536  4.00  1.00            
ATOM    543   CG LYS A  70       0.824  23.676  31.310  4.00  1.00            
ATOM    544   CD LYS A  70       0.306  24.239  32.638  4.00  1.00            
ATOM    545   CE LYS A  70      -0.198  23.171  33.608  4.00  1.00            
ATOM    546   NZ LYS A  70       0.937  22.343  34.077  4.00  1.00            
ATOM    547    C LYS A  70       3.498  25.180  29.111  4.00  1.00            
ATOM    548    O LYS A  70       4.605  25.243  29.643  4.00  1.00            
ATOM    549    N ALA A  71       3.082  26.059  28.188  4.00  1.00            
ATOM    550   CA ALA A  71       3.870  27.214  27.911  4.00  1.00            
ATOM    551   CB ALA A  71       4.854  27.023  26.743  4.00  1.00            
ATOM    552    C ALA A  71       2.908  28.279  27.500  4.00  1.00            
ATOM    553    O ALA A  71       1.942  28.010  26.793  4.00  1.00            
ATOM    554    N ILE A  72       3.117  29.518  27.978  4.00  1.00            
ATOM    555   CA ILE A  72       2.284  30.595  27.529  4.00  1.00            
ATOM    556   CB ILE A  72       1.136  30.879  28.459  4.00  1.00            
ATOM    557  CG1 ILE A  72       0.048  31.707  27.757  4.00  1.00            
ATOM    558  CG2 ILE A  72       1.697  31.517  29.738  4.00  1.00            
ATOM    559  CD1 ILE A  72      -1.298  31.665  28.484  4.00  1.00            
ATOM    560    C ILE A  72       3.186  31.782  27.428  4.00  1.00            
ATOM    561    O ILE A  72       3.998  32.013  28.323  4.00  1.00            
ATOM    562    N GLY A  73       3.102  32.566  26.333  4.00  1.00            
ATOM    563   CA GLY A  73       4.003  33.680  26.261  4.00  1.00            
ATOM    564    C GLY A  73       4.022  34.232  24.879  4.00  1.00            
ATOM    565    O GLY A  73       3.120  34.001  24.076  4.00  1.00            
ATOM    566    N THR A  74       5.102  34.979  24.588  4.00  1.00            
ATOM    567   CA THR A  74       5.248  35.694  23.361  4.00  1.00            
ATOM    568   CB THR A  74       6.295  36.767  23.446  4.00  1.00            
ATOM    569  OG1 THR A  74       7.567  36.188  23.703  4.00  1.00            
ATOM    570  CG2 THR A  74       5.919  37.730  24.586  4.00  1.00            
ATOM    571    C THR A  74       5.617  34.783  22.234  4.00  1.00            
ATOM    572    O THR A  74       6.249  33.748  22.435  4.00  1.00            
ATOM    573    N VAL A  75       5.197  35.159  21.003  4.00  1.00            
ATOM    574   CA VAL A  75       5.518  34.376  19.843  4.00  1.00            
ATOM    575   CB VAL A  75       4.447  33.395  19.469  4.00  1.00            
ATOM    576  CG1 VAL A  75       4.822  32.704  18.145  4.00  1.00            
ATOM    577  CG2 VAL A  75       4.301  32.415  20.639  4.00  1.00            
ATOM    578    C VAL A  75       5.752  35.280  18.687  4.00  1.00            
ATOM    579    O VAL A  75       5.192  36.371  18.599  4.00  1.00            
ATOM    580    N LEU A  76       6.632  34.840  17.772  4.00  1.00            
ATOM    581   CA LEU A  76       6.886  35.605  16.595  4.00  1.00            
ATOM    582   CB LEU A  76       8.338  36.102  16.474  4.00  1.00            
ATOM    583   CG LEU A  76       8.742  37.123  17.557  4.00  1.00            
ATOM    584  CD1 LEU A  76       8.701  36.495  18.958  4.00  1.00            
ATOM    585  CD2 LEU A  76      10.097  37.777  17.236  4.00  1.00            
ATOM    586    C LEU A  76       6.619  34.714  15.424  4.00  1.00            
ATOM    587    O LEU A  76       6.952  33.531  15.447  4.00  1.00            
ATOM    588    N VAL A  77       5.991  35.267  14.368  4.00  1.00            
ATOM    589   CA VAL A  77       5.695  34.495  13.199  4.00  1.00            
ATOM    590   CB VAL A  77       4.226  34.343  12.950  4.00  1.00            
ATOM    591  CG1 VAL A  77       3.627  33.527  14.109  4.00  1.00            
ATOM    592  CG2 VAL A  77       3.604  35.741  12.809  4.00  1.00            
ATOM    593    C VAL A  77       6.310  35.194  12.030  4.00  1.00            
ATOM    594    O VAL A  77       6.406  36.419  12.009  4.00  1.00            
ATOM    595    N GLY A  78       6.763  34.416  11.024  4.00  1.00            
ATOM    596   CA GLY A  78       7.379  35.002   9.871  4.00  1.00            
ATOM    597    C GLY A  78       8.237  33.943   9.232  4.00  1.00            
ATOM    598    O GLY A  78       8.046  32.748   9.458  4.00  1.00            
ATOM    599    N PRO A  79       9.169  34.376   8.419  1.00  1.00            
ATOM    600   CA PRO A  79      10.032  33.442   7.734  1.00  1.00            
ATOM    601   CD PRO A  79       8.921  35.563   7.621  1.00  1.00            
ATOM    602   CB PRO A  79      10.659  34.228   6.581  1.00  1.00            
ATOM    603   CG PRO A  79       9.605  35.304   6.269  1.00  1.00            
ATOM    604    C PRO A  79      11.046  32.661   8.536  1.00  1.00            
ATOM    605    O PRO A  79      11.768  33.257   9.339  1.00  1.00            
ATOM    606    N THR A  80      11.094  31.324   8.326  1.00  1.00            
ATOM    607   CA THR A  80      12.099  30.436   8.879  1.00  1.00            
ATOM    608   CB THR A  80      12.046  30.295  10.366  1.00  1.00            
ATOM    609  OG1 THR A  80      13.203  29.604  10.823  1.00  1.00            
ATOM    610  CG2 THR A  80      10.779  29.516  10.749  1.00  1.00            
ATOM    611    C THR A  80      11.856  29.087   8.278  1.00  1.00            
ATOM    612    O THR A  80      10.703  28.682   8.108  1.00  1.00            
ATOM    613    N PRO A  81      12.890  28.371   7.918  1.00  1.00            
ATOM    614   CA PRO A  81      12.674  27.061   7.354  1.00  1.00            
ATOM    615   CD PRO A  81      14.060  29.016   7.357  1.00  1.00            
ATOM    616   CB PRO A  81      13.993  26.680   6.681  1.00  1.00            
ATOM    617   CG PRO A  81      14.601  28.041   6.294  1.00  1.00            
ATOM    618    C PRO A  81      12.171  26.069   8.340  1.00  1.00            
ATOM    619    O PRO A  81      11.469  25.137   7.945  1.00  1.00            
ATOM    620    N VAL A  82      12.526  26.219   9.634  1.00  1.00            
ATOM    621   CA VAL A  82      12.078  25.297  10.633  1.00  1.00            
ATOM    622   CB VAL A  82      13.149  24.343  11.078  1.00  1.00            
ATOM    623  CG1 VAL A  82      12.593  23.458  12.205  1.00  1.00            
ATOM    624  CG2 VAL A  82      13.630  23.556   9.848  1.00  1.00            
ATOM    625    C VAL A  82      11.690  26.132  11.812  1.00  1.00            
ATOM    626    O VAL A  82      12.230  27.221  12.005  1.00  1.00            
ATOM    627    N ASN A  83      10.729  25.663  12.631  1.00  1.00            
ATOM    628   CA ASN A  83      10.344  26.499  13.729  1.00  1.00            
ATOM    629   CB ASN A  83       8.957  26.218  14.322  1.00  1.00            
ATOM    630   CG ASN A  83       9.045  24.889  15.029  1.00  1.00            
ATOM    631  OD1 ASN A  83       9.355  23.868  14.416  1.00  1.00            
ATOM    632  ND2 ASN A  83       8.806  24.914  16.367  1.00  1.00            
ATOM    633    C ASN A  83      11.370  26.352  14.816  1.00  1.00            
ATOM    634    O ASN A  83      11.876  25.256  15.051  1.00  1.00            
ATOM    635    N ILE A  84      11.724  27.468  15.500  4.00  1.00            
ATOM    636   CA ILE A  84      12.695  27.387  16.562  4.00  1.00            
ATOM    637   CB ILE A  84      13.932  28.220  16.360  4.00  1.00            
ATOM    638  CG1 ILE A  84      13.608  29.719  16.404  4.00  1.00            
ATOM    639  CG2 ILE A  84      14.589  27.774  15.044  4.00  1.00            
ATOM    640  CD1 ILE A  84      14.844  30.617  16.446  4.00  1.00            
ATOM    641    C ILE A  84      12.042  27.880  17.824  4.00  1.00            
ATOM    642    O ILE A  84      11.350  28.895  17.815  4.00  1.00            
ATOM    643    N ILE A  85      12.237  27.149  18.946  4.00  1.00            
ATOM    644   CA ILE A  85      11.699  27.548  20.221  4.00  1.00            
ATOM    645   CB ILE A  85      10.983  26.445  20.949  4.00  1.00            
ATOM    646  CG1 ILE A  85       9.724  26.037  20.164  4.00  1.00            
ATOM    647  CG2 ILE A  85      10.697  26.919  22.382  4.00  1.00            
ATOM    648  CD1 ILE A  85       9.057  24.760  20.674  4.00  1.00            
ATOM    649    C ILE A  85      12.865  27.992  21.037  4.00  1.00            
ATOM    650    O ILE A  85      13.827  27.250  21.229  4.00  1.00            
ATOM    651    N GLY A  86      12.802  29.244  21.530  1.00  1.00            
ATOM    652   CA GLY A  86      13.911  29.821  22.226  1.00  1.00            
ATOM    653    C GLY A  86      13.799  29.584  23.672  1.00  1.00            
ATOM    654    O GLY A  86      13.057  28.734  24.160  1.00  1.00            
ATOM    655    N ARG A  87      14.599  30.391  24.369  2.00  1.00            
ATOM    656   CA ARG A  87      14.759  30.369  25.773  2.00  1.00            
ATOM    657   CB ARG A  87      15.897  31.307  26.206  2.00  1.00            
ATOM    658   CG ARG A  87      17.265  30.758  25.783  2.00  1.00            
ATOM    659   CD ARG A  87      18.425  31.755  25.865  2.00  1.00            
ATOM    660   NE ARG A  87      18.519  32.473  24.562  2.00  1.00            
ATOM    661   CZ ARG A  87      19.351  33.549  24.444  2.00  1.00            
ATOM    662  NH1 ARG A  87      20.000  34.028  25.545  2.00  1.00            
ATOM    663  NH2 ARG A  87      19.543  34.142  23.229  2.00  1.00            
ATOM    664    C ARG A  87      13.482  30.761  26.447  2.00  1.00            
ATOM    665    O ARG A  87      13.186  30.242  27.519  2.00  1.00            
ATOM    666    N ASN A  88      12.686  31.681  25.859  2.00  1.00            
ATOM    667   CA ASN A  88      11.496  32.107  26.550  2.00  1.00            
ATOM    668   CB ASN A  88      10.655  33.123  25.757  2.00  1.00            
ATOM    669   CG ASN A  88       9.469  33.521  26.631  2.00  1.00            
ATOM    670  OD1 ASN A  88       8.417  32.884  26.601  2.00  1.00            
ATOM    671  ND2 ASN A  88       9.646  34.594  27.447  2.00  1.00            
ATOM    672    C ASN A  88      10.631  30.899  26.816  2.00  1.00            
ATOM    673    O ASN A  88      10.266  30.644  27.963  2.00  1.00            
ATOM    674    N LEU A  89      10.301  30.101  25.777  2.00  1.00            
ATOM    675   CA LEU A  89       9.488  28.924  25.974  2.00  1.00            
ATOM    676   CB LEU A  89       9.025  28.257  24.667  2.00  1.00            
ATOM    677   CG LEU A  89       7.969  29.058  23.887  2.00  1.00            
ATOM    678  CD1 LEU A  89       7.552  28.315  22.605  2.00  1.00            
ATOM    679  CD2 LEU A  89       6.768  29.409  24.780  2.00  1.00            
ATOM    680    C LEU A  89      10.257  27.872  26.742  2.00  1.00            
ATOM    681    O LEU A  89       9.718  27.249  27.655  2.00  1.00            
ATOM    682    N LEU A  90      11.550  27.663  26.399  2.00  1.00            
ATOM    683   CA LEU A  90      12.378  26.604  26.942  2.00  1.00            
ATOM    684   CB LEU A  90      13.774  26.609  26.297  2.00  1.00            
ATOM    685   CG LEU A  90      14.641  25.393  26.658  2.00  1.00            
ATOM    686  CD1 LEU A  90      13.994  24.097  26.149  2.00  1.00            
ATOM    687  CD2 LEU A  90      16.083  25.565  26.153  2.00  1.00            
ATOM    688    C LEU A  90      12.533  26.806  28.432  2.00  1.00            
ATOM    689    O LEU A  90      12.477  25.843  29.197  2.00  1.00            
ATOM    690    N THR A  91      12.710  28.066  28.886  2.00  1.00            
ATOM    691   CA THR A  91      12.937  28.399  30.273  2.00  1.00            
ATOM    692   CB THR A  91      13.204  29.856  30.512  2.00  1.00            
ATOM    693  OG1 THR A  91      14.368  30.269  29.811  2.00  1.00            
ATOM    694  CG2 THR A  91      13.392  30.072  32.023  2.00  1.00            
ATOM    695    C THR A  91      11.759  28.036  31.095  2.00  1.00            
ATOM    696    O THR A  91      11.906  27.566  32.222  2.00  1.00            
ATOM    697    N GLN A  92      10.553  28.246  30.551  2.00  1.00            
ATOM    698   CA GLN A  92       9.380  27.924  31.295  2.00  1.00            
ATOM    699   CB GLN A  92       8.094  28.120  30.475  2.00  1.00            
ATOM    700   CG GLN A  92       6.823  27.653  31.187  2.00  1.00            
ATOM    701   CD GLN A  92       6.532  28.628  32.317  2.00  1.00            
ATOM    702  OE1 GLN A  92       5.665  28.385  33.155  2.00  1.00            
ATOM    703  NE2 GLN A  92       7.277  29.764  32.342  2.00  1.00            
ATOM    704    C GLN A  92       9.484  26.462  31.597  2.00  1.00            
ATOM    705    O GLN A  92       9.124  26.007  32.681  2.00  1.00            
ATOM    706    N ILE A  93      10.002  25.695  30.622  2.00  1.00            
ATOM    707   CA ILE A  93      10.209  24.284  30.759  2.00  1.00            
ATOM    708   CB ILE A  93      10.729  23.651  29.499  2.00  1.00            
ATOM    709  CG1 ILE A  93       9.724  23.862  28.351  2.00  1.00            
ATOM    710  CG2 ILE A  93      11.015  22.167  29.790  2.00  1.00            
ATOM    711  CD1 ILE A  93      10.281  23.510  26.973  2.00  1.00            
ATOM    712    C ILE A  93      11.220  24.077  31.854  2.00  1.00            
ATOM    713    O ILE A  93      11.116  23.122  32.623  2.00  1.00            
ATOM    714    N GLY A  94      12.225  24.978  31.963  3.00  1.00            
ATOM    715   CA GLY A  94      13.234  24.833  32.985  3.00  1.00            
ATOM    716    C GLY A  94      14.379  24.074  32.422  3.00  1.00            
ATOM    717    O GLY A  94      14.975  23.231  33.091  3.00  1.00            
ATOM    718    N CYS A  95      14.715  24.367  31.155  1.00  1.00            
ATOM    719   CA CYS A  95      15.770  23.648  30.521  1.00  1.00            
ATOM    720   CB CYS A  95      15.836  23.837  28.994  1.00  1.00            
ATOM    721   SG CYS A  95      17.141  22.831  28.231  1.00  1.00            
ATOM    722    C CYS A  95      17.086  24.012  31.085  1.00  1.00            
ATOM    723    O CYS A  95      17.326  25.140  31.509  1.00  1.00            
ATOM    724    N THR A  96      17.974  23.005  31.130  4.00  1.00            
ATOM    725   CA THR A  96      19.292  23.246  31.605  4.00  1.00            
ATOM    726   CB THR A  96      19.531  22.697  32.981  4.00  1.00            
ATOM    727  OG1 THR A  96      18.594  23.257  33.890  4.00  1.00            
ATOM    728  CG2 THR A  96      20.962  23.052  33.415  4.00  1.00            
ATOM    729    C THR A  96      20.221  22.551  30.676  4.00  1.00            
ATOM    730    O THR A  96      19.991  21.405  30.294  4.00  1.00            
ATOM    731    N LEU A  97      21.297  23.240  30.263  4.00  1.00            
ATOM    732   CA LEU A  97      22.245  22.540  29.458  4.00  1.00            
ATOM    733   CB LEU A  97      22.908  23.362  28.336  4.00  1.00            
ATOM    734   CG LEU A  97      21.997  23.560  27.108  4.00  1.00            
ATOM    735  CD1 LEU A  97      20.719  24.336  27.464  4.00  1.00            
ATOM    736  CD2 LEU A  97      22.769  24.177  25.932  4.00  1.00            
ATOM    737    C LEU A  97      23.294  22.042  30.390  4.00  1.00            
ATOM    738    O LEU A  97      23.860  22.792  31.184  4.00  1.00            
ATOM    739    N ASN A  98      23.554  20.728  30.306  4.00  1.00            
ATOM    740   CA ASN A  98      24.448  20.035  31.185  4.00  1.00            
ATOM    741   CB ASN A  98      23.923  18.620  31.489  4.00  1.00            
ATOM    742   CG ASN A  98      24.556  18.086  32.758  4.00  1.00            
ATOM    743  OD1 ASN A  98      25.210  18.814  33.500  4.00  1.00            
ATOM    744  ND2 ASN A  98      24.343  16.769  33.019  4.00  1.00            
ATOM    745    C ASN A  98      25.740  19.886  30.470  4.00  1.00            
ATOM    746    O ASN A  98      25.816  20.040  29.252  4.00  1.00            
ATOM    747    N PHE A  99      26.815  19.623  31.233  1.00  1.00            
ATOM    748   CA PHE A  99      28.078  19.384  30.612  1.00  1.00            
ATOM    749   CB PHE A  99      29.254  20.074  31.329  1.00  1.00            
ATOM    750   CG PHE A  99      30.484  19.915  30.495  1.00  1.00            
ATOM    751  CD1 PHE A  99      31.080  18.684  30.340  1.00  1.00            
ATOM    752  CD2 PHE A  99      31.059  21.011  29.886  1.00  1.00            
ATOM    753  CE1 PHE A  99      32.217  18.542  29.578  1.00  1.00            
ATOM    754  CE2 PHE A  99      32.197  20.875  29.124  1.00  1.00            
ATOM    755   CZ PHE A  99      32.776  19.639  28.967  1.00  1.00            
ATOM    756    C PHE A  99      28.276  17.884  30.789  1.00  1.00            
ATOM    757    O PHE A  99      28.282  17.154  29.762  1.00  1.00            
ATOM    758  OXT PHE A  99      28.421  17.451  31.964  1.00  1.00            
ATOM    759    N PRO B   1      28.869  22.688  33.756  1.00  1.00            
ATOM    760   CA PRO B   1      28.744  22.733  35.236  1.00  1.00            
ATOM    761   CD PRO B   1      29.321  24.033  33.260  1.00  1.00            
ATOM    762   CB PRO B   1      29.584  23.929  35.667  1.00  1.00            
ATOM    763   CG PRO B   1      29.421  24.920  34.509  1.00  1.00            
ATOM    764    C PRO B   1      27.309  22.938  35.578  1.00  1.00            
ATOM    765    O PRO B   1      26.963  22.754  36.745  1.00  1.00            
ATOM    766    N GLN B   2      26.506  23.346  34.575  4.00  1.00            
ATOM    767   CA GLN B   2      25.101  23.630  34.638  4.00  1.00            
ATOM    768   CB GLN B   2      24.420  23.406  36.006  4.00  1.00            
ATOM    769   CG GLN B   2      24.398  21.915  36.368  4.00  1.00            
ATOM    770   CD GLN B   2      23.983  21.733  37.823  4.00  1.00            
ATOM    771  OE1 GLN B   2      24.062  20.633  38.370  4.00  1.00            
ATOM    772  NE2 GLN B   2      23.558  22.840  38.483  4.00  1.00            
ATOM    773    C GLN B   2      24.978  25.036  34.213  4.00  1.00            
ATOM    774    O GLN B   2      25.586  25.938  34.787  4.00  1.00            
ATOM    775    N ILE B   3      24.175  25.234  33.162  4.00  1.00            
ATOM    776   CA ILE B   3      24.020  26.514  32.569  4.00  1.00            
ATOM    777   CB ILE B   3      24.500  26.507  31.136  4.00  1.00            
ATOM    778  CG1 ILE B   3      24.732  27.919  30.572  4.00  1.00            
ATOM    779  CG2 ILE B   3      23.532  25.640  30.317  4.00  1.00            
ATOM    780  CD1 ILE B   3      23.457  28.735  30.412  4.00  1.00            
ATOM    781    C ILE B   3      22.562  26.797  32.647  4.00  1.00            
ATOM    782    O ILE B   3      21.743  25.888  32.523  4.00  1.00            
ATOM    783    N THR B   4      22.197  28.065  32.889  1.00  1.00            
ATOM    784   CA THR B   4      20.811  28.363  33.094  1.00  1.00            
ATOM    785   CB THR B   4      20.589  29.475  34.072  1.00  1.00            
ATOM    786  OG1 THR B   4      21.094  30.684  33.524  1.00  1.00            
ATOM    787  CG2 THR B   4      21.325  29.155  35.383  1.00  1.00            
ATOM    788    C THR B   4      20.251  28.898  31.813  1.00  1.00            
ATOM    789    O THR B   4      20.933  29.575  31.047  1.00  1.00            
ATOM    790    N LEU B   5      18.963  28.610  31.551  1.00  1.00            
ATOM    791   CA LEU B   5      18.366  29.081  30.339  1.00  1.00            
ATOM    792   CB LEU B   5      16.935  28.581  30.085  1.00  1.00            
ATOM    793   CG LEU B   5      16.848  27.110  29.663  1.00  1.00            
ATOM    794  CD1 LEU B   5      15.397  26.727  29.330  1.00  1.00            
ATOM    795  CD2 LEU B   5      17.823  26.797  28.516  1.00  1.00            
ATOM    796    C LEU B   5      18.297  30.581  30.309  1.00  1.00            
ATOM    797    O LEU B   5      18.607  31.190  29.287  1.00  1.00            
ATOM    798    N TRP B   6      17.902  31.234  31.423  1.00  1.00            
ATOM    799   CA TRP B   6      17.759  32.663  31.340  1.00  1.00            
ATOM    800   CB TRP B   6      17.104  33.321  32.567  1.00  1.00            
ATOM    801   CG TRP B   6      17.881  33.212  33.851  1.00  1.00            
ATOM    802  CD2 TRP B   6      17.846  32.080  34.734  1.00  1.00            
ATOM    803  CD1 TRP B   6      18.731  34.117  34.418  1.00  1.00            
ATOM    804  NE1 TRP B   6      19.224  33.622  35.600  1.00  1.00            
ATOM    805  CE2 TRP B   6      18.688  32.368  35.807  1.00  1.00            
ATOM    806  CE3 TRP B   6      17.164  30.899  34.657  1.00  1.00            
ATOM    807  CZ2 TRP B   6      18.864  31.476  36.824  1.00  1.00            
ATOM    808  CZ3 TRP B   6      17.345  30.000  35.683  1.00  1.00            
ATOM    809  CH2 TRP B   6      18.178  30.284  36.747  1.00  1.00            
ATOM    810    C TRP B   6      19.112  33.250  31.118  1.00  1.00            
ATOM    811    O TRP B   6      20.089  32.808  31.719  1.00  1.00            
ATOM    812    N LYS B   7      19.184  34.253  30.212  1.00  1.00            
ATOM    813   CA LYS B   7      20.410  34.908  29.849  1.00  1.00            
ATOM    814   CB LYS B   7      21.385  35.108  31.020  1.00  1.00            
ATOM    815   CG LYS B   7      22.711  35.752  30.627  1.00  1.00            
ATOM    816   CD LYS B   7      23.514  36.234  31.833  1.00  1.00            
ATOM    817   CE LYS B   7      25.009  36.361  31.544  1.00  1.00            
ATOM    818   NZ LYS B   7      25.603  35.009  31.443  1.00  1.00            
ATOM    819    C LYS B   7      21.056  34.086  28.789  1.00  1.00            
ATOM    820    O LYS B   7      20.776  32.895  28.656  1.00  1.00            
ATOM    821    N ARG B   8      21.930  34.712  27.976  1.00  1.00            
ATOM    822   CA ARG B   8      22.570  33.962  26.946  1.00  1.00            
ATOM    823   CB ARG B   8      23.463  34.825  26.023  1.00  1.00            
ATOM    824   CG ARG B   8      22.693  35.960  25.339  1.00  1.00            
ATOM    825   CD ARG B   8      23.423  36.584  24.145  1.00  1.00            
ATOM    826   NE ARG B   8      24.712  37.155  24.629  1.00  1.00            
ATOM    827   CZ ARG B   8      24.792  38.463  25.011  1.00  1.00            
ATOM    828  NH1 ARG B   8      23.681  39.254  24.971  1.00  1.00            
ATOM    829  NH2 ARG B   8      25.984  38.978  25.436  1.00  1.00            
ATOM    830    C ARG B   8      23.444  32.976  27.654  1.00  1.00            
ATOM    831    O ARG B   8      23.946  33.220  28.752  1.00  1.00            
ATOM    832    N PRO B   9      23.568  31.840  27.038  1.00  1.00            
ATOM    833   CA PRO B   9      24.345  30.758  27.591  1.00  1.00            
ATOM    834   CD PRO B   9      22.450  31.344  26.250  1.00  1.00            
ATOM    835   CB PRO B   9      23.926  29.509  26.818  1.00  1.00            
ATOM    836   CG PRO B   9      22.481  29.814  26.393  1.00  1.00            
ATOM    837    C PRO B   9      25.807  31.013  27.513  1.00  1.00            
ATOM    838    O PRO B   9      26.563  30.120  27.892  1.00  1.00            
ATOM    839    N LEU B  10      26.175  32.214  27.044  4.00  1.00            
ATOM    840   CA LEU B  10      27.501  32.662  26.728  4.00  1.00            
ATOM    841   CB LEU B  10      27.674  34.179  26.956  4.00  1.00            
ATOM    842   CG LEU B  10      28.954  34.805  26.358  4.00  1.00            
ATOM    843  CD1 LEU B  10      30.243  34.274  27.006  4.00  1.00            
ATOM    844  CD2 LEU B  10      28.947  34.684  24.825  4.00  1.00            
ATOM    845    C LEU B  10      28.545  31.927  27.501  4.00  1.00            
ATOM    846    O LEU B  10      28.562  31.918  28.730  4.00  1.00            
ATOM    847    N VAL B  11      29.441  31.271  26.737  4.00  1.00            
ATOM    848   CA VAL B  11      30.513  30.473  27.236  4.00  1.00            
ATOM    849   CB VAL B  11      30.384  29.020  26.878  4.00  1.00            
ATOM    850  CG1 VAL B  11      31.658  28.263  27.294  4.00  1.00            
ATOM    851  CG2 VAL B  11      29.127  28.492  27.586  4.00  1.00            
ATOM    852    C VAL B  11      31.787  31.008  26.694  4.00  1.00            
ATOM    853    O VAL B  11      31.812  31.636  25.638  4.00  1.00            
ATOM    854    N THR B  12      32.895  30.793  27.428  4.00  1.00            
ATOM    855   CA THR B  12      34.127  31.309  26.932  4.00  1.00            
ATOM    856   CB THR B  12      34.999  31.943  27.981  4.00  1.00            
ATOM    857  OG1 THR B  12      36.112  32.586  27.372  4.00  1.00            
ATOM    858  CG2 THR B  12      35.474  30.867  28.971  4.00  1.00            
ATOM    859    C THR B  12      34.870  30.209  26.285  4.00  1.00            
ATOM    860    O THR B  12      35.087  29.148  26.868  4.00  1.00            
ATOM    861    N ILE B  13      35.265  30.447  25.026  4.00  1.00            
ATOM    862   CA ILE B  13      35.988  29.437  24.335  4.00  1.00            
ATOM    863   CB ILE B  13      35.434  29.049  22.995  4.00  1.00            
ATOM    864  CG1 ILE B  13      34.081  28.335  23.138  4.00  1.00            
ATOM    865  CG2 ILE B  13      36.505  28.215  22.272  4.00  1.00            
ATOM    866  CD1 ILE B  13      33.396  28.075  21.797  4.00  1.00            
ATOM    867    C ILE B  13      37.346  29.940  24.077  4.00  1.00            
ATOM    868    O ILE B  13      37.544  31.084  23.672  4.00  1.00            
ATOM    869    N ARG B  14      38.332  29.074  24.343  4.00  1.00            
ATOM    870   CA ARG B  14      39.661  29.471  24.065  4.00  1.00            
ATOM    871   CB ARG B  14      40.634  29.161  25.218  4.00  1.00            
ATOM    872   CG ARG B  14      42.091  29.548  24.952  4.00  1.00            
ATOM    873   CD ARG B  14      42.989  29.400  26.184  4.00  1.00            
ATOM    874   NE ARG B  14      44.400  29.610  25.750  4.00  1.00            
ATOM    875   CZ ARG B  14      45.300  28.589  25.858  4.00  1.00            
ATOM    876  NH1 ARG B  14      44.920  27.406  26.424  4.00  1.00            
ATOM    877  NH2 ARG B  14      46.578  28.750  25.409  4.00  1.00            
ATOM    878    C ARG B  14      40.094  28.700  22.864  4.00  1.00            
ATOM    879    O ARG B  14      40.335  27.496  22.940  4.00  1.00            
ATOM    880    N ILE B  15      40.185  29.384  21.710  4.00  1.00            
ATOM    881   CA ILE B  15      40.585  28.719  20.507  4.00  1.00            
ATOM    882   CB ILE B  15      39.461  28.571  19.522  4.00  1.00            
ATOM    883  CG1 ILE B  15      39.873  27.662  18.353  4.00  1.00            
ATOM    884  CG2 ILE B  15      39.002  29.977  19.097  4.00  1.00            
ATOM    885  CD1 ILE B  15      38.696  27.240  17.473  4.00  1.00            
ATOM    886    C ILE B  15      41.629  29.562  19.854  4.00  1.00            
ATOM    887    O ILE B  15      41.524  30.787  19.807  4.00  1.00            
ATOM    888    N GLY B  16      42.702  28.911  19.378  3.00  1.00            
ATOM    889   CA GLY B  16      43.687  29.598  18.604  3.00  1.00            
ATOM    890    C GLY B  16      44.389  30.632  19.422  3.00  1.00            
ATOM    891    O GLY B  16      44.910  31.604  18.876  3.00  1.00            
ATOM    892    N GLY B  17      44.415  30.474  20.756  3.00  1.00            
ATOM    893   CA GLY B  17      45.170  31.407  21.539  3.00  1.00            
ATOM    894    C GLY B  17      44.337  32.605  21.865  3.00  1.00            
ATOM    895    O GLY B  17      44.827  33.532  22.507  3.00  1.00            
ATOM    896    N GLN B  18      43.060  32.647  21.437  4.00  1.00            
ATOM    897   CA GLN B  18      42.316  33.812  21.817  4.00  1.00            
ATOM    898   CB GLN B  18      41.945  34.758  20.663  4.00  1.00            
ATOM    899   CG GLN B  18      43.170  35.485  20.105  4.00  1.00            
ATOM    900   CD GLN B  18      42.694  36.632  19.228  4.00  1.00            
ATOM    901  OE1 GLN B  18      43.105  36.765  18.076  4.00  1.00            
ATOM    902  NE2 GLN B  18      41.810  37.497  19.795  4.00  1.00            
ATOM    903    C GLN B  18      41.071  33.409  22.533  4.00  1.00            
ATOM    904    O GLN B  18      40.386  32.463  22.146  4.00  1.00            
ATOM    905    N LEU B  19      40.773  34.130  23.632  4.00  1.00            
ATOM    906   CA LEU B  19      39.592  33.873  24.406  4.00  1.00            
ATOM    907   CB LEU B  19      39.617  34.549  25.790  4.00  1.00            
ATOM    908   CG LEU B  19      40.756  34.060  26.706  4.00  1.00            
ATOM    909  CD1 LEU B  19      40.726  34.769  28.070  4.00  1.00            
ATOM    910  CD2 LEU B  19      40.750  32.527  26.838  4.00  1.00            
ATOM    911    C LEU B  19      38.473  34.473  23.651  4.00  1.00            
ATOM    912    O LEU B  19      38.620  35.527  23.034  4.00  1.00            
ATOM    913    N LYS B  20      37.313  33.803  23.666  4.00  1.00            
ATOM    914   CA LYS B  20      36.258  34.378  22.910  4.00  1.00            
ATOM    915   CB LYS B  20      36.142  33.811  21.488  4.00  1.00            
ATOM    916   CG LYS B  20      35.100  34.531  20.631  4.00  1.00            
ATOM    917   CD LYS B  20      35.100  34.074  19.172  4.00  1.00            
ATOM    918   CE LYS B  20      36.453  34.228  18.472  4.00  1.00            
ATOM    919   NZ LYS B  20      36.432  33.509  17.178  4.00  1.00            
ATOM    920    C LYS B  20      34.970  34.086  23.568  4.00  1.00            
ATOM    921    O LYS B  20      34.857  33.190  24.402  4.00  1.00            
ATOM    922    N GLU B  21      33.960  34.891  23.212  4.00  1.00            
ATOM    923   CA GLU B  21      32.663  34.609  23.706  4.00  1.00            
ATOM    924   CB GLU B  21      31.676  35.792  23.682  4.00  1.00            
ATOM    925   CG GLU B  21      31.924  36.854  24.754  4.00  1.00            
ATOM    926   CD GLU B  21      32.978  37.818  24.239  4.00  1.00            
ATOM    927  OE1 GLU B  21      34.186  37.544  24.461  4.00  1.00            
ATOM    928  OE2 GLU B  21      32.589  38.841  23.614  4.00  1.00            
ATOM    929    C GLU B  21      32.087  33.574  22.817  4.00  1.00            
ATOM    930    O GLU B  21      32.453  33.469  21.647  4.00  1.00            
ATOM    931    N ALA B  22      31.172  32.759  23.364  4.00  1.00            
ATOM    932   CA ALA B  22      30.585  31.760  22.539  4.00  1.00            
ATOM    933   CB ALA B  22      31.390  30.450  22.485  4.00  1.00            
ATOM    934    C ALA B  22      29.244  31.439  23.093  4.00  1.00            
ATOM    935    O ALA B  22      28.943  31.762  24.236  4.00  1.00            
ATOM    936    N LEU B  23      28.362  30.838  22.276  4.00  1.00            
ATOM    937   CA LEU B  23      27.105  30.446  22.835  4.00  1.00            
ATOM    938   CB LEU B  23      25.881  31.207  22.295  4.00  1.00            
ATOM    939   CG LEU B  23      25.844  32.698  22.675  4.00  1.00            
ATOM    940  CD1 LEU B  23      26.939  33.493  21.947  4.00  1.00            
ATOM    941  CD2 LEU B  23      24.434  33.284  22.488  4.00  1.00            
ATOM    942    C LEU B  23      26.901  29.001  22.507  4.00  1.00            
ATOM    943    O LEU B  23      27.223  28.561  21.405  4.00  1.00            
ATOM    944    N LEU B  24      26.392  28.204  23.470  4.00  1.00            
ATOM    945   CA LEU B  24      26.096  26.848  23.111  4.00  1.00            
ATOM    946   CB LEU B  24      25.740  25.917  24.284  4.00  1.00            
ATOM    947   CG LEU B  24      26.843  25.798  25.344  4.00  1.00            
ATOM    948  CD1 LEU B  24      26.984  27.120  26.108  4.00  1.00            
ATOM    949  CD2 LEU B  24      26.619  24.590  26.266  4.00  1.00            
ATOM    950    C LEU B  24      24.853  26.975  22.289  4.00  1.00            
ATOM    951    O LEU B  24      23.919  27.662  22.695  4.00  1.00            
ATOM    952    N ASP B  25      24.805  26.344  21.100  1.00  1.00            
ATOM    953   CA ASP B  25      23.627  26.522  20.298  1.00  1.00            
ATOM    954   CB ASP B  25      23.908  27.333  19.020  1.00  1.00            
ATOM    955   CG ASP B  25      22.589  27.792  18.420  1.00  1.00            
ATOM    956  OD1 ASP B  25      21.588  27.035  18.529  1.00  1.00            
ATOM    957  OD2 ASP B  25      22.562  28.916  17.850  1.00  1.00            
ATOM    958    C ASP B  25      23.139  25.199  19.892  1.00  1.00            
ATOM    959    O ASP B  25      23.623  24.612  18.925  1.00  1.00            
ATOM    960    N THR B  26      22.176  24.667  20.652  3.00  1.00            
ATOM    961   CA THR B  26      21.614  23.496  20.099  3.00  1.00            
ATOM    962   CB THR B  26      20.816  22.673  21.074  3.00  1.00            
ATOM    963  OG1 THR B  26      20.316  21.511  20.431  3.00  1.00            
ATOM    964  CG2 THR B  26      19.676  23.510  21.671  3.00  1.00            
ATOM    965    C THR B  26      20.755  24.047  19.039  3.00  1.00            
ATOM    966    O THR B  26      19.847  24.840  19.281  3.00  1.00            
ATOM    967    N GLY B  27      21.062  23.654  17.805  3.00  1.00            
ATOM    968   CA GLY B  27      20.398  24.283  16.725  3.00  1.00            
ATOM    969    C GLY B  27      21.319  24.091  15.584  3.00  1.00            
ATOM    970    O GLY B  27      21.111  23.234  14.728  3.00  1.00            
ATOM    971    N ALA B  28      22.386  24.903  15.567  1.00  1.00            
ATOM    972   CA ALA B  28      23.302  24.853  14.483  1.00  1.00            
ATOM    973   CB ALA B  28      24.358  25.970  14.526  1.00  1.00            
ATOM    974    C ALA B  28      24.029  23.554  14.440  1.00  1.00            
ATOM    975    O ALA B  28      24.523  23.059  15.452  1.00  1.00            
ATOM    976    N ASP B  29      24.087  22.964  13.231  1.00  1.00            
ATOM    977   CA ASP B  29      24.800  21.740  13.032  1.00  1.00            
ATOM    978   CB ASP B  29      24.474  21.005  11.718  1.00  1.00            
ATOM    979   CG ASP B  29      24.783  21.923  10.561  1.00  1.00            
ATOM    980  OD1 ASP B  29      24.345  23.100  10.639  1.00  1.00            
ATOM    981  OD2 ASP B  29      25.454  21.473   9.594  1.00  1.00            
ATOM    982    C ASP B  29      26.269  21.952  13.150  1.00  1.00            
ATOM    983    O ASP B  29      26.955  21.205  13.846  1.00  1.00            
ATOM    984    N ASP B  30      26.793  22.995  12.489  1.00  1.00            
ATOM    985   CA ASP B  30      28.206  23.209  12.533  1.00  1.00            
ATOM    986   CB ASP B  30      28.785  23.646  11.176  1.00  1.00            
ATOM    987   CG ASP B  30      30.257  23.262  11.134  1.00  1.00            
ATOM    988  OD1 ASP B  30      30.732  22.626  12.112  1.00  1.00            
ATOM    989  OD2 ASP B  30      30.922  23.587  10.114  1.00  1.00            
ATOM    990    C ASP B  30      28.460  24.283  13.527  1.00  1.00            
ATOM    991    O ASP B  30      27.646  24.552  14.409  1.00  1.00            
ATOM    992    N THR B  31      29.640  24.908  13.407  1.00  1.00            
ATOM    993   CA THR B  31      30.012  25.973  14.281  1.00  1.00            
ATOM    994   CB THR B  31      31.401  25.799  14.832  1.00  1.00            
ATOM    995  OG1 THR B  31      31.487  24.603  15.591  1.00  1.00            
ATOM    996  CG2 THR B  31      31.779  27.016  15.687  1.00  1.00            
ATOM    997    C THR B  31      30.065  27.213  13.440  1.00  1.00            
ATOM    998    O THR B  31      30.481  27.161  12.285  1.00  1.00            
ATOM    999    N VAL B  32      29.616  28.363  13.983  4.00  1.00            
ATOM   1000   CA VAL B  32      29.725  29.589  13.239  4.00  1.00            
ATOM   1001   CB VAL B  32      28.439  30.353  13.142  4.00  1.00            
ATOM   1002  CG1 VAL B  32      28.715  31.686  12.423  4.00  1.00            
ATOM   1003  CG2 VAL B  32      27.401  29.467  12.434  4.00  1.00            
ATOM   1004    C VAL B  32      30.694  30.435  14.009  4.00  1.00            
ATOM   1005    O VAL B  32      30.466  30.757  15.172  4.00  1.00            
ATOM   1006    N LEU B  33      31.810  30.824  13.373  4.00  1.00            
ATOM   1007   CA LEU B  33      32.860  31.565  14.015  4.00  1.00            
ATOM   1008   CB LEU B  33      34.217  30.883  13.731  4.00  1.00            
ATOM   1009   CG LEU B  33      35.467  31.410  14.460  4.00  1.00            
ATOM   1010  CD1 LEU B  33      35.526  30.923  15.915  4.00  1.00            
ATOM   1011  CD2 LEU B  33      36.743  31.053  13.680  4.00  1.00            
ATOM   1012    C LEU B  33      32.880  32.900  13.315  4.00  1.00            
ATOM   1013    O LEU B  33      32.570  32.978  12.127  4.00  1.00            
ATOM   1014    N GLU B  34      33.216  33.993  14.032  1.00  1.00            
ATOM   1015   CA GLU B  34      33.296  35.308  13.439  1.00  1.00            
ATOM   1016   CB GLU B  34      33.370  36.438  14.481  1.00  1.00            
ATOM   1017   CG GLU B  34      32.164  36.533  15.415  1.00  1.00            
ATOM   1018   CD GLU B  34      32.520  37.532  16.509  1.00  1.00            
ATOM   1019  OE1 GLU B  34      33.237  38.523  16.201  1.00  1.00            
ATOM   1020  OE2 GLU B  34      32.078  37.318  17.669  1.00  1.00            
ATOM   1021    C GLU B  34      34.606  35.340  12.734  1.00  1.00            
ATOM   1022    O GLU B  34      35.478  34.511  12.991  1.00  1.00            
ATOM   1023    N GLU B  35      34.780  36.303  11.813  1.00  1.00            
ATOM   1024   CA GLU B  35      36.003  36.340  11.075  1.00  1.00            
ATOM   1025   CB GLU B  35      35.866  37.131   9.764  1.00  1.00            
ATOM   1026   CG GLU B  35      34.896  36.428   8.809  1.00  1.00            
ATOM   1027   CD GLU B  35      34.773  37.223   7.520  1.00  1.00            
ATOM   1028  OE1 GLU B  35      34.669  38.475   7.596  1.00  1.00            
ATOM   1029  OE2 GLU B  35      34.762  36.578   6.437  1.00  1.00            
ATOM   1030    C GLU B  35      37.087  36.895  11.913  1.00  1.00            
ATOM   1031    O GLU B  35      36.962  37.941  12.548  1.00  1.00            
ATOM   1032    N MET B  36      38.191  36.138  11.926  1.00  1.00            
ATOM   1033   CA MET B  36      39.387  36.461  12.624  1.00  1.00            
ATOM   1034   CB MET B  36      39.430  35.990  14.086  1.00  1.00            
ATOM   1035   CG MET B  36      38.434  36.710  14.993  1.00  1.00            
ATOM   1036   SD MET B  36      38.758  36.489  16.767  1.00  1.00            
ATOM   1037   CE MET B  36      40.243  37.534  16.757  1.00  1.00            
ATOM   1038    C MET B  36      40.430  35.697  11.893  1.00  1.00            
ATOM   1039    O MET B  36      40.235  35.313  10.741  1.00  1.00            
ATOM   1040    N ASN B  37      41.585  35.471  12.532  1.00  1.00            
ATOM   1041   CA ASN B  37      42.585  34.727  11.841  1.00  1.00            
ATOM   1042   CB ASN B  37      43.990  35.333  11.989  1.00  1.00            
ATOM   1043   CG ASN B  37      44.335  35.335  13.473  1.00  1.00            
ATOM   1044  OD1 ASN B  37      43.528  35.740  14.310  1.00  1.00            
ATOM   1045  ND2 ASN B  37      45.562  34.861  13.814  1.00  1.00            
ATOM   1046    C ASN B  37      42.635  33.361  12.427  1.00  1.00            
ATOM   1047    O ASN B  37      42.640  33.181  13.644  1.00  1.00            
ATOM   1048    N LEU B  38      42.640  32.352  11.542  1.00  1.00            
ATOM   1049   CA LEU B  38      42.767  30.991  11.955  1.00  1.00            
ATOM   1050   CB LEU B  38      41.677  30.074  11.371  1.00  1.00            
ATOM   1051   CG LEU B  38      40.259  30.407  11.871  1.00  1.00            
ATOM   1052  CD1 LEU B  38      40.113  30.111  13.373  1.00  1.00            
ATOM   1053  CD2 LEU B  38      39.857  31.847  11.511  1.00  1.00            
ATOM   1054    C LEU B  38      44.081  30.548  11.380  1.00  1.00            
ATOM   1055    O LEU B  38      44.538  31.040  10.349  1.00  1.00            
ATOM   1056    N PRO B  39      44.701  29.646  12.075  1.00  1.00            
ATOM   1057   CA PRO B  39      45.992  29.109  11.720  1.00  1.00            
ATOM   1058   CD PRO B  39      44.396  29.468  13.483  1.00  1.00            
ATOM   1059   CB PRO B  39      46.556  28.509  13.011  1.00  1.00            
ATOM   1060   CG PRO B  39      45.339  28.347  13.936  1.00  1.00            
ATOM   1061    C PRO B  39      46.204  28.191  10.557  1.00  1.00            
ATOM   1062    O PRO B  39      47.358  28.072  10.148  1.00  1.00            
ATOM   1063    N GLY B  40      45.191  27.521   9.981  1.00  1.00            
ATOM   1064   CA GLY B  40      45.644  26.539   9.036  1.00  1.00            
ATOM   1065    C GLY B  40      44.968  26.657   7.718  1.00  1.00            
ATOM   1066    O GLY B  40      44.339  27.661   7.389  1.00  1.00            
ATOM   1067    N LYS B  41      45.112  25.573   6.932  1.00  1.00            
ATOM   1068   CA LYS B  41      44.572  25.490   5.615  1.00  1.00            
ATOM   1069   CB LYS B  41      44.823  24.121   4.961  1.00  1.00            
ATOM   1070   CG LYS B  41      46.232  24.022   4.369  1.00  1.00            
ATOM   1071   CD LYS B  41      47.357  24.293   5.374  1.00  1.00            
ATOM   1072   CE LYS B  41      48.012  23.044   5.960  1.00  1.00            
ATOM   1073   NZ LYS B  41      49.201  23.434   6.755  1.00  1.00            
ATOM   1074    C LYS B  41      43.108  25.768   5.697  1.00  1.00            
ATOM   1075    O LYS B  41      42.401  25.237   6.554  1.00  1.00            
ATOM   1076    N TRP B  42      42.629  26.647   4.794  4.00  1.00            
ATOM   1077   CA TRP B  42      41.257  27.052   4.788  4.00  1.00            
ATOM   1078   CB TRP B  42      41.063  28.568   4.958  4.00  1.00            
ATOM   1079   CG TRP B  42      41.977  29.409   4.100  4.00  1.00            
ATOM   1080  CD2 TRP B  42      41.795  29.672   2.702  4.00  1.00            
ATOM   1081  CD1 TRP B  42      43.132  30.040   4.463  4.00  1.00            
ATOM   1082  NE1 TRP B  42      43.678  30.683   3.379  4.00  1.00            
ATOM   1083  CE2 TRP B  42      42.867  30.463   2.286  4.00  1.00            
ATOM   1084  CE3 TRP B  42      40.816  29.284   1.831  4.00  1.00            
ATOM   1085  CZ2 TRP B  42      42.977  30.880   0.991  4.00  1.00            
ATOM   1086  CZ3 TRP B  42      40.931  29.708   0.526  4.00  1.00            
ATOM   1087  CH2 TRP B  42      41.990  30.490   0.114  4.00  1.00            
ATOM   1088    C TRP B  42      40.602  26.617   3.510  4.00  1.00            
ATOM   1089    O TRP B  42      41.226  26.594   2.451  4.00  1.00            
ATOM   1090    N LYS B  43      39.308  26.231   3.604  4.00  1.00            
ATOM   1091   CA LYS B  43      38.546  25.788   2.469  4.00  1.00            
ATOM   1092   CB LYS B  43      38.042  24.350   2.631  4.00  1.00            
ATOM   1093   CG LYS B  43      39.184  23.363   2.860  4.00  1.00            
ATOM   1094   CD LYS B  43      38.738  22.029   3.460  4.00  1.00            
ATOM   1095   CE LYS B  43      39.910  21.162   3.921  4.00  1.00            
ATOM   1096   NZ LYS B  43      40.734  21.918   4.891  4.00  1.00            
ATOM   1097    C LYS B  43      37.345  26.666   2.398  4.00  1.00            
ATOM   1098    O LYS B  43      36.638  26.857   3.386  4.00  1.00            
ATOM   1099    N PRO B  44      37.113  27.231   1.251  4.00  0.00            
ATOM   1100   CA PRO B  44      35.964  28.081   1.125  4.00  0.00            
ATOM   1101   CD PRO B  44      38.209  27.687   0.417  4.00  0.00            
ATOM   1102   CB PRO B  44      36.295  29.108   0.035  4.00  0.00            
ATOM   1103   CG PRO B  44      37.532  28.527  -0.675  4.00  0.00            
ATOM   1104    C PRO B  44      34.705  27.332   0.887  4.00  0.00            
ATOM   1105    O PRO B  44      34.739  26.272   0.281  4.00  0.00            
ATOM   1106    N LYS B  45      33.578  27.889   1.373  4.00  0.00            
ATOM   1107   CA LYS B  45      32.298  27.319   1.110  4.00  0.00            
ATOM   1108   CB LYS B  45      31.713  26.520   2.290  4.00  0.00            
ATOM   1109   CG LYS B  45      30.336  25.914   2.001  4.00  0.00            
ATOM   1110   CD LYS B  45      30.356  24.813   0.937  4.00  0.00            
ATOM   1111   CE LYS B  45      28.979  24.210   0.650  4.00  0.00            
ATOM   1112   NZ LYS B  45      29.089  23.185  -0.411  4.00  0.00            
ATOM   1113    C LYS B  45      31.396  28.480   0.884  4.00  0.00            
ATOM   1114    O LYS B  45      31.268  29.355   1.737  4.00  0.00            
ATOM   1115    N MET B  46      30.764  28.530  -0.298  4.00  0.00            
ATOM   1116   CA MET B  46      29.842  29.592  -0.541  4.00  0.00            
ATOM   1117   CB MET B  46      29.469  29.697  -2.027  4.00  0.00            
ATOM   1118   CG MET B  46      28.555  30.866  -2.391  4.00  0.00            
ATOM   1119   SD MET B  46      27.905  30.759  -4.086  4.00  0.00            
ATOM   1120   CE MET B  46      29.504  30.330  -4.835  4.00  0.00            
ATOM   1121    C MET B  46      28.608  29.146   0.176  4.00  0.00            
ATOM   1122    O MET B  46      28.128  28.037  -0.052  4.00  0.00            
ATOM   1123    N ILE B  47      28.062  29.978   1.078  4.00  0.00            
ATOM   1124   CA ILE B  47      26.906  29.500   1.771  4.00  0.00            
ATOM   1125   CB ILE B  47      27.163  29.125   3.208  4.00  0.00            
ATOM   1126  CG1 ILE B  47      28.042  27.866   3.268  4.00  0.00            
ATOM   1127  CG2 ILE B  47      25.815  28.948   3.931  4.00  0.00            
ATOM   1128  CD1 ILE B  47      27.378  26.650   2.619  4.00  0.00            
ATOM   1129    C ILE B  47      25.835  30.523   1.753  4.00  0.00            
ATOM   1130    O ILE B  47      26.091  31.724   1.821  4.00  0.00            
ATOM   1131    N GLY B  48      24.581  30.046   1.645  4.00  0.00            
ATOM   1132   CA GLY B  48      23.478  30.943   1.694  4.00  0.00            
ATOM   1133    C GLY B  48      22.715  30.607   2.931  4.00  0.00            
ATOM   1134    O GLY B  48      22.155  29.521   3.065  4.00  0.00            
ATOM   1135    N GLY B  49      22.679  31.564   3.871  1.00  0.00            
ATOM   1136   CA GLY B  49      21.941  31.402   5.085  1.00  0.00            
ATOM   1137    C GLY B  49      20.674  32.108   4.816  1.00  0.00            
ATOM   1138    O GLY B  49      20.071  31.944   3.756  1.00  0.00            
ATOM   1139    N ILE B  50      20.225  32.924   5.775  1.00  0.00            
ATOM   1140   CA ILE B  50      19.022  33.625   5.495  1.00  0.00            
ATOM   1141   CB ILE B  50      17.979  33.487   6.565  1.00  0.00            
ATOM   1142  CG1 ILE B  50      16.660  34.133   6.108  1.00  0.00            
ATOM   1143  CG2 ILE B  50      18.554  34.055   7.873  1.00  0.00            
ATOM   1144  CD1 ILE B  50      16.019  33.430   4.913  1.00  0.00            
ATOM   1145    C ILE B  50      19.367  35.062   5.338  1.00  0.00            
ATOM   1146    O ILE B  50      20.191  35.599   6.074  1.00  0.00            
ATOM   1147    N GLY B  51      18.754  35.729   4.348  1.00  0.00            
ATOM   1148   CA GLY B  51      19.076  37.109   4.154  1.00  0.00            
ATOM   1149    C GLY B  51      20.293  37.216   3.301  1.00  0.00            
ATOM   1150    O GLY B  51      20.342  36.674   2.197  1.00  0.00            
ATOM   1151    N GLY B  52      21.308  37.948   3.791  1.00  0.00            
ATOM   1152   CA GLY B  52      22.475  38.193   3.000  1.00  0.00            
ATOM   1153    C GLY B  52      23.285  36.942   2.905  1.00  0.00            
ATOM   1154    O GLY B  52      23.007  35.940   3.563  1.00  0.00            
ATOM   1155    N PHE B  53      24.323  36.999   2.047  4.00  0.00            
ATOM   1156   CA PHE B  53      25.199  35.906   1.746  4.00  0.00            
ATOM   1157   CB PHE B  53      25.881  36.113   0.378  4.00  0.00            
ATOM   1158   CG PHE B  53      26.934  35.091   0.121  4.00  0.00            
ATOM   1159  CD1 PHE B  53      26.610  33.790  -0.182  4.00  0.00            
ATOM   1160  CD2 PHE B  53      28.258  35.462   0.145  4.00  0.00            
ATOM   1161  CE1 PHE B  53      27.600  32.866  -0.429  4.00  0.00            
ATOM   1162  CE2 PHE B  53      29.251  34.543  -0.103  4.00  0.00            
ATOM   1163   CZ PHE B  53      28.921  33.241  -0.388  4.00  0.00            
ATOM   1164    C PHE B  53      26.244  35.773   2.813  4.00  0.00            
ATOM   1165    O PHE B  53      26.819  36.763   3.263  4.00  0.00            
ATOM   1166    N ILE B  54      26.496  34.521   3.254  4.00  0.00            
ATOM   1167   CA ILE B  54      27.532  34.260   4.213  4.00  0.00            
ATOM   1168   CB ILE B  54      27.089  33.423   5.387  4.00  0.00            
ATOM   1169  CG1 ILE B  54      28.227  33.311   6.414  4.00  0.00            
ATOM   1170  CG2 ILE B  54      26.537  32.073   4.892  4.00  0.00            
ATOM   1171  CD1 ILE B  54      27.770  32.778   7.771  4.00  0.00            
ATOM   1172    C ILE B  54      28.613  33.547   3.454  4.00  0.00            
ATOM   1173    O ILE B  54      28.417  32.445   2.944  4.00  0.00            
ATOM   1174    N LYS B  55      29.788  34.190   3.304  4.00  0.00            
ATOM   1175   CA LYS B  55      30.862  33.506   2.644  4.00  0.00            
ATOM   1176   CB LYS B  55      31.857  34.435   1.926  4.00  0.00            
ATOM   1177   CG LYS B  55      33.022  33.689   1.267  4.00  0.00            
ATOM   1178   CD LYS B  55      32.607  32.771   0.117  4.00  0.00            
ATOM   1179   CE LYS B  55      33.783  32.045  -0.541  4.00  0.00            
ATOM   1180   NZ LYS B  55      34.580  33.000  -1.347  4.00  0.00            
ATOM   1181    C LYS B  55      31.593  32.835   3.751  4.00  0.00            
ATOM   1182    O LYS B  55      32.347  33.471   4.486  4.00  0.00            
ATOM   1183    N VAL B  56      31.385  31.516   3.905  4.00  0.00            
ATOM   1184   CA VAL B  56      31.988  30.869   5.026  4.00  0.00            
ATOM   1185   CB VAL B  56      31.198  29.719   5.571  4.00  0.00            
ATOM   1186  CG1 VAL B  56      29.864  30.255   6.116  4.00  0.00            
ATOM   1187  CG2 VAL B  56      31.058  28.651   4.474  4.00  0.00            
ATOM   1188    C VAL B  56      33.334  30.369   4.670  4.00  0.00            
ATOM   1189    O VAL B  56      33.575  29.883   3.565  4.00  0.00            
ATOM   1190    N ARG B  57      34.262  30.513   5.630  4.00  0.00            
ATOM   1191   CA ARG B  57      35.575  29.999   5.441  4.00  0.00            
ATOM   1192   CB ARG B  57      36.672  31.027   5.779  4.00  0.00            
ATOM   1193   CG ARG B  57      38.091  30.649   5.360  4.00  0.00            
ATOM   1194   CD ARG B  57      39.140  31.710   5.722  4.00  0.00            
ATOM   1195   NE ARG B  57      38.781  32.982   5.028  4.00  0.00            
ATOM   1196   CZ ARG B  57      38.107  33.970   5.690  4.00  0.00            
ATOM   1197  NH1 ARG B  57      37.803  33.826   7.013  4.00  0.00            
ATOM   1198  NH2 ARG B  57      37.751  35.112   5.034  4.00  0.00            
ATOM   1199    C ARG B  57      35.664  28.839   6.376  4.00  0.00            
ATOM   1200    O ARG B  57      35.687  29.015   7.593  4.00  0.00            
ATOM   1201    N GLN B  58      35.712  27.609   5.826  4.00  1.00            
ATOM   1202   CA GLN B  58      35.673  26.460   6.683  4.00  1.00            
ATOM   1203   CB GLN B  58      34.878  25.287   6.098  4.00  1.00            
ATOM   1204   CG GLN B  58      33.406  25.651   5.915  4.00  1.00            
ATOM   1205   CD GLN B  58      32.654  24.424   5.435  4.00  1.00            
ATOM   1206  OE1 GLN B  58      32.613  24.129   4.242  4.00  1.00            
ATOM   1207  NE2 GLN B  58      32.033  23.690   6.398  4.00  1.00            
ATOM   1208    C GLN B  58      37.046  26.007   6.989  4.00  1.00            
ATOM   1209    O GLN B  58      37.937  26.018   6.141  4.00  1.00            
ATOM   1210    N TYR B  59      37.237  25.615   8.256  4.00  1.00            
ATOM   1211   CA TYR B  59      38.502  25.108   8.655  4.00  1.00            
ATOM   1212   CB TYR B  59      39.167  25.884   9.797  4.00  1.00            
ATOM   1213   CG TYR B  59      40.542  25.328   9.916  4.00  1.00            
ATOM   1214  CD1 TYR B  59      40.792  24.213  10.681  4.00  1.00            
ATOM   1215  CD2 TYR B  59      41.583  25.910   9.235  4.00  1.00            
ATOM   1216  CE1 TYR B  59      42.061  23.700  10.786  4.00  1.00            
ATOM   1217  CE2 TYR B  59      42.854  25.399   9.335  4.00  1.00            
ATOM   1218   CZ TYR B  59      43.098  24.295  10.112  4.00  1.00            
ATOM   1219   OH TYR B  59      44.405  23.774  10.214  4.00  1.00            
ATOM   1220    C TYR B  59      38.216  23.748   9.171  4.00  1.00            
ATOM   1221    O TYR B  59      37.184  23.513   9.798  4.00  1.00            
ATOM   1222    N ASP B  60      39.123  22.799   8.899  4.00  1.00            
ATOM   1223   CA ASP B  60      38.871  21.470   9.340  4.00  1.00            
ATOM   1224   CB ASP B  60      39.696  20.401   8.607  4.00  1.00            
ATOM   1225   CG ASP B  60      39.093  20.223   7.221  4.00  1.00            
ATOM   1226  OD1 ASP B  60      38.113  20.947   6.903  4.00  1.00            
ATOM   1227  OD2 ASP B  60      39.596  19.347   6.466  4.00  1.00            
ATOM   1228    C ASP B  60      39.181  21.372  10.803  4.00  1.00            
ATOM   1229    O ASP B  60      38.577  22.070  11.617  4.00  1.00            
ATOM   1230    N GLN B  61      40.134  20.489  11.174  4.00  1.00            
ATOM   1231   CA GLN B  61      40.392  20.246  12.567  4.00  1.00            
ATOM   1232   CB GLN B  61      41.286  19.030  12.849  4.00  1.00            
ATOM   1233   CG GLN B  61      42.721  19.179  12.348  4.00  1.00            
ATOM   1234   CD GLN B  61      43.500  17.976  12.858  4.00  1.00            
ATOM   1235  OE1 GLN B  61      42.940  17.081  13.490  4.00  1.00            
ATOM   1236  NE2 GLN B  61      44.833  17.955  12.590  4.00  1.00            
ATOM   1237    C GLN B  61      41.018  21.437  13.216  4.00  1.00            
ATOM   1238    O GLN B  61      42.103  21.876  12.840  4.00  1.00            
ATOM   1239    N ILE B  62      40.308  21.993  14.224  4.00  1.00            
ATOM   1240   CA ILE B  62      40.790  23.083  15.025  4.00  1.00            
ATOM   1241   CB ILE B  62      40.022  24.364  14.853  4.00  1.00            
ATOM   1242  CG1 ILE B  62      40.236  24.972  13.465  4.00  1.00            
ATOM   1243  CG2 ILE B  62      40.428  25.304  16.001  4.00  1.00            
ATOM   1244  CD1 ILE B  62      41.680  25.410  13.221  4.00  1.00            
ATOM   1245    C ILE B  62      40.538  22.715  16.433  4.00  1.00            
ATOM   1246    O ILE B  62      39.427  22.327  16.794  4.00  1.00            
ATOM   1247    N PRO B  63      41.539  22.795  17.246  4.00  1.00            
ATOM   1248   CA PRO B  63      41.254  22.442  18.594  4.00  1.00            
ATOM   1249   CD PRO B  63      42.863  22.349  16.841  4.00  1.00            
ATOM   1250   CB PRO B  63      42.598  22.130  19.247  4.00  1.00            
ATOM   1251   CG PRO B  63      43.446  21.624  18.067  4.00  1.00            
ATOM   1252    C PRO B  63      40.492  23.578  19.199  4.00  1.00            
ATOM   1253    O PRO B  63      40.855  24.728  18.954  4.00  1.00            
ATOM   1254    N VAL B  64      39.435  23.288  19.980  4.00  1.00            
ATOM   1255   CA VAL B  64      38.681  24.328  20.619  4.00  1.00            
ATOM   1256   CB VAL B  64      37.276  24.438  20.102  4.00  1.00            
ATOM   1257  CG1 VAL B  64      36.515  25.471  20.948  4.00  1.00            
ATOM   1258  CG2 VAL B  64      37.327  24.772  18.602  4.00  1.00            
ATOM   1259    C VAL B  64      38.586  23.919  22.038  4.00  1.00            
ATOM   1260    O VAL B  64      38.296  22.764  22.345  4.00  1.00            
ATOM   1261    N GLU B  65      38.864  24.858  22.948  4.00  1.00            
ATOM   1262   CA GLU B  65      38.688  24.534  24.321  4.00  1.00            
ATOM   1263   CB GLU B  65      39.792  25.100  25.229  4.00  1.00            
ATOM   1264   CG GLU B  65      39.870  24.415  26.594  4.00  1.00            
ATOM   1265   CD GLU B  65      41.121  24.925  27.295  4.00  1.00            
ATOM   1266  OE1 GLU B  65      41.586  26.040  26.935  4.00  1.00            
ATOM   1267  OE2 GLU B  65      41.630  24.207  28.195  4.00  1.00            
ATOM   1268    C GLU B  65      37.396  25.208  24.634  4.00  1.00            
ATOM   1269    O GLU B  65      37.120  26.299  24.140  4.00  1.00            
ATOM   1270    N ILE B  66      36.559  24.566  25.454  4.00  1.00            
ATOM   1271   CA ILE B  66      35.258  25.087  25.743  4.00  1.00            
ATOM   1272   CB ILE B  66      34.163  24.084  25.455  4.00  1.00            
ATOM   1273  CG1 ILE B  66      32.768  24.731  25.498  4.00  1.00            
ATOM   1274  CG2 ILE B  66      34.348  22.877  26.392  4.00  1.00            
ATOM   1275  CD1 ILE B  66      31.650  23.818  24.990  4.00  1.00            
ATOM   1276    C ILE B  66      35.305  25.370  27.190  4.00  1.00            
ATOM   1277    O ILE B  66      36.356  25.776  27.682  4.00  1.00            
ATOM   1278    N CYS B  67      34.161  25.263  27.885  3.00  1.00            
ATOM   1279   CA CYS B  67      34.188  25.446  29.295  3.00  1.00            
ATOM   1280   CB CYS B  67      32.783  25.456  29.918  3.00  1.00            
ATOM   1281   SG CYS B  67      32.809  25.668  31.722  3.00  1.00            
ATOM   1282    C CYS B  67      34.926  24.264  29.859  3.00  1.00            
ATOM   1283    O CYS B  67      34.324  23.282  30.290  3.00  1.00            
ATOM   1284    N GLY B  68      36.273  24.342  29.835  3.00  1.00            
ATOM   1285   CA GLY B  68      37.175  23.377  30.386  3.00  1.00            
ATOM   1286    C GLY B  68      37.122  22.057  29.669  3.00  1.00            
ATOM   1287    O GLY B  68      37.327  21.018  30.295  3.00  1.00            
ATOM   1288    N HIS B  69      36.842  22.030  28.351  4.00  1.00            
ATOM   1289   CA HIS B  69      36.861  20.747  27.698  4.00  1.00            
ATOM   1290  ND1 HIS B  69      35.475  17.653  27.907  4.00  1.00            
ATOM   1291   CG HIS B  69      35.514  18.713  27.029  4.00  1.00            
ATOM   1292   CB HIS B  69      35.463  20.152  27.452  4.00  1.00            
ATOM   1293  NE2 HIS B  69      35.644  16.781  25.870  4.00  1.00            
ATOM   1294  CD2 HIS B  69      35.616  18.163  25.790  4.00  1.00            
ATOM   1295  CE1 HIS B  69      35.557  16.521  27.161  4.00  1.00            
ATOM   1296    C HIS B  69      37.510  20.941  26.358  4.00  1.00            
ATOM   1297    O HIS B  69      37.543  22.053  25.834  4.00  1.00            
ATOM   1298    N LYS B  70      38.064  19.854  25.778  4.00  1.00            
ATOM   1299   CA LYS B  70      38.708  19.928  24.493  4.00  1.00            
ATOM   1300   CB LYS B  70      40.004  19.105  24.410  4.00  1.00            
ATOM   1301   CG LYS B  70      40.626  19.093  23.010  4.00  1.00            
ATOM   1302   CD LYS B  70      42.025  18.474  22.952  4.00  1.00            
ATOM   1303   CE LYS B  70      42.534  18.262  21.524  4.00  1.00            
ATOM   1304   NZ LYS B  70      43.941  17.808  21.543  4.00  1.00            
ATOM   1305    C LYS B  70      37.787  19.359  23.475  4.00  1.00            
ATOM   1306    O LYS B  70      37.329  18.223  23.595  4.00  1.00            
ATOM   1307    N ALA B  71      37.484  20.152  22.434  4.00  1.00            
ATOM   1308   CA ALA B  71      36.647  19.655  21.389  4.00  1.00            
ATOM   1309   CB ALA B  71      35.283  20.360  21.305  4.00  1.00            
ATOM   1310    C ALA B  71      37.363  19.929  20.116  4.00  1.00            
ATOM   1311    O ALA B  71      38.021  20.959  19.964  4.00  1.00            
ATOM   1312    N ILE B  72      37.270  18.984  19.171  4.00  1.00            
ATOM   1313   CA ILE B  72      37.910  19.154  17.910  4.00  1.00            
ATOM   1314   CB ILE B  72      39.057  18.210  17.695  4.00  1.00            
ATOM   1315  CG1 ILE B  72      39.690  18.425  16.311  4.00  1.00            
ATOM   1316  CG2 ILE B  72      38.549  16.780  17.931  4.00  1.00            
ATOM   1317  CD1 ILE B  72      40.343  19.789  16.124  4.00  1.00            
ATOM   1318    C ILE B  72      36.907  18.899  16.842  4.00  1.00            
ATOM   1319    O ILE B  72      36.066  18.014  16.967  4.00  1.00            
ATOM   1320    N GLY B  73      36.964  19.691  15.756  4.00  1.00            
ATOM   1321   CA GLY B  73      36.029  19.473  14.698  4.00  1.00            
ATOM   1322    C GLY B  73      36.133  20.615  13.749  4.00  1.00            
ATOM   1323    O GLY B  73      36.966  21.506  13.910  4.00  1.00            
ATOM   1324    N THR B  74      35.254  20.610  12.732  4.00  1.00            
ATOM   1325   CA THR B  74      35.298  21.610  11.712  4.00  1.00            
ATOM   1326   CB THR B  74      34.488  21.259  10.500  4.00  1.00            
ATOM   1327  OG1 THR B  74      34.962  20.047   9.932  4.00  1.00            
ATOM   1328  CG2 THR B  74      34.595  22.406   9.479  4.00  1.00            
ATOM   1329    C THR B  74      34.771  22.888  12.237  4.00  1.00            
ATOM   1330    O THR B  74      33.868  22.918  13.071  4.00  1.00            
ATOM   1331    N VAL B  75      35.362  23.995  11.756  4.00  1.00            
ATOM   1332   CA VAL B  75      34.886  25.269  12.168  4.00  1.00            
ATOM   1333   CB VAL B  75      35.867  26.051  12.994  4.00  1.00            
ATOM   1334  CG1 VAL B  75      37.159  26.243  12.185  4.00  1.00            
ATOM   1335  CG2 VAL B  75      35.202  27.372  13.416  4.00  1.00            
ATOM   1336    C VAL B  75      34.564  26.050  10.959  4.00  1.00            
ATOM   1337    O VAL B  75      35.274  26.021   9.955  4.00  1.00            
ATOM   1338    N LEU B  76      33.442  26.770  11.050  4.00  1.00            
ATOM   1339   CA LEU B  76      32.986  27.555   9.960  4.00  1.00            
ATOM   1340   CB LEU B  76      31.477  27.357   9.739  4.00  1.00            
ATOM   1341   CG LEU B  76      30.882  28.023   8.493  4.00  1.00            
ATOM   1342  CD1 LEU B  76      31.338  27.290   7.226  4.00  1.00            
ATOM   1343  CD2 LEU B  76      29.351  28.138   8.600  4.00  1.00            
ATOM   1344    C LEU B  76      33.190  28.960  10.391  4.00  1.00            
ATOM   1345    O LEU B  76      32.869  29.315  11.522  4.00  1.00            
ATOM   1346    N VAL B  77      33.760  29.802   9.516  4.00  1.00            
ATOM   1347   CA VAL B  77      33.927  31.161   9.920  4.00  1.00            
ATOM   1348   CB VAL B  77      35.345  31.645   9.904  4.00  1.00            
ATOM   1349  CG1 VAL B  77      35.760  31.850   8.445  4.00  1.00            
ATOM   1350  CG2 VAL B  77      35.447  32.917  10.758  4.00  1.00            
ATOM   1351    C VAL B  77      33.158  31.985   8.921  4.00  1.00            
ATOM   1352    O VAL B  77      32.944  31.557   7.788  4.00  1.00            
ATOM   1353    N GLY B  78      32.694  33.184   9.330  1.00  1.00            
ATOM   1354   CA GLY B  78      31.940  34.048   8.458  1.00  1.00            
ATOM   1355    C GLY B  78      31.711  35.312   9.248  1.00  1.00            
ATOM   1356    O GLY B  78      32.240  35.488  10.343  1.00  1.00            
ATOM   1357    N PRO B  79      30.939  36.195   8.682  1.00  1.00            
ATOM   1358   CA PRO B  79      30.613  37.483   9.255  1.00  1.00            
ATOM   1359   CD PRO B  79      30.761  36.183   7.237  1.00  1.00            
ATOM   1360   CB PRO B  79      30.204  38.371   8.080  1.00  1.00            
ATOM   1361   CG PRO B  79      29.858  37.389   6.949  1.00  1.00            
ATOM   1362    C PRO B  79      29.637  37.645  10.403  1.00  1.00            
ATOM   1363    O PRO B  79      29.558  38.754  10.925  1.00  1.00            
ATOM   1364    N THR B  80      28.904  36.607  10.826  1.00  1.00            
ATOM   1365   CA THR B  80      27.822  36.766  11.768  1.00  1.00            
ATOM   1366   CB THR B  80      27.276  35.448  12.209  1.00  1.00            
ATOM   1367  OG1 THR B  80      28.258  34.745  12.951  1.00  1.00            
ATOM   1368  CG2 THR B  80      26.883  34.639  10.961  1.00  1.00            
ATOM   1369    C THR B  80      28.226  37.509  13.020  1.00  1.00            
ATOM   1370    O THR B  80      29.397  37.658  13.354  1.00  1.00            
ATOM   1371    N PRO B  81      27.189  38.013  13.678  1.00  1.00            
ATOM   1372   CA PRO B  81      27.239  38.762  14.917  1.00  1.00            
ATOM   1373   CD PRO B  81      25.846  37.951  13.135  1.00  1.00            
ATOM   1374   CB PRO B  81      25.812  39.253  15.169  1.00  1.00            
ATOM   1375   CG PRO B  81      24.933  38.327  14.310  1.00  1.00            
ATOM   1376    C PRO B  81      27.834  38.051  16.095  1.00  1.00            
ATOM   1377    O PRO B  81      28.521  38.703  16.877  1.00  1.00            
ATOM   1378    N VAL B  82      27.592  36.732  16.272  1.00  1.00            
ATOM   1379   CA VAL B  82      28.132  36.070  17.436  1.00  1.00            
ATOM   1380   CB VAL B  82      27.111  35.717  18.479  1.00  1.00            
ATOM   1381  CG1 VAL B  82      26.495  37.011  19.034  1.00  1.00            
ATOM   1382  CG2 VAL B  82      26.090  34.751  17.858  1.00  1.00            
ATOM   1383    C VAL B  82      28.758  34.786  17.001  1.00  1.00            
ATOM   1384    O VAL B  82      28.513  34.295  15.900  1.00  1.00            
ATOM   1385    N ASN B  83      29.611  34.223  17.877  1.00  1.00            
ATOM   1386   CA ASN B  83      30.299  32.995  17.611  1.00  1.00            
ATOM   1387   CB ASN B  83      31.671  32.953  18.309  1.00  1.00            
ATOM   1388   CG ASN B  83      32.485  31.805  17.749  1.00  1.00            
ATOM   1389  OD1 ASN B  83      33.118  31.949  16.708  1.00  1.00            
ATOM   1390  ND2 ASN B  83      32.493  30.645  18.458  1.00  1.00            
ATOM   1391    C ASN B  83      29.470  31.915  18.213  1.00  1.00            
ATOM   1392    O ASN B  83      29.032  32.026  19.357  1.00  1.00            
ATOM   1393    N ILE B  84      29.210  30.841  17.448  4.00  1.00            
ATOM   1394   CA ILE B  84      28.380  29.819  17.990  4.00  1.00            
ATOM   1395   CB ILE B  84      27.005  29.790  17.392  4.00  1.00            
ATOM   1396  CG1 ILE B  84      27.050  29.485  15.886  4.00  1.00            
ATOM   1397  CG2 ILE B  84      26.348  31.134  17.737  4.00  1.00            
ATOM   1398  CD1 ILE B  84      25.670  29.216  15.286  4.00  1.00            
ATOM   1399    C ILE B  84      28.996  28.471  17.858  4.00  1.00            
ATOM   1400    O ILE B  84      29.542  28.122  16.814  4.00  1.00            
ATOM   1401    N ILE B  85      28.917  27.680  18.950  4.00  1.00            
ATOM   1402   CA ILE B  85      29.391  26.328  18.929  4.00  1.00            
ATOM   1403   CB ILE B  85      30.202  25.925  20.135  4.00  1.00            
ATOM   1404  CG1 ILE B  85      30.851  24.553  19.894  4.00  1.00            
ATOM   1405  CG2 ILE B  85      29.328  26.006  21.397  4.00  1.00            
ATOM   1406  CD1 ILE B  85      31.930  24.200  20.917  4.00  1.00            
ATOM   1407    C ILE B  85      28.166  25.495  18.836  4.00  1.00            
ATOM   1408    O ILE B  85      27.254  25.596  19.655  4.00  1.00            
ATOM   1409    N GLY B  86      28.103  24.662  17.788  1.00  1.00            
ATOM   1410   CA GLY B  86      26.899  23.933  17.572  1.00  1.00            
ATOM   1411    C GLY B  86      26.985  22.590  18.214  1.00  1.00            
ATOM   1412    O GLY B  86      27.792  22.337  19.106  1.00  1.00            
ATOM   1413    N ARG B  87      26.106  21.697  17.727  2.00  1.00            
ATOM   1414   CA ARG B  87      25.920  20.348  18.164  2.00  1.00            
ATOM   1415   CB ARG B  87      24.771  19.668  17.411  2.00  1.00            
ATOM   1416   CG ARG B  87      24.541  18.223  17.843  2.00  1.00            
ATOM   1417   CD ARG B  87      23.695  17.428  16.854  2.00  1.00            
ATOM   1418   NE ARG B  87      24.368  17.558  15.532  2.00  1.00            
ATOM   1419   CZ ARG B  87      25.467  16.795  15.258  2.00  1.00            
ATOM   1420  NH1 ARG B  87      25.952  15.943  16.208  2.00  1.00            
ATOM   1421  NH2 ARG B  87      26.067  16.870  14.036  2.00  1.00            
ATOM   1422    C ARG B  87      27.146  19.560  17.882  2.00  1.00            
ATOM   1423    O ARG B  87      27.492  18.659  18.645  2.00  1.00            
ATOM   1424    N ASN B  88      27.833  19.894  16.775  2.00  1.00            
ATOM   1425   CA ASN B  88      28.936  19.103  16.331  2.00  1.00            
ATOM   1426   CB ASN B  88      29.654  19.740  15.128  2.00  1.00            
ATOM   1427   CG ASN B  88      30.633  18.728  14.551  2.00  1.00            
ATOM   1428  OD1 ASN B  88      31.503  18.215  15.254  2.00  1.00            
ATOM   1429  ND2 ASN B  88      30.481  18.423  13.235  2.00  1.00            
ATOM   1430    C ASN B  88      29.921  18.961  17.431  2.00  1.00            
ATOM   1431    O ASN B  88      30.281  17.850  17.814  2.00  1.00            
ATOM   1432    N LEU B  89      30.371  20.089  17.987  2.00  1.00            
ATOM   1433   CA LEU B  89      31.303  19.959  19.055  2.00  1.00            
ATOM   1434   CB LEU B  89      32.044  21.258  19.410  2.00  1.00            
ATOM   1435   CG LEU B  89      33.077  21.667  18.345  2.00  1.00            
ATOM   1436  CD1 LEU B  89      33.909  22.874  18.804  2.00  1.00            
ATOM   1437  CD2 LEU B  89      33.950  20.469  17.933  2.00  1.00            
ATOM   1438    C LEU B  89      30.646  19.447  20.285  2.00  1.00            
ATOM   1439    O LEU B  89      31.213  18.637  21.015  2.00  1.00            
ATOM   1440    N LEU B  90      29.408  19.892  20.531  2.00  1.00            
ATOM   1441   CA LEU B  90      28.752  19.570  21.759  2.00  1.00            
ATOM   1442   CB LEU B  90      27.319  20.128  21.857  2.00  1.00            
ATOM   1443   CG LEU B  90      27.222  21.662  21.864  2.00  1.00            
ATOM   1444  CD1 LEU B  90      25.777  22.122  22.119  2.00  1.00            
ATOM   1445  CD2 LEU B  90      28.226  22.281  22.848  2.00  1.00            
ATOM   1446    C LEU B  90      28.611  18.098  21.884  2.00  1.00            
ATOM   1447    O LEU B  90      28.692  17.577  22.991  2.00  1.00            
ATOM   1448    N THR B  91      28.359  17.380  20.777  3.00  1.00            
ATOM   1449   CA THR B  91      28.212  15.967  20.939  3.00  1.00            
ATOM   1450   CB THR B  91      27.870  15.248  19.663  3.00  1.00            
ATOM   1451  OG1 THR B  91      27.460  13.920  19.952  3.00  1.00            
ATOM   1452  CG2 THR B  91      29.092  15.239  18.732  3.00  1.00            
ATOM   1453    C THR B  91      29.519  15.459  21.474  3.00  1.00            
ATOM   1454    O THR B  91      29.546  14.592  22.348  3.00  1.00            
ATOM   1455    N GLN B  92      30.646  16.002  20.968  3.00  1.00            
ATOM   1456   CA GLN B  92      31.938  15.577  21.430  3.00  1.00            
ATOM   1457   CB GLN B  92      33.107  16.108  20.585  3.00  1.00            
ATOM   1458   CG GLN B  92      33.185  15.421  19.220  3.00  1.00            
ATOM   1459   CD GLN B  92      34.395  15.956  18.473  3.00  1.00            
ATOM   1460  OE1 GLN B  92      35.426  16.264  19.068  3.00  1.00            
ATOM   1461  NE2 GLN B  92      34.261  16.067  17.125  3.00  1.00            
ATOM   1462    C GLN B  92      32.153  15.964  22.873  3.00  1.00            
ATOM   1463    O GLN B  92      32.635  15.150  23.659  3.00  1.00            
ATOM   1464    N ILE B  93      31.790  17.203  23.272  3.00  1.00            
ATOM   1465   CA ILE B  93      31.976  17.650  24.635  3.00  1.00            
ATOM   1466   CB ILE B  93      31.593  19.086  24.852  3.00  1.00            
ATOM   1467  CG1 ILE B  93      30.092  19.299  24.606  3.00  1.00            
ATOM   1468  CG2 ILE B  93      32.496  19.950  23.956  3.00  1.00            
ATOM   1469  CD1 ILE B  93      29.578  20.650  25.102  3.00  1.00            
ATOM   1470    C ILE B  93      31.088  16.798  25.510  3.00  1.00            
ATOM   1471    O ILE B  93      31.484  16.409  26.608  3.00  1.00            
ATOM   1472    N GLY B  94      29.864  16.468  25.033  3.00  1.00            
ATOM   1473   CA GLY B  94      28.956  15.627  25.773  3.00  1.00            
ATOM   1474    C GLY B  94      27.748  16.363  26.320  3.00  1.00            
ATOM   1475    O GLY B  94      27.038  15.819  27.165  3.00  1.00            
ATOM   1476    N CYS B  95      27.459  17.605  25.872  1.00  1.00            
ATOM   1477   CA CYS B  95      26.312  18.335  26.374  1.00  1.00            
ATOM   1478   CB CYS B  95      26.255  19.789  25.872  1.00  1.00            
ATOM   1479   SG CYS B  95      24.740  20.650  26.387  1.00  1.00            
ATOM   1480    C CYS B  95      25.038  17.680  25.930  1.00  1.00            
ATOM   1481    O CYS B  95      24.955  17.121  24.837  1.00  1.00            
ATOM   1482    N THR B  96      24.012  17.717  26.812  4.00  1.00            
ATOM   1483   CA THR B  96      22.701  17.203  26.518  4.00  1.00            
ATOM   1484   CB THR B  96      22.480  15.829  27.082  4.00  1.00            
ATOM   1485  OG1 THR B  96      21.243  15.300  26.633  4.00  1.00            
ATOM   1486  CG2 THR B  96      22.510  15.913  28.617  4.00  1.00            
ATOM   1487    C THR B  96      21.712  18.142  27.165  4.00  1.00            
ATOM   1488    O THR B  96      21.947  18.614  28.277  4.00  1.00            
ATOM   1489    N LEU B  97      20.578  18.448  26.488  4.00  1.00            
ATOM   1490   CA LEU B  97      19.590  19.341  27.049  4.00  1.00            
ATOM   1491   CB LEU B  97      18.605  19.936  26.031  4.00  1.00            
ATOM   1492   CG LEU B  97      19.238  21.017  25.136  4.00  1.00            
ATOM   1493  CD1 LEU B  97      20.429  20.463  24.337  4.00  1.00            
ATOM   1494  CD2 LEU B  97      18.177  21.689  24.251  4.00  1.00            
ATOM   1495    C LEU B  97      18.807  18.590  28.080  4.00  1.00            
ATOM   1496    O LEU B  97      18.659  17.371  28.000  4.00  1.00            
ATOM   1497    N ASN B  98      18.310  19.313  29.108  4.00  1.00            
ATOM   1498   CA ASN B  98      17.554  18.687  30.154  4.00  1.00            
ATOM   1499   CB ASN B  98      18.287  18.684  31.509  4.00  1.00            
ATOM   1500   CG ASN B  98      17.507  17.822  32.493  4.00  1.00            
ATOM   1501  OD1 ASN B  98      16.541  18.271  33.108  4.00  1.00            
ATOM   1502  ND2 ASN B  98      17.935  16.539  32.640  4.00  1.00            
ATOM   1503    C ASN B  98      16.282  19.440  30.323  4.00  1.00            
ATOM   1504    O ASN B  98      16.216  20.641  30.063  4.00  1.00            
ATOM   1505    N PHE B  99      15.221  18.730  30.748  1.00  1.00            
ATOM   1506   CA PHE B  99      13.964  19.383  30.932  1.00  1.00            
ATOM   1507   CB PHE B  99      12.956  19.026  29.834  1.00  1.00            
ATOM   1508   CG PHE B  99      13.571  19.550  28.588  1.00  1.00            
ATOM   1509  CD1 PHE B  99      14.514  18.808  27.915  1.00  1.00            
ATOM   1510  CD2 PHE B  99      13.223  20.788  28.103  1.00  1.00            
ATOM   1511  CE1 PHE B  99      15.095  19.288  26.766  1.00  1.00            
ATOM   1512  CE2 PHE B  99      13.802  21.271  26.955  1.00  1.00            
ATOM   1513   CZ PHE B  99      14.738  20.523  26.283  1.00  1.00            
ATOM   1514    C PHE B  99      13.395  18.921  32.268  1.00  1.00            
ATOM   1515    O PHE B  99      14.019  18.021  32.897  1.00  1.00            
ATOM   1516  OXT PHE B  99      12.333  19.462  32.676  1.00  1.00            
ATOM   1517    N ASN C   1      34.945  16.330   2.741  4.00  0.00            
ATOM   1518   CA ASN C   1      33.609  16.213   3.369  4.00  0.00            
ATOM   1519   CB ASN C   1      32.969  14.841   3.034  4.00  0.00            
ATOM   1520   CG ASN C   1      33.817  13.677   3.546  4.00  0.00            
ATOM   1521  OD1 ASN C   1      33.381  12.916   4.408  4.00  0.00            
ATOM   1522  ND2 ASN C   1      35.053  13.522   3.000  4.00  0.00            
ATOM   1523    C ASN C   1      33.661  16.439   4.830  4.00  0.00            
ATOM   1524    O ASN C   1      34.135  17.493   5.257  4.00  0.00            
ATOM   1525    N VAL C   2      33.198  15.457   5.634  4.00  0.00            
ATOM   1526   CA VAL C   2      33.099  15.752   7.025  4.00  0.00            
ATOM   1527   CB VAL C   2      34.377  16.215   7.663  4.00  0.00            
ATOM   1528  CG1 VAL C   2      34.085  16.546   9.138  4.00  0.00            
ATOM   1529  CG2 VAL C   2      35.443  15.122   7.471  4.00  0.00            
ATOM   1530    C VAL C   2      32.106  16.849   6.964  4.00  0.00            
ATOM   1531    O VAL C   2      30.972  16.626   6.542  4.00  0.00            
ATOM   1532    N VAL C   3      32.470  18.076   7.361  4.00  0.00            
ATOM   1533   CA VAL C   3      31.421  19.009   7.127  4.00  0.00            
ATOM   1534   CB VAL C   3      30.942  19.731   8.360  4.00  0.00            
ATOM   1535  CG1 VAL C   3      30.379  18.688   9.339  4.00  0.00            
ATOM   1536  CG2 VAL C   3      32.077  20.582   8.949  4.00  0.00            
ATOM   1537    C VAL C   3      31.814  20.042   6.097  4.00  0.00            
ATOM   1538    O VAL C   3      32.710  20.859   6.304  4.00  0.00            
ATOM   1539    N ASN C   4      31.168  19.970   4.915  4.00  0.00            
ATOM   1540   CA ASN C   4      31.137  21.037   3.950  4.00  0.00            
ATOM   1541   CB ASN C   4      31.347  20.574   2.497  4.00  0.00            
ATOM   1542   CG ASN C   4      31.586  21.807   1.634  4.00  0.00            
ATOM   1543  OD1 ASN C   4      31.905  22.882   2.139  4.00  0.00            
ATOM   1544  ND2 ASN C   4      31.424  21.653   0.294  4.00  0.00            
ATOM   1545    C ASN C   4      29.689  21.323   4.121  4.00  0.00            
ATOM   1546    O ASN C   4      28.875  21.216   3.204  4.00  0.00            
ATOM   1547    N SER C   5      29.378  21.711   5.369  4.00  0.00            
ATOM   1548   CA SER C   5      28.067  21.686   5.932  4.00  0.00            
ATOM   1549   CB SER C   5      28.042  22.190   7.386  4.00  0.00            
ATOM   1550   OG SER C   5      28.396  23.563   7.443  4.00  0.00            
ATOM   1551    C SER C   5      27.000  22.412   5.188  4.00  0.00            
ATOM   1552    O SER C   5      26.107  21.779   4.625  4.00  0.00            
ATOM   1553    N GLY C   6      27.044  23.751   5.138  4.00  0.00            
ATOM   1554   CA GLY C   6      25.886  24.392   4.594  4.00  0.00            
ATOM   1555    C GLY C   6      24.922  24.411   5.731  4.00  0.00            
ATOM   1556    O GLY C   6      23.731  24.674   5.565  4.00  0.00            
ATOM   1557    N GLY C   7      25.442  24.115   6.939  4.00  0.00            
ATOM   1558   CA GLY C   7      24.605  24.027   8.095  4.00  0.00            
ATOM   1559    C GLY C   7      24.537  25.334   8.801  4.00  0.00            
ATOM   1560    O GLY C   7      25.482  26.121   8.812  4.00  0.00            
ATOM   1561    N MET C   8      23.358  25.577   9.394  4.00  0.00            
ATOM   1562   CA MET C   8      23.101  26.691  10.250  4.00  0.00            
ATOM   1563   CB MET C   8      23.487  28.060   9.674  4.00  0.00            
ATOM   1564   CG MET C   8      23.492  29.148  10.750  4.00  0.00            
ATOM   1565   SD MET C   8      24.237  30.726  10.245  4.00  0.00            
ATOM   1566   CE MET C   8      24.191  31.447  11.912  4.00  0.00            
ATOM   1567    C MET C   8      21.635  26.657  10.480  4.00  0.00            
ATOM   1568    O MET C   8      20.851  26.380   9.573  4.00  0.00            
ATOM   1569    N VAL C   9      21.241  26.915  11.729  4.00  0.00            
ATOM   1570   CA VAL C   9      19.869  27.024  12.091  4.00  0.00            
ATOM   1571   CB VAL C   9      19.502  26.298  13.349  4.00  0.00            
ATOM   1572  CG1 VAL C   9      19.589  24.789  13.068  4.00  0.00            
ATOM   1573  CG2 VAL C   9      20.438  26.763  14.475  4.00  0.00            
ATOM   1574    C VAL C   9      19.788  28.483  12.320  4.00  0.00            
ATOM   1575    O VAL C   9      20.385  29.239  11.556  4.00  0.00            
ATOM   1576    N MET C  10      19.070  28.977  13.333  4.00  0.00            
ATOM   1577   CA MET C  10      19.130  30.393  13.230  4.00  0.00            
ATOM   1578   CB MET C  10      17.891  30.997  12.539  4.00  0.00            
ATOM   1579   CG MET C  10      18.101  32.416  12.007  4.00  0.00            
ATOM   1580   SD MET C  10      16.638  33.162  11.235  4.00  0.00            
ATOM   1581   CE MET C  10      15.771  33.430  12.807  4.00  0.00            
ATOM   1582    C MET C  10      19.273  31.077  14.527  4.00  0.00            
ATOM   1583    O MET C  10      19.179  30.480  15.599  4.00  0.00            
ATOM   1584    N MET C  11      19.542  32.393  14.427  4.00  0.00            
ATOM   1585   CA MET C  11      19.681  33.139  15.619  4.00  0.00            
ATOM   1586   CB MET C  11      21.140  33.253  16.086  4.00  0.00            
ATOM   1587   CG MET C  11      21.769  31.906  16.443  4.00  0.00            
ATOM   1588   SD MET C  11      23.512  32.002  16.946  4.00  0.00            
ATOM   1589   CE MET C  11      23.174  32.740  18.570  4.00  0.00            
ATOM   1590    C MET C  11      19.185  34.542  15.454  4.00  0.00            
ATOM   1591    O MET C  11      19.400  35.189  14.431  4.00  0.00            
ATOM   1592    N VAL C  12      18.465  35.011  16.490  4.00  0.00            
ATOM   1593   CA VAL C  12      18.071  36.376  16.688  4.00  0.00            
ATOM   1594   CB VAL C  12      16.589  36.591  16.642  4.00  0.00            
ATOM   1595  CG1 VAL C  12      16.294  38.055  17.009  4.00  0.00            
ATOM   1596  CG2 VAL C  12      16.088  36.189  15.244  4.00  0.00            
ATOM   1597    C VAL C  12      18.522  36.564  18.122  4.00  0.00            
ATOM   1598    O VAL C  12      18.143  35.793  19.003  4.00  0.00            
ATOM   1599    N PRO C  13      19.338  37.545  18.371  4.00  0.00            
ATOM   1600   CA PRO C  13      20.002  37.685  19.658  4.00  0.00            
ATOM   1601   CD PRO C  13      20.194  37.992  17.282  4.00  0.00            
ATOM   1602   CB PRO C  13      21.245  38.534  19.389  4.00  0.00            
ATOM   1603   CG PRO C  13      21.564  38.279  17.909  4.00  0.00            
ATOM   1604    C PRO C  13      19.287  38.173  20.872  4.00  0.00            
ATOM   1605    O PRO C  13      19.950  38.317  21.898  4.00  0.00            
ATOM   1606    N GLY C  14      17.974  38.424  20.841  4.00  0.00            
ATOM   1607   CA GLY C  14      17.450  39.096  21.990  4.00  0.00            
ATOM   1608    C GLY C  14      17.207  40.441  21.457  4.00  0.00            
ATOM   1609    O GLY C  14      16.802  41.369  22.155  4.00  0.00            
ATOM   1610    N ALA C  15      17.473  40.545  20.147  4.00  0.00            
ATOM   1611   CA ALA C  15      17.244  41.768  19.480  4.00  0.00            
ATOM   1612   CB ALA C  15      17.620  41.734  17.988  4.00  0.00            
ATOM   1613    C ALA C  15      15.790  42.032  19.584  4.00  0.00            
ATOM   1614    O ALA C  15      14.968  41.136  19.404  4.00  0.00            
ATOM   1615    N GLY C  16      15.449  43.296  19.880  4.00  0.00            
ATOM   1616   CA GLY C  16      14.078  43.647  20.045  4.00  0.00            
ATOM   1617    C GLY C  16      13.640  43.044  21.377  4.00  0.00            
ATOM   1618    O GLY C  16      13.797  41.806  21.553  4.00  0.00            
ATOM   1619  OXT GLY C  16      13.147  43.818  22.239  4.00  0.00            
END
