# Supplementary material for: Integrative modeling of diverse protein-peptide systems using CABS-dock
Source: PLoS Comput Biol. 2023 Jul 5;19(7):e1011275. doi: 10.1371/journal.pcbi.1011275 (PMC10351741; doi:10.1371/journal.pcbi.1011275)
Supplement: S1 File — Files in pdb format containing atomic coordinates of the structures obtained in this study: the highest-scored amyloid models and 10 examples of the docked peptide for each enzyme-substrate complex. (ZIP) [file pcbi.1011275.s006.zip › 15_HIV1_NVVNSGGMVMMVPGAG/334.pdb]

CRYST1    0.000    0.000    0.000   0.00   0.00   0.00 P 1           1
ATOM      1    N PRO A   1      12.974  14.659  29.170  1.00  1.00            
ATOM      2   CA PRO A   1      14.033  13.673  28.827  1.00  1.00            
ATOM      3   CD PRO A   1      11.795  14.457  28.259  1.00  1.00            
ATOM      4   CB PRO A   1      13.433  12.740  27.773  1.00  1.00            
ATOM      5   CG PRO A   1      12.308  13.555  27.127  1.00  1.00            
ATOM      6    C PRO A   1      15.210  14.432  28.328  1.00  1.00            
ATOM      7    O PRO A   1      15.025  15.430  27.633  1.00  1.00            
ATOM      8    N GLN A   2      16.431  13.981  28.669  4.00  1.00            
ATOM      9   CA GLN A   2      17.573  14.694  28.196  4.00  1.00            
ATOM     10   CB GLN A   2      18.876  14.324  28.921  4.00  1.00            
ATOM     11   CG GLN A   2      18.829  14.706  30.403  4.00  1.00            
ATOM     12   CD GLN A   2      20.158  14.347  31.047  4.00  1.00            
ATOM     13  OE1 GLN A   2      21.216  14.797  30.608  4.00  1.00            
ATOM     14  NE2 GLN A   2      20.108  13.512  32.120  4.00  1.00            
ATOM     15    C GLN A   2      17.694  14.381  26.747  4.00  1.00            
ATOM     16    O GLN A   2      17.716  13.219  26.348  4.00  1.00            
ATOM     17    N ILE A   3      17.760  15.433  25.912  4.00  1.00            
ATOM     18   CA ILE A   3      17.831  15.193  24.506  4.00  1.00            
ATOM     19   CB ILE A   3      16.865  16.008  23.697  4.00  1.00            
ATOM     20  CG1 ILE A   3      15.416  15.642  24.073  4.00  1.00            
ATOM     21  CG2 ILE A   3      17.185  15.783  22.208  4.00  1.00            
ATOM     22  CD1 ILE A   3      15.067  14.175  23.810  4.00  1.00            
ATOM     23    C ILE A   3      19.215  15.517  24.076  4.00  1.00            
ATOM     24    O ILE A   3      19.744  16.586  24.378  4.00  1.00            
ATOM     25    N THR A   4      19.842  14.565  23.363  1.00  1.00            
ATOM     26   CA THR A   4      21.191  14.742  22.932  1.00  1.00            
ATOM     27   CB THR A   4      21.880  13.456  22.585  1.00  1.00            
ATOM     28  OG1 THR A   4      21.227  12.826  21.493  1.00  1.00            
ATOM     29  CG2 THR A   4      21.848  12.539  23.821  1.00  1.00            
ATOM     30    C THR A   4      21.183  15.594  21.721  1.00  1.00            
ATOM     31    O THR A   4      20.130  15.862  21.142  1.00  1.00            
ATOM     32    N LEU A   5      22.369  16.082  21.318  1.00  1.00            
ATOM     33   CA LEU A   5      22.339  16.922  20.170  1.00  1.00            
ATOM     34   CB LEU A   5      22.981  18.300  20.402  1.00  1.00            
ATOM     35   CG LEU A   5      22.226  19.171  21.423  1.00  1.00            
ATOM     36  CD1 LEU A   5      22.233  18.527  22.815  1.00  1.00            
ATOM     37  CD2 LEU A   5      22.753  20.616  21.432  1.00  1.00            
ATOM     38    C LEU A   5      23.107  16.294  19.046  1.00  1.00            
ATOM     39    O LEU A   5      23.781  16.998  18.296  1.00  1.00            
ATOM     40    N TRP A   6      23.040  14.960  18.881  1.00  1.00            
ATOM     41   CA TRP A   6      23.687  14.391  17.734  1.00  1.00            
ATOM     42   CB TRP A   6      23.686  12.848  17.727  1.00  1.00            
ATOM     43   CG TRP A   6      22.318  12.205  17.680  1.00  1.00            
ATOM     44  CD2 TRP A   6      21.618  11.865  16.471  1.00  1.00            
ATOM     45  CD1 TRP A   6      21.507  11.830  18.711  1.00  1.00            
ATOM     46  NE1 TRP A   6      20.346  11.279  18.221  1.00  1.00            
ATOM     47  CE2 TRP A   6      20.401  11.294  16.844  1.00  1.00            
ATOM     48  CE3 TRP A   6      21.961  12.013  15.157  1.00  1.00            
ATOM     49  CZ2 TRP A   6      19.505  10.864  15.907  1.00  1.00            
ATOM     50  CZ3 TRP A   6      21.054  11.578  14.214  1.00  1.00            
ATOM     51  CH2 TRP A   6      19.849  11.015  14.581  1.00  1.00            
ATOM     52    C TRP A   6      22.885  14.841  16.566  1.00  1.00            
ATOM     53    O TRP A   6      23.416  15.282  15.548  1.00  1.00            
ATOM     54    N LYS A   7      21.551  14.755  16.724  1.00  1.00            
ATOM     55   CA LYS A   7      20.639  15.080  15.676  1.00  1.00            
ATOM     56   CB LYS A   7      19.514  14.039  15.505  1.00  1.00            
ATOM     57   CG LYS A   7      18.672  14.196  14.233  1.00  1.00            
ATOM     58   CD LYS A   7      19.434  13.888  12.940  1.00  1.00            
ATOM     59   CE LYS A   7      18.538  13.718  11.708  1.00  1.00            
ATOM     60   NZ LYS A   7      17.820  14.980  11.415  1.00  1.00            
ATOM     61    C LYS A   7      20.010  16.392  15.986  1.00  1.00            
ATOM     62    O LYS A   7      20.310  17.019  17.001  1.00  1.00            
ATOM     63    N ARG A   8      19.126  16.853  15.082  1.00  1.00            
ATOM     64   CA ARG A   8      18.482  18.111  15.293  1.00  1.00            
ATOM     65   CB ARG A   8      17.596  18.559  14.116  1.00  1.00            
ATOM     66   CG ARG A   8      18.367  18.856  12.828  1.00  1.00            
ATOM     67   CD ARG A   8      17.467  19.248  11.652  1.00  1.00            
ATOM     68   NE ARG A   8      18.340  19.504  10.471  1.00  1.00            
ATOM     69   CZ ARG A   8      18.146  18.794   9.320  1.00  1.00            
ATOM     70  NH1 ARG A   8      17.171  17.842   9.265  1.00  1.00            
ATOM     71  NH2 ARG A   8      18.934  19.032   8.230  1.00  1.00            
ATOM     72    C ARG A   8      17.622  17.983  16.487  1.00  1.00            
ATOM     73    O ARG A   8      16.999  16.955  16.742  1.00  1.00            
ATOM     74    N PRO A   9      17.666  19.004  17.282  1.00  1.00            
ATOM     75   CA PRO A   9      16.761  19.087  18.378  1.00  1.00            
ATOM     76   CD PRO A   9      18.185  20.299  16.882  1.00  1.00            
ATOM     77   CB PRO A   9      17.053  20.436  19.026  1.00  1.00            
ATOM     78   CG PRO A   9      17.502  21.301  17.830  1.00  1.00            
ATOM     79    C PRO A   9      15.445  19.109  17.657  1.00  1.00            
ATOM     80    O PRO A   9      15.279  19.933  16.761  1.00  1.00            
ATOM     81    N LEU A  10      14.504  18.217  17.996  4.00  1.00            
ATOM     82   CA LEU A  10      13.198  18.269  17.402  4.00  1.00            
ATOM     83   CB LEU A  10      12.882  17.179  16.352  4.00  1.00            
ATOM     84   CG LEU A  10      13.472  17.407  14.946  4.00  1.00            
ATOM     85  CD1 LEU A  10      15.001  17.441  14.952  4.00  1.00            
ATOM     86  CD2 LEU A  10      12.915  16.383  13.946  4.00  1.00            
ATOM     87    C LEU A  10      12.249  18.034  18.528  4.00  1.00            
ATOM     88    O LEU A  10      12.591  17.388  19.517  4.00  1.00            
ATOM     89    N VAL A  11      11.029  18.582  18.416  4.00  1.00            
ATOM     90   CA VAL A  11      10.050  18.398  19.444  4.00  1.00            
ATOM     91   CB VAL A  11       9.962  19.558  20.387  4.00  1.00            
ATOM     92  CG1 VAL A  11      11.315  19.727  21.096  4.00  1.00            
ATOM     93  CG2 VAL A  11       9.515  20.792  19.583  4.00  1.00            
ATOM     94    C VAL A  11       8.740  18.375  18.735  4.00  1.00            
ATOM     95    O VAL A  11       8.665  18.640  17.536  4.00  1.00            
ATOM     96    N THR A  12       7.665  18.022  19.458  4.00  1.00            
ATOM     97   CA THR A  12       6.377  18.092  18.844  4.00  1.00            
ATOM     98   CB THR A  12       5.548  16.847  19.008  4.00  1.00            
ATOM     99  OG1 THR A  12       4.308  17.005  18.336  4.00  1.00            
ATOM    100  CG2 THR A  12       5.318  16.553  20.503  4.00  1.00            
ATOM    101    C THR A  12       5.683  19.220  19.518  4.00  1.00            
ATOM    102    O THR A  12       5.584  19.264  20.739  4.00  1.00            
ATOM    103    N ILE A  13       5.176  20.194  18.754  4.00  1.00            
ATOM    104   CA ILE A  13       4.653  21.300  19.485  4.00  1.00            
ATOM    105   CB ILE A  13       5.452  22.557  19.280  4.00  1.00            
ATOM    106  CG1 ILE A  13       6.912  22.329  19.694  4.00  1.00            
ATOM    107  CG2 ILE A  13       4.791  23.702  20.060  4.00  1.00            
ATOM    108  CD1 ILE A  13       7.817  23.518  19.382  4.00  1.00            
ATOM    109    C ILE A  13       3.271  21.570  19.042  4.00  1.00            
ATOM    110    O ILE A  13       2.887  21.301  17.905  4.00  1.00            
ATOM    111    N ARG A  14       2.476  22.102  19.977  4.00  1.00            
ATOM    112   CA ARG A  14       1.142  22.453  19.652  4.00  1.00            
ATOM    113   CB ARG A  14       0.101  21.987  20.686  4.00  1.00            
ATOM    114   CG ARG A  14      -0.179  20.484  20.719  4.00  1.00            
ATOM    115   CD ARG A  14      -1.372  20.082  19.852  4.00  1.00            
ATOM    116   NE ARG A  14      -1.856  18.761  20.340  4.00  1.00            
ATOM    117   CZ ARG A  14      -3.063  18.285  19.917  4.00  1.00            
ATOM    118  NH1 ARG A  14      -3.773  18.970  18.974  4.00  1.00            
ATOM    119  NH2 ARG A  14      -3.561  17.128  20.440  4.00  1.00            
ATOM    120    C ARG A  14       1.054  23.945  19.681  4.00  1.00            
ATOM    121    O ARG A  14       1.823  24.625  20.359  4.00  1.00            
ATOM    122    N ILE A  15       0.091  24.468  18.903  4.00  1.00            
ATOM    123   CA ILE A  15      -0.262  25.854  18.795  4.00  1.00            
ATOM    124   CB ILE A  15       0.172  26.462  17.478  4.00  1.00            
ATOM    125  CG1 ILE A  15       1.684  26.271  17.310  4.00  1.00            
ATOM    126  CG2 ILE A  15      -0.185  27.962  17.443  4.00  1.00            
ATOM    127  CD1 ILE A  15       2.500  26.993  18.381  4.00  1.00            
ATOM    128    C ILE A  15      -1.741  25.745  18.840  4.00  1.00            
ATOM    129    O ILE A  15      -2.233  24.675  19.189  4.00  1.00            
ATOM    130    N GLY A  16      -2.490  26.827  18.563  3.00  1.00            
ATOM    131   CA GLY A  16      -3.909  26.679  18.589  3.00  1.00            
ATOM    132    C GLY A  16      -4.278  25.598  17.615  3.00  1.00            
ATOM    133    O GLY A  16      -4.282  25.806  16.403  3.00  1.00            
ATOM    134    N GLY A  17      -4.603  24.402  18.149  3.00  1.00            
ATOM    135   CA GLY A  17      -5.050  23.285  17.375  3.00  1.00            
ATOM    136    C GLY A  17      -4.066  22.916  16.311  3.00  1.00            
ATOM    137    O GLY A  17      -4.444  22.803  15.146  3.00  1.00            
ATOM    138    N GLN A  18      -2.777  22.728  16.645  4.00  1.00            
ATOM    139   CA GLN A  18      -1.915  22.360  15.560  4.00  1.00            
ATOM    140   CB GLN A  18      -1.201  23.557  14.913  4.00  1.00            
ATOM    141   CG GLN A  18      -0.343  23.180  13.703  4.00  1.00            
ATOM    142   CD GLN A  18      -1.260  23.068  12.493  4.00  1.00            
ATOM    143  OE1 GLN A  18      -2.445  23.389  12.565  4.00  1.00            
ATOM    144  NE2 GLN A  18      -0.699  22.614  11.341  4.00  1.00            
ATOM    145    C GLN A  18      -0.841  21.446  16.057  4.00  1.00            
ATOM    146    O GLN A  18      -0.596  21.341  17.257  4.00  1.00            
ATOM    147    N LEU A  19      -0.194  20.726  15.116  4.00  1.00            
ATOM    148   CA LEU A  19       0.925  19.902  15.467  4.00  1.00            
ATOM    149   CB LEU A  19       0.709  18.397  15.185  4.00  1.00            
ATOM    150   CG LEU A  19       1.771  17.436  15.782  4.00  1.00            
ATOM    151  CD1 LEU A  19       1.448  15.974  15.435  4.00  1.00            
ATOM    152  CD2 LEU A  19       3.211  17.811  15.399  4.00  1.00            
ATOM    153    C LEU A  19       2.041  20.383  14.608  4.00  1.00            
ATOM    154    O LEU A  19       1.918  20.430  13.385  4.00  1.00            
ATOM    155    N LYS A  20       3.170  20.774  15.226  4.00  1.00            
ATOM    156   CA LYS A  20       4.233  21.246  14.400  4.00  1.00            
ATOM    157   CB LYS A  20       4.420  22.771  14.392  4.00  1.00            
ATOM    158   CG LYS A  20       3.339  23.499  13.597  4.00  1.00            
ATOM    159   CD LYS A  20       3.423  25.020  13.702  4.00  1.00            
ATOM    160   CE LYS A  20       2.532  25.733  12.686  4.00  1.00            
ATOM    161   NZ LYS A  20       2.950  25.359  11.317  4.00  1.00            
ATOM    162    C LYS A  20       5.526  20.656  14.849  4.00  1.00            
ATOM    163    O LYS A  20       5.641  20.139  15.959  4.00  1.00            
ATOM    164    N GLU A  21       6.537  20.697  13.954  4.00  1.00            
ATOM    165   CA GLU A  21       7.841  20.234  14.317  4.00  1.00            
ATOM    166   CB GLU A  21       8.547  19.366  13.259  4.00  1.00            
ATOM    167   CG GLU A  21       7.914  17.980  13.117  4.00  1.00            
ATOM    168   CD GLU A  21       8.890  17.064  12.394  4.00  1.00            
ATOM    169  OE1 GLU A  21       9.367  17.446  11.291  4.00  1.00            
ATOM    170  OE2 GLU A  21       9.174  15.965  12.943  4.00  1.00            
ATOM    171    C GLU A  21       8.667  21.459  14.547  4.00  1.00            
ATOM    172    O GLU A  21       8.680  22.367  13.718  4.00  1.00            
ATOM    173    N ALA A  22       9.378  21.531  15.692  4.00  1.00            
ATOM    174   CA ALA A  22      10.110  22.740  15.937  4.00  1.00            
ATOM    175   CB ALA A  22       9.418  23.700  16.915  4.00  1.00            
ATOM    176    C ALA A  22      11.460  22.432  16.490  4.00  1.00            
ATOM    177    O ALA A  22      11.712  21.338  16.991  4.00  1.00            
ATOM    178    N LEU A  23      12.384  23.414  16.391  4.00  1.00            
ATOM    179   CA LEU A  23      13.711  23.204  16.890  4.00  1.00            
ATOM    180   CB LEU A  23      14.845  23.735  15.995  4.00  1.00            
ATOM    181   CG LEU A  23      14.998  22.979  14.663  4.00  1.00            
ATOM    182  CD1 LEU A  23      13.820  23.273  13.718  4.00  1.00            
ATOM    183  CD2 LEU A  23      16.377  23.236  14.029  4.00  1.00            
ATOM    184    C LEU A  23      13.861  23.869  18.219  4.00  1.00            
ATOM    185    O LEU A  23      13.461  25.017  18.397  4.00  1.00            
ATOM    186    N LEU A  24      14.424  23.139  19.207  4.00  1.00            
ATOM    187   CA LEU A  24      14.714  23.736  20.482  4.00  1.00            
ATOM    188   CB LEU A  24      15.146  22.738  21.573  4.00  1.00            
ATOM    189   CG LEU A  24      14.066  21.762  22.067  4.00  1.00            
ATOM    190  CD1 LEU A  24      14.634  20.831  23.151  4.00  1.00            
ATOM    191  CD2 LEU A  24      12.807  22.506  22.538  4.00  1.00            
ATOM    192    C LEU A  24      15.917  24.546  20.237  4.00  1.00            
ATOM    193    O LEU A  24      16.875  24.073  19.627  4.00  1.00            
ATOM    194    N ASP A  25      15.920  25.801  20.698  1.00  1.00            
ATOM    195   CA ASP A  25      17.087  26.522  20.348  1.00  1.00            
ATOM    196   CB ASP A  25      16.888  27.553  19.211  1.00  1.00            
ATOM    197   CG ASP A  25      16.727  26.881  17.850  1.00  1.00            
ATOM    198  OD1 ASP A  25      16.267  25.711  17.789  1.00  1.00            
ATOM    199  OD2 ASP A  25      17.073  27.547  16.838  1.00  1.00            
ATOM    200    C ASP A  25      17.592  27.308  21.474  1.00  1.00            
ATOM    201    O ASP A  25      16.896  28.128  22.069  1.00  1.00            
ATOM    202    N THR A  26      18.847  27.028  21.807  3.00  1.00            
ATOM    203   CA THR A  26      19.489  27.845  22.758  3.00  1.00            
ATOM    204   CB THR A  26      20.740  27.250  23.297  3.00  1.00            
ATOM    205  OG1 THR A  26      21.183  27.957  24.446  3.00  1.00            
ATOM    206  CG2 THR A  26      21.773  27.360  22.186  3.00  1.00            
ATOM    207    C THR A  26      19.836  29.148  22.071  3.00  1.00            
ATOM    208    O THR A  26      19.882  30.202  22.702  3.00  1.00            
ATOM    209    N GLY A  27      20.075  29.083  20.737  3.00  1.00            
ATOM    210   CA GLY A  27      20.591  30.147  19.904  3.00  1.00            
ATOM    211    C GLY A  27      19.714  31.367  19.872  3.00  1.00            
ATOM    212    O GLY A  27      20.228  32.484  19.910  3.00  1.00            
ATOM    213    N ALA A  28      18.376  31.225  19.805  1.00  1.00            
ATOM    214   CA ALA A  28      17.585  32.409  19.587  1.00  1.00            
ATOM    215   CB ALA A  28      16.499  32.186  18.533  1.00  1.00            
ATOM    216    C ALA A  28      16.883  32.842  20.830  1.00  1.00            
ATOM    217    O ALA A  28      16.384  32.023  21.601  1.00  1.00            
ATOM    218    N ASP A  29      16.857  34.174  21.048  1.00  1.00            
ATOM    219   CA ASP A  29      16.206  34.772  22.178  1.00  1.00            
ATOM    220   CB ASP A  29      16.457  36.288  22.282  1.00  1.00            
ATOM    221   CG ASP A  29      17.941  36.492  22.561  1.00  1.00            
ATOM    222  OD1 ASP A  29      18.664  35.466  22.653  1.00  1.00            
ATOM    223  OD2 ASP A  29      18.372  37.672  22.681  1.00  1.00            
ATOM    224    C ASP A  29      14.722  34.574  22.080  1.00  1.00            
ATOM    225    O ASP A  29      14.088  34.110  23.027  1.00  1.00            
ATOM    226    N ASP A  30      14.132  34.902  20.912  1.00  1.00            
ATOM    227   CA ASP A  30      12.702  34.849  20.763  1.00  1.00            
ATOM    228   CB ASP A  30      12.128  35.945  19.846  1.00  1.00            
ATOM    229   CG ASP A  30      12.705  35.766  18.443  1.00  1.00            
ATOM    230  OD1 ASP A  30      13.888  35.346  18.340  1.00  1.00            
ATOM    231  OD2 ASP A  30      11.971  36.045  17.457  1.00  1.00            
ATOM    232    C ASP A  30      12.274  33.541  20.198  1.00  1.00            
ATOM    233    O ASP A  30      13.070  32.622  20.011  1.00  1.00            
ATOM    234    N THR A  31      10.956  33.444  19.926  1.00  1.00            
ATOM    235   CA THR A  31      10.391  32.258  19.368  1.00  1.00            
ATOM    236   CB THR A  31       9.168  31.774  20.079  1.00  1.00            
ATOM    237  OG1 THR A  31       8.142  32.748  19.976  1.00  1.00            
ATOM    238  CG2 THR A  31       9.524  31.514  21.551  1.00  1.00            
ATOM    239    C THR A  31       9.973  32.580  17.974  1.00  1.00            
ATOM    240    O THR A  31       9.395  33.633  17.713  1.00  1.00            
ATOM    241    N VAL A  32      10.278  31.671  17.027  4.00  1.00            
ATOM    242   CA VAL A  32       9.888  31.931  15.677  4.00  1.00            
ATOM    243   CB VAL A  32      11.038  32.189  14.749  4.00  1.00            
ATOM    244  CG1 VAL A  32      10.492  32.343  13.320  4.00  1.00            
ATOM    245  CG2 VAL A  32      11.790  33.427  15.263  4.00  1.00            
ATOM    246    C VAL A  32       9.145  30.747  15.174  4.00  1.00            
ATOM    247    O VAL A  32       9.395  29.615  15.589  4.00  1.00            
ATOM    248    N LEU A  33       8.187  30.998  14.263  4.00  1.00            
ATOM    249   CA LEU A  33       7.395  29.918  13.771  4.00  1.00            
ATOM    250   CB LEU A  33       5.961  29.918  14.326  4.00  1.00            
ATOM    251   CG LEU A  33       5.871  29.956  15.861  4.00  1.00            
ATOM    252  CD1 LEU A  33       4.425  29.734  16.333  4.00  1.00            
ATOM    253  CD2 LEU A  33       6.883  29.005  16.515  4.00  1.00            
ATOM    254    C LEU A  33       7.225  30.084  12.304  4.00  1.00            
ATOM    255    O LEU A  33       7.609  31.105  11.744  4.00  1.00            
ATOM    256    N GLU A  34       6.649  29.045  11.658  4.00  1.00            
ATOM    257   CA GLU A  34       6.296  29.039  10.263  4.00  1.00            
ATOM    258   CB GLU A  34       5.914  27.634   9.761  4.00  1.00            
ATOM    259   CG GLU A  34       7.074  26.639   9.843  4.00  1.00            
ATOM    260   CD GLU A  34       6.528  25.224   9.688  4.00  1.00            
ATOM    261  OE1 GLU A  34       5.741  24.983   8.736  4.00  1.00            
ATOM    262  OE2 GLU A  34       6.892  24.362  10.536  4.00  1.00            
ATOM    263    C GLU A  34       5.067  29.907  10.204  4.00  1.00            
ATOM    264    O GLU A  34       4.444  30.157  11.235  4.00  1.00            
ATOM    265    N GLU A  35       4.682  30.407   9.011  1.00  1.00            
ATOM    266   CA GLU A  35       3.577  31.329   8.942  1.00  1.00            
ATOM    267   CB GLU A  35       3.321  31.892   7.535  1.00  1.00            
ATOM    268   CG GLU A  35       4.422  32.869   7.116  1.00  1.00            
ATOM    269   CD GLU A  35       4.160  33.331   5.691  1.00  1.00            
ATOM    270  OE1 GLU A  35       3.289  34.220   5.497  1.00  1.00            
ATOM    271  OE2 GLU A  35       4.838  32.797   4.773  1.00  1.00            
ATOM    272    C GLU A  35       2.336  30.704   9.475  1.00  1.00            
ATOM    273    O GLU A  35       2.061  29.525   9.258  1.00  1.00            
ATOM    274    N MET A  36       1.569  31.509  10.235  1.00  1.00            
ATOM    275   CA MET A  36       0.363  31.014  10.813  1.00  1.00            
ATOM    276   CB MET A  36       0.470  30.710  12.318  1.00  1.00            
ATOM    277   CG MET A  36      -0.834  30.182  12.916  1.00  1.00            
ATOM    278   SD MET A  36      -0.738  29.758  14.680  1.00  1.00            
ATOM    279   CE MET A  36       0.289  28.284  14.407  1.00  1.00            
ATOM    280    C MET A  36      -0.705  32.036  10.668  1.00  1.00            
ATOM    281    O MET A  36      -0.464  33.240  10.594  1.00  1.00            
ATOM    282    N ASN A  37      -1.934  31.515  10.582  1.00  1.00            
ATOM    283   CA ASN A  37      -3.140  32.255  10.433  1.00  1.00            
ATOM    284   CB ASN A  37      -4.304  31.371   9.939  1.00  1.00            
ATOM    285   CG ASN A  37      -5.358  32.255   9.282  1.00  1.00            
ATOM    286  OD1 ASN A  37      -6.415  31.779   8.867  1.00  1.00            
ATOM    287  ND2 ASN A  37      -5.063  33.577   9.159  1.00  1.00            
ATOM    288    C ASN A  37      -3.567  32.893  11.723  1.00  1.00            
ATOM    289    O ASN A  37      -4.327  33.859  11.699  1.00  1.00            
ATOM    290    N LEU A  38      -3.080  32.366  12.874  1.00  1.00            
ATOM    291   CA LEU A  38      -3.553  32.685  14.209  1.00  1.00            
ATOM    292   CB LEU A  38      -2.593  32.311  15.343  1.00  1.00            
ATOM    293   CG LEU A  38      -1.438  33.315  15.542  1.00  1.00            
ATOM    294  CD1 LEU A  38      -0.522  32.878  16.693  1.00  1.00            
ATOM    295  CD2 LEU A  38      -0.682  33.575  14.231  1.00  1.00            
ATOM    296    C LEU A  38      -3.884  34.136  14.361  1.00  1.00            
ATOM    297    O LEU A  38      -3.179  35.071  13.967  1.00  1.00            
ATOM    298    N PRO A  39      -5.054  34.250  14.920  1.00  1.00            
ATOM    299   CA PRO A  39      -5.663  35.525  15.219  1.00  1.00            
ATOM    300   CD PRO A  39      -6.037  33.243  14.573  1.00  1.00            
ATOM    301   CB PRO A  39      -7.163  35.234  15.344  1.00  1.00            
ATOM    302   CG PRO A  39      -7.378  33.985  14.481  1.00  1.00            
ATOM    303    C PRO A  39      -5.154  36.254  16.410  1.00  1.00            
ATOM    304    O PRO A  39      -4.372  35.705  17.181  1.00  1.00            
ATOM    305    N GLY A  40      -5.594  37.527  16.534  1.00  1.00            
ATOM    306   CA GLY A  40      -5.252  38.372  17.638  1.00  1.00            
ATOM    307    C GLY A  40      -4.813  39.679  17.063  1.00  1.00            
ATOM    308    O GLY A  40      -4.838  39.876  15.849  1.00  1.00            
ATOM    309    N LYS A  41      -4.422  40.627  17.938  1.00  1.00            
ATOM    310   CA LYS A  41      -3.903  41.879  17.472  1.00  1.00            
ATOM    311   CB LYS A  41      -4.262  43.086  18.362  1.00  1.00            
ATOM    312   CG LYS A  41      -3.550  43.130  19.718  1.00  1.00            
ATOM    313   CD LYS A  41      -3.806  41.919  20.618  1.00  1.00            
ATOM    314   CE LYS A  41      -3.094  42.021  21.969  1.00  1.00            
ATOM    315   NZ LYS A  41      -3.296  40.783  22.755  1.00  1.00            
ATOM    316    C LYS A  41      -2.424  41.717  17.498  1.00  1.00            
ATOM    317    O LYS A  41      -1.906  40.935  18.293  1.00  1.00            
ATOM    318    N TRP A  42      -1.682  42.427  16.626  1.00  1.00            
ATOM    319   CA TRP A  42      -0.290  42.121  16.675  1.00  1.00            
ATOM    320   CB TRP A  42       0.126  41.030  15.669  1.00  1.00            
ATOM    321   CG TRP A  42       0.002  41.440  14.221  1.00  1.00            
ATOM    322  CD2 TRP A  42      -1.242  41.639  13.532  1.00  1.00            
ATOM    323  CD1 TRP A  42       0.989  41.717  13.319  1.00  1.00            
ATOM    324  NE1 TRP A  42       0.437  42.066  12.110  1.00  1.00            
ATOM    325  CE2 TRP A  42      -0.935  42.024  12.226  1.00  1.00            
ATOM    326  CE3 TRP A  42      -2.535  41.511  13.954  1.00  1.00            
ATOM    327  CZ2 TRP A  42      -1.920  42.290  11.318  1.00  1.00            
ATOM    328  CZ3 TRP A  42      -3.525  41.776  13.034  1.00  1.00            
ATOM    329  CH2 TRP A  42      -3.224  42.158  11.741  1.00  1.00            
ATOM    330    C TRP A  42       0.556  43.306  16.389  1.00  1.00            
ATOM    331    O TRP A  42       0.080  44.380  16.021  1.00  1.00            
ATOM    332    N LYS A  43       1.873  43.105  16.594  4.00  1.00            
ATOM    333   CA LYS A  43       2.833  44.134  16.345  4.00  1.00            
ATOM    334   CB LYS A  43       3.472  44.695  17.627  4.00  1.00            
ATOM    335   CG LYS A  43       2.467  45.460  18.500  4.00  1.00            
ATOM    336   CD LYS A  43       2.940  45.706  19.932  4.00  1.00            
ATOM    337   CE LYS A  43       4.026  46.779  20.053  4.00  1.00            
ATOM    338   NZ LYS A  43       3.418  48.128  20.037  4.00  1.00            
ATOM    339    C LYS A  43       3.911  43.562  15.477  4.00  1.00            
ATOM    340    O LYS A  43       4.194  42.369  15.503  4.00  1.00            
ATOM    341    N PRO A  44       4.475  44.415  14.668  4.00  0.00            
ATOM    342   CA PRO A  44       5.532  44.015  13.782  4.00  0.00            
ATOM    343   CD PRO A  44       3.763  45.581  14.177  4.00  0.00            
ATOM    344   CB PRO A  44       5.589  45.068  12.675  4.00  0.00            
ATOM    345   CG PRO A  44       4.767  46.248  13.222  4.00  0.00            
ATOM    346    C PRO A  44       6.802  43.885  14.548  4.00  0.00            
ATOM    347    O PRO A  44       6.945  44.557  15.573  4.00  0.00            
ATOM    348    N LYS A  45       7.739  43.030  14.090  4.00  0.00            
ATOM    349   CA LYS A  45       8.974  42.877  14.796  4.00  0.00            
ATOM    350   CB LYS A  45       8.894  41.744  15.840  4.00  0.00            
ATOM    351   CG LYS A  45       9.977  41.757  16.922  4.00  0.00            
ATOM    352   CD LYS A  45       9.658  40.828  18.103  4.00  0.00            
ATOM    353   CE LYS A  45      10.734  40.816  19.193  4.00  0.00            
ATOM    354   NZ LYS A  45      10.406  39.808  20.226  4.00  0.00            
ATOM    355    C LYS A  45      10.016  42.513  13.776  4.00  0.00            
ATOM    356    O LYS A  45       9.776  41.672  12.910  4.00  0.00            
ATOM    357    N MET A  46      11.201  43.157  13.837  4.00  0.00            
ATOM    358   CA MET A  46      12.251  42.814  12.916  4.00  0.00            
ATOM    359   CB MET A  46      13.173  43.989  12.552  4.00  0.00            
ATOM    360   CG MET A  46      12.534  44.997  11.595  4.00  0.00            
ATOM    361   SD MET A  46      12.279  44.362   9.910  4.00  0.00            
ATOM    362   CE MET A  46      14.018  44.528   9.411  4.00  0.00            
ATOM    363    C MET A  46      13.085  41.782  13.629  4.00  0.00            
ATOM    364    O MET A  46      13.559  42.017  14.739  4.00  0.00            
ATOM    365    N ILE A  47      13.260  40.594  13.008  4.00  0.00            
ATOM    366   CA ILE A  47      13.963  39.477  13.593  4.00  0.00            
ATOM    367   CB ILE A  47      13.842  38.219  12.787  4.00  0.00            
ATOM    368  CG1 ILE A  47      12.396  37.698  12.850  4.00  0.00            
ATOM    369  CG2 ILE A  47      14.878  37.214  13.319  4.00  0.00            
ATOM    370  CD1 ILE A  47      11.956  37.308  14.259  4.00  0.00            
ATOM    371    C ILE A  47      15.417  39.760  13.783  4.00  0.00            
ATOM    372    O ILE A  47      15.976  39.443  14.826  4.00  0.00            
ATOM    373    N GLY A  48      16.099  40.346  12.791  4.00  0.00            
ATOM    374   CA GLY A  48      17.507  40.552  12.975  4.00  0.00            
ATOM    375    C GLY A  48      18.155  39.441  12.258  4.00  0.00            
ATOM    376    O GLY A  48      19.181  39.614  11.601  4.00  0.00            
ATOM    377    N GLY A  49      17.548  38.251  12.403  4.00  0.00            
ATOM    378   CA GLY A  49      17.979  37.081  11.714  4.00  0.00            
ATOM    379    C GLY A  49      19.452  36.912  11.938  4.00  0.00            
ATOM    380    O GLY A  49      20.054  37.553  12.796  4.00  0.00            
ATOM    381    N ILE A  50      20.086  36.025  11.154  3.00  0.00            
ATOM    382   CA ILE A  50      21.500  35.840  11.290  3.00  0.00            
ATOM    383   CB ILE A  50      22.018  34.656  10.509  3.00  0.00            
ATOM    384  CG1 ILE A  50      21.771  34.823   8.997  3.00  0.00            
ATOM    385  CG2 ILE A  50      21.378  33.388  11.096  3.00  0.00            
ATOM    386  CD1 ILE A  50      22.616  33.908   8.115  3.00  0.00            
ATOM    387    C ILE A  50      22.216  37.058  10.807  3.00  0.00            
ATOM    388    O ILE A  50      23.118  37.572  11.467  3.00  0.00            
ATOM    389    N GLY A  51      21.799  37.560   9.631  3.00  0.00            
ATOM    390   CA GLY A  51      22.408  38.685   8.995  3.00  0.00            
ATOM    391    C GLY A  51      21.271  39.353   8.304  3.00  0.00            
ATOM    392    O GLY A  51      21.258  40.569   8.116  3.00  0.00            
ATOM    393    N GLY A  52      20.270  38.537   7.918  4.00  0.00            
ATOM    394   CA GLY A  52      19.133  39.029   7.201  4.00  0.00            
ATOM    395    C GLY A  52      18.086  39.536   8.127  4.00  0.00            
ATOM    396    O GLY A  52      18.113  39.277   9.328  4.00  0.00            
ATOM    397    N PHE A  53      17.108  40.271   7.559  4.00  0.00            
ATOM    398   CA PHE A  53      16.031  40.785   8.349  4.00  0.00            
ATOM    399   CB PHE A  53      15.721  42.270   8.082  4.00  0.00            
ATOM    400   CG PHE A  53      16.922  43.082   8.438  4.00  0.00            
ATOM    401  CD1 PHE A  53      17.943  43.236   7.528  4.00  0.00            
ATOM    402  CD2 PHE A  53      17.031  43.693   9.667  4.00  0.00            
ATOM    403  CE1 PHE A  53      19.055  43.982   7.834  4.00  0.00            
ATOM    404  CE2 PHE A  53      18.143  44.443   9.977  4.00  0.00            
ATOM    405   CZ PHE A  53      19.159  44.589   9.063  4.00  0.00            
ATOM    406    C PHE A  53      14.799  40.029   7.956  4.00  0.00            
ATOM    407    O PHE A  53      14.346  40.125   6.816  4.00  0.00            
ATOM    408    N ILE A  54      14.223  39.240   8.885  4.00  0.00            
ATOM    409   CA ILE A  54      12.992  38.584   8.556  4.00  0.00            
ATOM    410   CB ILE A  54      12.997  37.096   8.763  4.00  0.00            
ATOM    411  CG1 ILE A  54      13.286  36.717  10.218  4.00  0.00            
ATOM    412  CG2 ILE A  54      13.987  36.500   7.750  4.00  0.00            
ATOM    413  CD1 ILE A  54      13.045  35.234  10.502  4.00  0.00            
ATOM    414    C ILE A  54      11.929  39.256   9.366  4.00  0.00            
ATOM    415    O ILE A  54      11.923  39.187  10.594  4.00  0.00            
ATOM    416    N LYS A  55      11.010  39.962   8.672  4.00  0.00            
ATOM    417   CA LYS A  55       9.974  40.707   9.333  4.00  0.00            
ATOM    418   CB LYS A  55       9.222  41.687   8.411  4.00  0.00            
ATOM    419   CG LYS A  55       8.313  42.659   9.169  4.00  0.00            
ATOM    420   CD LYS A  55       7.853  43.858   8.336  4.00  0.00            
ATOM    421   CE LYS A  55       8.877  44.994   8.268  4.00  0.00            
ATOM    422   NZ LYS A  55       9.803  44.786   7.131  4.00  0.00            
ATOM    423    C LYS A  55       9.010  39.730   9.894  4.00  0.00            
ATOM    424    O LYS A  55       8.824  38.645   9.343  4.00  0.00            
ATOM    425    N VAL A  56       8.377  40.073  11.031  4.00  0.00            
ATOM    426   CA VAL A  56       7.536  39.073  11.601  4.00  0.00            
ATOM    427   CB VAL A  56       8.193  38.312  12.713  4.00  0.00            
ATOM    428  CG1 VAL A  56       9.422  37.573  12.156  4.00  0.00            
ATOM    429  CG2 VAL A  56       8.518  39.301  13.845  4.00  0.00            
ATOM    430    C VAL A  56       6.317  39.664  12.183  4.00  0.00            
ATOM    431    O VAL A  56       6.205  40.870  12.398  4.00  0.00            
ATOM    432    N ARG A  57       5.350  38.767  12.423  4.00  0.00            
ATOM    433   CA ARG A  57       4.145  39.132  13.076  4.00  0.00            
ATOM    434   CB ARG A  57       2.895  38.421  12.529  4.00  0.00            
ATOM    435   CG ARG A  57       2.636  38.670  11.042  4.00  0.00            
ATOM    436   CD ARG A  57       1.315  38.070  10.555  4.00  0.00            
ATOM    437   NE ARG A  57       1.370  37.998   9.068  4.00  0.00            
ATOM    438   CZ ARG A  57       0.552  37.127   8.405  4.00  0.00            
ATOM    439  NH1 ARG A  57      -0.335  36.362   9.109  4.00  0.00            
ATOM    440  NH2 ARG A  57       0.626  37.011   7.048  4.00  0.00            
ATOM    441    C ARG A  57       4.347  38.656  14.489  4.00  0.00            
ATOM    442    O ARG A  57       5.010  37.643  14.706  4.00  0.00            
ATOM    443    N GLN A  58       3.807  39.372  15.499  4.00  1.00            
ATOM    444   CA GLN A  58       4.099  38.970  16.850  4.00  1.00            
ATOM    445   CB GLN A  58       5.001  39.994  17.555  4.00  1.00            
ATOM    446   CG GLN A  58       5.372  39.659  18.998  4.00  1.00            
ATOM    447   CD GLN A  58       6.303  40.770  19.467  4.00  1.00            
ATOM    448  OE1 GLN A  58       6.690  41.639  18.687  4.00  1.00            
ATOM    449  NE2 GLN A  58       6.680  40.742  20.773  4.00  1.00            
ATOM    450    C GLN A  58       2.833  38.845  17.642  4.00  1.00            
ATOM    451    O GLN A  58       1.917  39.653  17.498  4.00  1.00            
ATOM    452    N TYR A  59       2.746  37.797  18.494  4.00  1.00            
ATOM    453   CA TYR A  59       1.607  37.661  19.359  4.00  1.00            
ATOM    454   CB TYR A  59       0.711  36.443  19.090  4.00  1.00            
ATOM    455   CG TYR A  59      -0.500  36.672  19.928  4.00  1.00            
ATOM    456  CD1 TYR A  59      -1.520  37.460  19.447  4.00  1.00            
ATOM    457  CD2 TYR A  59      -0.616  36.121  21.184  4.00  1.00            
ATOM    458  CE1 TYR A  59      -2.644  37.695  20.201  4.00  1.00            
ATOM    459  CE2 TYR A  59      -1.741  36.355  21.941  4.00  1.00            
ATOM    460   CZ TYR A  59      -2.758  37.137  21.450  4.00  1.00            
ATOM    461   OH TYR A  59      -3.913  37.376  22.226  4.00  1.00            
ATOM    462    C TYR A  59       2.142  37.502  20.748  4.00  1.00            
ATOM    463    O TYR A  59       3.055  36.712  20.982  4.00  1.00            
ATOM    464    N ASP A  60       1.592  38.270  21.709  4.00  1.00            
ATOM    465   CA ASP A  60       2.125  38.251  23.040  4.00  1.00            
ATOM    466   CB ASP A  60       1.560  39.369  23.932  4.00  1.00            
ATOM    467   CG ASP A  60       0.060  39.181  24.096  4.00  1.00            
ATOM    468  OD1 ASP A  60      -0.612  38.793  23.103  4.00  1.00            
ATOM    469  OD2 ASP A  60      -0.434  39.445  25.223  4.00  1.00            
ATOM    470    C ASP A  60       1.945  36.946  23.761  4.00  1.00            
ATOM    471    O ASP A  60       2.925  36.383  24.245  4.00  1.00            
ATOM    472    N GLN A  61       0.715  36.394  23.860  4.00  1.00            
ATOM    473   CA GLN A  61       0.658  35.177  24.621  4.00  1.00            
ATOM    474   CB GLN A  61       0.128  35.354  26.058  4.00  1.00            
ATOM    475   CG GLN A  61       1.074  36.199  26.920  4.00  1.00            
ATOM    476   CD GLN A  61       0.576  36.214  28.359  4.00  1.00            
ATOM    477  OE1 GLN A  61      -0.310  35.451  28.738  4.00  1.00            
ATOM    478  NE2 GLN A  61       1.179  37.107  29.187  4.00  1.00            
ATOM    479    C GLN A  61      -0.172  34.166  23.923  4.00  1.00            
ATOM    480    O GLN A  61      -1.376  34.334  23.749  4.00  1.00            
ATOM    481    N ILE A  62       0.496  33.079  23.498  4.00  1.00            
ATOM    482   CA ILE A  62      -0.147  31.945  22.894  4.00  1.00            
ATOM    483   CB ILE A  62       0.297  31.661  21.495  4.00  1.00            
ATOM    484  CG1 ILE A  62      -0.445  30.433  20.934  4.00  1.00            
ATOM    485  CG2 ILE A  62       1.833  31.524  21.474  4.00  1.00            
ATOM    486  CD1 ILE A  62      -0.177  30.188  19.452  4.00  1.00            
ATOM    487    C ILE A  62       0.303  30.794  23.733  4.00  1.00            
ATOM    488    O ILE A  62       1.487  30.686  24.057  4.00  1.00            
ATOM    489    N PRO A  63      -0.581  29.937  24.150  4.00  1.00            
ATOM    490   CA PRO A  63      -0.102  28.837  24.931  4.00  1.00            
ATOM    491   CD PRO A  63      -1.935  30.306  24.505  4.00  1.00            
ATOM    492   CB PRO A  63      -1.324  28.263  25.665  4.00  1.00            
ATOM    493   CG PRO A  63      -2.528  28.986  25.033  4.00  1.00            
ATOM    494    C PRO A  63       0.556  27.907  23.966  4.00  1.00            
ATOM    495    O PRO A  63       0.038  27.732  22.864  4.00  1.00            
ATOM    496    N VAL A  64       1.707  27.316  24.334  4.00  1.00            
ATOM    497   CA VAL A  64       2.352  26.413  23.430  4.00  1.00            
ATOM    498   CB VAL A  64       3.644  26.954  22.894  4.00  1.00            
ATOM    499  CG1 VAL A  64       4.611  27.205  24.066  4.00  1.00            
ATOM    500  CG2 VAL A  64       4.182  25.965  21.849  4.00  1.00            
ATOM    501    C VAL A  64       2.658  25.181  24.225  4.00  1.00            
ATOM    502    O VAL A  64       3.150  25.272  25.349  4.00  1.00            
ATOM    503    N GLU A  65       2.356  23.982  23.685  4.00  1.00            
ATOM    504   CA GLU A  65       2.695  22.820  24.455  4.00  1.00            
ATOM    505   CB GLU A  65       1.543  21.822  24.661  4.00  1.00            
ATOM    506   CG GLU A  65       0.532  22.325  25.695  4.00  1.00            
ATOM    507   CD GLU A  65      -0.521  21.249  25.904  4.00  1.00            
ATOM    508  OE1 GLU A  65      -1.297  20.988  24.947  4.00  1.00            
ATOM    509  OE2 GLU A  65      -0.563  20.674  27.024  4.00  1.00            
ATOM    510    C GLU A  65       3.849  22.134  23.786  4.00  1.00            
ATOM    511    O GLU A  65       3.705  21.511  22.736  4.00  1.00            
ATOM    512    N ILE A  66       5.044  22.262  24.402  4.00  1.00            
ATOM    513   CA ILE A  66       6.276  21.736  23.879  4.00  1.00            
ATOM    514   CB ILE A  66       7.492  22.252  24.601  4.00  1.00            
ATOM    515  CG1 ILE A  66       8.776  21.772  23.901  4.00  1.00            
ATOM    516  CG2 ILE A  66       7.395  21.823  26.072  4.00  1.00            
ATOM    517  CD1 ILE A  66       8.974  22.352  22.500  4.00  1.00            
ATOM    518    C ILE A  66       6.348  20.239  23.902  4.00  1.00            
ATOM    519    O ILE A  66       6.768  19.626  22.927  4.00  1.00            
ATOM    520    N CYS A  67       5.998  19.595  25.026  3.00  1.00            
ATOM    521   CA CYS A  67       6.040  18.159  25.062  3.00  1.00            
ATOM    522   CB CYS A  67       7.462  17.594  25.217  3.00  1.00            
ATOM    523   SG CYS A  67       7.489  15.776  25.268  3.00  1.00            
ATOM    524    C CYS A  67       5.281  17.793  26.283  3.00  1.00            
ATOM    525    O CYS A  67       5.783  17.096  27.163  3.00  1.00            
ATOM    526    N GLY A  68       4.027  18.265  26.359  3.00  1.00            
ATOM    527   CA GLY A  68       3.269  18.029  27.543  3.00  1.00            
ATOM    528    C GLY A  68       3.754  19.058  28.509  3.00  1.00            
ATOM    529    O GLY A  68       3.327  19.103  29.662  3.00  1.00            
ATOM    530    N HIS A  69       4.685  19.919  28.048  4.00  1.00            
ATOM    531   CA HIS A  69       5.187  20.950  28.904  4.00  1.00            
ATOM    532  ND1 HIS A  69       7.742  19.527  30.565  4.00  1.00            
ATOM    533   CG HIS A  69       7.412  19.839  29.266  4.00  1.00            
ATOM    534   CB HIS A  69       6.715  21.100  28.847  4.00  1.00            
ATOM    535  NE2 HIS A  69       8.402  17.811  29.315  4.00  1.00            
ATOM    536  CD2 HIS A  69       7.823  18.780  28.515  4.00  1.00            
ATOM    537  CE1 HIS A  69       8.330  18.304  30.538  4.00  1.00            
ATOM    538    C HIS A  69       4.548  22.215  28.446  4.00  1.00            
ATOM    539    O HIS A  69       4.982  22.838  27.479  4.00  1.00            
ATOM    540    N LYS A  70       3.481  22.627  29.156  4.00  1.00            
ATOM    541   CA LYS A  70       2.732  23.780  28.760  4.00  1.00            
ATOM    542   CB LYS A  70       1.369  23.888  29.470  4.00  1.00            
ATOM    543   CG LYS A  70       1.466  24.016  30.992  4.00  1.00            
ATOM    544   CD LYS A  70       0.109  24.256  31.656  4.00  1.00            
ATOM    545   CE LYS A  70       0.203  24.637  33.134  4.00  1.00            
ATOM    546   NZ LYS A  70       0.913  23.580  33.889  4.00  1.00            
ATOM    547    C LYS A  70       3.518  24.997  29.057  4.00  1.00            
ATOM    548    O LYS A  70       4.203  25.089  30.073  4.00  1.00            
ATOM    549    N ALA A  71       3.442  25.973  28.137  4.00  1.00            
ATOM    550   CA ALA A  71       4.186  27.168  28.346  4.00  1.00            
ATOM    551   CB ALA A  71       5.583  27.137  27.706  4.00  1.00            
ATOM    552    C ALA A  71       3.442  28.296  27.730  4.00  1.00            
ATOM    553    O ALA A  71       2.571  28.099  26.885  4.00  1.00            
ATOM    554    N ILE A  72       3.759  29.523  28.182  4.00  1.00            
ATOM    555   CA ILE A  72       3.117  30.676  27.634  4.00  1.00            
ATOM    556   CB ILE A  72       2.149  31.325  28.579  4.00  1.00            
ATOM    557  CG1 ILE A  72       1.345  32.421  27.859  4.00  1.00            
ATOM    558  CG2 ILE A  72       2.939  31.829  29.797  4.00  1.00            
ATOM    559  CD1 ILE A  72       0.385  31.887  26.797  4.00  1.00            
ATOM    560    C ILE A  72       4.164  31.679  27.305  4.00  1.00            
ATOM    561    O ILE A  72       5.169  31.790  28.006  4.00  1.00            
ATOM    562    N GLY A  73       3.968  32.441  26.210  4.00  1.00            
ATOM    563   CA GLY A  73       4.975  33.410  25.919  4.00  1.00            
ATOM    564    C GLY A  73       4.730  34.055  24.591  4.00  1.00            
ATOM    565    O GLY A  73       3.686  33.868  23.967  4.00  1.00            
ATOM    566    N THR A  74       5.728  34.846  24.135  4.00  1.00            
ATOM    567   CA THR A  74       5.644  35.585  22.907  4.00  1.00            
ATOM    568   CB THR A  74       6.607  36.732  22.831  4.00  1.00            
ATOM    569  OG1 THR A  74       6.342  37.515  21.677  4.00  1.00            
ATOM    570  CG2 THR A  74       8.045  36.188  22.793  4.00  1.00            
ATOM    571    C THR A  74       5.931  34.664  21.763  4.00  1.00            
ATOM    572    O THR A  74       6.732  33.740  21.893  4.00  1.00            
ATOM    573    N VAL A  75       5.250  34.882  20.613  4.00  1.00            
ATOM    574   CA VAL A  75       5.498  34.076  19.450  4.00  1.00            
ATOM    575   CB VAL A  75       4.454  33.036  19.173  4.00  1.00            
ATOM    576  CG1 VAL A  75       4.498  31.996  20.304  4.00  1.00            
ATOM    577  CG2 VAL A  75       3.094  33.733  19.011  4.00  1.00            
ATOM    578    C VAL A  75       5.580  34.966  18.262  4.00  1.00            
ATOM    579    O VAL A  75       4.909  35.995  18.185  4.00  1.00            
ATOM    580    N LEU A  76       6.451  34.594  17.307  4.00  1.00            
ATOM    581   CA LEU A  76       6.568  35.359  16.109  4.00  1.00            
ATOM    582   CB LEU A  76       7.984  35.883  15.817  4.00  1.00            
ATOM    583   CG LEU A  76       8.446  36.964  16.810  4.00  1.00            
ATOM    584  CD1 LEU A  76       9.831  37.514  16.433  4.00  1.00            
ATOM    585  CD2 LEU A  76       7.387  38.068  16.960  4.00  1.00            
ATOM    586    C LEU A  76       6.165  34.471  14.960  4.00  1.00            
ATOM    587    O LEU A  76       6.366  33.258  15.007  4.00  1.00            
ATOM    588    N VAL A  77       5.552  35.058  13.906  4.00  1.00            
ATOM    589   CA VAL A  77       5.150  34.312  12.739  4.00  1.00            
ATOM    590   CB VAL A  77       3.721  34.537  12.347  4.00  1.00            
ATOM    591  CG1 VAL A  77       3.452  33.813  11.018  4.00  1.00            
ATOM    592  CG2 VAL A  77       2.820  34.088  13.509  4.00  1.00            
ATOM    593    C VAL A  77       5.990  34.822  11.611  4.00  1.00            
ATOM    594    O VAL A  77       6.253  36.020  11.527  4.00  1.00            
ATOM    595    N GLY A  78       6.449  33.919  10.719  4.00  1.00            
ATOM    596   CA GLY A  78       7.242  34.356   9.607  4.00  1.00            
ATOM    597    C GLY A  78       7.754  33.136   8.890  4.00  1.00            
ATOM    598    O GLY A  78       7.681  32.021   9.397  4.00  1.00            
ATOM    599    N PRO A  79       8.251  33.313   7.700  1.00  1.00            
ATOM    600   CA PRO A  79       8.740  32.204   6.916  1.00  1.00            
ATOM    601   CD PRO A  79       8.870  34.569   7.322  1.00  1.00            
ATOM    602   CB PRO A  79       9.407  32.846   5.701  1.00  1.00            
ATOM    603   CG PRO A  79       9.899  34.205   6.238  1.00  1.00            
ATOM    604    C PRO A  79       9.677  31.218   7.556  1.00  1.00            
ATOM    605    O PRO A  79       9.246  30.103   7.837  1.00  1.00            
ATOM    606    N THR A  80      10.962  31.599   7.741  1.00  1.00            
ATOM    607   CA THR A  80      12.003  30.818   8.360  1.00  1.00            
ATOM    608   CB THR A  80      11.572  29.674   9.216  1.00  1.00            
ATOM    609  OG1 THR A  80      10.512  30.067  10.076  1.00  1.00            
ATOM    610  CG2 THR A  80      12.782  29.473  10.136  1.00  1.00            
ATOM    611    C THR A  80      12.979  30.419   7.264  1.00  1.00            
ATOM    612    O THR A  80      13.660  31.347   6.832  1.00  1.00            
ATOM    613    N PRO A  81      13.208  29.219   6.709  1.00  1.00            
ATOM    614   CA PRO A  81      12.622  27.927   7.028  1.00  1.00            
ATOM    615   CD PRO A  81      13.725  29.226   5.350  1.00  1.00            
ATOM    616   CB PRO A  81      12.761  27.059   5.778  1.00  1.00            
ATOM    617   CG PRO A  81      13.860  27.749   4.957  1.00  1.00            
ATOM    618    C PRO A  81      13.198  27.295   8.235  1.00  1.00            
ATOM    619    O PRO A  81      14.390  27.448   8.499  1.00  1.00            
ATOM    620    N VAL A  82      12.306  26.620   8.975  1.00  1.00            
ATOM    621   CA VAL A  82      12.489  25.886  10.182  1.00  1.00            
ATOM    622   CB VAL A  82      13.872  25.836  10.793  1.00  1.00            
ATOM    623  CG1 VAL A  82      14.816  25.097   9.828  1.00  1.00            
ATOM    624  CG2 VAL A  82      14.335  27.232  11.226  1.00  1.00            
ATOM    625    C VAL A  82      11.515  26.493  11.140  1.00  1.00            
ATOM    626    O VAL A  82      10.977  27.570  10.893  1.00  1.00            
ATOM    627    N ASN A  83      11.205  25.795  12.240  1.00  1.00            
ATOM    628   CA ASN A  83      10.339  26.361  13.233  1.00  1.00            
ATOM    629   CB ASN A  83       9.191  25.412  13.615  1.00  1.00            
ATOM    630   CG ASN A  83       8.106  26.197  14.331  1.00  1.00            
ATOM    631  OD1 ASN A  83       7.026  26.414  13.787  1.00  1.00            
ATOM    632  ND2 ASN A  83       8.390  26.626  15.590  1.00  1.00            
ATOM    633    C ASN A  83      11.276  26.438  14.410  1.00  1.00            
ATOM    634    O ASN A  83      11.999  25.479  14.666  1.00  1.00            
ATOM    635    N ILE A  84      11.334  27.568  15.147  4.00  1.00            
ATOM    636   CA ILE A  84      12.332  27.630  16.188  4.00  1.00            
ATOM    637   CB ILE A  84      13.343  28.722  15.983  4.00  1.00            
ATOM    638  CG1 ILE A  84      14.041  28.583  14.620  4.00  1.00            
ATOM    639  CG2 ILE A  84      14.314  28.689  17.176  4.00  1.00            
ATOM    640  CD1 ILE A  84      13.134  28.914  13.433  4.00  1.00            
ATOM    641    C ILE A  84      11.671  27.938  17.497  4.00  1.00            
ATOM    642    O ILE A  84      10.750  28.749  17.574  4.00  1.00            
ATOM    643    N ILE A  85      12.137  27.268  18.571  4.00  1.00            
ATOM    644   CA ILE A  85      11.678  27.546  19.899  4.00  1.00            
ATOM    645   CB ILE A  85      11.232  26.347  20.670  4.00  1.00            
ATOM    646  CG1 ILE A  85       9.960  25.750  20.047  4.00  1.00            
ATOM    647  CG2 ILE A  85      11.073  26.792  22.129  4.00  1.00            
ATOM    648  CD1 ILE A  85       8.775  26.715  20.037  4.00  1.00            
ATOM    649    C ILE A  85      12.871  28.116  20.602  4.00  1.00            
ATOM    650    O ILE A  85      13.938  27.506  20.611  4.00  1.00            
ATOM    651    N GLY A  86      12.732  29.314  21.205  1.00  1.00            
ATOM    652   CA GLY A  86      13.891  29.957  21.755  1.00  1.00            
ATOM    653    C GLY A  86      13.938  29.912  23.238  1.00  1.00            
ATOM    654    O GLY A  86      13.439  28.999  23.894  1.00  1.00            
ATOM    655    N ARG A  87      14.586  30.964  23.772  2.00  1.00            
ATOM    656   CA ARG A  87      14.860  31.167  25.157  2.00  1.00            
ATOM    657   CB ARG A  87      15.637  32.471  25.410  2.00  1.00            
ATOM    658   CG ARG A  87      15.731  32.877  26.883  2.00  1.00            
ATOM    659   CD ARG A  87      14.565  33.760  27.342  2.00  1.00            
ATOM    660   NE ARG A  87      14.834  34.188  28.744  2.00  1.00            
ATOM    661   CZ ARG A  87      13.984  35.053  29.369  2.00  1.00            
ATOM    662  NH1 ARG A  87      12.860  35.490  28.730  2.00  1.00            
ATOM    663  NH2 ARG A  87      14.257  35.480  30.637  2.00  1.00            
ATOM    664    C ARG A  87      13.585  31.283  25.937  2.00  1.00            
ATOM    665    O ARG A  87      13.471  30.696  27.013  2.00  1.00            
ATOM    666    N ASN A  88      12.580  32.020  25.413  2.00  1.00            
ATOM    667   CA ASN A  88      11.385  32.253  26.183  2.00  1.00            
ATOM    668   CB ASN A  88      10.304  33.060  25.442  2.00  1.00            
ATOM    669   CG ASN A  88      10.680  34.531  25.511  2.00  1.00            
ATOM    670  OD1 ASN A  88      11.400  34.958  26.412  2.00  1.00            
ATOM    671  ND2 ASN A  88      10.167  35.334  24.541  2.00  1.00            
ATOM    672    C ASN A  88      10.782  30.950  26.548  2.00  1.00            
ATOM    673    O ASN A  88      10.455  30.711  27.710  2.00  1.00            
ATOM    674    N LEU A  89      10.636  30.054  25.568  2.00  1.00            
ATOM    675   CA LEU A  89      10.056  28.803  25.918  2.00  1.00            
ATOM    676   CB LEU A  89       9.820  27.840  24.739  2.00  1.00            
ATOM    677   CG LEU A  89       9.364  26.444  25.228  2.00  1.00            
ATOM    678  CD1 LEU A  89       7.977  26.495  25.885  2.00  1.00            
ATOM    679  CD2 LEU A  89       9.476  25.366  24.138  2.00  1.00            
ATOM    680    C LEU A  89      10.963  28.056  26.829  2.00  1.00            
ATOM    681    O LEU A  89      10.527  27.447  27.806  2.00  1.00            
ATOM    682    N LEU A  90      12.271  28.107  26.541  2.00  1.00            
ATOM    683   CA LEU A  90      13.208  27.306  27.262  2.00  1.00            
ATOM    684   CB LEU A  90      14.646  27.558  26.786  2.00  1.00            
ATOM    685   CG LEU A  90      14.889  27.113  25.330  2.00  1.00            
ATOM    686  CD1 LEU A  90      16.341  27.364  24.898  2.00  1.00            
ATOM    687  CD2 LEU A  90      14.442  25.660  25.108  2.00  1.00            
ATOM    688    C LEU A  90      13.131  27.640  28.713  2.00  1.00            
ATOM    689    O LEU A  90      13.133  26.753  29.565  2.00  1.00            
ATOM    690    N THR A  91      13.051  28.932  29.044  2.00  1.00            
ATOM    691   CA THR A  91      13.010  29.289  30.425  2.00  1.00            
ATOM    692   CB THR A  91      12.969  30.777  30.623  2.00  1.00            
ATOM    693  OG1 THR A  91      14.115  31.375  30.039  2.00  1.00            
ATOM    694  CG2 THR A  91      12.918  31.080  32.130  2.00  1.00            
ATOM    695    C THR A  91      11.766  28.727  31.025  2.00  1.00            
ATOM    696    O THR A  91      11.783  28.183  32.129  2.00  1.00            
ATOM    697    N GLN A  92      10.648  28.831  30.290  2.00  1.00            
ATOM    698   CA GLN A  92       9.391  28.396  30.814  2.00  1.00            
ATOM    699   CB GLN A  92       8.246  28.578  29.801  2.00  1.00            
ATOM    700   CG GLN A  92       8.084  30.004  29.268  2.00  1.00            
ATOM    701   CD GLN A  92       7.487  30.902  30.344  2.00  1.00            
ATOM    702  OE1 GLN A  92       6.882  31.930  30.037  2.00  1.00            
ATOM    703  NE2 GLN A  92       7.659  30.522  31.641  2.00  1.00            
ATOM    704    C GLN A  92       9.487  26.934  31.088  2.00  1.00            
ATOM    705    O GLN A  92       9.090  26.468  32.155  2.00  1.00            
ATOM    706    N ILE A  93      10.046  26.171  30.133  2.00  1.00            
ATOM    707   CA ILE A  93      10.136  24.754  30.307  2.00  1.00            
ATOM    708   CB ILE A  93      10.605  24.005  29.092  2.00  1.00            
ATOM    709  CG1 ILE A  93      12.034  24.395  28.710  2.00  1.00            
ATOM    710  CG2 ILE A  93       9.576  24.232  27.972  2.00  1.00            
ATOM    711  CD1 ILE A  93      12.622  23.507  27.616  2.00  1.00            
ATOM    712    C ILE A  93      11.052  24.471  31.456  2.00  1.00            
ATOM    713    O ILE A  93      10.795  23.561  32.243  2.00  1.00            
ATOM    714    N GLY A  94      12.134  25.261  31.606  3.00  1.00            
ATOM    715   CA GLY A  94      13.049  24.992  32.677  3.00  1.00            
ATOM    716    C GLY A  94      14.157  24.143  32.146  3.00  1.00            
ATOM    717    O GLY A  94      14.769  23.373  32.885  3.00  1.00            
ATOM    718    N CYS A  95      14.429  24.258  30.831  1.00  1.00            
ATOM    719   CA CYS A  95      15.468  23.477  30.224  1.00  1.00            
ATOM    720   CB CYS A  95      15.356  23.323  28.698  1.00  1.00            
ATOM    721   SG CYS A  95      15.708  24.869  27.811  1.00  1.00            
ATOM    722    C CYS A  95      16.793  24.097  30.480  1.00  1.00            
ATOM    723    O CYS A  95      16.898  25.258  30.872  1.00  1.00            
ATOM    724    N THR A  96      17.849  23.287  30.277  4.00  1.00            
ATOM    725   CA THR A  96      19.184  23.765  30.432  4.00  1.00            
ATOM    726   CB THR A  96      19.739  23.562  31.809  4.00  1.00            
ATOM    727  OG1 THR A  96      19.842  22.172  32.088  4.00  1.00            
ATOM    728  CG2 THR A  96      18.809  24.240  32.828  4.00  1.00            
ATOM    729    C THR A  96      20.059  22.960  29.532  4.00  1.00            
ATOM    730    O THR A  96      19.614  22.015  28.884  4.00  1.00            
ATOM    731    N LEU A  97      21.340  23.360  29.447  4.00  1.00            
ATOM    732   CA LEU A  97      22.313  22.571  28.754  4.00  1.00            
ATOM    733   CB LEU A  97      23.227  23.374  27.817  4.00  1.00            
ATOM    734   CG LEU A  97      24.298  22.527  27.105  4.00  1.00            
ATOM    735  CD1 LEU A  97      23.670  21.502  26.150  4.00  1.00            
ATOM    736  CD2 LEU A  97      25.344  23.420  26.420  4.00  1.00            
ATOM    737    C LEU A  97      23.168  22.024  29.853  4.00  1.00            
ATOM    738    O LEU A  97      23.680  22.778  30.679  4.00  1.00            
ATOM    739    N ASN A  98      23.331  20.690  29.913  4.00  1.00            
ATOM    740   CA ASN A  98      24.099  20.117  30.981  4.00  1.00            
ATOM    741   CB ASN A  98      23.415  18.908  31.646  4.00  1.00            
ATOM    742   CG ASN A  98      22.199  19.399  32.415  4.00  1.00            
ATOM    743  OD1 ASN A  98      22.313  19.973  33.495  4.00  1.00            
ATOM    744  ND2 ASN A  98      20.992  19.169  31.835  4.00  1.00            
ATOM    745    C ASN A  98      25.368  19.607  30.384  4.00  1.00            
ATOM    746    O ASN A  98      25.415  19.233  29.213  4.00  1.00            
ATOM    747    N PHE A  99      26.447  19.607  31.187  1.00  1.00            
ATOM    748   CA PHE A  99      27.710  19.104  30.738  1.00  1.00            
ATOM    749   CB PHE A  99      28.789  19.182  31.831  1.00  1.00            
ATOM    750   CG PHE A  99      28.278  18.426  33.011  1.00  1.00            
ATOM    751  CD1 PHE A  99      28.486  17.074  33.145  1.00  1.00            
ATOM    752  CD2 PHE A  99      27.571  19.088  33.989  1.00  1.00            
ATOM    753  CE1 PHE A  99      28.004  16.398  34.242  1.00  1.00            
ATOM    754  CE2 PHE A  99      27.087  18.419  35.087  1.00  1.00            
ATOM    755   CZ PHE A  99      27.303  17.070  35.215  1.00  1.00            
ATOM    756    C PHE A  99      27.511  17.643  30.368  1.00  1.00            
ATOM    757    O PHE A  99      28.160  17.186  29.390  1.00  1.00            
ATOM    758  OXT PHE A  99      26.706  16.963  31.057  1.00  1.00            
ATOM    759    N PRO B   1      28.703  22.811  33.622  1.00  1.00            
ATOM    760   CA PRO B   1      27.975  22.836  34.921  1.00  1.00            
ATOM    761   CD PRO B   1      29.442  24.109  33.434  1.00  1.00            
ATOM    762   CB PRO B   1      28.486  24.070  35.656  1.00  1.00            
ATOM    763   CG PRO B   1      28.917  25.031  34.544  1.00  1.00            
ATOM    764    C PRO B   1      26.561  23.011  34.478  1.00  1.00            
ATOM    765    O PRO B   1      26.234  22.635  33.352  1.00  1.00            
ATOM    766    N GLN B   2      25.712  23.586  35.344  4.00  1.00            
ATOM    767   CA GLN B   2      24.343  23.816  35.000  4.00  1.00            
ATOM    768   CB GLN B   2      23.476  24.041  36.252  4.00  1.00            
ATOM    769   CG GLN B   2      21.995  24.299  35.975  4.00  1.00            
ATOM    770   CD GLN B   2      21.262  22.975  36.127  4.00  1.00            
ATOM    771  OE1 GLN B   2      20.087  22.860  35.784  4.00  1.00            
ATOM    772  NE2 GLN B   2      21.970  21.947  36.663  4.00  1.00            
ATOM    773    C GLN B   2      24.296  25.098  34.225  4.00  1.00            
ATOM    774    O GLN B   2      24.693  26.144  34.739  4.00  1.00            
ATOM    775    N ILE B   3      23.830  25.060  32.956  4.00  1.00            
ATOM    776   CA ILE B   3      23.709  26.306  32.250  4.00  1.00            
ATOM    777   CB ILE B   3      24.537  26.427  30.998  4.00  1.00            
ATOM    778  CG1 ILE B   3      24.161  25.401  29.924  4.00  1.00            
ATOM    779  CG2 ILE B   3      26.013  26.372  31.422  4.00  1.00            
ATOM    780  CD1 ILE B   3      24.843  25.705  28.590  4.00  1.00            
ATOM    781    C ILE B   3      22.256  26.522  31.948  4.00  1.00            
ATOM    782    O ILE B   3      21.649  25.782  31.175  4.00  1.00            
ATOM    783    N THR B   4      21.659  27.556  32.585  1.00  1.00            
ATOM    784   CA THR B   4      20.270  27.886  32.402  1.00  1.00            
ATOM    785   CB THR B   4      19.658  28.618  33.557  1.00  1.00            
ATOM    786  OG1 THR B   4      20.295  29.876  33.728  1.00  1.00            
ATOM    787  CG2 THR B   4      19.815  27.762  34.823  1.00  1.00            
ATOM    788    C THR B   4      20.214  28.800  31.231  1.00  1.00            
ATOM    789    O THR B   4      21.244  29.095  30.628  1.00  1.00            
ATOM    790    N LEU B   5      19.010  29.263  30.839  1.00  1.00            
ATOM    791   CA LEU B   5      19.091  30.102  29.688  1.00  1.00            
ATOM    792   CB LEU B   5      18.497  29.494  28.404  1.00  1.00            
ATOM    793   CG LEU B   5      19.284  28.318  27.802  1.00  1.00            
ATOM    794  CD1 LEU B   5      19.235  27.082  28.711  1.00  1.00            
ATOM    795  CD2 LEU B   5      18.823  28.032  26.363  1.00  1.00            
ATOM    796    C LEU B   5      18.366  31.413  29.824  1.00  1.00            
ATOM    797    O LEU B   5      17.611  31.771  28.920  1.00  1.00            
ATOM    798    N TRP B   6      18.541  32.187  30.910  1.00  1.00            
ATOM    799   CA TRP B   6      17.907  33.482  30.860  1.00  1.00            
ATOM    800   CB TRP B   6      17.954  34.252  32.193  1.00  1.00            
ATOM    801   CG TRP B   6      16.928  33.854  33.227  1.00  1.00            
ATOM    802  CD2 TRP B   6      17.045  32.738  34.122  1.00  1.00            
ATOM    803  CD1 TRP B   6      15.735  34.455  33.511  1.00  1.00            
ATOM    804  NE1 TRP B   6      15.108  33.790  34.535  1.00  1.00            
ATOM    805  CE2 TRP B   6      15.900  32.730  34.919  1.00  1.00            
ATOM    806  CE3 TRP B   6      18.025  31.799  34.271  1.00  1.00            
ATOM    807  CZ2 TRP B   6      15.718  31.779  35.882  1.00  1.00            
ATOM    808  CZ3 TRP B   6      17.834  30.841  35.244  1.00  1.00            
ATOM    809  CH2 TRP B   6      16.704  30.831  36.033  1.00  1.00            
ATOM    810    C TRP B   6      18.639  34.333  29.864  1.00  1.00            
ATOM    811    O TRP B   6      18.052  34.861  28.919  1.00  1.00            
ATOM    812    N LYS B   7      19.968  34.460  30.062  1.00  1.00            
ATOM    813   CA LYS B   7      20.833  35.250  29.229  1.00  1.00            
ATOM    814   CB LYS B   7      22.154  35.643  29.928  1.00  1.00            
ATOM    815   CG LYS B   7      21.988  36.527  31.163  1.00  1.00            
ATOM    816   CD LYS B   7      23.222  36.526  32.071  1.00  1.00            
ATOM    817   CE LYS B   7      24.468  37.152  31.442  1.00  1.00            
ATOM    818   NZ LYS B   7      25.598  37.089  32.397  1.00  1.00            
ATOM    819    C LYS B   7      21.224  34.346  28.113  1.00  1.00            
ATOM    820    O LYS B   7      20.976  33.142  28.174  1.00  1.00            
ATOM    821    N ARG B   8      21.829  34.903  27.055  1.00  1.00            
ATOM    822   CA ARG B   8      22.202  34.014  26.001  1.00  1.00            
ATOM    823   CB ARG B   8      22.714  34.715  24.726  1.00  1.00            
ATOM    824   CG ARG B   8      21.588  35.361  23.915  1.00  1.00            
ATOM    825   CD ARG B   8      22.012  35.870  22.535  1.00  1.00            
ATOM    826   NE ARG B   8      22.849  37.086  22.736  1.00  1.00            
ATOM    827   CZ ARG B   8      23.173  37.874  21.669  1.00  1.00            
ATOM    828  NH1 ARG B   8      22.759  37.526  20.415  1.00  1.00            
ATOM    829  NH2 ARG B   8      23.902  39.013  21.857  1.00  1.00            
ATOM    830    C ARG B   8      23.270  33.096  26.521  1.00  1.00            
ATOM    831    O ARG B   8      24.187  33.528  27.221  1.00  1.00            
ATOM    832    N PRO B   9      23.133  31.827  26.208  1.00  1.00            
ATOM    833   CA PRO B   9      24.076  30.828  26.658  1.00  1.00            
ATOM    834   CD PRO B   9      22.453  31.421  24.995  1.00  1.00            
ATOM    835   CB PRO B   9      23.698  29.548  25.917  1.00  1.00            
ATOM    836   CG PRO B   9      23.103  30.078  24.600  1.00  1.00            
ATOM    837    C PRO B   9      25.434  31.292  26.249  1.00  1.00            
ATOM    838    O PRO B   9      25.652  31.496  25.051  1.00  1.00            
ATOM    839    N LEU B  10      26.368  31.451  27.203  4.00  1.00            
ATOM    840   CA LEU B  10      27.660  31.934  26.821  4.00  1.00            
ATOM    841   CB LEU B  10      27.981  33.333  27.388  4.00  1.00            
ATOM    842   CG LEU B  10      28.451  33.382  28.866  4.00  1.00            
ATOM    843  CD1 LEU B  10      27.501  32.609  29.795  4.00  1.00            
ATOM    844  CD2 LEU B  10      29.942  33.028  29.039  4.00  1.00            
ATOM    845    C LEU B  10      28.667  30.986  27.362  4.00  1.00            
ATOM    846    O LEU B  10      28.485  30.411  28.434  4.00  1.00            
ATOM    847    N VAL B  11      29.752  30.776  26.603  4.00  1.00            
ATOM    848   CA VAL B  11      30.812  29.985  27.124  4.00  1.00            
ATOM    849   CB VAL B  11      30.734  28.522  26.795  4.00  1.00            
ATOM    850  CG1 VAL B  11      32.113  27.882  27.038  4.00  1.00            
ATOM    851  CG2 VAL B  11      29.663  27.902  27.712  4.00  1.00            
ATOM    852    C VAL B  11      32.115  30.506  26.647  4.00  1.00            
ATOM    853    O VAL B  11      32.253  30.950  25.511  4.00  1.00            
ATOM    854    N THR B  12      33.122  30.469  27.534  4.00  1.00            
ATOM    855   CA THR B  12      34.406  30.925  27.126  4.00  1.00            
ATOM    856   CB THR B  12      35.354  31.161  28.264  4.00  1.00            
ATOM    857  OG1 THR B  12      36.500  31.867  27.813  4.00  1.00            
ATOM    858  CG2 THR B  12      35.762  29.802  28.855  4.00  1.00            
ATOM    859    C THR B  12      34.976  29.857  26.245  4.00  1.00            
ATOM    860    O THR B  12      34.717  28.671  26.434  4.00  1.00            
ATOM    861    N ILE B  13      35.764  30.272  25.237  4.00  1.00            
ATOM    862   CA ILE B  13      36.331  29.382  24.268  4.00  1.00            
ATOM    863   CB ILE B  13      35.916  29.684  22.861  4.00  1.00            
ATOM    864  CG1 ILE B  13      34.397  29.642  22.665  4.00  1.00            
ATOM    865  CG2 ILE B  13      36.689  28.729  21.937  4.00  1.00            
ATOM    866  CD1 ILE B  13      34.000  30.263  21.325  4.00  1.00            
ATOM    867    C ILE B  13      37.793  29.671  24.222  4.00  1.00            
ATOM    868    O ILE B  13      38.211  30.810  24.416  4.00  1.00            
ATOM    869    N ARG B  14      38.625  28.638  23.997  4.00  1.00            
ATOM    870   CA ARG B  14      40.001  28.955  23.770  4.00  1.00            
ATOM    871   CB ARG B  14      40.992  28.405  24.803  4.00  1.00            
ATOM    872   CG ARG B  14      42.407  28.917  24.531  4.00  1.00            
ATOM    873   CD ARG B  14      43.467  28.421  25.510  4.00  1.00            
ATOM    874   NE ARG B  14      44.640  29.326  25.362  4.00  1.00            
ATOM    875   CZ ARG B  14      45.665  29.265  26.264  4.00  1.00            
ATOM    876  NH1 ARG B  14      45.658  28.294  27.224  4.00  1.00            
ATOM    877  NH2 ARG B  14      46.678  30.173  26.212  4.00  1.00            
ATOM    878    C ARG B  14      40.359  28.328  22.468  4.00  1.00            
ATOM    879    O ARG B  14      40.488  27.109  22.374  4.00  1.00            
ATOM    880    N ILE B  15      40.510  29.147  21.413  4.00  1.00            
ATOM    881   CA ILE B  15      40.882  28.568  20.161  4.00  1.00            
ATOM    882   CB ILE B  15      39.709  28.401  19.231  4.00  1.00            
ATOM    883  CG1 ILE B  15      40.075  27.505  18.039  4.00  1.00            
ATOM    884  CG2 ILE B  15      39.177  29.792  18.847  4.00  1.00            
ATOM    885  CD1 ILE B  15      38.857  27.015  17.253  4.00  1.00            
ATOM    886    C ILE B  15      41.900  29.468  19.526  4.00  1.00            
ATOM    887    O ILE B  15      41.704  30.679  19.435  4.00  1.00            
ATOM    888    N GLY B  16      43.041  28.892  19.097  3.00  1.00            
ATOM    889   CA GLY B  16      44.044  29.642  18.393  3.00  1.00            
ATOM    890    C GLY B  16      44.854  30.487  19.326  3.00  1.00            
ATOM    891    O GLY B  16      45.522  31.419  18.882  3.00  1.00            
ATOM    892    N GLY B  17      44.821  30.206  20.641  3.00  1.00            
ATOM    893   CA GLY B  17      45.643  30.976  21.532  3.00  1.00            
ATOM    894    C GLY B  17      44.912  32.233  21.885  3.00  1.00            
ATOM    895    O GLY B  17      45.439  33.086  22.597  3.00  1.00            
ATOM    896    N GLN B  18      43.670  32.386  21.390  4.00  1.00            
ATOM    897   CA GLN B  18      42.927  33.570  21.713  4.00  1.00            
ATOM    898   CB GLN B  18      42.323  34.279  20.489  4.00  1.00            
ATOM    899   CG GLN B  18      41.530  35.544  20.832  4.00  1.00            
ATOM    900   CD GLN B  18      42.500  36.614  21.315  4.00  1.00            
ATOM    901  OE1 GLN B  18      43.629  36.319  21.701  4.00  1.00            
ATOM    902  NE2 GLN B  18      42.046  37.895  21.299  4.00  1.00            
ATOM    903    C GLN B  18      41.789  33.148  22.585  4.00  1.00            
ATOM    904    O GLN B  18      41.303  32.023  22.478  4.00  1.00            
ATOM    905    N LEU B  19      41.342  34.038  23.497  4.00  1.00            
ATOM    906   CA LEU B  19      40.231  33.650  24.316  4.00  1.00            
ATOM    907   CB LEU B  19      40.293  34.149  25.771  4.00  1.00            
ATOM    908   CG LEU B  19      39.251  33.453  26.667  4.00  1.00            
ATOM    909  CD1 LEU B  19      39.559  31.950  26.781  4.00  1.00            
ATOM    910  CD2 LEU B  19      39.121  34.132  28.040  4.00  1.00            
ATOM    911    C LEU B  19      39.012  34.229  23.650  4.00  1.00            
ATOM    912    O LEU B  19      38.995  35.414  23.322  4.00  1.00            
ATOM    913    N LYS B  20      37.961  33.411  23.402  4.00  1.00            
ATOM    914   CA LYS B  20      36.832  33.945  22.682  4.00  1.00            
ATOM    915   CB LYS B  20      36.742  33.407  21.246  4.00  1.00            
ATOM    916   CG LYS B  20      35.822  34.227  20.345  4.00  1.00            
ATOM    917   CD LYS B  20      36.350  35.632  20.043  4.00  1.00            
ATOM    918   CE LYS B  20      35.441  36.445  19.121  4.00  1.00            
ATOM    919   NZ LYS B  20      36.017  37.790  18.891  4.00  1.00            
ATOM    920    C LYS B  20      35.555  33.594  23.392  4.00  1.00            
ATOM    921    O LYS B  20      35.441  32.525  23.982  4.00  1.00            
ATOM    922    N GLU B  21      34.549  34.500  23.367  4.00  1.00            
ATOM    923   CA GLU B  21      33.271  34.222  23.980  4.00  1.00            
ATOM    924   CB GLU B  21      32.371  35.455  24.162  4.00  1.00            
ATOM    925   CG GLU B  21      31.010  35.119  24.779  4.00  1.00            
ATOM    926   CD GLU B  21      30.151  36.375  24.733  4.00  1.00            
ATOM    927  OE1 GLU B  21      30.733  37.481  24.578  4.00  1.00            
ATOM    928  OE2 GLU B  21      28.903  36.246  24.848  4.00  1.00            
ATOM    929    C GLU B  21      32.548  33.318  23.050  4.00  1.00            
ATOM    930    O GLU B  21      32.860  33.252  21.861  4.00  1.00            
ATOM    931    N ALA B  22      31.566  32.570  23.579  4.00  1.00            
ATOM    932   CA ALA B  22      30.879  31.664  22.719  4.00  1.00            
ATOM    933   CB ALA B  22      31.437  30.233  22.765  4.00  1.00            
ATOM    934    C ALA B  22      29.474  31.545  23.166  4.00  1.00            
ATOM    935    O ALA B  22      29.118  31.849  24.303  4.00  1.00            
ATOM    936    N LEU B  23      28.623  31.137  22.218  4.00  1.00            
ATOM    937   CA LEU B  23      27.295  30.761  22.557  4.00  1.00            
ATOM    938   CB LEU B  23      26.220  31.286  21.601  4.00  1.00            
ATOM    939   CG LEU B  23      26.069  32.815  21.624  4.00  1.00            
ATOM    940  CD1 LEU B  23      24.977  33.247  20.644  4.00  1.00            
ATOM    941  CD2 LEU B  23      25.825  33.352  23.045  4.00  1.00            
ATOM    942    C LEU B  23      27.370  29.288  22.378  4.00  1.00            
ATOM    943    O LEU B  23      28.229  28.806  21.641  4.00  1.00            
ATOM    944    N LEU B  24      26.548  28.513  23.095  4.00  1.00            
ATOM    945   CA LEU B  24      26.616  27.109  22.836  4.00  1.00            
ATOM    946   CB LEU B  24      26.720  26.247  24.104  4.00  1.00            
ATOM    947   CG LEU B  24      27.866  26.678  25.031  4.00  1.00            
ATOM    948  CD1 LEU B  24      27.544  28.032  25.685  4.00  1.00            
ATOM    949  CD2 LEU B  24      28.233  25.583  26.044  4.00  1.00            
ATOM    950    C LEU B  24      25.273  26.820  22.244  4.00  1.00            
ATOM    951    O LEU B  24      24.300  26.722  22.986  4.00  1.00            
ATOM    952    N ASP B  25      25.178  26.652  20.907  1.00  1.00            
ATOM    953   CA ASP B  25      23.871  26.579  20.305  1.00  1.00            
ATOM    954   CB ASP B  25      23.740  27.403  19.009  1.00  1.00            
ATOM    955   CG ASP B  25      23.706  28.879  19.381  1.00  1.00            
ATOM    956  OD1 ASP B  25      23.677  29.176  20.605  1.00  1.00            
ATOM    957  OD2 ASP B  25      23.705  29.728  18.450  1.00  1.00            
ATOM    958    C ASP B  25      23.436  25.188  19.975  1.00  1.00            
ATOM    959    O ASP B  25      24.136  24.435  19.300  1.00  1.00            
ATOM    960    N THR B  26      22.244  24.821  20.494  3.00  1.00            
ATOM    961   CA THR B  26      21.565  23.599  20.164  3.00  1.00            
ATOM    962   CB THR B  26      20.325  23.390  20.982  3.00  1.00            
ATOM    963  OG1 THR B  26      19.385  24.420  20.711  3.00  1.00            
ATOM    964  CG2 THR B  26      20.699  23.399  22.473  3.00  1.00            
ATOM    965    C THR B  26      21.120  23.776  18.754  3.00  1.00            
ATOM    966    O THR B  26      21.150  22.844  17.953  3.00  1.00            
ATOM    967    N GLY B  27      20.710  25.019  18.422  3.00  1.00            
ATOM    968   CA GLY B  27      20.170  25.269  17.123  3.00  1.00            
ATOM    969    C GLY B  27      21.232  25.716  16.202  3.00  1.00            
ATOM    970    O GLY B  27      21.317  26.888  15.839  3.00  1.00            
ATOM    971    N ALA B  28      22.076  24.764  15.790  1.00  1.00            
ATOM    972   CA ALA B  28      23.026  25.097  14.794  1.00  1.00            
ATOM    973   CB ALA B  28      24.135  26.043  15.279  1.00  1.00            
ATOM    974    C ALA B  28      23.678  23.834  14.406  1.00  1.00            
ATOM    975    O ALA B  28      24.124  23.053  15.245  1.00  1.00            
ATOM    976    N ASP B  29      23.715  23.593  13.096  1.00  1.00            
ATOM    977   CA ASP B  29      24.311  22.396  12.639  1.00  1.00            
ATOM    978   CB ASP B  29      23.982  22.123  11.160  1.00  1.00            
ATOM    979   CG ASP B  29      24.083  20.626  10.908  1.00  1.00            
ATOM    980  OD1 ASP B  29      23.694  19.852  11.824  1.00  1.00            
ATOM    981  OD2 ASP B  29      24.516  20.235   9.791  1.00  1.00            
ATOM    982    C ASP B  29      25.803  22.483  12.770  1.00  1.00            
ATOM    983    O ASP B  29      26.442  21.557  13.266  1.00  1.00            
ATOM    984    N ASP B  30      26.396  23.617  12.335  1.00  1.00            
ATOM    985   CA ASP B  30      27.831  23.730  12.301  1.00  1.00            
ATOM    986   CB ASP B  30      28.375  24.230  10.951  1.00  1.00            
ATOM    987   CG ASP B  30      28.166  23.126   9.920  1.00  1.00            
ATOM    988  OD1 ASP B  30      27.000  22.935   9.482  1.00  1.00            
ATOM    989  OD2 ASP B  30      29.171  22.456   9.558  1.00  1.00            
ATOM    990    C ASP B  30      28.341  24.640  13.344  1.00  1.00            
ATOM    991    O ASP B  30      27.638  25.038  14.271  1.00  1.00            
ATOM    992    N THR B  31      29.636  24.966  13.190  1.00  1.00            
ATOM    993   CA THR B  31      30.290  25.835  14.102  1.00  1.00            
ATOM    994   CB THR B  31      31.541  25.255  14.688  1.00  1.00            
ATOM    995  OG1 THR B  31      32.479  24.957  13.663  1.00  1.00            
ATOM    996  CG2 THR B  31      31.166  23.977  15.457  1.00  1.00            
ATOM    997    C THR B  31      30.653  27.078  13.388  1.00  1.00            
ATOM    998    O THR B  31      31.177  27.041  12.276  1.00  1.00            
ATOM    999    N VAL B  32      30.364  28.229  14.018  4.00  1.00            
ATOM   1000   CA VAL B  32      30.699  29.423  13.324  4.00  1.00            
ATOM   1001   CB VAL B  32      29.527  30.118  12.703  4.00  1.00            
ATOM   1002  CG1 VAL B  32      30.033  31.410  12.039  4.00  1.00            
ATOM   1003  CG2 VAL B  32      28.846  29.142  11.727  4.00  1.00            
ATOM   1004    C VAL B  32      31.360  30.371  14.238  4.00  1.00            
ATOM   1005    O VAL B  32      31.052  30.461  15.425  4.00  1.00            
ATOM   1006    N LEU B  33      32.329  31.093  13.657  4.00  1.00            
ATOM   1007   CA LEU B  33      33.048  32.084  14.371  4.00  1.00            
ATOM   1008   CB LEU B  33      34.567  31.844  14.437  4.00  1.00            
ATOM   1009   CG LEU B  33      34.970  30.577  15.209  4.00  1.00            
ATOM   1010  CD1 LEU B  33      36.495  30.495  15.374  4.00  1.00            
ATOM   1011  CD2 LEU B  33      34.212  30.469  16.541  4.00  1.00            
ATOM   1012    C LEU B  33      32.874  33.358  13.627  4.00  1.00            
ATOM   1013    O LEU B  33      32.554  33.359  12.440  4.00  1.00            
ATOM   1014    N GLU B  34      33.055  34.490  14.326  1.00  1.00            
ATOM   1015   CA GLU B  34      33.061  35.725  13.618  1.00  1.00            
ATOM   1016   CB GLU B  34      33.006  36.987  14.494  1.00  1.00            
ATOM   1017   CG GLU B  34      32.981  38.274  13.663  1.00  1.00            
ATOM   1018   CD GLU B  34      32.928  39.463  14.610  1.00  1.00            
ATOM   1019  OE1 GLU B  34      33.930  39.670  15.346  1.00  1.00            
ATOM   1020  OE2 GLU B  34      31.896  40.184  14.607  1.00  1.00            
ATOM   1021    C GLU B  34      34.398  35.691  12.944  1.00  1.00            
ATOM   1022    O GLU B  34      35.177  34.775  13.203  1.00  1.00            
ATOM   1023    N GLU B  35      34.706  36.644  12.040  1.00  1.00            
ATOM   1024   CA GLU B  35      35.965  36.548  11.353  1.00  1.00            
ATOM   1025   CB GLU B  35      36.292  37.704  10.392  1.00  1.00            
ATOM   1026   CG GLU B  35      35.511  37.678   9.081  1.00  1.00            
ATOM   1027   CD GLU B  35      36.277  38.555   8.100  1.00  1.00            
ATOM   1028  OE1 GLU B  35      37.468  38.233   7.838  1.00  1.00            
ATOM   1029  OE2 GLU B  35      35.691  39.552   7.601  1.00  1.00            
ATOM   1030    C GLU B  35      37.085  36.517  12.330  1.00  1.00            
ATOM   1031    O GLU B  35      37.115  37.266  13.305  1.00  1.00            
ATOM   1032    N MET B  36      38.027  35.593  12.075  1.00  1.00            
ATOM   1033   CA MET B  36      39.183  35.442  12.895  1.00  1.00            
ATOM   1034   CB MET B  36      39.057  34.294  13.913  1.00  1.00            
ATOM   1035   CG MET B  36      40.152  34.276  14.983  1.00  1.00            
ATOM   1036   SD MET B  36      39.967  32.940  16.205  1.00  1.00            
ATOM   1037   CE MET B  36      41.092  33.675  17.425  1.00  1.00            
ATOM   1038    C MET B  36      40.312  35.123  11.964  1.00  1.00            
ATOM   1039    O MET B  36      40.091  34.637  10.856  1.00  1.00            
ATOM   1040    N ASN B  37      41.557  35.426  12.375  1.00  1.00            
ATOM   1041   CA ASN B  37      42.691  35.126  11.546  1.00  1.00            
ATOM   1042   CB ASN B  37      43.768  36.221  11.645  1.00  1.00            
ATOM   1043   CG ASN B  37      44.725  36.134  10.466  1.00  1.00            
ATOM   1044  OD1 ASN B  37      45.387  35.120  10.249  1.00  1.00            
ATOM   1045  ND2 ASN B  37      44.806  37.244   9.685  1.00  1.00            
ATOM   1046    C ASN B  37      43.252  33.872  12.129  1.00  1.00            
ATOM   1047    O ASN B  37      43.967  33.911  13.130  1.00  1.00            
ATOM   1048    N LEU B  38      42.936  32.720  11.506  1.00  1.00            
ATOM   1049   CA LEU B  38      43.355  31.458  12.041  1.00  1.00            
ATOM   1050   CB LEU B  38      42.207  30.442  12.167  1.00  1.00            
ATOM   1051   CG LEU B  38      41.063  30.939  13.068  1.00  1.00            
ATOM   1052  CD1 LEU B  38      40.316  32.104  12.399  1.00  1.00            
ATOM   1053  CD2 LEU B  38      40.136  29.793  13.495  1.00  1.00            
ATOM   1054    C LEU B  38      44.380  30.885  11.116  1.00  1.00            
ATOM   1055    O LEU B  38      44.680  31.400  10.040  1.00  1.00            
ATOM   1056    N PRO B  39      44.938  29.823  11.611  1.00  1.00            
ATOM   1057   CA PRO B  39      46.055  29.178  10.975  1.00  1.00            
ATOM   1058   CD PRO B  39      45.005  29.705  13.059  1.00  1.00            
ATOM   1059   CB PRO B  39      46.686  28.296  12.051  1.00  1.00            
ATOM   1060   CG PRO B  39      46.336  29.007  13.363  1.00  1.00            
ATOM   1061    C PRO B  39      46.108  28.481   9.660  1.00  1.00            
ATOM   1062    O PRO B  39      47.170  28.544   9.043  1.00  1.00            
ATOM   1063    N GLY B  40      45.057  27.816   9.171  1.00  1.00            
ATOM   1064   CA GLY B  40      45.419  27.027   8.031  1.00  1.00            
ATOM   1065    C GLY B  40      44.626  27.428   6.849  1.00  1.00            
ATOM   1066    O GLY B  40      43.531  27.981   6.956  1.00  1.00            
ATOM   1067    N LYS B  41      45.196  27.143   5.667  1.00  1.00            
ATOM   1068   CA LYS B  41      44.486  27.439   4.475  1.00  1.00            
ATOM   1069   CB LYS B  41      45.338  27.345   3.196  1.00  1.00            
ATOM   1070   CG LYS B  41      44.617  27.796   1.921  1.00  1.00            
ATOM   1071   CD LYS B  41      45.596  28.127   0.790  1.00  1.00            
ATOM   1072   CE LYS B  41      46.358  29.433   1.036  1.00  1.00            
ATOM   1073   NZ LYS B  41      47.620  29.447   0.265  1.00  1.00            
ATOM   1074    C LYS B  41      43.399  26.440   4.402  1.00  1.00            
ATOM   1075    O LYS B  41      43.655  25.237   4.417  1.00  1.00            
ATOM   1076    N TRP B  42      42.138  26.899   4.330  4.00  1.00            
ATOM   1077   CA TRP B  42      41.171  25.860   4.313  4.00  1.00            
ATOM   1078   CB TRP B  42      40.705  25.399   5.722  4.00  1.00            
ATOM   1079   CG TRP B  42      39.878  24.124   5.781  4.00  1.00            
ATOM   1080  CD2 TRP B  42      40.389  22.805   5.511  4.00  1.00            
ATOM   1081  CD1 TRP B  42      38.541  23.969   6.017  4.00  1.00            
ATOM   1082  NE1 TRP B  42      38.192  22.643   5.928  4.00  1.00            
ATOM   1083  CE2 TRP B  42      39.319  21.915   5.611  4.00  1.00            
ATOM   1084  CE3 TRP B  42      41.645  22.371   5.203  4.00  1.00            
ATOM   1085  CZ2 TRP B  42      39.491  20.575   5.401  4.00  1.00            
ATOM   1086  CZ3 TRP B  42      41.815  21.018   4.994  4.00  1.00            
ATOM   1087  CH2 TRP B  42      40.759  20.135   5.091  4.00  1.00            
ATOM   1088    C TRP B  42      40.039  26.201   3.407  4.00  1.00            
ATOM   1089    O TRP B  42      40.028  27.228   2.730  4.00  1.00            
ATOM   1090    N LYS B  43      39.064  25.284   3.367  4.00  1.00            
ATOM   1091   CA LYS B  43      37.994  25.283   2.436  4.00  1.00            
ATOM   1092   CB LYS B  43      37.312  23.907   2.315  4.00  1.00            
ATOM   1093   CG LYS B  43      36.650  23.421   3.608  4.00  1.00            
ATOM   1094   CD LYS B  43      35.775  22.180   3.415  4.00  1.00            
ATOM   1095   CE LYS B  43      36.576  20.917   3.089  4.00  1.00            
ATOM   1096   NZ LYS B  43      35.657  19.790   2.817  4.00  1.00            
ATOM   1097    C LYS B  43      36.944  26.289   2.688  4.00  1.00            
ATOM   1098    O LYS B  43      36.720  26.794   3.783  4.00  1.00            
ATOM   1099    N PRO B  44      36.345  26.598   1.575  4.00  0.00            
ATOM   1100   CA PRO B  44      35.228  27.485   1.523  4.00  0.00            
ATOM   1101   CD PRO B  44      36.983  26.419   0.284  4.00  0.00            
ATOM   1102   CB PRO B  44      35.055  27.846   0.042  4.00  0.00            
ATOM   1103   CG PRO B  44      35.892  26.804  -0.721  4.00  0.00            
ATOM   1104    C PRO B  44      34.102  26.730   2.137  4.00  0.00            
ATOM   1105    O PRO B  44      33.911  25.565   1.792  4.00  0.00            
ATOM   1106    N LYS B  45      33.343  27.368   3.042  4.00  0.00            
ATOM   1107   CA LYS B  45      32.253  26.698   3.681  4.00  0.00            
ATOM   1108   CB LYS B  45      32.522  26.412   5.168  4.00  0.00            
ATOM   1109   CG LYS B  45      31.402  25.696   5.928  4.00  0.00            
ATOM   1110   CD LYS B  45      31.839  25.224   7.321  4.00  0.00            
ATOM   1111   CE LYS B  45      30.741  24.517   8.118  4.00  0.00            
ATOM   1112   NZ LYS B  45      29.646  25.458   8.431  4.00  0.00            
ATOM   1113    C LYS B  45      31.109  27.617   3.569  4.00  0.00            
ATOM   1114    O LYS B  45      31.274  28.827   3.422  4.00  0.00            
ATOM   1115    N MET B  46      29.900  27.058   3.601  4.00  0.00            
ATOM   1116   CA MET B  46      28.820  27.961   3.451  4.00  0.00            
ATOM   1117   CB MET B  46      27.999  27.659   2.191  4.00  0.00            
ATOM   1118   CG MET B  46      28.827  27.864   0.919  4.00  0.00            
ATOM   1119   SD MET B  46      28.111  27.151  -0.591  4.00  0.00            
ATOM   1120   CE MET B  46      28.547  25.439  -0.174  4.00  0.00            
ATOM   1121    C MET B  46      27.953  27.821   4.645  4.00  0.00            
ATOM   1122    O MET B  46      27.519  26.722   4.985  4.00  0.00            
ATOM   1123    N ILE B  47      27.687  28.949   5.327  4.00  0.00            
ATOM   1124   CA ILE B  47      26.848  28.850   6.478  4.00  0.00            
ATOM   1125   CB ILE B  47      27.385  29.521   7.715  4.00  0.00            
ATOM   1126  CG1 ILE B  47      26.471  29.203   8.910  4.00  0.00            
ATOM   1127  CG2 ILE B  47      27.549  31.030   7.454  4.00  0.00            
ATOM   1128  CD1 ILE B  47      26.415  27.718   9.263  4.00  0.00            
ATOM   1129    C ILE B  47      25.528  29.436   6.130  4.00  0.00            
ATOM   1130    O ILE B  47      25.415  30.611   5.782  4.00  0.00            
ATOM   1131    N GLY B  48      24.479  28.598   6.188  4.00  0.00            
ATOM   1132   CA GLY B  48      23.172  29.102   5.920  4.00  0.00            
ATOM   1133    C GLY B  48      22.635  29.489   7.263  4.00  0.00            
ATOM   1134    O GLY B  48      22.679  28.696   8.199  4.00  0.00            
ATOM   1135    N GLY B  49      22.101  30.720   7.392  1.00  0.00            
ATOM   1136   CA GLY B  49      21.632  31.185   8.669  1.00  0.00            
ATOM   1137    C GLY B  49      20.151  30.954   8.760  1.00  0.00            
ATOM   1138    O GLY B  49      19.614  30.042   8.135  1.00  0.00            
ATOM   1139    N ILE B  50      19.449  31.788   9.560  1.00  0.00            
ATOM   1140   CA ILE B  50      18.042  31.582   9.774  1.00  0.00            
ATOM   1141   CB ILE B  50      17.406  32.512  10.769  1.00  0.00            
ATOM   1142  CG1 ILE B  50      17.373  33.968  10.280  1.00  0.00            
ATOM   1143  CG2 ILE B  50      18.159  32.337  12.097  1.00  0.00            
ATOM   1144  CD1 ILE B  50      16.294  34.787  10.985  1.00  0.00            
ATOM   1145    C ILE B  50      17.316  31.759   8.480  1.00  0.00            
ATOM   1146    O ILE B  50      16.455  30.955   8.127  1.00  0.00            
ATOM   1147    N GLY B  51      17.664  32.817   7.727  1.00  0.00            
ATOM   1148   CA GLY B  51      17.014  33.114   6.486  1.00  0.00            
ATOM   1149    C GLY B  51      18.094  33.652   5.629  1.00  0.00            
ATOM   1150    O GLY B  51      18.149  33.403   4.426  1.00  0.00            
ATOM   1151    N GLY B  52      18.998  34.416   6.267  1.00  0.00            
ATOM   1152   CA GLY B  52      20.096  34.985   5.564  1.00  0.00            
ATOM   1153    C GLY B  52      21.069  33.887   5.287  1.00  0.00            
ATOM   1154    O GLY B  52      21.033  32.833   5.921  1.00  0.00            
ATOM   1155    N PHE B  53      21.964  34.110   4.302  4.00  0.00            
ATOM   1156   CA PHE B  53      22.969  33.142   3.972  4.00  0.00            
ATOM   1157   CB PHE B  53      22.903  32.706   2.496  4.00  0.00            
ATOM   1158   CG PHE B  53      23.899  31.624   2.264  4.00  0.00            
ATOM   1159  CD1 PHE B  53      23.622  30.333   2.649  4.00  0.00            
ATOM   1160  CD2 PHE B  53      25.101  31.892   1.647  4.00  0.00            
ATOM   1161  CE1 PHE B  53      24.531  29.326   2.434  4.00  0.00            
ATOM   1162  CE2 PHE B  53      26.014  30.888   1.430  4.00  0.00            
ATOM   1163   CZ PHE B  53      25.731  29.602   1.825  4.00  0.00            
ATOM   1164    C PHE B  53      24.269  33.822   4.193  4.00  0.00            
ATOM   1165    O PHE B  53      24.510  34.907   3.665  4.00  0.00            
ATOM   1166    N ILE B  54      25.148  33.209   5.000  4.00  0.00            
ATOM   1167   CA ILE B  54      26.400  33.857   5.198  4.00  0.00            
ATOM   1168   CB ILE B  54      26.781  34.041   6.637  4.00  0.00            
ATOM   1169  CG1 ILE B  54      25.746  34.932   7.345  4.00  0.00            
ATOM   1170  CG2 ILE B  54      28.207  34.617   6.672  4.00  0.00            
ATOM   1171  CD1 ILE B  54      25.584  36.314   6.710  4.00  0.00            
ATOM   1172    C ILE B  54      27.434  32.990   4.533  4.00  0.00            
ATOM   1173    O ILE B  54      27.532  31.798   4.821  4.00  0.00            
ATOM   1174    N LYS B  55      28.215  33.561   3.590  4.00  0.00            
ATOM   1175   CA LYS B  55      29.212  32.792   2.895  4.00  0.00            
ATOM   1176   CB LYS B  55      29.501  33.339   1.482  4.00  0.00            
ATOM   1177   CG LYS B  55      30.102  32.321   0.509  4.00  0.00            
ATOM   1178   CD LYS B  55      31.401  31.680   0.993  4.00  0.00            
ATOM   1179   CE LYS B  55      31.916  30.578   0.074  4.00  0.00            
ATOM   1180   NZ LYS B  55      32.862  29.718   0.807  4.00  0.00            
ATOM   1181    C LYS B  55      30.458  32.904   3.687  4.00  0.00            
ATOM   1182    O LYS B  55      30.771  33.979   4.197  4.00  0.00            
ATOM   1183    N VAL B  56      31.221  31.802   3.801  4.00  0.00            
ATOM   1184   CA VAL B  56      32.333  31.906   4.683  4.00  0.00            
ATOM   1185   CB VAL B  56      31.934  31.650   6.098  4.00  0.00            
ATOM   1186  CG1 VAL B  56      31.152  32.847   6.658  4.00  0.00            
ATOM   1187  CG2 VAL B  56      31.052  30.400   6.048  4.00  0.00            
ATOM   1188    C VAL B  56      33.425  30.965   4.373  4.00  0.00            
ATOM   1189    O VAL B  56      33.399  30.211   3.406  4.00  0.00            
ATOM   1190    N ARG B  57      34.460  31.034   5.228  4.00  0.00            
ATOM   1191   CA ARG B  57      35.571  30.167   5.062  4.00  0.00            
ATOM   1192   CB ARG B  57      36.927  30.882   4.954  4.00  0.00            
ATOM   1193   CG ARG B  57      37.037  31.750   3.699  4.00  0.00            
ATOM   1194   CD ARG B  57      38.468  32.154   3.338  4.00  0.00            
ATOM   1195   NE ARG B  57      39.036  32.909   4.488  4.00  0.00            
ATOM   1196   CZ ARG B  57      39.667  32.237   5.496  4.00  0.00            
ATOM   1197  NH1 ARG B  57      39.759  30.876   5.457  4.00  0.00            
ATOM   1198  NH2 ARG B  57      40.214  32.930   6.539  4.00  0.00            
ATOM   1199    C ARG B  57      35.634  29.246   6.238  4.00  0.00            
ATOM   1200    O ARG B  57      35.324  29.641   7.360  4.00  0.00            
ATOM   1201    N GLN B  58      36.028  27.976   5.999  4.00  1.00            
ATOM   1202   CA GLN B  58      36.114  26.999   7.050  4.00  1.00            
ATOM   1203   CB GLN B  58      35.388  25.668   6.794  4.00  1.00            
ATOM   1204   CG GLN B  58      35.554  24.712   7.982  4.00  1.00            
ATOM   1205   CD GLN B  58      34.929  23.365   7.649  4.00  1.00            
ATOM   1206  OE1 GLN B  58      33.790  23.286   7.193  4.00  1.00            
ATOM   1207  NE2 GLN B  58      35.698  22.270   7.893  4.00  1.00            
ATOM   1208    C GLN B  58      37.538  26.630   7.284  4.00  1.00            
ATOM   1209    O GLN B  58      38.368  26.674   6.379  4.00  1.00            
ATOM   1210    N TYR B  59      37.840  26.281   8.548  4.00  1.00            
ATOM   1211   CA TYR B  59      39.134  25.819   8.944  4.00  1.00            
ATOM   1212   CB TYR B  59      39.753  26.729  10.017  4.00  1.00            
ATOM   1213   CG TYR B  59      41.053  26.166  10.461  4.00  1.00            
ATOM   1214  CD1 TYR B  59      42.178  26.285   9.683  4.00  1.00            
ATOM   1215  CD2 TYR B  59      41.146  25.531  11.676  4.00  1.00            
ATOM   1216  CE1 TYR B  59      43.373  25.767  10.115  4.00  1.00            
ATOM   1217  CE2 TYR B  59      42.340  25.011  12.114  4.00  1.00            
ATOM   1218   CZ TYR B  59      43.457  25.126  11.326  4.00  1.00            
ATOM   1219   OH TYR B  59      44.690  24.597  11.762  4.00  1.00            
ATOM   1220    C TYR B  59      38.894  24.469   9.538  4.00  1.00            
ATOM   1221    O TYR B  59      38.111  24.335  10.477  4.00  1.00            
ATOM   1222    N ASP B  60      39.543  23.417   8.996  4.00  1.00            
ATOM   1223   CA ASP B  60      39.242  22.116   9.523  4.00  1.00            
ATOM   1224   CB ASP B  60      39.331  20.961   8.509  4.00  1.00            
ATOM   1225   CG ASP B  60      40.791  20.738   8.150  4.00  1.00            
ATOM   1226  OD1 ASP B  60      41.590  21.704   8.275  4.00  1.00            
ATOM   1227  OD2 ASP B  60      41.124  19.589   7.757  4.00  1.00            
ATOM   1228    C ASP B  60      40.170  21.786  10.638  4.00  1.00            
ATOM   1229    O ASP B  60      41.227  22.396  10.798  4.00  1.00            
ATOM   1230    N GLN B  61      39.748  20.799  11.451  4.00  1.00            
ATOM   1231   CA GLN B  61      40.507  20.267  12.544  4.00  1.00            
ATOM   1232   CB GLN B  61      41.627  19.291  12.127  4.00  1.00            
ATOM   1233   CG GLN B  61      42.746  19.923  11.301  4.00  1.00            
ATOM   1234   CD GLN B  61      43.754  18.826  10.992  4.00  1.00            
ATOM   1235  OE1 GLN B  61      43.711  17.742  11.575  4.00  1.00            
ATOM   1236  NE2 GLN B  61      44.697  19.109  10.050  4.00  1.00            
ATOM   1237    C GLN B  61      41.099  21.368  13.340  4.00  1.00            
ATOM   1238    O GLN B  61      42.299  21.376  13.602  4.00  1.00            
ATOM   1239    N ILE B  62      40.269  22.337  13.755  4.00  1.00            
ATOM   1240   CA ILE B  62      40.822  23.363  14.578  4.00  1.00            
ATOM   1241   CB ILE B  62      40.253  24.732  14.369  4.00  1.00            
ATOM   1242  CG1 ILE B  62      41.085  25.767  15.149  4.00  1.00            
ATOM   1243  CG2 ILE B  62      38.760  24.721  14.736  4.00  1.00            
ATOM   1244  CD1 ILE B  62      40.766  27.213  14.782  4.00  1.00            
ATOM   1245    C ILE B  62      40.525  22.958  15.982  4.00  1.00            
ATOM   1246    O ILE B  62      39.402  22.566  16.309  4.00  1.00            
ATOM   1247    N PRO B  63      41.516  23.002  16.820  4.00  1.00            
ATOM   1248   CA PRO B  63      41.264  22.619  18.177  4.00  1.00            
ATOM   1249   CD PRO B  63      42.864  22.661  16.397  4.00  1.00            
ATOM   1250   CB PRO B  63      42.638  22.384  18.804  4.00  1.00            
ATOM   1251   CG PRO B  63      43.502  21.950  17.602  4.00  1.00            
ATOM   1252    C PRO B  63      40.428  23.650  18.866  4.00  1.00            
ATOM   1253    O PRO B  63      40.548  24.834  18.557  4.00  1.00            
ATOM   1254    N VAL B  64      39.561  23.195  19.789  4.00  1.00            
ATOM   1255   CA VAL B  64      38.683  24.039  20.537  4.00  1.00            
ATOM   1256   CB VAL B  64      37.241  23.850  20.171  4.00  1.00            
ATOM   1257  CG1 VAL B  64      36.372  24.739  21.079  4.00  1.00            
ATOM   1258  CG2 VAL B  64      37.075  24.120  18.666  4.00  1.00            
ATOM   1259    C VAL B  64      38.808  23.577  21.953  4.00  1.00            
ATOM   1260    O VAL B  64      39.081  22.407  22.216  4.00  1.00            
ATOM   1261    N GLU B  65      38.655  24.510  22.908  4.00  1.00            
ATOM   1262   CA GLU B  65      38.655  24.173  24.301  4.00  1.00            
ATOM   1263   CB GLU B  65      39.864  24.751  25.052  4.00  1.00            
ATOM   1264   CG GLU B  65      39.786  24.580  26.571  4.00  1.00            
ATOM   1265   CD GLU B  65      40.773  25.560  27.189  4.00  1.00            
ATOM   1266  OE1 GLU B  65      42.004  25.330  27.056  4.00  1.00            
ATOM   1267  OE2 GLU B  65      40.306  26.561  27.795  4.00  1.00            
ATOM   1268    C GLU B  65      37.462  24.916  24.854  4.00  1.00            
ATOM   1269    O GLU B  65      37.482  26.145  24.908  4.00  1.00            
ATOM   1270    N ILE B  66      36.380  24.222  25.277  4.00  1.00            
ATOM   1271   CA ILE B  66      35.280  24.991  25.798  4.00  1.00            
ATOM   1272   CB ILE B  66      34.037  24.985  24.949  4.00  1.00            
ATOM   1273  CG1 ILE B  66      33.479  23.564  24.771  4.00  1.00            
ATOM   1274  CG2 ILE B  66      34.374  25.693  23.627  4.00  1.00            
ATOM   1275  CD1 ILE B  66      34.415  22.645  23.986  4.00  1.00            
ATOM   1276    C ILE B  66      34.910  24.512  27.163  4.00  1.00            
ATOM   1277    O ILE B  66      34.694  23.323  27.388  4.00  1.00            
ATOM   1278    N CYS B  67      34.834  25.466  28.115  3.00  1.00            
ATOM   1279   CA CYS B  67      34.458  25.189  29.470  3.00  1.00            
ATOM   1280   CB CYS B  67      33.010  24.703  29.649  3.00  1.00            
ATOM   1281   SG CYS B  67      31.781  26.029  29.467  3.00  1.00            
ATOM   1282    C CYS B  67      35.353  24.119  30.006  3.00  1.00            
ATOM   1283    O CYS B  67      34.910  23.259  30.768  3.00  1.00            
ATOM   1284    N GLY B  68      36.642  24.139  29.623  3.00  1.00            
ATOM   1285   CA GLY B  68      37.555  23.169  30.153  3.00  1.00            
ATOM   1286    C GLY B  68      37.314  21.856  29.486  3.00  1.00            
ATOM   1287    O GLY B  68      37.695  20.810  30.010  3.00  1.00            
ATOM   1288    N HIS B  69      36.666  21.868  28.309  4.00  1.00            
ATOM   1289   CA HIS B  69      36.441  20.619  27.649  4.00  1.00            
ATOM   1290  ND1 HIS B  69      33.044  20.671  29.070  4.00  1.00            
ATOM   1291   CG HIS B  69      34.233  20.075  28.717  4.00  1.00            
ATOM   1292   CB HIS B  69      34.953  20.300  27.419  4.00  1.00            
ATOM   1293  NE2 HIS B  69      33.640  19.380  30.781  4.00  1.00            
ATOM   1294  CD2 HIS B  69      34.583  19.288  29.773  4.00  1.00            
ATOM   1295  CE1 HIS B  69      32.735  20.220  30.313  4.00  1.00            
ATOM   1296    C HIS B  69      37.139  20.663  26.336  4.00  1.00            
ATOM   1297    O HIS B  69      37.088  21.662  25.619  4.00  1.00            
ATOM   1298    N LYS B  70      37.840  19.566  26.000  4.00  1.00            
ATOM   1299   CA LYS B  70      38.567  19.520  24.769  4.00  1.00            
ATOM   1300   CB LYS B  70      39.603  18.382  24.723  4.00  1.00            
ATOM   1301   CG LYS B  70      40.658  18.440  25.830  4.00  1.00            
ATOM   1302   CD LYS B  70      41.461  17.143  25.982  4.00  1.00            
ATOM   1303   CE LYS B  70      40.615  15.922  26.350  4.00  1.00            
ATOM   1304   NZ LYS B  70      41.486  14.730  26.471  4.00  1.00            
ATOM   1305    C LYS B  70      37.590  19.222  23.692  4.00  1.00            
ATOM   1306    O LYS B  70      36.739  18.345  23.826  4.00  1.00            
ATOM   1307    N ALA B  71      37.683  19.976  22.588  4.00  1.00            
ATOM   1308   CA ALA B  71      36.853  19.696  21.462  4.00  1.00            
ATOM   1309   CB ALA B  71      35.636  20.631  21.345  4.00  1.00            
ATOM   1310    C ALA B  71      37.719  19.940  20.276  4.00  1.00            
ATOM   1311    O ALA B  71      38.534  20.855  20.282  4.00  1.00            
ATOM   1312    N ILE B  72      37.601  19.100  19.237  4.00  1.00            
ATOM   1313   CA ILE B  72      38.357  19.341  18.044  4.00  1.00            
ATOM   1314   CB ILE B  72      39.529  18.424  17.848  4.00  1.00            
ATOM   1315  CG1 ILE B  72      39.065  16.969  17.678  4.00  1.00            
ATOM   1316  CG2 ILE B  72      40.489  18.640  19.029  4.00  1.00            
ATOM   1317  CD1 ILE B  72      40.171  16.037  17.182  4.00  1.00            
ATOM   1318    C ILE B  72      37.406  19.095  16.942  4.00  1.00            
ATOM   1319    O ILE B  72      36.458  18.326  17.099  4.00  1.00            
ATOM   1320    N GLY B  73      37.605  19.759  15.795  4.00  1.00            
ATOM   1321   CA GLY B  73      36.665  19.517  14.754  4.00  1.00            
ATOM   1322    C GLY B  73      36.687  20.692  13.843  4.00  1.00            
ATOM   1323    O GLY B  73      37.713  21.346  13.658  4.00  1.00            
ATOM   1324    N THR B  74      35.516  20.979  13.255  4.00  1.00            
ATOM   1325   CA THR B  74      35.364  21.992  12.260  4.00  1.00            
ATOM   1326   CB THR B  74      34.143  21.743  11.413  4.00  1.00            
ATOM   1327  OG1 THR B  74      34.241  20.491  10.757  4.00  1.00            
ATOM   1328  CG2 THR B  74      33.959  22.870  10.387  4.00  1.00            
ATOM   1329    C THR B  74      35.150  23.348  12.873  4.00  1.00            
ATOM   1330    O THR B  74      34.659  23.472  13.994  4.00  1.00            
ATOM   1331    N VAL B  75      35.555  24.407  12.128  4.00  1.00            
ATOM   1332   CA VAL B  75      35.303  25.781  12.478  4.00  1.00            
ATOM   1333   CB VAL B  75      36.466  26.447  13.155  4.00  1.00            
ATOM   1334  CG1 VAL B  75      37.676  26.447  12.203  4.00  1.00            
ATOM   1335  CG2 VAL B  75      36.012  27.845  13.608  4.00  1.00            
ATOM   1336    C VAL B  75      35.008  26.499  11.211  4.00  1.00            
ATOM   1337    O VAL B  75      35.757  26.422  10.238  4.00  1.00            
ATOM   1338    N LEU B  76      33.868  27.205  11.192  4.00  1.00            
ATOM   1339   CA LEU B  76      33.507  27.971  10.044  4.00  1.00            
ATOM   1340   CB LEU B  76      32.066  27.720   9.597  4.00  1.00            
ATOM   1341   CG LEU B  76      31.707  28.567   8.383  4.00  1.00            
ATOM   1342  CD1 LEU B  76      32.791  28.402   7.309  4.00  1.00            
ATOM   1343  CD2 LEU B  76      30.289  28.239   7.884  4.00  1.00            
ATOM   1344    C LEU B  76      33.625  29.393  10.483  4.00  1.00            
ATOM   1345    O LEU B  76      33.121  29.760  11.543  4.00  1.00            
ATOM   1346    N VAL B  77      34.319  30.235   9.696  4.00  1.00            
ATOM   1347   CA VAL B  77      34.483  31.593  10.116  4.00  1.00            
ATOM   1348   CB VAL B  77      35.914  32.018  10.232  4.00  1.00            
ATOM   1349  CG1 VAL B  77      35.952  33.525  10.539  4.00  1.00            
ATOM   1350  CG2 VAL B  77      36.607  31.148  11.295  4.00  1.00            
ATOM   1351    C VAL B  77      33.846  32.487   9.107  4.00  1.00            
ATOM   1352    O VAL B  77      33.936  32.248   7.904  4.00  1.00            
ATOM   1353    N GLY B  78      33.168  33.549   9.589  1.00  1.00            
ATOM   1354   CA GLY B  78      32.575  34.468   8.670  1.00  1.00            
ATOM   1355    C GLY B  78      31.674  35.387   9.425  1.00  1.00            
ATOM   1356    O GLY B  78      31.234  35.109  10.543  1.00  1.00            
ATOM   1357    N PRO B  79      31.386  36.483   8.782  1.00  1.00            
ATOM   1358   CA PRO B  79      30.542  37.485   9.360  1.00  1.00            
ATOM   1359   CD PRO B  79      31.346  36.508   7.336  1.00  1.00            
ATOM   1360   CB PRO B  79      30.302  38.499   8.249  1.00  1.00            
ATOM   1361   CG PRO B  79      30.335  37.618   6.984  1.00  1.00            
ATOM   1362    C PRO B  79      29.241  36.907   9.822  1.00  1.00            
ATOM   1363    O PRO B  79      28.489  36.368   9.015  1.00  1.00            
ATOM   1364    N THR B  80      28.977  37.029  11.129  1.00  1.00            
ATOM   1365   CA THR B  80      27.763  36.699  11.799  1.00  1.00            
ATOM   1366   CB THR B  80      27.637  35.255  12.213  1.00  1.00            
ATOM   1367  OG1 THR B  80      28.660  34.933  13.142  1.00  1.00            
ATOM   1368  CG2 THR B  80      27.745  34.360  10.970  1.00  1.00            
ATOM   1369    C THR B  80      27.944  37.487  13.046  1.00  1.00            
ATOM   1370    O THR B  80      29.067  37.851  13.368  1.00  1.00            
ATOM   1371    N PRO B  81      26.919  37.799  13.751  1.00  1.00            
ATOM   1372   CA PRO B  81      27.114  38.560  14.941  1.00  1.00            
ATOM   1373   CD PRO B  81      25.588  37.955  13.198  1.00  1.00            
ATOM   1374   CB PRO B  81      25.755  39.182  15.269  1.00  1.00            
ATOM   1375   CG PRO B  81      24.747  38.403  14.402  1.00  1.00            
ATOM   1376    C PRO B  81      27.721  37.805  16.079  1.00  1.00            
ATOM   1377    O PRO B  81      28.297  38.449  16.953  1.00  1.00            
ATOM   1378    N VAL B  82      27.606  36.471  16.111  1.00  1.00            
ATOM   1379   CA VAL B  82      28.102  35.846  17.304  1.00  1.00            
ATOM   1380   CB VAL B  82      27.019  35.461  18.276  1.00  1.00            
ATOM   1381  CG1 VAL B  82      26.227  34.288  17.675  1.00  1.00            
ATOM   1382  CG2 VAL B  82      27.650  35.159  19.647  1.00  1.00            
ATOM   1383    C VAL B  82      28.859  34.591  16.977  1.00  1.00            
ATOM   1384    O VAL B  82      28.781  34.071  15.865  1.00  1.00            
ATOM   1385    N ASN B  83      29.642  34.093  17.962  1.00  1.00            
ATOM   1386   CA ASN B  83      30.363  32.857  17.818  1.00  1.00            
ATOM   1387   CB ASN B  83      31.620  32.770  18.686  1.00  1.00            
ATOM   1388   CG ASN B  83      32.609  33.728  18.051  1.00  1.00            
ATOM   1389  OD1 ASN B  83      32.690  33.816  16.828  1.00  1.00            
ATOM   1390  ND2 ASN B  83      33.367  34.479  18.891  1.00  1.00            
ATOM   1391    C ASN B  83      29.413  31.787  18.262  1.00  1.00            
ATOM   1392    O ASN B  83      29.027  31.716  19.427  1.00  1.00            
ATOM   1393    N ILE B  84      29.000  30.940  17.302  4.00  1.00            
ATOM   1394   CA ILE B  84      27.935  29.995  17.478  4.00  1.00            
ATOM   1395   CB ILE B  84      27.463  29.447  16.165  4.00  1.00            
ATOM   1396  CG1 ILE B  84      26.977  30.594  15.264  4.00  1.00            
ATOM   1397  CG2 ILE B  84      26.377  28.397  16.454  4.00  1.00            
ATOM   1398  CD1 ILE B  84      25.813  31.390  15.857  4.00  1.00            
ATOM   1399    C ILE B  84      28.162  28.826  18.367  4.00  1.00            
ATOM   1400    O ILE B  84      27.365  28.617  19.276  4.00  1.00            
ATOM   1401    N ILE B  85      29.259  28.075  18.158  4.00  1.00            
ATOM   1402   CA ILE B  85      29.472  26.789  18.773  4.00  1.00            
ATOM   1403   CB ILE B  85      29.843  26.860  20.226  4.00  1.00            
ATOM   1404  CG1 ILE B  85      31.167  27.626  20.408  4.00  1.00            
ATOM   1405  CG2 ILE B  85      29.905  25.418  20.758  4.00  1.00            
ATOM   1406  CD1 ILE B  85      31.077  29.110  20.057  4.00  1.00            
ATOM   1407    C ILE B  85      28.219  25.973  18.612  4.00  1.00            
ATOM   1408    O ILE B  85      27.249  26.109  19.356  4.00  1.00            
ATOM   1409    N GLY B  86      28.244  25.019  17.659  1.00  1.00            
ATOM   1410   CA GLY B  86      27.042  24.304  17.337  1.00  1.00            
ATOM   1411    C GLY B  86      27.025  22.929  17.933  1.00  1.00            
ATOM   1412    O GLY B  86      27.777  22.613  18.854  1.00  1.00            
ATOM   1413    N ARG B  87      26.131  22.075  17.382  2.00  1.00            
ATOM   1414   CA ARG B  87      25.967  20.708  17.795  2.00  1.00            
ATOM   1415   CB ARG B  87      24.918  19.950  16.966  2.00  1.00            
ATOM   1416   CG ARG B  87      23.467  20.248  17.346  2.00  1.00            
ATOM   1417   CD ARG B  87      22.462  19.789  16.288  2.00  1.00            
ATOM   1418   NE ARG B  87      23.128  18.747  15.455  2.00  1.00            
ATOM   1419   CZ ARG B  87      22.547  18.333  14.293  2.00  1.00            
ATOM   1420  NH1 ARG B  87      21.311  18.799  13.947  2.00  1.00            
ATOM   1421  NH2 ARG B  87      23.205  17.465  13.470  2.00  1.00            
ATOM   1422    C ARG B  87      27.263  20.034  17.541  2.00  1.00            
ATOM   1423    O ARG B  87      27.743  19.255  18.364  2.00  1.00            
ATOM   1424    N ASN B  88      27.860  20.332  16.375  2.00  1.00            
ATOM   1425   CA ASN B  88      29.134  19.774  16.064  2.00  1.00            
ATOM   1426   CB ASN B  88      29.698  20.345  14.748  2.00  1.00            
ATOM   1427   CG ASN B  88      31.095  19.799  14.494  2.00  1.00            
ATOM   1428  OD1 ASN B  88      31.324  18.592  14.520  2.00  1.00            
ATOM   1429  ND2 ASN B  88      32.057  20.726  14.244  2.00  1.00            
ATOM   1430    C ASN B  88      30.017  20.209  17.173  2.00  1.00            
ATOM   1431    O ASN B  88      30.080  21.384  17.530  2.00  1.00            
ATOM   1432    N LEU B  89      30.701  19.227  17.763  2.00  1.00            
ATOM   1433   CA LEU B  89      31.613  19.450  18.830  2.00  1.00            
ATOM   1434   CB LEU B  89      32.537  20.653  18.577  2.00  1.00            
ATOM   1435   CG LEU B  89      33.350  20.479  17.279  2.00  1.00            
ATOM   1436  CD1 LEU B  89      34.495  21.501  17.176  2.00  1.00            
ATOM   1437  CD2 LEU B  89      33.799  19.020  17.107  2.00  1.00            
ATOM   1438    C LEU B  89      30.900  19.616  20.148  2.00  1.00            
ATOM   1439    O LEU B  89      31.515  19.436  21.197  2.00  1.00            
ATOM   1440    N LEU B  90      29.591  19.941  20.157  2.00  1.00            
ATOM   1441   CA LEU B  90      28.875  19.985  21.410  2.00  1.00            
ATOM   1442   CB LEU B  90      27.495  20.667  21.292  2.00  1.00            
ATOM   1443   CG LEU B  90      26.686  20.806  22.606  2.00  1.00            
ATOM   1444  CD1 LEU B  90      25.454  21.693  22.383  2.00  1.00            
ATOM   1445  CD2 LEU B  90      26.271  19.451  23.207  2.00  1.00            
ATOM   1446    C LEU B  90      28.712  18.566  21.839  2.00  1.00            
ATOM   1447    O LEU B  90      28.747  18.245  23.021  2.00  1.00            
ATOM   1448    N THR B  91      28.498  17.659  20.877  3.00  1.00            
ATOM   1449   CA THR B  91      28.356  16.292  21.263  3.00  1.00            
ATOM   1450   CB THR B  91      28.051  15.391  20.103  3.00  1.00            
ATOM   1451  OG1 THR B  91      26.851  15.799  19.465  3.00  1.00            
ATOM   1452  CG2 THR B  91      27.907  13.952  20.624  3.00  1.00            
ATOM   1453    C THR B  91      29.665  15.869  21.833  3.00  1.00            
ATOM   1454    O THR B  91      29.719  15.128  22.814  3.00  1.00            
ATOM   1455    N GLN B  92      30.766  16.354  21.235  3.00  1.00            
ATOM   1456   CA GLN B  92      32.056  15.944  21.699  3.00  1.00            
ATOM   1457   CB GLN B  92      33.208  16.623  20.938  3.00  1.00            
ATOM   1458   CG GLN B  92      34.589  16.113  21.355  3.00  1.00            
ATOM   1459   CD GLN B  92      34.739  14.692  20.827  3.00  1.00            
ATOM   1460  OE1 GLN B  92      33.858  14.171  20.145  3.00  1.00            
ATOM   1461  NE2 GLN B  92      35.889  14.042  21.151  3.00  1.00            
ATOM   1462    C GLN B  92      32.151  16.355  23.133  3.00  1.00            
ATOM   1463    O GLN B  92      32.585  15.576  23.978  3.00  1.00            
ATOM   1464    N ILE B  93      31.721  17.591  23.455  3.00  1.00            
ATOM   1465   CA ILE B  93      31.759  17.996  24.828  3.00  1.00            
ATOM   1466   CB ILE B  93      31.533  19.466  25.074  3.00  1.00            
ATOM   1467  CG1 ILE B  93      30.156  19.946  24.611  3.00  1.00            
ATOM   1468  CG2 ILE B  93      32.706  20.211  24.417  3.00  1.00            
ATOM   1469  CD1 ILE B  93      29.828  21.377  25.030  3.00  1.00            
ATOM   1470    C ILE B  93      30.790  17.118  25.580  3.00  1.00            
ATOM   1471    O ILE B  93      31.043  16.753  26.726  3.00  1.00            
ATOM   1472    N GLY B  94      29.656  16.737  24.946  3.00  1.00            
ATOM   1473   CA GLY B  94      28.738  15.821  25.573  3.00  1.00            
ATOM   1474    C GLY B  94      27.547  16.526  26.146  3.00  1.00            
ATOM   1475    O GLY B  94      26.777  15.920  26.891  3.00  1.00            
ATOM   1476    N CYS B  95      27.336  17.813  25.811  1.00  1.00            
ATOM   1477   CA CYS B  95      26.223  18.515  26.390  1.00  1.00            
ATOM   1478   CB CYS B  95      26.245  20.035  26.143  1.00  1.00            
ATOM   1479   SG CYS B  95      27.590  20.856  27.050  1.00  1.00            
ATOM   1480    C CYS B  95      24.921  17.953  25.901  1.00  1.00            
ATOM   1481    O CYS B  95      24.791  17.556  24.744  1.00  1.00            
ATOM   1482    N THR B  96      23.922  17.897  26.814  4.00  1.00            
ATOM   1483   CA THR B  96      22.603  17.401  26.521  4.00  1.00            
ATOM   1484   CB THR B  96      22.211  16.192  27.320  4.00  1.00            
ATOM   1485  OG1 THR B  96      22.134  16.524  28.699  4.00  1.00            
ATOM   1486  CG2 THR B  96      23.253  15.084  27.098  4.00  1.00            
ATOM   1487    C THR B  96      21.633  18.466  26.932  4.00  1.00            
ATOM   1488    O THR B  96      21.917  19.271  27.819  4.00  1.00            
ATOM   1489    N LEU B  97      20.460  18.519  26.267  4.00  1.00            
ATOM   1490   CA LEU B  97      19.443  19.444  26.682  4.00  1.00            
ATOM   1491   CB LEU B  97      18.415  19.769  25.586  4.00  1.00            
ATOM   1492   CG LEU B  97      19.013  20.517  24.382  4.00  1.00            
ATOM   1493  CD1 LEU B  97      17.936  20.812  23.329  4.00  1.00            
ATOM   1494  CD2 LEU B  97      19.769  21.782  24.824  4.00  1.00            
ATOM   1495    C LEU B  97      18.715  18.749  27.799  4.00  1.00            
ATOM   1496    O LEU B  97      18.637  17.522  27.818  4.00  1.00            
ATOM   1497    N ASN B  98      18.183  19.508  28.778  4.00  1.00            
ATOM   1498   CA ASN B  98      17.498  18.895  29.886  4.00  1.00            
ATOM   1499   CB ASN B  98      18.192  19.154  31.233  4.00  1.00            
ATOM   1500   CG ASN B  98      17.474  18.370  32.316  4.00  1.00            
ATOM   1501  OD1 ASN B  98      16.801  17.378  32.041  4.00  1.00            
ATOM   1502  ND2 ASN B  98      17.619  18.829  33.589  4.00  1.00            
ATOM   1503    C ASN B  98      16.143  19.519  29.989  4.00  1.00            
ATOM   1504    O ASN B  98      15.973  20.709  29.727  4.00  1.00            
ATOM   1505    N PHE B  99      15.122  18.719  30.349  1.00  1.00            
ATOM   1506   CA PHE B  99      13.833  19.309  30.550  1.00  1.00            
ATOM   1507   CB PHE B  99      12.620  18.450  30.127  1.00  1.00            
ATOM   1508   CG PHE B  99      12.447  18.486  28.644  1.00  1.00            
ATOM   1509  CD1 PHE B  99      12.058  19.652  28.021  1.00  1.00            
ATOM   1510  CD2 PHE B  99      12.626  17.356  27.880  1.00  1.00            
ATOM   1511  CE1 PHE B  99      11.884  19.700  26.659  1.00  1.00            
ATOM   1512  CE2 PHE B  99      12.450  17.397  26.515  1.00  1.00            
ATOM   1513   CZ PHE B  99      12.080  18.569  25.902  1.00  1.00            
ATOM   1514    C PHE B  99      13.692  19.556  32.043  1.00  1.00            
ATOM   1515    O PHE B  99      13.308  18.597  32.763  1.00  1.00            
ATOM   1516  OXT PHE B  99      13.964  20.704  32.485  1.00  1.00            
ATOM   1517    N ASN C   1      38.823  14.176  10.480  4.00  0.00            
ATOM   1518   CA ASN C   1      37.811  14.151  11.563  4.00  0.00            
ATOM   1519   CB ASN C   1      38.240  15.091  12.705  4.00  0.00            
ATOM   1520   CG ASN C   1      39.501  14.531  13.350  4.00  0.00            
ATOM   1521  OD1 ASN C   1      39.434  13.718  14.273  4.00  0.00            
ATOM   1522  ND2 ASN C   1      40.686  14.966  12.847  4.00  0.00            
ATOM   1523    C ASN C   1      36.501  14.617  11.032  4.00  0.00            
ATOM   1524    O ASN C   1      35.927  14.005  10.132  4.00  0.00            
ATOM   1525    N VAL C   2      35.993  15.732  11.585  4.00  0.00            
ATOM   1526   CA VAL C   2      34.720  16.227  11.159  4.00  0.00            
ATOM   1527   CB VAL C   2      33.935  16.822  12.293  4.00  0.00            
ATOM   1528  CG1 VAL C   2      32.622  17.397  11.740  4.00  0.00            
ATOM   1529  CG2 VAL C   2      33.756  15.757  13.387  4.00  0.00            
ATOM   1530    C VAL C   2      34.972  17.331  10.199  4.00  0.00            
ATOM   1531    O VAL C   2      35.614  18.324  10.538  4.00  0.00            
ATOM   1532    N VAL C   3      34.495  17.160   8.954  4.00  0.00            
ATOM   1533   CA VAL C   3      34.580  18.213   7.992  4.00  0.00            
ATOM   1534   CB VAL C   3      35.361  17.831   6.768  4.00  0.00            
ATOM   1535  CG1 VAL C   3      35.336  18.999   5.765  4.00  0.00            
ATOM   1536  CG2 VAL C   3      36.770  17.411   7.218  4.00  0.00            
ATOM   1537    C VAL C   3      33.164  18.429   7.581  4.00  0.00            
ATOM   1538    O VAL C   3      32.571  17.573   6.925  4.00  0.00            
ATOM   1539    N ASN C   4      32.571  19.577   7.961  4.00  0.00            
ATOM   1540   CA ASN C   4      31.197  19.755   7.605  4.00  0.00            
ATOM   1541   CB ASN C   4      30.291  20.063   8.806  4.00  0.00            
ATOM   1542   CG ASN C   4      28.875  19.688   8.400  4.00  0.00            
ATOM   1543  OD1 ASN C   4      28.178  20.451   7.735  4.00  0.00            
ATOM   1544  ND2 ASN C   4      28.445  18.461   8.798  4.00  0.00            
ATOM   1545    C ASN C   4      31.129  20.901   6.653  4.00  0.00            
ATOM   1546    O ASN C   4      31.281  22.054   7.047  4.00  0.00            
ATOM   1547    N SER C   5      30.928  20.598   5.355  4.00  0.00            
ATOM   1548   CA SER C   5      30.713  21.646   4.402  4.00  0.00            
ATOM   1549   CB SER C   5      30.864  21.204   2.937  4.00  0.00            
ATOM   1550   OG SER C   5      29.883  20.229   2.619  4.00  0.00            
ATOM   1551    C SER C   5      29.278  21.970   4.626  4.00  0.00            
ATOM   1552    O SER C   5      28.595  21.259   5.361  4.00  0.00            
ATOM   1553    N GLY C   6      28.765  23.057   4.034  4.00  0.00            
ATOM   1554   CA GLY C   6      27.389  23.322   4.312  4.00  0.00            
ATOM   1555    C GLY C   6      27.363  23.957   5.661  4.00  0.00            
ATOM   1556    O GLY C   6      28.405  24.332   6.198  4.00  0.00            
ATOM   1557    N GLY C   7      26.158  24.106   6.240  4.00  0.00            
ATOM   1558   CA GLY C   7      26.057  24.660   7.556  4.00  0.00            
ATOM   1559    C GLY C   7      24.683  25.268   7.681  4.00  0.00            
ATOM   1560    O GLY C   7      24.218  25.959   6.776  4.00  0.00            
ATOM   1561    N MET C   8      23.994  25.010   8.818  4.00  0.00            
ATOM   1562   CA MET C   8      22.703  25.589   9.111  4.00  0.00            
ATOM   1563   CB MET C   8      21.582  24.542   9.209  4.00  0.00            
ATOM   1564   CG MET C   8      21.286  23.854   7.875  4.00  0.00            
ATOM   1565   SD MET C   8      20.074  22.504   7.974  4.00  0.00            
ATOM   1566   CE MET C   8      20.065  22.161   6.192  4.00  0.00            
ATOM   1567    C MET C   8      22.864  26.195  10.456  4.00  0.00            
ATOM   1568    O MET C   8      23.020  25.493  11.450  4.00  0.00            
ATOM   1569    N VAL C   9      22.840  27.531  10.531  4.00  0.00            
ATOM   1570   CA VAL C   9      23.028  28.140  11.804  4.00  0.00            
ATOM   1571   CB VAL C   9      24.161  29.119  11.847  4.00  0.00            
ATOM   1572  CG1 VAL C   9      23.838  30.285  10.897  4.00  0.00            
ATOM   1573  CG2 VAL C   9      24.367  29.560  13.304  4.00  0.00            
ATOM   1574    C VAL C   9      21.807  28.916  12.075  4.00  0.00            
ATOM   1575    O VAL C   9      21.175  29.438  11.159  4.00  0.00            
ATOM   1576    N MET C  10      21.412  28.996  13.353  4.00  0.00            
ATOM   1577   CA MET C  10      20.229  29.753  13.515  4.00  0.00            
ATOM   1578   CB MET C  10      18.992  28.879  13.767  4.00  0.00            
ATOM   1579   CG MET C  10      18.721  27.879  12.644  4.00  0.00            
ATOM   1580   SD MET C  10      19.916  26.510  12.570  4.00  0.00            
ATOM   1581   CE MET C  10      19.202  25.745  11.085  4.00  0.00            
ATOM   1582    C MET C  10      20.371  30.641  14.693  4.00  0.00            
ATOM   1583    O MET C  10      20.333  30.187  15.834  4.00  0.00            
ATOM   1584    N MET C  11      20.553  31.945  14.438  4.00  0.00            
ATOM   1585   CA MET C  11      20.516  32.861  15.529  4.00  0.00            
ATOM   1586   CB MET C  11      21.767  33.715  15.752  4.00  0.00            
ATOM   1587   CG MET C  11      21.467  34.828  16.760  4.00  0.00            
ATOM   1588   SD MET C  11      22.921  35.683  17.409  4.00  0.00            
ATOM   1589   CE MET C  11      23.343  34.240  18.418  4.00  0.00            
ATOM   1590    C MET C  11      19.442  33.852  15.164  4.00  0.00            
ATOM   1591    O MET C  11      19.651  34.653  14.255  4.00  0.00            
ATOM   1592    N VAL C  12      18.253  33.826  15.819  4.00  0.00            
ATOM   1593   CA VAL C  12      17.307  34.869  15.497  4.00  0.00            
ATOM   1594   CB VAL C  12      15.898  34.433  15.180  4.00  0.00            
ATOM   1595  CG1 VAL C  12      15.940  33.556  13.917  4.00  0.00            
ATOM   1596  CG2 VAL C  12      15.255  33.760  16.393  4.00  0.00            
ATOM   1597    C VAL C  12      17.325  35.846  16.657  4.00  0.00            
ATOM   1598    O VAL C  12      16.828  35.557  17.744  4.00  0.00            
ATOM   1599    N PRO C  13      17.936  36.994  16.432  4.00  0.00            
ATOM   1600   CA PRO C  13      18.130  38.045  17.413  4.00  0.00            
ATOM   1601   CD PRO C  13      18.830  37.140  15.300  4.00  0.00            
ATOM   1602   CB PRO C  13      19.018  39.087  16.733  4.00  0.00            
ATOM   1603   CG PRO C  13      19.787  38.286  15.669  4.00  0.00            
ATOM   1604    C PRO C  13      16.974  38.673  18.138  4.00  0.00            
ATOM   1605    O PRO C  13      16.876  38.506  19.352  4.00  0.00            
ATOM   1606    N GLY C  14      16.083  39.381  17.418  4.00  0.00            
ATOM   1607   CA GLY C  14      14.956  40.054  17.999  4.00  0.00            
ATOM   1608    C GLY C  14      15.203  41.531  18.073  4.00  0.00            
ATOM   1609    O GLY C  14      16.096  41.997  18.779  4.00  0.00            
ATOM   1610    N ALA C  15      14.377  42.300  17.333  4.00  0.00            
ATOM   1611   CA ALA C  15      14.364  43.736  17.374  4.00  0.00            
ATOM   1612   CB ALA C  15      15.000  44.407  16.144  4.00  0.00            
ATOM   1613    C ALA C  15      12.908  44.069  17.371  4.00  0.00            
ATOM   1614    O ALA C  15      12.128  43.439  16.659  4.00  0.00            
ATOM   1615    N GLY C  16      12.481  45.060  18.172  4.00  0.00            
ATOM   1616   CA GLY C  16      11.075  45.337  18.188  4.00  0.00            
ATOM   1617    C GLY C  16      10.856  46.551  19.080  4.00  0.00            
ATOM   1618    O GLY C  16      11.174  47.685  18.629  4.00  0.00            
ATOM   1619  OXT GLY C  16      10.367  46.362  20.226  4.00  0.00            
END
