# Supplementary material for: Integrative modeling of diverse protein-peptide systems using CABS-dock
Source: PLoS Comput Biol. 2023 Jul 5;19(7):e1011275. doi: 10.1371/journal.pcbi.1011275 (PMC10351741; doi:10.1371/journal.pcbi.1011275)
Supplement: S1 File — Files in pdb format containing atomic coordinates of the structures obtained in this study: the highest-scored amyloid models and 10 examples of the docked peptide for each enzyme-substrate complex. (ZIP) [file pcbi.1011275.s006.zip › 15_HIV1_NVVNSGGMVMMVPGAG/36.pdb]

CRYST1    0.000    0.000    0.000   0.00   0.00   0.00 P 1           1
ATOM      1    N PRO A   1      13.616  12.501  29.286  1.00  1.00            
ATOM      2   CA PRO A   1      13.410  13.977  29.301  1.00  1.00            
ATOM      3   CD PRO A   1      13.592  11.981  30.696  1.00  1.00            
ATOM      4   CB PRO A   1      13.088  14.349  30.744  1.00  1.00            
ATOM      5   CG PRO A   1      13.706  13.227  31.584  1.00  1.00            
ATOM      6    C PRO A   1      14.682  14.582  28.806  1.00  1.00            
ATOM      7    O PRO A   1      14.649  15.710  28.318  1.00  1.00            
ATOM      8    N GLN A   2      15.816  13.865  28.916  4.00  1.00            
ATOM      9   CA GLN A   2      17.035  14.445  28.441  4.00  1.00            
ATOM     10   CB GLN A   2      18.325  13.832  29.017  4.00  1.00            
ATOM     11   CG GLN A   2      18.593  14.165  30.485  4.00  1.00            
ATOM     12   CD GLN A   2      17.882  13.137  31.346  4.00  1.00            
ATOM     13  OE1 GLN A   2      18.212  11.953  31.322  4.00  1.00            
ATOM     14  NE2 GLN A   2      16.877  13.602  32.135  4.00  1.00            
ATOM     15    C GLN A   2      17.118  14.273  26.962  4.00  1.00            
ATOM     16    O GLN A   2      16.640  13.287  26.404  4.00  1.00            
ATOM     17    N ILE A   3      17.736  15.264  26.292  4.00  1.00            
ATOM     18   CA ILE A   3      17.918  15.212  24.873  4.00  1.00            
ATOM     19   CB ILE A   3      17.271  16.360  24.155  4.00  1.00            
ATOM     20  CG1 ILE A   3      15.746  16.326  24.359  4.00  1.00            
ATOM     21  CG2 ILE A   3      17.705  16.308  22.681  4.00  1.00            
ATOM     22  CD1 ILE A   3      15.041  17.608  23.919  4.00  1.00            
ATOM     23    C ILE A   3      19.399  15.314  24.625  4.00  1.00            
ATOM     24    O ILE A   3      20.076  16.137  25.239  4.00  1.00            
ATOM     25    N THR A   4      19.946  14.464  23.725  1.00  1.00            
ATOM     26   CA THR A   4      21.352  14.499  23.404  1.00  1.00            
ATOM     27   CB THR A   4      22.015  13.154  23.401  1.00  1.00            
ATOM     28  OG1 THR A   4      21.899  12.552  24.682  1.00  1.00            
ATOM     29  CG2 THR A   4      23.498  13.337  23.034  1.00  1.00            
ATOM     30    C THR A   4      21.461  15.074  22.037  1.00  1.00            
ATOM     31    O THR A   4      20.504  15.021  21.267  1.00  1.00            
ATOM     32    N LEU A   5      22.623  15.660  21.685  1.00  1.00            
ATOM     33   CA LEU A   5      22.559  16.303  20.415  1.00  1.00            
ATOM     34   CB LEU A   5      22.842  17.813  20.463  1.00  1.00            
ATOM     35   CG LEU A   5      21.780  18.606  21.246  1.00  1.00            
ATOM     36  CD1 LEU A   5      21.972  20.120  21.054  1.00  1.00            
ATOM     37  CD2 LEU A   5      20.359  18.125  20.914  1.00  1.00            
ATOM     38    C LEU A   5      23.462  15.736  19.374  1.00  1.00            
ATOM     39    O LEU A   5      24.334  16.440  18.874  1.00  1.00            
ATOM     40    N TRP A   6      23.303  14.456  19.003  1.00  1.00            
ATOM     41   CA TRP A   6      24.039  14.005  17.858  1.00  1.00            
ATOM     42   CB TRP A   6      24.099  12.474  17.734  1.00  1.00            
ATOM     43   CG TRP A   6      24.863  11.824  18.861  1.00  1.00            
ATOM     44  CD2 TRP A   6      26.292  11.858  19.000  1.00  1.00            
ATOM     45  CD1 TRP A   6      24.386  11.139  19.940  1.00  1.00            
ATOM     46  NE1 TRP A   6      25.428  10.741  20.742  1.00  1.00            
ATOM     47  CE2 TRP A   6      26.607  11.178  20.176  1.00  1.00            
ATOM     48  CE3 TRP A   6      27.262  12.413  18.214  1.00  1.00            
ATOM     49  CZ2 TRP A   6      27.903  11.044  20.587  1.00  1.00            
ATOM     50  CZ3 TRP A   6      28.567  12.273  18.630  1.00  1.00            
ATOM     51  CH2 TRP A   6      28.881  11.600  19.793  1.00  1.00            
ATOM     52    C TRP A   6      23.341  14.544  16.650  1.00  1.00            
ATOM     53    O TRP A   6      23.969  15.004  15.697  1.00  1.00            
ATOM     54    N LYS A   7      21.992  14.505  16.685  1.00  1.00            
ATOM     55   CA LYS A   7      21.202  14.878  15.549  1.00  1.00            
ATOM     56   CB LYS A   7      20.261  13.757  15.078  1.00  1.00            
ATOM     57   CG LYS A   7      21.020  12.514  14.597  1.00  1.00            
ATOM     58   CD LYS A   7      21.959  12.775  13.414  1.00  1.00            
ATOM     59   CE LYS A   7      21.371  12.387  12.056  1.00  1.00            
ATOM     60   NZ LYS A   7      21.248  10.915  11.961  1.00  1.00            
ATOM     61    C LYS A   7      20.382  16.092  15.876  1.00  1.00            
ATOM     62    O LYS A   7      20.551  16.716  16.921  1.00  1.00            
ATOM     63    N ARG A   8      19.480  16.464  14.941  1.00  1.00            
ATOM     64   CA ARG A   8      18.640  17.631  15.031  1.00  1.00            
ATOM     65   CB ARG A   8      17.806  17.843  13.755  1.00  1.00            
ATOM     66   CG ARG A   8      16.917  16.637  13.425  1.00  1.00            
ATOM     67   CD ARG A   8      16.263  16.694  12.043  1.00  1.00            
ATOM     68   NE ARG A   8      15.112  17.636  12.113  1.00  1.00            
ATOM     69   CZ ARG A   8      13.842  17.166  11.940  1.00  1.00            
ATOM     70  NH1 ARG A   8      13.632  15.847  11.657  1.00  1.00            
ATOM     71  NH2 ARG A   8      12.783  18.022  12.031  1.00  1.00            
ATOM     72    C ARG A   8      17.663  17.478  16.160  1.00  1.00            
ATOM     73    O ARG A   8      17.071  16.416  16.341  1.00  1.00            
ATOM     74    N PRO A   9      17.507  18.517  16.950  1.00  1.00            
ATOM     75   CA PRO A   9      16.567  18.446  18.039  1.00  1.00            
ATOM     76   CD PRO A   9      18.642  19.363  17.281  1.00  1.00            
ATOM     77   CB PRO A   9      16.928  19.581  18.994  1.00  1.00            
ATOM     78   CG PRO A   9      18.436  19.778  18.749  1.00  1.00            
ATOM     79    C PRO A   9      15.199  18.524  17.451  1.00  1.00            
ATOM     80    O PRO A   9      14.960  19.403  16.623  1.00  1.00            
ATOM     81    N LEU A  10      14.290  17.618  17.850  4.00  1.00            
ATOM     82   CA LEU A  10      12.951  17.682  17.355  4.00  1.00            
ATOM     83   CB LEU A  10      12.622  16.645  16.254  4.00  1.00            
ATOM     84   CG LEU A  10      12.975  15.173  16.565  4.00  1.00            
ATOM     85  CD1 LEU A  10      12.173  14.607  17.746  4.00  1.00            
ATOM     86  CD2 LEU A  10      12.826  14.300  15.306  4.00  1.00            
ATOM     87    C LEU A  10      12.060  17.449  18.526  4.00  1.00            
ATOM     88    O LEU A  10      12.399  16.725  19.461  4.00  1.00            
ATOM     89    N VAL A  11      10.914  18.136  18.528  4.00  1.00            
ATOM     90   CA VAL A  11       9.918  17.922  19.527  4.00  1.00            
ATOM     91   CB VAL A  11       9.877  18.963  20.605  4.00  1.00            
ATOM     92  CG1 VAL A  11      11.219  18.946  21.354  4.00  1.00            
ATOM     93  CG2 VAL A  11       9.503  20.316  19.973  4.00  1.00            
ATOM     94    C VAL A  11       8.653  18.090  18.755  4.00  1.00            
ATOM     95    O VAL A  11       8.660  18.712  17.693  4.00  1.00            
ATOM     96    N THR A  12       7.531  17.526  19.232  4.00  1.00            
ATOM     97   CA THR A  12       6.327  17.768  18.497  4.00  1.00            
ATOM     98   CB THR A  12       5.494  16.532  18.285  4.00  1.00            
ATOM     99  OG1 THR A  12       4.419  16.822  17.408  4.00  1.00            
ATOM    100  CG2 THR A  12       4.980  15.989  19.629  4.00  1.00            
ATOM    101    C THR A  12       5.573  18.803  19.288  4.00  1.00            
ATOM    102    O THR A  12       5.241  18.590  20.453  4.00  1.00            
ATOM    103    N ILE A  13       5.297  19.978  18.678  4.00  1.00            
ATOM    104   CA ILE A  13       4.653  21.038  19.411  4.00  1.00            
ATOM    105   CB ILE A  13       5.286  22.391  19.271  4.00  1.00            
ATOM    106  CG1 ILE A  13       6.714  22.424  19.823  4.00  1.00            
ATOM    107  CG2 ILE A  13       4.356  23.413  19.946  4.00  1.00            
ATOM    108  CD1 ILE A  13       7.381  23.772  19.569  4.00  1.00            
ATOM    109    C ILE A  13       3.276  21.231  18.867  4.00  1.00            
ATOM    110    O ILE A  13       3.057  21.123  17.665  4.00  1.00            
ATOM    111    N ARG A  14       2.291  21.498  19.749  4.00  1.00            
ATOM    112   CA ARG A  14       0.983  21.757  19.227  4.00  1.00            
ATOM    113   CB ARG A  14      -0.109  20.835  19.804  4.00  1.00            
ATOM    114   CG ARG A  14       0.099  19.335  19.568  4.00  1.00            
ATOM    115   CD ARG A  14      -1.068  18.493  20.102  4.00  1.00            
ATOM    116   NE ARG A  14      -0.649  17.061  20.154  4.00  1.00            
ATOM    117   CZ ARG A  14      -1.052  16.170  19.200  4.00  1.00            
ATOM    118  NH1 ARG A  14      -1.805  16.582  18.139  4.00  1.00            
ATOM    119  NH2 ARG A  14      -0.723  14.851  19.321  4.00  1.00            
ATOM    120    C ARG A  14       0.578  23.155  19.624  4.00  1.00            
ATOM    121    O ARG A  14       0.181  23.381  20.765  4.00  1.00            
ATOM    122    N ILE A  15       0.686  24.138  18.700  4.00  1.00            
ATOM    123   CA ILE A  15       0.315  25.504  18.997  4.00  1.00            
ATOM    124   CB ILE A  15       0.820  26.465  17.962  4.00  1.00            
ATOM    125  CG1 ILE A  15       2.353  26.573  18.030  4.00  1.00            
ATOM    126  CG2 ILE A  15       0.074  27.796  18.146  4.00  1.00            
ATOM    127  CD1 ILE A  15       2.871  27.092  19.374  4.00  1.00            
ATOM    128    C ILE A  15      -1.164  25.708  19.098  4.00  1.00            
ATOM    129    O ILE A  15      -1.652  26.212  20.109  4.00  1.00            
ATOM    130    N GLY A  16      -1.929  25.299  18.067  3.00  1.00            
ATOM    131   CA GLY A  16      -3.338  25.568  18.111  3.00  1.00            
ATOM    132    C GLY A  16      -4.032  24.494  17.352  3.00  1.00            
ATOM    133    O GLY A  16      -4.602  24.731  16.288  3.00  1.00            
ATOM    134    N GLY A  17      -4.001  23.266  17.894  3.00  1.00            
ATOM    135   CA GLY A  17      -4.673  22.180  17.252  3.00  1.00            
ATOM    136    C GLY A  17      -3.831  21.763  16.097  3.00  1.00            
ATOM    137    O GLY A  17      -4.148  20.799  15.401  3.00  1.00            
ATOM    138    N GLN A  18      -2.717  22.482  15.872  4.00  1.00            
ATOM    139   CA GLN A  18      -1.880  22.139  14.767  4.00  1.00            
ATOM    140   CB GLN A  18      -1.478  23.342  13.895  4.00  1.00            
ATOM    141   CG GLN A  18      -0.813  22.934  12.579  4.00  1.00            
ATOM    142   CD GLN A  18      -1.889  22.364  11.661  4.00  1.00            
ATOM    143  OE1 GLN A  18      -1.591  21.668  10.692  4.00  1.00            
ATOM    144  NE2 GLN A  18      -3.179  22.667  11.969  4.00  1.00            
ATOM    145    C GLN A  18      -0.637  21.538  15.343  4.00  1.00            
ATOM    146    O GLN A  18      -0.129  21.993  16.367  4.00  1.00            
ATOM    147    N LEU A  19      -0.124  20.474  14.695  4.00  1.00            
ATOM    148   CA LEU A  19       1.027  19.770  15.187  4.00  1.00            
ATOM    149   CB LEU A  19       0.941  18.264  14.881  4.00  1.00            
ATOM    150   CG LEU A  19       2.011  17.406  15.571  4.00  1.00            
ATOM    151  CD1 LEU A  19       1.697  17.266  17.069  4.00  1.00            
ATOM    152  CD2 LEU A  19       2.196  16.054  14.864  4.00  1.00            
ATOM    153    C LEU A  19       2.185  20.282  14.398  4.00  1.00            
ATOM    154    O LEU A  19       2.169  20.241  13.169  4.00  1.00            
ATOM    155    N LYS A  20       3.225  20.800  15.079  4.00  1.00            
ATOM    156   CA LYS A  20       4.352  21.268  14.338  4.00  1.00            
ATOM    157   CB LYS A  20       4.486  22.801  14.254  4.00  1.00            
ATOM    158   CG LYS A  20       3.682  23.431  13.111  4.00  1.00            
ATOM    159   CD LYS A  20       2.162  23.300  13.240  4.00  1.00            
ATOM    160   CE LYS A  20       1.529  24.345  14.160  4.00  1.00            
ATOM    161   NZ LYS A  20       1.606  25.685  13.534  4.00  1.00            
ATOM    162    C LYS A  20       5.618  20.728  14.915  4.00  1.00            
ATOM    163    O LYS A  20       5.797  20.685  16.131  4.00  1.00            
ATOM    164    N GLU A  21       6.533  20.280  14.030  4.00  1.00            
ATOM    165   CA GLU A  21       7.798  19.815  14.512  4.00  1.00            
ATOM    166   CB GLU A  21       8.632  19.013  13.497  4.00  1.00            
ATOM    167   CG GLU A  21       9.031  19.803  12.249  4.00  1.00            
ATOM    168   CD GLU A  21       7.864  19.752  11.277  4.00  1.00            
ATOM    169  OE1 GLU A  21       6.859  19.067  11.607  4.00  1.00            
ATOM    170  OE2 GLU A  21       7.958  20.388  10.193  4.00  1.00            
ATOM    171    C GLU A  21       8.567  21.037  14.882  4.00  1.00            
ATOM    172    O GLU A  21       8.529  22.039  14.170  4.00  1.00            
ATOM    173    N ALA A  22       9.283  21.001  16.021  4.00  1.00            
ATOM    174   CA ALA A  22       9.994  22.190  16.377  4.00  1.00            
ATOM    175   CB ALA A  22       9.336  23.002  17.501  4.00  1.00            
ATOM    176    C ALA A  22      11.354  21.831  16.836  4.00  1.00            
ATOM    177    O ALA A  22      11.575  20.769  17.414  4.00  1.00            
ATOM    178    N LEU A  23      12.318  22.729  16.575  4.00  1.00            
ATOM    179   CA LEU A  23      13.616  22.420  17.060  4.00  1.00            
ATOM    180   CB LEU A  23      14.776  22.667  16.072  4.00  1.00            
ATOM    181   CG LEU A  23      15.300  24.116  15.979  4.00  1.00            
ATOM    182  CD1 LEU A  23      16.448  24.214  14.960  4.00  1.00            
ATOM    183  CD2 LEU A  23      14.181  25.127  15.701  4.00  1.00            
ATOM    184    C LEU A  23      13.841  23.274  18.253  4.00  1.00            
ATOM    185    O LEU A  23      13.487  24.451  18.268  4.00  1.00            
ATOM    186    N LEU A  24      14.405  22.679  19.318  4.00  1.00            
ATOM    187   CA LEU A  24      14.673  23.469  20.473  4.00  1.00            
ATOM    188   CB LEU A  24      14.932  22.644  21.746  4.00  1.00            
ATOM    189   CG LEU A  24      13.731  21.791  22.195  4.00  1.00            
ATOM    190  CD1 LEU A  24      14.049  21.015  23.484  4.00  1.00            
ATOM    191  CD2 LEU A  24      12.454  22.637  22.310  4.00  1.00            
ATOM    192    C LEU A  24      15.921  24.222  20.178  4.00  1.00            
ATOM    193    O LEU A  24      16.824  23.690  19.534  4.00  1.00            
ATOM    194    N ASP A  25      16.015  25.495  20.613  1.00  1.00            
ATOM    195   CA ASP A  25      17.236  26.153  20.271  1.00  1.00            
ATOM    196   CB ASP A  25      17.224  26.689  18.830  1.00  1.00            
ATOM    197   CG ASP A  25      18.660  26.849  18.357  1.00  1.00            
ATOM    198  OD1 ASP A  25      19.585  26.710  19.199  1.00  1.00            
ATOM    199  OD2 ASP A  25      18.847  27.101  17.136  1.00  1.00            
ATOM    200    C ASP A  25      17.484  27.291  21.176  1.00  1.00            
ATOM    201    O ASP A  25      16.711  28.245  21.253  1.00  1.00            
ATOM    202    N THR A  26      18.601  27.182  21.898  3.00  1.00            
ATOM    203   CA THR A  26      19.047  28.220  22.754  3.00  1.00            
ATOM    204   CB THR A  26      20.193  27.815  23.629  3.00  1.00            
ATOM    205  OG1 THR A  26      19.819  26.727  24.462  3.00  1.00            
ATOM    206  CG2 THR A  26      20.600  29.027  24.484  3.00  1.00            
ATOM    207    C THR A  26      19.514  29.335  21.912  3.00  1.00            
ATOM    208    O THR A  26      19.451  30.504  22.294  3.00  1.00            
ATOM    209    N GLY A  27      19.970  28.975  20.710  3.00  1.00            
ATOM    210   CA GLY A  27      20.602  29.911  19.853  3.00  1.00            
ATOM    211    C GLY A  27      19.712  31.078  19.625  3.00  1.00            
ATOM    212    O GLY A  27      20.187  32.210  19.544  3.00  1.00            
ATOM    213    N ALA A  28      18.394  30.857  19.508  1.00  1.00            
ATOM    214   CA ALA A  28      17.608  32.014  19.232  1.00  1.00            
ATOM    215   CB ALA A  28      16.633  31.826  18.056  1.00  1.00            
ATOM    216    C ALA A  28      16.784  32.405  20.429  1.00  1.00            
ATOM    217    O ALA A  28      16.272  31.556  21.157  1.00  1.00            
ATOM    218    N ASP A  29      16.678  33.737  20.658  1.00  1.00            
ATOM    219   CA ASP A  29      15.970  34.375  21.743  1.00  1.00            
ATOM    220   CB ASP A  29      16.283  35.883  21.815  1.00  1.00            
ATOM    221   CG ASP A  29      15.841  36.423  23.170  1.00  1.00            
ATOM    222  OD1 ASP A  29      14.685  36.139  23.584  1.00  1.00            
ATOM    223  OD2 ASP A  29      16.665  37.122  23.818  1.00  1.00            
ATOM    224    C ASP A  29      14.490  34.208  21.646  1.00  1.00            
ATOM    225    O ASP A  29      13.847  33.788  22.606  1.00  1.00            
ATOM    226    N ASP A  30      13.901  34.511  20.478  1.00  1.00            
ATOM    227   CA ASP A  30      12.470  34.451  20.415  1.00  1.00            
ATOM    228   CB ASP A  30      11.846  35.713  19.794  1.00  1.00            
ATOM    229   CG ASP A  30      10.389  35.830  20.224  1.00  1.00            
ATOM    230  OD1 ASP A  30       9.933  35.004  21.061  1.00  1.00            
ATOM    231  OD2 ASP A  30       9.713  36.766  19.720  1.00  1.00            
ATOM    232    C ASP A  30      12.117  33.287  19.552  1.00  1.00            
ATOM    233    O ASP A  30      12.955  32.742  18.834  1.00  1.00            
ATOM    234    N THR A  31      10.842  32.875  19.620  1.00  1.00            
ATOM    235   CA THR A  31      10.344  31.759  18.877  1.00  1.00            
ATOM    236   CB THR A  31       9.143  31.171  19.563  1.00  1.00            
ATOM    237  OG1 THR A  31       9.507  30.655  20.835  1.00  1.00            
ATOM    238  CG2 THR A  31       8.492  30.095  18.686  1.00  1.00            
ATOM    239    C THR A  31       9.893  32.245  17.562  1.00  1.00            
ATOM    240    O THR A  31       9.117  33.194  17.457  1.00  1.00            
ATOM    241    N VAL A  32      10.399  31.597  16.506  4.00  1.00            
ATOM    242   CA VAL A  32       9.926  31.964  15.220  4.00  1.00            
ATOM    243   CB VAL A  32      10.999  32.317  14.236  4.00  1.00            
ATOM    244  CG1 VAL A  32      11.855  31.067  13.974  4.00  1.00            
ATOM    245  CG2 VAL A  32      10.327  32.879  12.970  4.00  1.00            
ATOM    246    C VAL A  32       9.225  30.760  14.698  4.00  1.00            
ATOM    247    O VAL A  32       9.692  29.635  14.870  4.00  1.00            
ATOM    248    N LEU A  33       8.060  30.958  14.061  4.00  1.00            
ATOM    249   CA LEU A  33       7.353  29.807  13.596  4.00  1.00            
ATOM    250   CB LEU A  33       6.040  29.554  14.352  4.00  1.00            
ATOM    251   CG LEU A  33       6.276  29.187  15.831  4.00  1.00            
ATOM    252  CD1 LEU A  33       4.952  28.858  16.539  4.00  1.00            
ATOM    253  CD2 LEU A  33       7.328  28.073  15.974  4.00  1.00            
ATOM    254    C LEU A  33       7.078  29.952  12.128  4.00  1.00            
ATOM    255    O LEU A  33       7.219  31.033  11.557  4.00  1.00            
ATOM    256    N GLU A  34       6.687  28.831  11.485  4.00  1.00            
ATOM    257   CA GLU A  34       6.445  28.761  10.070  4.00  1.00            
ATOM    258   CB GLU A  34       6.196  27.328   9.564  4.00  1.00            
ATOM    259   CG GLU A  34       6.046  27.232   8.045  4.00  1.00            
ATOM    260   CD GLU A  34       6.034  25.759   7.666  4.00  1.00            
ATOM    261  OE1 GLU A  34       6.889  25.004   8.203  4.00  1.00            
ATOM    262  OE2 GLU A  34       5.178  25.371   6.827  4.00  1.00            
ATOM    263    C GLU A  34       5.261  29.592   9.766  4.00  1.00            
ATOM    264    O GLU A  34       4.544  30.018  10.672  4.00  1.00            
ATOM    265    N GLU A  35       5.067  29.874   8.465  1.00  1.00            
ATOM    266   CA GLU A  35       4.001  30.723   8.047  1.00  1.00            
ATOM    267   CB GLU A  35       3.914  30.839   6.518  1.00  1.00            
ATOM    268   CG GLU A  35       5.132  31.594   5.974  1.00  1.00            
ATOM    269   CD GLU A  35       5.227  31.408   4.468  1.00  1.00            
ATOM    270  OE1 GLU A  35       4.254  30.884   3.866  1.00  1.00            
ATOM    271  OE2 GLU A  35       6.286  31.789   3.902  1.00  1.00            
ATOM    272    C GLU A  35       2.737  30.204   8.632  1.00  1.00            
ATOM    273    O GLU A  35       2.181  29.205   8.177  1.00  1.00            
ATOM    274    N MET A  36       2.272  30.891   9.698  1.00  1.00            
ATOM    275   CA MET A  36       1.079  30.507  10.391  1.00  1.00            
ATOM    276   CB MET A  36       1.286  30.201  11.882  1.00  1.00            
ATOM    277   CG MET A  36       2.240  29.036  12.140  1.00  1.00            
ATOM    278   SD MET A  36       2.480  28.650  13.898  1.00  1.00            
ATOM    279   CE MET A  36       3.041  30.317  14.351  1.00  1.00            
ATOM    280    C MET A  36       0.149  31.672  10.332  1.00  1.00            
ATOM    281    O MET A  36       0.568  32.814  10.511  1.00  1.00            
ATOM    282    N ASN A  37      -1.145  31.418  10.057  1.00  1.00            
ATOM    283   CA ASN A  37      -2.062  32.517  10.052  1.00  1.00            
ATOM    284   CB ASN A  37      -3.178  32.375   9.003  1.00  1.00            
ATOM    285   CG ASN A  37      -3.706  33.766   8.678  1.00  1.00            
ATOM    286  OD1 ASN A  37      -3.542  34.708   9.452  1.00  1.00            
ATOM    287  ND2 ASN A  37      -4.348  33.901   7.487  1.00  1.00            
ATOM    288    C ASN A  37      -2.681  32.495  11.402  1.00  1.00            
ATOM    289    O ASN A  37      -3.640  31.765  11.647  1.00  1.00            
ATOM    290    N LEU A  38      -2.136  33.298  12.333  1.00  1.00            
ATOM    291   CA LEU A  38      -2.679  33.217  13.652  1.00  1.00            
ATOM    292   CB LEU A  38      -1.629  33.035  14.758  1.00  1.00            
ATOM    293   CG LEU A  38      -0.852  31.709  14.647  1.00  1.00            
ATOM    294  CD1 LEU A  38       0.021  31.466  15.887  1.00  1.00            
ATOM    295  CD2 LEU A  38      -1.789  30.531  14.340  1.00  1.00            
ATOM    296    C LEU A  38      -3.432  34.462  13.940  1.00  1.00            
ATOM    297    O LEU A  38      -2.938  35.585  13.851  1.00  1.00            
ATOM    298    N PRO A  39      -4.658  34.225  14.273  1.00  1.00            
ATOM    299   CA PRO A  39      -5.512  35.324  14.592  1.00  1.00            
ATOM    300   CD PRO A  39      -5.370  33.178  13.562  1.00  1.00            
ATOM    301   CB PRO A  39      -6.940  34.839  14.341  1.00  1.00            
ATOM    302   CG PRO A  39      -6.769  33.742  13.280  1.00  1.00            
ATOM    303    C PRO A  39      -5.299  35.842  15.962  1.00  1.00            
ATOM    304    O PRO A  39      -4.669  35.170  16.776  1.00  1.00            
ATOM    305    N GLY A  40      -5.831  37.047  16.229  1.00  1.00            
ATOM    306   CA GLY A  40      -5.663  37.665  17.502  1.00  1.00            
ATOM    307    C GLY A  40      -5.124  39.015  17.197  1.00  1.00            
ATOM    308    O GLY A  40      -5.605  39.698  16.294  1.00  1.00            
ATOM    309    N LYS A  41      -4.102  39.441  17.952  1.00  1.00            
ATOM    310   CA LYS A  41      -3.553  40.727  17.676  1.00  1.00            
ATOM    311   CB LYS A  41      -3.251  41.537  18.946  1.00  1.00            
ATOM    312   CG LYS A  41      -4.494  41.878  19.771  1.00  1.00            
ATOM    313   CD LYS A  41      -4.163  42.312  21.200  1.00  1.00            
ATOM    314   CE LYS A  41      -3.563  41.180  22.037  1.00  1.00            
ATOM    315   NZ LYS A  41      -3.089  41.700  23.338  1.00  1.00            
ATOM    316    C LYS A  41      -2.261  40.531  16.962  1.00  1.00            
ATOM    317    O LYS A  41      -1.452  39.680  17.332  1.00  1.00            
ATOM    318    N TRP A  42      -2.047  41.327  15.899  1.00  1.00            
ATOM    319   CA TRP A  42      -0.825  41.244  15.165  1.00  1.00            
ATOM    320   CB TRP A  42      -0.998  41.283  13.637  1.00  1.00            
ATOM    321   CG TRP A  42      -1.661  40.091  12.994  1.00  1.00            
ATOM    322  CD2 TRP A  42      -1.253  39.549  11.727  1.00  1.00            
ATOM    323  CD1 TRP A  42      -2.726  39.347  13.409  1.00  1.00            
ATOM    324  NE1 TRP A  42      -3.008  38.374  12.478  1.00  1.00            
ATOM    325  CE2 TRP A  42      -2.109  38.488  11.438  1.00  1.00            
ATOM    326  CE3 TRP A  42      -0.247  39.910  10.875  1.00  1.00            
ATOM    327  CZ2 TRP A  42      -1.971  37.766  10.286  1.00  1.00            
ATOM    328  CZ3 TRP A  42      -0.112  39.180   9.715  1.00  1.00            
ATOM    329  CH2 TRP A  42      -0.958  38.128   9.426  1.00  1.00            
ATOM    330    C TRP A  42      -0.071  42.495  15.469  1.00  1.00            
ATOM    331    O TRP A  42      -0.654  43.575  15.557  1.00  1.00            
ATOM    332    N LYS A  43       1.254  42.380  15.672  4.00  1.00            
ATOM    333   CA LYS A  43       2.042  43.564  15.835  4.00  1.00            
ATOM    334   CB LYS A  43       2.749  43.697  17.195  4.00  1.00            
ATOM    335   CG LYS A  43       3.497  45.027  17.334  4.00  1.00            
ATOM    336   CD LYS A  43       3.960  45.351  18.756  4.00  1.00            
ATOM    337   CE LYS A  43       4.703  46.685  18.856  4.00  1.00            
ATOM    338   NZ LYS A  43       5.284  46.846  20.208  4.00  1.00            
ATOM    339    C LYS A  43       3.120  43.467  14.787  4.00  1.00            
ATOM    340    O LYS A  43       3.827  42.466  14.695  4.00  1.00            
ATOM    341    N PRO A  44       3.239  44.482  13.978  4.00  0.00            
ATOM    342   CA PRO A  44       4.222  44.527  12.918  4.00  0.00            
ATOM    343   CD PRO A  44       2.076  45.297  13.674  4.00  0.00            
ATOM    344   CB PRO A  44       3.673  45.515  11.881  4.00  0.00            
ATOM    345   CG PRO A  44       2.571  46.293  12.619  4.00  0.00            
ATOM    346    C PRO A  44       5.673  44.789  13.267  4.00  0.00            
ATOM    347    O PRO A  44       6.503  44.731  12.360  4.00  0.00            
ATOM    348    N LYS A  45       6.016  45.069  14.539  4.00  0.00            
ATOM    349   CA LYS A  45       7.342  45.471  14.962  4.00  0.00            
ATOM    350   CB LYS A  45       7.463  45.553  16.495  4.00  0.00            
ATOM    351   CG LYS A  45       8.853  45.922  17.026  4.00  0.00            
ATOM    352   CD LYS A  45       9.291  47.369  16.791  4.00  0.00            
ATOM    353   CE LYS A  45      10.585  47.716  17.536  4.00  0.00            
ATOM    354   NZ LYS A  45      11.040  49.077  17.175  4.00  0.00            
ATOM    355    C LYS A  45       8.430  44.562  14.465  4.00  0.00            
ATOM    356    O LYS A  45       8.195  43.400  14.137  4.00  0.00            
ATOM    357    N MET A  46       9.666  45.124  14.380  4.00  0.00            
ATOM    358   CA MET A  46      10.849  44.437  13.924  4.00  0.00            
ATOM    359   CB MET A  46      11.717  45.239  12.937  4.00  0.00            
ATOM    360   CG MET A  46      12.237  46.565  13.491  4.00  0.00            
ATOM    361   SD MET A  46      11.017  47.910  13.448  4.00  0.00            
ATOM    362   CE MET A  46      11.071  48.045  11.638  4.00  0.00            
ATOM    363    C MET A  46      11.712  44.088  15.092  4.00  0.00            
ATOM    364    O MET A  46      11.728  44.778  16.111  4.00  0.00            
ATOM    365    N ILE A  47      12.443  42.964  14.950  4.00  0.00            
ATOM    366   CA ILE A  47      13.349  42.447  15.935  4.00  0.00            
ATOM    367   CB ILE A  47      12.962  41.076  16.388  4.00  0.00            
ATOM    368  CG1 ILE A  47      11.670  41.163  17.219  4.00  0.00            
ATOM    369  CG2 ILE A  47      14.159  40.446  17.107  4.00  0.00            
ATOM    370  CD1 ILE A  47      10.992  39.820  17.476  4.00  0.00            
ATOM    371    C ILE A  47      14.683  42.397  15.283  4.00  0.00            
ATOM    372    O ILE A  47      14.785  42.117  14.090  4.00  0.00            
ATOM    373    N GLY A  48      15.756  42.696  16.040  4.00  0.00            
ATOM    374   CA GLY A  48      17.000  42.704  15.341  4.00  0.00            
ATOM    375    C GLY A  48      18.153  42.491  16.251  4.00  0.00            
ATOM    376    O GLY A  48      18.021  42.414  17.472  4.00  0.00            
ATOM    377    N GLY A  49      19.341  42.389  15.624  4.00  0.00            
ATOM    378   CA GLY A  49      20.545  42.204  16.359  4.00  0.00            
ATOM    379    C GLY A  49      21.226  40.994  15.835  4.00  0.00            
ATOM    380    O GLY A  49      21.574  40.898  14.659  4.00  0.00            
ATOM    381    N ILE A  50      21.426  40.038  16.751  3.00  0.00            
ATOM    382   CA ILE A  50      22.121  38.820  16.506  3.00  0.00            
ATOM    383   CB ILE A  50      22.295  37.974  17.734  3.00  0.00            
ATOM    384  CG1 ILE A  50      20.931  37.559  18.309  3.00  0.00            
ATOM    385  CG2 ILE A  50      23.182  38.756  18.717  3.00  0.00            
ATOM    386  CD1 ILE A  50      21.030  36.495  19.401  3.00  0.00            
ATOM    387    C ILE A  50      21.464  38.013  15.464  3.00  0.00            
ATOM    388    O ILE A  50      20.256  38.082  15.242  3.00  0.00            
ATOM    389    N GLY A  51      22.304  37.225  14.775  3.00  0.00            
ATOM    390   CA GLY A  51      21.825  36.528  13.639  3.00  0.00            
ATOM    391    C GLY A  51      21.795  37.640  12.679  3.00  0.00            
ATOM    392    O GLY A  51      22.309  38.724  12.955  3.00  0.00            
ATOM    393    N GLY A  52      21.211  37.425  11.507  4.00  0.00            
ATOM    394   CA GLY A  52      20.959  38.619  10.791  4.00  0.00            
ATOM    395    C GLY A  52      19.587  38.898  11.292  4.00  0.00            
ATOM    396    O GLY A  52      19.227  38.481  12.392  4.00  0.00            
ATOM    397    N PHE A  53      18.726  39.596  10.558  4.00  0.00            
ATOM    398   CA PHE A  53      17.520  39.642  11.308  4.00  0.00            
ATOM    399   CB PHE A  53      17.383  40.889  12.202  4.00  0.00            
ATOM    400   CG PHE A  53      17.309  42.099  11.336  4.00  0.00            
ATOM    401  CD1 PHE A  53      16.106  42.513  10.807  4.00  0.00            
ATOM    402  CD2 PHE A  53      18.443  42.825  11.059  4.00  0.00            
ATOM    403  CE1 PHE A  53      16.037  43.629  10.009  4.00  0.00            
ATOM    404  CE2 PHE A  53      18.380  43.944  10.261  4.00  0.00            
ATOM    405   CZ PHE A  53      17.176  44.345   9.733  4.00  0.00            
ATOM    406    C PHE A  53      16.348  39.607  10.416  4.00  0.00            
ATOM    407    O PHE A  53      16.454  39.695   9.193  4.00  0.00            
ATOM    408    N ILE A  54      15.175  39.448  11.046  4.00  0.00            
ATOM    409   CA ILE A  54      13.999  39.404  10.260  4.00  0.00            
ATOM    410   CB ILE A  54      13.472  38.018  10.032  4.00  0.00            
ATOM    411  CG1 ILE A  54      12.413  38.029   8.918  4.00  0.00            
ATOM    412  CG2 ILE A  54      12.955  37.482  11.375  4.00  0.00            
ATOM    413  CD1 ILE A  54      12.985  38.396   7.550  4.00  0.00            
ATOM    414    C ILE A  54      12.920  40.192  10.911  4.00  0.00            
ATOM    415    O ILE A  54      12.946  40.458  12.111  4.00  0.00            
ATOM    416    N LYS A  55      11.937  40.599  10.089  4.00  0.00            
ATOM    417   CA LYS A  55      10.834  41.367  10.565  4.00  0.00            
ATOM    418   CB LYS A  55      10.094  42.137   9.451  4.00  0.00            
ATOM    419   CG LYS A  55       9.459  41.269   8.357  4.00  0.00            
ATOM    420   CD LYS A  55       8.173  40.551   8.781  4.00  0.00            
ATOM    421   CE LYS A  55       7.375  39.960   7.612  4.00  0.00            
ATOM    422   NZ LYS A  55       7.617  38.503   7.501  4.00  0.00            
ATOM    423    C LYS A  55       9.872  40.452  11.241  4.00  0.00            
ATOM    424    O LYS A  55       9.856  39.256  10.960  4.00  0.00            
ATOM    425    N VAL A  56       9.041  40.976  12.169  4.00  0.00            
ATOM    426   CA VAL A  56       8.232  40.008  12.842  4.00  0.00            
ATOM    427   CB VAL A  56       8.799  39.575  14.162  4.00  0.00            
ATOM    428  CG1 VAL A  56      10.132  38.861  13.887  4.00  0.00            
ATOM    429  CG2 VAL A  56       8.931  40.798  15.085  4.00  0.00            
ATOM    430    C VAL A  56       6.801  40.410  13.067  4.00  0.00            
ATOM    431    O VAL A  56       6.454  41.589  13.102  4.00  0.00            
ATOM    432    N ARG A  57       5.933  39.369  13.190  4.00  0.00            
ATOM    433   CA ARG A  57       4.534  39.450  13.536  4.00  0.00            
ATOM    434   CB ARG A  57       3.641  38.638  12.582  4.00  0.00            
ATOM    435   CG ARG A  57       3.624  39.227  11.165  4.00  0.00            
ATOM    436   CD ARG A  57       2.761  38.467  10.151  4.00  0.00            
ATOM    437   NE ARG A  57       3.550  37.320   9.615  4.00  0.00            
ATOM    438   CZ ARG A  57       3.300  36.863   8.351  4.00  0.00            
ATOM    439  NH1 ARG A  57       2.350  37.472   7.582  4.00  0.00            
ATOM    440  NH2 ARG A  57       3.994  35.799   7.852  4.00  0.00            
ATOM    441    C ARG A  57       4.503  38.869  14.942  4.00  0.00            
ATOM    442    O ARG A  57       4.764  37.683  15.137  4.00  0.00            
ATOM    443    N GLN A  58       4.181  39.711  15.957  4.00  1.00            
ATOM    444   CA GLN A  58       4.365  39.444  17.374  4.00  1.00            
ATOM    445   CB GLN A  58       4.091  40.693  18.229  4.00  1.00            
ATOM    446   CG GLN A  58       4.277  40.475  19.733  4.00  1.00            
ATOM    447   CD GLN A  58       3.972  41.793  20.432  4.00  1.00            
ATOM    448  OE1 GLN A  58       3.027  42.494  20.075  4.00  1.00            
ATOM    449  NE2 GLN A  58       4.799  42.149  21.453  4.00  1.00            
ATOM    450    C GLN A  58       3.589  38.328  18.000  4.00  1.00            
ATOM    451    O GLN A  58       4.176  37.497  18.690  4.00  1.00            
ATOM    452    N TYR A  59       2.266  38.274  17.798  4.00  1.00            
ATOM    453   CA TYR A  59       1.437  37.244  18.363  4.00  1.00            
ATOM    454   CB TYR A  59       1.473  35.934  17.561  4.00  1.00            
ATOM    455   CG TYR A  59       0.229  35.193  17.899  4.00  1.00            
ATOM    456  CD1 TYR A  59       0.134  34.390  19.011  4.00  1.00            
ATOM    457  CD2 TYR A  59      -0.859  35.326  17.068  4.00  1.00            
ATOM    458  CE1 TYR A  59      -1.042  33.730  19.282  4.00  1.00            
ATOM    459  CE2 TYR A  59      -2.034  34.671  17.334  4.00  1.00            
ATOM    460   CZ TYR A  59      -2.122  33.866  18.440  4.00  1.00            
ATOM    461   OH TYR A  59      -3.327  33.188  18.717  4.00  1.00            
ATOM    462    C TYR A  59       1.742  36.938  19.814  4.00  1.00            
ATOM    463    O TYR A  59       2.500  36.015  20.108  4.00  1.00            
ATOM    464    N ASP A  60       1.173  37.729  20.756  4.00  1.00            
ATOM    465   CA ASP A  60       1.345  37.537  22.181  4.00  1.00            
ATOM    466   CB ASP A  60       0.973  38.776  23.016  4.00  1.00            
ATOM    467   CG ASP A  60       2.030  39.856  22.836  4.00  1.00            
ATOM    468  OD1 ASP A  60       3.229  39.499  22.689  4.00  1.00            
ATOM    469  OD2 ASP A  60       1.649  41.057  22.858  4.00  1.00            
ATOM    470    C ASP A  60       0.455  36.423  22.680  4.00  1.00            
ATOM    471    O ASP A  60      -0.479  35.995  22.003  4.00  1.00            
ATOM    472    N GLN A  61       0.784  35.915  23.894  4.00  1.00            
ATOM    473   CA GLN A  61       0.037  34.970  24.697  4.00  1.00            
ATOM    474   CB GLN A  61      -1.126  35.624  25.476  4.00  1.00            
ATOM    475   CG GLN A  61      -2.200  36.265  24.583  4.00  1.00            
ATOM    476   CD GLN A  61      -3.359  36.737  25.456  4.00  1.00            
ATOM    477  OE1 GLN A  61      -4.180  35.937  25.903  4.00  1.00            
ATOM    478  NE2 GLN A  61      -3.437  38.073  25.704  4.00  1.00            
ATOM    479    C GLN A  61      -0.530  33.817  23.934  4.00  1.00            
ATOM    480    O GLN A  61      -1.747  33.661  23.862  4.00  1.00            
ATOM    481    N ILE A  62       0.311  32.959  23.338  4.00  1.00            
ATOM    482   CA ILE A  62      -0.290  31.819  22.720  4.00  1.00            
ATOM    483   CB ILE A  62       0.028  31.701  21.252  4.00  1.00            
ATOM    484  CG1 ILE A  62      -0.707  30.499  20.643  4.00  1.00            
ATOM    485  CG2 ILE A  62       1.555  31.672  21.066  4.00  1.00            
ATOM    486  CD1 ILE A  62      -0.670  30.480  19.116  4.00  1.00            
ATOM    487    C ILE A  62       0.228  30.589  23.406  4.00  1.00            
ATOM    488    O ILE A  62       1.434  30.351  23.461  4.00  1.00            
ATOM    489    N PRO A  63      -0.667  29.799  23.944  4.00  1.00            
ATOM    490   CA PRO A  63      -0.286  28.582  24.610  4.00  1.00            
ATOM    491   CD PRO A  63      -2.028  29.737  23.445  4.00  1.00            
ATOM    492   CB PRO A  63      -1.601  27.888  24.961  4.00  1.00            
ATOM    493   CG PRO A  63      -2.531  28.328  23.814  4.00  1.00            
ATOM    494    C PRO A  63       0.493  27.762  23.646  4.00  1.00            
ATOM    495    O PRO A  63       0.042  27.581  22.518  4.00  1.00            
ATOM    496    N VAL A  64       1.663  27.259  24.071  4.00  1.00            
ATOM    497   CA VAL A  64       2.426  26.409  23.216  4.00  1.00            
ATOM    498   CB VAL A  64       3.779  26.942  22.870  4.00  1.00            
ATOM    499  CG1 VAL A  64       4.549  27.200  24.176  4.00  1.00            
ATOM    500  CG2 VAL A  64       4.468  25.923  21.946  4.00  1.00            
ATOM    501    C VAL A  64       2.654  25.150  24.003  4.00  1.00            
ATOM    502    O VAL A  64       2.983  25.207  25.187  4.00  1.00            
ATOM    503    N GLU A  65       2.456  23.965  23.389  4.00  1.00            
ATOM    504   CA GLU A  65       2.728  22.742  24.100  4.00  1.00            
ATOM    505   CB GLU A  65       1.681  21.642  23.864  4.00  1.00            
ATOM    506   CG GLU A  65       0.313  21.923  24.488  4.00  1.00            
ATOM    507   CD GLU A  65      -0.606  20.765  24.114  4.00  1.00            
ATOM    508  OE1 GLU A  65      -1.222  20.838  23.017  4.00  1.00            
ATOM    509  OE2 GLU A  65      -0.698  19.792  24.909  4.00  1.00            
ATOM    510    C GLU A  65       4.017  22.235  23.511  4.00  1.00            
ATOM    511    O GLU A  65       4.020  21.705  22.401  4.00  1.00            
ATOM    512    N ILE A  66       5.158  22.389  24.223  4.00  1.00            
ATOM    513   CA ILE A  66       6.393  22.000  23.598  4.00  1.00            
ATOM    514   CB ILE A  66       7.626  22.469  24.315  4.00  1.00            
ATOM    515  CG1 ILE A  66       7.711  24.005  24.280  4.00  1.00            
ATOM    516  CG2 ILE A  66       8.834  21.776  23.664  4.00  1.00            
ATOM    517  CD1 ILE A  66       8.925  24.558  25.019  4.00  1.00            
ATOM    518    C ILE A  66       6.520  20.515  23.396  4.00  1.00            
ATOM    519    O ILE A  66       6.687  20.061  22.265  4.00  1.00            
ATOM    520    N CYS A  67       6.419  19.706  24.469  3.00  1.00            
ATOM    521   CA CYS A  67       6.532  18.275  24.330  3.00  1.00            
ATOM    522   CB CYS A  67       7.988  17.772  24.381  3.00  1.00            
ATOM    523   SG CYS A  67       8.881  18.307  25.873  3.00  1.00            
ATOM    524    C CYS A  67       5.788  17.710  25.490  3.00  1.00            
ATOM    525    O CYS A  67       6.356  17.042  26.353  3.00  1.00            
ATOM    526    N GLY A  68       4.471  17.974  25.524  3.00  1.00            
ATOM    527   CA GLY A  68       3.650  17.494  26.591  3.00  1.00            
ATOM    528    C GLY A  68       3.670  18.497  27.697  3.00  1.00            
ATOM    529    O GLY A  68       2.993  18.317  28.707  3.00  1.00            
ATOM    530    N HIS A  69       4.451  19.587  27.556  4.00  1.00            
ATOM    531   CA HIS A  69       4.415  20.536  28.627  4.00  1.00            
ATOM    532  ND1 HIS A  69       5.463  22.741  30.927  4.00  1.00            
ATOM    533   CG HIS A  69       5.586  21.394  30.671  4.00  1.00            
ATOM    534   CB HIS A  69       5.769  20.790  29.310  4.00  1.00            
ATOM    535  NE2 HIS A  69       5.294  21.704  32.888  4.00  1.00            
ATOM    536  CD2 HIS A  69       5.481  20.776  31.880  4.00  1.00            
ATOM    537  CE1 HIS A  69       5.291  22.870  32.268  4.00  1.00            
ATOM    538    C HIS A  69       3.934  21.820  28.057  4.00  1.00            
ATOM    539    O HIS A  69       4.368  22.245  26.988  4.00  1.00            
ATOM    540    N LYS A  70       2.993  22.464  28.765  4.00  1.00            
ATOM    541   CA LYS A  70       2.437  23.684  28.279  4.00  1.00            
ATOM    542   CB LYS A  70       1.037  23.971  28.851  4.00  1.00            
ATOM    543   CG LYS A  70       0.968  23.893  30.378  4.00  1.00            
ATOM    544   CD LYS A  70      -0.356  24.410  30.945  4.00  1.00            
ATOM    545   CE LYS A  70      -0.506  24.220  32.456  4.00  1.00            
ATOM    546   NZ LYS A  70      -1.825  24.732  32.896  4.00  1.00            
ATOM    547    C LYS A  70       3.346  24.830  28.604  4.00  1.00            
ATOM    548    O LYS A  70       4.034  24.829  29.623  4.00  1.00            
ATOM    549    N ALA A  71       3.376  25.831  27.698  4.00  1.00            
ATOM    550   CA ALA A  71       4.155  27.028  27.847  4.00  1.00            
ATOM    551   CB ALA A  71       5.448  27.043  27.014  4.00  1.00            
ATOM    552    C ALA A  71       3.288  28.144  27.346  4.00  1.00            
ATOM    553    O ALA A  71       2.370  27.918  26.559  4.00  1.00            
ATOM    554    N ILE A  72       3.537  29.381  27.818  4.00  1.00            
ATOM    555   CA ILE A  72       2.757  30.518  27.415  4.00  1.00            
ATOM    556   CB ILE A  72       2.032  31.147  28.570  4.00  1.00            
ATOM    557  CG1 ILE A  72       1.035  32.214  28.094  4.00  1.00            
ATOM    558  CG2 ILE A  72       3.091  31.669  29.556  4.00  1.00            
ATOM    559  CD1 ILE A  72       0.097  32.690  29.203  4.00  1.00            
ATOM    560    C ILE A  72       3.738  31.525  26.922  4.00  1.00            
ATOM    561    O ILE A  72       4.850  31.600  27.441  4.00  1.00            
ATOM    562    N GLY A  73       3.390  32.319  25.891  4.00  1.00            
ATOM    563   CA GLY A  73       4.416  33.245  25.531  4.00  1.00            
ATOM    564    C GLY A  73       4.157  33.896  24.219  4.00  1.00            
ATOM    565    O GLY A  73       3.054  33.850  23.679  4.00  1.00            
ATOM    566    N THR A  74       5.224  34.527  23.680  4.00  1.00            
ATOM    567   CA THR A  74       5.109  35.271  22.468  4.00  1.00            
ATOM    568   CB THR A  74       5.814  36.596  22.486  4.00  1.00            
ATOM    569  OG1 THR A  74       5.420  37.381  21.368  4.00  1.00            
ATOM    570  CG2 THR A  74       7.329  36.336  22.439  4.00  1.00            
ATOM    571    C THR A  74       5.685  34.488  21.340  4.00  1.00            
ATOM    572    O THR A  74       6.665  33.765  21.510  4.00  1.00            
ATOM    573    N VAL A  75       5.058  34.596  20.147  4.00  1.00            
ATOM    574   CA VAL A  75       5.569  33.870  19.023  4.00  1.00            
ATOM    575   CB VAL A  75       4.712  32.702  18.641  4.00  1.00            
ATOM    576  CG1 VAL A  75       5.345  32.004  17.426  4.00  1.00            
ATOM    577  CG2 VAL A  75       4.566  31.791  19.873  4.00  1.00            
ATOM    578    C VAL A  75       5.666  34.759  17.854  4.00  1.00            
ATOM    579    O VAL A  75       4.692  35.373  17.429  4.00  1.00            
ATOM    580    N LEU A  76       6.876  34.818  17.286  4.00  1.00            
ATOM    581   CA LEU A  76       7.067  35.607  16.122  4.00  1.00            
ATOM    582   CB LEU A  76       8.551  35.927  15.862  4.00  1.00            
ATOM    583   CG LEU A  76       9.243  36.726  16.984  4.00  1.00            
ATOM    584  CD1 LEU A  76      10.718  36.999  16.645  4.00  1.00            
ATOM    585  CD2 LEU A  76       8.472  38.013  17.309  4.00  1.00            
ATOM    586    C LEU A  76       6.624  34.739  14.981  4.00  1.00            
ATOM    587    O LEU A  76       6.902  33.541  14.978  4.00  1.00            
ATOM    588    N VAL A  77       5.895  35.295  13.991  4.00  1.00            
ATOM    589   CA VAL A  77       5.543  34.482  12.857  4.00  1.00            
ATOM    590   CB VAL A  77       4.065  34.332  12.627  4.00  1.00            
ATOM    591  CG1 VAL A  77       3.458  35.711  12.343  4.00  1.00            
ATOM    592  CG2 VAL A  77       3.856  33.320  11.488  4.00  1.00            
ATOM    593    C VAL A  77       6.153  35.141  11.660  4.00  1.00            
ATOM    594    O VAL A  77       5.988  36.341  11.447  4.00  1.00            
ATOM    595    N GLY A  78       6.895  34.360  10.850  4.00  1.00            
ATOM    596   CA GLY A  78       7.555  34.864   9.676  4.00  1.00            
ATOM    597    C GLY A  78       7.688  33.684   8.766  4.00  1.00            
ATOM    598    O GLY A  78       7.224  32.596   9.108  4.00  1.00            
ATOM    599    N PRO A  79       8.300  33.881   7.620  1.00  1.00            
ATOM    600   CA PRO A  79       8.484  32.809   6.670  1.00  1.00            
ATOM    601   CD PRO A  79       9.368  34.864   7.522  1.00  1.00            
ATOM    602   CB PRO A  79       9.441  33.359   5.619  1.00  1.00            
ATOM    603   CG PRO A  79      10.317  34.325   6.435  1.00  1.00            
ATOM    604    C PRO A  79       9.057  31.610   7.350  1.00  1.00            
ATOM    605    O PRO A  79       8.374  30.591   7.361  1.00  1.00            
ATOM    606    N THR A  80      10.277  31.747   7.921  1.00  1.00            
ATOM    607   CA THR A  80      11.021  30.757   8.659  1.00  1.00            
ATOM    608   CB THR A  80      10.503  29.342   8.621  1.00  1.00            
ATOM    609  OG1 THR A  80      10.291  28.891   7.290  1.00  1.00            
ATOM    610  CG2 THR A  80       9.283  29.202   9.526  1.00  1.00            
ATOM    611    C THR A  80      12.478  30.882   8.230  1.00  1.00            
ATOM    612    O THR A  80      12.922  32.026   8.297  1.00  1.00            
ATOM    613    N PRO A  81      13.345  29.943   7.809  1.00  1.00            
ATOM    614   CA PRO A  81      13.134  28.514   7.648  1.00  1.00            
ATOM    615   CD PRO A  81      14.431  30.397   6.951  1.00  1.00            
ATOM    616   CB PRO A  81      14.285  27.986   6.800  1.00  1.00            
ATOM    617   CG PRO A  81      14.761  29.218   6.021  1.00  1.00            
ATOM    618    C PRO A  81      13.072  27.838   8.993  1.00  1.00            
ATOM    619    O PRO A  81      13.677  28.346   9.935  1.00  1.00            
ATOM    620    N VAL A  82      12.338  26.706   9.107  1.00  1.00            
ATOM    621   CA VAL A  82      12.292  25.931  10.323  1.00  1.00            
ATOM    622   CB VAL A  82      13.648  25.747  10.951  1.00  1.00            
ATOM    623  CG1 VAL A  82      13.509  24.989  12.284  1.00  1.00            
ATOM    624  CG2 VAL A  82      14.553  25.037   9.933  1.00  1.00            
ATOM    625    C VAL A  82      11.402  26.606  11.321  1.00  1.00            
ATOM    626    O VAL A  82      11.213  27.822  11.286  1.00  1.00            
ATOM    627    N ASN A  83      10.809  25.804  12.234  1.00  1.00            
ATOM    628   CA ASN A  83      10.017  26.323  13.311  1.00  1.00            
ATOM    629   CB ASN A  83       8.816  25.443  13.711  1.00  1.00            
ATOM    630   CG ASN A  83       7.784  25.412  12.592  1.00  1.00            
ATOM    631  OD1 ASN A  83       8.024  25.894  11.487  1.00  1.00            
ATOM    632  ND2 ASN A  83       6.592  24.828  12.893  1.00  1.00            
ATOM    633    C ASN A  83      10.943  26.276  14.485  1.00  1.00            
ATOM    634    O ASN A  83      11.657  25.292  14.655  1.00  1.00            
ATOM    635    N ILE A  84      10.965  27.328  15.330  4.00  1.00            
ATOM    636   CA ILE A  84      11.933  27.334  16.390  4.00  1.00            
ATOM    637   CB ILE A  84      12.930  28.447  16.252  4.00  1.00            
ATOM    638  CG1 ILE A  84      13.733  28.279  14.951  4.00  1.00            
ATOM    639  CG2 ILE A  84      13.791  28.486  17.525  4.00  1.00            
ATOM    640  CD1 ILE A  84      14.572  29.502  14.587  4.00  1.00            
ATOM    641    C ILE A  84      11.256  27.520  17.719  4.00  1.00            
ATOM    642    O ILE A  84      10.226  28.182  17.805  4.00  1.00            
ATOM    643    N ILE A  85      11.803  26.883  18.787  4.00  1.00            
ATOM    644   CA ILE A  85      11.374  27.090  20.153  4.00  1.00            
ATOM    645   CB ILE A  85      11.157  25.833  20.943  4.00  1.00            
ATOM    646  CG1 ILE A  85      10.026  24.980  20.352  4.00  1.00            
ATOM    647  CG2 ILE A  85      10.913  26.244  22.404  4.00  1.00            
ATOM    648  CD1 ILE A  85       9.960  23.585  20.977  4.00  1.00            
ATOM    649    C ILE A  85      12.557  27.759  20.771  4.00  1.00            
ATOM    650    O ILE A  85      13.628  27.163  20.868  4.00  1.00            
ATOM    651    N GLY A  86      12.402  29.024  21.201  1.00  1.00            
ATOM    652   CA GLY A  86      13.557  29.734  21.663  1.00  1.00            
ATOM    653    C GLY A  86      13.602  29.814  23.144  1.00  1.00            
ATOM    654    O GLY A  86      13.055  28.985  23.870  1.00  1.00            
ATOM    655    N ARG A  87      14.297  30.871  23.596  2.00  1.00            
ATOM    656   CA ARG A  87      14.585  31.140  24.966  2.00  1.00            
ATOM    657   CB ARG A  87      15.376  32.444  25.147  2.00  1.00            
ATOM    658   CG ARG A  87      15.449  32.897  26.607  2.00  1.00            
ATOM    659   CD ARG A  87      15.660  34.405  26.780  2.00  1.00            
ATOM    660   NE ARG A  87      14.349  35.070  26.524  2.00  1.00            
ATOM    661   CZ ARG A  87      13.945  36.125  27.291  2.00  1.00            
ATOM    662  NH1 ARG A  87      14.748  36.584  28.295  2.00  1.00            
ATOM    663  NH2 ARG A  87      12.737  36.718  27.061  2.00  1.00            
ATOM    664    C ARG A  87      13.363  31.348  25.785  2.00  1.00            
ATOM    665    O ARG A  87      13.206  30.719  26.830  2.00  1.00            
ATOM    666    N ASN A  88      12.458  32.232  25.332  2.00  1.00            
ATOM    667   CA ASN A  88      11.329  32.518  26.159  2.00  1.00            
ATOM    668   CB ASN A  88      10.424  33.635  25.594  2.00  1.00            
ATOM    669   CG ASN A  88      10.001  33.310  24.167  2.00  1.00            
ATOM    670  OD1 ASN A  88       8.861  32.926  23.917  2.00  1.00            
ATOM    671  ND2 ASN A  88      10.939  33.494  23.199  2.00  1.00            
ATOM    672    C ASN A  88      10.566  31.255  26.333  2.00  1.00            
ATOM    673    O ASN A  88      10.106  30.942  27.429  2.00  1.00            
ATOM    674    N LEU A  89      10.433  30.473  25.253  2.00  1.00            
ATOM    675   CA LEU A  89       9.713  29.253  25.405  2.00  1.00            
ATOM    676   CB LEU A  89       9.496  28.478  24.092  2.00  1.00            
ATOM    677   CG LEU A  89       8.465  29.114  23.142  2.00  1.00            
ATOM    678  CD1 LEU A  89       8.294  28.271  21.868  2.00  1.00            
ATOM    679  CD2 LEU A  89       7.131  29.373  23.861  2.00  1.00            
ATOM    680    C LEU A  89      10.436  28.338  26.304  2.00  1.00            
ATOM    681    O LEU A  89       9.862  27.747  27.217  2.00  1.00            
ATOM    682    N LEU A  90      11.744  28.227  26.074  2.00  1.00            
ATOM    683   CA LEU A  90      12.497  27.266  26.795  2.00  1.00            
ATOM    684   CB LEU A  90      13.930  27.130  26.269  2.00  1.00            
ATOM    685   CG LEU A  90      13.952  26.576  24.832  2.00  1.00            
ATOM    686  CD1 LEU A  90      15.382  26.230  24.393  2.00  1.00            
ATOM    687  CD2 LEU A  90      12.966  25.407  24.662  2.00  1.00            
ATOM    688    C LEU A  90      12.513  27.601  28.253  2.00  1.00            
ATOM    689    O LEU A  90      12.463  26.699  29.087  2.00  1.00            
ATOM    690    N THR A  91      12.571  28.898  28.611  2.00  1.00            
ATOM    691   CA THR A  91      12.652  29.280  29.995  2.00  1.00            
ATOM    692   CB THR A  91      12.778  30.767  30.184  2.00  1.00            
ATOM    693  OG1 THR A  91      13.069  31.069  31.541  2.00  1.00            
ATOM    694  CG2 THR A  91      11.471  31.452  29.750  2.00  1.00            
ATOM    695    C THR A  91      11.424  28.811  30.727  2.00  1.00            
ATOM    696    O THR A  91      11.531  28.302  31.842  2.00  1.00            
ATOM    697    N GLN A  92      10.223  28.946  30.123  2.00  1.00            
ATOM    698   CA GLN A  92       9.013  28.548  30.796  2.00  1.00            
ATOM    699   CB GLN A  92       7.762  28.742  29.917  2.00  1.00            
ATOM    700   CG GLN A  92       6.483  28.105  30.477  2.00  1.00            
ATOM    701   CD GLN A  92       5.777  29.074  31.415  2.00  1.00            
ATOM    702  OE1 GLN A  92       6.158  30.236  31.541  2.00  1.00            
ATOM    703  NE2 GLN A  92       4.701  28.579  32.085  2.00  1.00            
ATOM    704    C GLN A  92       9.114  27.085  31.090  2.00  1.00            
ATOM    705    O GLN A  92       8.821  26.639  32.198  2.00  1.00            
ATOM    706    N ILE A  93       9.564  26.302  30.094  2.00  1.00            
ATOM    707   CA ILE A  93       9.706  24.884  30.238  2.00  1.00            
ATOM    708   CB ILE A  93      10.071  24.204  28.958  2.00  1.00            
ATOM    709  CG1 ILE A  93       8.835  24.181  28.039  2.00  1.00            
ATOM    710  CG2 ILE A  93      10.622  22.809  29.294  2.00  1.00            
ATOM    711  CD1 ILE A  93       8.277  25.564  27.702  2.00  1.00            
ATOM    712    C ILE A  93      10.748  24.650  31.288  2.00  1.00            
ATOM    713    O ILE A  93      10.616  23.737  32.103  2.00  1.00            
ATOM    714    N GLY A  94      11.806  25.488  31.312  3.00  1.00            
ATOM    715   CA GLY A  94      12.824  25.354  32.318  3.00  1.00            
ATOM    716    C GLY A  94      13.911  24.448  31.833  3.00  1.00            
ATOM    717    O GLY A  94      14.569  23.786  32.634  3.00  1.00            
ATOM    718    N CYS A  95      14.132  24.382  30.506  1.00  1.00            
ATOM    719   CA CYS A  95      15.160  23.510  30.008  1.00  1.00            
ATOM    720   CB CYS A  95      14.992  23.129  28.525  1.00  1.00            
ATOM    721   SG CYS A  95      15.143  24.553  27.412  1.00  1.00            
ATOM    722    C CYS A  95      16.521  24.117  30.210  1.00  1.00            
ATOM    723    O CYS A  95      16.668  25.337  30.264  1.00  1.00            
ATOM    724    N THR A  96      17.556  23.251  30.349  4.00  1.00            
ATOM    725   CA THR A  96      18.913  23.688  30.563  4.00  1.00            
ATOM    726   CB THR A  96      19.395  23.466  31.963  4.00  1.00            
ATOM    727  OG1 THR A  96      19.450  22.076  32.249  4.00  1.00            
ATOM    728  CG2 THR A  96      18.420  24.167  32.922  4.00  1.00            
ATOM    729    C THR A  96      19.826  22.872  29.685  4.00  1.00            
ATOM    730    O THR A  96      19.423  21.837  29.161  4.00  1.00            
ATOM    731    N LEU A  97      21.079  23.334  29.455  4.00  1.00            
ATOM    732   CA LEU A  97      22.033  22.500  28.764  4.00  1.00            
ATOM    733   CB LEU A  97      22.865  23.160  27.646  4.00  1.00            
ATOM    734   CG LEU A  97      22.069  23.411  26.349  4.00  1.00            
ATOM    735  CD1 LEU A  97      21.045  24.543  26.519  4.00  1.00            
ATOM    736  CD2 LEU A  97      22.997  23.606  25.139  4.00  1.00            
ATOM    737    C LEU A  97      22.958  22.004  29.823  4.00  1.00            
ATOM    738    O LEU A  97      23.127  22.649  30.856  4.00  1.00            
ATOM    739    N ASN A  98      23.562  20.821  29.615  4.00  1.00            
ATOM    740   CA ASN A  98      24.368  20.266  30.662  4.00  1.00            
ATOM    741   CB ASN A  98      23.823  18.911  31.155  4.00  1.00            
ATOM    742   CG ASN A  98      24.482  18.542  32.476  4.00  1.00            
ATOM    743  OD1 ASN A  98      24.675  17.367  32.786  4.00  1.00            
ATOM    744  ND2 ASN A  98      24.823  19.578  33.288  4.00  1.00            
ATOM    745    C ASN A  98      25.740  20.027  30.139  4.00  1.00            
ATOM    746    O ASN A  98      25.944  19.826  28.943  4.00  1.00            
ATOM    747    N PHE A  99      26.725  20.080  31.052  1.00  1.00            
ATOM    748   CA PHE A  99      28.081  19.795  30.704  1.00  1.00            
ATOM    749   CB PHE A  99      29.057  20.920  31.082  1.00  1.00            
ATOM    750   CG PHE A  99      28.990  21.947  30.005  1.00  1.00            
ATOM    751  CD1 PHE A  99      27.823  22.626  29.741  1.00  1.00            
ATOM    752  CD2 PHE A  99      30.114  22.244  29.272  1.00  1.00            
ATOM    753  CE1 PHE A  99      27.774  23.576  28.749  1.00  1.00            
ATOM    754  CE2 PHE A  99      30.072  23.193  28.279  1.00  1.00            
ATOM    755   CZ PHE A  99      28.900  23.860  28.015  1.00  1.00            
ATOM    756    C PHE A  99      28.494  18.530  31.442  1.00  1.00            
ATOM    757    O PHE A  99      29.510  18.577  32.185  1.00  1.00            
ATOM    758  OXT PHE A  99      27.799  17.495  31.262  1.00  1.00            
ATOM    759    N PRO B   1      29.711  23.937  33.057  1.00  1.00            
ATOM    760   CA PRO B   1      28.710  23.535  34.084  1.00  1.00            
ATOM    761   CD PRO B   1      30.184  25.336  33.347  1.00  1.00            
ATOM    762   CB PRO B   1      28.827  24.569  35.198  1.00  1.00            
ATOM    763   CG PRO B   1      29.289  25.843  34.486  1.00  1.00            
ATOM    764    C PRO B   1      27.375  23.607  33.415  1.00  1.00            
ATOM    765    O PRO B   1      27.330  23.741  32.195  1.00  1.00            
ATOM    766    N GLN B   2      26.276  23.540  34.196  4.00  1.00            
ATOM    767   CA GLN B   2      24.957  23.604  33.629  4.00  1.00            
ATOM    768   CB GLN B   2      23.821  23.381  34.638  4.00  1.00            
ATOM    769   CG GLN B   2      23.791  22.017  35.322  4.00  1.00            
ATOM    770   CD GLN B   2      22.601  22.061  36.270  4.00  1.00            
ATOM    771  OE1 GLN B   2      21.607  22.733  35.998  4.00  1.00            
ATOM    772  NE2 GLN B   2      22.701  21.336  37.416  4.00  1.00            
ATOM    773    C GLN B   2      24.754  24.999  33.141  4.00  1.00            
ATOM    774    O GLN B   2      25.340  25.942  33.670  4.00  1.00            
ATOM    775    N ILE B   3      23.929  25.171  32.088  4.00  1.00            
ATOM    776   CA ILE B   3      23.684  26.511  31.651  4.00  1.00            
ATOM    777   CB ILE B   3      24.130  26.804  30.247  4.00  1.00            
ATOM    778  CG1 ILE B   3      23.341  25.959  29.232  4.00  1.00            
ATOM    779  CG2 ILE B   3      25.653  26.599  30.187  4.00  1.00            
ATOM    780  CD1 ILE B   3      23.471  26.446  27.791  4.00  1.00            
ATOM    781    C ILE B   3      22.207  26.771  31.724  4.00  1.00            
ATOM    782    O ILE B   3      21.404  26.026  31.166  4.00  1.00            
ATOM    783    N THR B   4      21.816  27.844  32.446  1.00  1.00            
ATOM    784   CA THR B   4      20.438  28.246  32.574  1.00  1.00            
ATOM    785   CB THR B   4      20.189  29.081  33.792  1.00  1.00            
ATOM    786  OG1 THR B   4      18.808  29.386  33.904  1.00  1.00            
ATOM    787  CG2 THR B   4      21.021  30.370  33.679  1.00  1.00            
ATOM    788    C THR B   4      20.163  29.100  31.383  1.00  1.00            
ATOM    789    O THR B   4      21.098  29.590  30.752  1.00  1.00            
ATOM    790    N LEU B   5      18.883  29.307  31.012  1.00  1.00            
ATOM    791   CA LEU B   5      18.758  30.087  29.819  1.00  1.00            
ATOM    792   CB LEU B   5      18.223  29.283  28.623  1.00  1.00            
ATOM    793   CG LEU B   5      19.224  28.237  28.090  1.00  1.00            
ATOM    794  CD1 LEU B   5      20.494  28.920  27.559  1.00  1.00            
ATOM    795  CD2 LEU B   5      19.522  27.132  29.117  1.00  1.00            
ATOM    796    C LEU B   5      17.875  31.299  29.986  1.00  1.00            
ATOM    797    O LEU B   5      16.973  31.515  29.178  1.00  1.00            
ATOM    798    N TRP B   6      18.102  32.134  31.021  1.00  1.00            
ATOM    799   CA TRP B   6      17.376  33.376  31.125  1.00  1.00            
ATOM    800   CB TRP B   6      17.637  34.103  32.458  1.00  1.00            
ATOM    801   CG TRP B   6      17.046  33.455  33.690  1.00  1.00            
ATOM    802  CD2 TRP B   6      16.045  34.069  34.518  1.00  1.00            
ATOM    803  CD1 TRP B   6      17.351  32.261  34.277  1.00  1.00            
ATOM    804  NE1 TRP B   6      16.593  32.088  35.411  1.00  1.00            
ATOM    805  CE2 TRP B   6      15.788  33.195  35.574  1.00  1.00            
ATOM    806  CE3 TRP B   6      15.399  35.269  34.413  1.00  1.00            
ATOM    807  CZ2 TRP B   6      14.878  33.508  36.543  1.00  1.00            
ATOM    808  CZ3 TRP B   6      14.473  35.575  35.388  1.00  1.00            
ATOM    809  CH2 TRP B   6      14.217  34.711  36.433  1.00  1.00            
ATOM    810    C TRP B   6      17.882  34.291  30.048  1.00  1.00            
ATOM    811    O TRP B   6      17.115  34.854  29.269  1.00  1.00            
ATOM    812    N LYS B   7      19.223  34.426  29.988  1.00  1.00            
ATOM    813   CA LYS B   7      19.951  35.277  29.083  1.00  1.00            
ATOM    814   CB LYS B   7      21.113  36.002  29.784  1.00  1.00            
ATOM    815   CG LYS B   7      21.851  37.045  28.944  1.00  1.00            
ATOM    816   CD LYS B   7      21.109  38.374  28.803  1.00  1.00            
ATOM    817   CE LYS B   7      20.129  38.433  27.635  1.00  1.00            
ATOM    818   NZ LYS B   7      19.620  39.816  27.498  1.00  1.00            
ATOM    819    C LYS B   7      20.569  34.316  28.101  1.00  1.00            
ATOM    820    O LYS B   7      20.181  33.150  28.047  1.00  1.00            
ATOM    821    N ARG B   8      21.545  34.775  27.291  1.00  1.00            
ATOM    822   CA ARG B   8      22.109  33.935  26.266  1.00  1.00            
ATOM    823   CB ARG B   8      22.745  34.719  25.101  1.00  1.00            
ATOM    824   CG ARG B   8      23.949  35.577  25.512  1.00  1.00            
ATOM    825   CD ARG B   8      24.706  36.191  24.329  1.00  1.00            
ATOM    826   NE ARG B   8      25.931  36.858  24.860  1.00  1.00            
ATOM    827   CZ ARG B   8      25.996  38.218  24.972  1.00  1.00            
ATOM    828  NH1 ARG B   8      24.940  38.991  24.584  1.00  1.00            
ATOM    829  NH2 ARG B   8      27.129  38.802  25.461  1.00  1.00            
ATOM    830    C ARG B   8      23.213  33.054  26.784  1.00  1.00            
ATOM    831    O ARG B   8      23.945  33.411  27.707  1.00  1.00            
ATOM    832    N PRO B   9      23.328  31.888  26.177  1.00  1.00            
ATOM    833   CA PRO B   9      24.339  30.911  26.513  1.00  1.00            
ATOM    834   CD PRO B   9      22.805  31.679  24.838  1.00  1.00            
ATOM    835   CB PRO B   9      24.103  29.749  25.555  1.00  1.00            
ATOM    836   CG PRO B   9      23.572  30.458  24.293  1.00  1.00            
ATOM    837    C PRO B   9      25.640  31.591  26.220  1.00  1.00            
ATOM    838    O PRO B   9      25.749  32.226  25.171  1.00  1.00            
ATOM    839    N LEU B  10      26.640  31.491  27.113  4.00  1.00            
ATOM    840   CA LEU B  10      27.892  32.123  26.817  4.00  1.00            
ATOM    841   CB LEU B  10      27.987  33.574  27.343  4.00  1.00            
ATOM    842   CG LEU B  10      27.993  33.735  28.881  4.00  1.00            
ATOM    843  CD1 LEU B  10      26.789  33.024  29.519  4.00  1.00            
ATOM    844  CD2 LEU B  10      29.349  33.382  29.516  4.00  1.00            
ATOM    845    C LEU B  10      28.951  31.323  27.459  4.00  1.00            
ATOM    846    O LEU B  10      28.728  30.656  28.469  4.00  1.00            
ATOM    847    N VAL B  11      30.140  31.353  26.852  4.00  1.00            
ATOM    848   CA VAL B  11      31.232  30.657  27.432  4.00  1.00            
ATOM    849   CB VAL B  11      31.303  29.217  27.011  4.00  1.00            
ATOM    850  CG1 VAL B  11      31.469  29.160  25.482  4.00  1.00            
ATOM    851  CG2 VAL B  11      32.451  28.541  27.777  4.00  1.00            
ATOM    852    C VAL B  11      32.467  31.319  26.920  4.00  1.00            
ATOM    853    O VAL B  11      32.442  31.965  25.873  4.00  1.00            
ATOM    854    N THR B  12      33.589  31.189  27.653  4.00  1.00            
ATOM    855   CA THR B  12      34.804  31.754  27.147  4.00  1.00            
ATOM    856   CB THR B  12      35.771  32.192  28.205  4.00  1.00            
ATOM    857  OG1 THR B  12      35.185  33.203  29.011  4.00  1.00            
ATOM    858  CG2 THR B  12      37.040  32.728  27.522  4.00  1.00            
ATOM    859    C THR B  12      35.438  30.656  26.364  4.00  1.00            
ATOM    860    O THR B  12      35.716  29.583  26.898  4.00  1.00            
ATOM    861    N ILE B  13      35.660  30.887  25.056  4.00  1.00            
ATOM    862   CA ILE B  13      36.252  29.861  24.253  4.00  1.00            
ATOM    863   CB ILE B  13      35.478  29.500  23.020  4.00  1.00            
ATOM    864  CG1 ILE B  13      34.128  28.877  23.410  4.00  1.00            
ATOM    865  CG2 ILE B  13      36.355  28.571  22.164  4.00  1.00            
ATOM    866  CD1 ILE B  13      33.190  28.666  22.224  4.00  1.00            
ATOM    867    C ILE B  13      37.583  30.359  23.811  4.00  1.00            
ATOM    868    O ILE B  13      37.736  31.537  23.490  4.00  1.00            
ATOM    869    N ARG B  14      38.599  29.473  23.812  4.00  1.00            
ATOM    870   CA ARG B  14      39.887  29.955  23.427  4.00  1.00            
ATOM    871   CB ARG B  14      40.967  29.796  24.512  4.00  1.00            
ATOM    872   CG ARG B  14      42.189  30.679  24.254  4.00  1.00            
ATOM    873   CD ARG B  14      43.197  30.721  25.403  4.00  1.00            
ATOM    874   NE ARG B  14      44.218  31.747  25.045  4.00  1.00            
ATOM    875   CZ ARG B  14      45.376  31.836  25.759  4.00  1.00            
ATOM    876  NH1 ARG B  14      45.632  30.942  26.758  4.00  1.00            
ATOM    877  NH2 ARG B  14      46.278  32.820  25.473  4.00  1.00            
ATOM    878    C ARG B  14      40.349  29.240  22.199  4.00  1.00            
ATOM    879    O ARG B  14      40.294  28.015  22.117  4.00  1.00            
ATOM    880    N ILE B  15      40.802  30.014  21.189  4.00  1.00            
ATOM    881   CA ILE B  15      41.253  29.404  19.976  4.00  1.00            
ATOM    882   CB ILE B  15      40.240  29.475  18.870  4.00  1.00            
ATOM    883  CG1 ILE B  15      40.774  28.800  17.596  4.00  1.00            
ATOM    884  CG2 ILE B  15      39.900  30.960  18.658  4.00  1.00            
ATOM    885  CD1 ILE B  15      40.971  27.293  17.730  4.00  1.00            
ATOM    886    C ILE B  15      42.449  30.116  19.448  4.00  1.00            
ATOM    887    O ILE B  15      42.506  31.343  19.433  4.00  1.00            
ATOM    888    N GLY B  16      43.446  29.335  18.996  3.00  1.00            
ATOM    889   CA GLY B  16      44.583  29.897  18.336  3.00  1.00            
ATOM    890    C GLY B  16      45.381  30.689  19.320  3.00  1.00            
ATOM    891    O GLY B  16      46.254  31.465  18.937  3.00  1.00            
ATOM    892    N GLY B  17      45.110  30.513  20.625  3.00  1.00            
ATOM    893   CA GLY B  17      45.849  31.266  21.590  3.00  1.00            
ATOM    894    C GLY B  17      45.181  32.598  21.708  3.00  1.00            
ATOM    895    O GLY B  17      45.645  33.482  22.428  3.00  1.00            
ATOM    896    N GLN B  18      44.059  32.767  20.984  4.00  1.00            
ATOM    897   CA GLN B  18      43.314  33.989  21.015  4.00  1.00            
ATOM    898   CB GLN B  18      42.927  34.512  19.620  4.00  1.00            
ATOM    899   CG GLN B  18      44.130  34.989  18.802  4.00  1.00            
ATOM    900   CD GLN B  18      44.643  36.264  19.455  4.00  1.00            
ATOM    901  OE1 GLN B  18      44.049  36.760  20.411  4.00  1.00            
ATOM    902  NE2 GLN B  18      45.773  36.813  18.932  4.00  1.00            
ATOM    903    C GLN B  18      42.055  33.723  21.784  4.00  1.00            
ATOM    904    O GLN B  18      41.593  32.584  21.856  4.00  1.00            
ATOM    905    N LEU B  19      41.480  34.771  22.412  4.00  1.00            
ATOM    906   CA LEU B  19      40.279  34.601  23.181  4.00  1.00            
ATOM    907   CB LEU B  19      40.112  35.587  24.354  4.00  1.00            
ATOM    908   CG LEU B  19      41.123  35.435  25.503  4.00  1.00            
ATOM    909  CD1 LEU B  19      42.554  35.782  25.060  4.00  1.00            
ATOM    910  CD2 LEU B  19      40.663  36.235  26.734  4.00  1.00            
ATOM    911    C LEU B  19      39.098  34.849  22.301  4.00  1.00            
ATOM    912    O LEU B  19      39.162  35.635  21.355  4.00  1.00            
ATOM    913    N LYS B  20      37.981  34.153  22.591  4.00  1.00            
ATOM    914   CA LYS B  20      36.774  34.368  21.850  4.00  1.00            
ATOM    915   CB LYS B  20      36.462  33.308  20.773  4.00  1.00            
ATOM    916   CG LYS B  20      37.455  33.182  19.617  4.00  1.00            
ATOM    917   CD LYS B  20      37.061  32.078  18.628  4.00  1.00            
ATOM    918   CE LYS B  20      36.498  30.817  19.292  4.00  1.00            
ATOM    919   NZ LYS B  20      35.986  29.878  18.266  4.00  1.00            
ATOM    920    C LYS B  20      35.621  34.228  22.801  4.00  1.00            
ATOM    921    O LYS B  20      35.750  33.593  23.847  4.00  1.00            
ATOM    922    N GLU B  21      34.457  34.828  22.460  4.00  1.00            
ATOM    923   CA GLU B  21      33.264  34.652  23.250  4.00  1.00            
ATOM    924   CB GLU B  21      32.531  35.939  23.655  4.00  1.00            
ATOM    925   CG GLU B  21      33.240  36.703  24.772  4.00  1.00            
ATOM    926   CD GLU B  21      32.230  37.649  25.405  4.00  1.00            
ATOM    927  OE1 GLU B  21      31.248  37.144  26.013  4.00  1.00            
ATOM    928  OE2 GLU B  21      32.429  38.888  25.294  4.00  1.00            
ATOM    929    C GLU B  21      32.326  33.861  22.415  4.00  1.00            
ATOM    930    O GLU B  21      32.311  34.001  21.193  4.00  1.00            
ATOM    931    N ALA B  22      31.516  32.982  23.037  4.00  1.00            
ATOM    932   CA ALA B  22      30.702  32.223  22.148  4.00  1.00            
ATOM    933   CB ALA B  22      31.379  30.939  21.637  4.00  1.00            
ATOM    934    C ALA B  22      29.424  31.821  22.749  4.00  1.00            
ATOM    935    O ALA B  22      29.264  31.724  23.965  4.00  1.00            
ATOM    936    N LEU B  23      28.465  31.597  21.842  4.00  1.00            
ATOM    937   CA LEU B  23      27.208  31.089  22.239  4.00  1.00            
ATOM    938   CB LEU B  23      26.023  31.526  21.362  4.00  1.00            
ATOM    939   CG LEU B  23      25.763  33.041  21.394  4.00  1.00            
ATOM    940  CD1 LEU B  23      24.415  33.393  20.748  4.00  1.00            
ATOM    941  CD2 LEU B  23      25.918  33.611  22.810  4.00  1.00            
ATOM    942    C LEU B  23      27.323  29.610  22.100  4.00  1.00            
ATOM    943    O LEU B  23      28.120  29.105  21.309  4.00  1.00            
ATOM    944    N LEU B  24      26.547  28.880  22.915  4.00  1.00            
ATOM    945   CA LEU B  24      26.527  27.449  22.874  4.00  1.00            
ATOM    946   CB LEU B  24      26.611  26.887  24.308  4.00  1.00            
ATOM    947   CG LEU B  24      26.786  25.366  24.441  4.00  1.00            
ATOM    948  CD1 LEU B  24      25.639  24.594  23.772  4.00  1.00            
ATOM    949  CD2 LEU B  24      28.190  24.932  23.998  4.00  1.00            
ATOM    950    C LEU B  24      25.154  27.142  22.359  4.00  1.00            
ATOM    951    O LEU B  24      24.170  27.388  23.054  4.00  1.00            
ATOM    952    N ASP B  25      25.028  26.595  21.131  1.00  1.00            
ATOM    953   CA ASP B  25      23.683  26.474  20.648  1.00  1.00            
ATOM    954   CB ASP B  25      23.342  27.526  19.586  1.00  1.00            
ATOM    955   CG ASP B  25      23.289  28.838  20.354  1.00  1.00            
ATOM    956  OD1 ASP B  25      22.756  28.815  21.496  1.00  1.00            
ATOM    957  OD2 ASP B  25      23.764  29.874  19.819  1.00  1.00            
ATOM    958    C ASP B  25      23.370  25.132  20.134  1.00  1.00            
ATOM    959    O ASP B  25      24.153  24.480  19.444  1.00  1.00            
ATOM    960    N THR B  26      22.167  24.694  20.520  3.00  1.00            
ATOM    961   CA THR B  26      21.681  23.423  20.137  3.00  1.00            
ATOM    962   CB THR B  26      20.392  23.079  20.819  3.00  1.00            
ATOM    963  OG1 THR B  26      19.378  23.997  20.440  3.00  1.00            
ATOM    964  CG2 THR B  26      20.616  23.140  22.340  3.00  1.00            
ATOM    965    C THR B  26      21.433  23.372  18.665  3.00  1.00            
ATOM    966    O THR B  26      21.884  22.457  17.977  3.00  1.00            
ATOM    967    N GLY B  27      20.730  24.383  18.139  3.00  1.00            
ATOM    968   CA GLY B  27      20.290  24.330  16.778  3.00  1.00            
ATOM    969    C GLY B  27      21.417  24.342  15.785  3.00  1.00            
ATOM    970    O GLY B  27      21.382  23.591  14.810  3.00  1.00            
ATOM    971    N ALA B  28      22.452  25.180  15.987  1.00  1.00            
ATOM    972   CA ALA B  28      23.434  25.321  14.943  1.00  1.00            
ATOM    973   CB ALA B  28      24.544  26.333  15.277  1.00  1.00            
ATOM    974    C ALA B  28      24.090  24.008  14.653  1.00  1.00            
ATOM    975    O ALA B  28      24.638  23.357  15.541  1.00  1.00            
ATOM    976    N ASP B  29      24.027  23.592  13.370  1.00  1.00            
ATOM    977   CA ASP B  29      24.620  22.368  12.910  1.00  1.00            
ATOM    978   CB ASP B  29      24.063  21.899  11.560  1.00  1.00            
ATOM    979   CG ASP B  29      22.656  21.395  11.862  1.00  1.00            
ATOM    980  OD1 ASP B  29      22.279  21.409  13.065  1.00  1.00            
ATOM    981  OD2 ASP B  29      21.946  20.984  10.907  1.00  1.00            
ATOM    982    C ASP B  29      26.105  22.469  12.845  1.00  1.00            
ATOM    983    O ASP B  29      26.809  21.516  13.174  1.00  1.00            
ATOM    984    N ASP B  30      26.634  23.615  12.389  1.00  1.00            
ATOM    985   CA ASP B  30      28.060  23.715  12.354  1.00  1.00            
ATOM    986   CB ASP B  30      28.638  24.158  10.997  1.00  1.00            
ATOM    987   CG ASP B  30      30.109  23.760  10.984  1.00  1.00            
ATOM    988  OD1 ASP B  30      30.382  22.560  10.712  1.00  1.00            
ATOM    989  OD2 ASP B  30      30.978  24.636  11.238  1.00  1.00            
ATOM    990    C ASP B  30      28.426  24.743  13.377  1.00  1.00            
ATOM    991    O ASP B  30      27.560  25.247  14.090  1.00  1.00            
ATOM    992    N THR B  31      29.730  25.066  13.502  1.00  1.00            
ATOM    993   CA THR B  31      30.107  26.080  14.444  1.00  1.00            
ATOM    994   CB THR B  31      31.296  25.728  15.288  1.00  1.00            
ATOM    995  OG1 THR B  31      31.473  26.700  16.308  1.00  1.00            
ATOM    996  CG2 THR B  31      32.539  25.651  14.391  1.00  1.00            
ATOM    997    C THR B  31      30.424  27.324  13.658  1.00  1.00            
ATOM    998    O THR B  31      31.056  27.241  12.611  1.00  1.00            
ATOM    999    N VAL B  32      29.975  28.516  14.120  4.00  1.00            
ATOM   1000   CA VAL B  32      30.211  29.729  13.370  4.00  1.00            
ATOM   1001   CB VAL B  32      28.955  30.473  13.026  4.00  1.00            
ATOM   1002  CG1 VAL B  32      29.351  31.787  12.332  4.00  1.00            
ATOM   1003  CG2 VAL B  32      28.057  29.559  12.176  4.00  1.00            
ATOM   1004    C VAL B  32      31.044  30.650  14.195  4.00  1.00            
ATOM   1005    O VAL B  32      30.891  30.732  15.413  4.00  1.00            
ATOM   1006    N LEU B  33      31.978  31.359  13.529  4.00  1.00            
ATOM   1007   CA LEU B  33      32.802  32.299  14.225  4.00  1.00            
ATOM   1008   CB LEU B  33      34.304  31.973  14.209  4.00  1.00            
ATOM   1009   CG LEU B  33      34.682  30.667  14.923  4.00  1.00            
ATOM   1010  CD1 LEU B  33      34.119  29.449  14.176  4.00  1.00            
ATOM   1011  CD2 LEU B  33      36.198  30.583  15.160  4.00  1.00            
ATOM   1012    C LEU B  33      32.677  33.611  13.548  4.00  1.00            
ATOM   1013    O LEU B  33      32.352  33.692  12.364  4.00  1.00            
ATOM   1014    N GLU B  34      32.923  34.688  14.315  1.00  1.00            
ATOM   1015   CA GLU B  34      32.975  35.973  13.701  1.00  1.00            
ATOM   1016   CB GLU B  34      33.120  37.150  14.679  1.00  1.00            
ATOM   1017   CG GLU B  34      32.931  38.508  14.000  1.00  1.00            
ATOM   1018   CD GLU B  34      33.075  39.596  15.054  1.00  1.00            
ATOM   1019  OE1 GLU B  34      33.660  39.302  16.130  1.00  1.00            
ATOM   1020  OE2 GLU B  34      32.600  40.735  14.799  1.00  1.00            
ATOM   1021    C GLU B  34      34.235  35.874  12.894  1.00  1.00            
ATOM   1022    O GLU B  34      35.028  34.962  13.119  1.00  1.00            
ATOM   1023    N GLU B  35      34.453  36.780  11.919  1.00  1.00            
ATOM   1024   CA GLU B  35      35.580  36.644  11.033  1.00  1.00            
ATOM   1025   CB GLU B  35      35.725  37.823  10.055  1.00  1.00            
ATOM   1026   CG GLU B  35      34.559  37.915   9.070  1.00  1.00            
ATOM   1027   CD GLU B  35      34.738  39.175   8.238  1.00  1.00            
ATOM   1028  OE1 GLU B  35      35.874  39.399   7.742  1.00  1.00            
ATOM   1029  OE2 GLU B  35      33.740  39.932   8.092  1.00  1.00            
ATOM   1030    C GLU B  35      36.852  36.518  11.798  1.00  1.00            
ATOM   1031    O GLU B  35      37.184  37.339  12.652  1.00  1.00            
ATOM   1032    N MET B  36      37.583  35.429  11.494  1.00  1.00            
ATOM   1033   CA MET B  36      38.857  35.159  12.082  1.00  1.00            
ATOM   1034   CB MET B  36      38.763  34.448  13.445  1.00  1.00            
ATOM   1035   CG MET B  36      38.044  35.308  14.491  1.00  1.00            
ATOM   1036   SD MET B  36      37.872  34.565  16.142  1.00  1.00            
ATOM   1037   CE MET B  36      36.930  35.952  16.843  1.00  1.00            
ATOM   1038    C MET B  36      39.563  34.287  11.115  1.00  1.00            
ATOM   1039    O MET B  36      38.933  33.591  10.321  1.00  1.00            
ATOM   1040    N ASN B  37      40.902  34.330  11.139  1.00  1.00            
ATOM   1041   CA ASN B  37      41.627  33.526  10.214  1.00  1.00            
ATOM   1042   CB ASN B  37      42.671  34.314   9.392  1.00  1.00            
ATOM   1043   CG ASN B  37      43.685  34.982  10.319  1.00  1.00            
ATOM   1044  OD1 ASN B  37      43.531  34.995  11.538  1.00  1.00            
ATOM   1045  ND2 ASN B  37      44.747  35.582   9.720  1.00  1.00            
ATOM   1046    C ASN B  37      42.324  32.471  11.000  1.00  1.00            
ATOM   1047    O ASN B  37      42.703  32.681  12.151  1.00  1.00            
ATOM   1048    N LEU B  38      42.462  31.275  10.405  1.00  1.00            
ATOM   1049   CA LEU B  38      43.114  30.202  11.090  1.00  1.00            
ATOM   1050   CB LEU B  38      42.152  29.072  11.502  1.00  1.00            
ATOM   1051   CG LEU B  38      41.056  29.542  12.481  1.00  1.00            
ATOM   1052  CD1 LEU B  38      40.124  28.388  12.888  1.00  1.00            
ATOM   1053  CD2 LEU B  38      41.660  30.285  13.684  1.00  1.00            
ATOM   1054    C LEU B  38      44.108  29.621  10.123  1.00  1.00            
ATOM   1055    O LEU B  38      44.162  29.984   8.950  1.00  1.00            
ATOM   1056    N PRO B  39      44.920  28.738  10.626  1.00  1.00            
ATOM   1057   CA PRO B  39      45.946  28.120   9.821  1.00  1.00            
ATOM   1058   CD PRO B  39      45.350  28.907  12.006  1.00  1.00            
ATOM   1059   CB PRO B  39      46.968  27.569  10.813  1.00  1.00            
ATOM   1060   CG PRO B  39      46.821  28.474  12.042  1.00  1.00            
ATOM   1061    C PRO B  39      45.747  27.143   8.694  1.00  1.00            
ATOM   1062    O PRO B  39      46.638  27.078   7.847  1.00  1.00            
ATOM   1063    N GLY B  40      44.652  26.371   8.620  1.00  1.00            
ATOM   1064   CA GLY B  40      44.705  25.281   7.680  1.00  1.00            
ATOM   1065    C GLY B  40      44.078  25.565   6.358  1.00  1.00            
ATOM   1066    O GLY B  40      43.851  26.707   5.962  1.00  1.00            
ATOM   1067    N LYS B  41      43.787  24.448   5.655  1.00  1.00            
ATOM   1068   CA LYS B  41      43.215  24.406   4.345  1.00  1.00            
ATOM   1069   CB LYS B  41      43.079  22.984   3.780  1.00  1.00            
ATOM   1070   CG LYS B  41      42.581  22.948   2.335  1.00  1.00            
ATOM   1071   CD LYS B  41      43.554  23.562   1.327  1.00  1.00            
ATOM   1072   CE LYS B  41      43.283  25.043   1.058  1.00  1.00            
ATOM   1073   NZ LYS B  41      44.246  25.566   0.065  1.00  1.00            
ATOM   1074    C LYS B  41      41.854  25.002   4.446  1.00  1.00            
ATOM   1075    O LYS B  41      41.365  25.271   5.542  1.00  1.00            
ATOM   1076    N TRP B  42      41.218  25.253   3.287  4.00  1.00            
ATOM   1077   CA TRP B  42      39.981  25.973   3.301  4.00  1.00            
ATOM   1078   CB TRP B  42      40.236  27.380   2.733  4.00  1.00            
ATOM   1079   CG TRP B  42      39.097  28.361   2.638  4.00  1.00            
ATOM   1080  CD2 TRP B  42      39.304  29.720   2.227  4.00  1.00            
ATOM   1081  CD1 TRP B  42      37.763  28.230   2.893  4.00  1.00            
ATOM   1082  NE1 TRP B  42      37.125  29.426   2.660  4.00  1.00            
ATOM   1083  CE2 TRP B  42      38.064  30.353   2.250  4.00  1.00            
ATOM   1084  CE3 TRP B  42      40.439  30.386   1.858  4.00  1.00            
ATOM   1085  CZ2 TRP B  42      37.939  31.668   1.904  4.00  1.00            
ATOM   1086  CZ3 TRP B  42      40.312  31.713   1.510  4.00  1.00            
ATOM   1087  CH2 TRP B  42      39.085  32.340   1.532  4.00  1.00            
ATOM   1088    C TRP B  42      38.969  25.261   2.418  4.00  1.00            
ATOM   1089    O TRP B  42      39.339  24.648   1.419  4.00  1.00            
ATOM   1090    N LYS B  43      37.660  25.296   2.787  4.00  1.00            
ATOM   1091   CA LYS B  43      36.648  24.558   2.057  4.00  1.00            
ATOM   1092   CB LYS B  43      35.305  24.482   2.805  4.00  1.00            
ATOM   1093   CG LYS B  43      34.339  23.463   2.193  4.00  1.00            
ATOM   1094   CD LYS B  43      34.821  22.014   2.326  4.00  1.00            
ATOM   1095   CE LYS B  43      33.911  20.983   1.648  4.00  1.00            
ATOM   1096   NZ LYS B  43      32.626  20.875   2.376  4.00  1.00            
ATOM   1097    C LYS B  43      36.353  25.050   0.649  4.00  1.00            
ATOM   1098    O LYS B  43      36.695  24.296  -0.260  4.00  1.00            
ATOM   1099    N PRO B  44      35.767  26.200   0.296  4.00  0.00            
ATOM   1100   CA PRO B  44      35.067  27.163   1.127  4.00  0.00            
ATOM   1101   CD PRO B  44      36.062  26.753  -1.015  4.00  0.00            
ATOM   1102   CB PRO B  44      34.939  28.441   0.297  4.00  0.00            
ATOM   1103   CG PRO B  44      35.137  27.973  -1.153  4.00  0.00            
ATOM   1104    C PRO B  44      33.763  26.792   1.814  4.00  0.00            
ATOM   1105    O PRO B  44      33.719  26.853   3.042  4.00  0.00            
ATOM   1106    N LYS B  45      32.704  26.401   1.055  4.00  0.00            
ATOM   1107   CA LYS B  45      31.390  26.013   1.548  4.00  0.00            
ATOM   1108   CB LYS B  45      31.376  25.421   2.967  4.00  0.00            
ATOM   1109   CG LYS B  45      30.105  24.610   3.231  4.00  0.00            
ATOM   1110   CD LYS B  45      30.213  23.670   4.430  4.00  0.00            
ATOM   1111   CE LYS B  45      29.003  22.755   4.618  4.00  0.00            
ATOM   1112   NZ LYS B  45      29.193  21.947   5.841  4.00  0.00            
ATOM   1113    C LYS B  45      30.385  27.137   1.461  4.00  0.00            
ATOM   1114    O LYS B  45      30.694  28.290   1.757  4.00  0.00            
ATOM   1115    N MET B  46      29.145  26.803   1.017  4.00  0.00            
ATOM   1116   CA MET B  46      27.999  27.689   0.964  4.00  0.00            
ATOM   1117   CB MET B  46      27.196  27.565  -0.345  4.00  0.00            
ATOM   1118   CG MET B  46      26.000  28.516  -0.452  4.00  0.00            
ATOM   1119   SD MET B  46      24.933  28.220  -1.899  4.00  0.00            
ATOM   1120   CE MET B  46      24.033  29.794  -1.802  4.00  0.00            
ATOM   1121    C MET B  46      27.126  27.142   2.058  4.00  0.00            
ATOM   1122    O MET B  46      26.640  26.016   1.958  4.00  0.00            
ATOM   1123    N ILE B  47      26.919  27.910   3.144  4.00  0.00            
ATOM   1124   CA ILE B  47      26.150  27.413   4.251  4.00  0.00            
ATOM   1125   CB ILE B  47      26.984  27.179   5.480  4.00  0.00            
ATOM   1126  CG1 ILE B  47      28.067  26.130   5.175  4.00  0.00            
ATOM   1127  CG2 ILE B  47      26.063  26.771   6.640  4.00  0.00            
ATOM   1128  CD1 ILE B  47      29.138  26.016   6.256  4.00  0.00            
ATOM   1129    C ILE B  47      25.120  28.448   4.554  4.00  0.00            
ATOM   1130    O ILE B  47      25.290  29.616   4.207  4.00  0.00            
ATOM   1131    N GLY B  48      24.004  28.053   5.200  4.00  0.00            
ATOM   1132   CA GLY B  48      22.977  29.031   5.389  4.00  0.00            
ATOM   1133    C GLY B  48      22.848  29.436   6.816  4.00  0.00            
ATOM   1134    O GLY B  48      22.682  28.611   7.714  4.00  0.00            
ATOM   1135    N GLY B  49      22.920  30.762   7.035  1.00  0.00            
ATOM   1136   CA GLY B  49      22.671  31.343   8.315  1.00  0.00            
ATOM   1137    C GLY B  49      21.235  31.752   8.252  1.00  0.00            
ATOM   1138    O GLY B  49      20.541  31.446   7.284  1.00  0.00            
ATOM   1139    N ILE B  50      20.749  32.450   9.293  1.00  0.00            
ATOM   1140   CA ILE B  50      19.354  32.765   9.362  1.00  0.00            
ATOM   1141   CB ILE B  50      18.980  33.151  10.782  1.00  0.00            
ATOM   1142  CG1 ILE B  50      17.466  33.353  10.997  1.00  0.00            
ATOM   1143  CG2 ILE B  50      19.835  34.362  11.190  1.00  0.00            
ATOM   1144  CD1 ILE B  50      16.877  34.635  10.401  1.00  0.00            
ATOM   1145    C ILE B  50      18.852  33.792   8.406  1.00  0.00            
ATOM   1146    O ILE B  50      17.991  33.507   7.576  1.00  0.00            
ATOM   1147    N GLY B  51      19.397  35.012   8.480  1.00  0.00            
ATOM   1148   CA GLY B  51      18.970  36.068   7.619  1.00  0.00            
ATOM   1149    C GLY B  51      20.276  36.498   7.099  1.00  0.00            
ATOM   1150    O GLY B  51      20.471  37.618   6.629  1.00  0.00            
ATOM   1151    N GLY B  52      21.218  35.543   7.203  1.00  0.00            
ATOM   1152   CA GLY B  52      22.552  35.775   6.786  1.00  0.00            
ATOM   1153    C GLY B  52      23.021  34.563   6.053  1.00  0.00            
ATOM   1154    O GLY B  52      23.329  33.536   6.657  1.00  0.00            
ATOM   1155    N PHE B  53      23.093  34.665   4.713  4.00  0.00            
ATOM   1156   CA PHE B  53      23.641  33.594   3.938  4.00  0.00            
ATOM   1157   CB PHE B  53      23.455  33.795   2.425  4.00  0.00            
ATOM   1158   CG PHE B  53      22.013  33.588   2.123  4.00  0.00            
ATOM   1159  CD1 PHE B  53      21.064  34.474   2.579  4.00  0.00            
ATOM   1160  CD2 PHE B  53      21.617  32.517   1.359  4.00  0.00            
ATOM   1161  CE1 PHE B  53      19.733  34.281   2.292  4.00  0.00            
ATOM   1162  CE2 PHE B  53      20.289  32.320   1.068  4.00  0.00            
ATOM   1163   CZ PHE B  53      19.345  33.200   1.537  4.00  0.00            
ATOM   1164    C PHE B  53      25.092  33.688   4.235  4.00  0.00            
ATOM   1165    O PHE B  53      25.619  34.793   4.350  4.00  0.00            
ATOM   1166    N ILE B  54      25.802  32.557   4.387  4.00  0.00            
ATOM   1167   CA ILE B  54      27.138  32.838   4.794  4.00  0.00            
ATOM   1168   CB ILE B  54      27.444  32.408   6.205  4.00  0.00            
ATOM   1169  CG1 ILE B  54      28.735  33.082   6.698  4.00  0.00            
ATOM   1170  CG2 ILE B  54      27.461  30.872   6.268  4.00  0.00            
ATOM   1171  CD1 ILE B  54      28.907  33.022   8.215  4.00  0.00            
ATOM   1172    C ILE B  54      28.167  32.293   3.857  4.00  0.00            
ATOM   1173    O ILE B  54      28.173  31.109   3.523  4.00  0.00            
ATOM   1174    N LYS B  55      29.071  33.192   3.407  4.00  0.00            
ATOM   1175   CA LYS B  55      30.213  32.831   2.612  4.00  0.00            
ATOM   1176   CB LYS B  55      31.091  34.045   2.261  4.00  0.00            
ATOM   1177   CG LYS B  55      30.347  35.198   1.579  4.00  0.00            
ATOM   1178   CD LYS B  55      31.096  36.530   1.698  4.00  0.00            
ATOM   1179   CE LYS B  55      30.362  37.732   1.097  4.00  0.00            
ATOM   1180   NZ LYS B  55      30.633  37.822  -0.354  4.00  0.00            
ATOM   1181    C LYS B  55      30.984  32.035   3.613  4.00  0.00            
ATOM   1182    O LYS B  55      30.815  32.250   4.812  4.00  0.00            
ATOM   1183    N VAL B  56      31.838  31.084   3.198  4.00  0.00            
ATOM   1184   CA VAL B  56      32.371  30.290   4.265  4.00  0.00            
ATOM   1185   CB VAL B  56      31.646  28.967   4.351  4.00  0.00            
ATOM   1186  CG1 VAL B  56      32.319  28.041   5.376  4.00  0.00            
ATOM   1187  CG2 VAL B  56      30.162  29.242   4.644  4.00  0.00            
ATOM   1188    C VAL B  56      33.812  29.974   4.062  4.00  0.00            
ATOM   1189    O VAL B  56      34.321  29.916   2.944  4.00  0.00            
ATOM   1190    N ARG B  57      34.503  29.802   5.205  4.00  0.00            
ATOM   1191   CA ARG B  57      35.841  29.316   5.276  4.00  0.00            
ATOM   1192   CB ARG B  57      36.822  30.363   5.827  4.00  0.00            
ATOM   1193   CG ARG B  57      36.972  31.589   4.926  4.00  0.00            
ATOM   1194   CD ARG B  57      37.682  32.761   5.604  4.00  0.00            
ATOM   1195   NE ARG B  57      37.865  33.818   4.573  4.00  0.00            
ATOM   1196   CZ ARG B  57      37.587  35.120   4.870  4.00  0.00            
ATOM   1197  NH1 ARG B  57      37.105  35.459   6.102  4.00  0.00            
ATOM   1198  NH2 ARG B  57      37.786  36.086   3.926  4.00  0.00            
ATOM   1199    C ARG B  57      35.750  28.223   6.312  4.00  0.00            
ATOM   1200    O ARG B  57      35.612  28.498   7.503  4.00  0.00            
ATOM   1201    N GLN B  58      35.834  26.950   5.877  4.00  1.00            
ATOM   1202   CA GLN B  58      35.530  25.824   6.722  4.00  1.00            
ATOM   1203   CB GLN B  58      35.439  24.524   5.902  4.00  1.00            
ATOM   1204   CG GLN B  58      34.918  23.315   6.678  4.00  1.00            
ATOM   1205   CD GLN B  58      33.412  23.467   6.844  4.00  1.00            
ATOM   1206  OE1 GLN B  58      32.710  22.508   7.160  4.00  1.00            
ATOM   1207  NE2 GLN B  58      32.896  24.705   6.623  4.00  1.00            
ATOM   1208    C GLN B  58      36.462  25.583   7.858  4.00  1.00            
ATOM   1209    O GLN B  58      36.031  25.529   9.009  4.00  1.00            
ATOM   1210    N TYR B  59      37.767  25.511   7.569  4.00  1.00            
ATOM   1211   CA TYR B  59      38.735  25.068   8.529  4.00  1.00            
ATOM   1212   CB TYR B  59      38.924  25.927   9.786  4.00  1.00            
ATOM   1213   CG TYR B  59      40.198  25.354  10.288  4.00  1.00            
ATOM   1214  CD1 TYR B  59      41.384  25.855   9.811  4.00  1.00            
ATOM   1215  CD2 TYR B  59      40.218  24.305  11.179  4.00  1.00            
ATOM   1216  CE1 TYR B  59      42.581  25.334  10.231  4.00  1.00            
ATOM   1217  CE2 TYR B  59      41.416  23.780  11.601  4.00  1.00            
ATOM   1218   CZ TYR B  59      42.599  24.296  11.124  4.00  1.00            
ATOM   1219   OH TYR B  59      43.832  23.762  11.555  4.00  1.00            
ATOM   1220    C TYR B  59      38.393  23.659   8.953  4.00  1.00            
ATOM   1221    O TYR B  59      37.243  23.331   9.238  4.00  1.00            
ATOM   1222    N ASP B  60      39.397  22.754   8.975  4.00  1.00            
ATOM   1223   CA ASP B  60      39.144  21.395   9.375  4.00  1.00            
ATOM   1224   CB ASP B  60      40.024  20.345   8.649  4.00  1.00            
ATOM   1225   CG ASP B  60      41.515  20.600   8.847  4.00  1.00            
ATOM   1226  OD1 ASP B  60      41.994  21.696   8.452  4.00  1.00            
ATOM   1227  OD2 ASP B  60      42.192  19.692   9.399  4.00  1.00            
ATOM   1228    C ASP B  60      39.277  21.291  10.872  4.00  1.00            
ATOM   1229    O ASP B  60      38.402  21.770  11.591  4.00  1.00            
ATOM   1230    N GLN B  61      40.361  20.677  11.398  4.00  1.00            
ATOM   1231   CA GLN B  61      40.452  20.452  12.813  4.00  1.00            
ATOM   1232   CB GLN B  61      40.985  19.043  13.135  4.00  1.00            
ATOM   1233   CG GLN B  61      40.080  17.938  12.581  4.00  1.00            
ATOM   1234   CD GLN B  61      40.738  16.587  12.822  4.00  1.00            
ATOM   1235  OE1 GLN B  61      41.693  16.472  13.589  4.00  1.00            
ATOM   1236  NE2 GLN B  61      40.211  15.531  12.146  4.00  1.00            
ATOM   1237    C GLN B  61      41.345  21.453  13.494  4.00  1.00            
ATOM   1238    O GLN B  61      42.565  21.418  13.338  4.00  1.00            
ATOM   1239    N ILE B  62      40.732  22.391  14.263  4.00  1.00            
ATOM   1240   CA ILE B  62      41.431  23.273  15.169  4.00  1.00            
ATOM   1241   CB ILE B  62      41.459  24.755  14.870  4.00  1.00            
ATOM   1242  CG1 ILE B  62      40.088  25.331  14.472  4.00  1.00            
ATOM   1243  CG2 ILE B  62      42.648  25.053  13.954  4.00  1.00            
ATOM   1244  CD1 ILE B  62      39.100  25.544  15.617  4.00  1.00            
ATOM   1245    C ILE B  62      40.875  23.054  16.528  4.00  1.00            
ATOM   1246    O ILE B  62      39.676  23.144  16.786  4.00  1.00            
ATOM   1247    N PRO B  63      41.767  22.716  17.399  4.00  1.00            
ATOM   1248   CA PRO B  63      41.417  22.464  18.757  4.00  1.00            
ATOM   1249   CD PRO B  63      43.182  22.998  17.228  4.00  1.00            
ATOM   1250   CB PRO B  63      42.734  22.138  19.453  4.00  1.00            
ATOM   1251   CG PRO B  63      43.759  22.968  18.655  4.00  1.00            
ATOM   1252    C PRO B  63      40.789  23.696  19.334  4.00  1.00            
ATOM   1253    O PRO B  63      41.284  24.792  19.075  4.00  1.00            
ATOM   1254    N VAL B  64      39.699  23.543  20.113  4.00  1.00            
ATOM   1255   CA VAL B  64      39.087  24.670  20.764  4.00  1.00            
ATOM   1256   CB VAL B  64      37.762  25.069  20.178  4.00  1.00            
ATOM   1257  CG1 VAL B  64      37.980  25.505  18.719  4.00  1.00            
ATOM   1258  CG2 VAL B  64      36.779  23.900  20.335  4.00  1.00            
ATOM   1259    C VAL B  64      38.848  24.247  22.182  4.00  1.00            
ATOM   1260    O VAL B  64      38.495  23.097  22.439  4.00  1.00            
ATOM   1261    N GLU B  65      39.056  25.161  23.151  4.00  1.00            
ATOM   1262   CA GLU B  65      38.815  24.819  24.527  4.00  1.00            
ATOM   1263   CB GLU B  65      39.687  25.579  25.543  4.00  1.00            
ATOM   1264   CG GLU B  65      41.173  25.229  25.580  4.00  1.00            
ATOM   1265   CD GLU B  65      41.799  26.136  26.636  4.00  1.00            
ATOM   1266  OE1 GLU B  65      41.117  27.111  27.053  4.00  1.00            
ATOM   1267  OE2 GLU B  65      42.962  25.870  27.040  4.00  1.00            
ATOM   1268    C GLU B  65      37.430  25.323  24.832  4.00  1.00            
ATOM   1269    O GLU B  65      37.107  26.466  24.513  4.00  1.00            
ATOM   1270    N ILE B  66      36.564  24.485  25.443  4.00  1.00            
ATOM   1271   CA ILE B  66      35.251  24.953  25.797  4.00  1.00            
ATOM   1272   CB ILE B  66      34.144  24.082  25.277  4.00  1.00            
ATOM   1273  CG1 ILE B  66      34.198  23.974  23.744  4.00  1.00            
ATOM   1274  CG2 ILE B  66      32.819  24.656  25.809  4.00  1.00            
ATOM   1275  CD1 ILE B  66      35.389  23.171  23.219  4.00  1.00            
ATOM   1276    C ILE B  66      35.143  24.888  27.293  4.00  1.00            
ATOM   1277    O ILE B  66      34.935  23.812  27.852  4.00  1.00            
ATOM   1278    N CYS B  67      35.293  26.037  27.985  3.00  1.00            
ATOM   1279   CA CYS B  67      35.129  26.081  29.414  3.00  1.00            
ATOM   1280   CB CYS B  67      33.691  25.769  29.869  3.00  1.00            
ATOM   1281   SG CYS B  67      33.444  26.076  31.646  3.00  1.00            
ATOM   1282    C CYS B  67      36.058  25.063  30.014  3.00  1.00            
ATOM   1283    O CYS B  67      35.801  24.541  31.097  3.00  1.00            
ATOM   1284    N GLY B  68      37.182  24.752  29.338  3.00  1.00            
ATOM   1285   CA GLY B  68      38.099  23.803  29.909  3.00  1.00            
ATOM   1286    C GLY B  68      38.016  22.496  29.184  3.00  1.00            
ATOM   1287    O GLY B  68      38.992  21.746  29.148  3.00  1.00            
ATOM   1288    N HIS B  69      36.858  22.178  28.579  4.00  1.00            
ATOM   1289   CA HIS B  69      36.763  20.932  27.875  4.00  1.00            
ATOM   1290  ND1 HIS B  69      34.002  21.183  29.619  4.00  1.00            
ATOM   1291   CG HIS B  69      34.554  20.227  28.796  4.00  1.00            
ATOM   1292   CB HIS B  69      35.317  20.533  27.542  4.00  1.00            
ATOM   1293  NE2 HIS B  69      33.585  19.214  30.565  4.00  1.00            
ATOM   1294  CD2 HIS B  69      34.287  19.030  29.388  4.00  1.00            
ATOM   1295  CE1 HIS B  69      33.436  20.524  30.661  4.00  1.00            
ATOM   1296    C HIS B  69      37.548  21.091  26.619  4.00  1.00            
ATOM   1297    O HIS B  69      37.637  22.183  26.061  4.00  1.00            
ATOM   1298    N LYS B  70      38.192  20.005  26.162  4.00  1.00            
ATOM   1299   CA LYS B  70      38.948  20.096  24.951  4.00  1.00            
ATOM   1300   CB LYS B  70      40.202  19.207  24.978  4.00  1.00            
ATOM   1301   CG LYS B  70      41.127  19.550  26.150  4.00  1.00            
ATOM   1302   CD LYS B  70      42.215  18.512  26.430  4.00  1.00            
ATOM   1303   CE LYS B  70      42.924  18.724  27.772  4.00  1.00            
ATOM   1304   NZ LYS B  70      43.670  20.003  27.770  4.00  1.00            
ATOM   1305    C LYS B  70      38.039  19.606  23.872  4.00  1.00            
ATOM   1306    O LYS B  70      37.315  18.630  24.062  4.00  1.00            
ATOM   1307    N ALA B  71      38.035  20.282  22.704  4.00  1.00            
ATOM   1308   CA ALA B  71      37.140  19.855  21.671  4.00  1.00            
ATOM   1309   CB ALA B  71      35.811  20.632  21.645  4.00  1.00            
ATOM   1310    C ALA B  71      37.784  20.053  20.330  4.00  1.00            
ATOM   1311    O ALA B  71      38.709  20.852  20.186  4.00  1.00            
ATOM   1312    N ILE B  72      37.314  19.298  19.309  4.00  1.00            
ATOM   1313   CA ILE B  72      37.864  19.427  17.985  4.00  1.00            
ATOM   1314   CB ILE B  72      38.753  18.291  17.563  4.00  1.00            
ATOM   1315  CG1 ILE B  72      37.938  16.995  17.404  4.00  1.00            
ATOM   1316  CG2 ILE B  72      39.905  18.179  18.575  4.00  1.00            
ATOM   1317  CD1 ILE B  72      37.252  16.530  18.685  4.00  1.00            
ATOM   1318    C ILE B  72      36.749  19.423  17.001  4.00  1.00            
ATOM   1319    O ILE B  72      35.661  18.927  17.285  4.00  1.00            
ATOM   1320    N GLY B  73      36.991  19.999  15.807  4.00  1.00            
ATOM   1321   CA GLY B  73      35.960  19.896  14.824  4.00  1.00            
ATOM   1322    C GLY B  73      36.092  20.964  13.803  4.00  1.00            
ATOM   1323    O GLY B  73      37.080  21.695  13.749  4.00  1.00            
ATOM   1324    N THR B  74      35.039  21.067  12.971  4.00  1.00            
ATOM   1325   CA THR B  74      35.002  21.967  11.865  4.00  1.00            
ATOM   1326   CB THR B  74      34.013  21.537  10.813  4.00  1.00            
ATOM   1327  OG1 THR B  74      34.344  20.246  10.322  4.00  1.00            
ATOM   1328  CG2 THR B  74      34.020  22.556   9.664  4.00  1.00            
ATOM   1329    C THR B  74      34.601  23.355  12.332  4.00  1.00            
ATOM   1330    O THR B  74      33.598  23.525  13.022  4.00  1.00            
ATOM   1331    N VAL B  75      35.418  24.373  11.962  4.00  1.00            
ATOM   1332   CA VAL B  75      35.348  25.776  12.334  4.00  1.00            
ATOM   1333   CB VAL B  75      36.616  26.496  11.989  4.00  1.00            
ATOM   1334  CG1 VAL B  75      36.450  27.985  12.333  4.00  1.00            
ATOM   1335  CG2 VAL B  75      37.775  25.799  12.711  4.00  1.00            
ATOM   1336    C VAL B  75      34.245  26.638  11.748  4.00  1.00            
ATOM   1337    O VAL B  75      33.581  27.346  12.501  4.00  1.00            
ATOM   1338    N LEU B  76      34.011  26.626  10.414  4.00  1.00            
ATOM   1339   CA LEU B  76      33.028  27.476   9.756  4.00  1.00            
ATOM   1340   CB LEU B  76      31.579  26.993   9.941  4.00  1.00            
ATOM   1341   CG LEU B  76      30.523  27.932   9.326  4.00  1.00            
ATOM   1342  CD1 LEU B  76      30.652  28.008   7.802  4.00  1.00            
ATOM   1343  CD2 LEU B  76      29.103  27.545   9.767  4.00  1.00            
ATOM   1344    C LEU B  76      33.075  28.936  10.087  4.00  1.00            
ATOM   1345    O LEU B  76      32.313  29.424  10.920  4.00  1.00            
ATOM   1346    N VAL B  77      33.996  29.665   9.417  4.00  1.00            
ATOM   1347   CA VAL B  77      34.156  31.090   9.548  4.00  1.00            
ATOM   1348   CB VAL B  77      35.575  31.530   9.326  4.00  1.00            
ATOM   1349  CG1 VAL B  77      35.656  33.064   9.410  4.00  1.00            
ATOM   1350  CG2 VAL B  77      36.466  30.795  10.340  4.00  1.00            
ATOM   1351    C VAL B  77      33.315  31.793   8.522  4.00  1.00            
ATOM   1352    O VAL B  77      33.021  31.250   7.459  4.00  1.00            
ATOM   1353    N GLY B  78      32.892  33.037   8.847  1.00  1.00            
ATOM   1354   CA GLY B  78      32.116  33.865   7.965  1.00  1.00            
ATOM   1355    C GLY B  78      31.422  34.856   8.840  1.00  1.00            
ATOM   1356    O GLY B  78      31.745  35.015  10.016  1.00  1.00            
ATOM   1357    N PRO B  79      30.485  35.550   8.269  1.00  1.00            
ATOM   1358   CA PRO B  79      29.770  36.529   9.034  1.00  1.00            
ATOM   1359   CD PRO B  79      30.588  35.919   6.870  1.00  1.00            
ATOM   1360   CB PRO B  79      29.280  37.581   8.035  1.00  1.00            
ATOM   1361   CG PRO B  79      29.436  36.911   6.659  1.00  1.00            
ATOM   1362    C PRO B  79      28.705  36.067   9.970  1.00  1.00            
ATOM   1363    O PRO B  79      27.847  35.282   9.565  1.00  1.00            
ATOM   1364    N THR B  80      28.755  36.578  11.220  1.00  1.00            
ATOM   1365   CA THR B  80      27.771  36.422  12.254  1.00  1.00            
ATOM   1366   CB THR B  80      27.751  35.076  12.923  1.00  1.00            
ATOM   1367  OG1 THR B  80      29.016  34.817  13.516  1.00  1.00            
ATOM   1368  CG2 THR B  80      27.382  33.974  11.918  1.00  1.00            
ATOM   1369    C THR B  80      28.225  37.350  13.336  1.00  1.00            
ATOM   1370    O THR B  80      29.416  37.388  13.643  1.00  1.00            
ATOM   1371    N PRO B  81      27.359  38.123  13.922  1.00  1.00            
ATOM   1372   CA PRO B  81      27.802  38.949  15.008  1.00  1.00            
ATOM   1373   CD PRO B  81      26.255  38.727  13.202  1.00  1.00            
ATOM   1374   CB PRO B  81      26.756  40.053  15.167  1.00  1.00            
ATOM   1375   CG PRO B  81      25.588  39.622  14.260  1.00  1.00            
ATOM   1376    C PRO B  81      27.996  38.081  16.196  1.00  1.00            
ATOM   1377    O PRO B  81      28.650  38.501  17.150  1.00  1.00            
ATOM   1378    N VAL B  82      27.423  36.865  16.159  1.00  1.00            
ATOM   1379   CA VAL B  82      27.531  36.006  17.291  1.00  1.00            
ATOM   1380   CB VAL B  82      26.201  35.537  17.795  1.00  1.00            
ATOM   1381  CG1 VAL B  82      25.502  34.734  16.683  1.00  1.00            
ATOM   1382  CG2 VAL B  82      26.444  34.735  19.080  1.00  1.00            
ATOM   1383    C VAL B  82      28.320  34.784  16.919  1.00  1.00            
ATOM   1384    O VAL B  82      28.101  34.186  15.867  1.00  1.00            
ATOM   1385    N ASN B  83      29.278  34.391  17.791  1.00  1.00            
ATOM   1386   CA ASN B  83      30.049  33.191  17.598  1.00  1.00            
ATOM   1387   CB ASN B  83      31.351  33.174  18.418  1.00  1.00            
ATOM   1388   CG ASN B  83      32.210  34.338  17.947  1.00  1.00            
ATOM   1389  OD1 ASN B  83      31.873  35.017  16.980  1.00  1.00            
ATOM   1390  ND2 ASN B  83      33.352  34.580  18.647  1.00  1.00            
ATOM   1391    C ASN B  83      29.176  32.107  18.142  1.00  1.00            
ATOM   1392    O ASN B  83      28.585  32.261  19.212  1.00  1.00            
ATOM   1393    N ILE B  84      29.035  30.988  17.410  4.00  1.00            
ATOM   1394   CA ILE B  84      28.161  29.962  17.901  4.00  1.00            
ATOM   1395   CB ILE B  84      26.909  29.861  17.067  4.00  1.00            
ATOM   1396  CG1 ILE B  84      25.904  28.864  17.661  4.00  1.00            
ATOM   1397  CG2 ILE B  84      27.319  29.556  15.617  4.00  1.00            
ATOM   1398  CD1 ILE B  84      24.537  28.911  16.975  4.00  1.00            
ATOM   1399    C ILE B  84      28.872  28.637  17.852  4.00  1.00            
ATOM   1400    O ILE B  84      29.412  28.249  16.817  4.00  1.00            
ATOM   1401    N ILE B  85      28.925  27.915  18.994  4.00  1.00            
ATOM   1402   CA ILE B  85      29.602  26.647  18.987  4.00  1.00            
ATOM   1403   CB ILE B  85      29.874  26.122  20.375  4.00  1.00            
ATOM   1404  CG1 ILE B  85      30.618  24.778  20.295  4.00  1.00            
ATOM   1405  CG2 ILE B  85      28.563  26.084  21.176  4.00  1.00            
ATOM   1406  CD1 ILE B  85      31.158  24.289  21.638  4.00  1.00            
ATOM   1407    C ILE B  85      28.845  25.603  18.223  4.00  1.00            
ATOM   1408    O ILE B  85      29.351  25.035  17.257  4.00  1.00            
ATOM   1409    N GLY B  86      27.591  25.341  18.637  1.00  1.00            
ATOM   1410   CA GLY B  86      26.725  24.425  17.960  1.00  1.00            
ATOM   1411    C GLY B  86      27.069  23.005  18.177  1.00  1.00            
ATOM   1412    O GLY B  86      28.153  22.648  18.635  1.00  1.00            
ATOM   1413    N ARG B  87      26.094  22.158  17.800  2.00  1.00            
ATOM   1414   CA ARG B  87      26.282  20.749  17.802  2.00  1.00            
ATOM   1415   CB ARG B  87      25.014  19.991  17.390  2.00  1.00            
ATOM   1416   CG ARG B  87      25.180  18.480  17.266  2.00  1.00            
ATOM   1417   CD ARG B  87      25.634  18.001  15.888  2.00  1.00            
ATOM   1418   NE ARG B  87      26.963  17.349  16.053  2.00  1.00            
ATOM   1419   CZ ARG B  87      27.820  17.262  14.996  2.00  1.00            
ATOM   1420  NH1 ARG B  87      27.511  17.876  13.817  2.00  1.00            
ATOM   1421  NH2 ARG B  87      28.980  16.554  15.116  2.00  1.00            
ATOM   1422    C ARG B  87      27.294  20.561  16.729  2.00  1.00            
ATOM   1423    O ARG B  87      27.182  21.120  15.643  2.00  1.00            
ATOM   1424    N ASN B  88      28.326  19.780  17.042  2.00  1.00            
ATOM   1425   CA ASN B  88      29.492  19.596  16.238  2.00  1.00            
ATOM   1426   CB ASN B  88      29.901  20.844  15.435  2.00  1.00            
ATOM   1427   CG ASN B  88      30.887  20.412  14.357  2.00  1.00            
ATOM   1428  OD1 ASN B  88      30.561  20.389  13.171  2.00  1.00            
ATOM   1429  ND2 ASN B  88      32.127  20.053  14.780  2.00  1.00            
ATOM   1430    C ASN B  88      30.403  19.479  17.406  2.00  1.00            
ATOM   1431    O ASN B  88      30.815  18.389  17.793  2.00  1.00            
ATOM   1432    N LEU B  89      30.690  20.650  18.012  2.00  1.00            
ATOM   1433   CA LEU B  89      31.451  20.794  19.219  2.00  1.00            
ATOM   1434   CB LEU B  89      31.895  22.239  19.499  2.00  1.00            
ATOM   1435   CG LEU B  89      32.900  22.783  18.468  2.00  1.00            
ATOM   1436  CD1 LEU B  89      32.243  22.969  17.090  2.00  1.00            
ATOM   1437  CD2 LEU B  89      33.602  24.047  18.987  2.00  1.00            
ATOM   1438    C LEU B  89      30.733  20.317  20.431  2.00  1.00            
ATOM   1439    O LEU B  89      31.325  19.687  21.306  2.00  1.00            
ATOM   1440    N LEU B  90      29.426  20.590  20.508  2.00  1.00            
ATOM   1441   CA LEU B  90      28.745  20.373  21.744  2.00  1.00            
ATOM   1442   CB LEU B  90      27.243  20.679  21.624  2.00  1.00            
ATOM   1443   CG LEU B  90      26.931  22.058  21.016  2.00  1.00            
ATOM   1444  CD1 LEU B  90      25.420  22.334  20.996  2.00  1.00            
ATOM   1445  CD2 LEU B  90      27.749  23.174  21.680  2.00  1.00            
ATOM   1446    C LEU B  90      28.829  18.938  22.161  2.00  1.00            
ATOM   1447    O LEU B  90      29.163  18.672  23.308  2.00  1.00            
ATOM   1448    N THR B  91      28.513  17.989  21.254  3.00  1.00            
ATOM   1449   CA THR B  91      28.502  16.564  21.503  3.00  1.00            
ATOM   1450   CB THR B  91      27.787  15.789  20.435  3.00  1.00            
ATOM   1451  OG1 THR B  91      26.443  16.230  20.338  3.00  1.00            
ATOM   1452  CG2 THR B  91      27.820  14.292  20.793  3.00  1.00            
ATOM   1453    C THR B  91      29.891  16.027  21.570  3.00  1.00            
ATOM   1454    O THR B  91      30.095  14.973  22.172  3.00  1.00            
ATOM   1455    N GLN B  92      30.876  16.714  20.934  3.00  1.00            
ATOM   1456   CA GLN B  92      32.247  16.264  20.978  3.00  1.00            
ATOM   1457   CB GLN B  92      33.275  17.245  20.381  3.00  1.00            
ATOM   1458   CG GLN B  92      33.145  17.460  18.872  3.00  1.00            
ATOM   1459   CD GLN B  92      33.184  16.109  18.170  3.00  1.00            
ATOM   1460  OE1 GLN B  92      32.639  15.953  17.078  3.00  1.00            
ATOM   1461  NE2 GLN B  92      33.837  15.103  18.810  3.00  1.00            
ATOM   1462    C GLN B  92      32.517  16.183  22.444  3.00  1.00            
ATOM   1463    O GLN B  92      33.230  15.298  22.917  3.00  1.00            
ATOM   1464    N ILE B  93      31.896  17.108  23.200  3.00  1.00            
ATOM   1465   CA ILE B  93      31.939  17.036  24.621  3.00  1.00            
ATOM   1466   CB ILE B  93      32.252  18.325  25.335  3.00  1.00            
ATOM   1467  CG1 ILE B  93      32.477  18.040  26.828  3.00  1.00            
ATOM   1468  CG2 ILE B  93      31.138  19.346  25.072  3.00  1.00            
ATOM   1469  CD1 ILE B  93      33.706  17.176  27.107  3.00  1.00            
ATOM   1470    C ILE B  93      30.603  16.530  25.073  3.00  1.00            
ATOM   1471    O ILE B  93      29.669  16.420  24.284  3.00  1.00            
ATOM   1472    N GLY B  94      30.488  16.075  26.332  3.00  1.00            
ATOM   1473   CA GLY B  94      29.186  15.623  26.729  3.00  1.00            
ATOM   1474    C GLY B  94      28.348  16.839  26.910  3.00  1.00            
ATOM   1475    O GLY B  94      28.781  17.823  27.508  3.00  1.00            
ATOM   1476    N CYS B  95      27.113  16.802  26.388  1.00  1.00            
ATOM   1477   CA CYS B  95      26.236  17.916  26.562  1.00  1.00            
ATOM   1478   CB CYS B  95      26.507  19.069  25.586  1.00  1.00            
ATOM   1479   SG CYS B  95      25.362  20.455  25.841  1.00  1.00            
ATOM   1480    C CYS B  95      24.868  17.410  26.261  1.00  1.00            
ATOM   1481    O CYS B  95      24.675  16.662  25.305  1.00  1.00            
ATOM   1482    N THR B  96      23.879  17.773  27.096  4.00  1.00            
ATOM   1483   CA THR B  96      22.547  17.366  26.777  4.00  1.00            
ATOM   1484   CB THR B  96      22.116  16.070  27.405  4.00  1.00            
ATOM   1485  OG1 THR B  96      22.150  16.168  28.821  4.00  1.00            
ATOM   1486  CG2 THR B  96      23.045  14.946  26.919  4.00  1.00            
ATOM   1487    C THR B  96      21.614  18.435  27.258  4.00  1.00            
ATOM   1488    O THR B  96      21.982  19.264  28.089  4.00  1.00            
ATOM   1489    N LEU B  97      20.381  18.456  26.712  4.00  1.00            
ATOM   1490   CA LEU B  97      19.380  19.394  27.140  4.00  1.00            
ATOM   1491   CB LEU B  97      18.238  19.593  26.130  4.00  1.00            
ATOM   1492   CG LEU B  97      18.690  20.099  24.748  4.00  1.00            
ATOM   1493  CD1 LEU B  97      17.479  20.487  23.885  4.00  1.00            
ATOM   1494  CD2 LEU B  97      19.737  21.218  24.859  4.00  1.00            
ATOM   1495    C LEU B  97      18.772  18.771  28.358  4.00  1.00            
ATOM   1496    O LEU B  97      18.892  17.565  28.568  4.00  1.00            
ATOM   1497    N ASN B  98      18.121  19.580  29.213  4.00  1.00            
ATOM   1498   CA ASN B  98      17.544  19.045  30.409  4.00  1.00            
ATOM   1499   CB ASN B  98      18.208  19.610  31.675  4.00  1.00            
ATOM   1500   CG ASN B  98      18.040  18.609  32.805  4.00  1.00            
ATOM   1501  OD1 ASN B  98      17.345  17.603  32.667  4.00  1.00            
ATOM   1502  ND2 ASN B  98      18.709  18.888  33.956  4.00  1.00            
ATOM   1503    C ASN B  98      16.120  19.493  30.398  4.00  1.00            
ATOM   1504    O ASN B  98      15.795  20.525  29.815  4.00  1.00            
ATOM   1505    N PHE B  99      15.219  18.717  31.029  1.00  1.00            
ATOM   1506   CA PHE B  99      13.845  19.117  30.998  1.00  1.00            
ATOM   1507   CB PHE B  99      12.854  17.955  31.194  1.00  1.00            
ATOM   1508   CG PHE B  99      11.487  18.484  30.910  1.00  1.00            
ATOM   1509  CD1 PHE B  99      11.076  18.689  29.612  1.00  1.00            
ATOM   1510  CD2 PHE B  99      10.611  18.766  31.933  1.00  1.00            
ATOM   1511  CE1 PHE B  99       9.817  19.172  29.339  1.00  1.00            
ATOM   1512  CE2 PHE B  99       9.352  19.249  31.665  1.00  1.00            
ATOM   1513   CZ PHE B  99       8.952  19.455  30.367  1.00  1.00            
ATOM   1514    C PHE B  99      13.610  20.127  32.113  1.00  1.00            
ATOM   1515    O PHE B  99      13.234  21.286  31.791  1.00  1.00            
ATOM   1516  OXT PHE B  99      13.796  19.753  33.302  1.00  1.00            
ATOM   1517    N ASN C   1      35.702  14.951   8.396  4.00  0.00            
ATOM   1518   CA ASN C   1      35.780  15.608   9.719  4.00  0.00            
ATOM   1519   CB ASN C   1      35.804  17.144   9.576  4.00  0.00            
ATOM   1520   CG ASN C   1      37.201  17.617   9.193  4.00  0.00            
ATOM   1521  OD1 ASN C   1      37.757  18.511   9.830  4.00  0.00            
ATOM   1522  ND2 ASN C   1      37.785  17.016   8.121  4.00  0.00            
ATOM   1523    C ASN C   1      34.641  15.264  10.604  4.00  0.00            
ATOM   1524    O ASN C   1      34.140  14.142  10.601  4.00  0.00            
ATOM   1525    N VAL C   2      34.235  16.252  11.419  4.00  0.00            
ATOM   1526   CA VAL C   2      33.075  16.100  12.235  4.00  0.00            
ATOM   1527   CB VAL C   2      32.841  17.276  13.134  4.00  0.00            
ATOM   1528  CG1 VAL C   2      31.527  17.060  13.900  4.00  0.00            
ATOM   1529  CG2 VAL C   2      34.074  17.445  14.038  4.00  0.00            
ATOM   1530    C VAL C   2      31.995  16.057  11.228  4.00  0.00            
ATOM   1531    O VAL C   2      32.221  16.434  10.079  4.00  0.00            
ATOM   1532    N VAL C   3      30.808  15.555  11.600  4.00  0.00            
ATOM   1533   CA VAL C   3      29.811  15.475  10.584  4.00  0.00            
ATOM   1534   CB VAL C   3      28.522  14.875  11.063  4.00  0.00            
ATOM   1535  CG1 VAL C   3      27.492  14.933   9.922  4.00  0.00            
ATOM   1536  CG2 VAL C   3      28.810  13.454  11.571  4.00  0.00            
ATOM   1537    C VAL C   3      29.522  16.847  10.126  4.00  0.00            
ATOM   1538    O VAL C   3      28.956  17.660  10.854  4.00  0.00            
ATOM   1539    N ASN C   4      29.938  17.142   8.884  4.00  0.00            
ATOM   1540   CA ASN C   4      29.648  18.451   8.429  4.00  0.00            
ATOM   1541   CB ASN C   4      30.757  19.492   8.680  4.00  0.00            
ATOM   1542   CG ASN C   4      31.978  19.132   7.846  4.00  0.00            
ATOM   1543  OD1 ASN C   4      32.718  18.207   8.170  4.00  0.00            
ATOM   1544  ND2 ASN C   4      32.192  19.885   6.734  4.00  0.00            
ATOM   1545    C ASN C   4      29.375  18.431   6.978  4.00  0.00            
ATOM   1546    O ASN C   4      30.026  17.730   6.204  4.00  0.00            
ATOM   1547    N SER C   5      28.356  19.215   6.601  4.00  0.00            
ATOM   1548   CA SER C   5      27.970  19.378   5.243  4.00  0.00            
ATOM   1549   CB SER C   5      27.959  18.067   4.437  4.00  0.00            
ATOM   1550   OG SER C   5      27.560  18.316   3.098  4.00  0.00            
ATOM   1551    C SER C   5      26.566  19.863   5.310  4.00  0.00            
ATOM   1552    O SER C   5      25.969  19.853   6.386  4.00  0.00            
ATOM   1553    N GLY C   6      25.988  20.277   4.165  4.00  0.00            
ATOM   1554   CA GLY C   6      24.667  20.824   4.250  4.00  0.00            
ATOM   1555    C GLY C   6      24.835  22.001   5.143  4.00  0.00            
ATOM   1556    O GLY C   6      25.613  22.910   4.850  4.00  0.00            
ATOM   1557    N GLY C   7      24.113  22.009   6.275  4.00  0.00            
ATOM   1558   CA GLY C   7      24.377  23.039   7.226  4.00  0.00            
ATOM   1559    C GLY C   7      23.248  23.981   7.379  4.00  0.00            
ATOM   1560    O GLY C   7      22.663  24.474   6.416  4.00  0.00            
ATOM   1561    N MET C   8      22.933  24.241   8.659  4.00  0.00            
ATOM   1562   CA MET C   8      21.956  25.211   9.004  4.00  0.00            
ATOM   1563   CB MET C   8      20.524  24.642   9.032  4.00  0.00            
ATOM   1564   CG MET C   8      20.330  23.431   9.944  4.00  0.00            
ATOM   1565   SD MET C   8      18.832  22.476   9.558  4.00  0.00            
ATOM   1566   CE MET C   8      19.496  21.842   7.989  4.00  0.00            
ATOM   1567    C MET C   8      22.325  25.751  10.350  4.00  0.00            
ATOM   1568    O MET C   8      22.388  25.013  11.330  4.00  0.00            
ATOM   1569    N VAL C   9      22.608  27.068  10.416  4.00  0.00            
ATOM   1570   CA VAL C   9      22.922  27.704  11.663  4.00  0.00            
ATOM   1571   CB VAL C   9      24.201  28.483  11.637  4.00  0.00            
ATOM   1572  CG1 VAL C   9      24.379  29.184  12.996  4.00  0.00            
ATOM   1573  CG2 VAL C   9      25.344  27.529  11.252  4.00  0.00            
ATOM   1574    C VAL C   9      21.829  28.676  11.864  4.00  0.00            
ATOM   1575    O VAL C   9      21.513  29.453  10.964  4.00  0.00            
ATOM   1576    N MET C  10      21.202  28.662  13.048  4.00  0.00            
ATOM   1577   CA MET C  10      20.113  29.570  13.122  4.00  0.00            
ATOM   1578   CB MET C  10      18.746  28.883  12.970  4.00  0.00            
ATOM   1579   CG MET C  10      18.520  28.326  11.564  4.00  0.00            
ATOM   1580   SD MET C  10      18.328  29.601  10.281  4.00  0.00            
ATOM   1581   CE MET C  10      18.088  28.428   8.917  4.00  0.00            
ATOM   1582    C MET C  10      20.109  30.308  14.395  4.00  0.00            
ATOM   1583    O MET C  10      20.151  29.744  15.488  4.00  0.00            
ATOM   1584    N MET C  11      20.081  31.636  14.243  4.00  0.00            
ATOM   1585   CA MET C  11      19.931  32.493  15.358  4.00  0.00            
ATOM   1586   CB MET C  11      21.277  32.942  15.946  4.00  0.00            
ATOM   1587   CG MET C  11      21.148  33.829  17.184  4.00  0.00            
ATOM   1588   SD MET C  11      22.742  34.211  17.962  4.00  0.00            
ATOM   1589   CE MET C  11      23.118  32.461  18.271  4.00  0.00            
ATOM   1590    C MET C  11      19.251  33.714  14.798  4.00  0.00            
ATOM   1591    O MET C  11      19.909  34.603  14.260  4.00  0.00            
ATOM   1592    N VAL C  12      17.906  33.782  14.901  4.00  0.00            
ATOM   1593   CA VAL C  12      17.129  34.901  14.419  4.00  0.00            
ATOM   1594   CB VAL C  12      15.651  34.640  14.452  4.00  0.00            
ATOM   1595  CG1 VAL C  12      15.215  34.455  15.917  4.00  0.00            
ATOM   1596  CG2 VAL C  12      14.936  35.798  13.732  4.00  0.00            
ATOM   1597    C VAL C  12      17.372  36.188  15.200  4.00  0.00            
ATOM   1598    O VAL C  12      17.450  37.256  14.595  4.00  0.00            
ATOM   1599    N PRO C  13      17.498  36.136  16.509  4.00  0.00            
ATOM   1600   CA PRO C  13      16.545  36.707  17.417  4.00  0.00            
ATOM   1601   CD PRO C  13      18.497  35.348  17.223  4.00  0.00            
ATOM   1602   CB PRO C  13      16.636  35.844  18.666  4.00  0.00            
ATOM   1603   CG PRO C  13      18.118  35.449  18.706  4.00  0.00            
ATOM   1604    C PRO C  13      16.661  38.113  17.859  4.00  0.00            
ATOM   1605    O PRO C  13      17.519  38.859  17.388  4.00  0.00            
ATOM   1606    N GLY C  14      15.780  38.447  18.829  4.00  0.00            
ATOM   1607   CA GLY C  14      15.799  39.732  19.438  4.00  0.00            
ATOM   1608    C GLY C  14      14.662  39.886  20.397  4.00  0.00            
ATOM   1609    O GLY C  14      14.681  39.317  21.488  4.00  0.00            
ATOM   1610    N ALA C  15      13.647  40.685  19.990  4.00  0.00            
ATOM   1611   CA ALA C  15      12.546  41.063  20.836  4.00  0.00            
ATOM   1612   CB ALA C  15      11.393  41.759  20.093  4.00  0.00            
ATOM   1613    C ALA C  15      12.001  39.843  21.503  4.00  0.00            
ATOM   1614    O ALA C  15      11.842  38.789  20.890  4.00  0.00            
ATOM   1615    N GLY C  16      11.722  39.965  22.815  4.00  0.00            
ATOM   1616   CA GLY C  16      11.236  38.852  23.573  4.00  0.00            
ATOM   1617    C GLY C  16      11.297  39.278  25.034  4.00  0.00            
ATOM   1618    O GLY C  16      12.424  39.552  25.526  4.00  0.00            
ATOM   1619  OXT GLY C  16      10.214  39.341  25.674  4.00  0.00            
END
