# Supplementary material for: Integrative modeling of diverse protein-peptide systems using CABS-dock
Source: PLoS Comput Biol. 2023 Jul 5;19(7):e1011275. doi: 10.1371/journal.pcbi.1011275 (PMC10351741; doi:10.1371/journal.pcbi.1011275)
Supplement: S1 File — Files in pdb format containing atomic coordinates of the structures obtained in this study: the highest-scored amyloid models and 10 examples of the docked peptide for each enzyme-substrate complex. (ZIP) [file pcbi.1011275.s006.zip › 15_HIV1_NVVNSGGMVMMVPGAG/363.pdb]

CRYST1    0.000    0.000    0.000   0.00   0.00   0.00 P 1           1
ATOM      1    N PRO A   1      13.723  12.594  29.248  1.00  1.00            
ATOM      2   CA PRO A   1      13.521  14.067  29.311  1.00  1.00            
ATOM      3   CD PRO A   1      13.949  12.063  30.638  1.00  1.00            
ATOM      4   CB PRO A   1      13.338  14.400  30.790  1.00  1.00            
ATOM      5   CG PRO A   1      14.114  13.303  31.526  1.00  1.00            
ATOM      6    C PRO A   1      14.780  14.657  28.758  1.00  1.00            
ATOM      7    O PRO A   1      14.788  15.839  28.414  1.00  1.00            
ATOM      8    N GLN A   2      15.851  13.842  28.669  4.00  1.00            
ATOM      9   CA GLN A   2      17.131  14.272  28.182  4.00  1.00            
ATOM     10   CB GLN A   2      18.256  13.272  28.499  4.00  1.00            
ATOM     11   CG GLN A   2      18.455  12.973  29.983  4.00  1.00            
ATOM     12   CD GLN A   2      19.586  11.957  30.079  4.00  1.00            
ATOM     13  OE1 GLN A   2      19.432  10.796  29.701  4.00  1.00            
ATOM     14  NE2 GLN A   2      20.764  12.407  30.586  4.00  1.00            
ATOM     15    C GLN A   2      17.066  14.287  26.692  4.00  1.00            
ATOM     16    O GLN A   2      16.363  13.483  26.082  4.00  1.00            
ATOM     17    N ILE A   3      17.787  15.234  26.064  4.00  1.00            
ATOM     18   CA ILE A   3      17.859  15.207  24.637  4.00  1.00            
ATOM     19   CB ILE A   3      17.206  16.388  23.960  4.00  1.00            
ATOM     20  CG1 ILE A   3      17.079  16.143  22.446  4.00  1.00            
ATOM     21  CG2 ILE A   3      17.959  17.675  24.338  4.00  1.00            
ATOM     22  CD1 ILE A   3      16.160  17.143  21.744  4.00  1.00            
ATOM     23    C ILE A   3      19.309  15.158  24.264  4.00  1.00            
ATOM     24    O ILE A   3      20.101  16.010  24.661  4.00  1.00            
ATOM     25    N THR A   4      19.710  14.115  23.517  1.00  1.00            
ATOM     26   CA THR A   4      21.067  14.047  23.061  1.00  1.00            
ATOM     27   CB THR A   4      21.530  12.648  22.773  1.00  1.00            
ATOM     28  OG1 THR A   4      21.420  11.848  23.941  1.00  1.00            
ATOM     29  CG2 THR A   4      22.993  12.698  22.300  1.00  1.00            
ATOM     30    C THR A   4      21.050  14.803  21.774  1.00  1.00            
ATOM     31    O THR A   4      19.999  14.912  21.143  1.00  1.00            
ATOM     32    N LEU A   5      22.189  15.371  21.333  1.00  1.00            
ATOM     33   CA LEU A   5      22.013  16.159  20.154  1.00  1.00            
ATOM     34   CB LEU A   5      22.173  17.665  20.437  1.00  1.00            
ATOM     35   CG LEU A   5      23.346  18.008  21.373  1.00  1.00            
ATOM     36  CD1 LEU A   5      24.704  17.680  20.737  1.00  1.00            
ATOM     37  CD2 LEU A   5      23.242  19.460  21.866  1.00  1.00            
ATOM     38    C LEU A   5      22.939  15.784  19.036  1.00  1.00            
ATOM     39    O LEU A   5      23.586  16.652  18.452  1.00  1.00            
ATOM     40    N TRP A   6      23.027  14.490  18.675  1.00  1.00            
ATOM     41   CA TRP A   6      23.776  14.166  17.492  1.00  1.00            
ATOM     42   CB TRP A   6      23.860  12.646  17.244  1.00  1.00            
ATOM     43   CG TRP A   6      24.700  11.882  18.242  1.00  1.00            
ATOM     44  CD2 TRP A   6      26.044  11.444  17.987  1.00  1.00            
ATOM     45  CD1 TRP A   6      24.387  11.453  19.500  1.00  1.00            
ATOM     46  NE1 TRP A   6      25.456  10.781  20.046  1.00  1.00            
ATOM     47  CE2 TRP A   6      26.482  10.767  19.125  1.00  1.00            
ATOM     48  CE3 TRP A   6      26.848  11.591  16.892  1.00  1.00            
ATOM     49  CZ2 TRP A   6      27.734  10.225  19.186  1.00  1.00            
ATOM     50  CZ3 TRP A   6      28.112  11.047  16.961  1.00  1.00            
ATOM     51  CH2 TRP A   6      28.547  10.376  18.086  1.00  1.00            
ATOM     52    C TRP A   6      22.961  14.726  16.388  1.00  1.00            
ATOM     53    O TRP A   6      23.461  15.386  15.481  1.00  1.00            
ATOM     54    N LYS A   7      21.647  14.448  16.458  1.00  1.00            
ATOM     55   CA LYS A   7      20.738  14.980  15.500  1.00  1.00            
ATOM     56   CB LYS A   7      19.640  14.005  15.042  1.00  1.00            
ATOM     57   CG LYS A   7      20.219  12.810  14.281  1.00  1.00            
ATOM     58   CD LYS A   7      21.109  13.214  13.101  1.00  1.00            
ATOM     59   CE LYS A   7      21.785  12.029  12.404  1.00  1.00            
ATOM     60   NZ LYS A   7      22.823  12.513  11.466  1.00  1.00            
ATOM     61    C LYS A   7      20.118  16.166  16.165  1.00  1.00            
ATOM     62    O LYS A   7      20.311  16.388  17.359  1.00  1.00            
ATOM     63    N ARG A   8      19.362  16.973  15.401  1.00  1.00            
ATOM     64   CA ARG A   8      18.837  18.207  15.909  1.00  1.00            
ATOM     65   CB ARG A   8      18.109  19.018  14.821  1.00  1.00            
ATOM     66   CG ARG A   8      16.972  18.240  14.153  1.00  1.00            
ATOM     67   CD ARG A   8      16.378  18.930  12.922  1.00  1.00            
ATOM     68   NE ARG A   8      15.393  17.985  12.322  1.00  1.00            
ATOM     69   CZ ARG A   8      15.788  17.104  11.355  1.00  1.00            
ATOM     70  NH1 ARG A   8      17.070  17.135  10.888  1.00  1.00            
ATOM     71  NH2 ARG A   8      14.902  16.193  10.856  1.00  1.00            
ATOM     72    C ARG A   8      17.895  17.995  17.048  1.00  1.00            
ATOM     73    O ARG A   8      17.017  17.134  17.012  1.00  1.00            
ATOM     74    N PRO A   9      18.093  18.766  18.089  1.00  1.00            
ATOM     75   CA PRO A   9      17.203  18.783  19.216  1.00  1.00            
ATOM     76   CD PRO A   9      19.062  19.846  18.108  1.00  1.00            
ATOM     77   CB PRO A   9      17.752  19.860  20.153  1.00  1.00            
ATOM     78   CG PRO A   9      18.562  20.783  19.219  1.00  1.00            
ATOM     79    C PRO A   9      15.896  19.108  18.603  1.00  1.00            
ATOM     80    O PRO A   9      15.729  20.221  18.108  1.00  1.00            
ATOM     81    N LEU A  10      14.954  18.155  18.628  4.00  1.00            
ATOM     82   CA LEU A  10      13.688  18.429  18.038  4.00  1.00            
ATOM     83   CB LEU A  10      13.316  17.535  16.844  4.00  1.00            
ATOM     84   CG LEU A  10      14.172  17.799  15.594  4.00  1.00            
ATOM     85  CD1 LEU A  10      13.594  17.067  14.371  4.00  1.00            
ATOM     86  CD2 LEU A  10      14.378  19.307  15.371  4.00  1.00            
ATOM     87    C LEU A  10      12.676  18.207  19.089  4.00  1.00            
ATOM     88    O LEU A  10      12.885  17.439  20.027  4.00  1.00            
ATOM     89    N VAL A  11      11.554  18.925  18.973  4.00  1.00            
ATOM     90   CA VAL A  11      10.528  18.714  19.929  4.00  1.00            
ATOM     91   CB VAL A  11      10.358  19.837  20.905  4.00  1.00            
ATOM     92  CG1 VAL A  11       9.838  21.067  20.142  4.00  1.00            
ATOM     93  CG2 VAL A  11       9.432  19.357  22.035  4.00  1.00            
ATOM     94    C VAL A  11       9.257  18.619  19.170  4.00  1.00            
ATOM     95    O VAL A  11       9.167  19.067  18.029  4.00  1.00            
ATOM     96    N THR A  12       8.241  17.987  19.776  4.00  1.00            
ATOM     97   CA THR A  12       6.977  18.000  19.118  4.00  1.00            
ATOM     98   CB THR A  12       6.132  16.782  19.369  4.00  1.00            
ATOM     99  OG1 THR A  12       5.849  16.660  20.755  4.00  1.00            
ATOM    100  CG2 THR A  12       6.883  15.536  18.871  4.00  1.00            
ATOM    101    C THR A  12       6.284  19.161  19.742  4.00  1.00            
ATOM    102    O THR A  12       6.288  19.310  20.962  4.00  1.00            
ATOM    103    N ILE A  13       5.702  20.049  18.919  4.00  1.00            
ATOM    104   CA ILE A  13       5.098  21.197  19.519  4.00  1.00            
ATOM    105   CB ILE A  13       5.778  22.486  19.156  4.00  1.00            
ATOM    106  CG1 ILE A  13       5.719  22.730  17.640  4.00  1.00            
ATOM    107  CG2 ILE A  13       7.206  22.441  19.721  4.00  1.00            
ATOM    108  CD1 ILE A  13       6.186  24.128  17.236  4.00  1.00            
ATOM    109    C ILE A  13       3.668  21.280  19.123  4.00  1.00            
ATOM    110    O ILE A  13       3.301  21.059  17.970  4.00  1.00            
ATOM    111    N ARG A  14       2.817  21.585  20.117  4.00  1.00            
ATOM    112   CA ARG A  14       1.423  21.758  19.868  4.00  1.00            
ATOM    113   CB ARG A  14       0.507  21.141  20.936  4.00  1.00            
ATOM    114   CG ARG A  14      -0.913  21.707  20.864  4.00  1.00            
ATOM    115   CD ARG A  14      -1.924  20.982  21.748  4.00  1.00            
ATOM    116   NE ARG A  14      -2.383  19.782  20.998  4.00  1.00            
ATOM    117   CZ ARG A  14      -3.249  18.905  21.583  4.00  1.00            
ATOM    118  NH1 ARG A  14      -3.626  19.079  22.884  4.00  1.00            
ATOM    119  NH2 ARG A  14      -3.751  17.861  20.861  4.00  1.00            
ATOM    120    C ARG A  14       1.163  23.231  19.893  4.00  1.00            
ATOM    121    O ARG A  14       1.820  23.976  20.619  4.00  1.00            
ATOM    122    N ILE A  15       0.203  23.691  19.069  4.00  1.00            
ATOM    123   CA ILE A  15      -0.077  25.095  18.967  4.00  1.00            
ATOM    124   CB ILE A  15       0.739  25.731  17.874  4.00  1.00            
ATOM    125  CG1 ILE A  15       0.721  27.267  17.956  4.00  1.00            
ATOM    126  CG2 ILE A  15       0.246  25.153  16.536  4.00  1.00            
ATOM    127  CD1 ILE A  15       1.454  27.830  19.173  4.00  1.00            
ATOM    128    C ILE A  15      -1.519  25.228  18.614  4.00  1.00            
ATOM    129    O ILE A  15      -2.263  24.249  18.615  4.00  1.00            
ATOM    130    N GLY A  16      -1.952  26.468  18.326  3.00  1.00            
ATOM    131   CA GLY A  16      -3.302  26.691  17.922  3.00  1.00            
ATOM    132    C GLY A  16      -3.482  25.889  16.692  3.00  1.00            
ATOM    133    O GLY A  16      -4.534  25.295  16.458  3.00  1.00            
ATOM    134    N GLY A  17      -2.424  25.850  15.874  3.00  1.00            
ATOM    135   CA GLY A  17      -2.486  25.056  14.698  3.00  1.00            
ATOM    136    C GLY A  17      -2.173  23.695  15.164  3.00  1.00            
ATOM    137    O GLY A  17      -2.630  23.272  16.224  3.00  1.00            
ATOM    138    N GLN A  18      -1.381  22.952  14.390  4.00  1.00            
ATOM    139   CA GLN A  18      -1.214  21.636  14.882  4.00  1.00            
ATOM    140   CB GLN A  18      -1.658  20.542  13.896  4.00  1.00            
ATOM    141   CG GLN A  18      -3.153  20.588  13.561  4.00  1.00            
ATOM    142   CD GLN A  18      -3.949  20.128  14.778  4.00  1.00            
ATOM    143  OE1 GLN A  18      -4.148  18.932  14.988  4.00  1.00            
ATOM    144  NE2 GLN A  18      -4.423  21.099  15.603  4.00  1.00            
ATOM    145    C GLN A  18       0.211  21.374  15.221  4.00  1.00            
ATOM    146    O GLN A  18       1.054  22.270  15.218  4.00  1.00            
ATOM    147    N LEU A  19       0.487  20.093  15.527  4.00  1.00            
ATOM    148   CA LEU A  19       1.761  19.638  15.987  4.00  1.00            
ATOM    149   CB LEU A  19       1.735  18.128  16.323  4.00  1.00            
ATOM    150   CG LEU A  19       3.031  17.495  16.873  4.00  1.00            
ATOM    151  CD1 LEU A  19       2.756  16.063  17.359  4.00  1.00            
ATOM    152  CD2 LEU A  19       4.177  17.507  15.850  4.00  1.00            
ATOM    153    C LEU A  19       2.794  19.941  14.956  4.00  1.00            
ATOM    154    O LEU A  19       2.613  19.670  13.769  4.00  1.00            
ATOM    155    N LYS A  20       3.915  20.539  15.411  4.00  1.00            
ATOM    156   CA LYS A  20       4.966  20.915  14.515  4.00  1.00            
ATOM    157   CB LYS A  20       5.016  22.425  14.226  4.00  1.00            
ATOM    158   CG LYS A  20       3.777  22.933  13.489  4.00  1.00            
ATOM    159   CD LYS A  20       3.554  22.257  12.137  4.00  1.00            
ATOM    160   CE LYS A  20       2.189  22.562  11.515  4.00  1.00            
ATOM    161   NZ LYS A  20       2.210  23.890  10.861  4.00  1.00            
ATOM    162    C LYS A  20       6.282  20.546  15.119  4.00  1.00            
ATOM    163    O LYS A  20       6.408  20.406  16.335  4.00  1.00            
ATOM    164    N GLU A  21       7.297  20.347  14.251  4.00  1.00            
ATOM    165   CA GLU A  21       8.631  20.074  14.697  4.00  1.00            
ATOM    166   CB GLU A  21       9.534  19.513  13.583  4.00  1.00            
ATOM    167   CG GLU A  21       9.581  20.413  12.346  4.00  1.00            
ATOM    168   CD GLU A  21      10.633  19.871  11.389  4.00  1.00            
ATOM    169  OE1 GLU A  21      10.463  18.727  10.886  4.00  1.00            
ATOM    170  OE2 GLU A  21      11.627  20.605  11.150  4.00  1.00            
ATOM    171    C GLU A  21       9.189  21.379  15.130  4.00  1.00            
ATOM    172    O GLU A  21       8.989  22.400  14.474  4.00  1.00            
ATOM    173    N ALA A  22       9.884  21.378  16.275  4.00  1.00            
ATOM    174   CA ALA A  22      10.465  22.595  16.738  4.00  1.00            
ATOM    175   CB ALA A  22       9.736  23.199  17.946  4.00  1.00            
ATOM    176    C ALA A  22      11.840  22.246  17.188  4.00  1.00            
ATOM    177    O ALA A  22      12.079  21.147  17.684  4.00  1.00            
ATOM    178    N LEU A  23      12.794  23.174  17.007  4.00  1.00            
ATOM    179   CA LEU A  23      14.122  22.892  17.450  4.00  1.00            
ATOM    180   CB LEU A  23      15.209  23.279  16.429  4.00  1.00            
ATOM    181   CG LEU A  23      15.217  22.408  15.158  4.00  1.00            
ATOM    182  CD1 LEU A  23      13.868  22.467  14.428  4.00  1.00            
ATOM    183  CD2 LEU A  23      16.401  22.776  14.246  4.00  1.00            
ATOM    184    C LEU A  23      14.350  23.717  18.682  4.00  1.00            
ATOM    185    O LEU A  23      14.111  24.923  18.682  4.00  1.00            
ATOM    186    N LEU A  24      14.812  23.078  19.778  4.00  1.00            
ATOM    187   CA LEU A  24      15.105  23.800  20.988  4.00  1.00            
ATOM    188   CB LEU A  24      15.640  22.907  22.118  4.00  1.00            
ATOM    189   CG LEU A  24      14.669  21.816  22.596  4.00  1.00            
ATOM    190  CD1 LEU A  24      14.294  20.860  21.451  4.00  1.00            
ATOM    191  CD2 LEU A  24      15.245  21.072  23.813  4.00  1.00            
ATOM    192    C LEU A  24      16.267  24.669  20.592  4.00  1.00            
ATOM    193    O LEU A  24      17.072  24.257  19.757  4.00  1.00            
ATOM    194    N ASP A  25      16.387  25.908  21.125  1.00  1.00            
ATOM    195   CA ASP A  25      17.518  26.694  20.700  1.00  1.00            
ATOM    196   CB ASP A  25      17.253  27.482  19.403  1.00  1.00            
ATOM    197   CG ASP A  25      18.578  28.059  18.925  1.00  1.00            
ATOM    198  OD1 ASP A  25      19.626  27.685  19.515  1.00  1.00            
ATOM    199  OD2 ASP A  25      18.565  28.879  17.967  1.00  1.00            
ATOM    200    C ASP A  25      17.894  27.702  21.740  1.00  1.00            
ATOM    201    O ASP A  25      17.105  28.577  22.096  1.00  1.00            
ATOM    202    N THR A  26      19.128  27.575  22.261  3.00  1.00            
ATOM    203   CA THR A  26      19.724  28.496  23.188  3.00  1.00            
ATOM    204   CB THR A  26      20.970  27.941  23.798  3.00  1.00            
ATOM    205  OG1 THR A  26      21.892  27.612  22.775  3.00  1.00            
ATOM    206  CG2 THR A  26      20.608  26.674  24.590  3.00  1.00            
ATOM    207    C THR A  26      20.049  29.752  22.447  3.00  1.00            
ATOM    208    O THR A  26      20.017  30.848  23.006  3.00  1.00            
ATOM    209    N GLY A  27      20.363  29.600  21.147  3.00  1.00            
ATOM    210   CA GLY A  27      20.822  30.655  20.292  3.00  1.00            
ATOM    211    C GLY A  27      19.826  31.754  20.168  3.00  1.00            
ATOM    212    O GLY A  27      20.200  32.926  20.159  3.00  1.00            
ATOM    213    N ALA A  28      18.528  31.436  20.075  1.00  1.00            
ATOM    214   CA ALA A  28      17.659  32.530  19.772  1.00  1.00            
ATOM    215   CB ALA A  28      16.592  32.185  18.718  1.00  1.00            
ATOM    216    C ALA A  28      16.935  33.035  20.975  1.00  1.00            
ATOM    217    O ALA A  28      16.561  32.284  21.873  1.00  1.00            
ATOM    218    N ASP A  29      16.757  34.373  20.995  1.00  1.00            
ATOM    219   CA ASP A  29      16.091  35.097  22.038  1.00  1.00            
ATOM    220   CB ASP A  29      16.089  36.614  21.780  1.00  1.00            
ATOM    221   CG ASP A  29      17.520  37.131  21.716  1.00  1.00            
ATOM    222  OD1 ASP A  29      18.446  36.324  21.435  1.00  1.00            
ATOM    223  OD2 ASP A  29      17.699  38.358  21.931  1.00  1.00            
ATOM    224    C ASP A  29      14.646  34.707  22.048  1.00  1.00            
ATOM    225    O ASP A  29      14.100  34.324  23.082  1.00  1.00            
ATOM    226    N ASP A  30      13.998  34.779  20.867  1.00  1.00            
ATOM    227   CA ASP A  30      12.582  34.570  20.792  1.00  1.00            
ATOM    228   CB ASP A  30      11.861  35.672  20.006  1.00  1.00            
ATOM    229   CG ASP A  30      11.999  36.945  20.829  1.00  1.00            
ATOM    230  OD1 ASP A  30      12.344  36.828  22.034  1.00  1.00            
ATOM    231  OD2 ASP A  30      11.765  38.048  20.267  1.00  1.00            
ATOM    232    C ASP A  30      12.263  33.261  20.137  1.00  1.00            
ATOM    233    O ASP A  30      13.143  32.448  19.857  1.00  1.00            
ATOM    234    N THR A  31      10.950  33.028  19.898  1.00  1.00            
ATOM    235   CA THR A  31      10.502  31.837  19.235  1.00  1.00            
ATOM    236   CB THR A  31       9.366  31.141  19.940  1.00  1.00            
ATOM    237  OG1 THR A  31       9.046  29.925  19.280  1.00  1.00            
ATOM    238  CG2 THR A  31       8.138  32.066  20.004  1.00  1.00            
ATOM    239    C THR A  31      10.073  32.223  17.843  1.00  1.00            
ATOM    240    O THR A  31       9.173  33.041  17.661  1.00  1.00            
ATOM    241    N VAL A  32      10.737  31.644  16.814  4.00  1.00            
ATOM    242   CA VAL A  32      10.420  31.944  15.441  4.00  1.00            
ATOM    243   CB VAL A  32      11.624  32.118  14.562  4.00  1.00            
ATOM    244  CG1 VAL A  32      12.299  30.748  14.381  4.00  1.00            
ATOM    245  CG2 VAL A  32      11.182  32.784  13.247  4.00  1.00            
ATOM    246    C VAL A  32       9.651  30.758  14.921  4.00  1.00            
ATOM    247    O VAL A  32       9.960  29.621  15.276  4.00  1.00            
ATOM    248    N LEU A  33       8.604  30.985  14.091  4.00  1.00            
ATOM    249   CA LEU A  33       7.819  29.881  13.588  4.00  1.00            
ATOM    250   CB LEU A  33       6.389  29.840  14.151  4.00  1.00            
ATOM    251   CG LEU A  33       5.655  28.519  13.851  4.00  1.00            
ATOM    252  CD1 LEU A  33       6.225  27.373  14.705  4.00  1.00            
ATOM    253  CD2 LEU A  33       4.133  28.668  13.984  4.00  1.00            
ATOM    254    C LEU A  33       7.703  30.045  12.111  4.00  1.00            
ATOM    255    O LEU A  33       7.968  31.118  11.571  4.00  1.00            
ATOM    256    N GLU A  34       7.344  28.954  11.406  4.00  1.00            
ATOM    257   CA GLU A  34       7.066  29.101  10.012  4.00  1.00            
ATOM    258   CB GLU A  34       6.707  27.786   9.297  4.00  1.00            
ATOM    259   CG GLU A  34       6.350  27.983   7.822  4.00  1.00            
ATOM    260   CD GLU A  34       6.089  26.621   7.195  4.00  1.00            
ATOM    261  OE1 GLU A  34       5.816  25.652   7.955  4.00  1.00            
ATOM    262  OE2 GLU A  34       6.165  26.535   5.941  4.00  1.00            
ATOM    263    C GLU A  34       5.830  29.934  10.034  4.00  1.00            
ATOM    264    O GLU A  34       5.104  29.943  11.026  4.00  1.00            
ATOM    265    N GLU A  35       5.570  30.688   8.958  1.00  1.00            
ATOM    266   CA GLU A  35       4.433  31.553   8.981  1.00  1.00            
ATOM    267   CB GLU A  35       4.393  32.465   7.743  1.00  1.00            
ATOM    268   CG GLU A  35       4.387  31.686   6.428  1.00  1.00            
ATOM    269   CD GLU A  35       4.985  32.580   5.351  1.00  1.00            
ATOM    270  OE1 GLU A  35       5.596  33.618   5.721  1.00  1.00            
ATOM    271  OE2 GLU A  35       4.856  32.228   4.149  1.00  1.00            
ATOM    272    C GLU A  35       3.191  30.745   9.054  1.00  1.00            
ATOM    273    O GLU A  35       2.989  29.810   8.281  1.00  1.00            
ATOM    274    N MET A  36       2.311  31.100  10.007  1.00  1.00            
ATOM    275   CA MET A  36       1.121  30.325  10.127  1.00  1.00            
ATOM    276   CB MET A  36       1.129  29.364  11.329  1.00  1.00            
ATOM    277   CG MET A  36       1.036  30.053  12.689  1.00  1.00            
ATOM    278   SD MET A  36       1.066  28.908  14.100  1.00  1.00            
ATOM    279   CE MET A  36      -0.270  27.845  13.480  1.00  1.00            
ATOM    280    C MET A  36      -0.046  31.237  10.253  1.00  1.00            
ATOM    281    O MET A  36       0.042  32.313  10.843  1.00  1.00            
ATOM    282    N ASN A  37      -1.189  30.814   9.679  1.00  1.00            
ATOM    283   CA ASN A  37      -2.364  31.618   9.769  1.00  1.00            
ATOM    284   CB ASN A  37      -3.524  31.117   8.887  1.00  1.00            
ATOM    285   CG ASN A  37      -3.203  31.379   7.422  1.00  1.00            
ATOM    286  OD1 ASN A  37      -3.430  32.474   6.910  1.00  1.00            
ATOM    287  ND2 ASN A  37      -2.660  30.347   6.723  1.00  1.00            
ATOM    288    C ASN A  37      -2.828  31.481  11.174  1.00  1.00            
ATOM    289    O ASN A  37      -3.436  30.480  11.548  1.00  1.00            
ATOM    290    N LEU A  38      -2.537  32.500  11.998  1.00  1.00            
ATOM    291   CA LEU A  38      -2.923  32.432  13.369  1.00  1.00            
ATOM    292   CB LEU A  38      -1.766  32.624  14.365  1.00  1.00            
ATOM    293   CG LEU A  38      -0.859  31.392  14.508  1.00  1.00            
ATOM    294  CD1 LEU A  38       0.299  31.660  15.480  1.00  1.00            
ATOM    295  CD2 LEU A  38      -1.682  30.168  14.938  1.00  1.00            
ATOM    296    C LEU A  38      -3.915  33.507  13.650  1.00  1.00            
ATOM    297    O LEU A  38      -4.088  34.485  12.924  1.00  1.00            
ATOM    298    N PRO A  39      -4.593  33.245  14.723  1.00  1.00            
ATOM    299   CA PRO A  39      -5.637  34.102  15.208  1.00  1.00            
ATOM    300   CD PRO A  39      -4.812  31.855  15.096  1.00  1.00            
ATOM    301   CB PRO A  39      -6.403  33.271  16.240  1.00  1.00            
ATOM    302   CG PRO A  39      -6.179  31.819  15.793  1.00  1.00            
ATOM    303    C PRO A  39      -5.491  35.524  15.673  1.00  1.00            
ATOM    304    O PRO A  39      -6.338  36.329  15.287  1.00  1.00            
ATOM    305    N GLY A  40      -4.474  35.891  16.476  1.00  1.00            
ATOM    306   CA GLY A  40      -4.529  37.210  17.061  1.00  1.00            
ATOM    307    C GLY A  40      -3.958  38.249  16.150  1.00  1.00            
ATOM    308    O GLY A  40      -3.385  37.944  15.106  1.00  1.00            
ATOM    309    N LYS A  41      -4.107  39.530  16.562  1.00  1.00            
ATOM    310   CA LYS A  41      -3.608  40.630  15.789  1.00  1.00            
ATOM    311   CB LYS A  41      -4.670  41.697  15.467  1.00  1.00            
ATOM    312   CG LYS A  41      -5.855  41.193  14.634  1.00  1.00            
ATOM    313   CD LYS A  41      -5.493  40.622  13.261  1.00  1.00            
ATOM    314   CE LYS A  41      -6.713  40.393  12.363  1.00  1.00            
ATOM    315   NZ LYS A  41      -7.660  39.450  13.003  1.00  1.00            
ATOM    316    C LYS A  41      -2.529  41.320  16.574  1.00  1.00            
ATOM    317    O LYS A  41      -2.785  41.843  17.657  1.00  1.00            
ATOM    318    N TRP A  42      -1.280  41.329  16.051  1.00  1.00            
ATOM    319   CA TRP A  42      -0.223  42.032  16.731  1.00  1.00            
ATOM    320   CB TRP A  42       0.396  41.261  17.915  1.00  1.00            
ATOM    321   CG TRP A  42      -0.542  40.984  19.068  1.00  1.00            
ATOM    322  CD2 TRP A  42      -1.283  39.761  19.204  1.00  1.00            
ATOM    323  CD1 TRP A  42      -0.850  41.745  20.159  1.00  1.00            
ATOM    324  NE1 TRP A  42      -1.736  41.070  20.966  1.00  1.00            
ATOM    325  CE2 TRP A  42      -2.011  39.847  20.390  1.00  1.00            
ATOM    326  CE3 TRP A  42      -1.344  38.656  18.408  1.00  1.00            
ATOM    327  CZ2 TRP A  42      -2.818  38.821  20.798  1.00  1.00            
ATOM    328  CZ3 TRP A  42      -2.162  37.626  18.818  1.00  1.00            
ATOM    329  CH2 TRP A  42      -2.886  37.707  19.990  1.00  1.00            
ATOM    330    C TRP A  42       0.891  42.256  15.765  1.00  1.00            
ATOM    331    O TRP A  42       1.015  41.529  14.781  1.00  1.00            
ATOM    332    N LYS A  43       1.727  43.289  16.020  4.00  1.00            
ATOM    333   CA LYS A  43       2.853  43.513  15.158  4.00  1.00            
ATOM    334   CB LYS A  43       2.495  43.539  13.661  4.00  1.00            
ATOM    335   CG LYS A  43       1.562  44.690  13.284  4.00  1.00            
ATOM    336   CD LYS A  43       1.281  44.793  11.784  4.00  1.00            
ATOM    337   CE LYS A  43       0.292  45.905  11.434  4.00  1.00            
ATOM    338   NZ LYS A  43      -0.175  45.750  10.038  4.00  1.00            
ATOM    339    C LYS A  43       3.468  44.840  15.457  4.00  1.00            
ATOM    340    O LYS A  43       2.952  45.561  16.311  4.00  1.00            
ATOM    341    N PRO A  44       4.563  45.227  14.822  4.00  0.00            
ATOM    342   CA PRO A  44       5.358  44.391  13.936  4.00  0.00            
ATOM    343   CD PRO A  44       4.594  46.615  14.386  4.00  0.00            
ATOM    344   CB PRO A  44       5.734  45.271  12.745  4.00  0.00            
ATOM    345   CG PRO A  44       5.690  46.695  13.313  4.00  0.00            
ATOM    346    C PRO A  44       6.583  43.966  14.708  4.00  0.00            
ATOM    347    O PRO A  44       6.709  44.363  15.866  4.00  0.00            
ATOM    348    N LYS A  45       7.502  43.175  14.101  4.00  0.00            
ATOM    349   CA LYS A  45       8.730  42.811  14.773  4.00  0.00            
ATOM    350   CB LYS A  45       8.625  41.524  15.608  4.00  0.00            
ATOM    351   CG LYS A  45       7.701  41.622  16.820  4.00  0.00            
ATOM    352   CD LYS A  45       8.180  42.624  17.868  4.00  0.00            
ATOM    353   CE LYS A  45       7.262  42.713  19.086  4.00  0.00            
ATOM    354   NZ LYS A  45       7.843  43.647  20.072  4.00  0.00            
ATOM    355    C LYS A  45       9.788  42.547  13.757  4.00  0.00            
ATOM    356    O LYS A  45       9.519  42.485  12.559  4.00  0.00            
ATOM    357    N MET A  46      11.040  42.396  14.239  4.00  0.00            
ATOM    358   CA MET A  46      12.146  42.104  13.378  4.00  0.00            
ATOM    359   CB MET A  46      13.228  43.200  13.341  4.00  0.00            
ATOM    360   CG MET A  46      12.795  44.535  12.735  4.00  0.00            
ATOM    361   SD MET A  46      14.118  45.786  12.698  4.00  0.00            
ATOM    362   CE MET A  46      14.022  46.218  14.459  4.00  0.00            
ATOM    363    C MET A  46      12.853  40.901  13.938  4.00  0.00            
ATOM    364    O MET A  46      12.856  40.676  15.148  4.00  0.00            
ATOM    365    N ILE A  47      13.442  40.073  13.046  4.00  0.00            
ATOM    366   CA ILE A  47      14.255  38.947  13.432  4.00  0.00            
ATOM    367   CB ILE A  47      13.851  37.693  12.712  4.00  0.00            
ATOM    368  CG1 ILE A  47      12.433  37.257  13.113  4.00  0.00            
ATOM    369  CG2 ILE A  47      14.936  36.632  12.939  4.00  0.00            
ATOM    370  CD1 ILE A  47      11.863  36.165  12.209  4.00  0.00            
ATOM    371    C ILE A  47      15.596  39.277  12.939  4.00  0.00            
ATOM    372    O ILE A  47      15.916  39.035  11.778  4.00  0.00            
ATOM    373    N GLY A  48      16.429  39.862  13.801  4.00  0.00            
ATOM    374   CA GLY A  48      17.706  40.086  13.244  4.00  0.00            
ATOM    375    C GLY A  48      18.297  38.738  13.128  4.00  0.00            
ATOM    376    O GLY A  48      18.496  38.056  14.127  4.00  0.00            
ATOM    377    N GLY A  49      18.572  38.293  11.895  4.00  0.00            
ATOM    378   CA GLY A  49      19.345  37.100  11.809  4.00  0.00            
ATOM    379    C GLY A  49      20.697  37.710  11.940  4.00  0.00            
ATOM    380    O GLY A  49      20.809  38.927  12.084  4.00  0.00            
ATOM    381    N ILE A  50      21.771  36.921  11.887  3.00  0.00            
ATOM    382   CA ILE A  50      23.024  37.570  12.113  3.00  0.00            
ATOM    383   CB ILE A  50      24.156  36.578  12.211  3.00  0.00            
ATOM    384  CG1 ILE A  50      24.464  35.846  10.891  3.00  0.00            
ATOM    385  CG2 ILE A  50      23.802  35.623  13.361  3.00  0.00            
ATOM    386  CD1 ILE A  50      25.416  36.603   9.960  3.00  0.00            
ATOM    387    C ILE A  50      23.291  38.545  11.008  3.00  0.00            
ATOM    388    O ILE A  50      23.683  39.683  11.260  3.00  0.00            
ATOM    389    N GLY A  51      23.064  38.127   9.750  3.00  0.00            
ATOM    390   CA GLY A  51      23.249  39.006   8.634  3.00  0.00            
ATOM    391    C GLY A  51      22.126  38.667   7.727  3.00  0.00            
ATOM    392    O GLY A  51      22.312  38.104   6.649  3.00  0.00            
ATOM    393    N GLY A  52      20.915  39.028   8.174  4.00  0.00            
ATOM    394   CA GLY A  52      19.720  38.755   7.447  4.00  0.00            
ATOM    395    C GLY A  52      18.639  39.412   8.232  4.00  0.00            
ATOM    396    O GLY A  52      18.817  39.701   9.415  4.00  0.00            
ATOM    397    N PHE A  53      17.480  39.670   7.600  4.00  0.00            
ATOM    398   CA PHE A  53      16.449  40.334   8.337  4.00  0.00            
ATOM    399   CB PHE A  53      16.309  41.812   7.945  4.00  0.00            
ATOM    400   CG PHE A  53      17.631  42.438   8.222  4.00  0.00            
ATOM    401  CD1 PHE A  53      18.672  42.238   7.346  4.00  0.00            
ATOM    402  CD2 PHE A  53      17.832  43.220   9.337  4.00  0.00            
ATOM    403  CE1 PHE A  53      19.902  42.804   7.576  4.00  0.00            
ATOM    404  CE2 PHE A  53      19.061  43.789   9.573  4.00  0.00            
ATOM    405   CZ PHE A  53      20.097  43.580   8.693  4.00  0.00            
ATOM    406    C PHE A  53      15.167  39.668   8.026  4.00  0.00            
ATOM    407    O PHE A  53      14.969  39.131   6.938  4.00  0.00            
ATOM    408    N ILE A  54      14.263  39.668   9.013  4.00  0.00            
ATOM    409   CA ILE A  54      12.994  39.063   8.798  4.00  0.00            
ATOM    410   CB ILE A  54      12.842  37.786   9.559  4.00  0.00            
ATOM    411  CG1 ILE A  54      13.904  36.778   9.095  4.00  0.00            
ATOM    412  CG2 ILE A  54      11.398  37.290   9.393  4.00  0.00            
ATOM    413  CD1 ILE A  54      14.043  35.566  10.013  4.00  0.00            
ATOM    414    C ILE A  54      11.968  40.016   9.328  4.00  0.00            
ATOM    415    O ILE A  54      12.141  40.584  10.405  4.00  0.00            
ATOM    416    N LYS A  55      10.880  40.250   8.567  4.00  0.00            
ATOM    417   CA LYS A  55       9.806  41.054   9.077  4.00  0.00            
ATOM    418   CB LYS A  55       8.785  41.479   8.000  4.00  0.00            
ATOM    419   CG LYS A  55       9.342  42.225   6.783  4.00  0.00            
ATOM    420   CD LYS A  55       9.940  43.596   7.090  4.00  0.00            
ATOM    421   CE LYS A  55      10.374  44.356   5.834  4.00  0.00            
ATOM    422   NZ LYS A  55       9.195  44.980   5.193  4.00  0.00            
ATOM    423    C LYS A  55       9.054  40.079   9.912  4.00  0.00            
ATOM    424    O LYS A  55       9.017  38.899   9.566  4.00  0.00            
ATOM    425    N VAL A  56       8.435  40.483  11.036  4.00  0.00            
ATOM    426   CA VAL A  56       7.802  39.367  11.663  4.00  0.00            
ATOM    427   CB VAL A  56       8.718  38.624  12.592  4.00  0.00            
ATOM    428  CG1 VAL A  56       8.428  39.045  14.037  4.00  0.00            
ATOM    429  CG2 VAL A  56       8.610  37.124  12.313  4.00  0.00            
ATOM    430    C VAL A  56       6.603  39.807  12.452  4.00  0.00            
ATOM    431    O VAL A  56       6.509  40.956  12.883  4.00  0.00            
ATOM    432    N ARG A  57       5.640  38.876  12.651  4.00  0.00            
ATOM    433   CA ARG A  57       4.470  39.162  13.438  4.00  0.00            
ATOM    434   CB ARG A  57       3.182  38.436  13.001  4.00  0.00            
ATOM    435   CG ARG A  57       2.608  38.888  11.657  4.00  0.00            
ATOM    436   CD ARG A  57       1.099  38.646  11.507  4.00  0.00            
ATOM    437   NE ARG A  57       0.830  37.181  11.525  4.00  0.00            
ATOM    438   CZ ARG A  57      -0.362  36.718  11.044  4.00  0.00            
ATOM    439  NH1 ARG A  57      -1.266  37.598  10.519  4.00  0.00            
ATOM    440  NH2 ARG A  57      -0.651  35.385  11.091  4.00  0.00            
ATOM    441    C ARG A  57       4.763  38.677  14.842  4.00  0.00            
ATOM    442    O ARG A  57       5.306  37.590  15.032  4.00  0.00            
ATOM    443    N GLN A  58       4.427  39.499  15.862  4.00  1.00            
ATOM    444   CA GLN A  58       4.713  39.251  17.257  4.00  1.00            
ATOM    445   CB GLN A  58       4.495  40.514  18.111  4.00  1.00            
ATOM    446   CG GLN A  58       4.870  40.356  19.587  4.00  1.00            
ATOM    447   CD GLN A  58       4.605  41.683  20.291  4.00  1.00            
ATOM    448  OE1 GLN A  58       4.097  42.627  19.688  4.00  1.00            
ATOM    449  NE2 GLN A  58       4.963  41.757  21.602  4.00  1.00            
ATOM    450    C GLN A  58       3.906  38.137  17.892  4.00  1.00            
ATOM    451    O GLN A  58       4.462  37.318  18.621  4.00  1.00            
ATOM    452    N TYR A  59       2.578  38.083  17.652  4.00  1.00            
ATOM    453   CA TYR A  59       1.668  37.077  18.169  4.00  1.00            
ATOM    454   CB TYR A  59       1.720  35.762  17.368  4.00  1.00            
ATOM    455   CG TYR A  59       0.416  35.067  17.563  4.00  1.00            
ATOM    456  CD1 TYR A  59       0.154  34.305  18.678  4.00  1.00            
ATOM    457  CD2 TYR A  59      -0.562  35.189  16.599  4.00  1.00            
ATOM    458  CE1 TYR A  59      -1.063  33.676  18.827  4.00  1.00            
ATOM    459  CE2 TYR A  59      -1.778  34.565  16.743  4.00  1.00            
ATOM    460   CZ TYR A  59      -2.030  33.805  17.858  4.00  1.00            
ATOM    461   OH TYR A  59      -3.279  33.163  18.004  4.00  1.00            
ATOM    462    C TYR A  59       1.888  36.778  19.629  4.00  1.00            
ATOM    463    O TYR A  59       2.515  35.779  19.978  4.00  1.00            
ATOM    464    N ASP A  60       1.373  37.654  20.525  4.00  1.00            
ATOM    465   CA ASP A  60       1.536  37.497  21.949  4.00  1.00            
ATOM    466   CB ASP A  60       1.286  38.771  22.775  4.00  1.00            
ATOM    467   CG ASP A  60       2.473  39.703  22.629  4.00  1.00            
ATOM    468  OD1 ASP A  60       3.229  39.555  21.634  4.00  1.00            
ATOM    469  OD2 ASP A  60       2.645  40.572  23.526  4.00  1.00            
ATOM    470    C ASP A  60       0.599  36.476  22.527  4.00  1.00            
ATOM    471    O ASP A  60      -0.444  36.154  21.960  4.00  1.00            
ATOM    472    N GLN A  61       1.018  35.938  23.693  4.00  1.00            
ATOM    473   CA GLN A  61       0.307  35.060  24.587  4.00  1.00            
ATOM    474   CB GLN A  61      -0.651  35.781  25.546  4.00  1.00            
ATOM    475   CG GLN A  61       0.073  36.725  26.506  4.00  1.00            
ATOM    476   CD GLN A  61      -0.893  37.064  27.629  4.00  1.00            
ATOM    477  OE1 GLN A  61      -1.181  36.223  28.478  4.00  1.00            
ATOM    478  NE2 GLN A  61      -1.413  38.320  27.640  4.00  1.00            
ATOM    479    C GLN A  61      -0.448  33.985  23.889  4.00  1.00            
ATOM    480    O GLN A  61      -1.665  33.882  24.041  4.00  1.00            
ATOM    481    N ILE A  62       0.241  33.139  23.110  4.00  1.00            
ATOM    482   CA ILE A  62      -0.468  32.034  22.540  4.00  1.00            
ATOM    483   CB ILE A  62      -0.260  31.911  21.054  4.00  1.00            
ATOM    484  CG1 ILE A  62      -1.294  30.963  20.426  4.00  1.00            
ATOM    485  CG2 ILE A  62       1.204  31.532  20.783  4.00  1.00            
ATOM    486  CD1 ILE A  62      -1.202  29.529  20.936  4.00  1.00            
ATOM    487    C ILE A  62       0.086  30.842  23.255  4.00  1.00            
ATOM    488    O ILE A  62       1.298  30.685  23.387  4.00  1.00            
ATOM    489    N PRO A  63      -0.783  30.016  23.764  4.00  1.00            
ATOM    490   CA PRO A  63      -0.319  28.855  24.467  4.00  1.00            
ATOM    491   CD PRO A  63      -2.054  30.494  24.280  4.00  1.00            
ATOM    492   CB PRO A  63      -1.546  28.282  25.170  4.00  1.00            
ATOM    493   CG PRO A  63      -2.420  29.528  25.422  4.00  1.00            
ATOM    494    C PRO A  63       0.414  27.921  23.586  4.00  1.00            
ATOM    495    O PRO A  63      -0.092  27.586  22.514  4.00  1.00            
ATOM    496    N VAL A  64       1.609  27.480  24.008  4.00  1.00            
ATOM    497   CA VAL A  64       2.284  26.554  23.165  4.00  1.00            
ATOM    498   CB VAL A  64       3.443  27.138  22.408  4.00  1.00            
ATOM    499  CG1 VAL A  64       4.525  27.586  23.402  4.00  1.00            
ATOM    500  CG2 VAL A  64       3.933  26.087  21.399  4.00  1.00            
ATOM    501    C VAL A  64       2.791  25.443  24.002  4.00  1.00            
ATOM    502    O VAL A  64       3.454  25.647  25.018  4.00  1.00            
ATOM    503    N GLU A  65       2.456  24.217  23.580  4.00  1.00            
ATOM    504   CA GLU A  65       2.946  23.054  24.238  4.00  1.00            
ATOM    505   CB GLU A  65       2.083  21.814  23.971  4.00  1.00            
ATOM    506   CG GLU A  65       2.575  20.561  24.690  4.00  1.00            
ATOM    507   CD GLU A  65       1.477  19.516  24.566  4.00  1.00            
ATOM    508  OE1 GLU A  65       1.140  19.135  23.414  4.00  1.00            
ATOM    509  OE2 GLU A  65       0.953  19.092  25.631  4.00  1.00            
ATOM    510    C GLU A  65       4.293  22.831  23.626  4.00  1.00            
ATOM    511    O GLU A  65       4.627  23.397  22.586  4.00  1.00            
ATOM    512    N ILE A  66       5.108  22.014  24.300  4.00  1.00            
ATOM    513   CA ILE A  66       6.410  21.592  23.884  4.00  1.00            
ATOM    514   CB ILE A  66       7.469  21.908  24.910  4.00  1.00            
ATOM    515  CG1 ILE A  66       8.862  21.505  24.407  4.00  1.00            
ATOM    516  CG2 ILE A  66       7.076  21.287  26.262  4.00  1.00            
ATOM    517  CD1 ILE A  66       9.991  21.994  25.312  4.00  1.00            
ATOM    518    C ILE A  66       6.166  20.135  23.849  4.00  1.00            
ATOM    519    O ILE A  66       5.110  19.722  23.372  4.00  1.00            
ATOM    520    N CYS A  67       7.103  19.286  24.285  3.00  1.00            
ATOM    521   CA CYS A  67       6.626  17.945  24.283  3.00  1.00            
ATOM    522   CB CYS A  67       7.743  16.890  24.258  3.00  1.00            
ATOM    523   SG CYS A  67       7.092  15.221  23.946  3.00  1.00            
ATOM    524    C CYS A  67       5.819  17.768  25.542  3.00  1.00            
ATOM    525    O CYS A  67       6.162  16.958  26.402  3.00  1.00            
ATOM    526    N GLY A  68       4.714  18.539  25.669  3.00  1.00            
ATOM    527   CA GLY A  68       3.772  18.425  26.749  3.00  1.00            
ATOM    528    C GLY A  68       3.885  19.551  27.738  3.00  1.00            
ATOM    529    O GLY A  68       2.863  20.015  28.243  3.00  1.00            
ATOM    530    N HIS A  69       5.099  20.042  28.056  4.00  1.00            
ATOM    531   CA HIS A  69       5.126  21.098  29.031  4.00  1.00            
ATOM    532  ND1 HIS A  69       5.657  22.081  31.874  4.00  1.00            
ATOM    533   CG HIS A  69       6.454  22.330  30.780  4.00  1.00            
ATOM    534   CB HIS A  69       6.523  21.431  29.580  4.00  1.00            
ATOM    535  NE2 HIS A  69       6.747  23.971  32.301  4.00  1.00            
ATOM    536  CD2 HIS A  69       7.113  23.489  31.056  4.00  1.00            
ATOM    537  CE1 HIS A  69       5.869  23.092  32.753  4.00  1.00            
ATOM    538    C HIS A  69       4.561  22.309  28.349  4.00  1.00            
ATOM    539    O HIS A  69       4.829  22.560  27.175  4.00  1.00            
ATOM    540    N LYS A  70       3.719  23.078  29.063  4.00  1.00            
ATOM    541   CA LYS A  70       3.115  24.245  28.487  4.00  1.00            
ATOM    542   CB LYS A  70       1.782  24.623  29.157  4.00  1.00            
ATOM    543   CG LYS A  70       1.138  25.888  28.585  4.00  1.00            
ATOM    544   CD LYS A  70      -0.270  26.162  29.124  4.00  1.00            
ATOM    545   CE LYS A  70      -0.801  27.552  28.762  4.00  1.00            
ATOM    546   NZ LYS A  70      -2.168  27.733  29.302  4.00  1.00            
ATOM    547    C LYS A  70       4.032  25.414  28.695  4.00  1.00            
ATOM    548    O LYS A  70       4.735  25.502  29.700  4.00  1.00            
ATOM    549    N ALA A  71       4.061  26.334  27.711  4.00  1.00            
ATOM    550   CA ALA A  71       4.797  27.563  27.816  4.00  1.00            
ATOM    551   CB ALA A  71       6.198  27.510  27.178  4.00  1.00            
ATOM    552    C ALA A  71       3.988  28.544  27.017  4.00  1.00            
ATOM    553    O ALA A  71       3.338  28.162  26.045  4.00  1.00            
ATOM    554    N ILE A  72       3.988  29.832  27.410  4.00  1.00            
ATOM    555   CA ILE A  72       3.200  30.802  26.699  4.00  1.00            
ATOM    556   CB ILE A  72       1.969  31.211  27.449  4.00  1.00            
ATOM    557  CG1 ILE A  72       1.005  31.986  26.537  4.00  1.00            
ATOM    558  CG2 ILE A  72       2.418  31.978  28.705  4.00  1.00            
ATOM    559  CD1 ILE A  72      -0.398  32.116  27.124  4.00  1.00            
ATOM    560    C ILE A  72       4.040  32.014  26.519  4.00  1.00            
ATOM    561    O ILE A  72       5.007  32.220  27.250  4.00  1.00            
ATOM    562    N GLY A  73       3.716  32.843  25.509  4.00  1.00            
ATOM    563   CA GLY A  73       4.511  34.020  25.381  4.00  1.00            
ATOM    564    C GLY A  73       4.394  34.576  24.004  4.00  1.00            
ATOM    565    O GLY A  73       3.370  34.432  23.338  4.00  1.00            
ATOM    566    N THR A  74       5.476  35.239  23.554  4.00  1.00            
ATOM    567   CA THR A  74       5.476  35.891  22.282  4.00  1.00            
ATOM    568   CB THR A  74       6.414  37.062  22.219  4.00  1.00            
ATOM    569  OG1 THR A  74       7.755  36.624  22.391  4.00  1.00            
ATOM    570  CG2 THR A  74       6.045  38.057  23.332  4.00  1.00            
ATOM    571    C THR A  74       5.936  34.922  21.238  4.00  1.00            
ATOM    572    O THR A  74       7.019  34.351  21.354  4.00  1.00            
ATOM    573    N VAL A  75       5.111  34.696  20.187  4.00  1.00            
ATOM    574   CA VAL A  75       5.552  33.825  19.133  4.00  1.00            
ATOM    575   CB VAL A  75       4.683  32.616  18.896  4.00  1.00            
ATOM    576  CG1 VAL A  75       3.277  33.052  18.460  4.00  1.00            
ATOM    577  CG2 VAL A  75       5.393  31.719  17.867  4.00  1.00            
ATOM    578    C VAL A  75       5.661  34.598  17.883  4.00  1.00            
ATOM    579    O VAL A  75       4.688  35.136  17.358  4.00  1.00            
ATOM    580    N LEU A  76       6.892  34.639  17.362  4.00  1.00            
ATOM    581   CA LEU A  76       7.147  35.387  16.185  4.00  1.00            
ATOM    582   CB LEU A  76       8.628  35.776  16.028  4.00  1.00            
ATOM    583   CG LEU A  76       9.093  36.801  17.085  4.00  1.00            
ATOM    584  CD1 LEU A  76       8.900  36.265  18.513  4.00  1.00            
ATOM    585  CD2 LEU A  76      10.535  37.261  16.820  4.00  1.00            
ATOM    586    C LEU A  76       6.714  34.572  15.007  4.00  1.00            
ATOM    587    O LEU A  76       6.449  33.378  15.131  4.00  1.00            
ATOM    588    N VAL A  77       6.632  35.214  13.822  4.00  1.00            
ATOM    589   CA VAL A  77       6.103  34.575  12.651  4.00  1.00            
ATOM    590   CB VAL A  77       4.916  35.348  12.106  4.00  1.00            
ATOM    591  CG1 VAL A  77       4.210  34.613  10.948  4.00  1.00            
ATOM    592  CG2 VAL A  77       3.971  35.595  13.294  4.00  1.00            
ATOM    593    C VAL A  77       7.233  34.445  11.664  4.00  1.00            
ATOM    594    O VAL A  77       8.397  34.412  12.058  4.00  1.00            
ATOM    595    N GLY A  78       6.920  34.325  10.359  4.00  1.00            
ATOM    596   CA GLY A  78       7.881  33.969   9.363  4.00  1.00            
ATOM    597    C GLY A  78       8.674  35.079   8.782  4.00  1.00            
ATOM    598    O GLY A  78       8.527  36.239   9.164  4.00  1.00            
ATOM    599    N PRO A  79       9.532  34.731   7.828  1.00  1.00            
ATOM    600   CA PRO A  79       9.761  33.349   7.416  1.00  1.00            
ATOM    601   CD PRO A  79       9.644  35.628   6.689  1.00  1.00            
ATOM    602   CB PRO A  79      10.059  33.380   5.915  1.00  1.00            
ATOM    603   CG PRO A  79      10.424  34.843   5.625  1.00  1.00            
ATOM    604    C PRO A  79      10.799  32.598   8.199  1.00  1.00            
ATOM    605    O PRO A  79      11.588  33.233   8.894  1.00  1.00            
ATOM    606    N THR A  80      10.768  31.241   8.146  1.00  1.00            
ATOM    607   CA THR A  80      11.839  30.439   8.682  1.00  1.00            
ATOM    608   CB THR A  80      11.847  30.260  10.170  1.00  1.00            
ATOM    609  OG1 THR A  80      11.794  31.522  10.820  1.00  1.00            
ATOM    610  CG2 THR A  80      13.190  29.584  10.517  1.00  1.00            
ATOM    611    C THR A  80      11.745  29.080   8.057  1.00  1.00            
ATOM    612    O THR A  80      10.651  28.577   7.802  1.00  1.00            
ATOM    613    N PRO A  81      12.875  28.483   7.771  1.00  1.00            
ATOM    614   CA PRO A  81      12.906  27.152   7.210  1.00  1.00            
ATOM    615   CD PRO A  81      14.045  29.263   7.403  1.00  1.00            
ATOM    616   CB PRO A  81      14.341  26.944   6.731  1.00  1.00            
ATOM    617   CG PRO A  81      14.845  28.371   6.440  1.00  1.00            
ATOM    618    C PRO A  81      12.519  26.276   8.329  1.00  1.00            
ATOM    619    O PRO A  81      12.190  25.111   8.114  1.00  1.00            
ATOM    620    N VAL A  82      12.563  26.835   9.548  1.00  1.00            
ATOM    621   CA VAL A  82      12.320  25.989  10.651  1.00  1.00            
ATOM    622   CB VAL A  82      13.626  25.514  11.245  1.00  1.00            
ATOM    623  CG1 VAL A  82      13.400  24.624  12.475  1.00  1.00            
ATOM    624  CG2 VAL A  82      14.394  24.790  10.129  1.00  1.00            
ATOM    625    C VAL A  82      11.525  26.687  11.703  1.00  1.00            
ATOM    626    O VAL A  82      11.414  27.910  11.737  1.00  1.00            
ATOM    627    N ASN A  83      10.896  25.887  12.579  1.00  1.00            
ATOM    628   CA ASN A  83      10.218  26.435  13.704  1.00  1.00            
ATOM    629   CB ASN A  83       9.050  25.560  14.198  1.00  1.00            
ATOM    630   CG ASN A  83       8.057  25.371  13.059  1.00  1.00            
ATOM    631  OD1 ASN A  83       7.513  26.332  12.520  1.00  1.00            
ATOM    632  ND2 ASN A  83       7.822  24.088  12.670  1.00  1.00            
ATOM    633    C ASN A  83      11.254  26.376  14.777  1.00  1.00            
ATOM    634    O ASN A  83      11.848  25.324  15.005  1.00  1.00            
ATOM    635    N ILE A  84      11.526  27.505  15.456  4.00  1.00            
ATOM    636   CA ILE A  84      12.551  27.442  16.454  4.00  1.00            
ATOM    637   CB ILE A  84      13.678  28.410  16.248  4.00  1.00            
ATOM    638  CG1 ILE A  84      14.432  28.078  14.948  4.00  1.00            
ATOM    639  CG2 ILE A  84      14.560  28.381  17.507  4.00  1.00            
ATOM    640  CD1 ILE A  84      15.476  29.126  14.570  4.00  1.00            
ATOM    641    C ILE A  84      11.941  27.747  17.787  4.00  1.00            
ATOM    642    O ILE A  84      11.091  28.628  17.912  4.00  1.00            
ATOM    643    N ILE A  85      12.348  26.979  18.818  4.00  1.00            
ATOM    644   CA ILE A  85      11.924  27.218  20.167  4.00  1.00            
ATOM    645   CB ILE A  85      11.574  25.977  20.941  4.00  1.00            
ATOM    646  CG1 ILE A  85      10.309  25.318  20.366  4.00  1.00            
ATOM    647  CG2 ILE A  85      11.444  26.372  22.421  4.00  1.00            
ATOM    648  CD1 ILE A  85       9.063  26.198  20.482  4.00  1.00            
ATOM    649    C ILE A  85      13.122  27.831  20.817  4.00  1.00            
ATOM    650    O ILE A  85      14.238  27.337  20.653  4.00  1.00            
ATOM    651    N GLY A  86      12.936  28.943  21.556  1.00  1.00            
ATOM    652   CA GLY A  86      14.084  29.612  22.096  1.00  1.00            
ATOM    653    C GLY A  86      13.891  29.866  23.540  1.00  1.00            
ATOM    654    O GLY A  86      12.941  29.393  24.163  1.00  1.00            
ATOM    655    N ARG A  87      14.835  30.642  24.101  2.00  1.00            
ATOM    656   CA ARG A  87      14.752  31.072  25.458  2.00  1.00            
ATOM    657   CB ARG A  87      15.918  31.978  25.873  2.00  1.00            
ATOM    658   CG ARG A  87      15.733  32.588  27.258  2.00  1.00            
ATOM    659   CD ARG A  87      16.517  33.878  27.435  2.00  1.00            
ATOM    660   NE ARG A  87      16.333  34.704  26.211  2.00  1.00            
ATOM    661   CZ ARG A  87      16.996  35.891  26.090  2.00  1.00            
ATOM    662  NH1 ARG A  87      17.832  36.311  27.085  2.00  1.00            
ATOM    663  NH2 ARG A  87      16.807  36.663  24.980  2.00  1.00            
ATOM    664    C ARG A  87      13.501  31.911  25.484  2.00  1.00            
ATOM    665    O ARG A  87      12.964  32.274  24.437  2.00  1.00            
ATOM    666    N ASN A  88      12.997  32.253  26.684  2.00  1.00            
ATOM    667   CA ASN A  88      11.756  32.963  26.818  2.00  1.00            
ATOM    668   CB ASN A  88      11.590  34.165  25.867  2.00  1.00            
ATOM    669   CG ASN A  88      12.312  35.363  26.470  2.00  1.00            
ATOM    670  OD1 ASN A  88      12.214  35.621  27.668  2.00  1.00            
ATOM    671  ND2 ASN A  88      13.049  36.126  25.618  2.00  1.00            
ATOM    672    C ASN A  88      10.651  32.003  26.564  2.00  1.00            
ATOM    673    O ASN A  88       9.482  32.380  26.504  2.00  1.00            
ATOM    674    N LEU A  89      11.009  30.716  26.444  2.00  1.00            
ATOM    675   CA LEU A  89      10.035  29.686  26.271  2.00  1.00            
ATOM    676   CB LEU A  89       9.779  29.373  24.786  2.00  1.00            
ATOM    677   CG LEU A  89       8.577  28.443  24.538  2.00  1.00            
ATOM    678  CD1 LEU A  89       7.252  29.153  24.866  2.00  1.00            
ATOM    679  CD2 LEU A  89       8.610  27.856  23.118  2.00  1.00            
ATOM    680    C LEU A  89      10.687  28.482  26.879  2.00  1.00            
ATOM    681    O LEU A  89      10.085  27.749  27.661  2.00  1.00            
ATOM    682    N LEU A  90      11.979  28.286  26.533  2.00  1.00            
ATOM    683   CA LEU A  90      12.773  27.180  26.993  2.00  1.00            
ATOM    684   CB LEU A  90      14.196  27.202  26.407  2.00  1.00            
ATOM    685   CG LEU A  90      14.928  25.856  26.549  2.00  1.00            
ATOM    686  CD1 LEU A  90      14.291  24.808  25.623  2.00  1.00            
ATOM    687  CD2 LEU A  90      16.439  25.981  26.320  2.00  1.00            
ATOM    688    C LEU A  90      12.877  27.349  28.482  2.00  1.00            
ATOM    689    O LEU A  90      12.818  26.377  29.233  2.00  1.00            
ATOM    690    N THR A  91      13.027  28.610  28.944  2.00  1.00            
ATOM    691   CA THR A  91      13.171  28.892  30.346  2.00  1.00            
ATOM    692   CB THR A  91      13.518  30.324  30.650  2.00  1.00            
ATOM    693  OG1 THR A  91      13.925  30.441  32.006  2.00  1.00            
ATOM    694  CG2 THR A  91      12.304  31.229  30.385  2.00  1.00            
ATOM    695    C THR A  91      11.933  28.528  31.082  2.00  1.00            
ATOM    696    O THR A  91      11.986  27.924  32.152  2.00  1.00            
ATOM    697    N GLN A  92      10.771  28.861  30.506  2.00  1.00            
ATOM    698   CA GLN A  92       9.551  28.590  31.192  2.00  1.00            
ATOM    699   CB GLN A  92       8.323  29.118  30.424  2.00  1.00            
ATOM    700   CG GLN A  92       7.064  29.293  31.281  2.00  1.00            
ATOM    701   CD GLN A  92       6.207  28.039  31.203  2.00  1.00            
ATOM    702  OE1 GLN A  92       6.614  27.023  30.643  2.00  1.00            
ATOM    703  NE2 GLN A  92       4.974  28.115  31.771  2.00  1.00            
ATOM    704    C GLN A  92       9.473  27.105  31.341  2.00  1.00            
ATOM    705    O GLN A  92       9.003  26.582  32.351  2.00  1.00            
ATOM    706    N ILE A  93       9.969  26.397  30.314  2.00  1.00            
ATOM    707   CA ILE A  93      10.022  24.969  30.281  2.00  1.00            
ATOM    708   CB ILE A  93      10.578  24.464  28.984  2.00  1.00            
ATOM    709  CG1 ILE A  93       9.689  24.950  27.825  2.00  1.00            
ATOM    710  CG2 ILE A  93      10.683  22.934  29.067  2.00  1.00            
ATOM    711  CD1 ILE A  93      10.303  24.740  26.443  2.00  1.00            
ATOM    712    C ILE A  93      10.913  24.543  31.403  2.00  1.00            
ATOM    713    O ILE A  93      10.663  23.528  32.052  2.00  1.00            
ATOM    714    N GLY A  94      11.980  25.323  31.669  3.00  1.00            
ATOM    715   CA GLY A  94      12.852  24.966  32.749  3.00  1.00            
ATOM    716    C GLY A  94      13.971  24.127  32.221  3.00  1.00            
ATOM    717    O GLY A  94      14.524  23.289  32.932  3.00  1.00            
ATOM    718    N CYS A  95      14.325  24.335  30.941  1.00  1.00            
ATOM    719   CA CYS A  95      15.366  23.583  30.305  1.00  1.00            
ATOM    720   CB CYS A  95      15.311  23.682  28.769  1.00  1.00            
ATOM    721   SG CYS A  95      16.651  22.776  27.937  1.00  1.00            
ATOM    722    C CYS A  95      16.719  24.060  30.730  1.00  1.00            
ATOM    723    O CYS A  95      16.890  25.216  31.118  1.00  1.00            
ATOM    724    N THR A  96      17.721  23.149  30.681  4.00  1.00            
ATOM    725   CA THR A  96      19.065  23.536  31.005  4.00  1.00            
ATOM    726   CB THR A  96      19.485  23.220  32.409  4.00  1.00            
ATOM    727  OG1 THR A  96      19.434  21.819  32.631  4.00  1.00            
ATOM    728  CG2 THR A  96      18.558  23.969  33.383  4.00  1.00            
ATOM    729    C THR A  96      20.038  22.862  30.098  4.00  1.00            
ATOM    730    O THR A  96      19.773  21.807  29.524  4.00  1.00            
ATOM    731    N LEU A  97      21.212  23.506  29.951  4.00  1.00            
ATOM    732   CA LEU A  97      22.302  22.992  29.180  4.00  1.00            
ATOM    733   CB LEU A  97      23.169  24.113  28.578  4.00  1.00            
ATOM    734   CG LEU A  97      22.440  24.982  27.540  4.00  1.00            
ATOM    735  CD1 LEU A  97      23.325  26.144  27.058  4.00  1.00            
ATOM    736  CD2 LEU A  97      21.935  24.115  26.377  4.00  1.00            
ATOM    737    C LEU A  97      23.151  22.284  30.186  4.00  1.00            
ATOM    738    O LEU A  97      23.532  22.869  31.199  4.00  1.00            
ATOM    739    N ASN A  98      23.467  20.996  29.953  4.00  1.00            
ATOM    740   CA ASN A  98      24.198  20.311  30.976  4.00  1.00            
ATOM    741   CB ASN A  98      23.377  19.170  31.602  4.00  1.00            
ATOM    742   CG ASN A  98      24.066  18.701  32.870  4.00  1.00            
ATOM    743  OD1 ASN A  98      24.549  19.505  33.668  4.00  1.00            
ATOM    744  ND2 ASN A  98      24.112  17.356  33.064  4.00  1.00            
ATOM    745    C ASN A  98      25.431  19.708  30.400  4.00  1.00            
ATOM    746    O ASN A  98      25.376  18.951  29.432  4.00  1.00            
ATOM    747    N PHE A  99      26.591  20.049  30.994  1.00  1.00            
ATOM    748   CA PHE A  99      27.812  19.424  30.589  1.00  1.00            
ATOM    749   CB PHE A  99      29.089  20.201  30.952  1.00  1.00            
ATOM    750   CG PHE A  99      29.232  21.371  30.046  1.00  1.00            
ATOM    751  CD1 PHE A  99      28.490  22.511  30.245  1.00  1.00            
ATOM    752  CD2 PHE A  99      30.129  21.322  29.005  1.00  1.00            
ATOM    753  CE1 PHE A  99      28.636  23.590  29.407  1.00  1.00            
ATOM    754  CE2 PHE A  99      30.280  22.397  28.163  1.00  1.00            
ATOM    755   CZ PHE A  99      29.528  23.530  28.362  1.00  1.00            
ATOM    756    C PHE A  99      27.856  18.164  31.443  1.00  1.00            
ATOM    757    O PHE A  99      27.042  18.092  32.402  1.00  1.00            
ATOM    758  OXT PHE A  99      28.698  17.269  31.167  1.00  1.00            
ATOM    759    N PRO B   1      27.877  21.723  36.135  1.00  1.00            
ATOM    760   CA PRO B   1      28.265  22.439  34.891  1.00  1.00            
ATOM    761   CD PRO B   1      27.784  20.250  35.842  1.00  1.00            
ATOM    762   CB PRO B   1      28.898  21.383  34.000  1.00  1.00            
ATOM    763   CG PRO B   1      28.130  20.102  34.351  1.00  1.00            
ATOM    764    C PRO B   1      26.994  22.910  34.286  1.00  1.00            
ATOM    765    O PRO B   1      27.012  23.327  33.129  1.00  1.00            
ATOM    766    N GLN B   2      25.885  22.870  35.041  4.00  1.00            
ATOM    767   CA GLN B   2      24.642  23.200  34.424  4.00  1.00            
ATOM    768   CB GLN B   2      23.397  22.952  35.299  4.00  1.00            
ATOM    769   CG GLN B   2      23.298  23.884  36.512  4.00  1.00            
ATOM    770   CD GLN B   2      22.005  23.577  37.261  4.00  1.00            
ATOM    771  OE1 GLN B   2      21.763  22.444  37.669  4.00  1.00            
ATOM    772  NE2 GLN B   2      21.150  24.619  37.453  4.00  1.00            
ATOM    773    C GLN B   2      24.624  24.646  34.080  4.00  1.00            
ATOM    774    O GLN B   2      25.231  25.481  34.750  4.00  1.00            
ATOM    775    N ILE B   3      23.913  24.951  32.983  4.00  1.00            
ATOM    776   CA ILE B   3      23.740  26.285  32.501  4.00  1.00            
ATOM    777   CB ILE B   3      24.212  26.461  31.082  4.00  1.00            
ATOM    778  CG1 ILE B   3      25.720  26.197  30.944  4.00  1.00            
ATOM    779  CG2 ILE B   3      23.761  27.846  30.587  4.00  1.00            
ATOM    780  CD1 ILE B   3      26.183  26.112  29.487  4.00  1.00            
ATOM    781    C ILE B   3      22.256  26.479  32.425  4.00  1.00            
ATOM    782    O ILE B   3      21.521  25.545  32.107  4.00  1.00            
ATOM    783    N THR B   4      21.763  27.695  32.722  1.00  1.00            
ATOM    784   CA THR B   4      20.344  27.886  32.652  1.00  1.00            
ATOM    785   CB THR B   4      19.734  28.368  33.943  1.00  1.00            
ATOM    786  OG1 THR B   4      19.992  27.437  34.984  1.00  1.00            
ATOM    787  CG2 THR B   4      18.215  28.531  33.755  1.00  1.00            
ATOM    788    C THR B   4      20.063  28.910  31.623  1.00  1.00            
ATOM    789    O THR B   4      20.898  29.765  31.332  1.00  1.00            
ATOM    790    N LEU B   5      18.865  28.830  31.023  1.00  1.00            
ATOM    791   CA LEU B   5      18.592  29.815  30.037  1.00  1.00            
ATOM    792   CB LEU B   5      17.730  29.377  28.842  1.00  1.00            
ATOM    793   CG LEU B   5      18.494  28.511  27.826  1.00  1.00            
ATOM    794  CD1 LEU B   5      18.758  27.090  28.351  1.00  1.00            
ATOM    795  CD2 LEU B   5      17.830  28.569  26.441  1.00  1.00            
ATOM    796    C LEU B   5      17.925  30.994  30.653  1.00  1.00            
ATOM    797    O LEU B   5      16.878  30.908  31.292  1.00  1.00            
ATOM    798    N TRP B   6      18.588  32.144  30.453  1.00  1.00            
ATOM    799   CA TRP B   6      18.175  33.454  30.833  1.00  1.00            
ATOM    800   CB TRP B   6      18.418  33.830  32.300  1.00  1.00            
ATOM    801   CG TRP B   6      17.955  35.233  32.614  1.00  1.00            
ATOM    802  CD2 TRP B   6      18.722  36.159  33.392  1.00  1.00            
ATOM    803  CD1 TRP B   6      16.797  35.875  32.278  1.00  1.00            
ATOM    804  NE1 TRP B   6      16.803  37.151  32.795  1.00  1.00            
ATOM    805  CE2 TRP B   6      17.983  37.337  33.486  1.00  1.00            
ATOM    806  CE3 TRP B   6      19.945  36.034  33.982  1.00  1.00            
ATOM    807  CZ2 TRP B   6      18.461  38.415  34.176  1.00  1.00            
ATOM    808  CZ3 TRP B   6      20.425  37.122  34.673  1.00  1.00            
ATOM    809  CH2 TRP B   6      19.698  38.290  34.770  1.00  1.00            
ATOM    810    C TRP B   6      19.017  34.308  29.948  1.00  1.00            
ATOM    811    O TRP B   6      18.875  34.234  28.731  1.00  1.00            
ATOM    812    N LYS B   7      19.907  35.151  30.507  1.00  1.00            
ATOM    813   CA LYS B   7      20.782  35.852  29.612  1.00  1.00            
ATOM    814   CB LYS B   7      21.802  36.773  30.309  1.00  1.00            
ATOM    815   CG LYS B   7      21.296  38.198  30.571  1.00  1.00            
ATOM    816   CD LYS B   7      20.127  38.316  31.550  1.00  1.00            
ATOM    817   CE LYS B   7      19.719  39.766  31.833  1.00  1.00            
ATOM    818   NZ LYS B   7      19.258  40.417  30.586  1.00  1.00            
ATOM    819    C LYS B   7      21.521  34.790  28.844  1.00  1.00            
ATOM    820    O LYS B   7      21.832  33.732  29.386  1.00  1.00            
ATOM    821    N ARG B   8      21.795  35.047  27.546  1.00  1.00            
ATOM    822   CA ARG B   8      22.284  34.009  26.680  1.00  1.00            
ATOM    823   CB ARG B   8      22.628  34.447  25.249  1.00  1.00            
ATOM    824   CG ARG B   8      21.413  34.586  24.330  1.00  1.00            
ATOM    825   CD ARG B   8      21.825  34.959  22.911  1.00  1.00            
ATOM    826   NE ARG B   8      22.651  36.186  23.061  1.00  1.00            
ATOM    827   CZ ARG B   8      22.218  37.377  22.561  1.00  1.00            
ATOM    828  NH1 ARG B   8      21.136  37.419  21.729  1.00  1.00            
ATOM    829  NH2 ARG B   8      22.881  38.523  22.893  1.00  1.00            
ATOM    830    C ARG B   8      23.487  33.330  27.233  1.00  1.00            
ATOM    831    O ARG B   8      24.418  33.927  27.769  1.00  1.00            
ATOM    832    N PRO B   9      23.409  32.035  27.095  1.00  1.00            
ATOM    833   CA PRO B   9      24.444  31.160  27.558  1.00  1.00            
ATOM    834   CD PRO B   9      22.621  31.441  26.031  1.00  1.00            
ATOM    835   CB PRO B   9      24.065  29.775  27.038  1.00  1.00            
ATOM    836   CG PRO B   9      23.298  30.092  25.741  1.00  1.00            
ATOM    837    C PRO B   9      25.693  31.638  26.933  1.00  1.00            
ATOM    838    O PRO B   9      25.781  31.705  25.709  1.00  1.00            
ATOM    839    N LEU B  10      26.665  31.981  27.777  4.00  1.00            
ATOM    840   CA LEU B  10      27.923  32.361  27.261  4.00  1.00            
ATOM    841   CB LEU B  10      28.314  33.815  27.584  4.00  1.00            
ATOM    842   CG LEU B  10      29.711  34.207  27.069  4.00  1.00            
ATOM    843  CD1 LEU B  10      29.798  34.084  25.539  4.00  1.00            
ATOM    844  CD2 LEU B  10      30.125  35.594  27.590  4.00  1.00            
ATOM    845    C LEU B  10      28.877  31.485  27.977  4.00  1.00            
ATOM    846    O LEU B  10      28.792  31.318  29.192  4.00  1.00            
ATOM    847    N VAL B  11      29.793  30.860  27.230  4.00  1.00            
ATOM    848   CA VAL B  11      30.742  30.036  27.894  4.00  1.00            
ATOM    849   CB VAL B  11      30.517  28.574  27.651  4.00  1.00            
ATOM    850  CG1 VAL B  11      31.622  27.778  28.363  4.00  1.00            
ATOM    851  CG2 VAL B  11      29.096  28.226  28.126  4.00  1.00            
ATOM    852    C VAL B  11      32.068  30.416  27.308  4.00  1.00            
ATOM    853    O VAL B  11      32.140  30.890  26.176  4.00  1.00            
ATOM    854    N THR B  12      33.161  30.241  28.074  4.00  1.00            
ATOM    855   CA THR B  12      34.460  30.624  27.596  4.00  1.00            
ATOM    856   CB THR B  12      35.467  30.701  28.711  4.00  1.00            
ATOM    857  OG1 THR B  12      36.738  31.091  28.216  4.00  1.00            
ATOM    858  CG2 THR B  12      35.552  29.322  29.392  4.00  1.00            
ATOM    859    C THR B  12      34.940  29.587  26.628  4.00  1.00            
ATOM    860    O THR B  12      34.834  28.387  26.879  4.00  1.00            
ATOM    861    N ILE B  13      35.481  30.042  25.479  4.00  1.00            
ATOM    862   CA ILE B  13      35.971  29.142  24.474  4.00  1.00            
ATOM    863   CB ILE B  13      35.131  29.167  23.229  4.00  1.00            
ATOM    864  CG1 ILE B  13      35.489  27.998  22.299  4.00  1.00            
ATOM    865  CG2 ILE B  13      35.264  30.555  22.584  4.00  1.00            
ATOM    866  CD1 ILE B  13      34.439  27.745  21.217  4.00  1.00            
ATOM    867    C ILE B  13      37.360  29.552  24.144  4.00  1.00            
ATOM    868    O ILE B  13      37.646  30.732  23.955  4.00  1.00            
ATOM    869    N ARG B  14      38.271  28.568  24.078  4.00  1.00            
ATOM    870   CA ARG B  14      39.633  28.906  23.819  4.00  1.00            
ATOM    871   CB ARG B  14      40.586  28.269  24.843  4.00  1.00            
ATOM    872   CG ARG B  14      40.227  28.681  26.274  4.00  1.00            
ATOM    873   CD ARG B  14      40.973  27.908  27.361  4.00  1.00            
ATOM    874   NE ARG B  14      42.087  28.768  27.847  4.00  1.00            
ATOM    875   CZ ARG B  14      42.950  28.283  28.786  4.00  1.00            
ATOM    876  NH1 ARG B  14      42.806  27.004  29.237  4.00  1.00            
ATOM    877  NH2 ARG B  14      43.950  29.077  29.272  4.00  1.00            
ATOM    878    C ARG B  14      39.960  28.383  22.453  4.00  1.00            
ATOM    879    O ARG B  14      39.595  27.261  22.105  4.00  1.00            
ATOM    880    N ILE B  15      40.656  29.200  21.636  4.00  1.00            
ATOM    881   CA ILE B  15      40.974  28.812  20.290  4.00  1.00            
ATOM    882   CB ILE B  15      40.098  29.461  19.249  4.00  1.00            
ATOM    883  CG1 ILE B  15      40.218  28.721  17.903  4.00  1.00            
ATOM    884  CG2 ILE B  15      40.417  30.963  19.198  4.00  1.00            
ATOM    885  CD1 ILE B  15      39.131  29.081  16.893  4.00  1.00            
ATOM    886    C ILE B  15      42.408  29.155  20.063  4.00  1.00            
ATOM    887    O ILE B  15      43.150  29.346  21.024  4.00  1.00            
ATOM    888    N GLY B  16      42.840  29.198  18.788  3.00  1.00            
ATOM    889   CA GLY B  16      44.216  29.404  18.459  3.00  1.00            
ATOM    890    C GLY B  16      44.744  30.609  19.167  3.00  1.00            
ATOM    891    O GLY B  16      44.554  31.742  18.727  3.00  1.00            
ATOM    892    N GLY B  17      45.438  30.365  20.297  3.00  1.00            
ATOM    893   CA GLY B  17      46.096  31.385  21.053  3.00  1.00            
ATOM    894    C GLY B  17      45.131  32.492  21.300  3.00  1.00            
ATOM    895    O GLY B  17      45.533  33.641  21.472  3.00  1.00            
ATOM    896    N GLN B  18      43.824  32.184  21.327  4.00  1.00            
ATOM    897   CA GLN B  18      42.908  33.267  21.497  4.00  1.00            
ATOM    898   CB GLN B  18      42.106  33.607  20.228  4.00  1.00            
ATOM    899   CG GLN B  18      42.963  34.096  19.053  4.00  1.00            
ATOM    900   CD GLN B  18      43.427  35.526  19.324  4.00  1.00            
ATOM    901  OE1 GLN B  18      43.466  35.979  20.467  4.00  1.00            
ATOM    902  NE2 GLN B  18      43.789  36.262  18.238  4.00  1.00            
ATOM    903    C GLN B  18      41.921  32.920  22.558  4.00  1.00            
ATOM    904    O GLN B  18      41.699  31.750  22.866  4.00  1.00            
ATOM    905    N LEU B  19      41.326  33.962  23.169  4.00  1.00            
ATOM    906   CA LEU B  19      40.302  33.782  24.154  4.00  1.00            
ATOM    907   CB LEU B  19      40.507  34.592  25.455  4.00  1.00            
ATOM    908   CG LEU B  19      40.651  36.119  25.287  4.00  1.00            
ATOM    909  CD1 LEU B  19      40.837  36.801  26.651  4.00  1.00            
ATOM    910  CD2 LEU B  19      41.792  36.489  24.325  4.00  1.00            
ATOM    911    C LEU B  19      39.041  34.252  23.513  4.00  1.00            
ATOM    912    O LEU B  19      39.032  35.285  22.846  4.00  1.00            
ATOM    913    N LYS B  20      37.936  33.493  23.669  4.00  1.00            
ATOM    914   CA LYS B  20      36.747  33.923  22.995  4.00  1.00            
ATOM    915   CB LYS B  20      36.520  33.218  21.650  4.00  1.00            
ATOM    916   CG LYS B  20      37.437  33.762  20.555  4.00  1.00            
ATOM    917   CD LYS B  20      37.489  32.894  19.299  4.00  1.00            
ATOM    918   CE LYS B  20      38.038  33.632  18.079  4.00  1.00            
ATOM    919   NZ LYS B  20      37.056  34.647  17.634  4.00  1.00            
ATOM    920    C LYS B  20      35.541  33.711  23.841  4.00  1.00            
ATOM    921    O LYS B  20      35.537  32.918  24.780  4.00  1.00            
ATOM    922    N GLU B  21      34.482  34.476  23.508  4.00  1.00            
ATOM    923   CA GLU B  21      33.215  34.386  24.164  4.00  1.00            
ATOM    924   CB GLU B  21      32.590  35.760  24.454  4.00  1.00            
ATOM    925   CG GLU B  21      33.414  36.618  25.417  4.00  1.00            
ATOM    926   CD GLU B  21      34.610  37.176  24.656  4.00  1.00            
ATOM    927  OE1 GLU B  21      34.605  37.097  23.399  4.00  1.00            
ATOM    928  OE2 GLU B  21      35.544  37.692  25.327  4.00  1.00            
ATOM    929    C GLU B  21      32.329  33.702  23.188  4.00  1.00            
ATOM    930    O GLU B  21      32.353  34.011  21.997  4.00  1.00            
ATOM    931    N ALA B  22      31.527  32.728  23.650  4.00  1.00            
ATOM    932   CA ALA B  22      30.730  32.081  22.662  4.00  1.00            
ATOM    933   CB ALA B  22      31.360  30.789  22.116  4.00  1.00            
ATOM    934    C ALA B  22      29.414  31.711  23.232  4.00  1.00            
ATOM    935    O ALA B  22      29.289  31.462  24.430  4.00  1.00            
ATOM    936    N LEU B  23      28.374  31.687  22.372  4.00  1.00            
ATOM    937   CA LEU B  23      27.147  31.220  22.914  4.00  1.00            
ATOM    938   CB LEU B  23      25.909  32.143  22.840  4.00  1.00            
ATOM    939   CG LEU B  23      25.594  32.737  21.468  4.00  1.00            
ATOM    940  CD1 LEU B  23      26.764  33.609  21.023  4.00  1.00            
ATOM    941  CD2 LEU B  23      25.190  31.674  20.436  4.00  1.00            
ATOM    942    C LEU B  23      26.848  29.881  22.398  4.00  1.00            
ATOM    943    O LEU B  23      26.931  29.596  21.204  4.00  1.00            
ATOM    944    N LEU B  24      26.505  29.010  23.353  4.00  1.00            
ATOM    945   CA LEU B  24      26.212  27.670  23.019  4.00  1.00            
ATOM    946   CB LEU B  24      25.966  26.792  24.270  4.00  1.00            
ATOM    947   CG LEU B  24      25.630  25.303  24.030  4.00  1.00            
ATOM    948  CD1 LEU B  24      25.688  24.514  25.349  4.00  1.00            
ATOM    949  CD2 LEU B  24      24.256  25.127  23.364  4.00  1.00            
ATOM    950    C LEU B  24      24.979  27.727  22.157  4.00  1.00            
ATOM    951    O LEU B  24      24.184  28.653  22.301  4.00  1.00            
ATOM    952    N ASP B  25      24.826  26.801  21.175  1.00  1.00            
ATOM    953   CA ASP B  25      23.651  26.811  20.331  1.00  1.00            
ATOM    954   CB ASP B  25      23.890  27.470  18.960  1.00  1.00            
ATOM    955   CG ASP B  25      24.175  28.953  19.132  1.00  1.00            
ATOM    956  OD1 ASP B  25      23.315  29.668  19.709  1.00  1.00            
ATOM    957  OD2 ASP B  25      25.260  29.396  18.669  1.00  1.00            
ATOM    958    C ASP B  25      23.285  25.405  19.985  1.00  1.00            
ATOM    959    O ASP B  25      23.999  24.747  19.229  1.00  1.00            
ATOM    960    N THR B  26      22.174  24.892  20.539  3.00  1.00            
ATOM    961   CA THR B  26      21.711  23.617  20.080  3.00  1.00            
ATOM    962   CB THR B  26      20.535  23.100  20.851  3.00  1.00            
ATOM    963  OG1 THR B  26      19.444  23.999  20.730  3.00  1.00            
ATOM    964  CG2 THR B  26      20.932  22.947  22.327  3.00  1.00            
ATOM    965    C THR B  26      21.249  23.869  18.684  3.00  1.00            
ATOM    966    O THR B  26      21.461  23.060  17.784  3.00  1.00            
ATOM    967    N GLY B  27      20.615  25.043  18.479  3.00  1.00            
ATOM    968   CA GLY B  27      20.079  25.363  17.191  3.00  1.00            
ATOM    969    C GLY B  27      21.191  25.857  16.321  3.00  1.00            
ATOM    970    O GLY B  27      21.281  27.045  16.020  3.00  1.00            
ATOM    971    N ALA B  28      22.086  24.938  15.908  1.00  1.00            
ATOM    972   CA ALA B  28      23.115  25.250  14.956  1.00  1.00            
ATOM    973   CB ALA B  28      24.217  26.168  15.516  1.00  1.00            
ATOM    974    C ALA B  28      23.761  23.942  14.635  1.00  1.00            
ATOM    975    O ALA B  28      24.315  23.286  15.516  1.00  1.00            
ATOM    976    N ASP B  29      23.690  23.509  13.365  1.00  1.00            
ATOM    977   CA ASP B  29      24.313  22.262  13.033  1.00  1.00            
ATOM    978   CB ASP B  29      23.986  21.796  11.601  1.00  1.00            
ATOM    979   CG ASP B  29      24.876  20.601  11.262  1.00  1.00            
ATOM    980  OD1 ASP B  29      26.050  20.837  10.867  1.00  1.00            
ATOM    981  OD2 ASP B  29      24.399  19.441  11.377  1.00  1.00            
ATOM    982    C ASP B  29      25.800  22.406  13.103  1.00  1.00            
ATOM    983    O ASP B  29      26.478  21.663  13.810  1.00  1.00            
ATOM    984    N ASP B  30      26.338  23.401  12.367  1.00  1.00            
ATOM    985   CA ASP B  30      27.757  23.605  12.291  1.00  1.00            
ATOM    986   CB ASP B  30      28.222  24.103  10.912  1.00  1.00            
ATOM    987   CG ASP B  30      29.688  23.728  10.736  1.00  1.00            
ATOM    988  OD1 ASP B  30      30.300  23.234  11.719  1.00  1.00            
ATOM    989  OD2 ASP B  30      30.210  23.921   9.605  1.00  1.00            
ATOM    990    C ASP B  30      28.073  24.640  13.311  1.00  1.00            
ATOM    991    O ASP B  30      27.263  24.930  14.190  1.00  1.00            
ATOM    992    N THR B  31      29.282  25.213  13.235  1.00  1.00            
ATOM    993   CA THR B  31      29.648  26.215  14.185  1.00  1.00            
ATOM    994   CB THR B  31      30.844  25.802  14.996  1.00  1.00            
ATOM    995  OG1 THR B  31      30.557  24.617  15.725  1.00  1.00            
ATOM    996  CG2 THR B  31      31.253  26.939  15.942  1.00  1.00            
ATOM    997    C THR B  31      30.048  27.441  13.404  1.00  1.00            
ATOM    998    O THR B  31      30.547  27.327  12.286  1.00  1.00            
ATOM    999    N VAL B  32      29.816  28.654  13.966  4.00  1.00            
ATOM   1000   CA VAL B  32      30.192  29.884  13.311  4.00  1.00            
ATOM   1001   CB VAL B  32      29.031  30.787  13.027  4.00  1.00            
ATOM   1002  CG1 VAL B  32      29.565  32.078  12.386  4.00  1.00            
ATOM   1003  CG2 VAL B  32      28.019  30.023  12.154  4.00  1.00            
ATOM   1004    C VAL B  32      31.130  30.606  14.236  4.00  1.00            
ATOM   1005    O VAL B  32      30.912  30.666  15.445  4.00  1.00            
ATOM   1006    N LEU B  33      32.222  31.156  13.669  4.00  1.00            
ATOM   1007   CA LEU B  33      33.244  31.872  14.383  4.00  1.00            
ATOM   1008   CB LEU B  33      34.651  31.324  14.095  4.00  1.00            
ATOM   1009   CG LEU B  33      35.794  32.158  14.700  4.00  1.00            
ATOM   1010  CD1 LEU B  33      35.754  32.131  16.234  4.00  1.00            
ATOM   1011  CD2 LEU B  33      37.155  31.733  14.121  4.00  1.00            
ATOM   1012    C LEU B  33      33.224  33.259  13.847  4.00  1.00            
ATOM   1013    O LEU B  33      32.692  33.507  12.767  4.00  1.00            
ATOM   1014    N GLU B  34      33.777  34.219  14.608  1.00  1.00            
ATOM   1015   CA GLU B  34      33.851  35.530  14.052  1.00  1.00            
ATOM   1016   CB GLU B  34      34.089  36.664  15.060  1.00  1.00            
ATOM   1017   CG GLU B  34      33.894  38.034  14.410  1.00  1.00            
ATOM   1018   CD GLU B  34      33.961  39.103  15.487  1.00  1.00            
ATOM   1019  OE1 GLU B  34      34.695  38.898  16.490  1.00  1.00            
ATOM   1020  OE2 GLU B  34      33.271  40.143  15.317  1.00  1.00            
ATOM   1021    C GLU B  34      34.996  35.479  13.111  1.00  1.00            
ATOM   1022    O GLU B  34      35.774  34.527  13.132  1.00  1.00            
ATOM   1023    N GLU B  35      35.098  36.486  12.228  1.00  1.00            
ATOM   1024   CA GLU B  35      36.158  36.473  11.271  1.00  1.00            
ATOM   1025   CB GLU B  35      36.160  37.728  10.378  1.00  1.00            
ATOM   1026   CG GLU B  35      34.914  37.821   9.488  1.00  1.00            
ATOM   1027   CD GLU B  35      34.830  39.221   8.894  1.00  1.00            
ATOM   1028  OE1 GLU B  35      35.883  39.747   8.445  1.00  1.00            
ATOM   1029  OE2 GLU B  35      33.703  39.785   8.887  1.00  1.00            
ATOM   1030    C GLU B  35      37.439  36.403  12.033  1.00  1.00            
ATOM   1031    O GLU B  35      37.716  37.247  12.883  1.00  1.00            
ATOM   1032    N MET B  36      38.253  35.363  11.756  1.00  1.00            
ATOM   1033   CA MET B  36      39.483  35.241  12.478  1.00  1.00            
ATOM   1034   CB MET B  36      39.412  34.370  13.740  1.00  1.00            
ATOM   1035   CG MET B  36      38.667  35.074  14.873  1.00  1.00            
ATOM   1036   SD MET B  36      39.383  36.686  15.323  1.00  1.00            
ATOM   1037   CE MET B  36      40.904  36.013  16.051  1.00  1.00            
ATOM   1038    C MET B  36      40.546  34.680  11.590  1.00  1.00            
ATOM   1039    O MET B  36      40.263  34.097  10.544  1.00  1.00            
ATOM   1040    N ASN B  37      41.820  34.879  11.991  1.00  1.00            
ATOM   1041   CA ASN B  37      42.918  34.369  11.225  1.00  1.00            
ATOM   1042   CB ASN B  37      44.077  35.374  11.061  1.00  1.00            
ATOM   1043   CG ASN B  37      44.521  35.846  12.439  1.00  1.00            
ATOM   1044  OD1 ASN B  37      43.764  36.502  13.152  1.00  1.00            
ATOM   1045  ND2 ASN B  37      45.782  35.513  12.823  1.00  1.00            
ATOM   1046    C ASN B  37      43.427  33.127  11.891  1.00  1.00            
ATOM   1047    O ASN B  37      44.087  33.182  12.928  1.00  1.00            
ATOM   1048    N LEU B  38      43.125  31.959  11.287  1.00  1.00            
ATOM   1049   CA LEU B  38      43.528  30.695  11.834  1.00  1.00            
ATOM   1050   CB LEU B  38      42.360  29.712  12.043  1.00  1.00            
ATOM   1051   CG LEU B  38      41.264  30.218  12.998  1.00  1.00            
ATOM   1052  CD1 LEU B  38      41.815  30.450  14.412  1.00  1.00            
ATOM   1053  CD2 LEU B  38      40.536  31.441  12.423  1.00  1.00            
ATOM   1054    C LEU B  38      44.417  30.042  10.833  1.00  1.00            
ATOM   1055    O LEU B  38      44.511  30.453   9.677  1.00  1.00            
ATOM   1056    N PRO B  39      45.106  29.043  11.299  1.00  1.00            
ATOM   1057   CA PRO B  39      46.011  28.308  10.466  1.00  1.00            
ATOM   1058   CD PRO B  39      45.493  28.991  12.701  1.00  1.00            
ATOM   1059   CB PRO B  39      47.046  27.684  11.405  1.00  1.00            
ATOM   1060   CG PRO B  39      46.400  27.757  12.798  1.00  1.00            
ATOM   1061    C PRO B  39      45.281  27.298   9.656  1.00  1.00            
ATOM   1062    O PRO B  39      44.142  26.968   9.993  1.00  1.00            
ATOM   1063    N GLY B  40      45.918  26.807   8.583  1.00  1.00            
ATOM   1064   CA GLY B  40      45.289  25.839   7.744  1.00  1.00            
ATOM   1065    C GLY B  40      44.421  26.645   6.849  1.00  1.00            
ATOM   1066    O GLY B  40      43.853  27.650   7.275  1.00  1.00            
ATOM   1067    N LYS B  41      44.288  26.242   5.577  1.00  1.00            
ATOM   1068   CA LYS B  41      43.401  27.009   4.769  1.00  1.00            
ATOM   1069   CB LYS B  41      44.034  27.689   3.543  1.00  1.00            
ATOM   1070   CG LYS B  41      44.741  28.997   3.905  1.00  1.00            
ATOM   1071   CD LYS B  41      43.809  29.980   4.624  1.00  1.00            
ATOM   1072   CE LYS B  41      44.426  31.359   4.881  1.00  1.00            
ATOM   1073   NZ LYS B  41      43.686  32.069   5.953  1.00  1.00            
ATOM   1074    C LYS B  41      42.301  26.119   4.318  1.00  1.00            
ATOM   1075    O LYS B  41      42.523  24.945   4.021  1.00  1.00            
ATOM   1076    N TRP B  42      41.064  26.651   4.276  4.00  1.00            
ATOM   1077   CA TRP B  42      40.014  25.771   3.878  4.00  1.00            
ATOM   1078   CB TRP B  42      39.272  25.103   5.054  4.00  1.00            
ATOM   1079   CG TRP B  42      38.386  23.946   4.649  4.00  1.00            
ATOM   1080  CD2 TRP B  42      38.872  22.622   4.384  4.00  1.00            
ATOM   1081  CD1 TRP B  42      37.042  23.915   4.422  4.00  1.00            
ATOM   1082  NE1 TRP B  42      36.658  22.655   4.031  4.00  1.00            
ATOM   1083  CE2 TRP B  42      37.774  21.850   4.003  4.00  1.00            
ATOM   1084  CE3 TRP B  42      40.130  22.098   4.449  4.00  1.00            
ATOM   1085  CZ2 TRP B  42      37.918  20.532   3.682  4.00  1.00            
ATOM   1086  CZ3 TRP B  42      40.272  20.768   4.127  4.00  1.00            
ATOM   1087  CH2 TRP B  42      39.187  20.003   3.751  4.00  1.00            
ATOM   1088    C TRP B  42      39.054  26.480   2.986  4.00  1.00            
ATOM   1089    O TRP B  42      39.187  27.670   2.714  4.00  1.00            
ATOM   1090    N LYS B  43      38.054  25.723   2.496  4.00  1.00            
ATOM   1091   CA LYS B  43      37.180  26.192   1.474  4.00  1.00            
ATOM   1092   CB LYS B  43      36.754  25.090   0.477  4.00  1.00            
ATOM   1093   CG LYS B  43      37.903  24.610  -0.413  4.00  1.00            
ATOM   1094   CD LYS B  43      37.593  23.335  -1.199  4.00  1.00            
ATOM   1095   CE LYS B  43      38.742  22.877  -2.099  4.00  1.00            
ATOM   1096   NZ LYS B  43      38.362  21.643  -2.823  4.00  1.00            
ATOM   1097    C LYS B  43      35.927  26.843   1.941  4.00  1.00            
ATOM   1098    O LYS B  43      35.509  26.816   3.098  4.00  1.00            
ATOM   1099    N PRO B  44      35.379  27.484   0.934  4.00  0.00            
ATOM   1100   CA PRO B  44      34.146  28.201   1.081  4.00  0.00            
ATOM   1101   CD PRO B  44      36.241  28.112  -0.060  4.00  0.00            
ATOM   1102   CB PRO B  44      34.042  29.130  -0.126  4.00  0.00            
ATOM   1103   CG PRO B  44      35.510  29.395  -0.493  4.00  0.00            
ATOM   1104    C PRO B  44      32.946  27.320   1.266  4.00  0.00            
ATOM   1105    O PRO B  44      32.831  26.286   0.608  4.00  0.00            
ATOM   1106    N LYS B  45      32.037  27.734   2.169  4.00  0.00            
ATOM   1107   CA LYS B  45      30.808  27.040   2.418  4.00  0.00            
ATOM   1108   CB LYS B  45      30.907  25.996   3.536  4.00  0.00            
ATOM   1109   CG LYS B  45      29.728  25.029   3.529  4.00  0.00            
ATOM   1110   CD LYS B  45      30.017  23.728   4.274  4.00  0.00            
ATOM   1111   CE LYS B  45      28.898  22.698   4.134  4.00  0.00            
ATOM   1112   NZ LYS B  45      29.434  21.340   4.369  4.00  0.00            
ATOM   1113    C LYS B  45      29.848  28.099   2.832  4.00  0.00            
ATOM   1114    O LYS B  45      30.254  29.178   3.261  4.00  0.00            
ATOM   1115    N MET B  46      28.543  27.849   2.654  4.00  0.00            
ATOM   1116   CA MET B  46      27.582  28.806   3.105  4.00  0.00            
ATOM   1117   CB MET B  46      26.825  29.511   1.972  4.00  0.00            
ATOM   1118   CG MET B  46      27.688  30.539   1.243  4.00  0.00            
ATOM   1119   SD MET B  46      26.965  31.174  -0.296  4.00  0.00            
ATOM   1120   CE MET B  46      27.625  29.816  -1.305  4.00  0.00            
ATOM   1121    C MET B  46      26.607  28.034   3.903  4.00  0.00            
ATOM   1122    O MET B  46      26.204  26.932   3.534  4.00  0.00            
ATOM   1123    N ILE B  47      26.239  28.594   5.058  4.00  0.00            
ATOM   1124   CA ILE B  47      25.269  27.949   5.869  4.00  0.00            
ATOM   1125   CB ILE B  47      25.807  27.466   7.183  4.00  0.00            
ATOM   1126  CG1 ILE B  47      26.899  26.410   6.950  4.00  0.00            
ATOM   1127  CG2 ILE B  47      24.622  26.959   8.022  4.00  0.00            
ATOM   1128  CD1 ILE B  47      26.401  25.188   6.177  4.00  0.00            
ATOM   1129    C ILE B  47      24.277  28.998   6.158  4.00  0.00            
ATOM   1130    O ILE B  47      24.601  30.184   6.182  4.00  0.00            
ATOM   1131    N GLY B  48      23.022  28.595   6.358  4.00  0.00            
ATOM   1132   CA GLY B  48      22.094  29.637   6.598  4.00  0.00            
ATOM   1133    C GLY B  48      20.831  29.015   7.029  4.00  0.00            
ATOM   1134    O GLY B  48      20.786  27.862   7.456  4.00  0.00            
ATOM   1135    N GLY B  49      19.756  29.797   6.909  1.00  0.00            
ATOM   1136   CA GLY B  49      18.495  29.326   7.344  1.00  0.00            
ATOM   1137    C GLY B  49      17.500  30.340   6.888  1.00  0.00            
ATOM   1138    O GLY B  49      17.026  30.293   5.753  1.00  0.00            
ATOM   1139    N ILE B  50      17.160  31.306   7.765  1.00  0.00            
ATOM   1140   CA ILE B  50      16.140  32.236   7.387  1.00  0.00            
ATOM   1141   CB ILE B  50      15.098  32.503   8.421  1.00  0.00            
ATOM   1142  CG1 ILE B  50      14.095  33.513   7.844  1.00  0.00            
ATOM   1143  CG2 ILE B  50      15.797  33.015   9.690  1.00  0.00            
ATOM   1144  CD1 ILE B  50      13.292  32.981   6.659  1.00  0.00            
ATOM   1145    C ILE B  50      16.675  33.590   7.048  1.00  0.00            
ATOM   1146    O ILE B  50      17.561  34.127   7.711  1.00  0.00            
ATOM   1147    N GLY B  51      16.117  34.149   5.952  1.00  0.00            
ATOM   1148   CA GLY B  51      16.320  35.504   5.532  1.00  0.00            
ATOM   1149    C GLY B  51      17.756  35.789   5.221  1.00  0.00            
ATOM   1150    O GLY B  51      18.321  36.760   5.722  1.00  0.00            
ATOM   1151    N GLY B  52      18.394  34.955   4.384  1.00  0.00            
ATOM   1152   CA GLY B  52      19.770  35.214   4.095  1.00  0.00            
ATOM   1153    C GLY B  52      20.470  34.693   5.284  1.00  0.00            
ATOM   1154    O GLY B  52      19.826  34.245   6.232  1.00  0.00            
ATOM   1155    N PHE B  53      21.808  34.727   5.301  4.00  0.00            
ATOM   1156   CA PHE B  53      22.327  34.162   6.495  4.00  0.00            
ATOM   1157   CB PHE B  53      22.106  32.648   6.594  4.00  0.00            
ATOM   1158   CG PHE B  53      21.928  32.404   8.047  4.00  0.00            
ATOM   1159  CD1 PHE B  53      22.994  32.224   8.893  4.00  0.00            
ATOM   1160  CD2 PHE B  53      20.650  32.396   8.556  4.00  0.00            
ATOM   1161  CE1 PHE B  53      22.767  32.019  10.233  4.00  0.00            
ATOM   1162  CE2 PHE B  53      20.419  32.190   9.893  4.00  0.00            
ATOM   1163   CZ PHE B  53      21.486  31.995  10.734  4.00  0.00            
ATOM   1164    C PHE B  53      23.793  34.394   6.491  4.00  0.00            
ATOM   1165    O PHE B  53      24.253  35.529   6.373  4.00  0.00            
ATOM   1166    N ILE B  54      24.577  33.307   6.633  4.00  0.00            
ATOM   1167   CA ILE B  54      25.974  33.536   6.786  4.00  0.00            
ATOM   1168   CB ILE B  54      26.493  33.032   8.104  4.00  0.00            
ATOM   1169  CG1 ILE B  54      25.739  33.714   9.258  4.00  0.00            
ATOM   1170  CG2 ILE B  54      28.008  33.271   8.159  4.00  0.00            
ATOM   1171  CD1 ILE B  54      25.984  33.063  10.619  4.00  0.00            
ATOM   1172    C ILE B  54      26.801  32.931   5.694  4.00  0.00            
ATOM   1173    O ILE B  54      26.548  31.821   5.230  4.00  0.00            
ATOM   1174    N LYS B  55      27.813  33.710   5.240  4.00  0.00            
ATOM   1175   CA LYS B  55      28.798  33.275   4.286  4.00  0.00            
ATOM   1176   CB LYS B  55      29.522  34.420   3.547  4.00  0.00            
ATOM   1177   CG LYS B  55      28.638  35.320   2.681  4.00  0.00            
ATOM   1178   CD LYS B  55      27.726  36.246   3.485  4.00  0.00            
ATOM   1179   CE LYS B  55      26.922  37.210   2.610  4.00  0.00            
ATOM   1180   NZ LYS B  55      26.069  38.073   3.457  4.00  0.00            
ATOM   1181    C LYS B  55      29.840  32.618   5.104  4.00  0.00            
ATOM   1182    O LYS B  55      29.972  32.891   6.295  4.00  0.00            
ATOM   1183    N VAL B  56      30.636  31.725   4.507  4.00  0.00            
ATOM   1184   CA VAL B  56      31.508  31.083   5.423  4.00  0.00            
ATOM   1185   CB VAL B  56      30.948  29.753   5.847  4.00  0.00            
ATOM   1186  CG1 VAL B  56      32.015  28.955   6.608  4.00  0.00            
ATOM   1187  CG2 VAL B  56      29.646  29.995   6.630  4.00  0.00            
ATOM   1188    C VAL B  56      32.830  30.798   4.807  4.00  0.00            
ATOM   1189    O VAL B  56      32.955  30.565   3.606  4.00  0.00            
ATOM   1190    N ARG B  57      33.864  30.850   5.663  4.00  0.00            
ATOM   1191   CA ARG B  57      35.149  30.368   5.299  4.00  0.00            
ATOM   1192   CB ARG B  57      36.299  31.346   5.583  4.00  0.00            
ATOM   1193   CG ARG B  57      36.291  32.586   4.688  4.00  0.00            
ATOM   1194   CD ARG B  57      37.403  33.571   5.045  4.00  0.00            
ATOM   1195   NE ARG B  57      37.246  33.859   6.499  4.00  0.00            
ATOM   1196   CZ ARG B  57      38.148  34.629   7.173  4.00  0.00            
ATOM   1197  NH1 ARG B  57      39.194  35.208   6.513  4.00  0.00            
ATOM   1198  NH2 ARG B  57      37.996  34.820   8.516  4.00  0.00            
ATOM   1199    C ARG B  57      35.327  29.190   6.197  4.00  0.00            
ATOM   1200    O ARG B  57      35.438  29.336   7.413  4.00  0.00            
ATOM   1201    N GLN B  58      35.357  27.980   5.617  4.00  1.00            
ATOM   1202   CA GLN B  58      35.391  26.810   6.441  4.00  1.00            
ATOM   1203   CB GLN B  58      34.950  25.542   5.700  4.00  1.00            
ATOM   1204   CG GLN B  58      33.542  25.632   5.112  4.00  1.00            
ATOM   1205   CD GLN B  58      33.268  24.313   4.408  4.00  1.00            
ATOM   1206  OE1 GLN B  58      32.793  23.358   5.021  4.00  1.00            
ATOM   1207  NE2 GLN B  58      33.588  24.247   3.087  4.00  1.00            
ATOM   1208    C GLN B  58      36.769  26.584   6.907  4.00  1.00            
ATOM   1209    O GLN B  58      37.742  27.008   6.287  4.00  1.00            
ATOM   1210    N TYR B  59      36.857  25.950   8.079  4.00  1.00            
ATOM   1211   CA TYR B  59      38.111  25.501   8.561  4.00  1.00            
ATOM   1212   CB TYR B  59      38.593  26.145   9.875  4.00  1.00            
ATOM   1213   CG TYR B  59      38.928  27.580   9.646  4.00  1.00            
ATOM   1214  CD1 TYR B  59      40.193  27.951   9.245  4.00  1.00            
ATOM   1215  CD2 TYR B  59      37.982  28.559   9.835  4.00  1.00            
ATOM   1216  CE1 TYR B  59      40.511  29.273   9.038  4.00  1.00            
ATOM   1217  CE2 TYR B  59      38.296  29.880   9.629  4.00  1.00            
ATOM   1218   CZ TYR B  59      39.559  30.243   9.231  4.00  1.00            
ATOM   1219   OH TYR B  59      39.874  31.602   9.021  4.00  1.00            
ATOM   1220    C TYR B  59      37.870  24.073   8.867  4.00  1.00            
ATOM   1221    O TYR B  59      36.787  23.695   9.309  4.00  1.00            
ATOM   1222    N ASP B  60      38.877  23.233   8.611  4.00  1.00            
ATOM   1223   CA ASP B  60      38.690  21.849   8.869  4.00  1.00            
ATOM   1224   CB ASP B  60      39.627  20.951   8.027  4.00  1.00            
ATOM   1225   CG ASP B  60      41.083  21.358   8.220  4.00  1.00            
ATOM   1226  OD1 ASP B  60      41.330  22.370   8.930  4.00  1.00            
ATOM   1227  OD2 ASP B  60      41.968  20.661   7.656  4.00  1.00            
ATOM   1228    C ASP B  60      38.850  21.602  10.331  4.00  1.00            
ATOM   1229    O ASP B  60      38.035  22.057  11.131  4.00  1.00            
ATOM   1230    N GLN B  61      39.899  20.861  10.723  4.00  1.00            
ATOM   1231   CA GLN B  61      40.047  20.532  12.105  4.00  1.00            
ATOM   1232   CB GLN B  61      40.990  19.342  12.344  4.00  1.00            
ATOM   1233   CG GLN B  61      40.523  18.056  11.655  4.00  1.00            
ATOM   1234   CD GLN B  61      39.196  17.621  12.264  4.00  1.00            
ATOM   1235  OE1 GLN B  61      38.203  18.345  12.203  4.00  1.00            
ATOM   1236  NE2 GLN B  61      39.175  16.399  12.862  4.00  1.00            
ATOM   1237    C GLN B  61      40.567  21.705  12.868  4.00  1.00            
ATOM   1238    O GLN B  61      41.585  22.296  12.511  4.00  1.00            
ATOM   1239    N ILE B  62      39.844  22.079  13.947  4.00  1.00            
ATOM   1240   CA ILE B  62      40.264  23.167  14.780  4.00  1.00            
ATOM   1241   CB ILE B  62      39.440  24.413  14.612  4.00  1.00            
ATOM   1242  CG1 ILE B  62      39.458  24.901  13.154  4.00  1.00            
ATOM   1243  CG2 ILE B  62      39.952  25.454  15.622  4.00  1.00            
ATOM   1244  CD1 ILE B  62      40.860  25.176  12.617  4.00  1.00            
ATOM   1245    C ILE B  62      40.078  22.772  16.193  4.00  1.00            
ATOM   1246    O ILE B  62      39.050  22.214  16.575  4.00  1.00            
ATOM   1247    N PRO B  63      41.072  23.028  16.980  4.00  1.00            
ATOM   1248   CA PRO B  63      40.909  22.675  18.352  4.00  1.00            
ATOM   1249   CD PRO B  63      42.439  22.836  16.524  4.00  1.00            
ATOM   1250   CB PRO B  63      42.318  22.583  18.933  4.00  1.00            
ATOM   1251   CG PRO B  63      43.189  22.221  17.717  4.00  1.00            
ATOM   1252    C PRO B  63      40.047  23.708  19.011  4.00  1.00            
ATOM   1253    O PRO B  63      40.261  24.894  18.765  4.00  1.00            
ATOM   1254    N VAL B  64      39.071  23.291  19.840  4.00  1.00            
ATOM   1255   CA VAL B  64      38.291  24.240  20.584  4.00  1.00            
ATOM   1256   CB VAL B  64      36.906  24.456  20.050  4.00  1.00            
ATOM   1257  CG1 VAL B  64      36.116  25.288  21.077  4.00  1.00            
ATOM   1258  CG2 VAL B  64      37.024  25.140  18.677  4.00  1.00            
ATOM   1259    C VAL B  64      38.171  23.675  21.960  4.00  1.00            
ATOM   1260    O VAL B  64      37.694  22.556  22.140  4.00  1.00            
ATOM   1261    N GLU B  65      38.623  24.436  22.975  4.00  1.00            
ATOM   1262   CA GLU B  65      38.495  23.980  24.328  4.00  1.00            
ATOM   1263   CB GLU B  65      39.675  24.387  25.231  4.00  1.00            
ATOM   1264   CG GLU B  65      41.044  23.867  24.780  4.00  1.00            
ATOM   1265   CD GLU B  65      41.655  24.881  23.817  4.00  1.00            
ATOM   1266  OE1 GLU B  65      41.171  24.970  22.657  4.00  1.00            
ATOM   1267  OE2 GLU B  65      42.614  25.586  24.233  4.00  1.00            
ATOM   1268    C GLU B  65      37.310  24.743  24.836  4.00  1.00            
ATOM   1269    O GLU B  65      37.331  25.972  24.858  4.00  1.00            
ATOM   1270    N ILE B  66      36.227  24.046  25.236  4.00  1.00            
ATOM   1271   CA ILE B  66      35.078  24.767  25.706  4.00  1.00            
ATOM   1272   CB ILE B  66      33.821  24.397  24.969  4.00  1.00            
ATOM   1273  CG1 ILE B  66      32.642  25.279  25.406  4.00  1.00            
ATOM   1274  CG2 ILE B  66      33.600  22.888  25.118  4.00  1.00            
ATOM   1275  CD1 ILE B  66      31.440  25.185  24.467  4.00  1.00            
ATOM   1276    C ILE B  66      34.941  24.487  27.171  4.00  1.00            
ATOM   1277    O ILE B  66      34.631  23.376  27.599  4.00  1.00            
ATOM   1278    N CYS B  67      35.213  25.518  27.990  3.00  1.00            
ATOM   1279   CA CYS B  67      35.076  25.402  29.410  3.00  1.00            
ATOM   1280   CB CYS B  67      33.622  25.098  29.828  3.00  1.00            
ATOM   1281   SG CYS B  67      33.342  25.153  31.626  3.00  1.00            
ATOM   1282    C CYS B  67      35.960  24.290  29.907  3.00  1.00            
ATOM   1283    O CYS B  67      35.668  23.651  30.916  3.00  1.00            
ATOM   1284    N GLY B  68      37.083  24.023  29.214  3.00  1.00            
ATOM   1285   CA GLY B  68      37.991  23.013  29.687  3.00  1.00            
ATOM   1286    C GLY B  68      37.728  21.737  28.951  3.00  1.00            
ATOM   1287    O GLY B  68      38.630  20.917  28.789  3.00  1.00            
ATOM   1288    N HIS B  69      36.484  21.534  28.475  4.00  1.00            
ATOM   1289   CA HIS B  69      36.185  20.335  27.743  4.00  1.00            
ATOM   1290  ND1 HIS B  69      33.403  18.844  29.146  4.00  1.00            
ATOM   1291   CG HIS B  69      33.810  20.047  28.613  4.00  1.00            
ATOM   1292   CB HIS B  69      34.692  20.181  27.407  4.00  1.00            
ATOM   1293  NE2 HIS B  69      32.486  20.436  30.399  4.00  1.00            
ATOM   1294  CD2 HIS B  69      33.242  21.009  29.391  4.00  1.00            
ATOM   1295  CE1 HIS B  69      32.613  19.135  30.212  4.00  1.00            
ATOM   1296    C HIS B  69      36.912  20.488  26.438  4.00  1.00            
ATOM   1297    O HIS B  69      37.009  21.596  25.913  4.00  1.00            
ATOM   1298    N LYS B  70      37.464  19.390  25.874  4.00  1.00            
ATOM   1299   CA LYS B  70      38.187  19.552  24.642  4.00  1.00            
ATOM   1300   CB LYS B  70      39.530  18.795  24.591  4.00  1.00            
ATOM   1301   CG LYS B  70      40.428  19.242  23.433  4.00  1.00            
ATOM   1302   CD LYS B  70      41.907  18.880  23.611  4.00  1.00            
ATOM   1303   CE LYS B  70      42.804  19.475  22.522  4.00  1.00            
ATOM   1304   NZ LYS B  70      44.221  19.452  22.953  4.00  1.00            
ATOM   1305    C LYS B  70      37.330  19.082  23.509  4.00  1.00            
ATOM   1306    O LYS B  70      36.619  18.084  23.620  4.00  1.00            
ATOM   1307    N ALA B  71      37.365  19.829  22.384  4.00  1.00            
ATOM   1308   CA ALA B  71      36.590  19.495  21.220  4.00  1.00            
ATOM   1309   CB ALA B  71      35.321  20.347  21.060  4.00  1.00            
ATOM   1310    C ALA B  71      37.450  19.757  20.028  4.00  1.00            
ATOM   1311    O ALA B  71      38.321  20.625  20.049  4.00  1.00            
ATOM   1312    N ILE B  72      37.233  18.968  18.960  4.00  1.00            
ATOM   1313   CA ILE B  72      37.951  19.126  17.731  4.00  1.00            
ATOM   1314   CB ILE B  72      39.010  18.066  17.551  4.00  1.00            
ATOM   1315  CG1 ILE B  72      39.889  18.335  16.315  4.00  1.00            
ATOM   1316  CG2 ILE B  72      38.315  16.692  17.548  4.00  1.00            
ATOM   1317  CD1 ILE B  72      40.839  19.522  16.473  4.00  1.00            
ATOM   1318    C ILE B  72      36.940  18.954  16.640  4.00  1.00            
ATOM   1319    O ILE B  72      35.974  18.212  16.813  4.00  1.00            
ATOM   1320    N GLY B  73      37.107  19.637  15.487  4.00  1.00            
ATOM   1321   CA GLY B  73      36.125  19.436  14.457  4.00  1.00            
ATOM   1322    C GLY B  73      36.148  20.598  13.515  4.00  1.00            
ATOM   1323    O GLY B  73      37.146  21.310  13.405  4.00  1.00            
ATOM   1324    N THR B  74      35.016  20.806  12.808  4.00  1.00            
ATOM   1325   CA THR B  74      34.897  21.807  11.784  4.00  1.00            
ATOM   1326   CB THR B  74      33.925  21.408  10.713  4.00  1.00            
ATOM   1327  OG1 THR B  74      34.334  20.183  10.121  4.00  1.00            
ATOM   1328  CG2 THR B  74      33.873  22.516   9.650  4.00  1.00            
ATOM   1329    C THR B  74      34.440  23.106  12.361  4.00  1.00            
ATOM   1330    O THR B  74      33.675  23.144  13.325  4.00  1.00            
ATOM   1331    N VAL B  75      34.934  24.219  11.775  4.00  1.00            
ATOM   1332   CA VAL B  75      34.532  25.525  12.203  4.00  1.00            
ATOM   1333   CB VAL B  75      35.526  26.213  13.090  4.00  1.00            
ATOM   1334  CG1 VAL B  75      35.008  27.631  13.382  4.00  1.00            
ATOM   1335  CG2 VAL B  75      35.737  25.350  14.350  4.00  1.00            
ATOM   1336    C VAL B  75      34.329  26.358  11.007  4.00  1.00            
ATOM   1337    O VAL B  75      34.995  26.196   9.986  4.00  1.00            
ATOM   1338    N LEU B  76      33.356  27.271  11.103  4.00  1.00            
ATOM   1339   CA LEU B  76      33.153  28.101   9.974  4.00  1.00            
ATOM   1340   CB LEU B  76      31.742  27.962   9.354  4.00  1.00            
ATOM   1341   CG LEU B  76      30.592  28.802   9.955  4.00  1.00            
ATOM   1342  CD1 LEU B  76      30.677  30.290   9.565  4.00  1.00            
ATOM   1343  CD2 LEU B  76      29.230  28.197   9.581  4.00  1.00            
ATOM   1344    C LEU B  76      33.373  29.504  10.422  4.00  1.00            
ATOM   1345    O LEU B  76      32.979  29.867  11.527  4.00  1.00            
ATOM   1346    N VAL B  77      34.040  30.331   9.594  4.00  1.00            
ATOM   1347   CA VAL B  77      34.214  31.701   9.975  4.00  1.00            
ATOM   1348   CB VAL B  77      35.635  32.168  10.005  4.00  1.00            
ATOM   1349  CG1 VAL B  77      35.641  33.694  10.191  4.00  1.00            
ATOM   1350  CG2 VAL B  77      36.333  31.439  11.166  4.00  1.00            
ATOM   1351    C VAL B  77      33.433  32.528   9.015  4.00  1.00            
ATOM   1352    O VAL B  77      33.313  32.197   7.839  4.00  1.00            
ATOM   1353    N GLY B  78      32.843  33.628   9.516  1.00  1.00            
ATOM   1354   CA GLY B  78      32.040  34.451   8.671  1.00  1.00            
ATOM   1355    C GLY B  78      31.488  35.541   9.531  1.00  1.00            
ATOM   1356    O GLY B  78      32.073  35.902  10.551  1.00  1.00            
ATOM   1357    N PRO B  79      30.372  36.082   9.137  1.00  1.00            
ATOM   1358   CA PRO B  79      29.784  37.137   9.915  1.00  1.00            
ATOM   1359   CD PRO B  79      30.083  36.222   7.719  1.00  1.00            
ATOM   1360   CB PRO B  79      28.733  37.779   9.008  1.00  1.00            
ATOM   1361   CG PRO B  79      29.274  37.523   7.590  1.00  1.00            
ATOM   1362    C PRO B  79      29.245  36.597  11.185  1.00  1.00            
ATOM   1363    O PRO B  79      28.921  35.412  11.257  1.00  1.00            
ATOM   1364    N THR B  80      29.149  37.467  12.202  1.00  1.00            
ATOM   1365   CA THR B  80      28.759  37.074  13.515  1.00  1.00            
ATOM   1366   CB THR B  80      29.920  37.256  14.444  1.00  1.00            
ATOM   1367  OG1 THR B  80      30.464  38.562  14.312  1.00  1.00            
ATOM   1368  CG2 THR B  80      30.986  36.208  14.085  1.00  1.00            
ATOM   1369    C THR B  80      27.494  37.791  13.912  1.00  1.00            
ATOM   1370    O THR B  80      26.516  37.502  13.231  1.00  1.00            
ATOM   1371    N PRO B  81      27.288  38.683  14.872  1.00  1.00            
ATOM   1372   CA PRO B  81      28.204  39.284  15.816  1.00  1.00            
ATOM   1373   CD PRO B  81      25.947  39.231  15.012  1.00  1.00            
ATOM   1374   CB PRO B  81      27.447  40.453  16.446  1.00  1.00            
ATOM   1375   CG PRO B  81      25.971  40.056  16.307  1.00  1.00            
ATOM   1376    C PRO B  81      28.804  38.431  16.874  1.00  1.00            
ATOM   1377    O PRO B  81      29.894  38.762  17.340  1.00  1.00            
ATOM   1378    N VAL B  82      28.142  37.342  17.280  1.00  1.00            
ATOM   1379   CA VAL B  82      28.710  36.646  18.386  1.00  1.00            
ATOM   1380   CB VAL B  82      27.755  36.554  19.526  1.00  1.00            
ATOM   1381  CG1 VAL B  82      26.536  35.759  19.038  1.00  1.00            
ATOM   1382  CG2 VAL B  82      28.493  35.975  20.743  1.00  1.00            
ATOM   1383    C VAL B  82      29.091  35.281  17.953  1.00  1.00            
ATOM   1384    O VAL B  82      28.438  34.652  17.122  1.00  1.00            
ATOM   1385    N ASN B  83      30.199  34.806  18.535  1.00  1.00            
ATOM   1386   CA ASN B  83      30.731  33.525  18.220  1.00  1.00            
ATOM   1387   CB ASN B  83      31.980  33.222  19.070  1.00  1.00            
ATOM   1388   CG ASN B  83      32.644  31.938  18.600  1.00  1.00            
ATOM   1389  OD1 ASN B  83      31.982  31.015  18.131  1.00  1.00            
ATOM   1390  ND2 ASN B  83      33.996  31.878  18.735  1.00  1.00            
ATOM   1391    C ASN B  83      29.668  32.522  18.580  1.00  1.00            
ATOM   1392    O ASN B  83      29.050  32.634  19.637  1.00  1.00            
ATOM   1393    N ILE B  84      29.413  31.518  17.708  4.00  1.00            
ATOM   1394   CA ILE B  84      28.398  30.544  18.019  4.00  1.00            
ATOM   1395   CB ILE B  84      27.248  30.479  17.054  4.00  1.00            
ATOM   1396  CG1 ILE B  84      27.700  30.029  15.658  4.00  1.00            
ATOM   1397  CG2 ILE B  84      26.545  31.845  17.075  4.00  1.00            
ATOM   1398  CD1 ILE B  84      26.523  29.657  14.755  4.00  1.00            
ATOM   1399    C ILE B  84      29.037  29.193  18.062  4.00  1.00            
ATOM   1400    O ILE B  84      29.985  28.929  17.328  4.00  1.00            
ATOM   1401    N ILE B  85      28.552  28.315  18.967  4.00  1.00            
ATOM   1402   CA ILE B  85      29.075  26.982  19.088  4.00  1.00            
ATOM   1403   CB ILE B  85      29.662  26.689  20.440  4.00  1.00            
ATOM   1404  CG1 ILE B  85      28.605  26.822  21.540  4.00  1.00            
ATOM   1405  CG2 ILE B  85      30.871  27.621  20.636  4.00  1.00            
ATOM   1406  CD1 ILE B  85      29.101  26.401  22.924  4.00  1.00            
ATOM   1407    C ILE B  85      27.973  26.062  18.776  4.00  1.00            
ATOM   1408    O ILE B  85      26.825  26.293  19.147  4.00  1.00            
ATOM   1409    N GLY B  86      28.304  24.977  18.063  1.00  1.00            
ATOM   1410   CA GLY B  86      27.204  24.231  17.575  1.00  1.00            
ATOM   1411    C GLY B  86      27.240  22.828  17.983  1.00  1.00            
ATOM   1412    O GLY B  86      28.018  22.396  18.827  1.00  1.00            
ATOM   1413    N ARG B  87      26.342  22.098  17.314  2.00  1.00            
ATOM   1414   CA ARG B  87      26.044  20.741  17.570  2.00  1.00            
ATOM   1415   CB ARG B  87      24.900  20.240  16.673  2.00  1.00            
ATOM   1416   CG ARG B  87      24.408  18.833  17.004  2.00  1.00            
ATOM   1417   CD ARG B  87      24.563  17.863  15.838  2.00  1.00            
ATOM   1418   NE ARG B  87      25.953  17.334  15.856  2.00  1.00            
ATOM   1419   CZ ARG B  87      26.517  16.903  14.693  2.00  1.00            
ATOM   1420  NH1 ARG B  87      25.825  17.026  13.521  2.00  1.00            
ATOM   1421  NH2 ARG B  87      27.765  16.350  14.703  2.00  1.00            
ATOM   1422    C ARG B  87      27.260  19.888  17.349  2.00  1.00            
ATOM   1423    O ARG B  87      27.505  18.952  18.110  2.00  1.00            
ATOM   1424    N ASN B  88      28.060  20.192  16.311  2.00  1.00            
ATOM   1425   CA ASN B  88      29.259  19.441  16.040  2.00  1.00            
ATOM   1426   CB ASN B  88      30.089  20.168  14.961  2.00  1.00            
ATOM   1427   CG ASN B  88      31.544  19.705  14.924  2.00  1.00            
ATOM   1428  OD1 ASN B  88      31.910  18.652  15.441  2.00  1.00            
ATOM   1429  ND2 ASN B  88      32.412  20.551  14.304  2.00  1.00            
ATOM   1430    C ASN B  88      30.066  19.468  17.289  2.00  1.00            
ATOM   1431    O ASN B  88      30.488  18.435  17.808  2.00  1.00            
ATOM   1432    N LEU B  89      30.274  20.683  17.804  2.00  1.00            
ATOM   1433   CA LEU B  89      31.071  20.907  18.963  2.00  1.00            
ATOM   1434   CB LEU B  89      31.195  22.415  19.247  2.00  1.00            
ATOM   1435   CG LEU B  89      32.033  22.795  20.484  2.00  1.00            
ATOM   1436  CD1 LEU B  89      33.532  22.557  20.257  2.00  1.00            
ATOM   1437  CD2 LEU B  89      31.728  24.230  20.947  2.00  1.00            
ATOM   1438    C LEU B  89      30.446  20.324  20.188  2.00  1.00            
ATOM   1439    O LEU B  89      31.077  19.591  20.950  2.00  1.00            
ATOM   1440    N LEU B  90      29.157  20.637  20.379  2.00  1.00            
ATOM   1441   CA LEU B  90      28.415  20.321  21.559  2.00  1.00            
ATOM   1442   CB LEU B  90      27.004  20.932  21.543  2.00  1.00            
ATOM   1443   CG LEU B  90      27.034  22.469  21.626  2.00  1.00            
ATOM   1444  CD1 LEU B  90      25.622  23.076  21.585  2.00  1.00            
ATOM   1445  CD2 LEU B  90      27.841  22.923  22.855  2.00  1.00            
ATOM   1446    C LEU B  90      28.288  18.853  21.705  2.00  1.00            
ATOM   1447    O LEU B  90      28.267  18.366  22.830  2.00  1.00            
ATOM   1448    N THR B  91      28.133  18.108  20.596  3.00  1.00            
ATOM   1449   CA THR B  91      28.027  16.681  20.707  3.00  1.00            
ATOM   1450   CB THR B  91      27.616  16.015  19.425  3.00  1.00            
ATOM   1451  OG1 THR B  91      27.306  14.649  19.664  3.00  1.00            
ATOM   1452  CG2 THR B  91      28.749  16.134  18.392  3.00  1.00            
ATOM   1453    C THR B  91      29.329  16.121  21.142  3.00  1.00            
ATOM   1454    O THR B  91      29.390  15.215  21.972  3.00  1.00            
ATOM   1455    N GLN B  92      30.418  16.680  20.600  3.00  1.00            
ATOM   1456   CA GLN B  92      31.708  16.152  20.888  3.00  1.00            
ATOM   1457   CB GLN B  92      32.818  16.983  20.221  3.00  1.00            
ATOM   1458   CG GLN B  92      34.227  16.455  20.484  3.00  1.00            
ATOM   1459   CD GLN B  92      34.356  15.144  19.725  3.00  1.00            
ATOM   1460  OE1 GLN B  92      33.462  14.760  18.971  3.00  1.00            
ATOM   1461  NE2 GLN B  92      35.498  14.434  19.926  3.00  1.00            
ATOM   1462    C GLN B  92      31.909  16.255  22.353  3.00  1.00            
ATOM   1463    O GLN B  92      32.371  15.321  23.007  3.00  1.00            
ATOM   1464    N ILE B  93      31.544  17.417  22.906  3.00  1.00            
ATOM   1465   CA ILE B  93      31.629  17.609  24.314  3.00  1.00            
ATOM   1466   CB ILE B  93      31.276  18.996  24.734  3.00  1.00            
ATOM   1467  CG1 ILE B  93      32.053  20.039  23.922  3.00  1.00            
ATOM   1468  CG2 ILE B  93      31.520  19.090  26.250  3.00  1.00            
ATOM   1469  CD1 ILE B  93      31.365  21.401  23.933  3.00  1.00            
ATOM   1470    C ILE B  93      30.501  16.788  24.823  3.00  1.00            
ATOM   1471    O ILE B  93      29.505  16.614  24.128  3.00  1.00            
ATOM   1472    N GLY B  94      30.606  16.159  25.994  3.00  1.00            
ATOM   1473   CA GLY B  94      29.350  15.576  26.332  3.00  1.00            
ATOM   1474    C GLY B  94      28.486  16.747  26.670  3.00  1.00            
ATOM   1475    O GLY B  94      28.834  17.556  27.529  3.00  1.00            
ATOM   1476    N CYS B  95      27.331  16.880  25.996  1.00  1.00            
ATOM   1477   CA CYS B  95      26.498  18.004  26.294  1.00  1.00            
ATOM   1478   CB CYS B  95      26.825  19.245  25.448  1.00  1.00            
ATOM   1479   SG CYS B  95      25.610  20.578  25.677  1.00  1.00            
ATOM   1480    C CYS B  95      25.095  17.638  25.951  1.00  1.00            
ATOM   1481    O CYS B  95      24.848  16.964  24.951  1.00  1.00            
ATOM   1482    N THR B  96      24.132  18.066  26.791  4.00  1.00            
ATOM   1483   CA THR B  96      22.768  17.791  26.468  4.00  1.00            
ATOM   1484   CB THR B  96      22.275  16.459  26.960  4.00  1.00            
ATOM   1485  OG1 THR B  96      22.275  16.433  28.379  4.00  1.00            
ATOM   1486  CG2 THR B  96      23.182  15.345  26.407  4.00  1.00            
ATOM   1487    C THR B  96      21.911  18.803  27.120  4.00  1.00            
ATOM   1488    O THR B  96      22.360  19.584  27.959  4.00  1.00            
ATOM   1489    N LEU B  97      20.632  18.813  26.712  4.00  1.00            
ATOM   1490   CA LEU B  97      19.696  19.675  27.346  4.00  1.00            
ATOM   1491   CB LEU B  97      18.840  20.524  26.397  4.00  1.00            
ATOM   1492   CG LEU B  97      19.635  21.677  25.760  4.00  1.00            
ATOM   1493  CD1 LEU B  97      20.773  21.156  24.871  4.00  1.00            
ATOM   1494  CD2 LEU B  97      18.705  22.655  25.029  4.00  1.00            
ATOM   1495    C LEU B  97      18.807  18.835  28.168  4.00  1.00            
ATOM   1496    O LEU B  97      18.320  17.795  27.729  4.00  1.00            
ATOM   1497    N ASN B  98      18.595  19.267  29.418  4.00  1.00            
ATOM   1498   CA ASN B  98      17.759  18.470  30.239  4.00  1.00            
ATOM   1499   CB ASN B  98      18.434  17.933  31.511  4.00  1.00            
ATOM   1500   CG ASN B  98      19.231  16.710  31.090  4.00  1.00            
ATOM   1501  OD1 ASN B  98      20.333  16.462  31.576  4.00  1.00            
ATOM   1502  ND2 ASN B  98      18.647  15.914  30.155  4.00  1.00            
ATOM   1503    C ASN B  98      16.572  19.258  30.647  4.00  1.00            
ATOM   1504    O ASN B  98      16.643  20.462  30.891  4.00  1.00            
ATOM   1505    N PHE B  99      15.427  18.558  30.703  1.00  1.00            
ATOM   1506   CA PHE B  99      14.192  19.159  31.083  1.00  1.00            
ATOM   1507   CB PHE B  99      13.084  18.920  30.043  1.00  1.00            
ATOM   1508   CG PHE B  99      13.474  19.717  28.850  1.00  1.00            
ATOM   1509  CD1 PHE B  99      14.524  19.312  28.059  1.00  1.00            
ATOM   1510  CD2 PHE B  99      12.823  20.890  28.548  1.00  1.00            
ATOM   1511  CE1 PHE B  99      14.896  20.053  26.963  1.00  1.00            
ATOM   1512  CE2 PHE B  99      13.190  21.634  27.452  1.00  1.00            
ATOM   1513   CZ PHE B  99      14.230  21.214  26.657  1.00  1.00            
ATOM   1514    C PHE B  99      13.765  18.478  32.372  1.00  1.00            
ATOM   1515    O PHE B  99      14.180  17.308  32.588  1.00  1.00            
ATOM   1516  OXT PHE B  99      13.019  19.118  33.159  1.00  1.00            
ATOM   1517    N ASN C   1      37.016  12.977  13.203  4.00  0.00            
ATOM   1518   CA ASN C   1      37.386  13.726  11.981  4.00  0.00            
ATOM   1519   CB ASN C   1      36.989  12.937  10.723  4.00  0.00            
ATOM   1520   CG ASN C   1      37.891  11.717  10.638  4.00  0.00            
ATOM   1521  OD1 ASN C   1      39.079  11.786  10.953  4.00  0.00            
ATOM   1522  ND2 ASN C   1      37.313  10.565  10.203  4.00  0.00            
ATOM   1523    C ASN C   1      36.714  15.052  11.931  4.00  0.00            
ATOM   1524    O ASN C   1      36.591  15.747  12.938  4.00  0.00            
ATOM   1525    N VAL C   2      36.257  15.422  10.723  4.00  0.00            
ATOM   1526   CA VAL C   2      35.719  16.720  10.472  4.00  0.00            
ATOM   1527   CB VAL C   2      35.406  16.940   9.022  4.00  0.00            
ATOM   1528  CG1 VAL C   2      36.726  16.915   8.236  4.00  0.00            
ATOM   1529  CG2 VAL C   2      34.405  15.865   8.565  4.00  0.00            
ATOM   1530    C VAL C   2      34.474  17.025  11.249  4.00  0.00            
ATOM   1531    O VAL C   2      34.416  18.063  11.906  4.00  0.00            
ATOM   1532    N VAL C   3      33.469  16.121  11.216  4.00  0.00            
ATOM   1533   CA VAL C   3      32.151  16.378  11.740  4.00  0.00            
ATOM   1534   CB VAL C   3      32.072  17.197  13.001  4.00  0.00            
ATOM   1535  CG1 VAL C   3      30.596  17.363  13.407  4.00  0.00            
ATOM   1536  CG2 VAL C   3      32.921  16.497  14.073  4.00  0.00            
ATOM   1537    C VAL C   3      31.504  17.094  10.600  4.00  0.00            
ATOM   1538    O VAL C   3      32.191  17.393   9.625  4.00  0.00            
ATOM   1539    N ASN C   4      30.192  17.397  10.620  4.00  0.00            
ATOM   1540   CA ASN C   4      29.781  17.935   9.362  4.00  0.00            
ATOM   1541   CB ASN C   4      29.321  16.851   8.367  4.00  0.00            
ATOM   1542   CG ASN C   4      30.533  16.074   7.878  4.00  0.00            
ATOM   1543  OD1 ASN C   4      30.835  14.991   8.374  4.00  0.00            
ATOM   1544  ND2 ASN C   4      31.246  16.643   6.869  4.00  0.00            
ATOM   1545    C ASN C   4      28.665  18.885   9.421  4.00  0.00            
ATOM   1546    O ASN C   4      28.233  19.353  10.473  4.00  0.00            
ATOM   1547    N SER C   5      28.190  19.178   8.196  4.00  0.00            
ATOM   1548   CA SER C   5      27.171  20.139   8.029  4.00  0.00            
ATOM   1549   CB SER C   5      27.700  21.586   8.019  4.00  0.00            
ATOM   1550   OG SER C   5      28.610  21.777   6.947  4.00  0.00            
ATOM   1551    C SER C   5      26.393  19.919   6.782  4.00  0.00            
ATOM   1552    O SER C   5      25.937  18.814   6.491  4.00  0.00            
ATOM   1553    N GLY C   6      26.238  21.008   6.004  4.00  0.00            
ATOM   1554   CA GLY C   6      25.262  21.023   4.963  4.00  0.00            
ATOM   1555    C GLY C   6      24.122  21.485   5.778  4.00  0.00            
ATOM   1556    O GLY C   6      22.944  21.364   5.443  4.00  0.00            
ATOM   1557    N GLY C   7      24.543  22.049   6.923  4.00  0.00            
ATOM   1558   CA GLY C   7      23.693  22.396   8.000  4.00  0.00            
ATOM   1559    C GLY C   7      23.224  23.786   8.013  4.00  0.00            
ATOM   1560    O GLY C   7      23.332  24.536   7.044  4.00  0.00            
ATOM   1561    N MET C   8      22.664  24.136   9.184  4.00  0.00            
ATOM   1562   CA MET C   8      22.096  25.422   9.287  4.00  0.00            
ATOM   1563   CB MET C   8      20.566  25.413   9.133  4.00  0.00            
ATOM   1564   CG MET C   8      19.855  24.834  10.357  4.00  0.00            
ATOM   1565   SD MET C   8      18.056  24.643  10.185  4.00  0.00            
ATOM   1566   CE MET C   8      18.154  23.096   9.238  4.00  0.00            
ATOM   1567    C MET C   8      22.380  26.067  10.592  4.00  0.00            
ATOM   1568    O MET C   8      22.361  25.442  11.653  4.00  0.00            
ATOM   1569    N VAL C   9      22.678  27.371  10.501  4.00  0.00            
ATOM   1570   CA VAL C   9      23.029  28.162  11.628  4.00  0.00            
ATOM   1571   CB VAL C   9      23.727  29.427  11.238  4.00  0.00            
ATOM   1572  CG1 VAL C   9      23.943  30.279  12.500  4.00  0.00            
ATOM   1573  CG2 VAL C   9      25.027  29.059  10.504  4.00  0.00            
ATOM   1574    C VAL C   9      21.933  28.540  12.575  4.00  0.00            
ATOM   1575    O VAL C   9      22.014  28.277  13.774  4.00  0.00            
ATOM   1576    N MET C  10      20.864  29.157  12.054  4.00  0.00            
ATOM   1577   CA MET C  10      19.771  29.633  12.852  4.00  0.00            
ATOM   1578   CB MET C  10      18.762  28.536  13.249  4.00  0.00            
ATOM   1579   CG MET C  10      19.341  27.427  14.124  4.00  0.00            
ATOM   1580   SD MET C  10      18.113  26.247  14.765  4.00  0.00            
ATOM   1581   CE MET C  10      17.744  25.466  13.168  4.00  0.00            
ATOM   1582    C MET C  10      20.133  30.434  14.063  4.00  0.00            
ATOM   1583    O MET C  10      19.891  30.013  15.192  4.00  0.00            
ATOM   1584    N MET C  11      20.735  31.620  13.854  4.00  0.00            
ATOM   1585   CA MET C  11      20.926  32.516  14.959  4.00  0.00            
ATOM   1586   CB MET C  11      22.302  33.200  14.981  4.00  0.00            
ATOM   1587   CG MET C  11      23.448  32.254  15.329  4.00  0.00            
ATOM   1588   SD MET C  11      23.272  31.473  16.960  4.00  0.00            
ATOM   1589   CE MET C  11      22.944  33.039  17.820  4.00  0.00            
ATOM   1590    C MET C  11      19.913  33.579  14.784  4.00  0.00            
ATOM   1591    O MET C  11      19.790  34.164  13.709  4.00  0.00            
ATOM   1592    N VAL C  12      19.123  33.836  15.836  4.00  0.00            
ATOM   1593   CA VAL C  12      18.129  34.837  15.644  4.00  0.00            
ATOM   1594   CB VAL C  12      16.756  34.238  15.590  4.00  0.00            
ATOM   1595  CG1 VAL C  12      15.729  35.372  15.479  4.00  0.00            
ATOM   1596  CG2 VAL C  12      16.703  33.202  14.453  4.00  0.00            
ATOM   1597    C VAL C  12      18.123  35.734  16.820  4.00  0.00            
ATOM   1598    O VAL C  12      17.597  35.409  17.883  4.00  0.00            
ATOM   1599    N PRO C  13      18.713  36.864  16.641  4.00  0.00            
ATOM   1600   CA PRO C  13      18.517  37.864  17.635  4.00  0.00            
ATOM   1601   CD PRO C  13      20.074  36.885  16.134  4.00  0.00            
ATOM   1602   CB PRO C  13      19.715  38.815  17.537  4.00  0.00            
ATOM   1603   CG PRO C  13      20.482  38.356  16.283  4.00  0.00            
ATOM   1604    C PRO C  13      17.191  38.476  17.347  4.00  0.00            
ATOM   1605    O PRO C  13      16.715  38.348  16.221  4.00  0.00            
ATOM   1606    N GLY C  14      16.561  39.130  18.338  4.00  0.00            
ATOM   1607   CA GLY C  14      15.279  39.687  18.042  4.00  0.00            
ATOM   1608    C GLY C  14      15.260  41.085  18.526  4.00  0.00            
ATOM   1609    O GLY C  14      15.825  41.414  19.567  4.00  0.00            
ATOM   1610    N ALA C  15      14.589  41.952  17.753  4.00  0.00            
ATOM   1611   CA ALA C  15      14.483  43.306  18.170  4.00  0.00            
ATOM   1612   CB ALA C  15      15.167  44.301  17.219  4.00  0.00            
ATOM   1613    C ALA C  15      13.029  43.632  18.188  4.00  0.00            
ATOM   1614    O ALA C  15      12.276  43.215  17.310  4.00  0.00            
ATOM   1615    N GLY C  16      12.592  44.390  19.209  4.00  0.00            
ATOM   1616   CA GLY C  16      11.206  44.736  19.284  4.00  0.00            
ATOM   1617    C GLY C  16      11.113  45.963  20.178  4.00  0.00            
ATOM   1618    O GLY C  16      10.363  45.908  21.190  4.00  0.00            
ATOM   1619  OXT GLY C  16      11.794  46.974  19.860  4.00  0.00            
END
