# Supplementary material for: Integrative modeling of diverse protein-peptide systems using CABS-dock
Source: PLoS Comput Biol. 2023 Jul 5;19(7):e1011275. doi: 10.1371/journal.pcbi.1011275 (PMC10351741; doi:10.1371/journal.pcbi.1011275)
Supplement: S1 File — Files in pdb format containing atomic coordinates of the structures obtained in this study: the highest-scored amyloid models and 10 examples of the docked peptide for each enzyme-substrate complex. (ZIP) [file pcbi.1011275.s006.zip › 15_HIV1_NVVNSGGMVMMVPGAG/503.pdb]

CRYST1    0.000    0.000    0.000   0.00   0.00   0.00 P 1           1
ATOM      1    N PRO A   1      12.729  14.263  27.586  1.00  1.00            
ATOM      2   CA PRO A   1      13.812  13.679  28.428  1.00  1.00            
ATOM      3   CD PRO A   1      12.023  13.164  26.838  1.00  1.00            
ATOM      4   CB PRO A   1      13.854  12.188  28.096  1.00  1.00            
ATOM      5   CG PRO A   1      12.470  11.864  27.518  1.00  1.00            
ATOM      6    C PRO A   1      15.052  14.382  27.983  1.00  1.00            
ATOM      7    O PRO A   1      14.963  15.226  27.094  1.00  1.00            
ATOM      8    N GLN A   2      16.223  14.040  28.555  4.00  1.00            
ATOM      9   CA GLN A   2      17.414  14.731  28.156  4.00  1.00            
ATOM     10   CB GLN A   2      18.697  14.244  28.849  4.00  1.00            
ATOM     11   CG GLN A   2      18.634  14.318  30.373  4.00  1.00            
ATOM     12   CD GLN A   2      18.096  12.980  30.863  4.00  1.00            
ATOM     13  OE1 GLN A   2      18.637  11.926  30.529  4.00  1.00            
ATOM     14  NE2 GLN A   2      17.001  13.013  31.668  4.00  1.00            
ATOM     15    C GLN A   2      17.577  14.493  26.700  4.00  1.00            
ATOM     16    O GLN A   2      17.455  13.365  26.226  4.00  1.00            
ATOM     17    N ILE A   3      17.824  15.572  25.938  4.00  1.00            
ATOM     18   CA ILE A   3      18.016  15.360  24.541  4.00  1.00            
ATOM     19   CB ILE A   3      17.117  16.170  23.651  4.00  1.00            
ATOM     20  CG1 ILE A   3      15.645  15.794  23.907  4.00  1.00            
ATOM     21  CG2 ILE A   3      17.549  15.919  22.196  4.00  1.00            
ATOM     22  CD1 ILE A   3      14.647  16.675  23.155  4.00  1.00            
ATOM     23    C ILE A   3      19.438  15.712  24.244  4.00  1.00            
ATOM     24    O ILE A   3      19.913  16.781  24.625  4.00  1.00            
ATOM     25    N THR A   4      20.168  14.797  23.572  1.00  1.00            
ATOM     26   CA THR A   4      21.551  15.057  23.305  1.00  1.00            
ATOM     27   CB THR A   4      22.410  13.832  23.196  1.00  1.00            
ATOM     28  OG1 THR A   4      21.999  13.027  22.100  1.00  1.00            
ATOM     29  CG2 THR A   4      22.305  13.041  24.509  1.00  1.00            
ATOM     30    C THR A   4      21.681  15.781  22.024  1.00  1.00            
ATOM     31    O THR A   4      20.784  15.749  21.184  1.00  1.00            
ATOM     32    N LEU A   5      22.819  16.476  21.838  1.00  1.00            
ATOM     33   CA LEU A   5      22.926  17.108  20.571  1.00  1.00            
ATOM     34   CB LEU A   5      23.561  18.511  20.535  1.00  1.00            
ATOM     35   CG LEU A   5      22.760  19.581  21.302  1.00  1.00            
ATOM     36  CD1 LEU A   5      23.101  20.992  20.793  1.00  1.00            
ATOM     37  CD2 LEU A   5      21.257  19.270  21.322  1.00  1.00            
ATOM     38    C LEU A   5      23.716  16.222  19.675  1.00  1.00            
ATOM     39    O LEU A   5      24.873  15.889  19.923  1.00  1.00            
ATOM     40    N TRP A   6      23.031  15.806  18.601  1.00  1.00            
ATOM     41   CA TRP A   6      23.465  14.984  17.517  1.00  1.00            
ATOM     42   CB TRP A   6      23.171  13.490  17.741  1.00  1.00            
ATOM     43   CG TRP A   6      23.734  12.549  16.699  1.00  1.00            
ATOM     44  CD2 TRP A   6      25.039  11.955  16.779  1.00  1.00            
ATOM     45  CD1 TRP A   6      23.160  12.066  15.560  1.00  1.00            
ATOM     46  NE1 TRP A   6      24.024  11.200  14.931  1.00  1.00            
ATOM     47  CE2 TRP A   6      25.186  11.123  15.671  1.00  1.00            
ATOM     48  CE3 TRP A   6      26.034  12.088  17.707  1.00  1.00            
ATOM     49  CZ2 TRP A   6      26.332  10.405  15.471  1.00  1.00            
ATOM     50  CZ3 TRP A   6      27.193  11.368  17.497  1.00  1.00            
ATOM     51  CH2 TRP A   6      27.338  10.542  16.401  1.00  1.00            
ATOM     52    C TRP A   6      22.548  15.503  16.465  1.00  1.00            
ATOM     53    O TRP A   6      22.378  16.716  16.346  1.00  1.00            
ATOM     54    N LYS A   7      21.927  14.640  15.653  1.00  1.00            
ATOM     55   CA LYS A   7      21.004  15.276  14.764  1.00  1.00            
ATOM     56   CB LYS A   7      20.395  14.353  13.693  1.00  1.00            
ATOM     57   CG LYS A   7      21.375  14.004  12.573  1.00  1.00            
ATOM     58   CD LYS A   7      20.855  12.942  11.603  1.00  1.00            
ATOM     59   CE LYS A   7      21.764  12.722  10.391  1.00  1.00            
ATOM     60   NZ LYS A   7      21.127  11.767   9.456  1.00  1.00            
ATOM     61    C LYS A   7      19.883  15.822  15.597  1.00  1.00            
ATOM     62    O LYS A   7      19.357  15.097  16.440  1.00  1.00            
ATOM     63    N ARG A   8      19.550  17.134  15.406  1.00  1.00            
ATOM     64   CA ARG A   8      18.418  17.804  16.013  1.00  1.00            
ATOM     65   CB ARG A   8      17.269  16.833  16.383  1.00  1.00            
ATOM     66   CG ARG A   8      16.544  16.237  15.171  1.00  1.00            
ATOM     67   CD ARG A   8      15.572  15.110  15.528  1.00  1.00            
ATOM     68   NE ARG A   8      16.396  13.965  16.005  1.00  1.00            
ATOM     69   CZ ARG A   8      16.756  13.885  17.318  1.00  1.00            
ATOM     70  NH1 ARG A   8      16.299  14.815  18.207  1.00  1.00            
ATOM     71  NH2 ARG A   8      17.581  12.879  17.735  1.00  1.00            
ATOM     72    C ARG A   8      18.835  18.736  17.126  1.00  1.00            
ATOM     73    O ARG A   8      19.952  19.236  17.004  1.00  1.00            
ATOM     74    N PRO A   9      18.133  19.098  18.208  1.00  1.00            
ATOM     75   CA PRO A   9      16.809  18.664  18.634  1.00  1.00            
ATOM     76   CD PRO A   9      18.951  19.385  19.371  1.00  1.00            
ATOM     77   CB PRO A   9      16.687  19.005  20.114  1.00  1.00            
ATOM     78   CG PRO A   9      18.137  18.971  20.602  1.00  1.00            
ATOM     79    C PRO A   9      15.588  19.064  17.874  1.00  1.00            
ATOM     80    O PRO A   9      15.570  20.113  17.234  1.00  1.00            
ATOM     81    N LEU A  10      14.561  18.186  17.949  4.00  1.00            
ATOM     82   CA LEU A  10      13.252  18.360  17.384  4.00  1.00            
ATOM     83   CB LEU A  10      12.928  17.372  16.251  4.00  1.00            
ATOM     84   CG LEU A  10      11.509  17.540  15.675  4.00  1.00            
ATOM     85  CD1 LEU A  10      11.381  18.859  14.896  4.00  1.00            
ATOM     86  CD2 LEU A  10      11.073  16.304  14.869  4.00  1.00            
ATOM     87    C LEU A  10      12.286  18.020  18.472  4.00  1.00            
ATOM     88    O LEU A  10      12.575  17.177  19.319  4.00  1.00            
ATOM     89    N VAL A  11      11.113  18.682  18.493  4.00  1.00            
ATOM     90   CA VAL A  11      10.139  18.356  19.494  4.00  1.00            
ATOM     91   CB VAL A  11      10.267  19.222  20.717  4.00  1.00            
ATOM     92  CG1 VAL A  11       9.134  18.887  21.701  4.00  1.00            
ATOM     93  CG2 VAL A  11      11.685  19.050  21.290  4.00  1.00            
ATOM     94    C VAL A  11       8.810  18.651  18.914  4.00  1.00            
ATOM     95    O VAL A  11       8.683  19.499  18.033  4.00  1.00            
ATOM     96    N THR A  12       7.773  17.953  19.406  4.00  1.00            
ATOM     97   CA THR A  12       6.471  18.222  18.891  4.00  1.00            
ATOM     98   CB THR A  12       5.529  17.062  19.024  4.00  1.00            
ATOM     99  OG1 THR A  12       6.046  15.930  18.337  4.00  1.00            
ATOM    100  CG2 THR A  12       4.171  17.465  18.430  4.00  1.00            
ATOM    101    C THR A  12       5.935  19.362  19.709  4.00  1.00            
ATOM    102    O THR A  12       5.881  19.270  20.934  4.00  1.00            
ATOM    103    N ILE A  13       5.556  20.487  19.059  4.00  1.00            
ATOM    104   CA ILE A  13       5.077  21.609  19.825  4.00  1.00            
ATOM    105   CB ILE A  13       5.944  22.840  19.756  4.00  1.00            
ATOM    106  CG1 ILE A  13       5.992  23.406  18.327  4.00  1.00            
ATOM    107  CG2 ILE A  13       7.324  22.504  20.354  4.00  1.00            
ATOM    108  CD1 ILE A  13       6.568  22.443  17.296  4.00  1.00            
ATOM    109    C ILE A  13       3.707  21.998  19.360  4.00  1.00            
ATOM    110    O ILE A  13       3.490  22.296  18.189  4.00  1.00            
ATOM    111    N ARG A  14       2.742  22.058  20.298  4.00  1.00            
ATOM    112   CA ARG A  14       1.379  22.318  19.927  4.00  1.00            
ATOM    113   CB ARG A  14       0.379  21.541  20.788  4.00  1.00            
ATOM    114   CG ARG A  14      -1.067  21.828  20.414  4.00  1.00            
ATOM    115   CD ARG A  14      -2.051  21.295  21.449  4.00  1.00            
ATOM    116   NE ARG A  14      -3.418  21.649  20.987  4.00  1.00            
ATOM    117   CZ ARG A  14      -4.433  21.730  21.894  4.00  1.00            
ATOM    118  NH1 ARG A  14      -4.188  21.503  23.218  4.00  1.00            
ATOM    119  NH2 ARG A  14      -5.698  22.024  21.472  4.00  1.00            
ATOM    120    C ARG A  14       1.059  23.771  20.079  4.00  1.00            
ATOM    121    O ARG A  14       1.222  24.343  21.154  4.00  1.00            
ATOM    122    N ILE A  15       0.627  24.413  18.971  4.00  1.00            
ATOM    123   CA ILE A  15       0.182  25.781  19.003  4.00  1.00            
ATOM    124   CB ILE A  15       1.203  26.760  18.477  4.00  1.00            
ATOM    125  CG1 ILE A  15       0.747  28.210  18.706  4.00  1.00            
ATOM    126  CG2 ILE A  15       1.502  26.421  17.008  4.00  1.00            
ATOM    127  CD1 ILE A  15       1.841  29.245  18.436  4.00  1.00            
ATOM    128    C ILE A  15      -1.030  25.858  18.114  4.00  1.00            
ATOM    129    O ILE A  15      -1.022  25.356  16.989  4.00  1.00            
ATOM    130    N GLY A  16      -2.130  26.457  18.612  3.00  1.00            
ATOM    131   CA GLY A  16      -3.294  26.670  17.796  3.00  1.00            
ATOM    132    C GLY A  16      -3.999  25.381  17.506  3.00  1.00            
ATOM    133    O GLY A  16      -4.733  25.289  16.523  3.00  1.00            
ATOM    134    N GLY A  17      -3.810  24.345  18.341  3.00  1.00            
ATOM    135   CA GLY A  17      -4.529  23.131  18.081  3.00  1.00            
ATOM    136    C GLY A  17      -3.784  22.364  17.037  3.00  1.00            
ATOM    137    O GLY A  17      -4.308  21.402  16.476  3.00  1.00            
ATOM    138    N GLN A  18      -2.532  22.768  16.743  4.00  1.00            
ATOM    139   CA GLN A  18      -1.807  22.082  15.714  4.00  1.00            
ATOM    140   CB GLN A  18      -1.414  23.004  14.549  4.00  1.00            
ATOM    141   CG GLN A  18      -2.656  23.458  13.773  4.00  1.00            
ATOM    142   CD GLN A  18      -2.274  24.557  12.798  4.00  1.00            
ATOM    143  OE1 GLN A  18      -2.626  25.718  12.996  4.00  1.00            
ATOM    144  NE2 GLN A  18      -1.541  24.189  11.712  4.00  1.00            
ATOM    145    C GLN A  18      -0.588  21.428  16.311  4.00  1.00            
ATOM    146    O GLN A  18      -0.042  21.887  17.314  4.00  1.00            
ATOM    147    N LEU A  19      -0.163  20.297  15.703  4.00  1.00            
ATOM    148   CA LEU A  19       0.896  19.448  16.196  4.00  1.00            
ATOM    149   CB LEU A  19       1.040  18.147  15.386  4.00  1.00            
ATOM    150   CG LEU A  19      -0.213  17.251  15.392  4.00  1.00            
ATOM    151  CD1 LEU A  19      -0.553  16.753  16.806  4.00  1.00            
ATOM    152  CD2 LEU A  19      -1.394  17.942  14.690  4.00  1.00            
ATOM    153    C LEU A  19       2.262  20.076  16.196  4.00  1.00            
ATOM    154    O LEU A  19       2.941  20.032  17.220  4.00  1.00            
ATOM    155    N LYS A  20       2.693  20.657  15.055  4.00  1.00            
ATOM    156   CA LYS A  20       3.970  21.302  14.866  4.00  1.00            
ATOM    157   CB LYS A  20       4.100  22.680  15.547  4.00  1.00            
ATOM    158   CG LYS A  20       3.469  23.818  14.743  4.00  1.00            
ATOM    159   CD LYS A  20       1.948  23.722  14.603  4.00  1.00            
ATOM    160   CE LYS A  20       1.368  24.772  13.655  4.00  1.00            
ATOM    161   NZ LYS A  20       1.849  24.512  12.280  4.00  1.00            
ATOM    162    C LYS A  20       5.170  20.483  15.213  4.00  1.00            
ATOM    163    O LYS A  20       5.147  19.599  16.065  4.00  1.00            
ATOM    164    N GLU A  21       6.263  20.763  14.468  4.00  1.00            
ATOM    165   CA GLU A  21       7.563  20.214  14.719  4.00  1.00            
ATOM    166   CB GLU A  21       8.270  19.624  13.485  4.00  1.00            
ATOM    167   CG GLU A  21       7.647  18.313  12.995  4.00  1.00            
ATOM    168   CD GLU A  21       8.637  17.639  12.054  4.00  1.00            
ATOM    169  OE1 GLU A  21       9.857  17.675  12.364  4.00  1.00            
ATOM    170  OE2 GLU A  21       8.187  17.074  11.022  4.00  1.00            
ATOM    171    C GLU A  21       8.351  21.394  15.199  4.00  1.00            
ATOM    172    O GLU A  21       8.065  22.522  14.803  4.00  1.00            
ATOM    173    N ALA A  22       9.346  21.195  16.088  4.00  1.00            
ATOM    174   CA ALA A  22       9.992  22.363  16.616  4.00  1.00            
ATOM    175   CB ALA A  22       9.532  22.727  18.036  4.00  1.00            
ATOM    176    C ALA A  22      11.461  22.154  16.695  4.00  1.00            
ATOM    177    O ALA A  22      11.979  21.075  16.416  4.00  1.00            
ATOM    178    N LEU A  23      12.178  23.245  17.029  4.00  1.00            
ATOM    179   CA LEU A  23      13.595  23.150  17.161  4.00  1.00            
ATOM    180   CB LEU A  23      14.315  23.853  15.993  4.00  1.00            
ATOM    181   CG LEU A  23      15.789  23.462  15.769  4.00  1.00            
ATOM    182  CD1 LEU A  23      16.652  23.670  17.016  4.00  1.00            
ATOM    183  CD2 LEU A  23      15.899  22.055  15.161  4.00  1.00            
ATOM    184    C LEU A  23      13.934  23.896  18.409  4.00  1.00            
ATOM    185    O LEU A  23      13.684  25.097  18.507  4.00  1.00            
ATOM    186    N LEU A  24      14.505  23.201  19.411  4.00  1.00            
ATOM    187   CA LEU A  24      14.852  23.895  20.617  4.00  1.00            
ATOM    188   CB LEU A  24      15.195  22.977  21.809  4.00  1.00            
ATOM    189   CG LEU A  24      14.016  22.159  22.369  4.00  1.00            
ATOM    190  CD1 LEU A  24      14.468  21.282  23.548  4.00  1.00            
ATOM    191  CD2 LEU A  24      12.823  23.065  22.726  4.00  1.00            
ATOM    192    C LEU A  24      16.092  24.648  20.327  4.00  1.00            
ATOM    193    O LEU A  24      17.063  24.086  19.825  4.00  1.00            
ATOM    194    N ASP A  25      16.088  25.955  20.629  1.00  1.00            
ATOM    195   CA ASP A  25      17.279  26.690  20.363  1.00  1.00            
ATOM    196   CB ASP A  25      17.126  27.832  19.341  1.00  1.00            
ATOM    197   CG ASP A  25      16.982  27.264  17.936  1.00  1.00            
ATOM    198  OD1 ASP A  25      16.230  26.269  17.770  1.00  1.00            
ATOM    199  OD2 ASP A  25      17.644  27.815  17.014  1.00  1.00            
ATOM    200    C ASP A  25      17.720  27.353  21.603  1.00  1.00            
ATOM    201    O ASP A  25      16.993  28.147  22.198  1.00  1.00            
ATOM    202    N THR A  26      18.940  27.018  22.037  3.00  1.00            
ATOM    203   CA THR A  26      19.482  27.717  23.145  3.00  1.00            
ATOM    204   CB THR A  26      20.819  27.178  23.556  3.00  1.00            
ATOM    205  OG1 THR A  26      20.710  25.801  23.884  3.00  1.00            
ATOM    206  CG2 THR A  26      21.318  27.974  24.773  3.00  1.00            
ATOM    207    C THR A  26      19.698  29.109  22.645  3.00  1.00            
ATOM    208    O THR A  26      19.455  30.084  23.354  3.00  1.00            
ATOM    209    N GLY A  27      20.147  29.224  21.375  3.00  1.00            
ATOM    210   CA GLY A  27      20.460  30.514  20.831  3.00  1.00            
ATOM    211    C GLY A  27      19.313  30.993  19.993  3.00  1.00            
ATOM    212    O GLY A  27      19.188  30.646  18.820  3.00  1.00            
ATOM    213    N ALA A  28      18.436  31.812  20.606  1.00  1.00            
ATOM    214   CA ALA A  28      17.349  32.462  19.931  1.00  1.00            
ATOM    215   CB ALA A  28      16.394  31.475  19.238  1.00  1.00            
ATOM    216    C ALA A  28      16.584  33.135  21.022  1.00  1.00            
ATOM    217    O ALA A  28      16.154  32.484  21.973  1.00  1.00            
ATOM    218    N ASP A  29      16.404  34.463  20.931  1.00  1.00            
ATOM    219   CA ASP A  29      15.700  35.128  21.985  1.00  1.00            
ATOM    220   CB ASP A  29      15.785  36.662  21.894  1.00  1.00            
ATOM    221   CG ASP A  29      15.262  37.252  23.200  1.00  1.00            
ATOM    222  OD1 ASP A  29      14.100  36.951  23.586  1.00  1.00            
ATOM    223  OD2 ASP A  29      16.027  38.026  23.832  1.00  1.00            
ATOM    224    C ASP A  29      14.256  34.768  21.939  1.00  1.00            
ATOM    225    O ASP A  29      13.665  34.385  22.948  1.00  1.00            
ATOM    226    N ASP A  30      13.650  34.866  20.742  1.00  1.00            
ATOM    227   CA ASP A  30      12.238  34.668  20.667  1.00  1.00            
ATOM    228   CB ASP A  30      11.499  35.914  20.162  1.00  1.00            
ATOM    229   CG ASP A  30      11.672  36.955  21.264  1.00  1.00            
ATOM    230  OD1 ASP A  30      11.725  36.534  22.449  1.00  1.00            
ATOM    231  OD2 ASP A  30      11.766  38.171  20.947  1.00  1.00            
ATOM    232    C ASP A  30      11.934  33.525  19.768  1.00  1.00            
ATOM    233    O ASP A  30      12.750  33.093  18.956  1.00  1.00            
ATOM    234    N THR A  31      10.714  32.994  19.930  1.00  1.00            
ATOM    235   CA THR A  31      10.285  31.867  19.173  1.00  1.00            
ATOM    236   CB THR A  31       9.111  31.165  19.796  1.00  1.00            
ATOM    237  OG1 THR A  31       9.473  30.641  21.063  1.00  1.00            
ATOM    238  CG2 THR A  31       8.614  30.049  18.871  1.00  1.00            
ATOM    239    C THR A  31       9.876  32.299  17.822  1.00  1.00            
ATOM    240    O THR A  31       9.397  33.412  17.611  1.00  1.00            
ATOM    241    N VAL A  32      10.083  31.400  16.848  4.00  1.00            
ATOM    242   CA VAL A  32       9.645  31.729  15.541  4.00  1.00            
ATOM    243   CB VAL A  32      10.749  31.916  14.545  4.00  1.00            
ATOM    244  CG1 VAL A  32      10.107  32.124  13.165  4.00  1.00            
ATOM    245  CG2 VAL A  32      11.621  33.100  14.991  4.00  1.00            
ATOM    246    C VAL A  32       8.774  30.626  15.056  4.00  1.00            
ATOM    247    O VAL A  32       9.114  29.448  15.151  4.00  1.00            
ATOM    248    N LEU A  33       7.603  31.006  14.521  4.00  1.00            
ATOM    249   CA LEU A  33       6.695  30.041  13.995  4.00  1.00            
ATOM    250   CB LEU A  33       5.259  30.210  14.511  4.00  1.00            
ATOM    251   CG LEU A  33       5.076  29.826  15.987  4.00  1.00            
ATOM    252  CD1 LEU A  33       5.162  28.305  16.176  4.00  1.00            
ATOM    253  CD2 LEU A  33       6.052  30.595  16.887  4.00  1.00            
ATOM    254    C LEU A  33       6.636  30.289  12.525  4.00  1.00            
ATOM    255    O LEU A  33       6.902  31.398  12.066  4.00  1.00            
ATOM    256    N GLU A  34       6.318  29.241  11.744  4.00  1.00            
ATOM    257   CA GLU A  34       6.166  29.412  10.331  4.00  1.00            
ATOM    258   CB GLU A  34       6.138  28.092   9.543  4.00  1.00            
ATOM    259   CG GLU A  34       7.508  27.414   9.476  4.00  1.00            
ATOM    260   CD GLU A  34       7.344  26.095   8.739  4.00  1.00            
ATOM    261  OE1 GLU A  34       6.539  26.046   7.771  4.00  1.00            
ATOM    262  OE2 GLU A  34       8.021  25.112   9.140  4.00  1.00            
ATOM    263    C GLU A  34       4.851  30.106  10.181  4.00  1.00            
ATOM    264    O GLU A  34       4.135  30.286  11.165  4.00  1.00            
ATOM    265    N GLU A  35       4.517  30.552   8.955  1.00  1.00            
ATOM    266   CA GLU A  35       3.307  31.295   8.740  1.00  1.00            
ATOM    267   CB GLU A  35       3.054  31.583   7.248  1.00  1.00            
ATOM    268   CG GLU A  35       1.831  32.456   6.960  1.00  1.00            
ATOM    269   CD GLU A  35       1.747  32.635   5.448  1.00  1.00            
ATOM    270  OE1 GLU A  35       2.661  32.124   4.748  1.00  1.00            
ATOM    271  OE2 GLU A  35       0.775  33.280   4.974  1.00  1.00            
ATOM    272    C GLU A  35       2.153  30.510   9.292  1.00  1.00            
ATOM    273    O GLU A  35       1.919  29.364   8.909  1.00  1.00            
ATOM    274    N MET A  36       1.416  31.133  10.239  1.00  1.00            
ATOM    275   CA MET A  36       0.273  30.527  10.869  1.00  1.00            
ATOM    276   CB MET A  36       0.523  30.141  12.337  1.00  1.00            
ATOM    277   CG MET A  36       1.569  29.037  12.500  1.00  1.00            
ATOM    278   SD MET A  36       1.905  28.556  14.221  1.00  1.00            
ATOM    279   CE MET A  36       3.119  27.272  13.800  1.00  1.00            
ATOM    280    C MET A  36      -0.805  31.544  10.856  1.00  1.00            
ATOM    281    O MET A  36      -0.561  32.732  11.065  1.00  1.00            
ATOM    282    N ASN A  37      -2.043  31.104  10.582  1.00  1.00            
ATOM    283   CA ASN A  37      -3.069  32.087  10.581  1.00  1.00            
ATOM    284   CB ASN A  37      -4.040  31.942   9.406  1.00  1.00            
ATOM    285   CG ASN A  37      -3.223  32.228   8.151  1.00  1.00            
ATOM    286  OD1 ASN A  37      -2.330  31.464   7.789  1.00  1.00            
ATOM    287  ND2 ASN A  37      -3.529  33.365   7.473  1.00  1.00            
ATOM    288    C ASN A  37      -3.821  31.959  11.860  1.00  1.00            
ATOM    289    O ASN A  37      -4.905  31.381  11.913  1.00  1.00            
ATOM    290    N LEU A  38      -3.248  32.519  12.936  1.00  1.00            
ATOM    291   CA LEU A  38      -3.929  32.489  14.205  1.00  1.00            
ATOM    292   CB LEU A  38      -3.058  32.103  15.406  1.00  1.00            
ATOM    293   CG LEU A  38      -2.636  30.625  15.422  1.00  1.00            
ATOM    294  CD1 LEU A  38      -1.771  30.299  16.652  1.00  1.00            
ATOM    295  CD2 LEU A  38      -3.863  29.705  15.295  1.00  1.00            
ATOM    296    C LEU A  38      -4.428  33.874  14.438  1.00  1.00            
ATOM    297    O LEU A  38      -3.765  34.866  14.132  1.00  1.00            
ATOM    298    N PRO A  39      -5.627  33.935  14.951  1.00  1.00            
ATOM    299   CA PRO A  39      -6.266  35.197  15.218  1.00  1.00            
ATOM    300   CD PRO A  39      -6.578  32.863  14.747  1.00  1.00            
ATOM    301   CB PRO A  39      -7.773  34.899  15.210  1.00  1.00            
ATOM    302   CG PRO A  39      -7.877  33.377  15.383  1.00  1.00            
ATOM    303    C PRO A  39      -5.822  35.796  16.504  1.00  1.00            
ATOM    304    O PRO A  39      -5.223  35.114  17.337  1.00  1.00            
ATOM    305    N GLY A  40      -6.113  37.100  16.681  1.00  1.00            
ATOM    306   CA GLY A  40      -5.754  37.786  17.878  1.00  1.00            
ATOM    307    C GLY A  40      -5.282  39.142  17.474  1.00  1.00            
ATOM    308    O GLY A  40      -5.647  39.657  16.419  1.00  1.00            
ATOM    309    N LYS A  41      -4.455  39.763  18.334  1.00  1.00            
ATOM    310   CA LYS A  41      -3.921  41.065  18.064  1.00  1.00            
ATOM    311   CB LYS A  41      -4.106  42.021  19.249  1.00  1.00            
ATOM    312   CG LYS A  41      -3.550  41.450  20.558  1.00  1.00            
ATOM    313   CD LYS A  41      -3.565  42.446  21.716  1.00  1.00            
ATOM    314   CE LYS A  41      -4.971  42.943  22.054  1.00  1.00            
ATOM    315   NZ LYS A  41      -5.285  42.669  23.475  1.00  1.00            
ATOM    316    C LYS A  41      -2.459  40.886  17.829  1.00  1.00            
ATOM    317    O LYS A  41      -1.841  39.967  18.367  1.00  1.00            
ATOM    318    N TRP A  42      -1.862  41.759  16.995  1.00  1.00            
ATOM    319   CA TRP A  42      -0.484  41.559  16.668  1.00  1.00            
ATOM    320   CB TRP A  42      -0.311  40.963  15.267  1.00  1.00            
ATOM    321   CG TRP A  42      -1.065  41.735  14.208  1.00  1.00            
ATOM    322  CD2 TRP A  42      -2.232  41.234  13.540  1.00  1.00            
ATOM    323  CD1 TRP A  42      -0.821  42.972  13.687  1.00  1.00            
ATOM    324  NE1 TRP A  42      -1.772  43.279  12.743  1.00  1.00            
ATOM    325  CE2 TRP A  42      -2.645  42.215  12.642  1.00  1.00            
ATOM    326  CE3 TRP A  42      -2.902  40.053  13.666  1.00  1.00            
ATOM    327  CZ2 TRP A  42      -3.742  42.028  11.849  1.00  1.00            
ATOM    328  CZ3 TRP A  42      -4.009  39.866  12.868  1.00  1.00            
ATOM    329  CH2 TRP A  42      -4.421  40.834  11.975  1.00  1.00            
ATOM    330    C TRP A  42       0.254  42.843  16.683  1.00  1.00            
ATOM    331    O TRP A  42      -0.306  43.918  16.477  1.00  1.00            
ATOM    332    N LYS A  43       1.564  42.730  16.957  4.00  1.00            
ATOM    333   CA LYS A  43       2.438  43.849  16.896  4.00  1.00            
ATOM    334   CB LYS A  43       3.026  44.262  18.254  4.00  1.00            
ATOM    335   CG LYS A  43       1.993  44.798  19.239  4.00  1.00            
ATOM    336   CD LYS A  43       2.549  44.890  20.659  4.00  1.00            
ATOM    337   CE LYS A  43       1.554  45.419  21.688  4.00  1.00            
ATOM    338   NZ LYS A  43       2.158  45.324  23.033  4.00  1.00            
ATOM    339    C LYS A  43       3.580  43.399  16.066  4.00  1.00            
ATOM    340    O LYS A  43       3.938  42.223  16.084  4.00  1.00            
ATOM    341    N PRO A  44       4.146  44.286  15.301  4.00  0.00            
ATOM    342   CA PRO A  44       5.247  43.843  14.502  4.00  0.00            
ATOM    343   CD PRO A  44       3.351  45.289  14.611  4.00  0.00            
ATOM    344   CB PRO A  44       5.434  44.901  13.421  4.00  0.00            
ATOM    345   CG PRO A  44       4.014  45.465  13.232  4.00  0.00            
ATOM    346    C PRO A  44       6.425  43.653  15.394  4.00  0.00            
ATOM    347    O PRO A  44       6.566  44.391  16.367  4.00  0.00            
ATOM    348    N LYS A  45       7.271  42.659  15.088  4.00  0.00            
ATOM    349   CA LYS A  45       8.445  42.409  15.867  4.00  0.00            
ATOM    350   CB LYS A  45       8.293  41.162  16.753  4.00  0.00            
ATOM    351   CG LYS A  45       9.511  40.851  17.615  4.00  0.00            
ATOM    352   CD LYS A  45       9.765  41.893  18.704  4.00  0.00            
ATOM    353   CE LYS A  45      10.786  41.442  19.748  4.00  0.00            
ATOM    354   NZ LYS A  45      10.208  40.364  20.584  4.00  0.00            
ATOM    355    C LYS A  45       9.502  42.142  14.869  4.00  0.00            
ATOM    356    O LYS A  45       9.252  41.550  13.820  4.00  0.00            
ATOM    357    N MET A  46      10.723  42.595  15.162  4.00  0.00            
ATOM    358   CA MET A  46      11.750  42.347  14.214  4.00  0.00            
ATOM    359   CB MET A  46      12.618  43.583  13.895  4.00  0.00            
ATOM    360   CG MET A  46      13.887  43.262  13.098  4.00  0.00            
ATOM    361   SD MET A  46      14.935  44.694  12.702  4.00  0.00            
ATOM    362   CE MET A  46      14.314  44.933  11.014  4.00  0.00            
ATOM    363    C MET A  46      12.657  41.334  14.800  4.00  0.00            
ATOM    364    O MET A  46      13.002  41.392  15.979  4.00  0.00            
ATOM    365    N ILE A  47      13.051  40.359  13.970  4.00  0.00            
ATOM    366   CA ILE A  47      13.958  39.356  14.416  4.00  0.00            
ATOM    367   CB ILE A  47      13.410  37.977  14.222  4.00  0.00            
ATOM    368  CG1 ILE A  47      12.104  37.823  15.016  4.00  0.00            
ATOM    369  CG2 ILE A  47      14.499  36.970  14.621  4.00  0.00            
ATOM    370  CD1 ILE A  47      11.294  36.592  14.624  4.00  0.00            
ATOM    371    C ILE A  47      15.151  39.503  13.549  4.00  0.00            
ATOM    372    O ILE A  47      15.041  39.468  12.324  4.00  0.00            
ATOM    373    N GLY A  48      16.334  39.685  14.160  4.00  0.00            
ATOM    374   CA GLY A  48      17.483  39.838  13.327  4.00  0.00            
ATOM    375    C GLY A  48      18.115  38.498  13.243  4.00  0.00            
ATOM    376    O GLY A  48      18.757  38.045  14.188  4.00  0.00            
ATOM    377    N GLY A  49      17.955  37.819  12.093  4.00  0.00            
ATOM    378   CA GLY A  49      18.630  36.567  11.972  4.00  0.00            
ATOM    379    C GLY A  49      20.036  37.000  11.947  4.00  0.00            
ATOM    380    O GLY A  49      20.329  38.150  11.624  4.00  0.00            
ATOM    381    N ILE A  50      20.965  36.110  12.290  3.00  0.00            
ATOM    382   CA ILE A  50      22.264  36.673  12.288  3.00  0.00            
ATOM    383   CB ILE A  50      23.312  35.841  12.964  3.00  0.00            
ATOM    384  CG1 ILE A  50      23.529  34.508  12.229  3.00  0.00            
ATOM    385  CG2 ILE A  50      22.898  35.694  14.437  3.00  0.00            
ATOM    386  CD1 ILE A  50      22.295  33.610  12.198  3.00  0.00            
ATOM    387    C ILE A  50      22.681  36.853  10.868  3.00  0.00            
ATOM    388    O ILE A  50      22.593  35.930  10.061  3.00  0.00            
ATOM    389    N GLY A  51      23.119  38.080  10.524  3.00  0.00            
ATOM    390   CA GLY A  51      23.612  38.360   9.207  3.00  0.00            
ATOM    391    C GLY A  51      22.457  38.610   8.289  3.00  0.00            
ATOM    392    O GLY A  51      22.641  38.774   7.085  3.00  0.00            
ATOM    393    N GLY A  52      21.227  38.667   8.834  4.00  0.00            
ATOM    394   CA GLY A  52      20.096  38.871   7.975  4.00  0.00            
ATOM    395    C GLY A  52      19.026  39.513   8.794  4.00  0.00            
ATOM    396    O GLY A  52      19.260  39.899   9.938  4.00  0.00            
ATOM    397    N PHE A  53      17.819  39.658   8.215  4.00  0.00            
ATOM    398   CA PHE A  53      16.756  40.298   8.931  4.00  0.00            
ATOM    399   CB PHE A  53      16.561  41.741   8.450  4.00  0.00            
ATOM    400   CG PHE A  53      16.347  41.638   6.975  4.00  0.00            
ATOM    401  CD1 PHE A  53      17.432  41.568   6.127  4.00  0.00            
ATOM    402  CD2 PHE A  53      15.081  41.590   6.439  4.00  0.00            
ATOM    403  CE1 PHE A  53      17.267  41.466   4.766  4.00  0.00            
ATOM    404  CE2 PHE A  53      14.909  41.487   5.077  4.00  0.00            
ATOM    405   CZ PHE A  53      15.999  41.427   4.240  4.00  0.00            
ATOM    406    C PHE A  53      15.467  39.553   8.683  4.00  0.00            
ATOM    407    O PHE A  53      15.218  39.086   7.573  4.00  0.00            
ATOM    408    N ILE A  54      14.618  39.405   9.730  4.00  0.00            
ATOM    409   CA ILE A  54      13.324  38.781   9.582  4.00  0.00            
ATOM    410   CB ILE A  54      13.167  37.487  10.329  4.00  0.00            
ATOM    411  CG1 ILE A  54      14.105  36.411   9.760  4.00  0.00            
ATOM    412  CG2 ILE A  54      11.677  37.099  10.301  4.00  0.00            
ATOM    413  CD1 ILE A  54      14.221  35.176  10.654  4.00  0.00            
ATOM    414    C ILE A  54      12.300  39.714  10.194  4.00  0.00            
ATOM    415    O ILE A  54      12.366  40.011  11.386  4.00  0.00            
ATOM    416    N LYS A  55      11.327  40.216   9.397  4.00  0.00            
ATOM    417   CA LYS A  55      10.267  41.020   9.962  4.00  0.00            
ATOM    418   CB LYS A  55       9.609  42.045   9.018  4.00  0.00            
ATOM    419   CG LYS A  55      10.429  43.295   8.693  4.00  0.00            
ATOM    420   CD LYS A  55      11.501  43.111   7.620  4.00  0.00            
ATOM    421   CE LYS A  55      12.097  44.434   7.135  4.00  0.00            
ATOM    422   NZ LYS A  55      12.923  44.217   5.924  4.00  0.00            
ATOM    423    C LYS A  55       9.196  40.052  10.305  4.00  0.00            
ATOM    424    O LYS A  55       9.049  39.030   9.638  4.00  0.00            
ATOM    425    N VAL A  56       8.410  40.323  11.362  4.00  0.00            
ATOM    426   CA VAL A  56       7.435  39.321  11.651  4.00  0.00            
ATOM    427   CB VAL A  56       7.915  38.240  12.579  4.00  0.00            
ATOM    428  CG1 VAL A  56       9.110  37.520  11.937  4.00  0.00            
ATOM    429  CG2 VAL A  56       8.222  38.863  13.951  4.00  0.00            
ATOM    430    C VAL A  56       6.230  39.891  12.284  4.00  0.00            
ATOM    431    O VAL A  56       6.155  41.072  12.616  4.00  0.00            
ATOM    432    N ARG A  57       5.235  39.001  12.423  4.00  0.00            
ATOM    433   CA ARG A  57       4.026  39.337  13.081  4.00  0.00            
ATOM    434   CB ARG A  57       2.776  38.687  12.446  4.00  0.00            
ATOM    435   CG ARG A  57       2.509  39.148  11.003  4.00  0.00            
ATOM    436   CD ARG A  57       1.556  40.343  10.884  4.00  0.00            
ATOM    437   NE ARG A  57       1.567  40.792   9.460  4.00  0.00            
ATOM    438   CZ ARG A  57       0.690  40.277   8.546  4.00  0.00            
ATOM    439  NH1 ARG A  57      -0.258  39.371   8.929  4.00  0.00            
ATOM    440  NH2 ARG A  57       0.761  40.670   7.240  4.00  0.00            
ATOM    441    C ARG A  57       4.198  38.826  14.475  4.00  0.00            
ATOM    442    O ARG A  57       4.686  37.716  14.675  4.00  0.00            
ATOM    443    N GLN A  58       3.840  39.641  15.490  4.00  1.00            
ATOM    444   CA GLN A  58       4.052  39.200  16.839  4.00  1.00            
ATOM    445   CB GLN A  58       4.863  40.185  17.691  4.00  1.00            
ATOM    446   CG GLN A  58       5.126  39.659  19.099  4.00  1.00            
ATOM    447   CD GLN A  58       5.989  40.676  19.827  4.00  1.00            
ATOM    448  OE1 GLN A  58       6.075  41.836  19.429  4.00  1.00            
ATOM    449  NE2 GLN A  58       6.651  40.230  20.927  4.00  1.00            
ATOM    450    C GLN A  58       2.727  38.994  17.497  4.00  1.00            
ATOM    451    O GLN A  58       1.776  39.739  17.267  4.00  1.00            
ATOM    452    N TYR A  59       2.632  37.922  18.306  4.00  1.00            
ATOM    453   CA TYR A  59       1.444  37.595  19.040  4.00  1.00            
ATOM    454   CB TYR A  59       0.906  36.219  18.603  4.00  1.00            
ATOM    455   CG TYR A  59      -0.415  35.928  19.220  4.00  1.00            
ATOM    456  CD1 TYR A  59      -1.532  36.606  18.795  4.00  1.00            
ATOM    457  CD2 TYR A  59      -0.545  34.953  20.182  4.00  1.00            
ATOM    458  CE1 TYR A  59      -2.760  36.336  19.346  4.00  1.00            
ATOM    459  CE2 TYR A  59      -1.773  34.678  20.736  4.00  1.00            
ATOM    460   CZ TYR A  59      -2.883  35.374  20.319  4.00  1.00            
ATOM    461   OH TYR A  59      -4.148  35.101  20.880  4.00  1.00            
ATOM    462    C TYR A  59       1.913  37.504  20.473  4.00  1.00            
ATOM    463    O TYR A  59       2.722  36.640  20.806  4.00  1.00            
ATOM    464    N ASP A  60       1.435  38.400  21.364  4.00  1.00            
ATOM    465   CA ASP A  60       1.993  38.450  22.693  4.00  1.00            
ATOM    466   CB ASP A  60       1.552  39.687  23.504  4.00  1.00            
ATOM    467   CG ASP A  60       0.061  39.611  23.784  4.00  1.00            
ATOM    468  OD1 ASP A  60      -0.679  39.074  22.919  4.00  1.00            
ATOM    469  OD2 ASP A  60      -0.355  40.080  24.880  4.00  1.00            
ATOM    470    C ASP A  60       1.712  37.229  23.522  4.00  1.00            
ATOM    471    O ASP A  60       2.636  36.628  24.065  4.00  1.00            
ATOM    472    N GLN A  61       0.436  36.809  23.633  4.00  1.00            
ATOM    473   CA GLN A  61       0.089  35.675  24.451  4.00  1.00            
ATOM    474   CB GLN A  61      -1.395  35.690  24.866  4.00  1.00            
ATOM    475   CG GLN A  61      -1.739  34.753  26.026  4.00  1.00            
ATOM    476   CD GLN A  61      -3.066  35.223  26.615  4.00  1.00            
ATOM    477  OE1 GLN A  61      -4.132  34.723  26.260  4.00  1.00            
ATOM    478  NE2 GLN A  61      -2.999  36.225  27.534  4.00  1.00            
ATOM    479    C GLN A  61       0.393  34.505  23.587  4.00  1.00            
ATOM    480    O GLN A  61       1.063  34.648  22.565  4.00  1.00            
ATOM    481    N ILE A  62      -0.073  33.308  23.962  4.00  1.00            
ATOM    482   CA ILE A  62       0.377  32.165  23.237  4.00  1.00            
ATOM    483   CB ILE A  62       1.513  31.565  24.022  4.00  1.00            
ATOM    484  CG1 ILE A  62       2.346  30.574  23.210  4.00  1.00            
ATOM    485  CG2 ILE A  62       1.001  31.122  25.401  4.00  1.00            
ATOM    486  CD1 ILE A  62       3.761  30.469  23.770  4.00  1.00            
ATOM    487    C ILE A  62      -0.846  31.314  22.934  4.00  1.00            
ATOM    488    O ILE A  62      -1.707  31.932  22.310  4.00  1.00            
ATOM    489    N PRO A  63      -1.176  30.047  23.190  4.00  1.00            
ATOM    490   CA PRO A  63      -0.423  29.017  23.879  4.00  1.00            
ATOM    491   CD PRO A  63      -2.603  29.845  23.391  4.00  1.00            
ATOM    492   CB PRO A  63      -1.441  28.040  24.465  4.00  1.00            
ATOM    493   CG PRO A  63      -2.741  28.843  24.539  4.00  1.00            
ATOM    494    C PRO A  63       0.555  28.252  23.071  4.00  1.00            
ATOM    495    O PRO A  63       0.438  28.197  21.848  4.00  1.00            
ATOM    496    N VAL A  64       1.541  27.663  23.775  4.00  1.00            
ATOM    497   CA VAL A  64       2.432  26.717  23.184  4.00  1.00            
ATOM    498   CB VAL A  64       3.798  27.232  22.832  4.00  1.00            
ATOM    499  CG1 VAL A  64       3.644  28.322  21.759  4.00  1.00            
ATOM    500  CG2 VAL A  64       4.522  27.657  24.117  4.00  1.00            
ATOM    501    C VAL A  64       2.595  25.628  24.204  4.00  1.00            
ATOM    502    O VAL A  64       2.688  25.890  25.403  4.00  1.00            
ATOM    503    N GLU A  65       2.572  24.364  23.748  4.00  1.00            
ATOM    504   CA GLU A  65       2.804  23.238  24.607  4.00  1.00            
ATOM    505   CB GLU A  65       1.657  22.206  24.631  4.00  1.00            
ATOM    506   CG GLU A  65       0.449  22.672  25.452  4.00  1.00            
ATOM    507   CD GLU A  65      -0.740  21.757  25.172  4.00  1.00            
ATOM    508  OE1 GLU A  65      -1.396  21.949  24.115  4.00  1.00            
ATOM    509  OE2 GLU A  65      -1.016  20.853  26.009  4.00  1.00            
ATOM    510    C GLU A  65       4.026  22.605  24.025  4.00  1.00            
ATOM    511    O GLU A  65       4.300  22.754  22.835  4.00  1.00            
ATOM    512    N ILE A  66       4.810  21.897  24.854  4.00  1.00            
ATOM    513   CA ILE A  66       5.997  21.233  24.403  4.00  1.00            
ATOM    514   CB ILE A  66       7.163  21.406  25.338  4.00  1.00            
ATOM    515  CG1 ILE A  66       7.391  22.901  25.619  4.00  1.00            
ATOM    516  CG2 ILE A  66       8.397  20.757  24.683  4.00  1.00            
ATOM    517  CD1 ILE A  66       7.711  23.710  24.364  4.00  1.00            
ATOM    518    C ILE A  66       5.518  19.825  24.487  4.00  1.00            
ATOM    519    O ILE A  66       4.380  19.568  24.099  4.00  1.00            
ATOM    520    N CYS A  67       6.335  18.859  24.936  3.00  1.00            
ATOM    521   CA CYS A  67       5.753  17.556  24.996  3.00  1.00            
ATOM    522   CB CYS A  67       6.784  16.414  25.030  3.00  1.00            
ATOM    523   SG CYS A  67       7.716  16.309  23.472  3.00  1.00            
ATOM    524    C CYS A  67       4.892  17.461  26.221  3.00  1.00            
ATOM    525    O CYS A  67       5.222  16.757  27.175  3.00  1.00            
ATOM    526    N GLY A  68       3.741  18.169  26.203  3.00  1.00            
ATOM    527   CA GLY A  68       2.770  18.141  27.262  3.00  1.00            
ATOM    528    C GLY A  68       3.069  19.234  28.226  3.00  1.00            
ATOM    529    O GLY A  68       2.198  19.667  28.979  3.00  1.00            
ATOM    530    N HIS A  69       4.321  19.717  28.237  4.00  1.00            
ATOM    531   CA HIS A  69       4.599  20.796  29.132  4.00  1.00            
ATOM    532  ND1 HIS A  69       7.376  20.474  31.287  4.00  1.00            
ATOM    533   CG HIS A  69       6.916  20.217  30.016  4.00  1.00            
ATOM    534   CB HIS A  69       6.085  21.177  29.225  4.00  1.00            
ATOM    535  NE2 HIS A  69       8.096  18.442  30.748  4.00  1.00            
ATOM    536  CD2 HIS A  69       7.365  18.972  29.702  4.00  1.00            
ATOM    537  CE1 HIS A  69       8.077  19.380  31.677  4.00  1.00            
ATOM    538    C HIS A  69       3.902  21.980  28.549  4.00  1.00            
ATOM    539    O HIS A  69       3.802  22.114  27.331  4.00  1.00            
ATOM    540    N LYS A  70       3.384  22.873  29.411  4.00  1.00            
ATOM    541   CA LYS A  70       2.673  24.017  28.917  4.00  1.00            
ATOM    542   CB LYS A  70       1.517  24.468  29.820  4.00  1.00            
ATOM    543   CG LYS A  70       2.013  24.999  31.163  4.00  1.00            
ATOM    544   CD LYS A  70       0.999  25.868  31.903  4.00  1.00            
ATOM    545   CE LYS A  70       1.626  26.579  33.101  4.00  1.00            
ATOM    546   NZ LYS A  70       0.797  27.737  33.497  4.00  1.00            
ATOM    547    C LYS A  70       3.609  25.175  28.839  4.00  1.00            
ATOM    548    O LYS A  70       4.717  25.139  29.371  4.00  1.00            
ATOM    549    N ALA A  71       3.186  26.233  28.120  4.00  1.00            
ATOM    550   CA ALA A  71       3.996  27.410  28.045  4.00  1.00            
ATOM    551   CB ALA A  71       5.111  27.340  26.987  4.00  1.00            
ATOM    552    C ALA A  71       3.118  28.557  27.699  4.00  1.00            
ATOM    553    O ALA A  71       1.978  28.391  27.265  4.00  1.00            
ATOM    554    N ILE A  72       3.634  29.767  27.961  4.00  1.00            
ATOM    555   CA ILE A  72       2.960  30.966  27.593  4.00  1.00            
ATOM    556   CB ILE A  72       2.244  31.642  28.736  4.00  1.00            
ATOM    557  CG1 ILE A  72       3.203  32.094  29.863  4.00  1.00            
ATOM    558  CG2 ILE A  72       1.140  30.682  29.205  4.00  1.00            
ATOM    559  CD1 ILE A  72       3.954  33.408  29.613  4.00  1.00            
ATOM    560    C ILE A  72       4.020  31.889  27.112  4.00  1.00            
ATOM    561    O ILE A  72       5.191  31.726  27.457  4.00  1.00            
ATOM    562    N GLY A  73       3.658  32.883  26.285  4.00  1.00            
ATOM    563   CA GLY A  73       4.704  33.782  25.922  4.00  1.00            
ATOM    564    C GLY A  73       4.485  34.314  24.549  4.00  1.00            
ATOM    565    O GLY A  73       3.400  34.213  23.978  4.00  1.00            
ATOM    566    N THR A  74       5.561  34.907  23.995  4.00  1.00            
ATOM    567   CA THR A  74       5.517  35.528  22.710  4.00  1.00            
ATOM    568   CB THR A  74       6.519  36.633  22.534  4.00  1.00            
ATOM    569  OG1 THR A  74       6.278  37.313  21.311  4.00  1.00            
ATOM    570  CG2 THR A  74       7.934  36.031  22.537  4.00  1.00            
ATOM    571    C THR A  74       5.779  34.521  21.644  4.00  1.00            
ATOM    572    O THR A  74       6.399  33.484  21.877  4.00  1.00            
ATOM    573    N VAL A  75       5.267  34.818  20.431  4.00  1.00            
ATOM    574   CA VAL A  75       5.488  34.000  19.275  4.00  1.00            
ATOM    575   CB VAL A  75       4.329  33.113  18.931  4.00  1.00            
ATOM    576  CG1 VAL A  75       4.107  32.137  20.096  4.00  1.00            
ATOM    577  CG2 VAL A  75       3.106  33.991  18.621  4.00  1.00            
ATOM    578    C VAL A  75       5.685  34.929  18.143  4.00  1.00            
ATOM    579    O VAL A  75       5.165  36.043  18.138  4.00  1.00            
ATOM    580    N LEU A  76       6.488  34.511  17.157  4.00  1.00            
ATOM    581   CA LEU A  76       6.624  35.394  16.055  4.00  1.00            
ATOM    582   CB LEU A  76       8.026  36.007  15.915  4.00  1.00            
ATOM    583   CG LEU A  76       8.423  36.889  17.116  4.00  1.00            
ATOM    584  CD1 LEU A  76       8.597  36.053  18.394  4.00  1.00            
ATOM    585  CD2 LEU A  76       9.654  37.751  16.802  4.00  1.00            
ATOM    586    C LEU A  76       6.345  34.605  14.816  4.00  1.00            
ATOM    587    O LEU A  76       7.025  33.620  14.534  4.00  1.00            
ATOM    588    N VAL A  77       5.318  35.011  14.043  4.00  1.00            
ATOM    589   CA VAL A  77       5.033  34.308  12.827  4.00  1.00            
ATOM    590   CB VAL A  77       3.581  34.257  12.466  4.00  1.00            
ATOM    591  CG1 VAL A  77       3.459  33.589  11.085  4.00  1.00            
ATOM    592  CG2 VAL A  77       2.816  33.523  13.581  4.00  1.00            
ATOM    593    C VAL A  77       5.764  35.038  11.740  4.00  1.00            
ATOM    594    O VAL A  77       5.787  36.267  11.716  4.00  1.00            
ATOM    595    N GLY A  78       6.401  34.284  10.821  4.00  1.00            
ATOM    596   CA GLY A  78       7.131  34.861   9.723  4.00  1.00            
ATOM    597    C GLY A  78       7.795  33.726   9.024  4.00  1.00            
ATOM    598    O GLY A  78       7.865  32.615   9.553  4.00  1.00            
ATOM    599    N PRO A  79       8.240  33.954   7.808  1.00  1.00            
ATOM    600   CA PRO A  79       8.863  32.883   7.080  1.00  1.00            
ATOM    601   CD PRO A  79       7.601  34.905   6.936  1.00  1.00            
ATOM    602   CB PRO A  79       8.821  33.297   5.605  1.00  1.00            
ATOM    603   CG PRO A  79       8.390  34.773   5.620  1.00  1.00            
ATOM    604    C PRO A  79      10.236  32.590   7.594  1.00  1.00            
ATOM    605    O PRO A  79      11.090  33.479   7.634  1.00  1.00            
ATOM    606    N THR A  80      10.465  31.327   7.998  1.00  1.00            
ATOM    607   CA THR A  80      11.755  30.835   8.378  1.00  1.00            
ATOM    608   CB THR A  80      12.032  30.909   9.851  1.00  1.00            
ATOM    609  OG1 THR A  80      11.941  32.251  10.304  1.00  1.00            
ATOM    610  CG2 THR A  80      13.444  30.358  10.119  1.00  1.00            
ATOM    611    C THR A  80      11.671  29.392   8.011  1.00  1.00            
ATOM    612    O THR A  80      10.759  28.732   8.506  1.00  1.00            
ATOM    613    N PRO A  81      12.487  28.840   7.147  1.00  1.00            
ATOM    614   CA PRO A  81      12.331  27.431   6.951  1.00  1.00            
ATOM    615   CD PRO A  81      12.918  29.513   5.933  1.00  1.00            
ATOM    616   CB PRO A  81      13.121  27.090   5.688  1.00  1.00            
ATOM    617   CG PRO A  81      13.043  28.397   4.874  1.00  1.00            
ATOM    618    C PRO A  81      12.815  26.832   8.215  1.00  1.00            
ATOM    619    O PRO A  81      14.028  26.709   8.382  1.00  1.00            
ATOM    620    N VAL A  82      11.869  26.454   9.090  1.00  1.00            
ATOM    621   CA VAL A  82      12.129  25.906  10.378  1.00  1.00            
ATOM    622   CB VAL A  82      13.454  26.252  11.000  1.00  1.00            
ATOM    623  CG1 VAL A  82      13.422  27.723  11.448  1.00  1.00            
ATOM    624  CG2 VAL A  82      13.746  25.254  12.135  1.00  1.00            
ATOM    625    C VAL A  82      11.104  26.474  11.294  1.00  1.00            
ATOM    626    O VAL A  82      10.350  27.372  10.926  1.00  1.00            
ATOM    627    N ASN A  83      11.028  25.909  12.508  1.00  1.00            
ATOM    628   CA ASN A  83      10.258  26.463  13.575  1.00  1.00            
ATOM    629   CB ASN A  83       9.119  25.570  14.100  1.00  1.00            
ATOM    630   CG ASN A  83       7.935  25.689  13.150  1.00  1.00            
ATOM    631  OD1 ASN A  83       8.004  26.381  12.136  1.00  1.00            
ATOM    632  ND2 ASN A  83       6.804  25.018  13.497  1.00  1.00            
ATOM    633    C ASN A  83      11.265  26.529  14.650  1.00  1.00            
ATOM    634    O ASN A  83      12.066  25.608  14.802  1.00  1.00            
ATOM    635    N ILE A  84      11.294  27.626  15.407  4.00  1.00            
ATOM    636   CA ILE A  84      12.294  27.621  16.420  4.00  1.00            
ATOM    637   CB ILE A  84      13.277  28.752  16.336  4.00  1.00            
ATOM    638  CG1 ILE A  84      12.575  30.085  16.614  4.00  1.00            
ATOM    639  CG2 ILE A  84      13.940  28.709  14.957  4.00  1.00            
ATOM    640  CD1 ILE A  84      13.539  31.230  16.922  4.00  1.00            
ATOM    641    C ILE A  84      11.582  27.797  17.716  4.00  1.00            
ATOM    642    O ILE A  84      10.531  28.428  17.775  4.00  1.00            
ATOM    643    N ILE A  85      12.111  27.186  18.790  4.00  1.00            
ATOM    644   CA ILE A  85      11.570  27.451  20.087  4.00  1.00            
ATOM    645   CB ILE A  85      11.356  26.270  20.980  4.00  1.00            
ATOM    646  CG1 ILE A  85      10.468  26.674  22.172  4.00  1.00            
ATOM    647  CG2 ILE A  85      12.732  25.760  21.409  4.00  1.00            
ATOM    648  CD1 ILE A  85       9.963  25.493  22.997  4.00  1.00            
ATOM    649    C ILE A  85      12.657  28.233  20.694  4.00  1.00            
ATOM    650    O ILE A  85      13.814  28.093  20.301  4.00  1.00            
ATOM    651    N GLY A  86      12.341  29.118  21.640  1.00  1.00            
ATOM    652   CA GLY A  86      13.477  29.875  22.019  1.00  1.00            
ATOM    653    C GLY A  86      13.519  30.114  23.461  1.00  1.00            
ATOM    654    O GLY A  86      12.707  29.623  24.244  1.00  1.00            
ATOM    655    N ARG A  87      14.522  30.921  23.822  2.00  1.00            
ATOM    656   CA ARG A  87      14.747  31.197  25.186  2.00  1.00            
ATOM    657   CB ARG A  87      16.159  31.740  25.451  2.00  1.00            
ATOM    658   CG ARG A  87      16.390  32.186  26.892  2.00  1.00            
ATOM    659   CD ARG A  87      16.361  33.706  27.043  2.00  1.00            
ATOM    660   NE ARG A  87      15.440  34.037  28.162  2.00  1.00            
ATOM    661   CZ ARG A  87      15.130  35.343  28.403  2.00  1.00            
ATOM    662  NH1 ARG A  87      15.684  36.325  27.634  2.00  1.00            
ATOM    663  NH2 ARG A  87      14.259  35.667  29.402  2.00  1.00            
ATOM    664    C ARG A  87      13.751  32.212  25.649  2.00  1.00            
ATOM    665    O ARG A  87      13.919  33.420  25.494  2.00  1.00            
ATOM    666    N ASN A  88      12.668  31.686  26.237  2.00  1.00            
ATOM    667   CA ASN A  88      11.541  32.362  26.811  2.00  1.00            
ATOM    668   CB ASN A  88      10.776  33.273  25.836  2.00  1.00            
ATOM    669   CG ASN A  88       9.797  34.124  26.646  2.00  1.00            
ATOM    670  OD1 ASN A  88       9.509  35.268  26.297  2.00  1.00            
ATOM    671  ND2 ASN A  88       9.271  33.563  27.768  2.00  1.00            
ATOM    672    C ASN A  88      10.688  31.181  27.076  2.00  1.00            
ATOM    673    O ASN A  88      10.371  30.843  28.215  2.00  1.00            
ATOM    674    N LEU A  89      10.324  30.519  25.964  2.00  1.00            
ATOM    675   CA LEU A  89       9.561  29.318  26.010  2.00  1.00            
ATOM    676   CB LEU A  89       9.161  28.790  24.628  2.00  1.00            
ATOM    677   CG LEU A  89       8.116  29.692  23.953  2.00  1.00            
ATOM    678  CD1 LEU A  89       8.680  31.094  23.686  2.00  1.00            
ATOM    679  CD2 LEU A  89       7.525  29.028  22.704  2.00  1.00            
ATOM    680    C LEU A  89      10.370  28.256  26.726  2.00  1.00            
ATOM    681    O LEU A  89       9.815  27.496  27.518  2.00  1.00            
ATOM    682    N LEU A  90      11.706  28.181  26.493  2.00  1.00            
ATOM    683   CA LEU A  90      12.552  27.164  27.091  2.00  1.00            
ATOM    684   CB LEU A  90      14.014  27.188  26.608  2.00  1.00            
ATOM    685   CG LEU A  90      14.157  26.810  25.124  2.00  1.00            
ATOM    686  CD1 LEU A  90      15.623  26.560  24.735  2.00  1.00            
ATOM    687  CD2 LEU A  90      13.236  25.636  24.768  2.00  1.00            
ATOM    688    C LEU A  90      12.566  27.291  28.593  2.00  1.00            
ATOM    689    O LEU A  90      12.436  26.296  29.299  2.00  1.00            
ATOM    690    N THR A  91      12.690  28.504  29.158  2.00  1.00            
ATOM    691   CA THR A  91      12.759  28.595  30.595  2.00  1.00            
ATOM    692   CB THR A  91      12.966  30.003  31.077  2.00  1.00            
ATOM    693  OG1 THR A  91      14.167  30.527  30.530  2.00  1.00            
ATOM    694  CG2 THR A  91      13.045  30.006  32.612  2.00  1.00            
ATOM    695    C THR A  91      11.468  28.072  31.166  2.00  1.00            
ATOM    696    O THR A  91      11.475  27.416  32.207  2.00  1.00            
ATOM    697    N GLN A  92      10.326  28.321  30.487  2.00  1.00            
ATOM    698   CA GLN A  92       9.051  27.887  31.001  2.00  1.00            
ATOM    699   CB GLN A  92       7.895  28.148  30.025  2.00  1.00            
ATOM    700   CG GLN A  92       7.666  29.632  29.749  2.00  1.00            
ATOM    701   CD GLN A  92       7.316  30.281  31.075  2.00  1.00            
ATOM    702  OE1 GLN A  92       6.358  29.887  31.739  2.00  1.00            
ATOM    703  NE2 GLN A  92       8.120  31.305  31.477  2.00  1.00            
ATOM    704    C GLN A  92       9.144  26.402  31.171  2.00  1.00            
ATOM    705    O GLN A  92       8.678  25.861  32.173  2.00  1.00            
ATOM    706    N ILE A  93       9.755  25.693  30.199  2.00  1.00            
ATOM    707   CA ILE A  93       9.853  24.267  30.330  2.00  1.00            
ATOM    708   CB ILE A  93      10.339  23.522  29.120  2.00  1.00            
ATOM    709  CG1 ILE A  93       9.893  22.055  29.231  2.00  1.00            
ATOM    710  CG2 ILE A  93      11.865  23.648  29.025  2.00  1.00            
ATOM    711  CD1 ILE A  93      10.043  21.272  27.931  2.00  1.00            
ATOM    712    C ILE A  93      10.766  23.941  31.479  2.00  1.00            
ATOM    713    O ILE A  93      10.525  22.984  32.212  2.00  1.00            
ATOM    714    N GLY A  94      11.846  24.732  31.678  3.00  1.00            
ATOM    715   CA GLY A  94      12.764  24.437  32.747  3.00  1.00            
ATOM    716    C GLY A  94      13.953  23.730  32.196  3.00  1.00            
ATOM    717    O GLY A  94      14.679  23.053  32.922  3.00  1.00            
ATOM    718    N CYS A  95      14.170  23.873  30.880  1.00  1.00            
ATOM    719   CA CYS A  95      15.285  23.265  30.223  1.00  1.00            
ATOM    720   CB CYS A  95      15.158  23.329  28.688  1.00  1.00            
ATOM    721   SG CYS A  95      16.566  22.581  27.811  1.00  1.00            
ATOM    722    C CYS A  95      16.541  23.956  30.581  1.00  1.00            
ATOM    723    O CYS A  95      16.604  25.182  30.668  1.00  1.00            
ATOM    724    N THR A  96      17.580  23.144  30.821  4.00  1.00            
ATOM    725   CA THR A  96      18.865  23.691  31.075  4.00  1.00            
ATOM    726   CB THR A  96      19.230  23.711  32.530  4.00  1.00            
ATOM    727  OG1 THR A  96      19.265  22.389  33.053  4.00  1.00            
ATOM    728  CG2 THR A  96      18.183  24.556  33.279  4.00  1.00            
ATOM    729    C THR A  96      19.835  22.804  30.391  4.00  1.00            
ATOM    730    O THR A  96      19.681  21.583  30.383  4.00  1.00            
ATOM    731    N LEU A  97      20.870  23.404  29.784  4.00  1.00            
ATOM    732   CA LEU A  97      21.827  22.577  29.129  4.00  1.00            
ATOM    733   CB LEU A  97      22.688  23.292  28.070  4.00  1.00            
ATOM    734   CG LEU A  97      23.704  22.348  27.395  4.00  1.00            
ATOM    735  CD1 LEU A  97      22.987  21.210  26.658  4.00  1.00            
ATOM    736  CD2 LEU A  97      24.674  23.121  26.482  4.00  1.00            
ATOM    737    C LEU A  97      22.748  22.064  30.165  4.00  1.00            
ATOM    738    O LEU A  97      23.083  22.757  31.125  4.00  1.00            
ATOM    739    N ASN A  98      23.161  20.801  30.002  4.00  1.00            
ATOM    740   CA ASN A  98      24.066  20.278  30.963  4.00  1.00            
ATOM    741   CB ASN A  98      23.469  19.172  31.853  4.00  1.00            
ATOM    742   CG ASN A  98      22.453  19.797  32.802  4.00  1.00            
ATOM    743  OD1 ASN A  98      22.215  21.004  32.772  4.00  1.00            
ATOM    744  ND2 ASN A  98      21.845  18.958  33.684  4.00  1.00            
ATOM    745    C ASN A  98      25.217  19.679  30.254  4.00  1.00            
ATOM    746    O ASN A  98      25.058  18.942  29.281  4.00  1.00            
ATOM    747    N PHE A  99      26.425  20.008  30.736  1.00  1.00            
ATOM    748   CA PHE A  99      27.592  19.418  30.177  1.00  1.00            
ATOM    749   CB PHE A  99      28.848  20.287  30.324  1.00  1.00            
ATOM    750   CG PHE A  99      28.784  21.373  29.312  1.00  1.00            
ATOM    751  CD1 PHE A  99      27.988  22.482  29.495  1.00  1.00            
ATOM    752  CD2 PHE A  99      29.551  21.282  28.174  1.00  1.00            
ATOM    753  CE1 PHE A  99      27.948  23.474  28.544  1.00  1.00            
ATOM    754  CE2 PHE A  99      29.514  22.274  27.224  1.00  1.00            
ATOM    755   CZ PHE A  99      28.711  23.374  27.404  1.00  1.00            
ATOM    756    C PHE A  99      27.829  18.138  30.973  1.00  1.00            
ATOM    757    O PHE A  99      26.961  17.227  30.916  1.00  1.00            
ATOM    758  OXT PHE A  99      28.882  18.061  31.661  1.00  1.00            
ATOM    759    N PRO B   1      28.554  23.299  35.537  1.00  1.00            
ATOM    760   CA PRO B   1      28.221  22.581  34.279  1.00  1.00            
ATOM    761   CD PRO B   1      29.181  22.334  36.504  1.00  1.00            
ATOM    762   CB PRO B   1      28.528  21.103  34.525  1.00  1.00            
ATOM    763   CG PRO B   1      29.544  21.097  35.669  1.00  1.00            
ATOM    764    C PRO B   1      26.793  22.822  33.915  1.00  1.00            
ATOM    765    O PRO B   1      26.447  22.615  32.753  1.00  1.00            
ATOM    766    N GLN B   2      25.938  23.259  34.856  4.00  1.00            
ATOM    767   CA GLN B   2      24.566  23.395  34.466  4.00  1.00            
ATOM    768   CB GLN B   2      23.591  22.907  35.548  4.00  1.00            
ATOM    769   CG GLN B   2      23.851  21.448  35.930  4.00  1.00            
ATOM    770   CD GLN B   2      22.757  20.957  36.867  4.00  1.00            
ATOM    771  OE1 GLN B   2      22.291  21.679  37.748  4.00  1.00            
ATOM    772  NE2 GLN B   2      22.330  19.682  36.666  4.00  1.00            
ATOM    773    C GLN B   2      24.293  24.825  34.189  4.00  1.00            
ATOM    774    O GLN B   2      24.615  25.704  34.987  4.00  1.00            
ATOM    775    N ILE B   3      23.699  25.083  33.008  4.00  1.00            
ATOM    776   CA ILE B   3      23.369  26.425  32.652  4.00  1.00            
ATOM    777   CB ILE B   3      24.035  26.935  31.404  4.00  1.00            
ATOM    778  CG1 ILE B   3      25.547  27.098  31.641  4.00  1.00            
ATOM    779  CG2 ILE B   3      23.337  28.244  30.991  4.00  1.00            
ATOM    780  CD1 ILE B   3      26.347  27.382  30.370  4.00  1.00            
ATOM    781    C ILE B   3      21.892  26.542  32.477  4.00  1.00            
ATOM    782    O ILE B   3      21.262  25.745  31.781  4.00  1.00            
ATOM    783    N THR B   4      21.306  27.549  33.159  1.00  1.00            
ATOM    784   CA THR B   4      19.909  27.847  33.075  1.00  1.00            
ATOM    785   CB THR B   4      19.365  28.419  34.353  1.00  1.00            
ATOM    786  OG1 THR B   4      19.615  27.517  35.422  1.00  1.00            
ATOM    787  CG2 THR B   4      17.851  28.642  34.201  1.00  1.00            
ATOM    788    C THR B   4      19.801  28.875  31.999  1.00  1.00            
ATOM    789    O THR B   4      20.808  29.461  31.606  1.00  1.00            
ATOM    790    N LEU B   5      18.591  29.135  31.474  1.00  1.00            
ATOM    791   CA LEU B   5      18.653  30.033  30.364  1.00  1.00            
ATOM    792   CB LEU B   5      18.155  29.399  29.049  1.00  1.00            
ATOM    793   CG LEU B   5      19.043  28.280  28.460  1.00  1.00            
ATOM    794  CD1 LEU B   5      20.358  28.832  27.885  1.00  1.00            
ATOM    795  CD2 LEU B   5      19.272  27.150  29.475  1.00  1.00            
ATOM    796    C LEU B   5      17.829  31.280  30.516  1.00  1.00            
ATOM    797    O LEU B   5      17.115  31.630  29.578  1.00  1.00            
ATOM    798    N TRP B   6      17.861  32.013  31.651  1.00  1.00            
ATOM    799   CA TRP B   6      17.144  33.255  31.525  1.00  1.00            
ATOM    800   CB TRP B   6      16.739  33.991  32.830  1.00  1.00            
ATOM    801   CG TRP B   6      17.789  34.630  33.712  1.00  1.00            
ATOM    802  CD2 TRP B   6      17.765  34.548  35.148  1.00  1.00            
ATOM    803  CD1 TRP B   6      18.817  35.468  33.392  1.00  1.00            
ATOM    804  NE1 TRP B   6      19.432  35.919  34.537  1.00  1.00            
ATOM    805  CE2 TRP B   6      18.794  35.360  35.624  1.00  1.00            
ATOM    806  CE3 TRP B   6      16.940  33.869  35.998  1.00  1.00            
ATOM    807  CZ2 TRP B   6      19.014  35.504  36.967  1.00  1.00            
ATOM    808  CZ3 TRP B   6      17.178  34.004  37.349  1.00  1.00            
ATOM    809  CH2 TRP B   6      18.194  34.805  37.826  1.00  1.00            
ATOM    810    C TRP B   6      17.995  34.138  30.665  1.00  1.00            
ATOM    811    O TRP B   6      17.489  34.834  29.786  1.00  1.00            
ATOM    812    N LYS B   7      19.326  34.117  30.898  1.00  1.00            
ATOM    813   CA LYS B   7      20.237  34.881  30.091  1.00  1.00            
ATOM    814   CB LYS B   7      21.327  35.622  30.888  1.00  1.00            
ATOM    815   CG LYS B   7      20.790  36.846  31.641  1.00  1.00            
ATOM    816   CD LYS B   7      20.167  37.915  30.735  1.00  1.00            
ATOM    817   CE LYS B   7      19.614  39.122  31.498  1.00  1.00            
ATOM    818   NZ LYS B   7      19.074  40.129  30.557  1.00  1.00            
ATOM    819    C LYS B   7      20.881  33.930  29.114  1.00  1.00            
ATOM    820    O LYS B   7      20.938  32.728  29.365  1.00  1.00            
ATOM    821    N ARG B   8      21.371  34.463  27.971  1.00  1.00            
ATOM    822   CA ARG B   8      21.907  33.710  26.863  1.00  1.00            
ATOM    823   CB ARG B   8      22.195  34.584  25.632  1.00  1.00            
ATOM    824   CG ARG B   8      20.932  35.142  24.964  1.00  1.00            
ATOM    825   CD ARG B   8      21.231  36.203  23.903  1.00  1.00            
ATOM    826   NE ARG B   8      21.547  37.464  24.629  1.00  1.00            
ATOM    827   CZ ARG B   8      22.661  38.192  24.323  1.00  1.00            
ATOM    828  NH1 ARG B   8      23.531  37.748  23.370  1.00  1.00            
ATOM    829  NH2 ARG B   8      22.910  39.364  24.981  1.00  1.00            
ATOM    830    C ARG B   8      23.186  33.031  27.226  1.00  1.00            
ATOM    831    O ARG B   8      24.029  33.542  27.962  1.00  1.00            
ATOM    832    N PRO B   9      23.297  31.850  26.681  1.00  1.00            
ATOM    833   CA PRO B   9      24.437  30.995  26.888  1.00  1.00            
ATOM    834   CD PRO B   9      22.573  31.511  25.467  1.00  1.00            
ATOM    835   CB PRO B   9      24.208  29.795  25.980  1.00  1.00            
ATOM    836   CG PRO B   9      23.402  30.393  24.814  1.00  1.00            
ATOM    837    C PRO B   9      25.646  31.757  26.440  1.00  1.00            
ATOM    838    O PRO B   9      25.635  32.256  25.318  1.00  1.00            
ATOM    839    N LEU B  10      26.677  31.879  27.300  4.00  1.00            
ATOM    840   CA LEU B  10      27.892  32.476  26.853  4.00  1.00            
ATOM    841   CB LEU B  10      28.218  33.847  27.483  4.00  1.00            
ATOM    842   CG LEU B  10      28.572  33.789  28.979  4.00  1.00            
ATOM    843  CD1 LEU B  10      28.873  35.195  29.526  4.00  1.00            
ATOM    844  CD2 LEU B  10      27.501  33.037  29.794  4.00  1.00            
ATOM    845    C LEU B  10      28.928  31.535  27.310  4.00  1.00            
ATOM    846    O LEU B  10      28.880  31.031  28.431  4.00  1.00            
ATOM    847    N VAL B  11      29.893  31.245  26.441  4.00  1.00            
ATOM    848   CA VAL B  11      30.877  30.317  26.858  4.00  1.00            
ATOM    849   CB VAL B  11      30.764  28.993  26.160  4.00  1.00            
ATOM    850  CG1 VAL B  11      31.895  28.074  26.647  4.00  1.00            
ATOM    851  CG2 VAL B  11      29.349  28.436  26.399  4.00  1.00            
ATOM    852    C VAL B  11      32.185  30.907  26.478  4.00  1.00            
ATOM    853    O VAL B  11      32.269  31.699  25.540  4.00  1.00            
ATOM    854    N THR B  12      33.247  30.552  27.220  4.00  1.00            
ATOM    855   CA THR B  12      34.535  31.062  26.872  4.00  1.00            
ATOM    856   CB THR B  12      35.431  31.285  28.058  4.00  1.00            
ATOM    857  OG1 THR B  12      36.674  31.834  27.642  4.00  1.00            
ATOM    858  CG2 THR B  12      35.648  29.952  28.794  4.00  1.00            
ATOM    859    C THR B  12      35.150  30.014  26.005  4.00  1.00            
ATOM    860    O THR B  12      35.174  28.831  26.344  4.00  1.00            
ATOM    861    N ILE B  13      35.635  30.429  24.823  4.00  1.00            
ATOM    862   CA ILE B  13      36.223  29.497  23.909  4.00  1.00            
ATOM    863   CB ILE B  13      35.630  29.568  22.529  4.00  1.00            
ATOM    864  CG1 ILE B  13      36.257  28.510  21.608  4.00  1.00            
ATOM    865  CG2 ILE B  13      35.768  31.011  22.020  4.00  1.00            
ATOM    866  CD1 ILE B  13      35.511  28.341  20.284  4.00  1.00            
ATOM    867    C ILE B  13      37.664  29.848  23.795  4.00  1.00            
ATOM    868    O ILE B  13      38.019  31.007  23.586  4.00  1.00            
ATOM    869    N ARG B  14      38.541  28.844  23.960  4.00  1.00            
ATOM    870   CA ARG B  14      39.937  29.130  23.867  4.00  1.00            
ATOM    871   CB ARG B  14      40.745  28.470  24.993  4.00  1.00            
ATOM    872   CG ARG B  14      40.211  28.817  26.386  4.00  1.00            
ATOM    873   CD ARG B  14      40.936  28.106  27.532  4.00  1.00            
ATOM    874   NE ARG B  14      40.124  28.316  28.762  4.00  1.00            
ATOM    875   CZ ARG B  14      40.290  29.445  29.509  4.00  1.00            
ATOM    876  NH1 ARG B  14      41.208  30.385  29.136  4.00  1.00            
ATOM    877  NH2 ARG B  14      39.529  29.641  30.627  4.00  1.00            
ATOM    878    C ARG B  14      40.395  28.514  22.588  4.00  1.00            
ATOM    879    O ARG B  14      40.426  27.293  22.451  4.00  1.00            
ATOM    880    N ILE B  15      40.744  29.351  21.596  4.00  1.00            
ATOM    881   CA ILE B  15      41.169  28.802  20.346  4.00  1.00            
ATOM    882   CB ILE B  15      40.030  28.716  19.373  4.00  1.00            
ATOM    883  CG1 ILE B  15      40.445  28.020  18.069  4.00  1.00            
ATOM    884  CG2 ILE B  15      39.449  30.129  19.189  4.00  1.00            
ATOM    885  CD1 ILE B  15      39.245  27.660  17.197  4.00  1.00            
ATOM    886    C ILE B  15      42.189  29.707  19.760  4.00  1.00            
ATOM    887    O ILE B  15      42.036  30.928  19.772  4.00  1.00            
ATOM    888    N GLY B  16      43.269  29.114  19.233  3.00  1.00            
ATOM    889   CA GLY B  16      44.256  29.889  18.555  3.00  1.00            
ATOM    890    C GLY B  16      45.003  30.701  19.558  3.00  1.00            
ATOM    891    O GLY B  16      45.702  31.648  19.200  3.00  1.00            
ATOM    892    N GLY B  17      44.871  30.357  20.852  3.00  1.00            
ATOM    893   CA GLY B  17      45.604  31.074  21.852  3.00  1.00            
ATOM    894    C GLY B  17      44.897  32.359  22.139  3.00  1.00            
ATOM    895    O GLY B  17      45.481  33.263  22.732  3.00  1.00            
ATOM    896    N GLN B  18      43.621  32.495  21.726  4.00  1.00            
ATOM    897   CA GLN B  18      42.981  33.742  22.030  4.00  1.00            
ATOM    898   CB GLN B  18      42.689  34.606  20.788  4.00  1.00            
ATOM    899   CG GLN B  18      42.443  36.084  21.106  4.00  1.00            
ATOM    900   CD GLN B  18      43.786  36.795  21.008  4.00  1.00            
ATOM    901  OE1 GLN B  18      44.219  37.167  19.918  4.00  1.00            
ATOM    902  NE2 GLN B  18      44.472  36.986  22.167  4.00  1.00            
ATOM    903    C GLN B  18      41.665  33.450  22.673  4.00  1.00            
ATOM    904    O GLN B  18      41.011  32.460  22.351  4.00  1.00            
ATOM    905    N LEU B  19      41.246  34.323  23.614  4.00  1.00            
ATOM    906   CA LEU B  19      39.987  34.137  24.279  4.00  1.00            
ATOM    907   CB LEU B  19      39.930  34.637  25.739  4.00  1.00            
ATOM    908   CG LEU B  19      40.692  33.777  26.764  4.00  1.00            
ATOM    909  CD1 LEU B  19      40.562  34.362  28.182  4.00  1.00            
ATOM    910  CD2 LEU B  19      40.252  32.305  26.692  4.00  1.00            
ATOM    911    C LEU B  19      38.951  34.912  23.559  4.00  1.00            
ATOM    912    O LEU B  19      39.169  36.052  23.146  4.00  1.00            
ATOM    913    N LYS B  20      37.786  34.275  23.367  4.00  1.00            
ATOM    914   CA LYS B  20      36.695  34.976  22.781  4.00  1.00            
ATOM    915   CB LYS B  20      36.690  35.006  21.245  4.00  1.00            
ATOM    916   CG LYS B  20      35.666  36.010  20.715  4.00  1.00            
ATOM    917   CD LYS B  20      35.832  36.404  19.248  4.00  1.00            
ATOM    918   CE LYS B  20      34.779  37.421  18.801  4.00  1.00            
ATOM    919   NZ LYS B  20      35.001  37.809  17.390  4.00  1.00            
ATOM    920    C LYS B  20      35.445  34.316  23.244  4.00  1.00            
ATOM    921    O LYS B  20      35.481  33.260  23.872  4.00  1.00            
ATOM    922    N GLU B  21      34.294  34.937  22.941  4.00  1.00            
ATOM    923   CA GLU B  21      33.077  34.407  23.455  4.00  1.00            
ATOM    924   CB GLU B  21      32.109  35.503  23.934  4.00  1.00            
ATOM    925   CG GLU B  21      30.980  34.979  24.822  4.00  1.00            
ATOM    926   CD GLU B  21      30.244  36.193  25.367  4.00  1.00            
ATOM    927  OE1 GLU B  21      30.481  37.310  24.833  4.00  1.00            
ATOM    928  OE2 GLU B  21      29.441  36.020  26.324  4.00  1.00            
ATOM    929    C GLU B  21      32.374  33.556  22.447  4.00  1.00            
ATOM    930    O GLU B  21      32.506  33.754  21.239  4.00  1.00            
ATOM    931    N ALA B  22      31.618  32.552  22.947  4.00  1.00            
ATOM    932   CA ALA B  22      30.879  31.669  22.088  4.00  1.00            
ATOM    933   CB ALA B  22      31.532  30.287  21.893  4.00  1.00            
ATOM    934    C ALA B  22      29.548  31.433  22.678  4.00  1.00            
ATOM    935    O ALA B  22      29.365  31.451  23.892  4.00  1.00            
ATOM    936    N LEU B  23      28.559  31.221  21.801  4.00  1.00            
ATOM    937   CA LEU B  23      27.263  30.928  22.301  4.00  1.00            
ATOM    938   CB LEU B  23      26.118  31.691  21.606  4.00  1.00            
ATOM    939   CG LEU B  23      26.190  33.225  21.710  4.00  1.00            
ATOM    940  CD1 LEU B  23      24.935  33.871  21.105  4.00  1.00            
ATOM    941  CD2 LEU B  23      26.466  33.693  23.146  4.00  1.00            
ATOM    942    C LEU B  23      27.028  29.495  21.971  4.00  1.00            
ATOM    943    O LEU B  23      27.482  29.003  20.939  4.00  1.00            
ATOM    944    N LEU B  24      26.332  28.777  22.864  4.00  1.00            
ATOM    945   CA LEU B  24      26.006  27.408  22.612  4.00  1.00            
ATOM    946   CB LEU B  24      25.815  26.601  23.914  4.00  1.00            
ATOM    947   CG LEU B  24      25.080  25.252  23.747  4.00  1.00            
ATOM    948  CD1 LEU B  24      23.553  25.449  23.752  4.00  1.00            
ATOM    949  CD2 LEU B  24      25.535  24.528  22.470  4.00  1.00            
ATOM    950    C LEU B  24      24.728  27.411  21.895  4.00  1.00            
ATOM    951    O LEU B  24      23.746  27.994  22.353  4.00  1.00            
ATOM    952    N ASP B  25      24.708  26.763  20.727  1.00  1.00            
ATOM    953   CA ASP B  25      23.461  26.819  20.068  1.00  1.00            
ATOM    954   CB ASP B  25      23.458  27.730  18.835  1.00  1.00            
ATOM    955   CG ASP B  25      22.012  28.057  18.494  1.00  1.00            
ATOM    956  OD1 ASP B  25      21.106  27.335  18.988  1.00  1.00            
ATOM    957  OD2 ASP B  25      21.792  29.045  17.743  1.00  1.00            
ATOM    958    C ASP B  25      23.052  25.464  19.634  1.00  1.00            
ATOM    959    O ASP B  25      23.752  24.775  18.894  1.00  1.00            
ATOM    960    N THR B  26      21.874  25.056  20.121  3.00  1.00            
ATOM    961   CA THR B  26      21.294  23.814  19.739  3.00  1.00            
ATOM    962   CB THR B  26      19.985  23.604  20.432  3.00  1.00            
ATOM    963  OG1 THR B  26      20.173  23.524  21.837  3.00  1.00            
ATOM    964  CG2 THR B  26      19.327  22.334  19.887  3.00  1.00            
ATOM    965    C THR B  26      20.979  23.908  18.264  3.00  1.00            
ATOM    966    O THR B  26      21.219  22.971  17.505  3.00  1.00            
ATOM    967    N GLY B  27      20.446  25.075  17.838  3.00  1.00            
ATOM    968   CA GLY B  27      19.944  25.338  16.508  3.00  1.00            
ATOM    969    C GLY B  27      20.989  25.262  15.428  3.00  1.00            
ATOM    970    O GLY B  27      20.726  24.710  14.361  3.00  1.00            
ATOM    971    N ALA B  28      22.200  25.804  15.659  1.00  1.00            
ATOM    972   CA ALA B  28      23.178  25.885  14.605  1.00  1.00            
ATOM    973   CB ALA B  28      24.395  26.755  14.961  1.00  1.00            
ATOM    974    C ALA B  28      23.670  24.535  14.229  1.00  1.00            
ATOM    975    O ALA B  28      23.595  23.582  15.003  1.00  1.00            
ATOM    976    N ASP B  29      24.161  24.441  12.978  1.00  1.00            
ATOM    977   CA ASP B  29      24.713  23.230  12.457  1.00  1.00            
ATOM    978   CB ASP B  29      24.401  23.037  10.961  1.00  1.00            
ATOM    979   CG ASP B  29      24.786  21.622  10.554  1.00  1.00            
ATOM    980  OD1 ASP B  29      25.773  21.081  11.121  1.00  1.00            
ATOM    981  OD2 ASP B  29      24.084  21.058   9.672  1.00  1.00            
ATOM    982    C ASP B  29      26.179  23.345  12.619  1.00  1.00            
ATOM    983    O ASP B  29      26.741  22.948  13.638  1.00  1.00            
ATOM    984    N ASP B  30      26.847  23.901  11.599  1.00  1.00            
ATOM    985   CA ASP B  30      28.253  24.057  11.737  1.00  1.00            
ATOM    986   CB ASP B  30      29.008  24.212  10.407  1.00  1.00            
ATOM    987   CG ASP B  30      29.012  22.849   9.730  1.00  1.00            
ATOM    988  OD1 ASP B  30      27.910  22.264   9.556  1.00  1.00            
ATOM    989  OD2 ASP B  30      30.120  22.380   9.360  1.00  1.00            
ATOM    990    C ASP B  30      28.503  25.238  12.587  1.00  1.00            
ATOM    991    O ASP B  30      27.622  26.066  12.812  1.00  1.00            
ATOM    992    N THR B  31      29.743  25.332  13.090  1.00  1.00            
ATOM    993   CA THR B  31      30.039  26.391  13.989  1.00  1.00            
ATOM    994   CB THR B  31      31.240  26.148  14.845  1.00  1.00            
ATOM    995  OG1 THR B  31      32.400  26.016  14.038  1.00  1.00            
ATOM    996  CG2 THR B  31      31.001  24.866  15.653  1.00  1.00            
ATOM    997    C THR B  31      30.285  27.627  13.248  1.00  1.00            
ATOM    998    O THR B  31      30.627  27.627  12.067  1.00  1.00            
ATOM    999    N VAL B  32      30.082  28.740  13.956  4.00  1.00            
ATOM   1000   CA VAL B  32      30.353  29.956  13.300  4.00  1.00            
ATOM   1001   CB VAL B  32      29.127  30.794  13.087  4.00  1.00            
ATOM   1002  CG1 VAL B  32      29.543  32.116  12.423  4.00  1.00            
ATOM   1003  CG2 VAL B  32      28.115  29.986  12.258  4.00  1.00            
ATOM   1004    C VAL B  32      31.278  30.737  14.168  4.00  1.00            
ATOM   1005    O VAL B  32      30.960  31.062  15.306  4.00  1.00            
ATOM   1006    N LEU B  33      32.464  31.077  13.647  4.00  1.00            
ATOM   1007   CA LEU B  33      33.382  31.853  14.416  4.00  1.00            
ATOM   1008   CB LEU B  33      34.820  31.304  14.401  4.00  1.00            
ATOM   1009   CG LEU B  33      34.953  29.876  14.953  4.00  1.00            
ATOM   1010  CD1 LEU B  33      34.511  29.804  16.422  4.00  1.00            
ATOM   1011  CD2 LEU B  33      34.235  28.860  14.052  4.00  1.00            
ATOM   1012    C LEU B  33      33.438  33.180  13.720  4.00  1.00            
ATOM   1013    O LEU B  33      33.287  33.238  12.501  4.00  1.00            
ATOM   1014    N GLU B  34      33.638  34.288  14.462  1.00  1.00            
ATOM   1015   CA GLU B  34      33.747  35.561  13.799  1.00  1.00            
ATOM   1016   CB GLU B  34      33.746  36.782  14.733  1.00  1.00            
ATOM   1017   CG GLU B  34      33.788  38.107  13.967  1.00  1.00            
ATOM   1018   CD GLU B  34      33.718  39.233  14.985  1.00  1.00            
ATOM   1019  OE1 GLU B  34      33.013  39.055  16.013  1.00  1.00            
ATOM   1020  OE2 GLU B  34      34.357  40.291  14.739  1.00  1.00            
ATOM   1021    C GLU B  34      35.069  35.504  13.083  1.00  1.00            
ATOM   1022    O GLU B  34      35.842  34.572  13.300  1.00  1.00            
ATOM   1023    N GLU B  35      35.358  36.479  12.192  1.00  1.00            
ATOM   1024   CA GLU B  35      36.553  36.409  11.390  1.00  1.00            
ATOM   1025   CB GLU B  35      36.767  37.610  10.455  1.00  1.00            
ATOM   1026   CG GLU B  35      35.816  37.594   9.257  1.00  1.00            
ATOM   1027   CD GLU B  35      36.228  38.695   8.292  1.00  1.00            
ATOM   1028  OE1 GLU B  35      37.241  39.386   8.581  1.00  1.00            
ATOM   1029  OE2 GLU B  35      35.533  38.862   7.254  1.00  1.00            
ATOM   1030    C GLU B  35      37.754  36.233  12.240  1.00  1.00            
ATOM   1031    O GLU B  35      37.903  36.850  13.294  1.00  1.00            
ATOM   1032    N MET B  36      38.641  35.327  11.787  1.00  1.00            
ATOM   1033   CA MET B  36      39.806  35.052  12.555  1.00  1.00            
ATOM   1034   CB MET B  36      39.550  34.074  13.714  1.00  1.00            
ATOM   1035   CG MET B  36      38.998  32.731  13.221  1.00  1.00            
ATOM   1036   SD MET B  36      38.708  31.486  14.510  1.00  1.00            
ATOM   1037   CE MET B  36      40.403  30.837  14.480  1.00  1.00            
ATOM   1038    C MET B  36      40.823  34.402  11.693  1.00  1.00            
ATOM   1039    O MET B  36      40.550  34.032  10.552  1.00  1.00            
ATOM   1040    N ASN B  37      42.051  34.275  12.234  1.00  1.00            
ATOM   1041   CA ASN B  37      43.078  33.619  11.496  1.00  1.00            
ATOM   1042   CB ASN B  37      44.235  34.532  11.086  1.00  1.00            
ATOM   1043   CG ASN B  37      43.727  35.345   9.907  1.00  1.00            
ATOM   1044  OD1 ASN B  37      43.992  35.002   8.756  1.00  1.00            
ATOM   1045  ND2 ASN B  37      42.947  36.422  10.195  1.00  1.00            
ATOM   1046    C ASN B  37      43.630  32.486  12.297  1.00  1.00            
ATOM   1047    O ASN B  37      44.507  32.673  13.139  1.00  1.00            
ATOM   1048    N LEU B  38      43.109  31.262  12.052  1.00  1.00            
ATOM   1049   CA LEU B  38      43.710  30.100  12.605  1.00  1.00            
ATOM   1050   CB LEU B  38      42.767  28.964  13.029  1.00  1.00            
ATOM   1051   CG LEU B  38      43.550  27.713  13.468  1.00  1.00            
ATOM   1052  CD1 LEU B  38      44.492  28.019  14.644  1.00  1.00            
ATOM   1053  CD2 LEU B  38      42.613  26.522  13.752  1.00  1.00            
ATOM   1054    C LEU B  38      44.507  29.578  11.460  1.00  1.00            
ATOM   1055    O LEU B  38      44.059  29.639  10.315  1.00  1.00            
ATOM   1056    N PRO B  39      45.688  29.100  11.705  1.00  1.00            
ATOM   1057   CA PRO B  39      46.462  28.609  10.602  1.00  1.00            
ATOM   1058   CD PRO B  39      46.531  29.735  12.713  1.00  1.00            
ATOM   1059   CB PRO B  39      47.907  28.595  11.072  1.00  1.00            
ATOM   1060   CG PRO B  39      47.956  29.707  12.136  1.00  1.00            
ATOM   1061    C PRO B  39      46.000  27.298  10.054  1.00  1.00            
ATOM   1062    O PRO B  39      45.379  26.527  10.782  1.00  1.00            
ATOM   1063    N GLY B  40      46.295  27.043   8.766  1.00  1.00            
ATOM   1064   CA GLY B  40      45.991  25.769   8.180  1.00  1.00            
ATOM   1065    C GLY B  40      45.435  25.955   6.810  1.00  1.00            
ATOM   1066    O GLY B  40      45.217  27.074   6.347  1.00  1.00            
ATOM   1067    N LYS B  41      45.188  24.818   6.131  1.00  1.00            
ATOM   1068   CA LYS B  41      44.638  24.865   4.813  1.00  1.00            
ATOM   1069   CB LYS B  41      44.548  23.488   4.137  1.00  1.00            
ATOM   1070   CG LYS B  41      45.906  22.820   3.920  1.00  1.00            
ATOM   1071   CD LYS B  41      45.794  21.329   3.600  1.00  1.00            
ATOM   1072   CE LYS B  41      47.138  20.641   3.376  1.00  1.00            
ATOM   1073   NZ LYS B  41      46.925  19.191   3.171  1.00  1.00            
ATOM   1074    C LYS B  41      43.260  25.365   4.980  1.00  1.00            
ATOM   1075    O LYS B  41      42.487  24.857   5.789  1.00  1.00            
ATOM   1076    N TRP B  42      42.925  26.404   4.208  4.00  1.00            
ATOM   1077   CA TRP B  42      41.619  26.955   4.284  4.00  1.00            
ATOM   1078   CB TRP B  42      41.625  28.487   4.177  4.00  1.00            
ATOM   1079   CG TRP B  42      42.533  28.989   3.079  4.00  1.00            
ATOM   1080  CD2 TRP B  42      43.775  29.655   3.344  4.00  1.00            
ATOM   1081  CD1 TRP B  42      42.407  28.928   1.722  4.00  1.00            
ATOM   1082  NE1 TRP B  42      43.510  29.492   1.127  4.00  1.00            
ATOM   1083  CE2 TRP B  42      44.358  29.950   2.116  4.00  1.00            
ATOM   1084  CE3 TRP B  42      44.384  29.989   4.521  4.00  1.00            
ATOM   1085  CZ2 TRP B  42      45.564  30.587   2.041  4.00  1.00            
ATOM   1086  CZ3 TRP B  42      45.595  30.638   4.446  4.00  1.00            
ATOM   1087  CH2 TRP B  42      46.175  30.929   3.228  4.00  1.00            
ATOM   1088    C TRP B  42      40.849  26.420   3.134  4.00  1.00            
ATOM   1089    O TRP B  42      41.381  26.245   2.040  4.00  1.00            
ATOM   1090    N LYS B  43      39.570  26.090   3.382  4.00  1.00            
ATOM   1091   CA LYS B  43      38.713  25.675   2.315  4.00  1.00            
ATOM   1092   CB LYS B  43      38.177  24.246   2.465  4.00  1.00            
ATOM   1093   CG LYS B  43      39.209  23.139   2.222  4.00  1.00            
ATOM   1094   CD LYS B  43      38.753  21.785   2.767  4.00  1.00            
ATOM   1095   CE LYS B  43      39.651  20.611   2.375  4.00  1.00            
ATOM   1096   NZ LYS B  43      39.204  19.385   3.078  4.00  1.00            
ATOM   1097    C LYS B  43      37.539  26.590   2.398  4.00  1.00            
ATOM   1098    O LYS B  43      36.883  26.668   3.437  4.00  1.00            
ATOM   1099    N PRO B  44      37.266  27.305   1.344  4.00  0.00            
ATOM   1100   CA PRO B  44      36.163  28.216   1.320  4.00  0.00            
ATOM   1101   CD PRO B  44      38.175  27.487   0.229  4.00  0.00            
ATOM   1102   CB PRO B  44      36.334  29.049   0.046  4.00  0.00            
ATOM   1103   CG PRO B  44      37.326  28.237  -0.812  4.00  0.00            
ATOM   1104    C PRO B  44      34.917  27.409   1.360  4.00  0.00            
ATOM   1105    O PRO B  44      34.818  26.439   0.609  4.00  0.00            
ATOM   1106    N LYS B  45      33.956  27.780   2.228  4.00  0.00            
ATOM   1107   CA LYS B  45      32.741  27.030   2.242  4.00  0.00            
ATOM   1108   CB LYS B  45      32.596  26.035   3.404  4.00  0.00            
ATOM   1109   CG LYS B  45      31.506  25.002   3.106  4.00  0.00            
ATOM   1110   CD LYS B  45      31.848  24.134   1.889  4.00  0.00            
ATOM   1111   CE LYS B  45      30.666  23.352   1.319  4.00  0.00            
ATOM   1112   NZ LYS B  45      30.411  22.144   2.126  4.00  0.00            
ATOM   1113    C LYS B  45      31.636  28.017   2.331  4.00  0.00            
ATOM   1114    O LYS B  45      31.855  29.187   2.641  4.00  0.00            
ATOM   1115    N MET B  46      30.412  27.582   2.004  4.00  0.00            
ATOM   1116   CA MET B  46      29.316  28.482   2.137  4.00  0.00            
ATOM   1117   CB MET B  46      28.723  28.910   0.785  4.00  0.00            
ATOM   1118   CG MET B  46      29.727  29.736  -0.022  4.00  0.00            
ATOM   1119   SD MET B  46      29.160  30.288  -1.655  4.00  0.00            
ATOM   1120   CE MET B  46      30.753  31.032  -2.115  4.00  0.00            
ATOM   1121    C MET B  46      28.283  27.754   2.930  4.00  0.00            
ATOM   1122    O MET B  46      28.057  26.561   2.728  4.00  0.00            
ATOM   1123    N ILE B  47      27.637  28.453   3.881  4.00  0.00            
ATOM   1124   CA ILE B  47      26.654  27.820   4.710  4.00  0.00            
ATOM   1125   CB ILE B  47      27.123  27.630   6.132  4.00  0.00            
ATOM   1126  CG1 ILE B  47      27.475  28.967   6.818  4.00  0.00            
ATOM   1127  CG2 ILE B  47      28.300  26.641   6.106  4.00  0.00            
ATOM   1128  CD1 ILE B  47      26.285  29.814   7.266  4.00  0.00            
ATOM   1129    C ILE B  47      25.435  28.658   4.698  4.00  0.00            
ATOM   1130    O ILE B  47      25.542  29.871   4.560  4.00  0.00            
ATOM   1131    N GLY B  48      24.236  28.057   4.835  4.00  0.00            
ATOM   1132   CA GLY B  48      23.110  28.936   4.770  4.00  0.00            
ATOM   1133    C GLY B  48      21.834  28.240   5.076  4.00  0.00            
ATOM   1134    O GLY B  48      21.800  27.214   5.753  4.00  0.00            
ATOM   1135    N GLY B  49      20.738  28.833   4.558  1.00  0.00            
ATOM   1136   CA GLY B  49      19.429  28.290   4.728  1.00  0.00            
ATOM   1137    C GLY B  49      18.474  29.291   5.332  1.00  0.00            
ATOM   1138    O GLY B  49      17.315  29.331   4.923  1.00  0.00            
ATOM   1139    N ILE B  50      18.871  30.136   6.307  1.00  0.00            
ATOM   1140   CA ILE B  50      17.838  31.013   6.799  1.00  0.00            
ATOM   1141   CB ILE B  50      17.398  30.734   8.210  1.00  0.00            
ATOM   1142  CG1 ILE B  50      16.238  31.674   8.586  1.00  0.00            
ATOM   1143  CG2 ILE B  50      18.617  30.841   9.143  1.00  0.00            
ATOM   1144  CD1 ILE B  50      14.957  31.437   7.788  1.00  0.00            
ATOM   1145    C ILE B  50      18.255  32.445   6.725  1.00  0.00            
ATOM   1146    O ILE B  50      19.324  32.825   7.201  1.00  0.00            
ATOM   1147    N GLY B  51      17.392  33.273   6.095  1.00  0.00            
ATOM   1148   CA GLY B  51      17.604  34.689   6.007  1.00  0.00            
ATOM   1149    C GLY B  51      18.872  34.926   5.272  1.00  0.00            
ATOM   1150    O GLY B  51      19.613  35.861   5.572  1.00  0.00            
ATOM   1151    N GLY B  52      19.157  34.080   4.272  1.00  0.00            
ATOM   1152   CA GLY B  52      20.400  34.256   3.601  1.00  0.00            
ATOM   1153    C GLY B  52      21.403  33.668   4.510  1.00  0.00            
ATOM   1154    O GLY B  52      21.074  32.817   5.335  1.00  0.00            
ATOM   1155    N PHE B  53      22.666  34.105   4.405  4.00  0.00            
ATOM   1156   CA PHE B  53      23.554  33.397   5.256  4.00  0.00            
ATOM   1157   CB PHE B  53      23.801  31.967   4.760  4.00  0.00            
ATOM   1158   CG PHE B  53      24.384  32.065   3.388  4.00  0.00            
ATOM   1159  CD1 PHE B  53      25.739  32.232   3.184  4.00  0.00            
ATOM   1160  CD2 PHE B  53      23.558  31.988   2.289  4.00  0.00            
ATOM   1161  CE1 PHE B  53      26.259  32.321   1.915  4.00  0.00            
ATOM   1162  CE2 PHE B  53      24.073  32.077   1.015  4.00  0.00            
ATOM   1163   CZ PHE B  53      25.424  32.243   0.829  4.00  0.00            
ATOM   1164    C PHE B  53      24.871  34.055   5.319  4.00  0.00            
ATOM   1165    O PHE B  53      25.049  35.205   4.922  4.00  0.00            
ATOM   1166    N ILE B  54      25.836  33.293   5.862  4.00  0.00            
ATOM   1167   CA ILE B  54      27.149  33.819   5.932  4.00  0.00            
ATOM   1168   CB ILE B  54      27.763  33.862   7.304  4.00  0.00            
ATOM   1169  CG1 ILE B  54      27.978  32.449   7.869  4.00  0.00            
ATOM   1170  CG2 ILE B  54      26.888  34.771   8.187  4.00  0.00            
ATOM   1171  CD1 ILE B  54      28.940  32.423   9.056  4.00  0.00            
ATOM   1172    C ILE B  54      28.055  33.005   5.066  4.00  0.00            
ATOM   1173    O ILE B  54      28.028  31.776   5.090  4.00  0.00            
ATOM   1174    N LYS B  55      28.874  33.705   4.252  4.00  0.00            
ATOM   1175   CA LYS B  55      29.831  33.068   3.396  4.00  0.00            
ATOM   1176   CB LYS B  55      30.316  33.968   2.252  4.00  0.00            
ATOM   1177   CG LYS B  55      29.168  34.389   1.337  4.00  0.00            
ATOM   1178   CD LYS B  55      29.551  35.439   0.296  4.00  0.00            
ATOM   1179   CE LYS B  55      30.326  34.840  -0.879  4.00  0.00            
ATOM   1180   NZ LYS B  55      29.640  33.617  -1.352  4.00  0.00            
ATOM   1181    C LYS B  55      30.986  32.730   4.255  4.00  0.00            
ATOM   1182    O LYS B  55      31.224  33.399   5.260  4.00  0.00            
ATOM   1183    N VAL B  56      31.753  31.680   3.909  4.00  0.00            
ATOM   1184   CA VAL B  56      32.729  31.409   4.909  4.00  0.00            
ATOM   1185   CB VAL B  56      32.250  30.463   5.988  4.00  0.00            
ATOM   1186  CG1 VAL B  56      31.022  31.068   6.689  4.00  0.00            
ATOM   1187  CG2 VAL B  56      31.989  29.078   5.372  4.00  0.00            
ATOM   1188    C VAL B  56      33.968  30.796   4.400  4.00  0.00            
ATOM   1189    O VAL B  56      34.161  30.505   3.221  4.00  0.00            
ATOM   1190    N ARG B  57      34.862  30.649   5.384  4.00  0.00            
ATOM   1191   CA ARG B  57      36.092  29.973   5.246  4.00  0.00            
ATOM   1192   CB ARG B  57      37.304  30.856   5.579  4.00  0.00            
ATOM   1193   CG ARG B  57      37.559  31.943   4.534  4.00  0.00            
ATOM   1194   CD ARG B  57      38.737  32.849   4.891  4.00  0.00            
ATOM   1195   NE ARG B  57      39.796  31.964   5.442  4.00  0.00            
ATOM   1196   CZ ARG B  57      40.959  32.505   5.904  4.00  0.00            
ATOM   1197  NH1 ARG B  57      41.161  33.853   5.831  4.00  0.00            
ATOM   1198  NH2 ARG B  57      41.919  31.697   6.443  4.00  0.00            
ATOM   1199    C ARG B  57      36.024  28.865   6.249  4.00  0.00            
ATOM   1200    O ARG B  57      35.862  29.115   7.443  4.00  0.00            
ATOM   1201    N GLN B  58      36.124  27.600   5.793  4.00  1.00            
ATOM   1202   CA GLN B  58      36.001  26.522   6.730  4.00  1.00            
ATOM   1203   CB GLN B  58      35.052  25.405   6.248  4.00  1.00            
ATOM   1204   CG GLN B  58      34.683  24.387   7.332  4.00  1.00            
ATOM   1205   CD GLN B  58      33.582  23.489   6.787  4.00  1.00            
ATOM   1206  OE1 GLN B  58      33.728  22.884   5.725  4.00  1.00            
ATOM   1207  NE2 GLN B  58      32.443  23.405   7.529  4.00  1.00            
ATOM   1208    C GLN B  58      37.360  25.965   6.933  4.00  1.00            
ATOM   1209    O GLN B  58      38.189  25.938   6.025  4.00  1.00            
ATOM   1210    N TYR B  59      37.614  25.531   8.174  4.00  1.00            
ATOM   1211   CA TYR B  59      38.893  25.012   8.526  4.00  1.00            
ATOM   1212   CB TYR B  59      39.582  25.872   9.607  4.00  1.00            
ATOM   1213   CG TYR B  59      40.915  25.307   9.975  4.00  1.00            
ATOM   1214  CD1 TYR B  59      42.000  25.463   9.143  4.00  1.00            
ATOM   1215  CD2 TYR B  59      41.089  24.641  11.168  4.00  1.00            
ATOM   1216  CE1 TYR B  59      43.231  24.953   9.486  4.00  1.00            
ATOM   1217  CE2 TYR B  59      42.316  24.129  11.519  4.00  1.00            
ATOM   1218   CZ TYR B  59      43.390  24.283  10.676  4.00  1.00            
ATOM   1219   OH TYR B  59      44.653  23.762  11.027  4.00  1.00            
ATOM   1220    C TYR B  59      38.639  23.651   9.106  4.00  1.00            
ATOM   1221    O TYR B  59      37.615  23.431   9.751  4.00  1.00            
ATOM   1222    N ASP B  60      39.554  22.687   8.868  4.00  1.00            
ATOM   1223   CA ASP B  60      39.352  21.357   9.373  4.00  1.00            
ATOM   1224   CB ASP B  60      39.578  20.253   8.327  4.00  1.00            
ATOM   1225   CG ASP B  60      38.407  20.303   7.358  4.00  1.00            
ATOM   1226  OD1 ASP B  60      37.358  20.889   7.734  4.00  1.00            
ATOM   1227  OD2 ASP B  60      38.541  19.756   6.231  4.00  1.00            
ATOM   1228    C ASP B  60      40.309  21.102  10.510  4.00  1.00            
ATOM   1229    O ASP B  60      41.361  21.728  10.612  4.00  1.00            
ATOM   1230    N GLN B  61      39.949  20.148  11.399  4.00  1.00            
ATOM   1231   CA GLN B  61      40.750  19.756  12.532  4.00  1.00            
ATOM   1232   CB GLN B  61      41.997  18.914  12.192  4.00  1.00            
ATOM   1233   CG GLN B  61      41.710  17.608  11.447  4.00  1.00            
ATOM   1234   CD GLN B  61      42.034  17.856   9.982  4.00  1.00            
ATOM   1235  OE1 GLN B  61      43.153  18.237   9.643  4.00  1.00            
ATOM   1236  NE2 GLN B  61      41.031  17.650   9.087  4.00  1.00            
ATOM   1237    C GLN B  61      41.235  20.972  13.268  4.00  1.00            
ATOM   1238    O GLN B  61      42.437  21.232  13.322  4.00  1.00            
ATOM   1239    N ILE B  62      40.305  21.750  13.850  4.00  1.00            
ATOM   1240   CA ILE B  62      40.662  22.928  14.608  4.00  1.00            
ATOM   1241   CB ILE B  62      39.788  24.087  14.258  4.00  1.00            
ATOM   1242  CG1 ILE B  62      40.216  25.363  14.997  4.00  1.00            
ATOM   1243  CG2 ILE B  62      38.329  23.670  14.506  4.00  1.00            
ATOM   1244  CD1 ILE B  62      39.532  26.614  14.452  4.00  1.00            
ATOM   1245    C ILE B  62      40.482  22.601  16.057  4.00  1.00            
ATOM   1246    O ILE B  62      39.436  22.095  16.470  4.00  1.00            
ATOM   1247    N PRO B  63      41.507  22.840  16.833  4.00  1.00            
ATOM   1248   CA PRO B  63      41.463  22.594  18.250  4.00  1.00            
ATOM   1249   CD PRO B  63      42.858  22.964  16.328  4.00  1.00            
ATOM   1250   CB PRO B  63      42.917  22.626  18.727  4.00  1.00            
ATOM   1251   CG PRO B  63      43.681  23.318  17.581  4.00  1.00            
ATOM   1252    C PRO B  63      40.582  23.623  18.865  4.00  1.00            
ATOM   1253    O PRO B  63      40.642  24.779  18.449  4.00  1.00            
ATOM   1254    N VAL B  64      39.753  23.234  19.856  4.00  1.00            
ATOM   1255   CA VAL B  64      38.868  24.165  20.493  4.00  1.00            
ATOM   1256   CB VAL B  64      37.474  24.097  19.952  4.00  1.00            
ATOM   1257  CG1 VAL B  64      36.593  25.086  20.728  4.00  1.00            
ATOM   1258  CG2 VAL B  64      37.525  24.355  18.438  4.00  1.00            
ATOM   1259    C VAL B  64      38.788  23.754  21.934  4.00  1.00            
ATOM   1260    O VAL B  64      38.899  22.570  22.252  4.00  1.00            
ATOM   1261    N GLU B  65      38.606  24.731  22.851  4.00  1.00            
ATOM   1262   CA GLU B  65      38.508  24.459  24.263  4.00  1.00            
ATOM   1263   CB GLU B  65      39.707  25.041  25.031  4.00  1.00            
ATOM   1264   CG GLU B  65      39.608  24.933  26.552  4.00  1.00            
ATOM   1265   CD GLU B  65      40.198  23.601  26.972  4.00  1.00            
ATOM   1266  OE1 GLU B  65      39.894  22.582  26.297  4.00  1.00            
ATOM   1267  OE2 GLU B  65      40.970  23.587  27.967  4.00  1.00            
ATOM   1268    C GLU B  65      37.312  25.218  24.762  4.00  1.00            
ATOM   1269    O GLU B  65      37.293  26.445  24.673  4.00  1.00            
ATOM   1270    N ILE B  66      36.268  24.539  25.290  4.00  1.00            
ATOM   1271   CA ILE B  66      35.221  25.342  25.856  4.00  1.00            
ATOM   1272   CB ILE B  66      33.878  25.287  25.190  4.00  1.00            
ATOM   1273  CG1 ILE B  66      33.234  23.899  25.292  4.00  1.00            
ATOM   1274  CG2 ILE B  66      34.064  25.792  23.749  4.00  1.00            
ATOM   1275  CD1 ILE B  66      31.735  23.919  24.990  4.00  1.00            
ATOM   1276    C ILE B  66      35.034  24.940  27.276  4.00  1.00            
ATOM   1277    O ILE B  66      34.741  23.784  27.582  4.00  1.00            
ATOM   1278    N CYS B  67      35.232  25.911  28.183  3.00  1.00            
ATOM   1279   CA CYS B  67      35.016  25.691  29.576  3.00  1.00            
ATOM   1280   CB CYS B  67      33.543  25.429  29.930  3.00  1.00            
ATOM   1281   SG CYS B  67      32.502  26.891  29.639  3.00  1.00            
ATOM   1282    C CYS B  67      35.837  24.532  30.039  3.00  1.00            
ATOM   1283    O CYS B  67      35.435  23.798  30.939  3.00  1.00            
ATOM   1284    N GLY B  68      37.026  24.334  29.448  3.00  1.00            
ATOM   1285   CA GLY B  68      37.869  23.281  29.929  3.00  1.00            
ATOM   1286    C GLY B  68      37.567  22.013  29.189  3.00  1.00            
ATOM   1287    O GLY B  68      38.255  21.007  29.359  3.00  1.00            
ATOM   1288    N HIS B  69      36.516  22.011  28.350  4.00  1.00            
ATOM   1289   CA HIS B  69      36.239  20.822  27.597  4.00  1.00            
ATOM   1290  ND1 HIS B  69      33.597  19.867  29.159  4.00  1.00            
ATOM   1291   CG HIS B  69      33.803  20.852  28.220  4.00  1.00            
ATOM   1292   CB HIS B  69      34.789  20.757  27.090  4.00  1.00            
ATOM   1293  NE2 HIS B  69      32.233  21.541  29.688  4.00  1.00            
ATOM   1294  CD2 HIS B  69      32.962  21.868  28.559  4.00  1.00            
ATOM   1295  CE1 HIS B  69      32.648  20.331  30.013  4.00  1.00            
ATOM   1296    C HIS B  69      37.177  20.875  26.421  4.00  1.00            
ATOM   1297    O HIS B  69      37.441  21.953  25.892  4.00  1.00            
ATOM   1298    N LYS B  70      37.733  19.721  25.992  4.00  1.00            
ATOM   1299   CA LYS B  70      38.654  19.714  24.882  4.00  1.00            
ATOM   1300   CB LYS B  70      39.756  18.648  25.021  4.00  1.00            
ATOM   1301   CG LYS B  70      40.662  18.820  26.246  4.00  1.00            
ATOM   1302   CD LYS B  70      41.494  20.103  26.230  4.00  1.00            
ATOM   1303   CE LYS B  70      42.438  20.233  27.430  4.00  1.00            
ATOM   1304   NZ LYS B  70      43.350  21.383  27.238  4.00  1.00            
ATOM   1305    C LYS B  70      37.852  19.322  23.688  4.00  1.00            
ATOM   1306    O LYS B  70      37.116  18.335  23.725  4.00  1.00            
ATOM   1307    N ALA B  71      37.961  20.090  22.588  4.00  1.00            
ATOM   1308   CA ALA B  71      37.167  19.711  21.466  4.00  1.00            
ATOM   1309   CB ALA B  71      35.810  20.435  21.398  4.00  1.00            
ATOM   1310    C ALA B  71      37.907  20.019  20.220  4.00  1.00            
ATOM   1311    O ALA B  71      38.862  20.793  20.213  4.00  1.00            
ATOM   1312    N ILE B  72      37.491  19.346  19.136  4.00  1.00            
ATOM   1313   CA ILE B  72      38.083  19.552  17.856  4.00  1.00            
ATOM   1314   CB ILE B  72      39.142  18.544  17.518  4.00  1.00            
ATOM   1315  CG1 ILE B  72      38.529  17.134  17.450  4.00  1.00            
ATOM   1316  CG2 ILE B  72      40.278  18.677  18.548  4.00  1.00            
ATOM   1317  CD1 ILE B  72      39.450  16.095  16.812  4.00  1.00            
ATOM   1318    C ILE B  72      36.992  19.408  16.846  4.00  1.00            
ATOM   1319    O ILE B  72      35.889  18.968  17.170  4.00  1.00            
ATOM   1320    N GLY B  73      37.259  19.810  15.587  4.00  1.00            
ATOM   1321   CA GLY B  73      36.243  19.635  14.595  4.00  1.00            
ATOM   1322    C GLY B  73      36.441  20.653  13.518  4.00  1.00            
ATOM   1323    O GLY B  73      37.572  21.017  13.198  4.00  1.00            
ATOM   1324    N THR B  74      35.324  21.126  12.919  4.00  1.00            
ATOM   1325   CA THR B  74      35.406  22.071  11.842  4.00  1.00            
ATOM   1326   CB THR B  74      34.530  21.760  10.666  4.00  1.00            
ATOM   1327  OG1 THR B  74      34.943  22.528   9.546  4.00  1.00            
ATOM   1328  CG2 THR B  74      33.081  22.123  11.036  4.00  1.00            
ATOM   1329    C THR B  74      34.955  23.412  12.351  4.00  1.00            
ATOM   1330    O THR B  74      34.195  23.493  13.314  4.00  1.00            
ATOM   1331    N VAL B  75      35.448  24.510  11.732  4.00  1.00            
ATOM   1332   CA VAL B  75      35.038  25.825  12.143  4.00  1.00            
ATOM   1333   CB VAL B  75      36.056  26.531  13.000  4.00  1.00            
ATOM   1334  CG1 VAL B  75      36.225  25.734  14.303  4.00  1.00            
ATOM   1335  CG2 VAL B  75      37.361  26.719  12.206  4.00  1.00            
ATOM   1336    C VAL B  75      34.810  26.669  10.939  4.00  1.00            
ATOM   1337    O VAL B  75      35.567  26.622   9.973  4.00  1.00            
ATOM   1338    N LEU B  76      33.732  27.471  10.981  4.00  1.00            
ATOM   1339   CA LEU B  76      33.471  28.361   9.899  4.00  1.00            
ATOM   1340   CB LEU B  76      31.987  28.508   9.523  4.00  1.00            
ATOM   1341   CG LEU B  76      31.357  27.279   8.849  4.00  1.00            
ATOM   1342  CD1 LEU B  76      29.878  27.539   8.519  4.00  1.00            
ATOM   1343  CD2 LEU B  76      32.160  26.853   7.613  4.00  1.00            
ATOM   1344    C LEU B  76      33.869  29.716  10.351  4.00  1.00            
ATOM   1345    O LEU B  76      33.430  30.171  11.402  4.00  1.00            
ATOM   1346    N VAL B  77      34.719  30.405   9.576  4.00  1.00            
ATOM   1347   CA VAL B  77      35.031  31.745   9.958  4.00  1.00            
ATOM   1348   CB VAL B  77      36.460  32.122   9.723  4.00  1.00            
ATOM   1349  CG1 VAL B  77      36.624  33.622  10.035  4.00  1.00            
ATOM   1350  CG2 VAL B  77      37.348  31.198  10.573  4.00  1.00            
ATOM   1351    C VAL B  77      34.201  32.591   9.085  4.00  1.00            
ATOM   1352    O VAL B  77      34.191  32.442   7.866  4.00  1.00            
ATOM   1353    N GLY B  78      33.449  33.493   9.716  1.00  1.00            
ATOM   1354   CA GLY B  78      32.618  34.370   8.973  1.00  1.00            
ATOM   1355    C GLY B  78      32.222  35.418   9.958  1.00  1.00            
ATOM   1356    O GLY B  78      32.257  35.237  11.173  1.00  1.00            
ATOM   1357    N PRO B  79      31.858  36.516   9.398  1.00  1.00            
ATOM   1358   CA PRO B  79      31.583  37.693  10.172  1.00  1.00            
ATOM   1359   CD PRO B  79      32.464  36.849   8.121  1.00  1.00            
ATOM   1360   CB PRO B  79      31.933  38.886   9.275  1.00  1.00            
ATOM   1361   CG PRO B  79      32.054  38.300   7.862  1.00  1.00            
ATOM   1362    C PRO B  79      30.330  37.935  10.953  1.00  1.00            
ATOM   1363    O PRO B  79      30.234  39.044  11.479  1.00  1.00            
ATOM   1364    N THR B  80      29.363  36.997  11.034  1.00  1.00            
ATOM   1365   CA THR B  80      28.147  37.276  11.756  1.00  1.00            
ATOM   1366   CB THR B  80      27.257  36.073  11.878  1.00  1.00            
ATOM   1367  OG1 THR B  80      26.024  36.430  12.488  1.00  1.00            
ATOM   1368  CG2 THR B  80      27.984  34.992  12.699  1.00  1.00            
ATOM   1369    C THR B  80      28.499  37.759  13.126  1.00  1.00            
ATOM   1370    O THR B  80      29.552  37.448  13.680  1.00  1.00            
ATOM   1371    N PRO B  81      27.614  38.553  13.650  1.00  1.00            
ATOM   1372   CA PRO B  81      27.848  39.204  14.907  1.00  1.00            
ATOM   1373   CD PRO B  81      26.741  39.338  12.792  1.00  1.00            
ATOM   1374   CB PRO B  81      26.718  40.222  15.060  1.00  1.00            
ATOM   1375   CG PRO B  81      26.389  40.598  13.602  1.00  1.00            
ATOM   1376    C PRO B  81      28.065  38.319  16.088  1.00  1.00            
ATOM   1377    O PRO B  81      28.692  38.774  17.043  1.00  1.00            
ATOM   1378    N VAL B  82      27.572  37.075  16.080  1.00  1.00            
ATOM   1379   CA VAL B  82      27.786  36.289  17.256  1.00  1.00            
ATOM   1380   CB VAL B  82      26.496  35.795  17.841  1.00  1.00            
ATOM   1381  CG1 VAL B  82      26.808  34.835  19.002  1.00  1.00            
ATOM   1382  CG2 VAL B  82      25.637  37.012  18.231  1.00  1.00            
ATOM   1383    C VAL B  82      28.563  35.075  16.868  1.00  1.00            
ATOM   1384    O VAL B  82      28.297  34.462  15.836  1.00  1.00            
ATOM   1385    N ASN B  83      29.572  34.707  17.684  1.00  1.00            
ATOM   1386   CA ASN B  83      30.275  33.487  17.428  1.00  1.00            
ATOM   1387   CB ASN B  83      31.631  33.362  18.138  1.00  1.00            
ATOM   1388   CG ASN B  83      32.644  34.239  17.415  1.00  1.00            
ATOM   1389  OD1 ASN B  83      32.292  35.072  16.582  1.00  1.00            
ATOM   1390  ND2 ASN B  83      33.949  34.031  17.734  1.00  1.00            
ATOM   1391    C ASN B  83      29.391  32.425  17.983  1.00  1.00            
ATOM   1392    O ASN B  83      28.666  32.657  18.949  1.00  1.00            
ATOM   1393    N ILE B  84      29.392  31.232  17.367  4.00  1.00            
ATOM   1394   CA ILE B  84      28.487  30.244  17.849  4.00  1.00            
ATOM   1395   CB ILE B  84      27.203  30.256  17.076  4.00  1.00            
ATOM   1396  CG1 ILE B  84      26.082  29.547  17.841  4.00  1.00            
ATOM   1397  CG2 ILE B  84      27.485  29.664  15.685  4.00  1.00            
ATOM   1398  CD1 ILE B  84      24.704  29.893  17.282  4.00  1.00            
ATOM   1399    C ILE B  84      29.089  28.877  17.733  4.00  1.00            
ATOM   1400    O ILE B  84      29.873  28.605  16.824  4.00  1.00            
ATOM   1401    N ILE B  85      28.732  27.975  18.674  4.00  1.00            
ATOM   1402   CA ILE B  85      29.176  26.613  18.588  4.00  1.00            
ATOM   1403   CB ILE B  85      29.907  26.099  19.807  4.00  1.00            
ATOM   1404  CG1 ILE B  85      29.007  26.028  21.054  4.00  1.00            
ATOM   1405  CG2 ILE B  85      31.166  26.963  19.997  4.00  1.00            
ATOM   1406  CD1 ILE B  85      28.152  24.758  21.122  4.00  1.00            
ATOM   1407    C ILE B  85      27.948  25.832  18.390  4.00  1.00            
ATOM   1408    O ILE B  85      26.932  26.062  19.043  4.00  1.00            
ATOM   1409    N GLY B  86      27.998  24.910  17.429  1.00  1.00            
ATOM   1410   CA GLY B  86      26.801  24.196  17.198  1.00  1.00            
ATOM   1411    C GLY B  86      26.903  22.853  17.801  1.00  1.00            
ATOM   1412    O GLY B  86      27.689  22.594  18.710  1.00  1.00            
ATOM   1413    N ARG B  87      26.072  21.962  17.252  2.00  1.00            
ATOM   1414   CA ARG B  87      25.979  20.612  17.666  2.00  1.00            
ATOM   1415   CB ARG B  87      24.829  19.873  16.960  2.00  1.00            
ATOM   1416   CG ARG B  87      24.947  19.902  15.437  2.00  1.00            
ATOM   1417   CD ARG B  87      23.684  19.456  14.704  2.00  1.00            
ATOM   1418   NE ARG B  87      24.052  19.378  13.266  2.00  1.00            
ATOM   1419   CZ ARG B  87      24.687  18.258  12.815  2.00  1.00            
ATOM   1420  NH1 ARG B  87      24.940  17.232  13.679  2.00  1.00            
ATOM   1421  NH2 ARG B  87      25.078  18.168  11.511  2.00  1.00            
ATOM   1422    C ARG B  87      27.262  19.920  17.365  2.00  1.00            
ATOM   1423    O ARG B  87      27.687  19.040  18.114  2.00  1.00            
ATOM   1424    N ASN B  88      27.928  20.321  16.264  2.00  1.00            
ATOM   1425   CA ASN B  88      29.119  19.644  15.849  2.00  1.00            
ATOM   1426   CB ASN B  88      29.849  20.360  14.695  2.00  1.00            
ATOM   1427   CG ASN B  88      29.034  20.243  13.416  2.00  1.00            
ATOM   1428  OD1 ASN B  88      28.646  19.149  13.007  2.00  1.00            
ATOM   1429  ND2 ASN B  88      28.779  21.408  12.760  2.00  1.00            
ATOM   1430    C ASN B  88      30.097  19.634  16.971  2.00  1.00            
ATOM   1431    O ASN B  88      30.600  18.575  17.339  2.00  1.00            
ATOM   1432    N LEU B  89      30.427  20.816  17.516  2.00  1.00            
ATOM   1433   CA LEU B  89      31.298  20.879  18.649  2.00  1.00            
ATOM   1434   CB LEU B  89      31.978  22.233  18.917  2.00  1.00            
ATOM   1435   CG LEU B  89      33.193  22.505  18.016  2.00  1.00            
ATOM   1436  CD1 LEU B  89      32.783  22.698  16.550  2.00  1.00            
ATOM   1437  CD2 LEU B  89      34.046  23.656  18.572  2.00  1.00            
ATOM   1438    C LEU B  89      30.628  20.494  19.917  2.00  1.00            
ATOM   1439    O LEU B  89      31.290  19.993  20.825  2.00  1.00            
ATOM   1440    N LEU B  90      29.315  20.743  20.044  2.00  1.00            
ATOM   1441   CA LEU B  90      28.713  20.449  21.308  2.00  1.00            
ATOM   1442   CB LEU B  90      27.222  20.822  21.346  2.00  1.00            
ATOM   1443   CG LEU B  90      26.714  21.054  22.775  2.00  1.00            
ATOM   1444  CD1 LEU B  90      27.329  22.355  23.322  2.00  1.00            
ATOM   1445  CD2 LEU B  90      25.182  21.041  22.870  2.00  1.00            
ATOM   1446    C LEU B  90      28.844  18.972  21.510  2.00  1.00            
ATOM   1447    O LEU B  90      29.302  18.541  22.564  2.00  1.00            
ATOM   1448    N THR B  91      28.464  18.147  20.507  3.00  1.00            
ATOM   1449   CA THR B  91      28.799  16.757  20.641  3.00  1.00            
ATOM   1450   CB THR B  91      28.182  15.858  19.612  3.00  1.00            
ATOM   1451  OG1 THR B  91      28.524  14.503  19.870  3.00  1.00            
ATOM   1452  CG2 THR B  91      28.667  16.286  18.220  3.00  1.00            
ATOM   1453    C THR B  91      30.274  16.853  20.405  3.00  1.00            
ATOM   1454    O THR B  91      30.679  17.793  19.738  3.00  1.00            
ATOM   1455    N GLN B  92      31.119  15.919  20.870  3.00  1.00            
ATOM   1456   CA GLN B  92      32.556  16.124  20.861  3.00  1.00            
ATOM   1457   CB GLN B  92      33.156  16.701  19.561  3.00  1.00            
ATOM   1458   CG GLN B  92      34.677  16.840  19.591  3.00  1.00            
ATOM   1459   CD GLN B  92      35.293  15.453  19.476  3.00  1.00            
ATOM   1460  OE1 GLN B  92      34.641  14.499  19.054  3.00  1.00            
ATOM   1461  NE2 GLN B  92      36.598  15.352  19.848  3.00  1.00            
ATOM   1462    C GLN B  92      32.881  17.036  22.013  3.00  1.00            
ATOM   1463    O GLN B  92      34.011  17.491  22.182  3.00  1.00            
ATOM   1464    N ILE B  93      31.845  17.302  22.826  3.00  1.00            
ATOM   1465   CA ILE B  93      31.841  17.949  24.111  3.00  1.00            
ATOM   1466   CB ILE B  93      31.461  19.401  24.072  3.00  1.00            
ATOM   1467  CG1 ILE B  93      32.529  20.206  23.309  3.00  1.00            
ATOM   1468  CG2 ILE B  93      31.223  19.879  25.516  3.00  1.00            
ATOM   1469  CD1 ILE B  93      32.121  21.648  23.011  3.00  1.00            
ATOM   1470    C ILE B  93      30.698  17.199  24.698  3.00  1.00            
ATOM   1471    O ILE B  93      29.967  16.545  23.958  3.00  1.00            
ATOM   1472    N GLY B  94      30.494  17.193  26.017  3.00  1.00            
ATOM   1473   CA GLY B  94      29.334  16.438  26.367  3.00  1.00            
ATOM   1474    C GLY B  94      28.257  17.438  26.637  3.00  1.00            
ATOM   1475    O GLY B  94      28.422  18.311  27.487  3.00  1.00            
ATOM   1476    N CYS B  95      27.115  17.345  25.920  1.00  1.00            
ATOM   1477   CA CYS B  95      26.093  18.323  26.160  1.00  1.00            
ATOM   1478   CB CYS B  95      26.212  19.540  25.245  1.00  1.00            
ATOM   1479   SG CYS B  95      27.791  20.354  25.584  1.00  1.00            
ATOM   1480    C CYS B  95      24.746  17.710  26.005  1.00  1.00            
ATOM   1481    O CYS B  95      24.506  16.919  25.092  1.00  1.00            
ATOM   1482    N THR B  96      23.830  18.026  26.943  4.00  1.00            
ATOM   1483   CA THR B  96      22.501  17.543  26.749  4.00  1.00            
ATOM   1484   CB THR B  96      22.222  16.198  27.363  4.00  1.00            
ATOM   1485  OG1 THR B  96      20.994  15.685  26.862  4.00  1.00            
ATOM   1486  CG2 THR B  96      22.158  16.325  28.891  4.00  1.00            
ATOM   1487    C THR B  96      21.525  18.533  27.250  4.00  1.00            
ATOM   1488    O THR B  96      21.651  19.057  28.356  4.00  1.00            
ATOM   1489    N LEU B  97      20.515  18.817  26.413  4.00  1.00            
ATOM   1490   CA LEU B  97      19.524  19.724  26.868  4.00  1.00            
ATOM   1491   CB LEU B  97      18.568  20.248  25.785  4.00  1.00            
ATOM   1492   CG LEU B  97      19.235  21.229  24.805  4.00  1.00            
ATOM   1493  CD1 LEU B  97      18.231  21.749  23.766  4.00  1.00            
ATOM   1494  CD2 LEU B  97      19.933  22.372  25.559  4.00  1.00            
ATOM   1495    C LEU B  97      18.731  18.972  27.886  4.00  1.00            
ATOM   1496    O LEU B  97      18.602  17.751  27.814  4.00  1.00            
ATOM   1497    N ASN B  98      18.198  19.687  28.891  4.00  1.00            
ATOM   1498   CA ASN B  98      17.524  18.996  29.945  4.00  1.00            
ATOM   1499   CB ASN B  98      18.135  19.335  31.317  4.00  1.00            
ATOM   1500   CG ASN B  98      17.804  18.245  32.323  4.00  1.00            
ATOM   1501  OD1 ASN B  98      17.540  17.102  31.956  4.00  1.00            
ATOM   1502  ND2 ASN B  98      17.830  18.605  33.634  4.00  1.00            
ATOM   1503    C ASN B  98      16.104  19.443  29.961  4.00  1.00            
ATOM   1504    O ASN B  98      15.805  20.613  29.736  4.00  1.00            
ATOM   1505    N PHE B  99      15.177  18.503  30.208  1.00  1.00            
ATOM   1506   CA PHE B  99      13.800  18.870  30.328  1.00  1.00            
ATOM   1507   CB PHE B  99      12.818  17.716  30.076  1.00  1.00            
ATOM   1508   CG PHE B  99      12.482  17.684  28.621  1.00  1.00            
ATOM   1509  CD1 PHE B  99      13.425  17.414  27.659  1.00  1.00            
ATOM   1510  CD2 PHE B  99      11.183  17.911  28.231  1.00  1.00            
ATOM   1511  CE1 PHE B  99      13.087  17.382  26.325  1.00  1.00            
ATOM   1512  CE2 PHE B  99      10.837  17.880  26.901  1.00  1.00            
ATOM   1513   CZ PHE B  99      11.789  17.616  25.947  1.00  1.00            
ATOM   1514    C PHE B  99      13.564  19.416  31.725  1.00  1.00            
ATOM   1515    O PHE B  99      12.745  18.808  32.463  1.00  1.00            
ATOM   1516  OXT PHE B  99      14.194  20.452  32.073  1.00  1.00            
ATOM   1517    N ASN C   1      37.291  12.799  14.335  4.00  0.00            
ATOM   1518   CA ASN C   1      36.955  13.527  13.093  4.00  0.00            
ATOM   1519   CB ASN C   1      37.048  12.549  11.903  4.00  0.00            
ATOM   1520   CG ASN C   1      37.455  13.274  10.622  4.00  0.00            
ATOM   1521  OD1 ASN C   1      38.545  13.043  10.099  4.00  0.00            
ATOM   1522  ND2 ASN C   1      36.580  14.163  10.082  4.00  0.00            
ATOM   1523    C ASN C   1      35.559  14.007  13.276  4.00  0.00            
ATOM   1524    O ASN C   1      34.965  13.827  14.337  4.00  0.00            
ATOM   1525    N VAL C   2      34.996  14.652  12.247  4.00  0.00            
ATOM   1526   CA VAL C   2      33.682  15.179  12.395  4.00  0.00            
ATOM   1527   CB VAL C   2      33.679  16.441  13.219  4.00  0.00            
ATOM   1528  CG1 VAL C   2      34.349  17.560  12.402  4.00  0.00            
ATOM   1529  CG2 VAL C   2      32.251  16.750  13.707  4.00  0.00            
ATOM   1530    C VAL C   2      33.185  15.491  11.019  4.00  0.00            
ATOM   1531    O VAL C   2      33.658  14.922  10.037  4.00  0.00            
ATOM   1532    N VAL C   3      32.196  16.400  10.917  4.00  0.00            
ATOM   1533   CA VAL C   3      31.611  16.698   9.650  4.00  0.00            
ATOM   1534   CB VAL C   3      30.187  17.152   9.752  4.00  0.00            
ATOM   1535  CG1 VAL C   3      29.695  17.561   8.353  4.00  0.00            
ATOM   1536  CG2 VAL C   3      29.368  16.032  10.414  4.00  0.00            
ATOM   1537    C VAL C   3      32.355  17.780   8.952  4.00  0.00            
ATOM   1538    O VAL C   3      32.641  18.836   9.516  4.00  0.00            
ATOM   1539    N ASN C   4      32.694  17.507   7.676  4.00  0.00            
ATOM   1540   CA ASN C   4      33.332  18.467   6.829  4.00  0.00            
ATOM   1541   CB ASN C   4      33.669  17.882   5.449  4.00  0.00            
ATOM   1542   CG ASN C   4      34.274  18.986   4.602  4.00  0.00            
ATOM   1543  OD1 ASN C   4      33.611  19.538   3.727  4.00  0.00            
ATOM   1544  ND2 ASN C   4      35.560  19.331   4.879  4.00  0.00            
ATOM   1545    C ASN C   4      32.362  19.575   6.613  4.00  0.00            
ATOM   1546    O ASN C   4      32.717  20.738   6.802  4.00  0.00            
ATOM   1547    N SER C   5      31.097  19.258   6.247  4.00  0.00            
ATOM   1548   CA SER C   5      30.286  20.407   5.993  4.00  0.00            
ATOM   1549   CB SER C   5      30.872  21.273   4.856  4.00  0.00            
ATOM   1550   OG SER C   5      30.390  22.610   4.908  4.00  0.00            
ATOM   1551    C SER C   5      28.878  20.074   5.642  4.00  0.00            
ATOM   1552    O SER C   5      28.369  18.979   5.877  4.00  0.00            
ATOM   1553    N GLY C   6      28.228  21.099   5.065  4.00  0.00            
ATOM   1554   CA GLY C   6      26.845  21.165   4.743  4.00  0.00            
ATOM   1555    C GLY C   6      26.356  21.929   5.912  4.00  0.00            
ATOM   1556    O GLY C   6      26.530  21.482   7.045  4.00  0.00            
ATOM   1557    N GLY C   7      25.733  23.101   5.717  4.00  0.00            
ATOM   1558   CA GLY C   7      25.481  23.720   6.974  4.00  0.00            
ATOM   1559    C GLY C   7      24.463  24.787   6.926  4.00  0.00            
ATOM   1560    O GLY C   7      24.130  25.347   5.882  4.00  0.00            
ATOM   1561    N MET C   8      23.948  25.080   8.132  4.00  0.00            
ATOM   1562   CA MET C   8      22.992  26.118   8.294  4.00  0.00            
ATOM   1563   CB MET C   8      21.534  25.640   8.147  4.00  0.00            
ATOM   1564   CG MET C   8      21.064  24.733   9.293  4.00  0.00            
ATOM   1565   SD MET C   8      21.604  22.995   9.212  4.00  0.00            
ATOM   1566   CE MET C   8      20.021  22.330   8.615  4.00  0.00            
ATOM   1567    C MET C   8      23.104  26.632   9.672  4.00  0.00            
ATOM   1568    O MET C   8      23.367  25.891  10.618  4.00  0.00            
ATOM   1569    N VAL C   9      22.913  27.948   9.810  4.00  0.00            
ATOM   1570   CA VAL C   9      22.913  28.472  11.125  4.00  0.00            
ATOM   1571   CB VAL C   9      23.965  29.507  11.362  4.00  0.00            
ATOM   1572  CG1 VAL C   9      23.733  30.129  12.750  4.00  0.00            
ATOM   1573  CG2 VAL C   9      25.335  28.830  11.206  4.00  0.00            
ATOM   1574    C VAL C   9      21.612  29.140  11.291  4.00  0.00            
ATOM   1575    O VAL C   9      21.182  29.924  10.447  4.00  0.00            
ATOM   1576    N MET C  10      20.932  28.814  12.392  4.00  0.00            
ATOM   1577   CA MET C  10      19.682  29.444  12.613  4.00  0.00            
ATOM   1578   CB MET C  10      18.499  28.479  12.442  4.00  0.00            
ATOM   1579   CG MET C  10      18.658  27.182  13.239  4.00  0.00            
ATOM   1580   SD MET C  10      17.175  26.132  13.290  4.00  0.00            
ATOM   1581   CE MET C  10      16.379  27.136  14.561  4.00  0.00            
ATOM   1582    C MET C  10      19.692  29.930  14.015  4.00  0.00            
ATOM   1583    O MET C  10      19.414  29.189  14.956  4.00  0.00            
ATOM   1584    N MET C  11      20.024  31.214  14.183  4.00  0.00            
ATOM   1585   CA MET C  11      20.034  31.766  15.494  4.00  0.00            
ATOM   1586   CB MET C  11      21.453  31.884  16.081  4.00  0.00            
ATOM   1587   CG MET C  11      21.514  32.475  17.493  4.00  0.00            
ATOM   1588   SD MET C  11      21.383  34.287  17.558  4.00  0.00            
ATOM   1589   CE MET C  11      23.142  34.589  17.215  4.00  0.00            
ATOM   1590    C MET C  11      19.446  33.113  15.358  4.00  0.00            
ATOM   1591    O MET C  11      19.759  33.838  14.415  4.00  0.00            
ATOM   1592    N VAL C  12      18.548  33.493  16.278  4.00  0.00            
ATOM   1593   CA VAL C  12      18.000  34.765  15.984  4.00  0.00            
ATOM   1594   CB VAL C  12      16.690  34.684  15.258  4.00  0.00            
ATOM   1595  CG1 VAL C  12      16.935  33.992  13.909  4.00  0.00            
ATOM   1596  CG2 VAL C  12      15.666  33.963  16.150  4.00  0.00            
ATOM   1597    C VAL C  12      17.764  35.588  17.212  4.00  0.00            
ATOM   1598    O VAL C  12      17.161  35.153  18.191  4.00  0.00            
ATOM   1599    N PRO C  13      18.271  36.795  17.151  4.00  0.00            
ATOM   1600   CA PRO C  13      18.000  37.749  18.193  4.00  0.00            
ATOM   1601   CD PRO C  13      19.625  36.936  16.643  4.00  0.00            
ATOM   1602   CB PRO C  13      19.132  38.772  18.140  4.00  0.00            
ATOM   1603   CG PRO C  13      20.305  37.982  17.539  4.00  0.00            
ATOM   1604    C PRO C  13      16.641  38.343  18.012  4.00  0.00            
ATOM   1605    O PRO C  13      16.215  38.505  16.870  4.00  0.00            
ATOM   1606    N GLY C  14      15.937  38.660  19.115  4.00  0.00            
ATOM   1607   CA GLY C  14      14.675  39.331  18.993  4.00  0.00            
ATOM   1608    C GLY C  14      15.029  40.782  18.973  4.00  0.00            
ATOM   1609    O GLY C  14      16.156  41.149  19.300  4.00  0.00            
ATOM   1610    N ALA C  15      14.081  41.648  18.572  4.00  0.00            
ATOM   1611   CA ALA C  15      14.332  43.059  18.591  4.00  0.00            
ATOM   1612   CB ALA C  15      15.228  43.557  17.449  4.00  0.00            
ATOM   1613    C ALA C  15      13.005  43.709  18.423  4.00  0.00            
ATOM   1614    O ALA C  15      12.075  43.110  17.887  4.00  0.00            
ATOM   1615    N GLY C  16      12.881  44.960  18.894  4.00  0.00            
ATOM   1616   CA GLY C  16      11.636  45.647  18.761  4.00  0.00            
ATOM   1617    C GLY C  16      11.997  46.997  18.150  4.00  0.00            
ATOM   1618    O GLY C  16      12.464  47.013  16.978  4.00  0.00            
ATOM   1619  OXT GLY C  16      11.824  48.028  18.853  4.00  0.00            
END
