# Supplementary material for: Integrative modeling of diverse protein-peptide systems using CABS-dock
Source: PLoS Comput Biol. 2023 Jul 5;19(7):e1011275. doi: 10.1371/journal.pcbi.1011275 (PMC10351741; doi:10.1371/journal.pcbi.1011275)
Supplement: S1 File — Files in pdb format containing atomic coordinates of the structures obtained in this study: the highest-scored amyloid models and 10 examples of the docked peptide for each enzyme-substrate complex. (ZIP) [file pcbi.1011275.s006.zip › 15_HIV1_NVVNSGGMVMMVPGAG/634.pdb]

CRYST1    0.000    0.000    0.000   0.00   0.00   0.00 P 1           1
ATOM      1    N PRO A   1      13.237  13.102  28.443  1.00  1.00            
ATOM      2   CA PRO A   1      13.649  14.470  28.855  1.00  1.00            
ATOM      3   CD PRO A   1      13.142  12.226  29.661  1.00  1.00            
ATOM      4   CB PRO A   1      13.580  14.497  30.378  1.00  1.00            
ATOM      5   CG PRO A   1      13.790  13.037  30.792  1.00  1.00            
ATOM      6    C PRO A   1      15.048  14.639  28.360  1.00  1.00            
ATOM      7    O PRO A   1      15.491  15.777  28.209  1.00  1.00            
ATOM      8    N GLN A   2      15.764  13.524  28.109  4.00  1.00            
ATOM      9   CA GLN A   2      17.127  13.620  27.668  4.00  1.00            
ATOM     10   CB GLN A   2      17.952  12.332  27.882  4.00  1.00            
ATOM     11   CG GLN A   2      19.420  12.455  27.452  4.00  1.00            
ATOM     12   CD GLN A   2      20.183  11.221  27.919  4.00  1.00            
ATOM     13  OE1 GLN A   2      21.397  11.123  27.739  4.00  1.00            
ATOM     14  NE2 GLN A   2      19.456  10.257  28.545  4.00  1.00            
ATOM     15    C GLN A   2      17.132  13.941  26.214  4.00  1.00            
ATOM     16    O GLN A   2      16.231  13.558  25.470  4.00  1.00            
ATOM     17    N ILE A   3      18.163  14.694  25.789  4.00  1.00            
ATOM     18   CA ILE A   3      18.314  15.115  24.429  4.00  1.00            
ATOM     19   CB ILE A   3      18.069  16.595  24.275  4.00  1.00            
ATOM     20  CG1 ILE A   3      16.589  16.924  24.514  4.00  1.00            
ATOM     21  CG2 ILE A   3      18.556  17.056  22.893  4.00  1.00            
ATOM     22  CD1 ILE A   3      15.681  16.359  23.424  4.00  1.00            
ATOM     23    C ILE A   3      19.745  14.863  24.063  4.00  1.00            
ATOM     24    O ILE A   3      20.618  14.794  24.920  4.00  1.00            
ATOM     25    N THR A   4      20.039  14.666  22.769  1.00  1.00            
ATOM     26   CA THR A   4      21.413  14.508  22.403  1.00  1.00            
ATOM     27   CB THR A   4      21.732  13.131  21.912  1.00  1.00            
ATOM     28  OG1 THR A   4      20.972  12.851  20.746  1.00  1.00            
ATOM     29  CG2 THR A   4      21.389  12.123  23.025  1.00  1.00            
ATOM     30    C THR A   4      21.652  15.449  21.280  1.00  1.00            
ATOM     31    O THR A   4      20.760  15.770  20.496  1.00  1.00            
ATOM     32    N LEU A   5      22.900  15.922  21.206  1.00  1.00            
ATOM     33   CA LEU A   5      23.326  16.906  20.268  1.00  1.00            
ATOM     34   CB LEU A   5      24.669  17.545  20.640  1.00  1.00            
ATOM     35   CG LEU A   5      24.513  18.580  21.770  1.00  1.00            
ATOM     36  CD1 LEU A   5      23.828  19.858  21.261  1.00  1.00            
ATOM     37  CD2 LEU A   5      23.743  17.990  22.959  1.00  1.00            
ATOM     38    C LEU A   5      23.371  16.470  18.831  1.00  1.00            
ATOM     39    O LEU A   5      23.098  17.303  17.972  1.00  1.00            
ATOM     40    N TRP A   6      23.709  15.203  18.496  1.00  1.00            
ATOM     41   CA TRP A   6      23.867  14.874  17.094  1.00  1.00            
ATOM     42   CB TRP A   6      24.223  13.409  16.813  1.00  1.00            
ATOM     43   CG TRP A   6      25.580  13.003  17.323  1.00  1.00            
ATOM     44  CD2 TRP A   6      25.767  12.284  18.547  1.00  1.00            
ATOM     45  CD1 TRP A   6      26.818  13.165  16.773  1.00  1.00            
ATOM     46  NE1 TRP A   6      27.770  12.606  17.591  1.00  1.00            
ATOM     47  CE2 TRP A   6      27.135  12.052  18.682  1.00  1.00            
ATOM     48  CE3 TRP A   6      24.867  11.849  19.477  1.00  1.00            
ATOM     49  CZ2 TRP A   6      27.632  11.373  19.756  1.00  1.00            
ATOM     50  CZ3 TRP A   6      25.370  11.167  20.559  1.00  1.00            
ATOM     51  CH2 TRP A   6      26.725  10.935  20.695  1.00  1.00            
ATOM     52    C TRP A   6      22.581  15.148  16.378  1.00  1.00            
ATOM     53    O TRP A   6      22.574  15.749  15.306  1.00  1.00            
ATOM     54    N LYS A   7      21.445  14.735  16.962  1.00  1.00            
ATOM     55   CA LYS A   7      20.190  15.010  16.326  1.00  1.00            
ATOM     56   CB LYS A   7      19.004  14.264  16.967  1.00  1.00            
ATOM     57   CG LYS A   7      18.799  14.589  18.449  1.00  1.00            
ATOM     58   CD LYS A   7      17.469  14.084  19.013  1.00  1.00            
ATOM     59   CE LYS A   7      16.244  14.727  18.361  1.00  1.00            
ATOM     60   NZ LYS A   7      15.018  14.266  19.046  1.00  1.00            
ATOM     61    C LYS A   7      19.958  16.491  16.436  1.00  1.00            
ATOM     62    O LYS A   7      20.744  17.207  17.052  1.00  1.00            
ATOM     63    N ARG A   8      18.856  16.992  15.841  1.00  1.00            
ATOM     64   CA ARG A   8      18.684  18.408  15.626  1.00  1.00            
ATOM     65   CB ARG A   8      17.367  18.720  14.882  1.00  1.00            
ATOM     66   CG ARG A   8      17.284  18.069  13.492  1.00  1.00            
ATOM     67   CD ARG A   8      16.108  18.544  12.628  1.00  1.00            
ATOM     68   NE ARG A   8      16.096  17.748  11.363  1.00  1.00            
ATOM     69   CZ ARG A   8      16.872  18.110  10.297  1.00  1.00            
ATOM     70  NH1 ARG A   8      17.731  19.165  10.397  1.00  1.00            
ATOM     71  NH2 ARG A   8      16.789  17.415   9.124  1.00  1.00            
ATOM     72    C ARG A   8      18.756  19.289  16.857  1.00  1.00            
ATOM     73    O ARG A   8      19.629  20.153  16.800  1.00  1.00            
ATOM     74    N PRO A   9      18.043  19.285  17.977  1.00  1.00            
ATOM     75   CA PRO A   9      16.895  18.468  18.328  1.00  1.00            
ATOM     76   CD PRO A   9      18.794  19.657  19.169  1.00  1.00            
ATOM     77   CB PRO A   9      16.829  18.451  19.856  1.00  1.00            
ATOM     78   CG PRO A   9      18.257  18.780  20.304  1.00  1.00            
ATOM     79    C PRO A   9      15.594  18.889  17.766  1.00  1.00            
ATOM     80    O PRO A   9      15.464  20.014  17.287  1.00  1.00            
ATOM     81    N LEU A  10      14.608  17.980  17.834  4.00  1.00            
ATOM     82   CA LEU A  10      13.314  18.310  17.338  4.00  1.00            
ATOM     83   CB LEU A  10      13.087  17.903  15.863  4.00  1.00            
ATOM     84   CG LEU A  10      13.173  16.397  15.535  4.00  1.00            
ATOM     85  CD1 LEU A  10      13.186  16.173  14.014  4.00  1.00            
ATOM     86  CD2 LEU A  10      14.349  15.695  16.231  4.00  1.00            
ATOM     87    C LEU A  10      12.260  17.722  18.201  4.00  1.00            
ATOM     88    O LEU A  10      12.302  16.552  18.576  4.00  1.00            
ATOM     89    N VAL A  11      11.288  18.578  18.556  4.00  1.00            
ATOM     90   CA VAL A  11      10.154  18.180  19.321  4.00  1.00            
ATOM     91   CB VAL A  11      10.145  18.755  20.708  4.00  1.00            
ATOM     92  CG1 VAL A  11       8.798  18.430  21.368  4.00  1.00            
ATOM     93  CG2 VAL A  11      11.350  18.184  21.472  4.00  1.00            
ATOM     94    C VAL A  11       8.997  18.745  18.601  4.00  1.00            
ATOM     95    O VAL A  11       9.097  19.808  17.991  4.00  1.00            
ATOM     96    N THR A  12       7.869  18.025  18.633  4.00  1.00            
ATOM     97   CA THR A  12       6.726  18.533  17.955  4.00  1.00            
ATOM     98   CB THR A  12       5.631  17.520  17.762  4.00  1.00            
ATOM     99  OG1 THR A  12       6.087  16.408  17.004  4.00  1.00            
ATOM    100  CG2 THR A  12       4.463  18.210  17.042  4.00  1.00            
ATOM    101    C THR A  12       6.158  19.605  18.804  4.00  1.00            
ATOM    102    O THR A  12       6.314  19.598  20.024  4.00  1.00            
ATOM    103    N ILE A  13       5.508  20.586  18.162  4.00  1.00            
ATOM    104   CA ILE A  13       4.906  21.624  18.915  4.00  1.00            
ATOM    105   CB ILE A  13       5.569  22.974  18.742  4.00  1.00            
ATOM    106  CG1 ILE A  13       5.186  23.937  19.883  4.00  1.00            
ATOM    107  CG2 ILE A  13       5.264  23.513  17.337  4.00  1.00            
ATOM    108  CD1 ILE A  13       3.691  24.229  20.019  4.00  1.00            
ATOM    109    C ILE A  13       3.472  21.703  18.516  4.00  1.00            
ATOM    110    O ILE A  13       3.137  21.794  17.336  4.00  1.00            
ATOM    111    N ARG A  14       2.567  21.625  19.505  4.00  1.00            
ATOM    112   CA ARG A  14       1.195  21.752  19.138  4.00  1.00            
ATOM    113   CB ARG A  14       0.234  20.796  19.861  4.00  1.00            
ATOM    114   CG ARG A  14       0.295  19.320  19.472  4.00  1.00            
ATOM    115   CD ARG A  14      -0.809  18.538  20.186  4.00  1.00            
ATOM    116   NE ARG A  14      -0.725  17.097  19.820  4.00  1.00            
ATOM    117   CZ ARG A  14      -1.682  16.546  19.018  4.00  1.00            
ATOM    118  NH1 ARG A  14      -2.615  17.353  18.434  4.00  1.00            
ATOM    119  NH2 ARG A  14      -1.726  15.196  18.823  4.00  1.00            
ATOM    120    C ARG A  14       0.770  23.113  19.596  4.00  1.00            
ATOM    121    O ARG A  14       0.461  23.308  20.770  4.00  1.00            
ATOM    122    N ILE A  15       0.742  24.103  18.689  4.00  1.00            
ATOM    123   CA ILE A  15       0.298  25.410  19.083  4.00  1.00            
ATOM    124   CB ILE A  15       1.381  26.462  18.964  4.00  1.00            
ATOM    125  CG1 ILE A  15       0.937  27.860  19.451  4.00  1.00            
ATOM    126  CG2 ILE A  15       1.893  26.450  17.516  4.00  1.00            
ATOM    127  CD1 ILE A  15      -0.103  28.569  18.580  4.00  1.00            
ATOM    128    C ILE A  15      -0.832  25.760  18.174  4.00  1.00            
ATOM    129    O ILE A  15      -0.693  25.766  16.953  4.00  1.00            
ATOM    130    N GLY A  16      -2.011  26.042  18.751  3.00  1.00            
ATOM    131   CA GLY A  16      -3.088  26.528  17.945  3.00  1.00            
ATOM    132    C GLY A  16      -3.823  25.443  17.215  3.00  1.00            
ATOM    133    O GLY A  16      -4.564  25.740  16.280  3.00  1.00            
ATOM    134    N GLY A  17      -3.658  24.163  17.593  3.00  1.00            
ATOM    135   CA GLY A  17      -4.446  23.167  16.920  3.00  1.00            
ATOM    136    C GLY A  17      -3.700  22.617  15.751  3.00  1.00            
ATOM    137    O GLY A  17      -4.217  21.753  15.043  3.00  1.00            
ATOM    138    N GLN A  18      -2.464  23.090  15.505  4.00  1.00            
ATOM    139   CA GLN A  18      -1.762  22.536  14.388  4.00  1.00            
ATOM    140   CB GLN A  18      -1.281  23.564  13.343  4.00  1.00            
ATOM    141   CG GLN A  18      -0.239  24.574  13.825  4.00  1.00            
ATOM    142   CD GLN A  18       0.093  25.451  12.623  4.00  1.00            
ATOM    143  OE1 GLN A  18       0.505  26.599  12.767  4.00  1.00            
ATOM    144  NE2 GLN A  18      -0.097  24.895  11.396  4.00  1.00            
ATOM    145    C GLN A  18      -0.577  21.770  14.889  4.00  1.00            
ATOM    146    O GLN A  18      -0.053  22.050  15.965  4.00  1.00            
ATOM    147    N LEU A  19      -0.143  20.744  14.124  4.00  1.00            
ATOM    148   CA LEU A  19       1.004  19.973  14.519  4.00  1.00            
ATOM    149   CB LEU A  19       0.943  18.478  14.138  4.00  1.00            
ATOM    150   CG LEU A  19      -0.165  17.657  14.825  4.00  1.00            
ATOM    151  CD1 LEU A  19      -1.565  18.083  14.358  4.00  1.00            
ATOM    152  CD2 LEU A  19       0.078  16.148  14.660  4.00  1.00            
ATOM    153    C LEU A  19       2.164  20.522  13.749  4.00  1.00            
ATOM    154    O LEU A  19       2.061  20.734  12.543  4.00  1.00            
ATOM    155    N LYS A  20       3.302  20.795  14.421  4.00  1.00            
ATOM    156   CA LYS A  20       4.432  21.291  13.682  4.00  1.00            
ATOM    157   CB LYS A  20       4.513  22.831  13.637  4.00  1.00            
ATOM    158   CG LYS A  20       5.658  23.389  12.781  4.00  1.00            
ATOM    159   CD LYS A  20       5.446  23.274  11.267  4.00  1.00            
ATOM    160   CE LYS A  20       6.569  23.925  10.454  4.00  1.00            
ATOM    161   NZ LYS A  20       6.165  24.042   9.037  4.00  1.00            
ATOM    162    C LYS A  20       5.669  20.815  14.359  4.00  1.00            
ATOM    163    O LYS A  20       5.705  20.680  15.576  4.00  1.00            
ATOM    164    N GLU A  21       6.725  20.540  13.581  4.00  1.00            
ATOM    165   CA GLU A  21       7.960  20.098  14.158  4.00  1.00            
ATOM    166   CB GLU A  21       8.901  19.448  13.131  4.00  1.00            
ATOM    167   CG GLU A  21       9.248  20.394  11.980  4.00  1.00            
ATOM    168   CD GLU A  21      10.277  19.728  11.079  4.00  1.00            
ATOM    169  OE1 GLU A  21      10.228  18.480  10.915  4.00  1.00            
ATOM    170  OE2 GLU A  21      11.135  20.479  10.541  4.00  1.00            
ATOM    171    C GLU A  21       8.636  21.306  14.703  4.00  1.00            
ATOM    172    O GLU A  21       8.340  22.427  14.293  4.00  1.00            
ATOM    173    N ALA A  22       9.548  21.118  15.674  4.00  1.00            
ATOM    174   CA ALA A  22      10.175  22.282  16.216  4.00  1.00            
ATOM    175   CB ALA A  22       9.516  22.777  17.514  4.00  1.00            
ATOM    176    C ALA A  22      11.583  21.981  16.525  4.00  1.00            
ATOM    177    O ALA A  22      11.978  20.828  16.679  4.00  1.00            
ATOM    178    N LEU A  23      12.380  23.055  16.590  4.00  1.00            
ATOM    179   CA LEU A  23      13.758  22.914  16.885  4.00  1.00            
ATOM    180   CB LEU A  23      14.609  23.605  15.797  4.00  1.00            
ATOM    181   CG LEU A  23      16.107  23.253  15.750  4.00  1.00            
ATOM    182  CD1 LEU A  23      16.822  23.692  17.027  4.00  1.00            
ATOM    183  CD2 LEU A  23      16.342  21.777  15.382  4.00  1.00            
ATOM    184    C LEU A  23      13.913  23.605  18.211  4.00  1.00            
ATOM    185    O LEU A  23      13.442  24.729  18.387  4.00  1.00            
ATOM    186    N LEU A  24      14.525  22.916  19.198  4.00  1.00            
ATOM    187   CA LEU A  24      14.743  23.457  20.515  4.00  1.00            
ATOM    188   CB LEU A  24      15.154  22.359  21.512  4.00  1.00            
ATOM    189   CG LEU A  24      15.088  22.787  22.988  4.00  1.00            
ATOM    190  CD1 LEU A  24      13.631  22.809  23.480  4.00  1.00            
ATOM    191  CD2 LEU A  24      16.020  21.954  23.881  4.00  1.00            
ATOM    192    C LEU A  24      15.959  24.333  20.334  4.00  1.00            
ATOM    193    O LEU A  24      16.939  23.875  19.752  4.00  1.00            
ATOM    194    N ASP A  25      15.966  25.598  20.821  1.00  1.00            
ATOM    195   CA ASP A  25      17.092  26.438  20.477  1.00  1.00            
ATOM    196   CB ASP A  25      16.754  27.267  19.217  1.00  1.00            
ATOM    197   CG ASP A  25      17.959  28.013  18.666  1.00  1.00            
ATOM    198  OD1 ASP A  25      18.830  28.439  19.466  1.00  1.00            
ATOM    199  OD2 ASP A  25      18.008  28.179  17.417  1.00  1.00            
ATOM    200    C ASP A  25      17.418  27.382  21.576  1.00  1.00            
ATOM    201    O ASP A  25      16.647  28.283  21.902  1.00  1.00            
ATOM    202    N THR A  26      18.598  27.172  22.179  3.00  1.00            
ATOM    203   CA THR A  26      19.061  28.031  23.218  3.00  1.00            
ATOM    204   CB THR A  26      20.264  27.499  23.932  3.00  1.00            
ATOM    205  OG1 THR A  26      20.632  28.392  24.973  3.00  1.00            
ATOM    206  CG2 THR A  26      21.417  27.356  22.927  3.00  1.00            
ATOM    207    C THR A  26      19.445  29.385  22.680  3.00  1.00            
ATOM    208    O THR A  26      19.123  30.408  23.282  3.00  1.00            
ATOM    209    N GLY A  27      20.116  29.432  21.513  3.00  1.00            
ATOM    210   CA GLY A  27      20.681  30.649  20.988  3.00  1.00            
ATOM    211    C GLY A  27      19.632  31.684  20.759  3.00  1.00            
ATOM    212    O GLY A  27      19.862  32.868  20.999  3.00  1.00            
ATOM    213    N ALA A  28      18.455  31.281  20.263  1.00  1.00            
ATOM    214   CA ALA A  28      17.498  32.294  19.952  1.00  1.00            
ATOM    215   CB ALA A  28      16.339  31.775  19.082  1.00  1.00            
ATOM    216    C ALA A  28      16.913  32.901  21.174  1.00  1.00            
ATOM    217    O ALA A  28      16.537  32.205  22.115  1.00  1.00            
ATOM    218    N ASP A  29      16.858  34.248  21.196  1.00  1.00            
ATOM    219   CA ASP A  29      16.252  34.942  22.290  1.00  1.00            
ATOM    220   CB ASP A  29      16.512  36.456  22.219  1.00  1.00            
ATOM    221   CG ASP A  29      18.018  36.662  22.268  1.00  1.00            
ATOM    222  OD1 ASP A  29      18.660  36.164  23.232  1.00  1.00            
ATOM    223  OD2 ASP A  29      18.551  37.303  21.322  1.00  1.00            
ATOM    224    C ASP A  29      14.756  34.747  22.211  1.00  1.00            
ATOM    225    O ASP A  29      14.123  34.334  23.181  1.00  1.00            
ATOM    226    N ASP A  30      14.155  35.032  21.027  1.00  1.00            
ATOM    227   CA ASP A  30      12.730  34.932  20.801  1.00  1.00            
ATOM    228   CB ASP A  30      12.144  36.045  19.914  1.00  1.00            
ATOM    229   CG ASP A  30      12.819  35.933  18.557  1.00  1.00            
ATOM    230  OD1 ASP A  30      14.038  36.242  18.486  1.00  1.00            
ATOM    231  OD2 ASP A  30      12.137  35.532  17.577  1.00  1.00            
ATOM    232    C ASP A  30      12.467  33.660  20.085  1.00  1.00            
ATOM    233    O ASP A  30      13.311  32.768  20.006  1.00  1.00            
ATOM    234    N THR A  31      11.247  33.556  19.536  1.00  1.00            
ATOM    235   CA THR A  31      10.896  32.358  18.848  1.00  1.00            
ATOM    236   CB THR A  31       9.687  31.674  19.419  1.00  1.00            
ATOM    237  OG1 THR A  31       8.542  32.497  19.238  1.00  1.00            
ATOM    238  CG2 THR A  31       9.913  31.419  20.919  1.00  1.00            
ATOM    239    C THR A  31      10.505  32.717  17.450  1.00  1.00            
ATOM    240    O THR A  31      10.134  33.856  17.172  1.00  1.00            
ATOM    241    N VAL A  32      10.592  31.742  16.521  4.00  1.00            
ATOM    242   CA VAL A  32      10.183  32.015  15.176  4.00  1.00            
ATOM    243   CB VAL A  32      11.320  32.101  14.205  4.00  1.00            
ATOM    244  CG1 VAL A  32      10.742  32.304  12.793  4.00  1.00            
ATOM    245  CG2 VAL A  32      12.261  33.227  14.663  4.00  1.00            
ATOM    246    C VAL A  32       9.320  30.884  14.719  4.00  1.00            
ATOM    247    O VAL A  32       9.623  29.713  14.941  4.00  1.00            
ATOM    248    N LEU A  33       8.196  31.227  14.071  4.00  1.00            
ATOM    249   CA LEU A  33       7.299  30.272  13.493  4.00  1.00            
ATOM    250   CB LEU A  33       5.838  30.541  13.876  4.00  1.00            
ATOM    251   CG LEU A  33       4.838  29.594  13.202  4.00  1.00            
ATOM    252  CD1 LEU A  33       4.960  28.166  13.751  4.00  1.00            
ATOM    253  CD2 LEU A  33       3.415  30.168  13.270  4.00  1.00            
ATOM    254    C LEU A  33       7.404  30.550  12.015  4.00  1.00            
ATOM    255    O LEU A  33       7.760  31.663  11.635  4.00  1.00            
ATOM    256    N GLU A  34       7.124  29.562  11.135  4.00  1.00            
ATOM    257   CA GLU A  34       7.331  29.805   9.729  4.00  1.00            
ATOM    258   CB GLU A  34       7.097  28.549   8.875  4.00  1.00            
ATOM    259   CG GLU A  34       8.039  27.407   9.263  4.00  1.00            
ATOM    260   CD GLU A  34       7.461  26.780  10.521  4.00  1.00            
ATOM    261  OE1 GLU A  34       6.258  27.033  10.800  4.00  1.00            
ATOM    262  OE2 GLU A  34       8.208  26.042  11.217  4.00  1.00            
ATOM    263    C GLU A  34       6.415  30.890   9.247  4.00  1.00            
ATOM    264    O GLU A  34       6.878  31.907   8.735  4.00  1.00            
ATOM    265    N GLU A  35       5.089  30.710   9.419  1.00  1.00            
ATOM    266   CA GLU A  35       4.131  31.731   9.092  1.00  1.00            
ATOM    267   CB GLU A  35       4.364  32.458   7.750  1.00  1.00            
ATOM    268   CG GLU A  35       4.414  31.594   6.496  1.00  1.00            
ATOM    269   CD GLU A  35       4.900  32.508   5.378  1.00  1.00            
ATOM    270  OE1 GLU A  35       4.233  33.547   5.124  1.00  1.00            
ATOM    271  OE2 GLU A  35       5.956  32.185   4.771  1.00  1.00            
ATOM    272    C GLU A  35       2.775  31.115   9.166  1.00  1.00            
ATOM    273    O GLU A  35       2.477  30.130   8.490  1.00  1.00            
ATOM    274    N MET A  36       1.929  31.673  10.049  1.00  1.00            
ATOM    275   CA MET A  36       0.583  31.211  10.190  1.00  1.00            
ATOM    276   CB MET A  36       0.413  30.044  11.175  1.00  1.00            
ATOM    277   CG MET A  36       0.964  28.741  10.593  1.00  1.00            
ATOM    278   SD MET A  36       0.106  28.190   9.085  1.00  1.00            
ATOM    279   CE MET A  36       1.248  26.829   8.702  1.00  1.00            
ATOM    280    C MET A  36      -0.188  32.376  10.671  1.00  1.00            
ATOM    281    O MET A  36       0.361  33.263  11.322  1.00  1.00            
ATOM    282    N ASN A  37      -1.485  32.417  10.333  1.00  1.00            
ATOM    283   CA ASN A  37      -2.275  33.523  10.763  1.00  1.00            
ATOM    284   CB ASN A  37      -3.374  33.899   9.744  1.00  1.00            
ATOM    285   CG ASN A  37      -2.728  34.339   8.436  1.00  1.00            
ATOM    286  OD1 ASN A  37      -1.768  35.107   8.431  1.00  1.00            
ATOM    287  ND2 ASN A  37      -3.271  33.834   7.293  1.00  1.00            
ATOM    288    C ASN A  37      -2.980  33.064  12.003  1.00  1.00            
ATOM    289    O ASN A  37      -3.937  32.297  11.928  1.00  1.00            
ATOM    290    N LEU A  38      -2.513  33.505  13.186  1.00  1.00            
ATOM    291   CA LEU A  38      -3.196  33.126  14.390  1.00  1.00            
ATOM    292   CB LEU A  38      -2.379  33.296  15.689  1.00  1.00            
ATOM    293   CG LEU A  38      -1.009  32.596  15.713  1.00  1.00            
ATOM    294  CD1 LEU A  38      -1.142  31.081  15.505  1.00  1.00            
ATOM    295  CD2 LEU A  38      -0.020  33.273  14.751  1.00  1.00            
ATOM    296    C LEU A  38      -4.282  34.149  14.503  1.00  1.00            
ATOM    297    O LEU A  38      -4.319  35.123  13.748  1.00  1.00            
ATOM    298    N PRO A  39      -5.192  33.913  15.396  1.00  1.00            
ATOM    299   CA PRO A  39      -6.310  34.791  15.650  1.00  1.00            
ATOM    300   CD PRO A  39      -5.424  32.565  15.874  1.00  1.00            
ATOM    301   CB PRO A  39      -7.353  33.924  16.361  1.00  1.00            
ATOM    302   CG PRO A  39      -6.564  32.714  16.890  1.00  1.00            
ATOM    303    C PRO A  39      -6.051  36.072  16.393  1.00  1.00            
ATOM    304    O PRO A  39      -6.951  36.911  16.400  1.00  1.00            
ATOM    305    N GLY A  40      -4.870  36.284  17.015  1.00  1.00            
ATOM    306   CA GLY A  40      -4.780  37.410  17.910  1.00  1.00            
ATOM    307    C GLY A  40      -4.253  38.674  17.317  1.00  1.00            
ATOM    308    O GLY A  40      -4.099  38.822  16.105  1.00  1.00            
ATOM    309    N LYS A  41      -3.963  39.623  18.239  1.00  1.00            
ATOM    310   CA LYS A  41      -3.462  40.940  17.958  1.00  1.00            
ATOM    311   CB LYS A  41      -3.295  41.827  19.206  1.00  1.00            
ATOM    312   CG LYS A  41      -4.565  42.062  20.023  1.00  1.00            
ATOM    313   CD LYS A  41      -5.069  40.818  20.754  1.00  1.00            
ATOM    314   CE LYS A  41      -6.042  41.127  21.894  1.00  1.00            
ATOM    315   NZ LYS A  41      -5.294  41.355  23.153  1.00  1.00            
ATOM    316    C LYS A  41      -2.084  40.768  17.427  1.00  1.00            
ATOM    317    O LYS A  41      -1.359  39.867  17.846  1.00  1.00            
ATOM    318    N TRP A  42      -1.674  41.631  16.479  1.00  1.00            
ATOM    319   CA TRP A  42      -0.357  41.403  15.988  1.00  1.00            
ATOM    320   CB TRP A  42      -0.277  41.241  14.456  1.00  1.00            
ATOM    321   CG TRP A  42      -0.185  42.546  13.693  1.00  1.00            
ATOM    322  CD2 TRP A  42      -1.262  43.428  13.330  1.00  1.00            
ATOM    323  CD1 TRP A  42       0.956  43.132  13.230  1.00  1.00            
ATOM    324  NE1 TRP A  42       0.664  44.318  12.606  1.00  1.00            
ATOM    325  CE2 TRP A  42      -0.697  44.516  12.660  1.00  1.00            
ATOM    326  CE3 TRP A  42      -2.608  43.345  13.540  1.00  1.00            
ATOM    327  CZ2 TRP A  42      -1.468  45.540  12.188  1.00  1.00            
ATOM    328  CZ3 TRP A  42      -3.382  44.381  13.061  1.00  1.00            
ATOM    329  CH2 TRP A  42      -2.825  45.456  12.400  1.00  1.00            
ATOM    330    C TRP A  42       0.451  42.623  16.291  1.00  1.00            
ATOM    331    O TRP A  42      -0.030  43.746  16.157  1.00  1.00            
ATOM    332    N LYS A  43       1.704  42.420  16.746  4.00  1.00            
ATOM    333   CA LYS A  43       2.601  43.520  16.952  4.00  1.00            
ATOM    334   CB LYS A  43       3.128  43.719  18.384  4.00  1.00            
ATOM    335   CG LYS A  43       2.105  44.004  19.485  4.00  1.00            
ATOM    336   CD LYS A  43       1.442  42.752  20.059  4.00  1.00            
ATOM    337   CE LYS A  43       0.990  42.929  21.513  4.00  1.00            
ATOM    338   NZ LYS A  43      -0.208  43.793  21.582  4.00  1.00            
ATOM    339    C LYS A  43       3.814  43.161  16.170  4.00  1.00            
ATOM    340    O LYS A  43       4.191  41.988  16.101  4.00  1.00            
ATOM    341    N PRO A  44       4.410  44.126  15.549  4.00  0.00            
ATOM    342   CA PRO A  44       5.593  43.827  14.793  4.00  0.00            
ATOM    343   CD PRO A  44       3.617  45.165  14.911  4.00  0.00            
ATOM    344   CB PRO A  44       5.669  44.867  13.671  4.00  0.00            
ATOM    345   CG PRO A  44       4.630  45.937  14.056  4.00  0.00            
ATOM    346    C PRO A  44       6.839  43.723  15.618  4.00  0.00            
ATOM    347    O PRO A  44       6.959  44.441  16.606  4.00  0.00            
ATOM    348    N LYS A  45       7.771  42.817  15.240  4.00  0.00            
ATOM    349   CA LYS A  45       9.062  42.761  15.870  4.00  0.00            
ATOM    350   CB LYS A  45       9.262  41.683  16.946  4.00  0.00            
ATOM    351   CG LYS A  45      10.530  41.956  17.763  4.00  0.00            
ATOM    352   CD LYS A  45      10.461  43.261  18.567  4.00  0.00            
ATOM    353   CE LYS A  45      11.779  43.653  19.241  4.00  0.00            
ATOM    354   NZ LYS A  45      11.624  44.951  19.938  4.00  0.00            
ATOM    355    C LYS A  45      10.029  42.505  14.768  4.00  0.00            
ATOM    356    O LYS A  45       9.755  41.739  13.851  4.00  0.00            
ATOM    357    N MET A  46      11.162  43.212  14.759  4.00  0.00            
ATOM    358   CA MET A  46      12.018  43.005  13.637  4.00  0.00            
ATOM    359   CB MET A  46      13.080  44.109  13.516  4.00  0.00            
ATOM    360   CG MET A  46      12.465  45.499  13.353  4.00  0.00            
ATOM    361   SD MET A  46      13.651  46.872  13.441  4.00  0.00            
ATOM    362   CE MET A  46      12.402  48.117  13.877  4.00  0.00            
ATOM    363    C MET A  46      12.726  41.717  13.608  4.00  0.00            
ATOM    364    O MET A  46      12.660  40.992  12.617  4.00  0.00            
ATOM    365    N ILE A  47      13.396  41.388  14.719  4.00  0.00            
ATOM    366   CA ILE A  47      14.177  40.200  14.740  4.00  0.00            
ATOM    367   CB ILE A  47      13.404  38.986  14.310  4.00  0.00            
ATOM    368  CG1 ILE A  47      12.239  38.730  15.285  4.00  0.00            
ATOM    369  CG2 ILE A  47      14.387  37.815  14.140  4.00  0.00            
ATOM    370  CD1 ILE A  47      11.221  37.716  14.764  4.00  0.00            
ATOM    371    C ILE A  47      15.379  40.323  13.901  4.00  0.00            
ATOM    372    O ILE A  47      15.354  40.843  12.788  4.00  0.00            
ATOM    373    N GLY A  48      16.494  39.854  14.475  4.00  0.00            
ATOM    374   CA GLY A  48      17.691  39.844  13.723  4.00  0.00            
ATOM    375    C GLY A  48      18.041  38.415  13.523  4.00  0.00            
ATOM    376    O GLY A  48      18.843  37.866  14.274  4.00  0.00            
ATOM    377    N GLY A  49      17.445  37.779  12.491  4.00  0.00            
ATOM    378   CA GLY A  49      17.839  36.436  12.193  4.00  0.00            
ATOM    379    C GLY A  49      19.269  36.658  11.869  4.00  0.00            
ATOM    380    O GLY A  49      19.619  37.732  11.381  4.00  0.00            
ATOM    381    N ILE A  50      20.143  35.678  12.144  3.00  0.00            
ATOM    382   CA ILE A  50      21.513  36.026  11.965  3.00  0.00            
ATOM    383   CB ILE A  50      22.520  35.093  12.590  3.00  0.00            
ATOM    384  CG1 ILE A  50      22.261  33.626  12.222  3.00  0.00            
ATOM    385  CG2 ILE A  50      22.541  35.383  14.098  3.00  0.00            
ATOM    386  CD1 ILE A  50      22.382  33.313  10.740  3.00  0.00            
ATOM    387    C ILE A  50      21.843  36.389  10.547  3.00  0.00            
ATOM    388    O ILE A  50      21.570  35.662   9.593  3.00  0.00            
ATOM    389    N GLY A  51      22.399  37.614  10.403  3.00  0.00            
ATOM    390   CA GLY A  51      22.799  38.164   9.144  3.00  0.00            
ATOM    391    C GLY A  51      21.578  38.375   8.332  3.00  0.00            
ATOM    392    O GLY A  51      21.630  38.381   7.104  3.00  0.00            
ATOM    393    N GLY A  52      20.433  38.549   9.010  4.00  0.00            
ATOM    394   CA GLY A  52      19.224  38.766   8.287  4.00  0.00            
ATOM    395    C GLY A  52      18.426  39.748   9.068  4.00  0.00            
ATOM    396    O GLY A  52      18.590  39.886  10.280  4.00  0.00            
ATOM    397    N PHE A  53      17.543  40.467   8.359  4.00  0.00            
ATOM    398   CA PHE A  53      16.640  41.409   8.940  4.00  0.00            
ATOM    399   CB PHE A  53      16.818  42.829   8.369  4.00  0.00            
ATOM    400   CG PHE A  53      16.891  42.722   6.882  4.00  0.00            
ATOM    401  CD1 PHE A  53      15.768  42.673   6.091  4.00  0.00            
ATOM    402  CD2 PHE A  53      18.127  42.670   6.277  4.00  0.00            
ATOM    403  CE1 PHE A  53      15.896  42.574   4.722  4.00  0.00            
ATOM    404  CE2 PHE A  53      18.261  42.572   4.913  4.00  0.00            
ATOM    405   CZ PHE A  53      17.137  42.526   4.129  4.00  0.00            
ATOM    406    C PHE A  53      15.284  40.904   8.607  4.00  0.00            
ATOM    407    O PHE A  53      15.065  40.329   7.542  4.00  0.00            
ATOM    408    N ILE A  54      14.328  41.056   9.534  4.00  0.00            
ATOM    409   CA ILE A  54      13.075  40.477   9.191  4.00  0.00            
ATOM    410   CB ILE A  54      12.803  39.205   9.929  4.00  0.00            
ATOM    411  CG1 ILE A  54      13.964  38.228   9.715  4.00  0.00            
ATOM    412  CG2 ILE A  54      11.456  38.654   9.435  4.00  0.00            
ATOM    413  CD1 ILE A  54      13.989  37.067  10.709  4.00  0.00            
ATOM    414    C ILE A  54      11.986  41.443   9.527  4.00  0.00            
ATOM    415    O ILE A  54      12.087  42.212  10.480  4.00  0.00            
ATOM    416    N LYS A  55      10.924  41.459   8.701  4.00  0.00            
ATOM    417   CA LYS A  55       9.772  42.252   9.012  4.00  0.00            
ATOM    418   CB LYS A  55       9.113  42.886   7.775  4.00  0.00            
ATOM    419   CG LYS A  55       9.987  43.952   7.108  4.00  0.00            
ATOM    420   CD LYS A  55      10.242  45.177   7.991  4.00  0.00            
ATOM    421   CE LYS A  55      11.252  46.166   7.408  4.00  0.00            
ATOM    422   NZ LYS A  55      11.189  47.447   8.150  4.00  0.00            
ATOM    423    C LYS A  55       8.835  41.244   9.559  4.00  0.00            
ATOM    424    O LYS A  55       8.500  40.277   8.875  4.00  0.00            
ATOM    425    N VAL A  56       8.367  41.415  10.807  4.00  0.00            
ATOM    426   CA VAL A  56       7.685  40.237  11.208  4.00  0.00            
ATOM    427   CB VAL A  56       8.542  39.297  12.015  4.00  0.00            
ATOM    428  CG1 VAL A  56       8.279  39.481  13.519  4.00  0.00            
ATOM    429  CG2 VAL A  56       8.276  37.882  11.527  4.00  0.00            
ATOM    430    C VAL A  56       6.505  40.497  12.043  4.00  0.00            
ATOM    431    O VAL A  56       6.230  41.611  12.484  4.00  0.00            
ATOM    432    N ARG A  57       5.762  39.397  12.244  4.00  0.00            
ATOM    433   CA ARG A  57       4.616  39.399  13.076  4.00  0.00            
ATOM    434   CB ARG A  57       3.535  38.387  12.653  4.00  0.00            
ATOM    435   CG ARG A  57       2.957  38.607  11.254  4.00  0.00            
ATOM    436   CD ARG A  57       1.838  37.627  10.893  4.00  0.00            
ATOM    437   NE ARG A  57       0.562  38.204  11.400  4.00  0.00            
ATOM    438   CZ ARG A  57      -0.049  39.183  10.670  4.00  0.00            
ATOM    439  NH1 ARG A  57       0.569  39.681   9.560  4.00  0.00            
ATOM    440  NH2 ARG A  57      -1.260  39.680  11.058  4.00  0.00            
ATOM    441    C ARG A  57       5.055  38.947  14.432  4.00  0.00            
ATOM    442    O ARG A  57       6.057  38.246  14.569  4.00  0.00            
ATOM    443    N GLN A  58       4.326  39.366  15.486  4.00  1.00            
ATOM    444   CA GLN A  58       4.652  38.909  16.804  4.00  1.00            
ATOM    445   CB GLN A  58       5.345  39.952  17.689  4.00  1.00            
ATOM    446   CG GLN A  58       5.735  39.390  19.059  4.00  1.00            
ATOM    447   CD GLN A  58       6.239  40.549  19.903  4.00  1.00            
ATOM    448  OE1 GLN A  58       5.794  41.683  19.741  4.00  1.00            
ATOM    449  NE2 GLN A  58       7.194  40.267  20.829  4.00  1.00            
ATOM    450    C GLN A  58       3.362  38.567  17.461  4.00  1.00            
ATOM    451    O GLN A  58       2.317  39.120  17.123  4.00  1.00            
ATOM    452    N TYR A  59       3.388  37.614  18.406  4.00  1.00            
ATOM    453   CA TYR A  59       2.173  37.303  19.086  4.00  1.00            
ATOM    454   CB TYR A  59       1.502  35.984  18.644  4.00  1.00            
ATOM    455   CG TYR A  59       0.136  35.955  19.253  4.00  1.00            
ATOM    456  CD1 TYR A  59      -0.847  36.805  18.798  4.00  1.00            
ATOM    457  CD2 TYR A  59      -0.172  35.067  20.259  4.00  1.00            
ATOM    458  CE1 TYR A  59      -2.106  36.783  19.352  4.00  1.00            
ATOM    459  CE2 TYR A  59      -1.431  35.040  20.818  4.00  1.00            
ATOM    460   CZ TYR A  59      -2.400  35.905  20.366  4.00  1.00            
ATOM    461   OH TYR A  59      -3.697  35.899  20.923  4.00  1.00            
ATOM    462    C TYR A  59       2.521  37.204  20.530  4.00  1.00            
ATOM    463    O TYR A  59       3.685  37.021  20.880  4.00  1.00            
ATOM    464    N ASP A  60       1.525  37.384  21.416  4.00  1.00            
ATOM    465   CA ASP A  60       1.834  37.298  22.807  4.00  1.00            
ATOM    466   CB ASP A  60       1.855  38.674  23.499  4.00  1.00            
ATOM    467   CG ASP A  60       2.756  38.608  24.726  4.00  1.00            
ATOM    468  OD1 ASP A  60       2.661  37.618  25.499  4.00  1.00            
ATOM    469  OD2 ASP A  60       3.579  39.549  24.885  4.00  1.00            
ATOM    470    C ASP A  60       0.770  36.450  23.442  4.00  1.00            
ATOM    471    O ASP A  60      -0.397  36.490  23.055  4.00  1.00            
ATOM    472    N GLN A  61       1.178  35.650  24.444  4.00  1.00            
ATOM    473   CA GLN A  61       0.333  34.784  25.216  4.00  1.00            
ATOM    474   CB GLN A  61      -0.533  35.524  26.258  4.00  1.00            
ATOM    475   CG GLN A  61      -1.362  34.581  27.135  4.00  1.00            
ATOM    476   CD GLN A  61      -1.929  35.362  28.317  4.00  1.00            
ATOM    477  OE1 GLN A  61      -2.236  36.550  28.216  4.00  1.00            
ATOM    478  NE2 GLN A  61      -2.062  34.668  29.481  4.00  1.00            
ATOM    479    C GLN A  61      -0.541  33.900  24.378  4.00  1.00            
ATOM    480    O GLN A  61      -1.765  33.935  24.486  4.00  1.00            
ATOM    481    N ILE A  62       0.088  33.091  23.512  4.00  1.00            
ATOM    482   CA ILE A  62      -0.606  32.060  22.794  4.00  1.00            
ATOM    483   CB ILE A  62      -0.346  32.065  21.310  4.00  1.00            
ATOM    484  CG1 ILE A  62      -1.162  30.951  20.628  4.00  1.00            
ATOM    485  CG2 ILE A  62       1.173  31.964  21.073  4.00  1.00            
ATOM    486  CD1 ILE A  62      -2.673  31.143  20.740  4.00  1.00            
ATOM    487    C ILE A  62       0.008  30.820  23.345  4.00  1.00            
ATOM    488    O ILE A  62       1.226  30.734  23.518  4.00  1.00            
ATOM    489    N PRO A  63      -0.806  29.880  23.700  4.00  1.00            
ATOM    490   CA PRO A  63      -0.211  28.701  24.257  4.00  1.00            
ATOM    491   CD PRO A  63      -2.036  30.239  24.393  4.00  1.00            
ATOM    492   CB PRO A  63      -1.316  28.018  25.064  4.00  1.00            
ATOM    493   CG PRO A  63      -2.191  29.201  25.518  4.00  1.00            
ATOM    494    C PRO A  63       0.497  27.841  23.273  4.00  1.00            
ATOM    495    O PRO A  63       0.063  27.737  22.127  4.00  1.00            
ATOM    496    N VAL A  64       1.617  27.234  23.715  4.00  1.00            
ATOM    497   CA VAL A  64       2.379  26.341  22.907  4.00  1.00            
ATOM    498   CB VAL A  64       3.750  26.829  22.549  4.00  1.00            
ATOM    499  CG1 VAL A  64       3.597  28.081  21.673  4.00  1.00            
ATOM    500  CG2 VAL A  64       4.558  27.055  23.841  4.00  1.00            
ATOM    501    C VAL A  64       2.558  25.107  23.730  4.00  1.00            
ATOM    502    O VAL A  64       2.657  25.177  24.954  4.00  1.00            
ATOM    503    N GLU A  65       2.567  23.931  23.075  4.00  1.00            
ATOM    504   CA GLU A  65       2.786  22.709  23.790  4.00  1.00            
ATOM    505   CB GLU A  65       1.789  21.590  23.441  4.00  1.00            
ATOM    506   CG GLU A  65       2.058  20.297  24.212  4.00  1.00            
ATOM    507   CD GLU A  65       1.209  19.190  23.604  4.00  1.00            
ATOM    508  OE1 GLU A  65       0.491  19.459  22.602  4.00  1.00            
ATOM    509  OE2 GLU A  65       1.279  18.052  24.137  4.00  1.00            
ATOM    510    C GLU A  65       4.110  22.208  23.344  4.00  1.00            
ATOM    511    O GLU A  65       4.381  22.133  22.147  4.00  1.00            
ATOM    512    N ILE A  66       4.994  21.871  24.297  4.00  1.00            
ATOM    513   CA ILE A  66       6.270  21.390  23.871  4.00  1.00            
ATOM    514   CB ILE A  66       7.391  22.307  24.270  4.00  1.00            
ATOM    515  CG1 ILE A  66       7.185  23.739  23.745  4.00  1.00            
ATOM    516  CG2 ILE A  66       8.698  21.660  23.788  4.00  1.00            
ATOM    517  CD1 ILE A  66       7.186  23.855  22.221  4.00  1.00            
ATOM    518    C ILE A  66       6.533  20.131  24.632  4.00  1.00            
ATOM    519    O ILE A  66       6.449  20.116  25.858  4.00  1.00            
ATOM    520    N CYS A  67       6.836  19.028  23.927  3.00  1.00            
ATOM    521   CA CYS A  67       7.251  17.837  24.609  3.00  1.00            
ATOM    522   CB CYS A  67       8.514  18.069  25.450  3.00  1.00            
ATOM    523   SG CYS A  67       9.910  18.678  24.462  3.00  1.00            
ATOM    524    C CYS A  67       6.189  17.387  25.570  3.00  1.00            
ATOM    525    O CYS A  67       6.502  16.693  26.536  3.00  1.00            
ATOM    526    N GLY A  68       4.911  17.749  25.357  3.00  1.00            
ATOM    527   CA GLY A  68       3.900  17.254  26.256  3.00  1.00            
ATOM    528    C GLY A  68       3.614  18.259  27.329  3.00  1.00            
ATOM    529    O GLY A  68       2.603  18.153  28.021  3.00  1.00            
ATOM    530    N HIS A  69       4.500  19.258  27.504  4.00  1.00            
ATOM    531   CA HIS A  69       4.311  20.278  28.499  4.00  1.00            
ATOM    532  ND1 HIS A  69       6.597  18.602  29.959  4.00  1.00            
ATOM    533   CG HIS A  69       6.172  19.895  30.165  4.00  1.00            
ATOM    534   CB HIS A  69       5.626  20.799  29.101  4.00  1.00            
ATOM    535  NE2 HIS A  69       6.881  19.031  32.124  4.00  1.00            
ATOM    536  CD2 HIS A  69       6.353  20.142  31.491  4.00  1.00            
ATOM    537  CE1 HIS A  69       7.009  18.132  31.165  4.00  1.00            
ATOM    538    C HIS A  69       3.642  21.441  27.835  4.00  1.00            
ATOM    539    O HIS A  69       3.513  21.467  26.613  4.00  1.00            
ATOM    540    N LYS A  70       3.162  22.422  28.635  4.00  1.00            
ATOM    541   CA LYS A  70       2.542  23.602  28.086  4.00  1.00            
ATOM    542   CB LYS A  70       1.137  23.887  28.652  4.00  1.00            
ATOM    543   CG LYS A  70       0.049  22.918  28.178  4.00  1.00            
ATOM    544   CD LYS A  70       0.246  21.476  28.650  4.00  1.00            
ATOM    545   CE LYS A  70      -1.010  20.605  28.526  4.00  1.00            
ATOM    546   NZ LYS A  70      -2.000  21.255  27.638  4.00  1.00            
ATOM    547    C LYS A  70       3.397  24.789  28.439  4.00  1.00            
ATOM    548    O LYS A  70       3.857  24.921  29.574  4.00  1.00            
ATOM    549    N ALA A  71       3.643  25.676  27.448  4.00  1.00            
ATOM    550   CA ALA A  71       4.387  26.892  27.641  4.00  1.00            
ATOM    551   CB ALA A  71       5.820  26.848  27.078  4.00  1.00            
ATOM    552    C ALA A  71       3.626  27.940  26.894  4.00  1.00            
ATOM    553    O ALA A  71       2.895  27.631  25.958  4.00  1.00            
ATOM    554    N ILE A  72       3.726  29.213  27.319  4.00  1.00            
ATOM    555   CA ILE A  72       3.024  30.250  26.613  4.00  1.00            
ATOM    556   CB ILE A  72       1.897  30.841  27.401  4.00  1.00            
ATOM    557  CG1 ILE A  72       2.432  31.538  28.662  4.00  1.00            
ATOM    558  CG2 ILE A  72       0.889  29.716  27.688  4.00  1.00            
ATOM    559  CD1 ILE A  72       1.399  32.433  29.340  4.00  1.00            
ATOM    560    C ILE A  72       4.019  31.329  26.409  4.00  1.00            
ATOM    561    O ILE A  72       4.925  31.497  27.222  4.00  1.00            
ATOM    562    N GLY A  73       3.916  32.086  25.303  4.00  1.00            
ATOM    563   CA GLY A  73       4.901  33.112  25.245  4.00  1.00            
ATOM    564    C GLY A  73       4.892  33.818  23.938  4.00  1.00            
ATOM    565    O GLY A  73       4.071  33.548  23.062  4.00  1.00            
ATOM    566    N THR A  74       5.853  34.754  23.787  4.00  1.00            
ATOM    567   CA THR A  74       5.913  35.547  22.604  4.00  1.00            
ATOM    568   CB THR A  74       6.815  36.738  22.683  4.00  1.00            
ATOM    569  OG1 THR A  74       6.594  37.569  21.553  4.00  1.00            
ATOM    570  CG2 THR A  74       8.283  36.288  22.738  4.00  1.00            
ATOM    571    C THR A  74       6.333  34.695  21.461  4.00  1.00            
ATOM    572    O THR A  74       7.362  34.022  21.502  4.00  1.00            
ATOM    573    N VAL A  75       5.507  34.688  20.400  4.00  1.00            
ATOM    574   CA VAL A  75       5.866  33.915  19.259  4.00  1.00            
ATOM    575   CB VAL A  75       4.879  32.838  18.916  4.00  1.00            
ATOM    576  CG1 VAL A  75       3.527  33.483  18.568  4.00  1.00            
ATOM    577  CG2 VAL A  75       5.479  31.984  17.785  4.00  1.00            
ATOM    578    C VAL A  75       5.948  34.840  18.120  4.00  1.00            
ATOM    579    O VAL A  75       5.080  35.684  17.918  4.00  1.00            
ATOM    580    N LEU A  76       7.018  34.697  17.334  4.00  1.00            
ATOM    581   CA LEU A  76       7.176  35.618  16.266  4.00  1.00            
ATOM    582   CB LEU A  76       8.562  36.279  16.261  4.00  1.00            
ATOM    583   CG LEU A  76       8.836  37.065  17.566  4.00  1.00            
ATOM    584  CD1 LEU A  76       8.932  36.144  18.795  4.00  1.00            
ATOM    585  CD2 LEU A  76      10.057  37.984  17.453  4.00  1.00            
ATOM    586    C LEU A  76       6.987  34.845  15.014  4.00  1.00            
ATOM    587    O LEU A  76       7.691  33.866  14.773  4.00  1.00            
ATOM    588    N VAL A  77       6.007  35.265  14.189  4.00  1.00            
ATOM    589   CA VAL A  77       5.755  34.537  12.983  4.00  1.00            
ATOM    590   CB VAL A  77       4.299  34.413  12.638  4.00  1.00            
ATOM    591  CG1 VAL A  77       4.182  33.719  11.269  4.00  1.00            
ATOM    592  CG2 VAL A  77       3.588  33.653  13.771  4.00  1.00            
ATOM    593    C VAL A  77       6.412  35.283  11.866  4.00  1.00            
ATOM    594    O VAL A  77       5.985  36.375  11.498  4.00  1.00            
ATOM    595    N GLY A  78       7.482  34.688  11.302  4.00  1.00            
ATOM    596   CA GLY A  78       8.191  35.277  10.200  4.00  1.00            
ATOM    597    C GLY A  78       8.892  34.156   9.536  4.00  1.00            
ATOM    598    O GLY A  78       9.401  33.225  10.156  4.00  1.00            
ATOM    599    N PRO A  79       8.918  34.263   8.257  1.00  1.00            
ATOM    600   CA PRO A  79       9.513  33.250   7.454  1.00  1.00            
ATOM    601   CD PRO A  79       8.912  35.562   7.596  1.00  1.00            
ATOM    602   CB PRO A  79       9.470  33.800   6.033  1.00  1.00            
ATOM    603   CG PRO A  79       9.613  35.321   6.250  1.00  1.00            
ATOM    604    C PRO A  79      10.920  32.994   7.847  1.00  1.00            
ATOM    605    O PRO A  79      11.722  33.925   7.914  1.00  1.00            
ATOM    606    N THR A  80      11.208  31.712   8.098  1.00  1.00            
ATOM    607   CA THR A  80      12.484  31.128   8.335  1.00  1.00            
ATOM    608   CB THR A  80      12.835  31.009   9.786  1.00  1.00            
ATOM    609  OG1 THR A  80      12.917  32.300  10.369  1.00  1.00            
ATOM    610  CG2 THR A  80      14.166  30.246   9.928  1.00  1.00            
ATOM    611    C THR A  80      12.236  29.749   7.813  1.00  1.00            
ATOM    612    O THR A  80      11.087  29.310   7.793  1.00  1.00            
ATOM    613    N PRO A  81      13.216  29.030   7.376  1.00  1.00            
ATOM    614   CA PRO A  81      12.950  27.710   6.885  1.00  1.00            
ATOM    615   CD PRO A  81      14.433  29.591   6.817  1.00  1.00            
ATOM    616   CB PRO A  81      14.212  27.276   6.140  1.00  1.00            
ATOM    617   CG PRO A  81      15.267  28.343   6.487  1.00  1.00            
ATOM    618    C PRO A  81      12.545  26.819   8.007  1.00  1.00            
ATOM    619    O PRO A  81      12.005  25.748   7.733  1.00  1.00            
ATOM    620    N VAL A  82      12.782  27.220   9.271  1.00  1.00            
ATOM    621   CA VAL A  82      12.447  26.253  10.268  1.00  1.00            
ATOM    622   CB VAL A  82      13.643  25.555  10.857  1.00  1.00            
ATOM    623  CG1 VAL A  82      14.344  26.533  11.815  1.00  1.00            
ATOM    624  CG2 VAL A  82      13.208  24.228  11.507  1.00  1.00            
ATOM    625    C VAL A  82      11.695  26.848  11.415  1.00  1.00            
ATOM    626    O VAL A  82      11.724  28.054  11.656  1.00  1.00            
ATOM    627    N ASN A  83      10.980  25.964  12.144  1.00  1.00            
ATOM    628   CA ASN A  83      10.268  26.306  13.342  1.00  1.00            
ATOM    629   CB ASN A  83       9.211  25.253  13.716  1.00  1.00            
ATOM    630   CG ASN A  83       8.519  25.673  15.001  1.00  1.00            
ATOM    631  OD1 ASN A  83       9.059  25.513  16.095  1.00  1.00            
ATOM    632  ND2 ASN A  83       7.280  26.218  14.873  1.00  1.00            
ATOM    633    C ASN A  83      11.313  26.309  14.416  1.00  1.00            
ATOM    634    O ASN A  83      12.105  25.373  14.511  1.00  1.00            
ATOM    635    N ILE A  84      11.388  27.383  15.229  4.00  1.00            
ATOM    636   CA ILE A  84      12.401  27.394  16.248  4.00  1.00            
ATOM    637   CB ILE A  84      13.519  28.336  15.932  4.00  1.00            
ATOM    638  CG1 ILE A  84      14.194  27.846  14.639  4.00  1.00            
ATOM    639  CG2 ILE A  84      14.469  28.433  17.141  4.00  1.00            
ATOM    640  CD1 ILE A  84      15.117  28.872  14.003  4.00  1.00            
ATOM    641    C ILE A  84      11.765  27.765  17.534  4.00  1.00            
ATOM    642    O ILE A  84      10.952  28.686  17.604  4.00  1.00            
ATOM    643    N ILE A  85      12.108  27.016  18.595  4.00  1.00            
ATOM    644   CA ILE A  85      11.554  27.359  19.859  4.00  1.00            
ATOM    645   CB ILE A  85      11.051  26.191  20.650  4.00  1.00            
ATOM    646  CG1 ILE A  85      10.060  26.693  21.715  4.00  1.00            
ATOM    647  CG2 ILE A  85      12.260  25.408  21.186  4.00  1.00            
ATOM    648  CD1 ILE A  85       8.770  27.265  21.116  4.00  1.00            
ATOM    649    C ILE A  85      12.667  28.053  20.575  4.00  1.00            
ATOM    650    O ILE A  85      13.807  27.589  20.565  4.00  1.00            
ATOM    651    N GLY A  86      12.376  29.236  21.154  1.00  1.00            
ATOM    652   CA GLY A  86      13.423  30.008  21.754  1.00  1.00            
ATOM    653    C GLY A  86      13.433  29.892  23.223  1.00  1.00            
ATOM    654    O GLY A  86      12.723  29.099  23.834  1.00  1.00            
ATOM    655    N ARG A  87      14.269  30.760  23.805  2.00  1.00            
ATOM    656   CA ARG A  87      14.545  30.798  25.195  2.00  1.00            
ATOM    657   CB ARG A  87      15.700  31.764  25.525  2.00  1.00            
ATOM    658   CG ARG A  87      16.341  31.568  26.903  2.00  1.00            
ATOM    659   CD ARG A  87      15.882  32.597  27.935  2.00  1.00            
ATOM    660   NE ARG A  87      16.136  33.951  27.366  2.00  1.00            
ATOM    661   CZ ARG A  87      15.563  35.037  27.962  2.00  1.00            
ATOM    662  NH1 ARG A  87      14.819  34.862  29.092  2.00  1.00            
ATOM    663  NH2 ARG A  87      15.739  36.282  27.435  2.00  1.00            
ATOM    664    C ARG A  87      13.322  31.202  25.978  2.00  1.00            
ATOM    665    O ARG A  87      13.122  30.711  27.087  2.00  1.00            
ATOM    666    N ASN A  88      12.466  32.100  25.440  2.00  1.00            
ATOM    667   CA ASN A  88      11.352  32.597  26.213  2.00  1.00            
ATOM    668   CB ASN A  88      10.464  33.575  25.427  2.00  1.00            
ATOM    669   CG ASN A  88       9.532  34.267  26.414  2.00  1.00            
ATOM    670  OD1 ASN A  88       8.318  34.071  26.384  2.00  1.00            
ATOM    671  ND2 ASN A  88      10.115  35.105  27.312  2.00  1.00            
ATOM    672    C ASN A  88      10.513  31.441  26.624  2.00  1.00            
ATOM    673    O ASN A  88      10.223  31.254  27.804  2.00  1.00            
ATOM    674    N LEU A  89      10.120  30.613  25.647  2.00  1.00            
ATOM    675   CA LEU A  89       9.277  29.497  25.937  2.00  1.00            
ATOM    676   CB LEU A  89       8.687  28.889  24.657  2.00  1.00            
ATOM    677   CG LEU A  89       7.833  29.918  23.892  2.00  1.00            
ATOM    678  CD1 LEU A  89       7.035  29.257  22.754  2.00  1.00            
ATOM    679  CD2 LEU A  89       6.974  30.740  24.869  2.00  1.00            
ATOM    680    C LEU A  89      10.012  28.413  26.709  2.00  1.00            
ATOM    681    O LEU A  89       9.460  27.847  27.651  2.00  1.00            
ATOM    682    N LEU A  90      11.275  28.090  26.343  2.00  1.00            
ATOM    683   CA LEU A  90      12.047  27.019  26.949  2.00  1.00            
ATOM    684   CB LEU A  90      13.374  26.742  26.222  2.00  1.00            
ATOM    685   CG LEU A  90      13.230  25.857  24.967  2.00  1.00            
ATOM    686  CD1 LEU A  90      12.215  26.415  23.961  2.00  1.00            
ATOM    687  CD2 LEU A  90      14.598  25.595  24.321  2.00  1.00            
ATOM    688    C LEU A  90      12.340  27.306  28.384  2.00  1.00            
ATOM    689    O LEU A  90      12.428  26.377  29.183  2.00  1.00            
ATOM    690    N THR A  91      12.530  28.584  28.761  2.00  1.00            
ATOM    691   CA THR A  91      12.793  28.847  30.146  2.00  1.00            
ATOM    692   CB THR A  91      12.921  30.300  30.514  2.00  1.00            
ATOM    693  OG1 THR A  91      11.682  30.973  30.335  2.00  1.00            
ATOM    694  CG2 THR A  91      14.025  30.950  29.665  2.00  1.00            
ATOM    695    C THR A  91      11.573  28.355  30.873  2.00  1.00            
ATOM    696    O THR A  91      11.666  27.845  31.989  2.00  1.00            
ATOM    697    N GLN A  92      10.391  28.485  30.229  2.00  1.00            
ATOM    698   CA GLN A  92       9.126  28.166  30.838  2.00  1.00            
ATOM    699   CB GLN A  92       7.947  28.378  29.868  2.00  1.00            
ATOM    700   CG GLN A  92       6.591  27.858  30.355  2.00  1.00            
ATOM    701   CD GLN A  92       6.194  28.645  31.590  2.00  1.00            
ATOM    702  OE1 GLN A  92       6.913  28.641  32.587  2.00  1.00            
ATOM    703  NE2 GLN A  92       5.040  29.365  31.518  2.00  1.00            
ATOM    704    C GLN A  92       9.086  26.736  31.303  2.00  1.00            
ATOM    705    O GLN A  92       8.760  26.472  32.460  2.00  1.00            
ATOM    706    N ILE A  93       9.425  25.763  30.438  2.00  1.00            
ATOM    707   CA ILE A  93       9.489  24.409  30.920  2.00  1.00            
ATOM    708   CB ILE A  93       8.975  23.415  29.923  2.00  1.00            
ATOM    709  CG1 ILE A  93       7.521  23.762  29.543  2.00  1.00            
ATOM    710  CG2 ILE A  93       9.130  22.021  30.549  2.00  1.00            
ATOM    711  CD1 ILE A  93       6.566  23.825  30.737  2.00  1.00            
ATOM    712    C ILE A  93      10.962  24.256  31.079  2.00  1.00            
ATOM    713    O ILE A  93      11.676  24.134  30.088  2.00  1.00            
ATOM    714    N GLY A  94      11.434  24.259  32.345  3.00  1.00            
ATOM    715   CA GLY A  94      12.830  24.368  32.668  3.00  1.00            
ATOM    716    C GLY A  94      13.634  23.422  31.846  3.00  1.00            
ATOM    717    O GLY A  94      13.418  22.209  31.843  3.00  1.00            
ATOM    718    N CYS A  95      14.601  24.004  31.116  1.00  1.00            
ATOM    719   CA CYS A  95      15.465  23.257  30.265  1.00  1.00            
ATOM    720   CB CYS A  95      15.291  23.579  28.770  1.00  1.00            
ATOM    721   SG CYS A  95      13.674  23.090  28.091  1.00  1.00            
ATOM    722    C CYS A  95      16.830  23.660  30.606  1.00  1.00            
ATOM    723    O CYS A  95      17.117  24.833  30.828  1.00  1.00            
ATOM    724    N THR A  96      17.722  22.674  30.649  4.00  1.00            
ATOM    725   CA THR A  96      19.026  23.045  31.008  4.00  1.00            
ATOM    726   CB THR A  96      19.437  22.522  32.354  4.00  1.00            
ATOM    727  OG1 THR A  96      19.472  21.101  32.353  4.00  1.00            
ATOM    728  CG2 THR A  96      18.410  23.021  33.387  4.00  1.00            
ATOM    729    C THR A  96      19.936  22.498  29.990  4.00  1.00            
ATOM    730    O THR A  96      19.645  21.522  29.298  4.00  1.00            
ATOM    731    N LEU A  97      21.063  23.193  29.866  4.00  1.00            
ATOM    732   CA LEU A  97      22.086  22.793  28.980  4.00  1.00            
ATOM    733   CB LEU A  97      22.720  24.017  28.288  4.00  1.00            
ATOM    734   CG LEU A  97      23.761  23.749  27.180  4.00  1.00            
ATOM    735  CD1 LEU A  97      24.350  25.073  26.667  4.00  1.00            
ATOM    736  CD2 LEU A  97      24.855  22.761  27.604  4.00  1.00            
ATOM    737    C LEU A  97      23.117  22.240  29.921  4.00  1.00            
ATOM    738    O LEU A  97      23.558  22.948  30.823  4.00  1.00            
ATOM    739    N ASN A  98      23.549  20.976  29.752  4.00  1.00            
ATOM    740   CA ASN A  98      24.431  20.419  30.743  4.00  1.00            
ATOM    741   CB ASN A  98      23.728  19.270  31.497  4.00  1.00            
ATOM    742   CG ASN A  98      24.445  18.910  32.789  4.00  1.00            
ATOM    743  OD1 ASN A  98      25.578  19.316  33.038  4.00  1.00            
ATOM    744  ND2 ASN A  98      23.750  18.110  33.641  4.00  1.00            
ATOM    745    C ASN A  98      25.636  19.855  30.080  4.00  1.00            
ATOM    746    O ASN A  98      25.554  19.265  29.005  4.00  1.00            
ATOM    747    N PHE A  99      26.799  20.047  30.728  1.00  1.00            
ATOM    748   CA PHE A  99      28.015  19.484  30.237  1.00  1.00            
ATOM    749   CB PHE A  99      29.275  20.264  30.653  1.00  1.00            
ATOM    750   CG PHE A  99      29.244  21.564  29.928  1.00  1.00            
ATOM    751  CD1 PHE A  99      28.531  22.633  30.421  1.00  1.00            
ATOM    752  CD2 PHE A  99      29.931  21.719  28.748  1.00  1.00            
ATOM    753  CE1 PHE A  99      28.494  23.839  29.758  1.00  1.00            
ATOM    754  CE2 PHE A  99      29.895  22.923  28.083  1.00  1.00            
ATOM    755   CZ PHE A  99      29.181  23.988  28.581  1.00  1.00            
ATOM    756    C PHE A  99      28.108  18.112  30.882  1.00  1.00            
ATOM    757    O PHE A  99      28.224  17.097  30.143  1.00  1.00            
ATOM    758  OXT PHE A  99      28.062  18.069  32.140  1.00  1.00            
ATOM    759    N PRO B   1      29.141  23.373  34.405  1.00  1.00            
ATOM    760   CA PRO B   1      28.122  22.630  35.194  1.00  1.00            
ATOM    761   CD PRO B   1      29.571  24.591  35.172  1.00  1.00            
ATOM    762   CB PRO B   1      28.033  23.340  36.546  1.00  1.00            
ATOM    763   CG PRO B   1      29.274  24.234  36.633  1.00  1.00            
ATOM    764    C PRO B   1      26.846  22.768  34.434  1.00  1.00            
ATOM    765    O PRO B   1      26.879  23.031  33.232  1.00  1.00            
ATOM    766    N GLN B   2      25.703  22.610  35.126  4.00  1.00            
ATOM    767   CA GLN B   2      24.444  22.746  34.467  4.00  1.00            
ATOM    768   CB GLN B   2      23.255  22.304  35.345  4.00  1.00            
ATOM    769   CG GLN B   2      23.025  23.176  36.577  4.00  1.00            
ATOM    770   CD GLN B   2      22.065  24.280  36.173  4.00  1.00            
ATOM    771  OE1 GLN B   2      22.130  25.397  36.685  4.00  1.00            
ATOM    772  NE2 GLN B   2      21.136  23.953  35.235  4.00  1.00            
ATOM    773    C GLN B   2      24.305  24.194  34.091  4.00  1.00            
ATOM    774    O GLN B   2      24.801  25.079  34.786  4.00  1.00            
ATOM    775    N ILE B   3      23.641  24.458  32.949  4.00  1.00            
ATOM    776   CA ILE B   3      23.476  25.784  32.420  4.00  1.00            
ATOM    777   CB ILE B   3      23.931  25.907  30.995  4.00  1.00            
ATOM    778  CG1 ILE B   3      25.467  25.804  30.921  4.00  1.00            
ATOM    779  CG2 ILE B   3      23.332  27.191  30.400  4.00  1.00            
ATOM    780  CD1 ILE B   3      26.031  25.803  29.500  4.00  1.00            
ATOM    781    C ILE B   3      22.039  26.127  32.488  4.00  1.00            
ATOM    782    O ILE B   3      21.160  25.296  32.264  4.00  1.00            
ATOM    783    N THR B   4      21.785  27.391  32.851  1.00  1.00            
ATOM    784   CA THR B   4      20.454  27.876  32.954  1.00  1.00            
ATOM    785   CB THR B   4      20.197  28.591  34.245  1.00  1.00            
ATOM    786  OG1 THR B   4      21.088  29.688  34.385  1.00  1.00            
ATOM    787  CG2 THR B   4      20.387  27.592  35.397  1.00  1.00            
ATOM    788    C THR B   4      20.266  28.847  31.851  1.00  1.00            
ATOM    789    O THR B   4      21.163  29.588  31.456  1.00  1.00            
ATOM    790    N LEU B   5      19.051  28.807  31.308  1.00  1.00            
ATOM    791   CA LEU B   5      18.663  29.507  30.136  1.00  1.00            
ATOM    792   CB LEU B   5      17.465  28.852  29.442  1.00  1.00            
ATOM    793   CG LEU B   5      17.778  27.382  29.107  1.00  1.00            
ATOM    794  CD1 LEU B   5      16.730  26.773  28.163  1.00  1.00            
ATOM    795  CD2 LEU B   5      19.236  27.213  28.641  1.00  1.00            
ATOM    796    C LEU B   5      18.422  30.982  30.255  1.00  1.00            
ATOM    797    O LEU B   5      18.520  31.669  29.239  1.00  1.00            
ATOM    798    N TRP B   6      18.107  31.515  31.455  1.00  1.00            
ATOM    799   CA TRP B   6      17.609  32.867  31.570  1.00  1.00            
ATOM    800   CB TRP B   6      17.495  33.373  33.019  1.00  1.00            
ATOM    801   CG TRP B   6      16.429  32.703  33.851  1.00  1.00            
ATOM    802  CD2 TRP B   6      16.667  31.537  34.652  1.00  1.00            
ATOM    803  CD1 TRP B   6      15.118  33.036  34.034  1.00  1.00            
ATOM    804  NE1 TRP B   6      14.524  32.149  34.902  1.00  1.00            
ATOM    805  CE2 TRP B   6      15.468  31.219  35.290  1.00  1.00            
ATOM    806  CE3 TRP B   6      17.797  30.798  34.844  1.00  1.00            
ATOM    807  CZ2 TRP B   6      15.385  30.147  36.131  1.00  1.00            
ATOM    808  CZ3 TRP B   6      17.708  29.715  35.686  1.00  1.00            
ATOM    809  CH2 TRP B   6      16.525  29.397  36.316  1.00  1.00            
ATOM    810    C TRP B   6      18.493  33.845  30.868  1.00  1.00            
ATOM    811    O TRP B   6      18.000  34.690  30.122  1.00  1.00            
ATOM    812    N LYS B   7      19.814  33.759  31.061  1.00  1.00            
ATOM    813   CA LYS B   7      20.661  34.677  30.367  1.00  1.00            
ATOM    814   CB LYS B   7      22.068  34.805  30.980  1.00  1.00            
ATOM    815   CG LYS B   7      22.185  35.681  32.231  1.00  1.00            
ATOM    816   CD LYS B   7      21.934  37.170  31.974  1.00  1.00            
ATOM    817   CE LYS B   7      22.284  38.058  33.170  1.00  1.00            
ATOM    818   NZ LYS B   7      22.121  39.489  32.822  1.00  1.00            
ATOM    819    C LYS B   7      20.875  34.151  28.981  1.00  1.00            
ATOM    820    O LYS B   7      19.981  33.558  28.377  1.00  1.00            
ATOM    821    N ARG B   8      22.079  34.413  28.427  1.00  1.00            
ATOM    822   CA ARG B   8      22.330  34.121  27.044  1.00  1.00            
ATOM    823   CB ARG B   8      23.644  34.736  26.526  1.00  1.00            
ATOM    824   CG ARG B   8      23.530  36.262  26.389  1.00  1.00            
ATOM    825   CD ARG B   8      24.658  36.945  25.610  1.00  1.00            
ATOM    826   NE ARG B   8      24.241  38.362  25.396  1.00  1.00            
ATOM    827   CZ ARG B   8      24.422  39.280  26.392  1.00  1.00            
ATOM    828  NH1 ARG B   8      25.018  38.910  27.562  1.00  1.00            
ATOM    829  NH2 ARG B   8      23.989  40.564  26.234  1.00  1.00            
ATOM    830    C ARG B   8      22.256  32.658  26.620  1.00  1.00            
ATOM    831    O ARG B   8      21.385  32.443  25.781  1.00  1.00            
ATOM    832    N PRO B   9      22.950  31.569  26.973  1.00  1.00            
ATOM    833   CA PRO B   9      24.117  31.420  27.826  1.00  1.00            
ATOM    834   CD PRO B   9      22.228  30.311  26.861  1.00  1.00            
ATOM    835   CB PRO B   9      24.258  29.927  28.110  1.00  1.00            
ATOM    836   CG PRO B   9      22.848  29.367  27.898  1.00  1.00            
ATOM    837    C PRO B   9      25.369  31.923  27.160  1.00  1.00            
ATOM    838    O PRO B   9      25.364  32.051  25.937  1.00  1.00            
ATOM    839    N LEU B  10      26.438  32.234  27.939  4.00  1.00            
ATOM    840   CA LEU B  10      27.704  32.613  27.355  4.00  1.00            
ATOM    841   CB LEU B  10      28.128  34.074  27.599  4.00  1.00            
ATOM    842   CG LEU B  10      29.418  34.476  26.846  4.00  1.00            
ATOM    843  CD1 LEU B  10      30.686  33.904  27.501  4.00  1.00            
ATOM    844  CD2 LEU B  10      29.317  34.122  25.350  4.00  1.00            
ATOM    845    C LEU B  10      28.758  31.725  27.935  4.00  1.00            
ATOM    846    O LEU B  10      28.722  31.399  29.121  4.00  1.00            
ATOM    847    N VAL B  11      29.715  31.284  27.092  4.00  1.00            
ATOM    848   CA VAL B  11      30.805  30.487  27.573  4.00  1.00            
ATOM    849   CB VAL B  11      30.792  29.075  27.062  4.00  1.00            
ATOM    850  CG1 VAL B  11      32.028  28.346  27.613  4.00  1.00            
ATOM    851  CG2 VAL B  11      29.456  28.427  27.460  4.00  1.00            
ATOM    852    C VAL B  11      32.049  31.130  27.081  4.00  1.00            
ATOM    853    O VAL B  11      32.044  31.761  26.030  4.00  1.00            
ATOM    854    N THR B  12      33.157  30.995  27.835  4.00  1.00            
ATOM    855   CA THR B  12      34.359  31.629  27.388  4.00  1.00            
ATOM    856   CB THR B  12      35.144  32.297  28.475  4.00  1.00            
ATOM    857  OG1 THR B  12      34.353  33.303  29.089  4.00  1.00            
ATOM    858  CG2 THR B  12      36.404  32.930  27.862  4.00  1.00            
ATOM    859    C THR B  12      35.213  30.569  26.779  4.00  1.00            
ATOM    860    O THR B  12      35.237  29.431  27.242  4.00  1.00            
ATOM    861    N ILE B  13      35.911  30.915  25.679  4.00  1.00            
ATOM    862   CA ILE B  13      36.660  29.922  24.979  4.00  1.00            
ATOM    863   CB ILE B  13      35.908  29.414  23.781  4.00  1.00            
ATOM    864  CG1 ILE B  13      34.555  28.851  24.257  4.00  1.00            
ATOM    865  CG2 ILE B  13      36.779  28.394  23.021  4.00  1.00            
ATOM    866  CD1 ILE B  13      33.540  28.603  23.142  4.00  1.00            
ATOM    867    C ILE B  13      37.975  30.469  24.503  4.00  1.00            
ATOM    868    O ILE B  13      38.092  31.641  24.165  4.00  1.00            
ATOM    869    N ARG B  14      39.016  29.611  24.456  4.00  1.00            
ATOM    870   CA ARG B  14      40.303  30.038  23.979  4.00  1.00            
ATOM    871   CB ARG B  14      41.441  29.680  24.955  4.00  1.00            
ATOM    872   CG ARG B  14      42.861  30.104  24.552  4.00  1.00            
ATOM    873   CD ARG B  14      43.873  29.835  25.676  4.00  1.00            
ATOM    874   NE ARG B  14      45.233  30.270  25.247  4.00  1.00            
ATOM    875   CZ ARG B  14      46.104  29.345  24.750  4.00  1.00            
ATOM    876  NH1 ARG B  14      45.680  28.060  24.561  4.00  1.00            
ATOM    877  NH2 ARG B  14      47.399  29.685  24.480  4.00  1.00            
ATOM    878    C ARG B  14      40.509  29.305  22.688  4.00  1.00            
ATOM    879    O ARG B  14      40.164  28.130  22.568  4.00  1.00            
ATOM    880    N ILE B  15      41.062  30.009  21.683  4.00  1.00            
ATOM    881   CA ILE B  15      41.309  29.490  20.368  4.00  1.00            
ATOM    882   CB ILE B  15      40.550  30.212  19.297  4.00  1.00            
ATOM    883  CG1 ILE B  15      40.533  29.421  17.983  4.00  1.00            
ATOM    884  CG2 ILE B  15      41.201  31.586  19.144  4.00  1.00            
ATOM    885  CD1 ILE B  15      39.541  29.976  16.964  4.00  1.00            
ATOM    886    C ILE B  15      42.742  29.774  20.146  4.00  1.00            
ATOM    887    O ILE B  15      43.422  30.186  21.082  4.00  1.00            
ATOM    888    N GLY B  16      43.243  29.522  18.923  3.00  1.00            
ATOM    889   CA GLY B  16      44.636  29.739  18.678  3.00  1.00            
ATOM    890    C GLY B  16      44.984  31.146  19.047  3.00  1.00            
ATOM    891    O GLY B  16      44.702  32.091  18.312  3.00  1.00            
ATOM    892    N GLY B  17      45.613  31.296  20.228  3.00  1.00            
ATOM    893   CA GLY B  17      46.105  32.539  20.721  3.00  1.00            
ATOM    894    C GLY B  17      45.005  33.530  20.885  3.00  1.00            
ATOM    895    O GLY B  17      45.267  34.732  20.882  3.00  1.00            
ATOM    896    N GLN B  18      43.744  33.082  21.029  4.00  1.00            
ATOM    897   CA GLN B  18      42.748  34.097  21.202  4.00  1.00            
ATOM    898   CB GLN B  18      41.810  34.319  20.000  4.00  1.00            
ATOM    899   CG GLN B  18      42.529  34.538  18.666  4.00  1.00            
ATOM    900   CD GLN B  18      43.370  35.800  18.763  4.00  1.00            
ATOM    901  OE1 GLN B  18      44.339  35.973  18.022  4.00  1.00            
ATOM    902  NE2 GLN B  18      42.991  36.713  19.695  4.00  1.00            
ATOM    903    C GLN B  18      41.876  33.713  22.356  4.00  1.00            
ATOM    904    O GLN B  18      41.886  32.574  22.824  4.00  1.00            
ATOM    905    N LEU B  19      41.139  34.715  22.872  4.00  1.00            
ATOM    906   CA LEU B  19      40.171  34.547  23.916  4.00  1.00            
ATOM    907   CB LEU B  19      40.419  35.478  25.118  4.00  1.00            
ATOM    908   CG LEU B  19      41.657  35.104  25.953  4.00  1.00            
ATOM    909  CD1 LEU B  19      41.898  36.118  27.083  4.00  1.00            
ATOM    910  CD2 LEU B  19      41.531  33.673  26.499  4.00  1.00            
ATOM    911    C LEU B  19      38.876  34.961  23.307  4.00  1.00            
ATOM    912    O LEU B  19      38.787  36.016  22.679  4.00  1.00            
ATOM    913    N LYS B  20      37.831  34.133  23.464  4.00  1.00            
ATOM    914   CA LYS B  20      36.607  34.468  22.816  4.00  1.00            
ATOM    915   CB LYS B  20      36.441  33.728  21.475  4.00  1.00            
ATOM    916   CG LYS B  20      35.443  34.390  20.527  4.00  1.00            
ATOM    917   CD LYS B  20      35.558  33.858  19.101  4.00  1.00            
ATOM    918   CE LYS B  20      36.937  33.263  18.817  4.00  1.00            
ATOM    919   NZ LYS B  20      36.992  32.737  17.438  4.00  1.00            
ATOM    920    C LYS B  20      35.448  34.128  23.705  4.00  1.00            
ATOM    921    O LYS B  20      35.520  33.189  24.491  4.00  1.00            
ATOM    922    N GLU B  21      34.347  34.909  23.648  4.00  1.00            
ATOM    923   CA GLU B  21      33.189  34.488  24.390  4.00  1.00            
ATOM    924   CB GLU B  21      32.421  35.582  25.157  4.00  1.00            
ATOM    925   CG GLU B  21      31.718  36.628  24.294  4.00  1.00            
ATOM    926   CD GLU B  21      30.832  37.415  25.250  4.00  1.00            
ATOM    927  OE1 GLU B  21      31.192  37.466  26.455  4.00  1.00            
ATOM    928  OE2 GLU B  21      29.790  37.963  24.802  4.00  1.00            
ATOM    929    C GLU B  21      32.284  33.912  23.354  4.00  1.00            
ATOM    930    O GLU B  21      32.136  34.477  22.271  4.00  1.00            
ATOM    931    N ALA B  22      31.681  32.744  23.639  4.00  1.00            
ATOM    932   CA ALA B  22      30.876  32.127  22.634  4.00  1.00            
ATOM    933   CB ALA B  22      31.445  30.804  22.091  4.00  1.00            
ATOM    934    C ALA B  22      29.523  31.828  23.162  4.00  1.00            
ATOM    935    O ALA B  22      29.341  31.563  24.349  4.00  1.00            
ATOM    936    N LEU B  23      28.524  31.882  22.262  4.00  1.00            
ATOM    937   CA LEU B  23      27.206  31.565  22.695  4.00  1.00            
ATOM    938   CB LEU B  23      26.080  32.396  22.049  4.00  1.00            
ATOM    939   CG LEU B  23      26.139  33.901  22.368  4.00  1.00            
ATOM    940  CD1 LEU B  23      24.842  34.603  21.934  4.00  1.00            
ATOM    941  CD2 LEU B  23      26.512  34.160  23.837  4.00  1.00            
ATOM    942    C LEU B  23      26.948  30.127  22.373  4.00  1.00            
ATOM    943    O LEU B  23      27.238  29.659  21.274  4.00  1.00            
ATOM    944    N LEU B  24      26.403  29.385  23.357  4.00  1.00            
ATOM    945   CA LEU B  24      26.085  27.991  23.205  4.00  1.00            
ATOM    946   CB LEU B  24      25.472  27.365  24.472  4.00  1.00            
ATOM    947   CG LEU B  24      26.264  27.525  25.782  4.00  1.00            
ATOM    948  CD1 LEU B  24      27.571  26.731  25.744  4.00  1.00            
ATOM    949  CD2 LEU B  24      26.468  29.003  26.151  4.00  1.00            
ATOM    950    C LEU B  24      24.913  27.995  22.288  4.00  1.00            
ATOM    951    O LEU B  24      24.122  28.936  22.311  4.00  1.00            
ATOM    952    N ASP B  25      24.765  26.974  21.426  1.00  1.00            
ATOM    953   CA ASP B  25      23.555  27.017  20.664  1.00  1.00            
ATOM    954   CB ASP B  25      23.643  27.862  19.384  1.00  1.00            
ATOM    955   CG ASP B  25      22.222  28.016  18.865  1.00  1.00            
ATOM    956  OD1 ASP B  25      21.294  27.880  19.701  1.00  1.00            
ATOM    957  OD2 ASP B  25      22.039  28.288  17.648  1.00  1.00            
ATOM    958    C ASP B  25      23.178  25.652  20.243  1.00  1.00            
ATOM    959    O ASP B  25      23.858  25.031  19.429  1.00  1.00            
ATOM    960    N THR B  26      22.081  25.135  20.810  3.00  1.00            
ATOM    961   CA THR B  26      21.587  23.907  20.291  3.00  1.00            
ATOM    962   CB THR B  26      20.982  23.018  21.345  3.00  1.00            
ATOM    963  OG1 THR B  26      19.929  23.685  22.022  3.00  1.00            
ATOM    964  CG2 THR B  26      22.080  22.634  22.355  3.00  1.00            
ATOM    965    C THR B  26      20.548  24.388  19.325  3.00  1.00            
ATOM    966    O THR B  26      19.378  24.543  19.661  3.00  1.00            
ATOM    967    N GLY B  27      20.994  24.659  18.082  3.00  1.00            
ATOM    968   CA GLY B  27      20.222  25.263  17.027  3.00  1.00            
ATOM    969    C GLY B  27      21.150  25.240  15.867  3.00  1.00            
ATOM    970    O GLY B  27      20.986  24.455  14.935  3.00  1.00            
ATOM    971    N ALA B  28      22.174  26.111  15.910  1.00  1.00            
ATOM    972   CA ALA B  28      23.107  26.156  14.832  1.00  1.00            
ATOM    973   CB ALA B  28      24.171  27.254  14.994  1.00  1.00            
ATOM    974    C ALA B  28      23.803  24.844  14.731  1.00  1.00            
ATOM    975    O ALA B  28      24.330  24.313  15.708  1.00  1.00            
ATOM    976    N ASP B  29      23.785  24.285  13.509  1.00  1.00            
ATOM    977   CA ASP B  29      24.418  23.033  13.246  1.00  1.00            
ATOM    978   CB ASP B  29      24.134  22.530  11.822  1.00  1.00            
ATOM    979   CG ASP B  29      24.559  21.069  11.749  1.00  1.00            
ATOM    980  OD1 ASP B  29      25.448  20.654  12.539  1.00  1.00            
ATOM    981  OD2 ASP B  29      23.981  20.339  10.903  1.00  1.00            
ATOM    982    C ASP B  29      25.883  23.227  13.371  1.00  1.00            
ATOM    983    O ASP B  29      26.579  22.467  14.043  1.00  1.00            
ATOM    984    N ASP B  30      26.377  24.290  12.721  1.00  1.00            
ATOM    985   CA ASP B  30      27.782  24.518  12.676  1.00  1.00            
ATOM    986   CB ASP B  30      28.239  25.150  11.357  1.00  1.00            
ATOM    987   CG ASP B  30      27.522  26.484  11.232  1.00  1.00            
ATOM    988  OD1 ASP B  30      26.263  26.466  11.169  1.00  1.00            
ATOM    989  OD2 ASP B  30      28.216  27.535  11.210  1.00  1.00            
ATOM    990    C ASP B  30      28.196  25.428  13.769  1.00  1.00            
ATOM    991    O ASP B  30      27.382  25.887  14.568  1.00  1.00            
ATOM    992    N THR B  31      29.519  25.674  13.831  1.00  1.00            
ATOM    993   CA THR B  31      30.054  26.605  14.768  1.00  1.00            
ATOM    994   CB THR B  31      31.189  26.098  15.608  1.00  1.00            
ATOM    995  OG1 THR B  31      32.275  25.717  14.779  1.00  1.00            
ATOM    996  CG2 THR B  31      30.712  24.910  16.462  1.00  1.00            
ATOM    997    C THR B  31      30.583  27.734  13.978  1.00  1.00            
ATOM    998    O THR B  31      31.180  27.549  12.918  1.00  1.00            
ATOM    999    N VAL B  32      30.353  28.958  14.472  4.00  1.00            
ATOM   1000   CA VAL B  32      30.859  30.035  13.702  4.00  1.00            
ATOM   1001   CB VAL B  32      29.821  30.981  13.177  4.00  1.00            
ATOM   1002  CG1 VAL B  32      29.311  31.822  14.357  4.00  1.00            
ATOM   1003  CG2 VAL B  32      30.426  31.812  12.030  4.00  1.00            
ATOM   1004    C VAL B  32      31.778  30.848  14.539  4.00  1.00            
ATOM   1005    O VAL B  32      31.584  31.021  15.742  4.00  1.00            
ATOM   1006    N LEU B  33      32.841  31.342  13.890  4.00  1.00            
ATOM   1007   CA LEU B  33      33.746  32.237  14.527  4.00  1.00            
ATOM   1008   CB LEU B  33      35.206  31.752  14.526  4.00  1.00            
ATOM   1009   CG LEU B  33      35.449  30.472  15.347  4.00  1.00            
ATOM   1010  CD1 LEU B  33      34.731  29.259  14.731  4.00  1.00            
ATOM   1011  CD2 LEU B  33      36.952  30.232  15.573  4.00  1.00            
ATOM   1012    C LEU B  33      33.683  33.471  13.693  4.00  1.00            
ATOM   1013    O LEU B  33      33.614  33.377  12.469  4.00  1.00            
ATOM   1014    N GLU B  34      33.700  34.668  14.317  1.00  1.00            
ATOM   1015   CA GLU B  34      33.686  35.869  13.526  1.00  1.00            
ATOM   1016   CB GLU B  34      33.739  37.176  14.348  1.00  1.00            
ATOM   1017   CG GLU B  34      32.470  37.463  15.155  1.00  1.00            
ATOM   1018   CD GLU B  34      32.655  38.774  15.916  1.00  1.00            
ATOM   1019  OE1 GLU B  34      32.518  39.854  15.279  1.00  1.00            
ATOM   1020  OE2 GLU B  34      32.928  38.716  17.144  1.00  1.00            
ATOM   1021    C GLU B  34      34.955  35.781  12.734  1.00  1.00            
ATOM   1022    O GLU B  34      35.853  35.038  13.132  1.00  1.00            
ATOM   1023    N GLU B  35      35.036  36.524  11.600  1.00  1.00            
ATOM   1024   CA GLU B  35      36.114  36.503  10.633  1.00  1.00            
ATOM   1025   CB GLU B  35      36.242  37.821   9.848  1.00  1.00            
ATOM   1026   CG GLU B  35      35.100  38.097   8.870  1.00  1.00            
ATOM   1027   CD GLU B  35      35.384  37.283   7.618  1.00  1.00            
ATOM   1028  OE1 GLU B  35      36.306  36.428   7.686  1.00  1.00            
ATOM   1029  OE2 GLU B  35      34.694  37.494   6.585  1.00  1.00            
ATOM   1030    C GLU B  35      37.407  36.330  11.333  1.00  1.00            
ATOM   1031    O GLU B  35      37.823  37.174  12.126  1.00  1.00            
ATOM   1032    N MET B  36      38.080  35.201  11.046  1.00  1.00            
ATOM   1033   CA MET B  36      39.276  34.966  11.771  1.00  1.00            
ATOM   1034   CB MET B  36      39.054  34.073  13.001  1.00  1.00            
ATOM   1035   CG MET B  36      40.210  34.064  14.000  1.00  1.00            
ATOM   1036   SD MET B  36      39.728  33.363  15.602  1.00  1.00            
ATOM   1037   CE MET B  36      38.526  34.688  15.925  1.00  1.00            
ATOM   1038    C MET B  36      40.283  34.331  10.908  1.00  1.00            
ATOM   1039    O MET B  36      39.975  33.637   9.939  1.00  1.00            
ATOM   1040    N ASN B  37      41.547  34.598  11.256  1.00  1.00            
ATOM   1041   CA ASN B  37      42.601  34.035  10.499  1.00  1.00            
ATOM   1042   CB ASN B  37      43.670  35.070  10.102  1.00  1.00            
ATOM   1043   CG ASN B  37      43.069  36.028   9.075  1.00  1.00            
ATOM   1044  OD1 ASN B  37      42.691  37.157   9.388  1.00  1.00            
ATOM   1045  ND2 ASN B  37      42.985  35.562   7.800  1.00  1.00            
ATOM   1046    C ASN B  37      43.260  33.007  11.348  1.00  1.00            
ATOM   1047    O ASN B  37      44.198  33.309  12.081  1.00  1.00            
ATOM   1048    N LEU B  38      42.773  31.756  11.267  1.00  1.00            
ATOM   1049   CA LEU B  38      43.401  30.694  11.987  1.00  1.00            
ATOM   1050   CB LEU B  38      42.431  29.845  12.833  1.00  1.00            
ATOM   1051   CG LEU B  38      41.181  29.343  12.083  1.00  1.00            
ATOM   1052  CD1 LEU B  38      41.548  28.294  11.021  1.00  1.00            
ATOM   1053  CD2 LEU B  38      40.088  28.870  13.062  1.00  1.00            
ATOM   1054    C LEU B  38      44.054  29.866  10.923  1.00  1.00            
ATOM   1055    O LEU B  38      43.533  29.741   9.816  1.00  1.00            
ATOM   1056    N PRO B  39      45.192  29.311  11.236  1.00  1.00            
ATOM   1057   CA PRO B  39      45.939  28.527  10.286  1.00  1.00            
ATOM   1058   CD PRO B  39      45.456  28.894  12.604  1.00  1.00            
ATOM   1059   CB PRO B  39      47.057  27.877  11.099  1.00  1.00            
ATOM   1060   CG PRO B  39      46.411  27.696  12.485  1.00  1.00            
ATOM   1061    C PRO B  39      45.097  27.498   9.620  1.00  1.00            
ATOM   1062    O PRO B  39      44.294  26.862  10.301  1.00  1.00            
ATOM   1063    N GLY B  40      45.232  27.337   8.285  1.00  1.00            
ATOM   1064   CA GLY B  40      44.502  26.255   7.709  1.00  1.00            
ATOM   1065    C GLY B  40      44.023  26.546   6.335  1.00  1.00            
ATOM   1066    O GLY B  40      43.837  27.694   5.931  1.00  1.00            
ATOM   1067    N LYS B  41      43.801  25.445   5.595  1.00  1.00            
ATOM   1068   CA LYS B  41      43.271  25.481   4.271  1.00  1.00            
ATOM   1069   CB LYS B  41      44.187  24.813   3.231  1.00  1.00            
ATOM   1070   CG LYS B  41      43.536  24.623   1.857  1.00  1.00            
ATOM   1071   CD LYS B  41      43.242  25.931   1.124  1.00  1.00            
ATOM   1072   CE LYS B  41      44.494  26.675   0.665  1.00  1.00            
ATOM   1073   NZ LYS B  41      44.119  28.009   0.150  1.00  1.00            
ATOM   1074    C LYS B  41      42.019  24.691   4.300  1.00  1.00            
ATOM   1075    O LYS B  41      42.059  23.485   4.540  1.00  1.00            
ATOM   1076    N TRP B  42      40.861  25.334   4.070  4.00  1.00            
ATOM   1077   CA TRP B  42      39.754  24.446   4.091  4.00  1.00            
ATOM   1078   CB TRP B  42      39.266  24.063   5.502  4.00  1.00            
ATOM   1079   CG TRP B  42      38.263  22.935   5.499  4.00  1.00            
ATOM   1080  CD2 TRP B  42      38.585  21.581   5.146  4.00  1.00            
ATOM   1081  CD1 TRP B  42      36.919  22.967   5.719  4.00  1.00            
ATOM   1082  NE1 TRP B  42      36.381  21.716   5.532  4.00  1.00            
ATOM   1083  CE2 TRP B  42      37.394  20.854   5.173  4.00  1.00            
ATOM   1084  CE3 TRP B  42      39.772  20.991   4.806  4.00  1.00            
ATOM   1085  CZ2 TRP B  42      37.372  19.525   4.862  4.00  1.00            
ATOM   1086  CZ3 TRP B  42      39.745  19.646   4.510  4.00  1.00            
ATOM   1087  CH2 TRP B  42      38.569  18.928   4.536  4.00  1.00            
ATOM   1088    C TRP B  42      38.668  24.875   3.150  4.00  1.00            
ATOM   1089    O TRP B  42      38.693  25.964   2.580  4.00  1.00            
ATOM   1090    N LYS B  43      37.704  23.958   2.943  4.00  1.00            
ATOM   1091   CA LYS B  43      36.633  24.048   1.998  4.00  1.00            
ATOM   1092   CB LYS B  43      35.901  22.709   1.842  4.00  1.00            
ATOM   1093   CG LYS B  43      36.825  21.582   1.391  4.00  1.00            
ATOM   1094   CD LYS B  43      36.291  20.185   1.705  4.00  1.00            
ATOM   1095   CE LYS B  43      34.869  19.934   1.211  4.00  1.00            
ATOM   1096   NZ LYS B  43      34.859  18.734   0.348  4.00  1.00            
ATOM   1097    C LYS B  43      35.594  25.021   2.425  4.00  1.00            
ATOM   1098    O LYS B  43      35.306  25.226   3.603  4.00  1.00            
ATOM   1099    N PRO B  44      35.065  25.649   1.413  4.00  0.00            
ATOM   1100   CA PRO B  44      33.960  26.547   1.601  4.00  0.00            
ATOM   1101   CD PRO B  44      35.912  26.063   0.305  4.00  0.00            
ATOM   1102   CB PRO B  44      34.037  27.575   0.470  4.00  0.00            
ATOM   1103   CG PRO B  44      35.007  26.959  -0.552  4.00  0.00            
ATOM   1104    C PRO B  44      32.668  25.780   1.654  4.00  0.00            
ATOM   1105    O PRO B  44      32.602  24.682   1.102  4.00  0.00            
ATOM   1106    N LYS B  45      31.636  26.323   2.326  4.00  0.00            
ATOM   1107   CA LYS B  45      30.340  25.706   2.354  4.00  0.00            
ATOM   1108   CB LYS B  45      30.085  24.842   3.599  4.00  0.00            
ATOM   1109   CG LYS B  45      28.702  24.186   3.599  4.00  0.00            
ATOM   1110   CD LYS B  45      28.555  23.069   4.632  4.00  0.00            
ATOM   1111   CE LYS B  45      29.744  22.108   4.642  4.00  0.00            
ATOM   1112   NZ LYS B  45      30.015  21.619   3.270  4.00  0.00            
ATOM   1113    C LYS B  45      29.358  26.847   2.425  4.00  0.00            
ATOM   1114    O LYS B  45      29.664  27.909   2.969  4.00  0.00            
ATOM   1115    N MET B  46      28.151  26.671   1.854  4.00  0.00            
ATOM   1116   CA MET B  46      27.150  27.704   1.895  4.00  0.00            
ATOM   1117   CB MET B  46      26.225  27.673   0.656  4.00  0.00            
ATOM   1118   CG MET B  46      25.171  28.784   0.599  4.00  0.00            
ATOM   1119   SD MET B  46      24.129  28.775  -0.896  4.00  0.00            
ATOM   1120   CE MET B  46      23.235  27.240  -0.511  4.00  0.00            
ATOM   1121    C MET B  46      26.311  27.417   3.102  4.00  0.00            
ATOM   1122    O MET B  46      26.143  26.258   3.477  4.00  0.00            
ATOM   1123    N ILE B  47      25.761  28.460   3.761  4.00  0.00            
ATOM   1124   CA ILE B  47      25.021  28.156   4.954  4.00  0.00            
ATOM   1125   CB ILE B  47      25.801  28.431   6.213  4.00  0.00            
ATOM   1126  CG1 ILE B  47      27.095  27.602   6.210  4.00  0.00            
ATOM   1127  CG2 ILE B  47      24.915  28.109   7.431  4.00  0.00            
ATOM   1128  CD1 ILE B  47      26.838  26.097   6.174  4.00  0.00            
ATOM   1129    C ILE B  47      23.753  28.927   5.008  4.00  0.00            
ATOM   1130    O ILE B  47      23.645  30.033   4.480  4.00  0.00            
ATOM   1131    N GLY B  48      22.743  28.321   5.659  4.00  0.00            
ATOM   1132   CA GLY B  48      21.462  28.928   5.738  4.00  0.00            
ATOM   1133    C GLY B  48      21.119  29.434   7.094  4.00  0.00            
ATOM   1134    O GLY B  48      21.970  29.660   7.953  4.00  0.00            
ATOM   1135    N GLY B  49      19.793  29.591   7.281  1.00  0.00            
ATOM   1136   CA GLY B  49      19.154  30.159   8.427  1.00  0.00            
ATOM   1137    C GLY B  49      18.051  30.942   7.820  1.00  0.00            
ATOM   1138    O GLY B  49      17.466  30.495   6.834  1.00  0.00            
ATOM   1139    N ILE B  50      17.707  32.113   8.394  1.00  0.00            
ATOM   1140   CA ILE B  50      16.787  32.904   7.644  1.00  0.00            
ATOM   1141   CB ILE B  50      16.333  34.184   8.268  1.00  0.00            
ATOM   1142  CG1 ILE B  50      15.210  34.761   7.392  1.00  0.00            
ATOM   1143  CG2 ILE B  50      17.546  35.108   8.457  1.00  0.00            
ATOM   1144  CD1 ILE B  50      14.395  35.854   8.053  1.00  0.00            
ATOM   1145    C ILE B  50      17.582  33.191   6.410  1.00  0.00            
ATOM   1146    O ILE B  50      18.795  33.385   6.485  1.00  0.00            
ATOM   1147    N GLY B  51      16.919  33.187   5.242  1.00  0.00            
ATOM   1148   CA GLY B  51      17.599  33.199   3.979  1.00  0.00            
ATOM   1149    C GLY B  51      18.617  34.287   3.908  1.00  0.00            
ATOM   1150    O GLY B  51      18.583  35.249   4.673  1.00  0.00            
ATOM   1151    N GLY B  52      19.561  34.140   2.952  1.00  0.00            
ATOM   1152   CA GLY B  52      20.611  35.102   2.790  1.00  0.00            
ATOM   1153    C GLY B  52      21.572  34.946   3.916  1.00  0.00            
ATOM   1154    O GLY B  52      21.559  35.725   4.869  1.00  0.00            
ATOM   1155    N PHE B  53      22.425  33.905   3.830  4.00  0.00            
ATOM   1156   CA PHE B  53      23.344  33.650   4.894  4.00  0.00            
ATOM   1157   CB PHE B  53      22.915  32.394   5.701  4.00  0.00            
ATOM   1158   CG PHE B  53      23.808  32.223   6.878  4.00  0.00            
ATOM   1159  CD1 PHE B  53      23.849  33.172   7.872  4.00  0.00            
ATOM   1160  CD2 PHE B  53      24.604  31.106   6.984  4.00  0.00            
ATOM   1161  CE1 PHE B  53      24.689  33.007   8.950  4.00  0.00            
ATOM   1162  CE2 PHE B  53      25.440  30.939   8.060  4.00  0.00            
ATOM   1163   CZ PHE B  53      25.486  31.893   9.046  4.00  0.00            
ATOM   1164    C PHE B  53      24.757  33.571   4.369  4.00  0.00            
ATOM   1165    O PHE B  53      24.992  33.626   3.163  4.00  0.00            
ATOM   1166    N ILE B  54      25.736  33.462   5.297  4.00  0.00            
ATOM   1167   CA ILE B  54      27.137  33.544   5.032  4.00  0.00            
ATOM   1168   CB ILE B  54      28.018  33.663   6.255  4.00  0.00            
ATOM   1169  CG1 ILE B  54      27.912  32.415   7.149  4.00  0.00            
ATOM   1170  CG2 ILE B  54      27.684  34.985   6.970  4.00  0.00            
ATOM   1171  CD1 ILE B  54      28.975  32.352   8.249  4.00  0.00            
ATOM   1172    C ILE B  54      27.677  32.445   4.188  4.00  0.00            
ATOM   1173    O ILE B  54      27.384  31.267   4.388  4.00  0.00            
ATOM   1174    N LYS B  55      28.476  32.859   3.177  4.00  0.00            
ATOM   1175   CA LYS B  55      29.265  31.946   2.407  4.00  0.00            
ATOM   1176   CB LYS B  55      30.029  32.647   1.279  4.00  0.00            
ATOM   1177   CG LYS B  55      29.101  33.330   0.271  4.00  0.00            
ATOM   1178   CD LYS B  55      29.792  34.375  -0.611  4.00  0.00            
ATOM   1179   CE LYS B  55      29.719  35.801  -0.055  4.00  0.00            
ATOM   1180   NZ LYS B  55      28.318  36.279  -0.083  4.00  0.00            
ATOM   1181    C LYS B  55      30.232  31.543   3.457  4.00  0.00            
ATOM   1182    O LYS B  55      30.571  32.358   4.315  4.00  0.00            
ATOM   1183    N VAL B  56      30.690  30.285   3.477  4.00  0.00            
ATOM   1184   CA VAL B  56      31.461  30.004   4.643  4.00  0.00            
ATOM   1185   CB VAL B  56      30.835  28.938   5.503  4.00  0.00            
ATOM   1186  CG1 VAL B  56      31.779  28.623   6.674  4.00  0.00            
ATOM   1187  CG2 VAL B  56      29.436  29.410   5.939  4.00  0.00            
ATOM   1188    C VAL B  56      32.823  29.536   4.300  4.00  0.00            
ATOM   1189    O VAL B  56      33.046  28.812   3.330  4.00  0.00            
ATOM   1190    N ARG B  57      33.774  29.985   5.130  4.00  0.00            
ATOM   1191   CA ARG B  57      35.115  29.516   5.056  4.00  0.00            
ATOM   1192   CB ARG B  57      36.157  30.580   5.432  4.00  0.00            
ATOM   1193   CG ARG B  57      36.238  31.764   4.468  4.00  0.00            
ATOM   1194   CD ARG B  57      37.018  32.947   5.050  4.00  0.00            
ATOM   1195   NE ARG B  57      38.413  32.494   5.310  4.00  0.00            
ATOM   1196   CZ ARG B  57      39.391  32.737   4.389  4.00  0.00            
ATOM   1197  NH1 ARG B  57      39.113  33.483   3.280  4.00  0.00            
ATOM   1198  NH2 ARG B  57      40.649  32.247   4.587  4.00  0.00            
ATOM   1199    C ARG B  57      35.159  28.500   6.140  4.00  0.00            
ATOM   1200    O ARG B  57      34.816  28.799   7.281  4.00  0.00            
ATOM   1201    N GLN B  58      35.571  27.265   5.826  4.00  1.00            
ATOM   1202   CA GLN B  58      35.536  26.277   6.857  4.00  1.00            
ATOM   1203   CB GLN B  58      34.872  24.970   6.406  4.00  1.00            
ATOM   1204   CG GLN B  58      33.426  25.176   5.959  4.00  1.00            
ATOM   1205   CD GLN B  58      32.923  23.871   5.361  4.00  1.00            
ATOM   1206  OE1 GLN B  58      32.690  22.895   6.072  4.00  1.00            
ATOM   1207  NE2 GLN B  58      32.751  23.845   4.011  4.00  1.00            
ATOM   1208    C GLN B  58      36.944  25.959   7.204  4.00  1.00            
ATOM   1209    O GLN B  58      37.849  26.201   6.410  4.00  1.00            
ATOM   1210    N TYR B  59      37.185  25.505   8.448  4.00  1.00            
ATOM   1211   CA TYR B  59      38.488  24.999   8.736  4.00  1.00            
ATOM   1212   CB TYR B  59      39.452  25.959   9.445  4.00  1.00            
ATOM   1213   CG TYR B  59      40.733  25.209   9.374  4.00  1.00            
ATOM   1214  CD1 TYR B  59      41.265  24.882   8.148  4.00  1.00            
ATOM   1215  CD2 TYR B  59      41.414  24.843  10.506  4.00  1.00            
ATOM   1216  CE1 TYR B  59      42.445  24.181   8.062  4.00  1.00            
ATOM   1217  CE2 TYR B  59      42.596  24.145  10.436  4.00  1.00            
ATOM   1218   CZ TYR B  59      43.109  23.809   9.207  4.00  1.00            
ATOM   1219   OH TYR B  59      44.320  23.089   9.122  4.00  1.00            
ATOM   1220    C TYR B  59      38.293  23.779   9.546  4.00  1.00            
ATOM   1221    O TYR B  59      37.501  23.764  10.486  4.00  1.00            
ATOM   1222    N ASP B  60      38.999  22.704   9.177  4.00  1.00            
ATOM   1223   CA ASP B  60      38.761  21.507   9.900  4.00  1.00            
ATOM   1224   CB ASP B  60      38.708  20.244   9.026  4.00  1.00            
ATOM   1225   CG ASP B  60      37.371  20.264   8.292  4.00  1.00            
ATOM   1226  OD1 ASP B  60      36.717  21.340   8.297  4.00  1.00            
ATOM   1227  OD2 ASP B  60      36.979  19.204   7.735  4.00  1.00            
ATOM   1228    C ASP B  60      39.802  21.318  10.961  4.00  1.00            
ATOM   1229    O ASP B  60      40.898  21.873  10.903  4.00  1.00            
ATOM   1230    N GLN B  61      39.428  20.525  11.985  4.00  1.00            
ATOM   1231   CA GLN B  61      40.265  20.072  13.063  4.00  1.00            
ATOM   1232   CB GLN B  61      41.285  19.025  12.610  4.00  1.00            
ATOM   1233   CG GLN B  61      42.012  18.369  13.776  4.00  1.00            
ATOM   1234   CD GLN B  61      43.260  17.723  13.207  4.00  1.00            
ATOM   1235  OE1 GLN B  61      44.376  18.112  13.543  4.00  1.00            
ATOM   1236  NE2 GLN B  61      43.075  16.722  12.307  4.00  1.00            
ATOM   1237    C GLN B  61      41.023  21.172  13.745  4.00  1.00            
ATOM   1238    O GLN B  61      42.246  21.099  13.864  4.00  1.00            
ATOM   1239    N ILE B  62      40.349  22.235  14.216  4.00  1.00            
ATOM   1240   CA ILE B  62      41.111  23.137  15.029  4.00  1.00            
ATOM   1241   CB ILE B  62      40.933  24.609  14.790  4.00  1.00            
ATOM   1242  CG1 ILE B  62      39.480  25.029  15.047  4.00  1.00            
ATOM   1243  CG2 ILE B  62      41.511  24.981  13.426  4.00  1.00            
ATOM   1244  CD1 ILE B  62      39.297  26.545  15.081  4.00  1.00            
ATOM   1245    C ILE B  62      40.593  22.942  16.393  4.00  1.00            
ATOM   1246    O ILE B  62      39.400  22.791  16.637  4.00  1.00            
ATOM   1247    N PRO B  63      41.516  22.899  17.284  4.00  1.00            
ATOM   1248   CA PRO B  63      41.139  22.713  18.637  4.00  1.00            
ATOM   1249   CD PRO B  63      42.832  22.360  17.002  4.00  1.00            
ATOM   1250   CB PRO B  63      42.402  22.275  19.379  4.00  1.00            
ATOM   1251   CG PRO B  63      43.542  22.470  18.358  4.00  1.00            
ATOM   1252    C PRO B  63      40.494  23.923  19.206  4.00  1.00            
ATOM   1253    O PRO B  63      40.994  25.027  18.983  4.00  1.00            
ATOM   1254    N VAL B  64      39.390  23.728  19.945  4.00  1.00            
ATOM   1255   CA VAL B  64      38.743  24.796  20.644  4.00  1.00            
ATOM   1256   CB VAL B  64      37.343  25.049  20.190  4.00  1.00            
ATOM   1257  CG1 VAL B  64      36.720  26.133  21.087  4.00  1.00            
ATOM   1258  CG2 VAL B  64      37.404  25.415  18.701  4.00  1.00            
ATOM   1259    C VAL B  64      38.660  24.299  22.050  4.00  1.00            
ATOM   1260    O VAL B  64      38.261  23.160  22.283  4.00  1.00            
ATOM   1261    N GLU B  65      39.058  25.125  23.035  4.00  1.00            
ATOM   1262   CA GLU B  65      38.996  24.674  24.396  4.00  1.00            
ATOM   1263   CB GLU B  65      40.195  25.166  25.228  4.00  1.00            
ATOM   1264   CG GLU B  65      41.547  24.619  24.757  4.00  1.00            
ATOM   1265   CD GLU B  65      42.654  25.431  25.423  4.00  1.00            
ATOM   1266  OE1 GLU B  65      42.682  26.671  25.197  4.00  1.00            
ATOM   1267  OE2 GLU B  65      43.485  24.831  26.155  4.00  1.00            
ATOM   1268    C GLU B  65      37.766  25.322  24.972  4.00  1.00            
ATOM   1269    O GLU B  65      37.674  26.548  25.007  4.00  1.00            
ATOM   1270    N ILE B  66      36.772  24.529  25.430  4.00  1.00            
ATOM   1271   CA ILE B  66      35.585  25.157  25.944  4.00  1.00            
ATOM   1272   CB ILE B  66      34.326  24.709  25.275  4.00  1.00            
ATOM   1273  CG1 ILE B  66      34.356  25.038  23.773  4.00  1.00            
ATOM   1274  CG2 ILE B  66      33.167  25.379  26.023  4.00  1.00            
ATOM   1275  CD1 ILE B  66      35.364  24.205  22.982  4.00  1.00            
ATOM   1276    C ILE B  66      35.443  24.852  27.397  4.00  1.00            
ATOM   1277    O ILE B  66      35.214  23.709  27.791  4.00  1.00            
ATOM   1278    N CYS B  67      35.574  25.902  28.226  3.00  1.00            
ATOM   1279   CA CYS B  67      35.415  25.806  29.646  3.00  1.00            
ATOM   1280   CB CYS B  67      33.983  25.468  30.091  3.00  1.00            
ATOM   1281   SG CYS B  67      33.774  25.625  31.892  3.00  1.00            
ATOM   1282    C CYS B  67      36.344  24.750  30.163  3.00  1.00            
ATOM   1283    O CYS B  67      36.025  24.037  31.113  3.00  1.00            
ATOM   1284    N GLY B  68      37.529  24.615  29.540  3.00  1.00            
ATOM   1285   CA GLY B  68      38.517  23.693  30.018  3.00  1.00            
ATOM   1286    C GLY B  68      38.333  22.381  29.341  3.00  1.00            
ATOM   1287    O GLY B  68      39.246  21.558  29.323  3.00  1.00            
ATOM   1288    N HIS B  69      37.142  22.142  28.764  4.00  1.00            
ATOM   1289   CA HIS B  69      36.933  20.891  28.104  4.00  1.00            
ATOM   1290  ND1 HIS B  69      33.450  20.598  29.598  4.00  1.00            
ATOM   1291   CG HIS B  69      34.805  20.568  29.360  4.00  1.00            
ATOM   1292   CB HIS B  69      35.441  20.529  28.001  4.00  1.00            
ATOM   1293  NE2 HIS B  69      34.441  20.643  31.586  4.00  1.00            
ATOM   1294  CD2 HIS B  69      35.396  20.597  30.584  4.00  1.00            
ATOM   1295  CE1 HIS B  69      33.287  20.644  30.943  4.00  1.00            
ATOM   1296    C HIS B  69      37.510  21.033  26.738  4.00  1.00            
ATOM   1297    O HIS B  69      37.301  22.043  26.067  4.00  1.00            
ATOM   1298    N LYS B  70      38.276  20.021  26.289  4.00  1.00            
ATOM   1299   CA LYS B  70      38.875  20.138  24.993  4.00  1.00            
ATOM   1300   CB LYS B  70      40.211  19.387  24.836  4.00  1.00            
ATOM   1301   CG LYS B  70      41.398  19.951  25.626  4.00  1.00            
ATOM   1302   CD LYS B  70      41.410  19.593  27.112  4.00  1.00            
ATOM   1303   CE LYS B  70      42.752  19.882  27.790  4.00  1.00            
ATOM   1304   NZ LYS B  70      42.718  21.208  28.447  4.00  1.00            
ATOM   1305    C LYS B  70      37.951  19.584  23.970  4.00  1.00            
ATOM   1306    O LYS B  70      37.371  18.512  24.141  4.00  1.00            
ATOM   1307    N ALA B  71      37.807  20.331  22.861  4.00  1.00            
ATOM   1308   CA ALA B  71      36.979  19.872  21.798  4.00  1.00            
ATOM   1309   CB ALA B  71      35.647  20.622  21.686  4.00  1.00            
ATOM   1310    C ALA B  71      37.723  20.096  20.522  4.00  1.00            
ATOM   1311    O ALA B  71      38.522  21.025  20.413  4.00  1.00            
ATOM   1312    N ILE B  72      37.488  19.217  19.527  4.00  1.00            
ATOM   1313   CA ILE B  72      38.116  19.336  18.241  4.00  1.00            
ATOM   1314   CB ILE B  72      39.149  18.289  17.951  4.00  1.00            
ATOM   1315  CG1 ILE B  72      38.497  16.905  17.825  4.00  1.00            
ATOM   1316  CG2 ILE B  72      40.208  18.340  19.062  4.00  1.00            
ATOM   1317  CD1 ILE B  72      39.423  15.857  17.204  4.00  1.00            
ATOM   1318    C ILE B  72      37.039  19.114  17.252  4.00  1.00            
ATOM   1319    O ILE B  72      35.995  18.549  17.577  4.00  1.00            
ATOM   1320    N GLY B  73      37.252  19.584  16.015  4.00  1.00            
ATOM   1321   CA GLY B  73      36.226  19.338  15.061  4.00  1.00            
ATOM   1322    C GLY B  73      36.251  20.411  14.028  4.00  1.00            
ATOM   1323    O GLY B  73      37.255  21.096  13.841  4.00  1.00            
ATOM   1324    N THR B  74      35.114  20.568  13.320  4.00  1.00            
ATOM   1325   CA THR B  74      35.049  21.541  12.275  4.00  1.00            
ATOM   1326   CB THR B  74      34.031  21.234  11.212  4.00  1.00            
ATOM   1327  OG1 THR B  74      34.163  22.139  10.123  4.00  1.00            
ATOM   1328  CG2 THR B  74      32.627  21.343  11.826  4.00  1.00            
ATOM   1329    C THR B  74      34.758  22.899  12.847  4.00  1.00            
ATOM   1330    O THR B  74      33.995  23.032  13.804  4.00  1.00            
ATOM   1331    N VAL B  75      35.409  23.948  12.284  4.00  1.00            
ATOM   1332   CA VAL B  75      35.179  25.312  12.689  4.00  1.00            
ATOM   1333   CB VAL B  75      36.351  25.944  13.386  4.00  1.00            
ATOM   1334  CG1 VAL B  75      36.557  25.208  14.719  4.00  1.00            
ATOM   1335  CG2 VAL B  75      37.574  25.894  12.453  4.00  1.00            
ATOM   1336    C VAL B  75      34.881  26.099  11.457  4.00  1.00            
ATOM   1337    O VAL B  75      35.633  26.042  10.487  4.00  1.00            
ATOM   1338    N LEU B  76      33.764  26.860  11.464  4.00  1.00            
ATOM   1339   CA LEU B  76      33.415  27.659  10.321  4.00  1.00            
ATOM   1340   CB LEU B  76      31.910  27.686   9.990  4.00  1.00            
ATOM   1341   CG LEU B  76      31.322  26.315   9.608  4.00  1.00            
ATOM   1342  CD1 LEU B  76      29.885  26.443   9.071  4.00  1.00            
ATOM   1343  CD2 LEU B  76      32.260  25.547   8.665  4.00  1.00            
ATOM   1344    C LEU B  76      33.789  29.053  10.654  4.00  1.00            
ATOM   1345    O LEU B  76      33.573  29.521  11.770  4.00  1.00            
ATOM   1346    N VAL B  77      34.387  29.750   9.679  4.00  1.00            
ATOM   1347   CA VAL B  77      34.736  31.107   9.915  4.00  1.00            
ATOM   1348   CB VAL B  77      36.165  31.435   9.593  4.00  1.00            
ATOM   1349  CG1 VAL B  77      36.354  32.954   9.720  4.00  1.00            
ATOM   1350  CG2 VAL B  77      37.083  30.653  10.546  4.00  1.00            
ATOM   1351    C VAL B  77      33.879  31.934   9.021  4.00  1.00            
ATOM   1352    O VAL B  77      33.632  31.576   7.872  4.00  1.00            
ATOM   1353    N GLY B  78      33.384  33.068   9.548  1.00  1.00            
ATOM   1354   CA GLY B  78      32.538  33.932   8.786  1.00  1.00            
ATOM   1355    C GLY B  78      31.941  34.874   9.775  1.00  1.00            
ATOM   1356    O GLY B  78      32.015  34.671  10.983  1.00  1.00            
ATOM   1357    N PRO B  79      31.305  35.885   9.274  1.00  1.00            
ATOM   1358   CA PRO B  79      30.688  36.837  10.148  1.00  1.00            
ATOM   1359   CD PRO B  79      31.763  36.496   8.037  1.00  1.00            
ATOM   1360   CB PRO B  79      30.374  38.051   9.280  1.00  1.00            
ATOM   1361   CG PRO B  79      31.459  37.993   8.184  1.00  1.00            
ATOM   1362    C PRO B  79      29.529  36.214  10.836  1.00  1.00            
ATOM   1363    O PRO B  79      29.100  35.152  10.386  1.00  1.00            
ATOM   1364    N THR B  80      29.010  36.831  11.920  1.00  1.00            
ATOM   1365   CA THR B  80      28.046  36.042  12.610  1.00  1.00            
ATOM   1366   CB THR B  80      28.675  35.179  13.678  1.00  1.00            
ATOM   1367  OG1 THR B  80      27.684  34.529  14.462  1.00  1.00            
ATOM   1368  CG2 THR B  80      29.688  35.975  14.510  1.00  1.00            
ATOM   1369    C THR B  80      26.746  36.679  13.042  1.00  1.00            
ATOM   1370    O THR B  80      25.771  36.206  12.455  1.00  1.00            
ATOM   1371    N PRO B  81      26.434  37.637  13.903  1.00  1.00            
ATOM   1372   CA PRO B  81      27.233  38.507  14.743  1.00  1.00            
ATOM   1373   CD PRO B  81      25.015  37.806  14.177  1.00  1.00            
ATOM   1374   CB PRO B  81      26.252  39.540  15.296  1.00  1.00            
ATOM   1375   CG PRO B  81      24.929  38.765  15.370  1.00  1.00            
ATOM   1376    C PRO B  81      28.107  38.014  15.881  1.00  1.00            
ATOM   1377    O PRO B  81      29.239  38.488  15.962  1.00  1.00            
ATOM   1378    N VAL B  82      27.659  37.081  16.761  1.00  1.00            
ATOM   1379   CA VAL B  82      28.450  36.735  17.933  1.00  1.00            
ATOM   1380   CB VAL B  82      27.666  36.784  19.221  1.00  1.00            
ATOM   1381  CG1 VAL B  82      26.613  35.663  19.197  1.00  1.00            
ATOM   1382  CG2 VAL B  82      28.644  36.705  20.407  1.00  1.00            
ATOM   1383    C VAL B  82      28.954  35.337  17.742  1.00  1.00            
ATOM   1384    O VAL B  82      28.312  34.521  17.084  1.00  1.00            
ATOM   1385    N ASN B  83      30.139  35.028  18.312  1.00  1.00            
ATOM   1386   CA ASN B  83      30.729  33.727  18.147  1.00  1.00            
ATOM   1387   CB ASN B  83      32.038  33.557  18.940  1.00  1.00            
ATOM   1388   CG ASN B  83      32.644  32.200  18.606  1.00  1.00            
ATOM   1389  OD1 ASN B  83      32.453  31.230  19.337  1.00  1.00            
ATOM   1390  ND2 ASN B  83      33.379  32.126  17.464  1.00  1.00            
ATOM   1391    C ASN B  83      29.735  32.737  18.640  1.00  1.00            
ATOM   1392    O ASN B  83      29.116  32.924  19.688  1.00  1.00            
ATOM   1393    N ILE B  84      29.533  31.659  17.861  4.00  1.00            
ATOM   1394   CA ILE B  84      28.553  30.710  18.277  4.00  1.00            
ATOM   1395   CB ILE B  84      27.350  30.673  17.358  4.00  1.00            
ATOM   1396  CG1 ILE B  84      26.139  30.060  18.076  4.00  1.00            
ATOM   1397  CG2 ILE B  84      27.721  29.952  16.046  4.00  1.00            
ATOM   1398  CD1 ILE B  84      26.355  28.616  18.516  4.00  1.00            
ATOM   1399    C ILE B  84      29.198  29.359  18.318  4.00  1.00            
ATOM   1400    O ILE B  84      29.880  28.947  17.381  4.00  1.00            
ATOM   1401    N ILE B  85      29.025  28.636  19.441  4.00  1.00            
ATOM   1402   CA ILE B  85      29.543  27.302  19.500  4.00  1.00            
ATOM   1403   CB ILE B  85      30.302  27.005  20.764  4.00  1.00            
ATOM   1404  CG1 ILE B  85      29.435  27.236  22.011  4.00  1.00            
ATOM   1405  CG2 ILE B  85      31.590  27.845  20.725  4.00  1.00            
ATOM   1406  CD1 ILE B  85      30.132  26.843  23.314  4.00  1.00            
ATOM   1407    C ILE B  85      28.369  26.408  19.335  4.00  1.00            
ATOM   1408    O ILE B  85      27.446  26.407  20.146  4.00  1.00            
ATOM   1409    N GLY B  86      28.376  25.627  18.242  1.00  1.00            
ATOM   1410   CA GLY B  86      27.203  24.889  17.900  1.00  1.00            
ATOM   1411    C GLY B  86      27.245  23.509  18.419  1.00  1.00            
ATOM   1412    O GLY B  86      28.118  23.105  19.186  1.00  1.00            
ATOM   1413    N ARG B  87      26.272  22.754  17.897  2.00  1.00            
ATOM   1414   CA ARG B  87      25.958  21.409  18.215  2.00  1.00            
ATOM   1415   CB ARG B  87      24.847  20.874  17.306  2.00  1.00            
ATOM   1416   CG ARG B  87      24.768  19.351  17.267  2.00  1.00            
ATOM   1417   CD ARG B  87      24.391  18.826  15.882  2.00  1.00            
ATOM   1418   NE ARG B  87      25.650  18.814  15.084  2.00  1.00            
ATOM   1419   CZ ARG B  87      26.428  17.692  15.001  2.00  1.00            
ATOM   1420  NH1 ARG B  87      26.032  16.511  15.561  2.00  1.00            
ATOM   1421  NH2 ARG B  87      27.623  17.758  14.346  2.00  1.00            
ATOM   1422    C ARG B  87      27.142  20.539  17.962  2.00  1.00            
ATOM   1423    O ARG B  87      27.398  19.623  18.740  2.00  1.00            
ATOM   1424    N ASN B  88      27.897  20.801  16.879  2.00  1.00            
ATOM   1425   CA ASN B  88      29.011  19.963  16.523  2.00  1.00            
ATOM   1426   CB ASN B  88      29.815  20.563  15.345  2.00  1.00            
ATOM   1427   CG ASN B  88      30.891  19.597  14.850  2.00  1.00            
ATOM   1428  OD1 ASN B  88      31.835  19.995  14.167  2.00  1.00            
ATOM   1429  ND2 ASN B  88      30.740  18.289  15.186  2.00  1.00            
ATOM   1430    C ASN B  88      29.919  19.925  17.721  2.00  1.00            
ATOM   1431    O ASN B  88      30.477  18.881  18.050  2.00  1.00            
ATOM   1432    N LEU B  89      30.103  21.087  18.383  2.00  1.00            
ATOM   1433   CA LEU B  89      30.930  21.255  19.553  2.00  1.00            
ATOM   1434   CB LEU B  89      31.133  22.740  19.884  2.00  1.00            
ATOM   1435   CG LEU B  89      32.055  22.977  21.087  2.00  1.00            
ATOM   1436  CD1 LEU B  89      33.447  22.382  20.840  2.00  1.00            
ATOM   1437  CD2 LEU B  89      32.104  24.468  21.448  2.00  1.00            
ATOM   1438    C LEU B  89      30.339  20.597  20.750  2.00  1.00            
ATOM   1439    O LEU B  89      31.046  19.922  21.497  2.00  1.00            
ATOM   1440    N LEU B  90      29.019  20.756  20.955  2.00  1.00            
ATOM   1441   CA LEU B  90      28.452  20.228  22.158  2.00  1.00            
ATOM   1442   CB LEU B  90      26.933  20.437  22.352  2.00  1.00            
ATOM   1443   CG LEU B  90      26.417  21.887  22.438  2.00  1.00            
ATOM   1444  CD1 LEU B  90      26.216  22.507  21.051  2.00  1.00            
ATOM   1445  CD2 LEU B  90      25.163  21.975  23.321  2.00  1.00            
ATOM   1446    C LEU B  90      28.655  18.736  22.127  2.00  1.00            
ATOM   1447    O LEU B  90      28.878  18.121  23.168  2.00  1.00            
ATOM   1448    N THR B  91      28.598  18.098  20.937  3.00  1.00            
ATOM   1449   CA THR B  91      28.747  16.665  20.928  3.00  1.00            
ATOM   1450   CB THR B  91      28.604  16.004  19.580  3.00  1.00            
ATOM   1451  OG1 THR B  91      28.491  14.599  19.752  3.00  1.00            
ATOM   1452  CG2 THR B  91      29.827  16.305  18.706  3.00  1.00            
ATOM   1453    C THR B  91      30.090  16.310  21.505  3.00  1.00            
ATOM   1454    O THR B  91      30.202  15.359  22.278  3.00  1.00            
ATOM   1455    N GLN B  92      31.154  17.067  21.169  3.00  1.00            
ATOM   1456   CA GLN B  92      32.434  16.687  21.695  3.00  1.00            
ATOM   1457   CB GLN B  92      33.613  17.555  21.196  3.00  1.00            
ATOM   1458   CG GLN B  92      34.359  17.066  19.942  3.00  1.00            
ATOM   1459   CD GLN B  92      33.428  16.873  18.755  3.00  1.00            
ATOM   1460  OE1 GLN B  92      32.896  15.784  18.543  3.00  1.00            
ATOM   1461  NE2 GLN B  92      33.247  17.948  17.938  3.00  1.00            
ATOM   1462    C GLN B  92      32.506  16.730  23.192  3.00  1.00            
ATOM   1463    O GLN B  92      32.808  15.717  23.819  3.00  1.00            
ATOM   1464    N ILE B  93      32.213  17.880  23.826  3.00  1.00            
ATOM   1465   CA ILE B  93      32.219  17.886  25.263  3.00  1.00            
ATOM   1466   CB ILE B  93      32.453  19.258  25.811  3.00  1.00            
ATOM   1467  CG1 ILE B  93      33.757  19.821  25.232  3.00  1.00            
ATOM   1468  CG2 ILE B  93      32.432  19.175  27.342  3.00  1.00            
ATOM   1469  CD1 ILE B  93      34.979  18.960  25.539  3.00  1.00            
ATOM   1470    C ILE B  93      30.785  17.574  25.452  3.00  1.00            
ATOM   1471    O ILE B  93      29.953  18.481  25.438  3.00  1.00            
ATOM   1472    N GLY B  94      30.489  16.265  25.601  3.00  1.00            
ATOM   1473   CA GLY B  94      29.153  15.761  25.523  3.00  1.00            
ATOM   1474    C GLY B  94      28.273  16.567  26.392  3.00  1.00            
ATOM   1475    O GLY B  94      28.380  16.549  27.617  3.00  1.00            
ATOM   1476    N CYS B  95      27.372  17.306  25.725  1.00  1.00            
ATOM   1477   CA CYS B  95      26.421  18.124  26.392  1.00  1.00            
ATOM   1478   CB CYS B  95      26.472  19.603  25.965  1.00  1.00            
ATOM   1479   SG CYS B  95      28.001  20.420  26.513  1.00  1.00            
ATOM   1480    C CYS B  95      25.106  17.564  26.019  1.00  1.00            
ATOM   1481    O CYS B  95      24.988  16.782  25.076  1.00  1.00            
ATOM   1482    N THR B  96      24.087  17.912  26.809  4.00  1.00            
ATOM   1483   CA THR B  96      22.777  17.406  26.571  4.00  1.00            
ATOM   1484   CB THR B  96      22.501  16.192  27.412  4.00  1.00            
ATOM   1485  OG1 THR B  96      21.168  15.747  27.228  4.00  1.00            
ATOM   1486  CG2 THR B  96      22.746  16.538  28.893  4.00  1.00            
ATOM   1487    C THR B  96      21.840  18.452  27.048  4.00  1.00            
ATOM   1488    O THR B  96      22.219  19.325  27.827  4.00  1.00            
ATOM   1489    N LEU B  97      20.581  18.382  26.582  4.00  1.00            
ATOM   1490   CA LEU B  97      19.597  19.324  27.013  4.00  1.00            
ATOM   1491   CB LEU B  97      18.794  19.914  25.846  4.00  1.00            
ATOM   1492   CG LEU B  97      19.698  20.708  24.886  4.00  1.00            
ATOM   1493  CD1 LEU B  97      18.893  21.320  23.735  4.00  1.00            
ATOM   1494  CD2 LEU B  97      20.538  21.747  25.641  4.00  1.00            
ATOM   1495    C LEU B  97      18.692  18.558  27.905  4.00  1.00            
ATOM   1496    O LEU B  97      18.221  17.480  27.549  4.00  1.00            
ATOM   1497    N ASN B  98      18.447  19.086  29.116  4.00  1.00            
ATOM   1498   CA ASN B  98      17.634  18.350  30.031  4.00  1.00            
ATOM   1499   CB ASN B  98      18.347  18.057  31.361  4.00  1.00            
ATOM   1500   CG ASN B  98      17.559  16.993  32.110  4.00  1.00            
ATOM   1501  OD1 ASN B  98      17.021  16.064  31.509  4.00  1.00            
ATOM   1502  ND2 ASN B  98      17.501  17.120  33.463  4.00  1.00            
ATOM   1503    C ASN B  98      16.426  19.163  30.358  4.00  1.00            
ATOM   1504    O ASN B  98      16.509  20.370  30.569  4.00  1.00            
ATOM   1505    N PHE B  99      15.252  18.511  30.404  1.00  1.00            
ATOM   1506   CA PHE B  99      14.053  19.210  30.755  1.00  1.00            
ATOM   1507   CB PHE B  99      12.796  18.616  30.095  1.00  1.00            
ATOM   1508   CG PHE B  99      12.864  18.848  28.626  1.00  1.00            
ATOM   1509  CD1 PHE B  99      12.428  20.047  28.118  1.00  1.00            
ATOM   1510  CD2 PHE B  99      13.367  17.900  27.760  1.00  1.00            
ATOM   1511  CE1 PHE B  99      12.472  20.293  26.766  1.00  1.00            
ATOM   1512  CE2 PHE B  99      13.412  18.143  26.405  1.00  1.00            
ATOM   1513   CZ PHE B  99      12.964  19.342  25.906  1.00  1.00            
ATOM   1514    C PHE B  99      13.877  19.014  32.259  1.00  1.00            
ATOM   1515    O PHE B  99      14.774  18.380  32.875  1.00  1.00            
ATOM   1516  OXT PHE B  99      12.843  19.483  32.806  1.00  1.00            
ATOM   1517    N ASN C   1      39.420  12.856  11.199  4.00  0.00            
ATOM   1518   CA ASN C   1      38.658  14.061  10.801  4.00  0.00            
ATOM   1519   CB ASN C   1      37.931  13.794   9.477  4.00  0.00            
ATOM   1520   CG ASN C   1      37.583  15.136   8.866  4.00  0.00            
ATOM   1521  OD1 ASN C   1      38.021  16.182   9.342  4.00  0.00            
ATOM   1522  ND2 ASN C   1      36.772  15.102   7.775  4.00  0.00            
ATOM   1523    C ASN C   1      37.650  14.381  11.855  4.00  0.00            
ATOM   1524    O ASN C   1      37.942  14.273  13.045  4.00  0.00            
ATOM   1525    N VAL C   2      36.434  14.801  11.453  4.00  0.00            
ATOM   1526   CA VAL C   2      35.452  15.118  12.447  4.00  0.00            
ATOM   1527   CB VAL C   2      35.810  16.336  13.243  4.00  0.00            
ATOM   1528  CG1 VAL C   2      35.591  17.575  12.360  4.00  0.00            
ATOM   1529  CG2 VAL C   2      35.021  16.322  14.564  4.00  0.00            
ATOM   1530    C VAL C   2      34.172  15.396  11.734  4.00  0.00            
ATOM   1531    O VAL C   2      34.013  15.038  10.567  4.00  0.00            
ATOM   1532    N VAL C   3      33.216  16.047  12.427  4.00  0.00            
ATOM   1533   CA VAL C   3      31.933  16.260  11.844  4.00  0.00            
ATOM   1534   CB VAL C   3      30.863  16.604  12.840  4.00  0.00            
ATOM   1535  CG1 VAL C   3      29.554  16.825  12.066  4.00  0.00            
ATOM   1536  CG2 VAL C   3      30.783  15.497  13.910  4.00  0.00            
ATOM   1537    C VAL C   3      31.983  17.330  10.800  4.00  0.00            
ATOM   1538    O VAL C   3      32.574  18.392  10.985  4.00  0.00            
ATOM   1539    N ASN C   4      31.373  17.021   9.639  4.00  0.00            
ATOM   1540   CA ASN C   4      31.140  17.936   8.559  4.00  0.00            
ATOM   1541   CB ASN C   4      31.465  17.368   7.177  4.00  0.00            
ATOM   1542   CG ASN C   4      32.967  17.250   7.069  4.00  0.00            
ATOM   1543  OD1 ASN C   4      33.707  17.810   7.877  4.00  0.00            
ATOM   1544  ND2 ASN C   4      33.426  16.508   6.027  4.00  0.00            
ATOM   1545    C ASN C   4      29.665  18.027   8.621  4.00  0.00            
ATOM   1546    O ASN C   4      28.996  17.023   8.858  4.00  0.00            
ATOM   1547    N SER C   5      29.097  19.223   8.443  4.00  0.00            
ATOM   1548   CA SER C   5      27.686  19.242   8.642  4.00  0.00            
ATOM   1549   CB SER C   5      27.290  20.046   9.892  4.00  0.00            
ATOM   1550   OG SER C   5      27.863  19.453  11.049  4.00  0.00            
ATOM   1551    C SER C   5      27.042  19.921   7.474  4.00  0.00            
ATOM   1552    O SER C   5      27.658  20.753   6.812  4.00  0.00            
ATOM   1553    N GLY C   6      25.769  19.572   7.185  4.00  0.00            
ATOM   1554   CA GLY C   6      25.094  20.221   6.097  4.00  0.00            
ATOM   1555    C GLY C   6      25.029  21.671   6.446  4.00  0.00            
ATOM   1556    O GLY C   6      25.371  22.535   5.639  4.00  0.00            
ATOM   1557    N GLY C   7      24.589  21.977   7.681  4.00  0.00            
ATOM   1558   CA GLY C   7      24.685  23.327   8.138  4.00  0.00            
ATOM   1559    C GLY C   7      23.414  24.099   8.128  4.00  0.00            
ATOM   1560    O GLY C   7      22.574  23.993   7.235  4.00  0.00            
ATOM   1561    N MET C   8      23.289  24.926   9.183  4.00  0.00            
ATOM   1562   CA MET C   8      22.238  25.878   9.354  4.00  0.00            
ATOM   1563   CB MET C   8      20.933  25.273   9.885  4.00  0.00            
ATOM   1564   CG MET C   8      19.916  26.342  10.282  4.00  0.00            
ATOM   1565   SD MET C   8      18.414  25.691  11.072  4.00  0.00            
ATOM   1566   CE MET C   8      19.247  25.075  12.566  4.00  0.00            
ATOM   1567    C MET C   8      22.692  26.805  10.431  4.00  0.00            
ATOM   1568    O MET C   8      23.023  26.360  11.529  4.00  0.00            
ATOM   1569    N VAL C   9      22.742  28.119  10.152  4.00  0.00            
ATOM   1570   CA VAL C   9      23.021  29.021  11.228  4.00  0.00            
ATOM   1571   CB VAL C   9      24.107  30.022  10.959  4.00  0.00            
ATOM   1572  CG1 VAL C   9      24.096  31.060  12.098  4.00  0.00            
ATOM   1573  CG2 VAL C   9      25.444  29.268  10.842  4.00  0.00            
ATOM   1574    C VAL C   9      21.755  29.791  11.401  4.00  0.00            
ATOM   1575    O VAL C   9      21.357  30.555  10.525  4.00  0.00            
ATOM   1576    N MET C  10      21.056  29.579  12.529  4.00  0.00            
ATOM   1577   CA MET C  10      19.861  30.333  12.771  4.00  0.00            
ATOM   1578   CB MET C  10      18.587  29.489  12.695  4.00  0.00            
ATOM   1579   CG MET C  10      17.325  30.339  12.748  4.00  0.00            
ATOM   1580   SD MET C  10      17.013  31.337  11.264  4.00  0.00            
ATOM   1581   CE MET C  10      15.469  32.028  11.924  4.00  0.00            
ATOM   1582    C MET C  10      20.004  30.808  14.166  4.00  0.00            
ATOM   1583    O MET C  10      20.205  30.022  15.091  4.00  0.00            
ATOM   1584    N MET C  11      19.957  32.133  14.340  4.00  0.00            
ATOM   1585   CA MET C  11      20.036  32.681  15.650  4.00  0.00            
ATOM   1586   CB MET C  11      21.436  33.252  15.941  4.00  0.00            
ATOM   1587   CG MET C  11      21.646  33.758  17.365  4.00  0.00            
ATOM   1588   SD MET C  11      21.756  32.431  18.600  4.00  0.00            
ATOM   1589   CE MET C  11      23.320  31.747  17.978  4.00  0.00            
ATOM   1590    C MET C  11      19.077  33.835  15.597  4.00  0.00            
ATOM   1591    O MET C  11      19.368  34.830  14.933  4.00  0.00            
ATOM   1592    N VAL C  12      17.911  33.744  16.282  4.00  0.00            
ATOM   1593   CA VAL C  12      16.931  34.796  16.156  4.00  0.00            
ATOM   1594   CB VAL C  12      15.561  34.286  15.831  4.00  0.00            
ATOM   1595  CG1 VAL C  12      14.576  35.464  15.911  4.00  0.00            
ATOM   1596  CG2 VAL C  12      15.623  33.640  14.437  4.00  0.00            
ATOM   1597    C VAL C  12      16.843  35.597  17.428  4.00  0.00            
ATOM   1598    O VAL C  12      16.321  35.140  18.444  4.00  0.00            
ATOM   1599    N PRO C  13      17.379  36.788  17.380  4.00  0.00            
ATOM   1600   CA PRO C  13      17.177  37.728  18.457  4.00  0.00            
ATOM   1601   CD PRO C  13      18.745  36.858  16.893  4.00  0.00            
ATOM   1602   CB PRO C  13      18.320  38.729  18.371  4.00  0.00            
ATOM   1603   CG PRO C  13      19.460  37.901  17.762  4.00  0.00            
ATOM   1604    C PRO C  13      15.813  38.326  18.330  4.00  0.00            
ATOM   1605    O PRO C  13      15.198  38.177  17.274  4.00  0.00            
ATOM   1606    N GLY C  14      15.307  38.986  19.392  4.00  0.00            
ATOM   1607   CA GLY C  14      13.988  39.534  19.306  4.00  0.00            
ATOM   1608    C GLY C  14      13.658  40.198  20.600  4.00  0.00            
ATOM   1609    O GLY C  14      14.400  41.058  21.072  4.00  0.00            
ATOM   1610    N ALA C  15      12.515  39.806  21.202  4.00  0.00            
ATOM   1611   CA ALA C  15      12.056  40.461  22.388  4.00  0.00            
ATOM   1612   CB ALA C  15      10.787  39.848  23.011  4.00  0.00            
ATOM   1613    C ALA C  15      13.129  40.421  23.416  4.00  0.00            
ATOM   1614    O ALA C  15      13.753  39.386  23.649  4.00  0.00            
ATOM   1615    N GLY C  16      13.367  41.583  24.055  4.00  0.00            
ATOM   1616   CA GLY C  16      14.367  41.683  25.073  4.00  0.00            
ATOM   1617    C GLY C  16      14.949  43.093  25.040  4.00  0.00            
ATOM   1618    O GLY C  16      16.202  43.221  25.074  4.00  0.00            
ATOM   1619  OXT GLY C  16      14.143  44.060  24.991  4.00  0.00            
END
