# Supplementary material for: Integrative modeling of diverse protein-peptide systems using CABS-dock
Source: PLoS Comput Biol. 2023 Jul 5;19(7):e1011275. doi: 10.1371/journal.pcbi.1011275 (PMC10351741; doi:10.1371/journal.pcbi.1011275)
Supplement: S1 File — Files in pdb format containing atomic coordinates of the structures obtained in this study: the highest-scored amyloid models and 10 examples of the docked peptide for each enzyme-substrate complex. (ZIP) [file pcbi.1011275.s006.zip › 15_HIV1_NVVNSGGMVMMVPGAG/777.pdb]

CRYST1    0.000    0.000    0.000   0.00   0.00   0.00 P 1           1
ATOM      1    N PRO A   1      12.448  14.209  29.002  1.00  1.00            
ATOM      2   CA PRO A   1      13.555  13.226  29.144  1.00  1.00            
ATOM      3   CD PRO A   1      11.420  13.669  28.049  1.00  1.00            
ATOM      4   CB PRO A   1      13.111  11.973  28.390  1.00  1.00            
ATOM      5   CG PRO A   1      12.091  12.473  27.362  1.00  1.00            
ATOM      6    C PRO A   1      14.771  13.878  28.568  1.00  1.00            
ATOM      7    O PRO A   1      14.642  14.933  27.953  1.00  1.00            
ATOM      8    N GLN A   2      15.958  13.273  28.749  4.00  1.00            
ATOM      9   CA GLN A   2      17.171  13.864  28.269  4.00  1.00            
ATOM     10   CB GLN A   2      18.464  13.247  28.843  4.00  1.00            
ATOM     11   CG GLN A   2      18.687  11.776  28.482  4.00  1.00            
ATOM     12   CD GLN A   2      17.998  10.918  29.536  4.00  1.00            
ATOM     13  OE1 GLN A   2      16.971  11.288  30.100  4.00  1.00            
ATOM     14  NE2 GLN A   2      18.589   9.733  29.836  4.00  1.00            
ATOM     15    C GLN A   2      17.224  13.745  26.793  4.00  1.00            
ATOM     16    O GLN A   2      16.795  12.750  26.208  4.00  1.00            
ATOM     17    N ILE A   3      17.740  14.810  26.156  4.00  1.00            
ATOM     18   CA ILE A   3      17.909  14.819  24.740  4.00  1.00            
ATOM     19   CB ILE A   3      17.255  15.991  24.067  4.00  1.00            
ATOM     20  CG1 ILE A   3      15.751  16.023  24.371  4.00  1.00            
ATOM     21  CG2 ILE A   3      17.578  15.928  22.565  4.00  1.00            
ATOM     22  CD1 ILE A   3      15.445  16.439  25.809  4.00  1.00            
ATOM     23    C ILE A   3      19.375  14.989  24.518  4.00  1.00            
ATOM     24    O ILE A   3      19.980  15.943  25.004  4.00  1.00            
ATOM     25    N THR A   4      19.999  14.047  23.790  1.00  1.00            
ATOM     26   CA THR A   4      21.391  14.193  23.488  1.00  1.00            
ATOM     27   CB THR A   4      22.111  12.885  23.350  1.00  1.00            
ATOM     28  OG1 THR A   4      23.499  13.107  23.148  1.00  1.00            
ATOM     29  CG2 THR A   4      21.517  12.123  22.153  1.00  1.00            
ATOM     30    C THR A   4      21.436  14.846  22.158  1.00  1.00            
ATOM     31    O THR A   4      20.401  15.048  21.523  1.00  1.00            
ATOM     32    N LEU A   5      22.637  15.218  21.695  1.00  1.00            
ATOM     33   CA LEU A   5      22.638  15.835  20.414  1.00  1.00            
ATOM     34   CB LEU A   5      23.226  17.256  20.400  1.00  1.00            
ATOM     35   CG LEU A   5      22.386  18.270  21.199  1.00  1.00            
ATOM     36  CD1 LEU A   5      23.000  19.681  21.156  1.00  1.00            
ATOM     37  CD2 LEU A   5      20.921  18.240  20.742  1.00  1.00            
ATOM     38    C LEU A   5      23.460  15.017  19.476  1.00  1.00            
ATOM     39    O LEU A   5      24.614  14.695  19.747  1.00  1.00            
ATOM     40    N TRP A   6      22.840  14.649  18.342  1.00  1.00            
ATOM     41   CA TRP A   6      23.465  13.958  17.254  1.00  1.00            
ATOM     42   CB TRP A   6      23.218  12.441  17.246  1.00  1.00            
ATOM     43   CG TRP A   6      23.894  11.744  16.089  1.00  1.00            
ATOM     44  CD2 TRP A   6      25.248  11.268  16.135  1.00  1.00            
ATOM     45  CD1 TRP A   6      23.421  11.446  14.844  1.00  1.00            
ATOM     46  NE1 TRP A   6      24.397  10.813  14.110  1.00  1.00            
ATOM     47  CE2 TRP A   6      25.527  10.697  14.894  1.00  1.00            
ATOM     48  CE3 TRP A   6      26.180  11.305  17.132  1.00  1.00            
ATOM     49  CZ2 TRP A   6      26.751  10.152  14.630  1.00  1.00            
ATOM     50  CZ3 TRP A   6      27.414  10.754  16.863  1.00  1.00            
ATOM     51  CH2 TRP A   6      27.692  10.190  15.636  1.00  1.00            
ATOM     52    C TRP A   6      22.739  14.520  16.092  1.00  1.00            
ATOM     53    O TRP A   6      23.320  15.082  15.166  1.00  1.00            
ATOM     54    N LYS A   7      21.406  14.366  16.148  1.00  1.00            
ATOM     55   CA LYS A   7      20.545  14.942  15.172  1.00  1.00            
ATOM     56   CB LYS A   7      19.443  13.995  14.677  1.00  1.00            
ATOM     57   CG LYS A   7      20.016  12.841  13.852  1.00  1.00            
ATOM     58   CD LYS A   7      20.839  13.315  12.649  1.00  1.00            
ATOM     59   CE LYS A   7      21.452  12.179  11.825  1.00  1.00            
ATOM     60   NZ LYS A   7      22.227  12.732  10.692  1.00  1.00            
ATOM     61    C LYS A   7      19.921  16.131  15.824  1.00  1.00            
ATOM     62    O LYS A   7      20.155  16.400  17.001  1.00  1.00            
ATOM     63    N ARG A   8      19.116  16.890  15.064  1.00  1.00            
ATOM     64   CA ARG A   8      18.552  18.100  15.582  1.00  1.00            
ATOM     65   CB ARG A   8      17.641  18.818  14.569  1.00  1.00            
ATOM     66   CG ARG A   8      18.321  19.189  13.250  1.00  1.00            
ATOM     67   CD ARG A   8      17.343  19.757  12.218  1.00  1.00            
ATOM     68   NE ARG A   8      18.116  20.107  10.994  1.00  1.00            
ATOM     69   CZ ARG A   8      17.487  20.156   9.784  1.00  1.00            
ATOM     70  NH1 ARG A   8      16.151  19.886   9.702  1.00  1.00            
ATOM     71  NH2 ARG A   8      18.194  20.460   8.658  1.00  1.00            
ATOM     72    C ARG A   8      17.697  17.776  16.755  1.00  1.00            
ATOM     73    O ARG A   8      17.079  16.714  16.828  1.00  1.00            
ATOM     74    N PRO A   9      17.682  18.669  17.706  1.00  1.00            
ATOM     75   CA PRO A   9      16.820  18.475  18.828  1.00  1.00            
ATOM     76   CD PRO A   9      18.831  19.493  18.027  1.00  1.00            
ATOM     77   CB PRO A   9      17.176  19.566  19.826  1.00  1.00            
ATOM     78   CG PRO A   9      18.659  19.839  19.516  1.00  1.00            
ATOM     79    C PRO A   9      15.475  18.589  18.198  1.00  1.00            
ATOM     80    O PRO A   9      15.214  19.597  17.541  1.00  1.00            
ATOM     81    N LEU A  10      14.605  17.582  18.364  4.00  1.00            
ATOM     82   CA LEU A  10      13.328  17.683  17.734  4.00  1.00            
ATOM     83   CB LEU A  10      13.073  16.649  16.623  4.00  1.00            
ATOM     84   CG LEU A  10      13.907  16.880  15.350  4.00  1.00            
ATOM     85  CD1 LEU A  10      13.599  15.823  14.275  4.00  1.00            
ATOM     86  CD2 LEU A  10      13.738  18.319  14.837  4.00  1.00            
ATOM     87    C LEU A  10      12.304  17.443  18.773  4.00  1.00            
ATOM     88    O LEU A  10      12.516  16.681  19.715  4.00  1.00            
ATOM     89    N VAL A  11      11.155  18.122  18.631  4.00  1.00            
ATOM     90   CA VAL A  11      10.145  17.911  19.607  4.00  1.00            
ATOM     91   CB VAL A  11      10.242  18.885  20.746  4.00  1.00            
ATOM     92  CG1 VAL A  11       9.130  18.614  21.773  4.00  1.00            
ATOM     93  CG2 VAL A  11      11.653  18.761  21.329  4.00  1.00            
ATOM     94    C VAL A  11       8.814  18.111  18.942  4.00  1.00            
ATOM     95    O VAL A  11       8.731  18.719  17.877  4.00  1.00            
ATOM     96    N THR A  12       7.731  17.580  19.553  4.00  1.00            
ATOM     97   CA THR A  12       6.411  17.766  19.017  4.00  1.00            
ATOM     98   CB THR A  12       5.509  16.580  19.191  4.00  1.00            
ATOM     99  OG1 THR A  12       5.361  16.260  20.567  4.00  1.00            
ATOM    100  CG2 THR A  12       6.119  15.396  18.426  4.00  1.00            
ATOM    101    C THR A  12       5.821  18.908  19.770  4.00  1.00            
ATOM    102    O THR A  12       5.840  18.929  21.001  4.00  1.00            
ATOM    103    N ILE A  13       5.292  19.904  19.036  4.00  1.00            
ATOM    104   CA ILE A  13       4.779  21.077  19.675  4.00  1.00            
ATOM    105   CB ILE A  13       5.585  22.312  19.405  4.00  1.00            
ATOM    106  CG1 ILE A  13       5.606  22.639  17.901  4.00  1.00            
ATOM    107  CG2 ILE A  13       6.971  22.105  20.033  4.00  1.00            
ATOM    108  CD1 ILE A  13       6.138  24.037  17.590  4.00  1.00            
ATOM    109    C ILE A  13       3.400  21.341  19.221  4.00  1.00            
ATOM    110    O ILE A  13       2.985  20.961  18.127  4.00  1.00            
ATOM    111    N ARG A  14       2.643  21.990  20.116  4.00  1.00            
ATOM    112   CA ARG A  14       1.306  22.344  19.807  4.00  1.00            
ATOM    113   CB ARG A  14       0.293  21.707  20.774  4.00  1.00            
ATOM    114   CG ARG A  14      -1.177  21.944  20.426  4.00  1.00            
ATOM    115   CD ARG A  14      -2.127  21.284  21.429  4.00  1.00            
ATOM    116   NE ARG A  14      -3.526  21.589  21.016  4.00  1.00            
ATOM    117   CZ ARG A  14      -4.170  20.788  20.118  4.00  1.00            
ATOM    118  NH1 ARG A  14      -3.524  19.713  19.578  4.00  1.00            
ATOM    119  NH2 ARG A  14      -5.460  21.063  19.765  4.00  1.00            
ATOM    120    C ARG A  14       1.235  23.817  19.970  4.00  1.00            
ATOM    121    O ARG A  14       1.818  24.392  20.887  4.00  1.00            
ATOM    122    N ILE A  15       0.521  24.458  19.039  4.00  1.00            
ATOM    123   CA ILE A  15       0.336  25.870  19.040  4.00  1.00            
ATOM    124   CB ILE A  15       1.131  26.600  17.990  4.00  1.00            
ATOM    125  CG1 ILE A  15       0.758  26.137  16.572  4.00  1.00            
ATOM    126  CG2 ILE A  15       2.620  26.425  18.331  4.00  1.00            
ATOM    127  CD1 ILE A  15       1.108  24.675  16.292  4.00  1.00            
ATOM    128    C ILE A  15      -1.109  26.034  18.767  4.00  1.00            
ATOM    129    O ILE A  15      -1.854  25.065  18.887  4.00  1.00            
ATOM    130    N GLY A  16      -1.543  27.262  18.426  3.00  1.00            
ATOM    131   CA GLY A  16      -2.941  27.515  18.244  3.00  1.00            
ATOM    132    C GLY A  16      -3.530  26.527  17.288  3.00  1.00            
ATOM    133    O GLY A  16      -3.411  26.658  16.071  3.00  1.00            
ATOM    134    N GLY A  17      -4.202  25.505  17.857  3.00  1.00            
ATOM    135   CA GLY A  17      -4.909  24.497  17.128  3.00  1.00            
ATOM    136    C GLY A  17      -3.999  23.821  16.155  3.00  1.00            
ATOM    137    O GLY A  17      -4.463  23.331  15.126  3.00  1.00            
ATOM    138    N GLN A  18      -2.683  23.752  16.428  4.00  1.00            
ATOM    139   CA GLN A  18      -1.880  23.135  15.414  4.00  1.00            
ATOM    140   CB GLN A  18      -1.168  24.154  14.506  4.00  1.00            
ATOM    141   CG GLN A  18      -0.310  23.530  13.404  4.00  1.00            
ATOM    142   CD GLN A  18      -1.239  23.048  12.298  4.00  1.00            
ATOM    143  OE1 GLN A  18      -2.430  22.832  12.518  4.00  1.00            
ATOM    144  NE2 GLN A  18      -0.682  22.875  11.070  4.00  1.00            
ATOM    145    C GLN A  18      -0.829  22.285  16.041  4.00  1.00            
ATOM    146    O GLN A  18      -0.403  22.529  17.168  4.00  1.00            
ATOM    147    N LEU A  19      -0.396  21.237  15.307  4.00  1.00            
ATOM    148   CA LEU A  19       0.645  20.396  15.814  4.00  1.00            
ATOM    149   CB LEU A  19       0.268  18.900  15.832  4.00  1.00            
ATOM    150   CG LEU A  19       1.214  17.985  16.645  4.00  1.00            
ATOM    151  CD1 LEU A  19       0.739  16.525  16.593  4.00  1.00            
ATOM    152  CD2 LEU A  19       2.686  18.125  16.232  4.00  1.00            
ATOM    153    C LEU A  19       1.818  20.601  14.910  4.00  1.00            
ATOM    154    O LEU A  19       1.712  20.429  13.697  4.00  1.00            
ATOM    155    N LYS A  20       2.975  20.994  15.481  4.00  1.00            
ATOM    156   CA LYS A  20       4.115  21.213  14.638  4.00  1.00            
ATOM    157   CB LYS A  20       4.376  22.686  14.277  4.00  1.00            
ATOM    158   CG LYS A  20       3.398  23.244  13.244  4.00  1.00            
ATOM    159   CD LYS A  20       3.586  24.739  12.992  4.00  1.00            
ATOM    160   CE LYS A  20       4.970  25.075  12.433  4.00  1.00            
ATOM    161   NZ LYS A  20       5.094  26.534  12.230  4.00  1.00            
ATOM    162    C LYS A  20       5.352  20.697  15.294  4.00  1.00            
ATOM    163    O LYS A  20       5.343  20.284  16.449  4.00  1.00            
ATOM    164    N GLU A  21       6.457  20.691  14.522  4.00  1.00            
ATOM    165   CA GLU A  21       7.736  20.232  14.981  4.00  1.00            
ATOM    166   CB GLU A  21       8.666  19.812  13.830  4.00  1.00            
ATOM    167   CG GLU A  21       9.850  18.953  14.273  4.00  1.00            
ATOM    168   CD GLU A  21       9.359  17.514  14.349  4.00  1.00            
ATOM    169  OE1 GLU A  21       8.317  17.212  13.707  4.00  1.00            
ATOM    170  OE2 GLU A  21      10.019  16.698  15.046  4.00  1.00            
ATOM    171    C GLU A  21       8.401  21.363  15.708  4.00  1.00            
ATOM    172    O GLU A  21       8.004  22.514  15.543  4.00  1.00            
ATOM    173    N ALA A  22       9.405  21.067  16.572  4.00  1.00            
ATOM    174   CA ALA A  22      10.079  22.150  17.242  4.00  1.00            
ATOM    175   CB ALA A  22       9.554  22.426  18.658  4.00  1.00            
ATOM    176    C ALA A  22      11.540  21.842  17.387  4.00  1.00            
ATOM    177    O ALA A  22      11.940  20.727  17.721  4.00  1.00            
ATOM    178    N LEU A  23      12.365  22.869  17.109  4.00  1.00            
ATOM    179   CA LEU A  23      13.800  22.846  17.137  4.00  1.00            
ATOM    180   CB LEU A  23      14.443  23.958  16.291  4.00  1.00            
ATOM    181   CG LEU A  23      14.466  23.628  14.785  4.00  1.00            
ATOM    182  CD1 LEU A  23      15.546  22.582  14.463  4.00  1.00            
ATOM    183  CD2 LEU A  23      13.082  23.182  14.285  4.00  1.00            
ATOM    184    C LEU A  23      14.471  22.838  18.495  4.00  1.00            
ATOM    185    O LEU A  23      15.506  22.192  18.646  4.00  1.00            
ATOM    186    N LEU A  24      13.930  23.515  19.533  4.00  1.00            
ATOM    187   CA LEU A  24      14.633  23.569  20.798  4.00  1.00            
ATOM    188   CB LEU A  24      14.800  22.189  21.458  4.00  1.00            
ATOM    189   CG LEU A  24      13.517  21.656  22.102  4.00  1.00            
ATOM    190  CD1 LEU A  24      13.750  20.278  22.739  4.00  1.00            
ATOM    191  CD2 LEU A  24      12.977  22.678  23.110  4.00  1.00            
ATOM    192    C LEU A  24      16.008  24.183  20.719  4.00  1.00            
ATOM    193    O LEU A  24      16.993  23.477  20.906  4.00  1.00            
ATOM    194    N ASP A  25      16.115  25.511  20.442  1.00  1.00            
ATOM    195   CA ASP A  25      17.403  26.176  20.368  1.00  1.00            
ATOM    196   CB ASP A  25      17.556  27.035  19.103  1.00  1.00            
ATOM    197   CG ASP A  25      17.478  26.100  17.906  1.00  1.00            
ATOM    198  OD1 ASP A  25      17.186  24.893  18.121  1.00  1.00            
ATOM    199  OD2 ASP A  25      17.708  26.578  16.764  1.00  1.00            
ATOM    200    C ASP A  25      17.603  27.091  21.527  1.00  1.00            
ATOM    201    O ASP A  25      16.753  27.917  21.857  1.00  1.00            
ATOM    202    N THR A  26      18.762  26.926  22.185  3.00  1.00            
ATOM    203   CA THR A  26      19.190  27.773  23.254  3.00  1.00            
ATOM    204   CB THR A  26      20.437  27.263  23.914  3.00  1.00            
ATOM    205  OG1 THR A  26      20.211  25.959  24.426  3.00  1.00            
ATOM    206  CG2 THR A  26      20.834  28.222  25.050  3.00  1.00            
ATOM    207    C THR A  26      19.488  29.093  22.655  3.00  1.00            
ATOM    208    O THR A  26      19.228  30.145  23.239  3.00  1.00            
ATOM    209    N GLY A  27      20.030  29.050  21.433  3.00  1.00            
ATOM    210   CA GLY A  27      20.506  30.233  20.806  3.00  1.00            
ATOM    211    C GLY A  27      19.434  31.243  20.591  3.00  1.00            
ATOM    212    O GLY A  27      19.637  32.425  20.866  3.00  1.00            
ATOM    213    N ALA A  28      18.259  30.834  20.091  1.00  1.00            
ATOM    214   CA ALA A  28      17.322  31.877  19.812  1.00  1.00            
ATOM    215   CB ALA A  28      16.113  31.425  18.974  1.00  1.00            
ATOM    216    C ALA A  28      16.790  32.413  21.106  1.00  1.00            
ATOM    217    O ALA A  28      16.339  31.653  21.961  1.00  1.00            
ATOM    218    N ASP A  29      16.850  33.752  21.283  1.00  1.00            
ATOM    219   CA ASP A  29      16.327  34.390  22.462  1.00  1.00            
ATOM    220   CB ASP A  29      16.718  35.873  22.569  1.00  1.00            
ATOM    221   CG ASP A  29      18.182  35.928  22.981  1.00  1.00            
ATOM    222  OD1 ASP A  29      18.497  35.444  24.102  1.00  1.00            
ATOM    223  OD2 ASP A  29      19.007  36.438  22.177  1.00  1.00            
ATOM    224    C ASP A  29      14.841  34.302  22.439  1.00  1.00            
ATOM    225    O ASP A  29      14.217  33.969  23.445  1.00  1.00            
ATOM    226    N ASP A  30      14.232  34.587  21.274  1.00  1.00            
ATOM    227   CA ASP A  30      12.802  34.585  21.195  1.00  1.00            
ATOM    228   CB ASP A  30      12.232  35.843  20.522  1.00  1.00            
ATOM    229   CG ASP A  30      10.766  35.943  20.911  1.00  1.00            
ATOM    230  OD1 ASP A  30      10.350  35.180  21.823  1.00  1.00            
ATOM    231  OD2 ASP A  30      10.047  36.785  20.310  1.00  1.00            
ATOM    232    C ASP A  30      12.369  33.402  20.380  1.00  1.00            
ATOM    233    O ASP A  30      13.198  32.659  19.857  1.00  1.00            
ATOM    234    N THR A  31      11.039  33.200  20.258  1.00  1.00            
ATOM    235   CA THR A  31      10.523  32.078  19.530  1.00  1.00            
ATOM    236   CB THR A  31       9.218  31.555  20.042  1.00  1.00            
ATOM    237  OG1 THR A  31       8.198  32.513  19.815  1.00  1.00            
ATOM    238  CG2 THR A  31       9.356  31.269  21.546  1.00  1.00            
ATOM    239    C THR A  31      10.273  32.487  18.101  1.00  1.00            
ATOM    240    O THR A  31      10.087  33.669  17.816  1.00  1.00            
ATOM    241    N VAL A  32      10.297  31.515  17.153  4.00  1.00            
ATOM    242   CA VAL A  32       9.948  31.798  15.781  4.00  1.00            
ATOM    243   CB VAL A  32      11.090  31.909  14.813  4.00  1.00            
ATOM    244  CG1 VAL A  32      11.498  30.497  14.357  4.00  1.00            
ATOM    245  CG2 VAL A  32      10.648  32.816  13.652  4.00  1.00            
ATOM    246    C VAL A  32       9.133  30.641  15.310  4.00  1.00            
ATOM    247    O VAL A  32       9.343  29.511  15.746  4.00  1.00            
ATOM    248    N LEU A  33       8.157  30.899  14.418  4.00  1.00            
ATOM    249   CA LEU A  33       7.363  29.828  13.892  4.00  1.00            
ATOM    250   CB LEU A  33       5.924  29.787  14.431  4.00  1.00            
ATOM    251   CG LEU A  33       5.845  29.427  15.926  4.00  1.00            
ATOM    252  CD1 LEU A  33       6.317  27.986  16.180  4.00  1.00            
ATOM    253  CD2 LEU A  33       6.589  30.460  16.790  4.00  1.00            
ATOM    254    C LEU A  33       7.293  29.998  12.405  4.00  1.00            
ATOM    255    O LEU A  33       7.407  31.111  11.893  4.00  1.00            
ATOM    256    N GLU A  34       7.117  28.879  11.666  4.00  1.00            
ATOM    257   CA GLU A  34       6.931  28.984  10.245  4.00  1.00            
ATOM    258   CB GLU A  34       6.697  27.635   9.539  4.00  1.00            
ATOM    259   CG GLU A  34       7.939  26.741   9.496  4.00  1.00            
ATOM    260   CD GLU A  34       7.581  25.447   8.779  4.00  1.00            
ATOM    261  OE1 GLU A  34       6.367  25.216   8.529  4.00  1.00            
ATOM    262  OE2 GLU A  34       8.523  24.671   8.466  4.00  1.00            
ATOM    263    C GLU A  34       5.672  29.787  10.154  4.00  1.00            
ATOM    264    O GLU A  34       4.890  29.798  11.105  4.00  1.00            
ATOM    265    N GLU A  35       5.452  30.500   9.031  1.00  1.00            
ATOM    266   CA GLU A  35       4.330  31.396   8.921  1.00  1.00            
ATOM    267   CB GLU A  35       4.137  31.955   7.501  1.00  1.00            
ATOM    268   CG GLU A  35       5.253  32.898   7.049  1.00  1.00            
ATOM    269   CD GLU A  35       4.963  33.310   5.614  1.00  1.00            
ATOM    270  OE1 GLU A  35       4.079  34.186   5.413  1.00  1.00            
ATOM    271  OE2 GLU A  35       5.616  32.745   4.696  1.00  1.00            
ATOM    272    C GLU A  35       3.062  30.690   9.290  1.00  1.00            
ATOM    273    O GLU A  35       2.772  29.603   8.795  1.00  1.00            
ATOM    274    N MET A  36       2.286  31.302  10.214  1.00  1.00            
ATOM    275   CA MET A  36       1.028  30.737  10.613  1.00  1.00            
ATOM    276   CB MET A  36       1.070  29.982  11.953  1.00  1.00            
ATOM    277   CG MET A  36       1.423  30.857  13.155  1.00  1.00            
ATOM    278   SD MET A  36       1.433  29.971  14.742  1.00  1.00            
ATOM    279   CE MET A  36       2.884  28.944  14.367  1.00  1.00            
ATOM    280    C MET A  36       0.029  31.847  10.736  1.00  1.00            
ATOM    281    O MET A  36       0.347  32.932  11.222  1.00  1.00            
ATOM    282    N ASN A  37      -1.217  31.600  10.274  1.00  1.00            
ATOM    283   CA ASN A  37      -2.250  32.587  10.413  1.00  1.00            
ATOM    284   CB ASN A  37      -3.556  32.233   9.678  1.00  1.00            
ATOM    285   CG ASN A  37      -4.447  33.470   9.658  1.00  1.00            
ATOM    286  OD1 ASN A  37      -4.047  34.545  10.099  1.00  1.00            
ATOM    287  ND2 ASN A  37      -5.692  33.314   9.134  1.00  1.00            
ATOM    288    C ASN A  37      -2.541  32.604  11.871  1.00  1.00            
ATOM    289    O ASN A  37      -2.501  31.568  12.532  1.00  1.00            
ATOM    290    N LEU A  38      -2.819  33.795  12.426  1.00  1.00            
ATOM    291   CA LEU A  38      -2.997  33.843  13.845  1.00  1.00            
ATOM    292   CB LEU A  38      -1.829  34.519  14.565  1.00  1.00            
ATOM    293   CG LEU A  38      -0.477  33.806  14.394  1.00  1.00            
ATOM    294  CD1 LEU A  38       0.637  34.556  15.144  1.00  1.00            
ATOM    295  CD2 LEU A  38      -0.569  32.325  14.802  1.00  1.00            
ATOM    296    C LEU A  38      -4.205  34.654  14.177  1.00  1.00            
ATOM    297    O LEU A  38      -4.847  35.299  13.340  1.00  1.00            
ATOM    298    N PRO A  39      -4.515  34.537  15.433  1.00  1.00            
ATOM    299   CA PRO A  39      -5.617  35.209  16.065  1.00  1.00            
ATOM    300   CD PRO A  39      -4.116  33.346  16.162  1.00  1.00            
ATOM    301   CB PRO A  39      -5.983  34.357  17.290  1.00  1.00            
ATOM    302   CG PRO A  39      -4.732  33.511  17.556  1.00  1.00            
ATOM    303    C PRO A  39      -5.573  36.662  16.393  1.00  1.00            
ATOM    304    O PRO A  39      -6.643  37.199  16.680  1.00  1.00            
ATOM    305    N GLY A  40      -4.427  37.369  16.394  1.00  1.00            
ATOM    306   CA GLY A  40      -4.678  38.686  16.911  1.00  1.00            
ATOM    307    C GLY A  40      -3.613  39.684  16.602  1.00  1.00            
ATOM    308    O GLY A  40      -2.975  39.658  15.551  1.00  1.00            
ATOM    309    N LYS A  41      -3.419  40.602  17.574  1.00  1.00            
ATOM    310   CA LYS A  41      -2.581  41.756  17.462  1.00  1.00            
ATOM    311   CB LYS A  41      -2.310  42.459  18.801  1.00  1.00            
ATOM    312   CG LYS A  41      -3.583  42.859  19.547  1.00  1.00            
ATOM    313   CD LYS A  41      -4.354  41.658  20.102  1.00  1.00            
ATOM    314   CE LYS A  41      -3.619  40.921  21.225  1.00  1.00            
ATOM    315   NZ LYS A  41      -2.416  40.246  20.686  1.00  1.00            
ATOM    316    C LYS A  41      -1.263  41.368  16.909  1.00  1.00            
ATOM    317    O LYS A  41      -0.720  40.310  17.218  1.00  1.00            
ATOM    318    N TRP A  42      -0.733  42.237  16.031  1.00  1.00            
ATOM    319   CA TRP A  42       0.541  41.962  15.459  1.00  1.00            
ATOM    320   CB TRP A  42       0.468  41.623  13.958  1.00  1.00            
ATOM    321   CG TRP A  42      -0.224  42.666  13.107  1.00  1.00            
ATOM    322  CD2 TRP A  42       0.405  43.844  12.578  1.00  1.00            
ATOM    323  CD1 TRP A  42      -1.522  42.704  12.688  1.00  1.00            
ATOM    324  NE1 TRP A  42      -1.739  43.828  11.926  1.00  1.00            
ATOM    325  CE2 TRP A  42      -0.563  44.539  11.851  1.00  1.00            
ATOM    326  CE3 TRP A  42       1.685  44.311  12.688  1.00  1.00            
ATOM    327  CZ2 TRP A  42      -0.265  45.714  11.221  1.00  1.00            
ATOM    328  CZ3 TRP A  42       1.980  45.496  12.049  1.00  1.00            
ATOM    329  CH2 TRP A  42       1.025  46.184  11.330  1.00  1.00            
ATOM    330    C TRP A  42       1.394  43.171  15.603  1.00  1.00            
ATOM    331    O TRP A  42       0.953  44.292  15.352  1.00  1.00            
ATOM    332    N LYS A  43       2.651  42.968  16.038  4.00  1.00            
ATOM    333   CA LYS A  43       3.563  44.068  16.122  4.00  1.00            
ATOM    334   CB LYS A  43       3.925  44.515  17.542  4.00  1.00            
ATOM    335   CG LYS A  43       2.805  45.359  18.156  4.00  1.00            
ATOM    336   CD LYS A  43       2.983  45.730  19.629  4.00  1.00            
ATOM    337   CE LYS A  43       1.907  46.707  20.120  4.00  1.00            
ATOM    338   NZ LYS A  43       2.117  47.026  21.549  4.00  1.00            
ATOM    339    C LYS A  43       4.782  43.685  15.364  4.00  1.00            
ATOM    340    O LYS A  43       5.112  42.506  15.242  4.00  1.00            
ATOM    341    N PRO A  44       5.441  44.654  14.815  4.00  0.00            
ATOM    342   CA PRO A  44       6.632  44.374  14.072  4.00  0.00            
ATOM    343   CD PRO A  44       4.771  45.854  14.348  4.00  0.00            
ATOM    344   CB PRO A  44       6.837  45.567  13.130  4.00  0.00            
ATOM    345   CG PRO A  44       5.889  46.656  13.669  4.00  0.00            
ATOM    346    C PRO A  44       7.810  44.078  14.930  4.00  0.00            
ATOM    347    O PRO A  44       7.892  44.589  16.042  4.00  0.00            
ATOM    348    N LYS A  45       8.723  43.231  14.420  4.00  0.00            
ATOM    349   CA LYS A  45       9.934  42.925  15.113  4.00  0.00            
ATOM    350   CB LYS A  45       9.825  41.713  16.054  4.00  0.00            
ATOM    351   CG LYS A  45      11.064  41.490  16.926  4.00  0.00            
ATOM    352   CD LYS A  45      10.809  40.549  18.106  4.00  0.00            
ATOM    353   CE LYS A  45      12.047  40.292  18.968  4.00  0.00            
ATOM    354   NZ LYS A  45      11.687  39.440  20.125  4.00  0.00            
ATOM    355    C LYS A  45      10.928  42.602  14.069  4.00  0.00            
ATOM    356    O LYS A  45      10.586  42.075  13.013  4.00  0.00            
ATOM    357    N MET A  46      12.198  42.934  14.325  4.00  0.00            
ATOM    358   CA MET A  46      13.146  42.620  13.313  4.00  0.00            
ATOM    359   CB MET A  46      13.964  43.844  12.875  4.00  0.00            
ATOM    360   CG MET A  46      13.114  44.875  12.127  4.00  0.00            
ATOM    361   SD MET A  46      11.843  45.695  13.138  4.00  0.00            
ATOM    362   CE MET A  46      13.000  46.694  14.119  4.00  0.00            
ATOM    363    C MET A  46      14.077  41.589  13.875  4.00  0.00            
ATOM    364    O MET A  46      14.848  41.865  14.793  4.00  0.00            
ATOM    365    N ILE A  47      14.007  40.356  13.333  4.00  0.00            
ATOM    366   CA ILE A  47      14.899  39.298  13.716  4.00  0.00            
ATOM    367   CB ILE A  47      14.409  37.942  13.287  4.00  0.00            
ATOM    368  CG1 ILE A  47      13.160  37.539  14.081  4.00  0.00            
ATOM    369  CG2 ILE A  47      15.571  36.946  13.371  4.00  0.00            
ATOM    370  CD1 ILE A  47      12.550  36.211  13.631  4.00  0.00            
ATOM    371    C ILE A  47      16.125  39.581  12.914  4.00  0.00            
ATOM    372    O ILE A  47      16.064  39.773  11.701  4.00  0.00            
ATOM    373    N GLY A  48      17.277  39.637  13.593  4.00  0.00            
ATOM    374   CA GLY A  48      18.532  39.902  12.962  4.00  0.00            
ATOM    375    C GLY A  48      18.787  38.767  12.040  4.00  0.00            
ATOM    376    O GLY A  48      19.614  38.866  11.140  4.00  0.00            
ATOM    377    N GLY A  49      18.112  37.634  12.312  4.00  0.00            
ATOM    378   CA GLY A  49      18.356  36.387  11.657  4.00  0.00            
ATOM    379    C GLY A  49      19.728  36.108  12.087  4.00  0.00            
ATOM    380    O GLY A  49      20.081  36.121  13.263  4.00  0.00            
ATOM    381    N ILE A  50      20.556  35.882  11.091  3.00  0.00            
ATOM    382   CA ILE A  50      21.934  35.730  11.318  3.00  0.00            
ATOM    383   CB ILE A  50      22.451  34.402  10.821  3.00  0.00            
ATOM    384  CG1 ILE A  50      23.959  34.276  11.085  3.00  0.00            
ATOM    385  CG2 ILE A  50      21.994  34.172   9.367  3.00  0.00            
ATOM    386  CD1 ILE A  50      24.304  34.130  12.568  3.00  0.00            
ATOM    387    C ILE A  50      22.430  36.862  10.493  3.00  0.00            
ATOM    388    O ILE A  50      22.006  37.996  10.712  3.00  0.00            
ATOM    389    N GLY A  51      23.341  36.630   9.542  3.00  0.00            
ATOM    390   CA GLY A  51      23.692  37.739   8.715  3.00  0.00            
ATOM    391    C GLY A  51      22.432  38.196   8.014  3.00  0.00            
ATOM    392    O GLY A  51      22.232  39.395   7.824  3.00  0.00            
ATOM    393    N GLY A  52      21.548  37.252   7.611  4.00  0.00            
ATOM    394   CA GLY A  52      20.345  37.578   6.876  4.00  0.00            
ATOM    395    C GLY A  52      19.356  38.299   7.740  4.00  0.00            
ATOM    396    O GLY A  52      19.109  37.899   8.873  4.00  0.00            
ATOM    397    N PHE A  53      18.715  39.353   7.177  4.00  0.00            
ATOM    398   CA PHE A  53      17.749  40.168   7.871  4.00  0.00            
ATOM    399   CB PHE A  53      17.722  41.615   7.354  4.00  0.00            
ATOM    400   CG PHE A  53      16.645  42.350   8.073  4.00  0.00            
ATOM    401  CD1 PHE A  53      16.900  42.992   9.262  4.00  0.00            
ATOM    402  CD2 PHE A  53      15.373  42.394   7.549  4.00  0.00            
ATOM    403  CE1 PHE A  53      15.898  43.669   9.915  4.00  0.00            
ATOM    404  CE2 PHE A  53      14.367  43.068   8.200  4.00  0.00            
ATOM    405   CZ PHE A  53      14.631  43.709   9.385  4.00  0.00            
ATOM    406    C PHE A  53      16.388  39.582   7.620  4.00  0.00            
ATOM    407    O PHE A  53      15.933  39.526   6.478  4.00  0.00            
ATOM    408    N ILE A  54      15.696  39.116   8.687  4.00  0.00            
ATOM    409   CA ILE A  54      14.373  38.583   8.496  4.00  0.00            
ATOM    410   CB ILE A  54      14.206  37.140   8.877  4.00  0.00            
ATOM    411  CG1 ILE A  54      12.819  36.654   8.423  4.00  0.00            
ATOM    412  CG2 ILE A  54      14.464  36.986  10.385  4.00  0.00            
ATOM    413  CD1 ILE A  54      12.623  36.693   6.907  4.00  0.00            
ATOM    414    C ILE A  54      13.391  39.416   9.288  4.00  0.00            
ATOM    415    O ILE A  54      13.522  39.563  10.502  4.00  0.00            
ATOM    416    N LYS A  55      12.378  40.002   8.602  4.00  0.00            
ATOM    417   CA LYS A  55      11.356  40.801   9.238  4.00  0.00            
ATOM    418   CB LYS A  55      10.598  41.712   8.256  4.00  0.00            
ATOM    419   CG LYS A  55       9.991  40.954   7.072  4.00  0.00            
ATOM    420   CD LYS A  55       9.027  41.789   6.224  4.00  0.00            
ATOM    421   CE LYS A  55       7.563  41.692   6.658  4.00  0.00            
ATOM    422   NZ LYS A  55       6.725  42.541   5.781  4.00  0.00            
ATOM    423    C LYS A  55      10.387  39.857   9.850  4.00  0.00            
ATOM    424    O LYS A  55      10.119  38.788   9.305  4.00  0.00            
ATOM    425    N VAL A  56       9.840  40.219  11.022  4.00  0.00            
ATOM    426   CA VAL A  56       8.948  39.276  11.610  4.00  0.00            
ATOM    427   CB VAL A  56       9.621  38.360  12.584  4.00  0.00            
ATOM    428  CG1 VAL A  56      10.634  37.504  11.807  4.00  0.00            
ATOM    429  CG2 VAL A  56      10.239  39.213  13.706  4.00  0.00            
ATOM    430    C VAL A  56       7.872  39.972  12.327  4.00  0.00            
ATOM    431    O VAL A  56       7.975  41.148  12.670  4.00  0.00            
ATOM    432    N ARG A  57       6.777  39.233  12.547  4.00  0.00            
ATOM    433   CA ARG A  57       5.738  39.845  13.284  4.00  0.00            
ATOM    434   CB ARG A  57       4.340  39.762  12.644  4.00  0.00            
ATOM    435   CG ARG A  57       3.824  38.338  12.469  4.00  0.00            
ATOM    436   CD ARG A  57       2.354  38.265  12.047  4.00  0.00            
ATOM    437   NE ARG A  57       2.296  38.336  10.562  4.00  0.00            
ATOM    438   CZ ARG A  57       1.086  38.306   9.927  4.00  0.00            
ATOM    439  NH1 ARG A  57      -0.067  38.232  10.654  4.00  0.00            
ATOM    440  NH2 ARG A  57       1.030  38.357   8.566  4.00  0.00            
ATOM    441    C ARG A  57       5.671  39.172  14.602  4.00  0.00            
ATOM    442    O ARG A  57       5.663  37.945  14.698  4.00  0.00            
ATOM    443    N GLN A  58       5.649  39.991  15.665  4.00  1.00            
ATOM    444   CA GLN A  58       5.571  39.469  16.984  4.00  1.00            
ATOM    445   CB GLN A  58       6.325  40.302  18.038  4.00  1.00            
ATOM    446   CG GLN A  58       6.219  39.711  19.446  4.00  1.00            
ATOM    447   CD GLN A  58       7.020  40.585  20.399  4.00  1.00            
ATOM    448  OE1 GLN A  58       8.054  40.166  20.917  4.00  1.00            
ATOM    449  NE2 GLN A  58       6.534  41.832  20.644  4.00  1.00            
ATOM    450    C GLN A  58       4.149  39.432  17.377  4.00  1.00            
ATOM    451    O GLN A  58       3.356  40.315  17.055  4.00  1.00            
ATOM    452    N TYR A  59       3.803  38.352  18.076  4.00  1.00            
ATOM    453   CA TYR A  59       2.495  38.190  18.597  4.00  1.00            
ATOM    454   CB TYR A  59       1.753  36.989  17.988  4.00  1.00            
ATOM    455   CG TYR A  59       0.492  36.717  18.730  4.00  1.00            
ATOM    456  CD1 TYR A  59      -0.663  37.410  18.453  4.00  1.00            
ATOM    457  CD2 TYR A  59       0.468  35.744  19.701  4.00  1.00            
ATOM    458  CE1 TYR A  59      -1.821  37.141  19.145  4.00  1.00            
ATOM    459  CE2 TYR A  59      -0.684  35.470  20.397  4.00  1.00            
ATOM    460   CZ TYR A  59      -1.834  36.171  20.120  4.00  1.00            
ATOM    461   OH TYR A  59      -3.022  35.894  20.830  4.00  1.00            
ATOM    462    C TYR A  59       2.728  37.965  20.052  4.00  1.00            
ATOM    463    O TYR A  59       3.786  37.482  20.453  4.00  1.00            
ATOM    464    N ASP A  60       1.749  38.335  20.888  4.00  1.00            
ATOM    465   CA ASP A  60       1.952  38.261  22.302  4.00  1.00            
ATOM    466   CB ASP A  60       0.970  39.142  23.091  4.00  1.00            
ATOM    467   CG ASP A  60       1.238  40.594  22.713  4.00  1.00            
ATOM    468  OD1 ASP A  60       2.251  40.845  22.007  4.00  1.00            
ATOM    469  OD2 ASP A  60       0.429  41.469  23.121  4.00  1.00            
ATOM    470    C ASP A  60       1.739  36.848  22.745  4.00  1.00            
ATOM    471    O ASP A  60       1.969  35.903  21.991  4.00  1.00            
ATOM    472    N GLN A  61       1.297  36.679  24.008  4.00  1.00            
ATOM    473   CA GLN A  61       1.183  35.383  24.612  4.00  1.00            
ATOM    474   CB GLN A  61       0.636  35.397  26.053  4.00  1.00            
ATOM    475   CG GLN A  61       1.519  36.122  27.071  4.00  1.00            
ATOM    476   CD GLN A  61       1.094  37.583  27.123  4.00  1.00            
ATOM    477  OE1 GLN A  61       1.620  38.364  27.914  4.00  1.00            
ATOM    478  NE2 GLN A  61       0.109  37.965  26.266  4.00  1.00            
ATOM    479    C GLN A  61       0.291  34.492  23.829  4.00  1.00            
ATOM    480    O GLN A  61      -0.832  34.842  23.472  4.00  1.00            
ATOM    481    N ILE A  62       0.831  33.297  23.525  4.00  1.00            
ATOM    482   CA ILE A  62       0.091  32.242  22.915  4.00  1.00            
ATOM    483   CB ILE A  62       0.485  31.912  21.506  4.00  1.00            
ATOM    484  CG1 ILE A  62      -0.583  31.017  20.859  4.00  1.00            
ATOM    485  CG2 ILE A  62       1.880  31.269  21.537  4.00  1.00            
ATOM    486  CD1 ILE A  62      -0.428  30.872  19.346  4.00  1.00            
ATOM    487    C ILE A  62       0.407  31.057  23.753  4.00  1.00            
ATOM    488    O ILE A  62       1.536  30.913  24.229  4.00  1.00            
ATOM    489    N PRO A  63      -0.536  30.211  23.999  4.00  1.00            
ATOM    490   CA PRO A  63      -0.187  29.085  24.804  4.00  1.00            
ATOM    491   CD PRO A  63      -1.903  30.650  24.236  4.00  1.00            
ATOM    492   CB PRO A  63      -1.505  28.495  25.295  4.00  1.00            
ATOM    493   CG PRO A  63      -2.441  29.718  25.336  4.00  1.00            
ATOM    494    C PRO A  63       0.643  28.183  23.967  4.00  1.00            
ATOM    495    O PRO A  63       0.378  28.063  22.776  4.00  1.00            
ATOM    496    N VAL A  64       1.657  27.546  24.575  4.00  1.00            
ATOM    497   CA VAL A  64       2.504  26.682  23.825  4.00  1.00            
ATOM    498   CB VAL A  64       3.886  27.227  23.613  4.00  1.00            
ATOM    499  CG1 VAL A  64       4.703  26.190  22.822  4.00  1.00            
ATOM    500  CG2 VAL A  64       3.780  28.601  22.930  4.00  1.00            
ATOM    501    C VAL A  64       2.653  25.433  24.626  4.00  1.00            
ATOM    502    O VAL A  64       2.514  25.448  25.847  4.00  1.00            
ATOM    503    N GLU A  65       2.899  24.297  23.952  4.00  1.00            
ATOM    504   CA GLU A  65       3.093  23.075  24.673  4.00  1.00            
ATOM    505   CB GLU A  65       1.905  22.113  24.541  4.00  1.00            
ATOM    506   CG GLU A  65       2.101  20.792  25.280  4.00  1.00            
ATOM    507   CD GLU A  65       0.878  19.937  24.990  4.00  1.00            
ATOM    508  OE1 GLU A  65      -0.063  20.468  24.343  4.00  1.00            
ATOM    509  OE2 GLU A  65       0.868  18.747  25.403  4.00  1.00            
ATOM    510    C GLU A  65       4.257  22.379  24.034  4.00  1.00            
ATOM    511    O GLU A  65       4.195  22.019  22.860  4.00  1.00            
ATOM    512    N ILE A  66       5.359  22.174  24.784  4.00  1.00            
ATOM    513   CA ILE A  66       6.446  21.408  24.244  4.00  1.00            
ATOM    514   CB ILE A  66       7.797  22.071  24.319  4.00  1.00            
ATOM    515  CG1 ILE A  66       8.806  21.278  23.474  4.00  1.00            
ATOM    516  CG2 ILE A  66       8.211  22.261  25.788  4.00  1.00            
ATOM    517  CD1 ILE A  66      10.107  22.034  23.221  4.00  1.00            
ATOM    518    C ILE A  66       6.436  20.158  25.038  4.00  1.00            
ATOM    519    O ILE A  66       6.475  20.198  26.269  4.00  1.00            
ATOM    520    N CYS A  67       6.350  19.004  24.351  3.00  1.00            
ATOM    521   CA CYS A  67       6.155  17.805  25.101  3.00  1.00            
ATOM    522   CB CYS A  67       7.216  17.559  26.189  3.00  1.00            
ATOM    523   SG CYS A  67       8.878  17.324  25.495  3.00  1.00            
ATOM    524    C CYS A  67       4.846  18.052  25.778  3.00  1.00            
ATOM    525    O CYS A  67       4.046  18.858  25.307  3.00  1.00            
ATOM    526    N GLY A  68       4.550  17.340  26.870  3.00  1.00            
ATOM    527   CA GLY A  68       3.329  17.638  27.557  3.00  1.00            
ATOM    528    C GLY A  68       3.433  18.982  28.221  3.00  1.00            
ATOM    529    O GLY A  68       2.462  19.736  28.266  3.00  1.00            
ATOM    530    N HIS A  69       4.630  19.311  28.757  4.00  1.00            
ATOM    531   CA HIS A  69       4.827  20.507  29.531  4.00  1.00            
ATOM    532  ND1 HIS A  69       7.663  22.217  31.476  4.00  1.00            
ATOM    533   CG HIS A  69       6.449  21.803  30.975  4.00  1.00            
ATOM    534   CB HIS A  69       6.295  20.764  29.905  4.00  1.00            
ATOM    535  NE2 HIS A  69       6.099  23.343  32.586  4.00  1.00            
ATOM    536  CD2 HIS A  69       5.504  22.500  31.663  4.00  1.00            
ATOM    537  CE1 HIS A  69       7.395  23.137  32.436  4.00  1.00            
ATOM    538    C HIS A  69       4.337  21.684  28.729  4.00  1.00            
ATOM    539    O HIS A  69       4.474  21.713  27.507  4.00  1.00            
ATOM    540    N LYS A  70       3.725  22.677  29.418  4.00  1.00            
ATOM    541   CA LYS A  70       3.133  23.835  28.796  4.00  1.00            
ATOM    542   CB LYS A  70       1.805  24.273  29.438  4.00  1.00            
ATOM    543   CG LYS A  70       0.620  23.348  29.154  4.00  1.00            
ATOM    544   CD LYS A  70       0.281  23.223  27.667  4.00  1.00            
ATOM    545   CE LYS A  70      -1.140  22.717  27.407  4.00  1.00            
ATOM    546   NZ LYS A  70      -1.369  21.437  28.114  4.00  1.00            
ATOM    547    C LYS A  70       4.048  25.011  28.898  4.00  1.00            
ATOM    548    O LYS A  70       5.000  25.022  29.677  4.00  1.00            
ATOM    549    N ALA A  71       3.766  26.034  28.064  4.00  1.00            
ATOM    550   CA ALA A  71       4.510  27.257  28.050  4.00  1.00            
ATOM    551   CB ALA A  71       5.716  27.232  27.093  4.00  1.00            
ATOM    552    C ALA A  71       3.593  28.333  27.582  4.00  1.00            
ATOM    553    O ALA A  71       2.557  28.065  26.977  4.00  1.00            
ATOM    554    N ILE A  72       3.934  29.591  27.906  4.00  1.00            
ATOM    555   CA ILE A  72       3.167  30.707  27.441  4.00  1.00            
ATOM    556   CB ILE A  72       2.377  31.372  28.529  4.00  1.00            
ATOM    557  CG1 ILE A  72       1.401  32.404  27.945  4.00  1.00            
ATOM    558  CG2 ILE A  72       3.366  31.942  29.560  4.00  1.00            
ATOM    559  CD1 ILE A  72       0.361  32.892  28.952  4.00  1.00            
ATOM    560    C ILE A  72       4.173  31.685  26.950  4.00  1.00            
ATOM    561    O ILE A  72       5.235  31.827  27.552  4.00  1.00            
ATOM    562    N GLY A  73       3.911  32.387  25.832  4.00  1.00            
ATOM    563   CA GLY A  73       4.971  33.281  25.489  4.00  1.00            
ATOM    564    C GLY A  73       4.731  33.969  24.196  4.00  1.00            
ATOM    565    O GLY A  73       3.672  33.852  23.580  4.00  1.00            
ATOM    566    N THR A  74       5.765  34.721  23.770  4.00  1.00            
ATOM    567   CA THR A  74       5.713  35.487  22.568  4.00  1.00            
ATOM    568   CB THR A  74       6.743  36.575  22.510  4.00  1.00            
ATOM    569  OG1 THR A  74       8.042  36.013  22.602  4.00  1.00            
ATOM    570  CG2 THR A  74       6.506  37.551  23.676  4.00  1.00            
ATOM    571    C THR A  74       5.904  34.587  21.413  4.00  1.00            
ATOM    572    O THR A  74       6.573  33.562  21.512  4.00  1.00            
ATOM    573    N VAL A  75       5.261  34.937  20.287  4.00  1.00            
ATOM    574   CA VAL A  75       5.490  34.149  19.126  4.00  1.00            
ATOM    575   CB VAL A  75       4.292  33.472  18.535  4.00  1.00            
ATOM    576  CG1 VAL A  75       3.675  32.555  19.594  4.00  1.00            
ATOM    577  CG2 VAL A  75       3.351  34.530  17.957  4.00  1.00            
ATOM    578    C VAL A  75       5.985  35.068  18.103  4.00  1.00            
ATOM    579    O VAL A  75       5.616  36.240  18.060  4.00  1.00            
ATOM    580    N LEU A  76       6.875  34.549  17.258  4.00  1.00            
ATOM    581   CA LEU A  76       7.370  35.434  16.277  4.00  1.00            
ATOM    582   CB LEU A  76       8.849  35.764  16.528  4.00  1.00            
ATOM    583   CG LEU A  76       9.391  36.919  15.680  4.00  1.00            
ATOM    584  CD1 LEU A  76       8.611  38.215  15.956  4.00  1.00            
ATOM    585  CD2 LEU A  76      10.899  37.091  15.913  4.00  1.00            
ATOM    586    C LEU A  76       7.230  34.717  14.962  4.00  1.00            
ATOM    587    O LEU A  76       7.691  33.587  14.810  4.00  1.00            
ATOM    588    N VAL A  77       6.571  35.363  13.976  4.00  1.00            
ATOM    589   CA VAL A  77       6.340  34.793  12.673  4.00  1.00            
ATOM    590   CB VAL A  77       5.254  35.506  11.907  4.00  1.00            
ATOM    591  CG1 VAL A  77       5.083  34.903  10.499  4.00  1.00            
ATOM    592  CG2 VAL A  77       3.973  35.410  12.751  4.00  1.00            
ATOM    593    C VAL A  77       7.656  34.862  11.916  4.00  1.00            
ATOM    594    O VAL A  77       8.590  35.532  12.356  4.00  1.00            
ATOM    595    N GLY A  78       7.775  34.143  10.770  4.00  1.00            
ATOM    596   CA GLY A  78       9.025  33.992  10.061  4.00  1.00            
ATOM    597    C GLY A  78       9.184  34.847   8.849  4.00  1.00            
ATOM    598    O GLY A  78       8.968  36.055   8.931  4.00  1.00            
ATOM    599    N PRO A  79       9.565  34.303   7.695  1.00  1.00            
ATOM    600   CA PRO A  79       9.770  32.887   7.409  1.00  1.00            
ATOM    601   CD PRO A  79       9.312  35.053   6.478  1.00  1.00            
ATOM    602   CB PRO A  79       9.659  32.740   5.890  1.00  1.00            
ATOM    603   CG PRO A  79       9.842  34.164   5.346  1.00  1.00            
ATOM    604    C PRO A  79      10.934  32.116   7.944  1.00  1.00            
ATOM    605    O PRO A  79      11.989  32.693   8.201  1.00  1.00            
ATOM    606    N THR A  80      10.721  30.787   8.126  1.00  1.00            
ATOM    607   CA THR A  80      11.745  29.857   8.513  1.00  1.00            
ATOM    608   CB THR A  80      11.965  29.804   9.997  1.00  1.00            
ATOM    609  OG1 THR A  80      10.767  29.403  10.649  1.00  1.00            
ATOM    610  CG2 THR A  80      12.399  31.197  10.486  1.00  1.00            
ATOM    611    C THR A  80      11.344  28.488   8.069  1.00  1.00            
ATOM    612    O THR A  80      10.177  28.107   8.137  1.00  1.00            
ATOM    613    N PRO A  81      12.298  27.754   7.567  1.00  1.00            
ATOM    614   CA PRO A  81      12.082  26.375   7.237  1.00  1.00            
ATOM    615   CD PRO A  81      13.402  28.332   6.823  1.00  1.00            
ATOM    616   CB PRO A  81      13.253  25.965   6.339  1.00  1.00            
ATOM    617   CG PRO A  81      14.271  27.116   6.466  1.00  1.00            
ATOM    618    C PRO A  81      11.991  25.637   8.521  1.00  1.00            
ATOM    619    O PRO A  81      11.432  24.542   8.554  1.00  1.00            
ATOM    620    N VAL A  82      12.550  26.227   9.593  1.00  1.00            
ATOM    621   CA VAL A  82      12.512  25.545  10.841  1.00  1.00            
ATOM    622   CB VAL A  82      13.869  25.175  11.368  1.00  1.00            
ATOM    623  CG1 VAL A  82      14.508  24.154  10.411  1.00  1.00            
ATOM    624  CG2 VAL A  82      14.692  26.461  11.542  1.00  1.00            
ATOM    625    C VAL A  82      11.847  26.410  11.856  1.00  1.00            
ATOM    626    O VAL A  82      12.103  27.609  11.939  1.00  1.00            
ATOM    627    N ASN A  83      10.944  25.802  12.654  1.00  1.00            
ATOM    628   CA ASN A  83      10.309  26.542  13.700  1.00  1.00            
ATOM    629   CB ASN A  83       9.092  25.847  14.322  1.00  1.00            
ATOM    630   CG ASN A  83       9.629  24.681  15.134  1.00  1.00            
ATOM    631  OD1 ASN A  83       9.565  24.693  16.361  1.00  1.00            
ATOM    632  ND2 ASN A  83      10.192  23.656  14.438  1.00  1.00            
ATOM    633    C ASN A  83      11.338  26.598  14.767  1.00  1.00            
ATOM    634    O ASN A  83      12.162  25.693  14.882  1.00  1.00            
ATOM    635    N ILE A  84      11.386  27.673  15.565  4.00  1.00            
ATOM    636   CA ILE A  84      12.370  27.526  16.582  4.00  1.00            
ATOM    637   CB ILE A  84      13.610  28.369  16.435  4.00  1.00            
ATOM    638  CG1 ILE A  84      13.308  29.867  16.579  4.00  1.00            
ATOM    639  CG2 ILE A  84      14.275  27.989  15.101  4.00  1.00            
ATOM    640  CD1 ILE A  84      14.560  30.745  16.561  4.00  1.00            
ATOM    641    C ILE A  84      11.753  27.827  17.898  4.00  1.00            
ATOM    642    O ILE A  84      10.985  28.776  18.053  4.00  1.00            
ATOM    643    N ILE A  85      12.078  26.974  18.880  4.00  1.00            
ATOM    644   CA ILE A  85      11.643  27.140  20.228  4.00  1.00            
ATOM    645   CB ILE A  85      11.429  25.825  20.931  4.00  1.00            
ATOM    646  CG1 ILE A  85      10.268  25.043  20.289  4.00  1.00            
ATOM    647  CG2 ILE A  85      11.261  26.090  22.435  4.00  1.00            
ATOM    648  CD1 ILE A  85       8.913  25.739  20.408  4.00  1.00            
ATOM    649    C ILE A  85      12.786  27.786  20.877  4.00  1.00            
ATOM    650    O ILE A  85      13.935  27.401  20.664  4.00  1.00            
ATOM    651    N GLY A  86      12.510  28.810  21.680  1.00  1.00            
ATOM    652   CA GLY A  86      13.668  29.464  22.149  1.00  1.00            
ATOM    653    C GLY A  86      13.640  29.574  23.611  1.00  1.00            
ATOM    654    O GLY A  86      12.721  29.117  24.289  1.00  1.00            
ATOM    655    N ARG A  87      14.698  30.215  24.128  2.00  1.00            
ATOM    656   CA ARG A  87      14.683  30.537  25.504  2.00  1.00            
ATOM    657   CB ARG A  87      15.909  31.340  25.980  2.00  1.00            
ATOM    658   CG ARG A  87      15.843  31.785  27.448  2.00  1.00            
ATOM    659   CD ARG A  87      15.161  33.141  27.659  2.00  1.00            
ATOM    660   NE ARG A  87      15.189  33.430  29.122  2.00  1.00            
ATOM    661   CZ ARG A  87      14.714  34.618  29.601  2.00  1.00            
ATOM    662  NH1 ARG A  87      14.175  35.536  28.748  2.00  1.00            
ATOM    663  NH2 ARG A  87      14.780  34.892  30.936  2.00  1.00            
ATOM    664    C ARG A  87      13.489  31.451  25.597  2.00  1.00            
ATOM    665    O ARG A  87      13.058  32.034  24.600  2.00  1.00            
ATOM    666    N ASN A  88      12.926  31.630  26.801  2.00  1.00            
ATOM    667   CA ASN A  88      11.698  32.360  26.966  2.00  1.00            
ATOM    668   CB ASN A  88      11.640  33.710  26.229  2.00  1.00            
ATOM    669   CG ASN A  88      10.529  34.530  26.870  2.00  1.00            
ATOM    670  OD1 ASN A  88       9.373  34.468  26.454  2.00  1.00            
ATOM    671  ND2 ASN A  88      10.887  35.310  27.924  2.00  1.00            
ATOM    672    C ASN A  88      10.597  31.477  26.514  2.00  1.00            
ATOM    673    O ASN A  88       9.459  31.900  26.325  2.00  1.00            
ATOM    674    N LEU A  89      10.946  30.192  26.351  2.00  1.00            
ATOM    675   CA LEU A  89       9.999  29.166  26.065  2.00  1.00            
ATOM    676   CB LEU A  89       9.887  28.857  24.564  2.00  1.00            
ATOM    677   CG LEU A  89       8.734  27.898  24.221  2.00  1.00            
ATOM    678  CD1 LEU A  89       7.389  28.476  24.686  2.00  1.00            
ATOM    679  CD2 LEU A  89       8.722  27.558  22.723  2.00  1.00            
ATOM    680    C LEU A  89      10.564  27.981  26.785  2.00  1.00            
ATOM    681    O LEU A  89       9.866  27.281  27.517  2.00  1.00            
ATOM    682    N LEU A  90      11.881  27.757  26.589  2.00  1.00            
ATOM    683   CA LEU A  90      12.621  26.713  27.246  2.00  1.00            
ATOM    684   CB LEU A  90      14.094  26.647  26.801  2.00  1.00            
ATOM    685   CG LEU A  90      14.305  26.284  25.320  2.00  1.00            
ATOM    686  CD1 LEU A  90      15.803  26.234  24.977  2.00  1.00            
ATOM    687  CD2 LEU A  90      13.563  24.990  24.944  2.00  1.00            
ATOM    688    C LEU A  90      12.650  27.040  28.713  2.00  1.00            
ATOM    689    O LEU A  90      12.482  26.161  29.557  2.00  1.00            
ATOM    690    N THR A  91      12.840  28.336  29.044  2.00  1.00            
ATOM    691   CA THR A  91      12.982  28.788  30.403  2.00  1.00            
ATOM    692   CB THR A  91      13.159  30.275  30.499  2.00  1.00            
ATOM    693  OG1 THR A  91      14.322  30.675  29.789  2.00  1.00            
ATOM    694  CG2 THR A  91      13.281  30.666  31.982  2.00  1.00            
ATOM    695    C THR A  91      11.745  28.429  31.157  2.00  1.00            
ATOM    696    O THR A  91      11.817  27.937  32.283  2.00  1.00            
ATOM    697    N GLN A  92      10.571  28.645  30.543  2.00  1.00            
ATOM    698   CA GLN A  92       9.345  28.353  31.218  2.00  1.00            
ATOM    699   CB GLN A  92       8.111  28.860  30.453  2.00  1.00            
ATOM    700   CG GLN A  92       8.151  30.392  30.365  2.00  1.00            
ATOM    701   CD GLN A  92       6.840  30.939  29.822  2.00  1.00            
ATOM    702  OE1 GLN A  92       5.907  30.192  29.533  2.00  1.00            
ATOM    703  NE2 GLN A  92       6.764  32.291  29.690  2.00  1.00            
ATOM    704    C GLN A  92       9.289  26.871  31.475  2.00  1.00            
ATOM    705    O GLN A  92       8.801  26.432  32.516  2.00  1.00            
ATOM    706    N ILE A  93       9.811  26.059  30.533  2.00  1.00            
ATOM    707   CA ILE A  93       9.849  24.621  30.642  2.00  1.00            
ATOM    708   CB ILE A  93      10.478  23.986  29.438  2.00  1.00            
ATOM    709  CG1 ILE A  93       9.690  24.346  28.168  2.00  1.00            
ATOM    710  CG2 ILE A  93      10.589  22.475  29.698  2.00  1.00            
ATOM    711  CD1 ILE A  93      10.448  24.045  26.876  2.00  1.00            
ATOM    712    C ILE A  93      10.716  24.261  31.815  2.00  1.00            
ATOM    713    O ILE A  93      10.391  23.347  32.571  2.00  1.00            
ATOM    714    N GLY A  94      11.843  24.981  32.013  3.00  1.00            
ATOM    715   CA GLY A  94      12.715  24.655  33.110  3.00  1.00            
ATOM    716    C GLY A  94      13.870  23.822  32.634  3.00  1.00            
ATOM    717    O GLY A  94      14.447  23.055  33.404  3.00  1.00            
ATOM    718    N CYS A  95      14.238  23.947  31.342  1.00  1.00            
ATOM    719   CA CYS A  95      15.310  23.173  30.772  1.00  1.00            
ATOM    720   CB CYS A  95      15.201  23.035  29.244  1.00  1.00            
ATOM    721   SG CYS A  95      13.683  22.174  28.737  1.00  1.00            
ATOM    722    C CYS A  95      16.641  23.765  31.065  1.00  1.00            
ATOM    723    O CYS A  95      16.773  24.955  31.343  1.00  1.00            
ATOM    724    N THR A  96      17.673  22.897  31.024  4.00  1.00            
ATOM    725   CA THR A  96      19.015  23.329  31.246  4.00  1.00            
ATOM    726   CB THR A  96      19.426  23.195  32.683  4.00  1.00            
ATOM    727  OG1 THR A  96      18.544  23.929  33.520  4.00  1.00            
ATOM    728  CG2 THR A  96      20.845  23.748  32.831  4.00  1.00            
ATOM    729    C THR A  96      19.903  22.474  30.426  4.00  1.00            
ATOM    730    O THR A  96      19.555  21.356  30.050  4.00  1.00            
ATOM    731    N LEU A  97      21.088  23.016  30.120  4.00  1.00            
ATOM    732   CA LEU A  97      22.055  22.294  29.370  4.00  1.00            
ATOM    733   CB LEU A  97      22.931  23.212  28.503  4.00  1.00            
ATOM    734   CG LEU A  97      23.996  22.476  27.673  4.00  1.00            
ATOM    735  CD1 LEU A  97      23.355  21.601  26.587  4.00  1.00            
ATOM    736  CD2 LEU A  97      25.041  23.459  27.121  4.00  1.00            
ATOM    737    C LEU A  97      22.963  21.648  30.361  4.00  1.00            
ATOM    738    O LEU A  97      23.371  22.261  31.348  4.00  1.00            
ATOM    739    N ASN A  98      23.280  20.365  30.123  4.00  1.00            
ATOM    740   CA ASN A  98      24.184  19.652  30.970  4.00  1.00            
ATOM    741   CB ASN A  98      23.781  18.182  31.168  4.00  1.00            
ATOM    742   CG ASN A  98      24.810  17.538  32.080  4.00  1.00            
ATOM    743  OD1 ASN A  98      25.472  18.217  32.863  4.00  1.00            
ATOM    744  ND2 ASN A  98      24.956  16.190  31.972  4.00  1.00            
ATOM    745    C ASN A  98      25.473  19.666  30.241  4.00  1.00            
ATOM    746    O ASN A  98      25.507  19.635  29.012  4.00  1.00            
ATOM    747    N PHE A  99      26.579  19.735  30.991  1.00  1.00            
ATOM    748   CA PHE A  99      27.825  19.838  30.317  1.00  1.00            
ATOM    749   CB PHE A  99      28.821  20.729  31.073  1.00  1.00            
ATOM    750   CG PHE A  99      29.920  21.074  30.135  1.00  1.00            
ATOM    751  CD1 PHE A  99      29.726  22.060  29.196  1.00  1.00            
ATOM    752  CD2 PHE A  99      31.137  20.436  30.195  1.00  1.00            
ATOM    753  CE1 PHE A  99      30.725  22.402  28.319  1.00  1.00            
ATOM    754  CE2 PHE A  99      32.141  20.775  29.320  1.00  1.00            
ATOM    755   CZ PHE A  99      31.938  21.759  28.381  1.00  1.00            
ATOM    756    C PHE A  99      28.447  18.449  30.204  1.00  1.00            
ATOM    757    O PHE A  99      28.561  17.752  31.248  1.00  1.00            
ATOM    758  OXT PHE A  99      28.824  18.072  29.062  1.00  1.00            
ATOM    759    N PRO B   1      28.298  22.429  36.073  1.00  1.00            
ATOM    760   CA PRO B   1      28.382  21.998  34.653  1.00  1.00            
ATOM    761   CD PRO B   1      28.190  21.213  36.951  1.00  1.00            
ATOM    762   CB PRO B   1      28.610  20.488  34.679  1.00  1.00            
ATOM    763   CG PRO B   1      27.972  20.032  35.994  1.00  1.00            
ATOM    764    C PRO B   1      27.111  22.374  33.955  1.00  1.00            
ATOM    765    O PRO B   1      27.131  22.582  32.743  1.00  1.00            
ATOM    766    N GLN B   2      26.006  22.473  34.712  4.00  1.00            
ATOM    767   CA GLN B   2      24.681  22.749  34.233  4.00  1.00            
ATOM    768   CB GLN B   2      23.707  22.517  35.402  4.00  1.00            
ATOM    769   CG GLN B   2      22.228  22.452  35.063  4.00  1.00            
ATOM    770   CD GLN B   2      21.474  22.220  36.364  4.00  1.00            
ATOM    771  OE1 GLN B   2      20.369  22.725  36.557  4.00  1.00            
ATOM    772  NE2 GLN B   2      22.086  21.426  37.283  4.00  1.00            
ATOM    773    C GLN B   2      24.632  24.202  33.796  4.00  1.00            
ATOM    774    O GLN B   2      25.174  25.068  34.481  4.00  1.00            
ATOM    775    N ILE B   3      24.003  24.512  32.628  4.00  1.00            
ATOM    776   CA ILE B   3      23.906  25.879  32.147  4.00  1.00            
ATOM    777   CB ILE B   3      24.391  26.075  30.736  4.00  1.00            
ATOM    778  CG1 ILE B   3      25.890  25.782  30.583  4.00  1.00            
ATOM    779  CG2 ILE B   3      23.990  27.496  30.306  4.00  1.00            
ATOM    780  CD1 ILE B   3      26.326  25.697  29.119  4.00  1.00            
ATOM    781    C ILE B   3      22.457  26.260  32.076  4.00  1.00            
ATOM    782    O ILE B   3      21.729  25.761  31.220  4.00  1.00            
ATOM    783    N THR B   4      22.008  27.204  32.928  1.00  1.00            
ATOM    784   CA THR B   4      20.619  27.579  32.912  1.00  1.00            
ATOM    785   CB THR B   4      20.180  28.295  34.158  1.00  1.00            
ATOM    786  OG1 THR B   4      20.423  27.483  35.296  1.00  1.00            
ATOM    787  CG2 THR B   4      18.677  28.602  34.043  1.00  1.00            
ATOM    788    C THR B   4      20.401  28.488  31.769  1.00  1.00            
ATOM    789    O THR B   4      21.292  29.233  31.366  1.00  1.00            
ATOM    790    N LEU B   5      19.187  28.423  31.203  1.00  1.00            
ATOM    791   CA LEU B   5      18.917  29.270  30.096  1.00  1.00            
ATOM    792   CB LEU B   5      18.132  28.575  28.970  1.00  1.00            
ATOM    793   CG LEU B   5      18.877  27.367  28.370  1.00  1.00            
ATOM    794  CD1 LEU B   5      18.150  26.795  27.142  1.00  1.00            
ATOM    795  CD2 LEU B   5      20.345  27.707  28.084  1.00  1.00            
ATOM    796    C LEU B   5      18.082  30.386  30.614  1.00  1.00            
ATOM    797    O LEU B   5      16.958  30.185  31.069  1.00  1.00            
ATOM    798    N TRP B   6      18.648  31.600  30.567  1.00  1.00            
ATOM    799   CA TRP B   6      17.970  32.780  30.997  1.00  1.00            
ATOM    800   CB TRP B   6      18.425  33.324  32.363  1.00  1.00            
ATOM    801   CG TRP B   6      17.503  34.385  32.921  1.00  1.00            
ATOM    802  CD2 TRP B   6      16.513  34.125  33.931  1.00  1.00            
ATOM    803  CD1 TRP B   6      17.425  35.719  32.641  1.00  1.00            
ATOM    804  NE1 TRP B   6      16.438  36.302  33.401  1.00  1.00            
ATOM    805  CE2 TRP B   6      15.872  35.333  34.204  1.00  1.00            
ATOM    806  CE3 TRP B   6      16.171  32.972  34.579  1.00  1.00            
ATOM    807  CZ2 TRP B   6      14.872  35.406  35.131  1.00  1.00            
ATOM    808  CZ3 TRP B   6      15.162  33.050  35.514  1.00  1.00            
ATOM    809  CH2 TRP B   6      14.525  34.243  35.784  1.00  1.00            
ATOM    810    C TRP B   6      18.415  33.773  29.994  1.00  1.00            
ATOM    811    O TRP B   6      18.034  33.716  28.826  1.00  1.00            
ATOM    812    N LYS B   7      19.244  34.726  30.441  1.00  1.00            
ATOM    813   CA LYS B   7      19.674  35.732  29.534  1.00  1.00            
ATOM    814   CB LYS B   7      20.386  36.889  30.252  1.00  1.00            
ATOM    815   CG LYS B   7      19.410  37.576  31.217  1.00  1.00            
ATOM    816   CD LYS B   7      20.021  38.570  32.206  1.00  1.00            
ATOM    817   CE LYS B   7      19.434  39.977  32.069  1.00  1.00            
ATOM    818   NZ LYS B   7      19.737  40.778  33.275  1.00  1.00            
ATOM    819    C LYS B   7      20.516  35.185  28.424  1.00  1.00            
ATOM    820    O LYS B   7      20.216  35.420  27.255  1.00  1.00            
ATOM    821    N ARG B   8      21.582  34.425  28.735  1.00  1.00            
ATOM    822   CA ARG B   8      22.349  33.875  27.651  1.00  1.00            
ATOM    823   CB ARG B   8      23.436  34.790  27.068  1.00  1.00            
ATOM    824   CG ARG B   8      22.935  35.939  26.184  1.00  1.00            
ATOM    825   CD ARG B   8      24.062  36.600  25.382  1.00  1.00            
ATOM    826   NE ARG B   8      23.482  37.719  24.587  1.00  1.00            
ATOM    827   CZ ARG B   8      24.045  38.070  23.392  1.00  1.00            
ATOM    828  NH1 ARG B   8      25.069  37.329  22.876  1.00  1.00            
ATOM    829  NH2 ARG B   8      23.586  39.161  22.712  1.00  1.00            
ATOM    830    C ARG B   8      23.079  32.679  28.178  1.00  1.00            
ATOM    831    O ARG B   8      23.366  32.544  29.365  1.00  1.00            
ATOM    832    N PRO B   9      23.318  31.799  27.253  1.00  1.00            
ATOM    833   CA PRO B   9      24.018  30.569  27.506  1.00  1.00            
ATOM    834   CD PRO B   9      22.415  31.690  26.122  1.00  1.00            
ATOM    835   CB PRO B   9      23.619  29.613  26.372  1.00  1.00            
ATOM    836   CG PRO B   9      22.971  30.514  25.306  1.00  1.00            
ATOM    837    C PRO B   9      25.480  30.805  27.591  1.00  1.00            
ATOM    838    O PRO B   9      26.216  29.839  27.791  1.00  1.00            
ATOM    839    N LEU B  10      25.880  32.081  27.443  4.00  1.00            
ATOM    840   CA LEU B  10      27.218  32.594  27.358  4.00  1.00            
ATOM    841   CB LEU B  10      27.405  33.903  28.146  4.00  1.00            
ATOM    842   CG LEU B  10      26.517  35.072  27.682  4.00  1.00            
ATOM    843  CD1 LEU B  10      26.780  36.328  28.526  4.00  1.00            
ATOM    844  CD2 LEU B  10      26.663  35.340  26.178  4.00  1.00            
ATOM    845    C LEU B  10      28.251  31.645  27.875  4.00  1.00            
ATOM    846    O LEU B  10      28.110  31.065  28.949  4.00  1.00            
ATOM    847    N VAL B  11      29.323  31.464  27.075  4.00  1.00            
ATOM    848   CA VAL B  11      30.421  30.592  27.380  4.00  1.00            
ATOM    849   CB VAL B  11      30.434  29.345  26.545  4.00  1.00            
ATOM    850  CG1 VAL B  11      31.692  28.527  26.884  4.00  1.00            
ATOM    851  CG2 VAL B  11      29.115  28.590  26.783  4.00  1.00            
ATOM    852    C VAL B  11      31.685  31.346  27.070  4.00  1.00            
ATOM    853    O VAL B  11      31.681  32.269  26.259  4.00  1.00            
ATOM    854    N THR B  12      32.799  30.993  27.745  4.00  1.00            
ATOM    855   CA THR B  12      34.065  31.664  27.581  4.00  1.00            
ATOM    856   CB THR B  12      35.066  31.250  28.620  4.00  1.00            
ATOM    857  OG1 THR B  12      36.270  31.987  28.464  4.00  1.00            
ATOM    858  CG2 THR B  12      35.334  29.742  28.486  4.00  1.00            
ATOM    859    C THR B  12      34.704  31.433  26.237  4.00  1.00            
ATOM    860    O THR B  12      35.139  32.392  25.614  4.00  1.00            
ATOM    861    N ILE B  13      34.765  30.176  25.743  4.00  1.00            
ATOM    862   CA ILE B  13      35.400  29.763  24.503  4.00  1.00            
ATOM    863   CB ILE B  13      34.605  30.075  23.258  4.00  1.00            
ATOM    864  CG1 ILE B  13      35.204  29.339  22.048  4.00  1.00            
ATOM    865  CG2 ILE B  13      34.513  31.598  23.070  4.00  1.00            
ATOM    866  CD1 ILE B  13      34.313  29.381  20.807  4.00  1.00            
ATOM    867    C ILE B  13      36.807  30.247  24.349  4.00  1.00            
ATOM    868    O ILE B  13      37.101  31.441  24.355  4.00  1.00            
ATOM    869    N ARG B  14      37.736  29.282  24.184  4.00  1.00            
ATOM    870   CA ARG B  14      39.108  29.638  23.986  4.00  1.00            
ATOM    871   CB ARG B  14      40.071  29.034  25.024  4.00  1.00            
ATOM    872   CG ARG B  14      39.928  29.633  26.424  4.00  1.00            
ATOM    873   CD ARG B  14      41.039  29.200  27.384  4.00  1.00            
ATOM    874   NE ARG B  14      42.325  29.686  26.808  4.00  1.00            
ATOM    875   CZ ARG B  14      43.510  29.446  27.446  4.00  1.00            
ATOM    876  NH1 ARG B  14      43.526  28.765  28.628  4.00  1.00            
ATOM    877  NH2 ARG B  14      44.680  29.884  26.896  4.00  1.00            
ATOM    878    C ARG B  14      39.528  29.114  22.640  4.00  1.00            
ATOM    879    O ARG B  14      39.454  27.914  22.382  4.00  1.00            
ATOM    880    N ILE B  15      39.972  30.015  21.731  4.00  1.00            
ATOM    881   CA ILE B  15      40.391  29.609  20.411  4.00  1.00            
ATOM    882   CB ILE B  15      39.362  29.933  19.359  4.00  1.00            
ATOM    883  CG1 ILE B  15      39.779  29.403  17.978  4.00  1.00            
ATOM    884  CG2 ILE B  15      39.123  31.455  19.381  4.00  1.00            
ATOM    885  CD1 ILE B  15      39.725  27.884  17.850  4.00  1.00            
ATOM    886    C ILE B  15      41.622  30.369  20.038  4.00  1.00            
ATOM    887    O ILE B  15      41.714  31.575  20.259  4.00  1.00            
ATOM    888    N GLY B  16      42.622  29.667  19.474  3.00  1.00            
ATOM    889   CA GLY B  16      43.781  30.329  18.950  3.00  1.00            
ATOM    890    C GLY B  16      44.509  31.044  20.043  3.00  1.00            
ATOM    891    O GLY B  16      45.234  32.002  19.776  3.00  1.00            
ATOM    892    N GLY B  17      44.345  30.610  21.305  3.00  1.00            
ATOM    893   CA GLY B  17      45.050  31.277  22.362  3.00  1.00            
ATOM    894    C GLY B  17      44.335  32.558  22.656  3.00  1.00            
ATOM    895    O GLY B  17      44.885  33.459  23.289  3.00  1.00            
ATOM    896    N GLN B  18      43.075  32.674  22.199  4.00  1.00            
ATOM    897   CA GLN B  18      42.341  33.886  22.405  4.00  1.00            
ATOM    898   CB GLN B  18      41.846  34.524  21.095  4.00  1.00            
ATOM    899   CG GLN B  18      42.965  35.008  20.171  4.00  1.00            
ATOM    900   CD GLN B  18      43.431  36.371  20.662  4.00  1.00            
ATOM    901  OE1 GLN B  18      43.887  36.518  21.795  4.00  1.00            
ATOM    902  NE2 GLN B  18      43.304  37.402  19.785  4.00  1.00            
ATOM    903    C GLN B  18      41.121  33.561  23.208  4.00  1.00            
ATOM    904    O GLN B  18      40.586  32.456  23.132  4.00  1.00            
ATOM    905    N LEU B  19      40.664  34.531  24.026  4.00  1.00            
ATOM    906   CA LEU B  19      39.465  34.344  24.789  4.00  1.00            
ATOM    907   CB LEU B  19      39.542  34.878  26.238  4.00  1.00            
ATOM    908   CG LEU B  19      40.097  36.309  26.407  4.00  1.00            
ATOM    909  CD1 LEU B  19      39.159  37.370  25.813  4.00  1.00            
ATOM    910  CD2 LEU B  19      40.458  36.584  27.877  4.00  1.00            
ATOM    911    C LEU B  19      38.374  35.043  24.035  4.00  1.00            
ATOM    912    O LEU B  19      38.587  36.104  23.450  4.00  1.00            
ATOM    913    N LYS B  20      37.173  34.432  23.987  4.00  1.00            
ATOM    914   CA LYS B  20      36.085  35.022  23.262  4.00  1.00            
ATOM    915   CB LYS B  20      35.828  34.356  21.897  4.00  1.00            
ATOM    916   CG LYS B  20      34.927  35.182  20.974  4.00  1.00            
ATOM    917   CD LYS B  20      35.034  34.794  19.500  4.00  1.00            
ATOM    918   CE LYS B  20      36.264  35.393  18.812  4.00  1.00            
ATOM    919   NZ LYS B  20      36.127  36.865  18.730  4.00  1.00            
ATOM    920    C LYS B  20      34.865  34.899  24.119  4.00  1.00            
ATOM    921    O LYS B  20      34.954  34.886  25.345  4.00  1.00            
ATOM    922    N GLU B  21      33.677  34.925  23.490  4.00  1.00            
ATOM    923   CA GLU B  21      32.457  34.637  24.184  4.00  1.00            
ATOM    924   CB GLU B  21      31.617  35.881  24.537  4.00  1.00            
ATOM    925   CG GLU B  21      32.310  36.783  25.567  4.00  1.00            
ATOM    926   CD GLU B  21      31.315  37.809  26.096  4.00  1.00            
ATOM    927  OE1 GLU B  21      30.486  37.435  26.969  4.00  1.00            
ATOM    928  OE2 GLU B  21      31.375  38.981  25.640  4.00  1.00            
ATOM    929    C GLU B  21      31.716  33.788  23.229  4.00  1.00            
ATOM    930    O GLU B  21      31.580  34.125  22.054  4.00  1.00            
ATOM    931    N ALA B  22      31.245  32.631  23.707  4.00  1.00            
ATOM    932   CA ALA B  22      30.593  31.768  22.790  4.00  1.00            
ATOM    933   CB ALA B  22      31.295  30.412  22.617  4.00  1.00            
ATOM    934    C ALA B  22      29.238  31.499  23.292  4.00  1.00            
ATOM    935    O ALA B  22      29.016  31.316  24.486  4.00  1.00            
ATOM    936    N LEU B  23      28.273  31.480  22.368  4.00  1.00            
ATOM    937   CA LEU B  23      26.960  31.157  22.796  4.00  1.00            
ATOM    938   CB LEU B  23      25.866  31.940  22.056  4.00  1.00            
ATOM    939   CG LEU B  23      25.894  33.452  22.336  4.00  1.00            
ATOM    940  CD1 LEU B  23      24.777  34.176  21.570  4.00  1.00            
ATOM    941  CD2 LEU B  23      25.837  33.737  23.846  4.00  1.00            
ATOM    942    C LEU B  23      26.769  29.717  22.429  4.00  1.00            
ATOM    943    O LEU B  23      27.021  29.318  21.293  4.00  1.00            
ATOM    944    N LEU B  24      26.332  28.889  23.393  4.00  1.00            
ATOM    945   CA LEU B  24      26.118  27.495  23.129  4.00  1.00            
ATOM    946   CB LEU B  24      25.786  26.752  24.439  4.00  1.00            
ATOM    947   CG LEU B  24      25.893  25.220  24.395  4.00  1.00            
ATOM    948  CD1 LEU B  24      25.019  24.607  23.292  4.00  1.00            
ATOM    949  CD2 LEU B  24      27.367  24.796  24.356  4.00  1.00            
ATOM    950    C LEU B  24      24.855  27.479  22.280  4.00  1.00            
ATOM    951    O LEU B  24      23.866  28.100  22.667  4.00  1.00            
ATOM    952    N ASP B  25      24.834  26.803  21.099  1.00  1.00            
ATOM    953   CA ASP B  25      23.639  26.811  20.268  1.00  1.00            
ATOM    954   CB ASP B  25      23.732  27.789  19.083  1.00  1.00            
ATOM    955   CG ASP B  25      22.438  27.701  18.285  1.00  1.00            
ATOM    956  OD1 ASP B  25      21.410  27.257  18.863  1.00  1.00            
ATOM    957  OD2 ASP B  25      22.463  28.070  17.080  1.00  1.00            
ATOM    958    C ASP B  25      23.416  25.463  19.683  1.00  1.00            
ATOM    959    O ASP B  25      24.167  25.005  18.824  1.00  1.00            
ATOM    960    N THR B  26      22.358  24.798  20.164  3.00  1.00            
ATOM    961   CA THR B  26      21.970  23.498  19.723  3.00  1.00            
ATOM    962   CB THR B  26      21.002  22.884  20.671  3.00  1.00            
ATOM    963  OG1 THR B  26      20.810  21.514  20.368  3.00  1.00            
ATOM    964  CG2 THR B  26      19.694  23.670  20.569  3.00  1.00            
ATOM    965    C THR B  26      21.369  23.544  18.358  3.00  1.00            
ATOM    966    O THR B  26      21.558  22.631  17.556  3.00  1.00            
ATOM    967    N GLY B  27      20.641  24.629  18.052  3.00  1.00            
ATOM    968   CA GLY B  27      19.913  24.684  16.821  3.00  1.00            
ATOM    969    C GLY B  27      20.844  24.532  15.663  3.00  1.00            
ATOM    970    O GLY B  27      20.528  23.839  14.697  3.00  1.00            
ATOM    971    N ALA B  28      22.020  25.176  15.717  1.00  1.00            
ATOM    972   CA ALA B  28      22.879  25.129  14.572  1.00  1.00            
ATOM    973   CB ALA B  28      23.977  26.202  14.595  1.00  1.00            
ATOM    974    C ALA B  28      23.564  23.803  14.435  1.00  1.00            
ATOM    975    O ALA B  28      23.981  23.191  15.416  1.00  1.00            
ATOM    976    N ASP B  29      23.662  23.324  13.174  1.00  1.00            
ATOM    977   CA ASP B  29      24.344  22.105  12.834  1.00  1.00            
ATOM    978   CB ASP B  29      24.103  21.691  11.374  1.00  1.00            
ATOM    979   CG ASP B  29      22.634  21.322  11.231  1.00  1.00            
ATOM    980  OD1 ASP B  29      22.119  20.591  12.119  1.00  1.00            
ATOM    981  OD2 ASP B  29      22.006  21.774  10.237  1.00  1.00            
ATOM    982    C ASP B  29      25.799  22.307  12.997  1.00  1.00            
ATOM    983    O ASP B  29      26.503  21.503  13.608  1.00  1.00            
ATOM    984    N ASP B  30      26.276  23.431  12.452  1.00  1.00            
ATOM    985   CA ASP B  30      27.677  23.651  12.448  1.00  1.00            
ATOM    986   CB ASP B  30      28.212  24.299  11.155  1.00  1.00            
ATOM    987   CG ASP B  30      28.204  23.282  10.024  1.00  1.00            
ATOM    988  OD1 ASP B  30      27.672  22.161  10.234  1.00  1.00            
ATOM    989  OD2 ASP B  30      28.734  23.618   8.931  1.00  1.00            
ATOM    990    C ASP B  30      28.086  24.567  13.533  1.00  1.00            
ATOM    991    O ASP B  30      27.339  24.873  14.462  1.00  1.00            
ATOM    992    N THR B  31      29.351  25.005  13.399  1.00  1.00            
ATOM    993   CA THR B  31      29.970  25.926  14.288  1.00  1.00            
ATOM    994   CB THR B  31      31.321  25.475  14.762  1.00  1.00            
ATOM    995  OG1 THR B  31      31.208  24.231  15.435  1.00  1.00            
ATOM    996  CG2 THR B  31      31.899  26.541  15.709  1.00  1.00            
ATOM    997    C THR B  31      30.166  27.177  13.525  1.00  1.00            
ATOM    998    O THR B  31      30.523  27.154  12.348  1.00  1.00            
ATOM    999    N VAL B  32      29.905  28.318  14.174  4.00  1.00            
ATOM   1000   CA VAL B  32      30.073  29.514  13.429  4.00  1.00            
ATOM   1001   CB VAL B  32      28.782  30.119  12.972  4.00  1.00            
ATOM   1002  CG1 VAL B  32      29.087  31.442  12.248  4.00  1.00            
ATOM   1003  CG2 VAL B  32      28.047  29.085  12.102  4.00  1.00            
ATOM   1004    C VAL B  32      30.745  30.505  14.273  4.00  1.00            
ATOM   1005    O VAL B  32      30.510  30.580  15.478  4.00  1.00            
ATOM   1006    N LEU B  33      31.612  31.303  13.635  4.00  1.00            
ATOM   1007   CA LEU B  33      32.316  32.254  14.413  4.00  1.00            
ATOM   1008   CB LEU B  33      33.760  31.827  14.739  4.00  1.00            
ATOM   1009   CG LEU B  33      33.877  30.481  15.488  4.00  1.00            
ATOM   1010  CD1 LEU B  33      35.340  30.170  15.847  4.00  1.00            
ATOM   1011  CD2 LEU B  33      32.954  30.415  16.712  4.00  1.00            
ATOM   1012    C LEU B  33      32.413  33.537  13.646  4.00  1.00            
ATOM   1013    O LEU B  33      32.081  33.605  12.463  4.00  1.00            
ATOM   1014    N GLU B  34      32.863  34.602  14.338  1.00  1.00            
ATOM   1015   CA GLU B  34      33.074  35.888  13.740  1.00  1.00            
ATOM   1016   CB GLU B  34      33.182  37.024  14.769  1.00  1.00            
ATOM   1017   CG GLU B  34      31.867  37.242  15.527  1.00  1.00            
ATOM   1018   CD GLU B  34      32.051  38.375  16.525  1.00  1.00            
ATOM   1019  OE1 GLU B  34      32.208  39.541  16.071  1.00  1.00            
ATOM   1020  OE2 GLU B  34      32.035  38.094  17.752  1.00  1.00            
ATOM   1021    C GLU B  34      34.370  35.780  12.964  1.00  1.00            
ATOM   1022    O GLU B  34      35.116  34.817  13.142  1.00  1.00            
ATOM   1023    N GLU B  35      34.666  36.753  12.067  1.00  1.00            
ATOM   1024   CA GLU B  35      35.812  36.710  11.180  1.00  1.00            
ATOM   1025   CB GLU B  35      35.889  37.930  10.246  1.00  1.00            
ATOM   1026   CG GLU B  35      34.749  37.986   9.226  1.00  1.00            
ATOM   1027   CD GLU B  35      34.837  39.316   8.495  1.00  1.00            
ATOM   1028  OE1 GLU B  35      34.730  40.371   9.175  1.00  1.00            
ATOM   1029  OE2 GLU B  35      35.011  39.297   7.247  1.00  1.00            
ATOM   1030    C GLU B  35      37.102  36.662  11.964  1.00  1.00            
ATOM   1031    O GLU B  35      37.604  37.683  12.431  1.00  1.00            
ATOM   1032    N MET B  36      37.655  35.438  12.121  1.00  1.00            
ATOM   1033   CA MET B  36      38.836  35.095  12.881  1.00  1.00            
ATOM   1034   CB MET B  36      38.931  33.576  13.131  1.00  1.00            
ATOM   1035   CG MET B  36      37.810  32.991  13.998  1.00  1.00            
ATOM   1036   SD MET B  36      37.908  33.384  15.770  1.00  1.00            
ATOM   1037   CE MET B  36      37.482  35.137  15.568  1.00  1.00            
ATOM   1038    C MET B  36      40.175  35.488  12.354  1.00  1.00            
ATOM   1039    O MET B  36      41.008  35.969  13.121  1.00  1.00            
ATOM   1040    N ASN B  37      40.433  35.316  11.050  1.00  1.00            
ATOM   1041   CA ASN B  37      41.789  35.490  10.615  1.00  1.00            
ATOM   1042   CB ASN B  37      42.349  36.894  10.919  1.00  1.00            
ATOM   1043   CG ASN B  37      41.504  37.910  10.163  1.00  1.00            
ATOM   1044  OD1 ASN B  37      41.191  37.726   8.988  1.00  1.00            
ATOM   1045  ND2 ASN B  37      41.111  39.010  10.859  1.00  1.00            
ATOM   1046    C ASN B  37      42.632  34.468  11.328  1.00  1.00            
ATOM   1047    O ASN B  37      43.734  34.773  11.781  1.00  1.00            
ATOM   1048    N LEU B  38      42.122  33.216  11.448  1.00  1.00            
ATOM   1049   CA LEU B  38      42.842  32.158  12.109  1.00  1.00            
ATOM   1050   CB LEU B  38      41.952  31.213  12.951  1.00  1.00            
ATOM   1051   CG LEU B  38      41.362  31.893  14.200  1.00  1.00            
ATOM   1052  CD1 LEU B  38      40.514  30.908  15.019  1.00  1.00            
ATOM   1053  CD2 LEU B  38      42.459  32.571  15.039  1.00  1.00            
ATOM   1054    C LEU B  38      43.554  31.332  11.095  1.00  1.00            
ATOM   1055    O LEU B  38      43.279  31.363   9.897  1.00  1.00            
ATOM   1056    N PRO B  39      44.508  30.612  11.612  1.00  1.00            
ATOM   1057   CA PRO B  39      45.319  29.758  10.785  1.00  1.00            
ATOM   1058   CD PRO B  39      45.274  31.174  12.714  1.00  1.00            
ATOM   1059   CB PRO B  39      46.609  29.520  11.564  1.00  1.00            
ATOM   1060   CG PRO B  39      46.730  30.761  12.461  1.00  1.00            
ATOM   1061    C PRO B  39      44.744  28.485  10.260  1.00  1.00            
ATOM   1062    O PRO B  39      43.785  27.961  10.826  1.00  1.00            
ATOM   1063    N GLY B  40      45.343  28.009   9.148  1.00  1.00            
ATOM   1064   CA GLY B  40      44.986  26.745   8.584  1.00  1.00            
ATOM   1065    C GLY B  40      44.611  26.913   7.151  1.00  1.00            
ATOM   1066    O GLY B  40      44.600  28.018   6.611  1.00  1.00            
ATOM   1067    N LYS B  41      44.293  25.774   6.504  1.00  1.00            
ATOM   1068   CA LYS B  41      43.883  25.751   5.131  1.00  1.00            
ATOM   1069   CB LYS B  41      44.018  24.355   4.502  1.00  1.00            
ATOM   1070   CG LYS B  41      43.192  23.288   5.221  1.00  1.00            
ATOM   1071   CD LYS B  41      43.316  21.897   4.597  1.00  1.00            
ATOM   1072   CE LYS B  41      42.916  21.834   3.123  1.00  1.00            
ATOM   1073   NZ LYS B  41      43.233  20.495   2.578  1.00  1.00            
ATOM   1074    C LYS B  41      42.453  26.182   5.096  1.00  1.00            
ATOM   1075    O LYS B  41      41.679  25.840   5.990  1.00  1.00            
ATOM   1076    N TRP B  42      42.047  26.964   4.071  4.00  1.00            
ATOM   1077   CA TRP B  42      40.681  27.397   4.098  4.00  1.00            
ATOM   1078   CB TRP B  42      40.472  28.924   4.090  4.00  1.00            
ATOM   1079   CG TRP B  42      40.733  29.617   2.772  4.00  1.00            
ATOM   1080  CD2 TRP B  42      41.947  30.301   2.423  4.00  1.00            
ATOM   1081  CD1 TRP B  42      39.893  29.757   1.705  4.00  1.00            
ATOM   1082  NE1 TRP B  42      40.506  30.485   0.715  4.00  1.00            
ATOM   1083  CE2 TRP B  42      41.771  30.827   1.142  4.00  1.00            
ATOM   1084  CE3 TRP B  42      43.111  30.480   3.111  4.00  1.00            
ATOM   1085  CZ2 TRP B  42      42.760  31.542   0.530  4.00  1.00            
ATOM   1086  CZ3 TRP B  42      44.107  31.198   2.489  4.00  1.00            
ATOM   1087  CH2 TRP B  42      43.936  31.720   1.223  4.00  1.00            
ATOM   1088    C TRP B  42      39.969  26.864   2.908  4.00  1.00            
ATOM   1089    O TRP B  42      40.509  26.810   1.803  4.00  1.00            
ATOM   1090    N LYS B  43      38.711  26.420   3.128  4.00  1.00            
ATOM   1091   CA LYS B  43      37.882  25.954   2.056  4.00  1.00            
ATOM   1092   CB LYS B  43      37.552  24.460   2.122  4.00  1.00            
ATOM   1093   CG LYS B  43      38.725  23.551   1.744  4.00  1.00            
ATOM   1094   CD LYS B  43      39.894  23.603   2.731  4.00  1.00            
ATOM   1095   CE LYS B  43      39.590  22.926   4.068  4.00  1.00            
ATOM   1096   NZ LYS B  43      39.386  21.472   3.870  4.00  1.00            
ATOM   1097    C LYS B  43      36.608  26.710   2.149  4.00  1.00            
ATOM   1098    O LYS B  43      35.930  26.713   3.180  4.00  1.00            
ATOM   1099    N PRO B  44      36.286  27.376   1.086  4.00  0.00            
ATOM   1100   CA PRO B  44      35.068  28.124   1.110  4.00  0.00            
ATOM   1101   CD PRO B  44      37.326  28.056   0.327  4.00  0.00            
ATOM   1102   CB PRO B  44      35.202  29.186   0.023  4.00  0.00            
ATOM   1103   CG PRO B  44      36.718  29.412  -0.073  4.00  0.00            
ATOM   1104    C PRO B  44      33.885  27.223   0.925  4.00  0.00            
ATOM   1105    O PRO B  44      34.020  26.188   0.280  4.00  0.00            
ATOM   1106    N LYS B  45      32.727  27.598   1.508  4.00  0.00            
ATOM   1107   CA LYS B  45      31.521  26.840   1.317  4.00  0.00            
ATOM   1108   CB LYS B  45      31.243  25.780   2.395  4.00  0.00            
ATOM   1109   CG LYS B  45      30.105  24.834   2.004  4.00  0.00            
ATOM   1110   CD LYS B  45      30.045  23.563   2.850  4.00  0.00            
ATOM   1111   CE LYS B  45      29.675  23.827   4.311  4.00  0.00            
ATOM   1112   NZ LYS B  45      28.378  24.537   4.381  4.00  0.00            
ATOM   1113    C LYS B  45      30.388  27.810   1.312  4.00  0.00            
ATOM   1114    O LYS B  45      30.470  28.858   1.950  4.00  0.00            
ATOM   1115    N MET B  46      29.325  27.511   0.536  4.00  0.00            
ATOM   1116   CA MET B  46      28.152  28.337   0.551  4.00  0.00            
ATOM   1117   CB MET B  46      27.291  28.302  -0.726  4.00  0.00            
ATOM   1118   CG MET B  46      26.060  29.215  -0.622  4.00  0.00            
ATOM   1119   SD MET B  46      24.994  29.267  -2.094  4.00  0.00            
ATOM   1120   CE MET B  46      25.989  30.519  -2.956  4.00  0.00            
ATOM   1121    C MET B  46      27.303  27.810   1.665  4.00  0.00            
ATOM   1122    O MET B  46      27.478  26.664   2.075  4.00  0.00            
ATOM   1123    N ILE B  47      26.370  28.622   2.208  4.00  0.00            
ATOM   1124   CA ILE B  47      25.645  28.134   3.351  4.00  0.00            
ATOM   1125   CB ILE B  47      26.243  28.637   4.656  4.00  0.00            
ATOM   1126  CG1 ILE B  47      27.756  28.377   4.690  4.00  0.00            
ATOM   1127  CG2 ILE B  47      25.581  27.935   5.856  4.00  0.00            
ATOM   1128  CD1 ILE B  47      28.555  29.352   3.837  4.00  0.00            
ATOM   1129    C ILE B  47      24.223  28.588   3.272  4.00  0.00            
ATOM   1130    O ILE B  47      23.862  29.406   2.427  4.00  0.00            
ATOM   1131    N GLY B  48      23.366  28.032   4.155  4.00  0.00            
ATOM   1132   CA GLY B  48      21.988  28.395   4.162  4.00  0.00            
ATOM   1133    C GLY B  48      21.484  28.540   5.557  4.00  0.00            
ATOM   1134    O GLY B  48      22.200  28.294   6.528  4.00  0.00            
ATOM   1135    N GLY B  49      20.206  28.958   5.671  1.00  0.00            
ATOM   1136   CA GLY B  49      19.586  29.143   6.948  1.00  0.00            
ATOM   1137    C GLY B  49      18.539  30.191   6.800  1.00  0.00            
ATOM   1138    O GLY B  49      17.922  30.334   5.746  1.00  0.00            
ATOM   1139    N ILE B  50      18.310  30.945   7.890  1.00  0.00            
ATOM   1140   CA ILE B  50      17.321  31.976   7.882  1.00  0.00            
ATOM   1141   CB ILE B  50      16.922  32.427   9.268  1.00  0.00            
ATOM   1142  CG1 ILE B  50      15.691  33.358   9.255  1.00  0.00            
ATOM   1143  CG2 ILE B  50      18.161  33.042   9.940  1.00  0.00            
ATOM   1144  CD1 ILE B  50      15.924  34.732   8.622  1.00  0.00            
ATOM   1145    C ILE B  50      17.904  33.139   7.147  1.00  0.00            
ATOM   1146    O ILE B  50      19.037  33.547   7.393  1.00  0.00            
ATOM   1147    N GLY B  51      17.132  33.686   6.186  1.00  0.00            
ATOM   1148   CA GLY B  51      17.587  34.814   5.430  1.00  0.00            
ATOM   1149    C GLY B  51      18.568  34.260   4.467  1.00  0.00            
ATOM   1150    O GLY B  51      18.954  33.098   4.588  1.00  0.00            
ATOM   1151    N GLY B  52      18.989  35.060   3.468  1.00  0.00            
ATOM   1152   CA GLY B  52      20.035  34.541   2.645  1.00  0.00            
ATOM   1153    C GLY B  52      21.146  34.422   3.623  1.00  0.00            
ATOM   1154    O GLY B  52      21.486  35.378   4.318  1.00  0.00            
ATOM   1155    N PHE B  53      21.739  33.230   3.701  4.00  0.00            
ATOM   1156   CA PHE B  53      22.718  33.002   4.709  4.00  0.00            
ATOM   1157   CB PHE B  53      22.704  31.532   5.190  4.00  0.00            
ATOM   1158   CG PHE B  53      23.617  31.381   6.356  4.00  0.00            
ATOM   1159  CD1 PHE B  53      23.240  31.802   7.610  4.00  0.00            
ATOM   1160  CD2 PHE B  53      24.858  30.814   6.183  4.00  0.00            
ATOM   1161  CE1 PHE B  53      24.095  31.663   8.676  4.00  0.00            
ATOM   1162  CE2 PHE B  53      25.716  30.671   7.245  4.00  0.00            
ATOM   1163   CZ PHE B  53      25.335  31.098   8.493  4.00  0.00            
ATOM   1164    C PHE B  53      24.053  33.359   4.146  4.00  0.00            
ATOM   1165    O PHE B  53      24.203  33.629   2.955  4.00  0.00            
ATOM   1166    N ILE B  54      25.055  33.390   5.037  4.00  0.00            
ATOM   1167   CA ILE B  54      26.368  33.846   4.750  4.00  0.00            
ATOM   1168   CB ILE B  54      27.068  34.400   5.957  4.00  0.00            
ATOM   1169  CG1 ILE B  54      28.436  34.984   5.563  4.00  0.00            
ATOM   1170  CG2 ILE B  54      27.133  33.290   7.020  4.00  0.00            
ATOM   1171  CD1 ILE B  54      28.344  36.192   4.632  4.00  0.00            
ATOM   1172    C ILE B  54      27.268  32.859   4.121  4.00  0.00            
ATOM   1173    O ILE B  54      27.237  31.671   4.431  4.00  0.00            
ATOM   1174    N LYS B  55      28.081  33.381   3.174  4.00  0.00            
ATOM   1175   CA LYS B  55      29.120  32.641   2.532  4.00  0.00            
ATOM   1176   CB LYS B  55      29.708  33.321   1.285  4.00  0.00            
ATOM   1177   CG LYS B  55      30.326  34.690   1.560  4.00  0.00            
ATOM   1178   CD LYS B  55      31.165  35.213   0.396  4.00  0.00            
ATOM   1179   CE LYS B  55      31.710  36.618   0.639  4.00  0.00            
ATOM   1180   NZ LYS B  55      30.582  37.554   0.840  4.00  0.00            
ATOM   1181    C LYS B  55      30.181  32.492   3.556  4.00  0.00            
ATOM   1182    O LYS B  55      30.325  33.346   4.431  4.00  0.00            
ATOM   1183    N VAL B  56      30.959  31.399   3.495  4.00  0.00            
ATOM   1184   CA VAL B  56      31.831  31.239   4.610  4.00  0.00            
ATOM   1185   CB VAL B  56      31.300  30.247   5.592  4.00  0.00            
ATOM   1186  CG1 VAL B  56      29.934  30.731   6.108  4.00  0.00            
ATOM   1187  CG2 VAL B  56      31.262  28.885   4.879  4.00  0.00            
ATOM   1188    C VAL B  56      33.145  30.698   4.209  4.00  0.00            
ATOM   1189    O VAL B  56      33.336  30.200   3.101  4.00  0.00            
ATOM   1190    N ARG B  57      34.104  30.821   5.145  4.00  0.00            
ATOM   1191   CA ARG B  57      35.381  30.230   4.943  4.00  0.00            
ATOM   1192   CB ARG B  57      36.563  31.207   5.077  4.00  0.00            
ATOM   1193   CG ARG B  57      36.562  32.257   3.962  4.00  0.00            
ATOM   1194   CD ARG B  57      37.832  33.105   3.864  4.00  0.00            
ATOM   1195   NE ARG B  57      37.985  33.839   5.150  4.00  0.00            
ATOM   1196   CZ ARG B  57      38.910  33.423   6.064  4.00  0.00            
ATOM   1197  NH1 ARG B  57      39.754  32.394   5.762  4.00  0.00            
ATOM   1198  NH2 ARG B  57      38.999  34.052   7.271  4.00  0.00            
ATOM   1199    C ARG B  57      35.504  29.146   5.970  4.00  0.00            
ATOM   1200    O ARG B  57      35.564  29.410   7.170  4.00  0.00            
ATOM   1201    N GLN B  58      35.535  27.881   5.500  4.00  1.00            
ATOM   1202   CA GLN B  58      35.577  26.733   6.362  4.00  1.00            
ATOM   1203   CB GLN B  58      35.146  25.434   5.662  4.00  1.00            
ATOM   1204   CG GLN B  58      33.723  25.444   5.108  4.00  1.00            
ATOM   1205   CD GLN B  58      33.569  24.168   4.293  4.00  1.00            
ATOM   1206  OE1 GLN B  58      33.549  24.204   3.063  4.00  1.00            
ATOM   1207  NE2 GLN B  58      33.476  23.005   4.990  4.00  1.00            
ATOM   1208    C GLN B  58      36.989  26.507   6.754  4.00  1.00            
ATOM   1209    O GLN B  58      37.916  26.721   5.976  4.00  1.00            
ATOM   1210    N TYR B  59      37.169  26.068   8.006  4.00  1.00            
ATOM   1211   CA TYR B  59      38.456  25.709   8.498  4.00  1.00            
ATOM   1212   CB TYR B  59      38.931  26.585   9.669  4.00  1.00            
ATOM   1213   CG TYR B  59      40.215  25.998  10.127  4.00  1.00            
ATOM   1214  CD1 TYR B  59      41.353  26.185   9.383  4.00  1.00            
ATOM   1215  CD2 TYR B  59      40.284  25.267  11.290  4.00  1.00            
ATOM   1216  CE1 TYR B  59      42.545  25.644   9.794  4.00  1.00            
ATOM   1217  CE2 TYR B  59      41.478  24.725  11.702  4.00  1.00            
ATOM   1218   CZ TYR B  59      42.611  24.912  10.951  4.00  1.00            
ATOM   1219   OH TYR B  59      43.841  24.358  11.364  4.00  1.00            
ATOM   1220    C TYR B  59      38.276  24.323   9.025  4.00  1.00            
ATOM   1221    O TYR B  59      37.205  23.987   9.523  4.00  1.00            
ATOM   1222    N ASP B  60      39.310  23.469   8.911  4.00  1.00            
ATOM   1223   CA ASP B  60      39.170  22.110   9.354  4.00  1.00            
ATOM   1224   CB ASP B  60      40.144  21.118   8.693  4.00  1.00            
ATOM   1225   CG ASP B  60      39.666  20.858   7.273  4.00  1.00            
ATOM   1226  OD1 ASP B  60      39.310  21.844   6.575  4.00  1.00            
ATOM   1227  OD2 ASP B  60      39.626  19.663   6.876  4.00  1.00            
ATOM   1228    C ASP B  60      39.410  22.049  10.829  4.00  1.00            
ATOM   1229    O ASP B  60      38.706  22.688  11.611  4.00  1.00            
ATOM   1230    N GLN B  61      40.422  21.260  11.245  4.00  1.00            
ATOM   1231   CA GLN B  61      40.641  21.022  12.642  4.00  1.00            
ATOM   1232   CB GLN B  61      41.666  19.913  12.928  4.00  1.00            
ATOM   1233   CG GLN B  61      41.331  18.588  12.251  4.00  1.00            
ATOM   1234   CD GLN B  61      41.662  18.755  10.774  4.00  1.00            
ATOM   1235  OE1 GLN B  61      42.584  19.483  10.411  4.00  1.00            
ATOM   1236  NE2 GLN B  61      40.882  18.069   9.897  4.00  1.00            
ATOM   1237    C GLN B  61      41.178  22.241  13.316  4.00  1.00            
ATOM   1238    O GLN B  61      42.352  22.581  13.177  4.00  1.00            
ATOM   1239    N ILE B  62      40.311  22.939  14.085  4.00  1.00            
ATOM   1240   CA ILE B  62      40.758  24.007  14.924  4.00  1.00            
ATOM   1241   CB ILE B  62      40.276  25.372  14.535  4.00  1.00            
ATOM   1242  CG1 ILE B  62      41.070  26.452  15.288  4.00  1.00            
ATOM   1243  CG2 ILE B  62      38.765  25.417  14.761  4.00  1.00            
ATOM   1244  CD1 ILE B  62      40.937  27.847  14.673  4.00  1.00            
ATOM   1245    C ILE B  62      40.258  23.637  16.271  4.00  1.00            
ATOM   1246    O ILE B  62      39.093  23.287  16.449  4.00  1.00            
ATOM   1247    N PRO B  63      41.126  23.659  17.220  4.00  1.00            
ATOM   1248   CA PRO B  63      40.686  23.297  18.522  4.00  1.00            
ATOM   1249   CD PRO B  63      42.514  23.285  16.995  4.00  1.00            
ATOM   1250   CB PRO B  63      41.921  22.819  19.287  4.00  1.00            
ATOM   1251   CG PRO B  63      43.113  23.246  18.404  4.00  1.00            
ATOM   1252    C PRO B  63      39.894  24.326  19.232  4.00  1.00            
ATOM   1253    O PRO B  63      40.212  25.507  19.133  4.00  1.00            
ATOM   1254    N VAL B  64      38.866  23.882  19.965  4.00  1.00            
ATOM   1255   CA VAL B  64      38.101  24.792  20.751  4.00  1.00            
ATOM   1256   CB VAL B  64      36.714  25.018  20.229  4.00  1.00            
ATOM   1257  CG1 VAL B  64      35.962  25.920  21.223  4.00  1.00            
ATOM   1258  CG2 VAL B  64      36.815  25.601  18.809  4.00  1.00            
ATOM   1259    C VAL B  64      37.964  24.166  22.102  4.00  1.00            
ATOM   1260    O VAL B  64      37.554  23.011  22.215  4.00  1.00            
ATOM   1261    N GLU B  65      38.335  24.904  23.167  4.00  1.00            
ATOM   1262   CA GLU B  65      38.118  24.384  24.484  4.00  1.00            
ATOM   1263   CB GLU B  65      39.378  24.294  25.357  4.00  1.00            
ATOM   1264   CG GLU B  65      40.314  23.187  24.864  4.00  1.00            
ATOM   1265   CD GLU B  65      41.391  22.941  25.909  4.00  1.00            
ATOM   1266  OE1 GLU B  65      41.363  23.632  26.962  4.00  1.00            
ATOM   1267  OE2 GLU B  65      42.253  22.054  25.668  4.00  1.00            
ATOM   1268    C GLU B  65      37.120  25.299  25.109  4.00  1.00            
ATOM   1269    O GLU B  65      37.401  26.471  25.354  4.00  1.00            
ATOM   1270    N ILE B  66      35.907  24.773  25.371  4.00  1.00            
ATOM   1271   CA ILE B  66      34.874  25.609  25.904  4.00  1.00            
ATOM   1272   CB ILE B  66      33.566  25.518  25.168  4.00  1.00            
ATOM   1273  CG1 ILE B  66      32.958  24.107  25.255  4.00  1.00            
ATOM   1274  CG2 ILE B  66      33.817  25.990  23.728  4.00  1.00            
ATOM   1275  CD1 ILE B  66      33.828  23.014  24.637  4.00  1.00            
ATOM   1276    C ILE B  66      34.635  25.215  27.321  4.00  1.00            
ATOM   1277    O ILE B  66      34.322  24.067  27.631  4.00  1.00            
ATOM   1278    N CYS B  67      34.811  26.189  28.231  3.00  1.00            
ATOM   1279   CA CYS B  67      34.569  25.951  29.618  3.00  1.00            
ATOM   1280   CB CYS B  67      33.143  25.446  29.893  3.00  1.00            
ATOM   1281   SG CYS B  67      31.875  26.671  29.450  3.00  1.00            
ATOM   1282    C CYS B  67      35.532  24.896  30.076  3.00  1.00            
ATOM   1283    O CYS B  67      35.350  24.298  31.136  3.00  1.00            
ATOM   1284    N GLY B  68      36.597  24.646  29.288  3.00  1.00            
ATOM   1285   CA GLY B  68      37.624  23.735  29.716  3.00  1.00            
ATOM   1286    C GLY B  68      37.564  22.415  29.004  3.00  1.00            
ATOM   1287    O GLY B  68      38.601  21.778  28.821  3.00  1.00            
ATOM   1288    N HIS B  69      36.376  21.943  28.579  4.00  1.00            
ATOM   1289   CA HIS B  69      36.363  20.674  27.899  4.00  1.00            
ATOM   1290  ND1 HIS B  69      34.931  18.560  25.660  4.00  1.00            
ATOM   1291   CG HIS B  69      34.991  18.733  27.025  4.00  1.00            
ATOM   1292   CB HIS B  69      34.962  20.069  27.710  4.00  1.00            
ATOM   1293  NE2 HIS B  69      35.082  16.529  26.552  4.00  1.00            
ATOM   1294  CD2 HIS B  69      35.084  17.483  27.554  4.00  1.00            
ATOM   1295  CE1 HIS B  69      34.989  17.223  25.432  4.00  1.00            
ATOM   1296    C HIS B  69      36.925  20.925  26.545  4.00  1.00            
ATOM   1297    O HIS B  69      36.798  22.025  26.010  4.00  1.00            
ATOM   1298    N LYS B  70      37.586  19.915  25.952  4.00  1.00            
ATOM   1299   CA LYS B  70      38.156  20.175  24.669  4.00  1.00            
ATOM   1300   CB LYS B  70      39.627  19.743  24.534  4.00  1.00            
ATOM   1301   CG LYS B  70      39.857  18.237  24.649  4.00  1.00            
ATOM   1302   CD LYS B  70      41.248  17.814  24.175  4.00  1.00            
ATOM   1303   CE LYS B  70      41.537  16.322  24.342  4.00  1.00            
ATOM   1304   NZ LYS B  70      42.916  16.023  23.894  4.00  1.00            
ATOM   1305    C LYS B  70      37.360  19.496  23.612  4.00  1.00            
ATOM   1306    O LYS B  70      36.967  18.339  23.747  4.00  1.00            
ATOM   1307    N ALA B  71      37.085  20.246  22.529  4.00  1.00            
ATOM   1308   CA ALA B  71      36.382  19.713  21.405  4.00  1.00            
ATOM   1309   CB ALA B  71      35.010  20.374  21.168  4.00  1.00            
ATOM   1310    C ALA B  71      37.236  20.004  20.223  4.00  1.00            
ATOM   1311    O ALA B  71      37.839  21.072  20.127  4.00  1.00            
ATOM   1312    N ILE B  72      37.334  19.038  19.295  4.00  1.00            
ATOM   1313   CA ILE B  72      38.122  19.273  18.128  4.00  1.00            
ATOM   1314   CB ILE B  72      39.306  18.357  18.030  4.00  1.00            
ATOM   1315  CG1 ILE B  72      38.871  16.890  17.893  4.00  1.00            
ATOM   1316  CG2 ILE B  72      40.172  18.615  19.274  4.00  1.00            
ATOM   1317  CD1 ILE B  72      40.029  15.953  17.552  4.00  1.00            
ATOM   1318    C ILE B  72      37.232  19.064  16.957  4.00  1.00            
ATOM   1319    O ILE B  72      36.450  18.115  16.924  4.00  1.00            
ATOM   1320    N GLY B  73      37.310  19.966  15.961  4.00  1.00            
ATOM   1321   CA GLY B  73      36.420  19.784  14.860  4.00  1.00            
ATOM   1322    C GLY B  73      36.550  20.921  13.907  4.00  1.00            
ATOM   1323    O GLY B  73      37.636  21.454  13.693  4.00  1.00            
ATOM   1324    N THR B  74      35.410  21.323  13.309  4.00  1.00            
ATOM   1325   CA THR B  74      35.471  22.311  12.279  4.00  1.00            
ATOM   1326   CB THR B  74      34.722  21.923  11.036  4.00  1.00            
ATOM   1327  OG1 THR B  74      34.932  22.884  10.014  4.00  1.00            
ATOM   1328  CG2 THR B  74      33.226  21.824  11.372  4.00  1.00            
ATOM   1329    C THR B  74      34.930  23.638  12.722  4.00  1.00            
ATOM   1330    O THR B  74      34.060  23.719  13.590  4.00  1.00            
ATOM   1331    N VAL B  75      35.478  24.725  12.125  4.00  1.00            
ATOM   1332   CA VAL B  75      35.036  26.068  12.394  4.00  1.00            
ATOM   1333   CB VAL B  75      36.014  26.948  13.115  4.00  1.00            
ATOM   1334  CG1 VAL B  75      36.049  26.522  14.590  4.00  1.00            
ATOM   1335  CG2 VAL B  75      37.374  26.873  12.396  4.00  1.00            
ATOM   1336    C VAL B  75      34.658  26.742  11.132  4.00  1.00            
ATOM   1337    O VAL B  75      35.246  26.518  10.075  4.00  1.00            
ATOM   1338    N LEU B  76      33.613  27.583  11.228  4.00  1.00            
ATOM   1339   CA LEU B  76      33.192  28.292  10.071  4.00  1.00            
ATOM   1340   CB LEU B  76      31.747  27.995   9.653  4.00  1.00            
ATOM   1341   CG LEU B  76      31.498  28.463   8.217  4.00  1.00            
ATOM   1342  CD1 LEU B  76      32.467  27.717   7.287  4.00  1.00            
ATOM   1343  CD2 LEU B  76      30.029  28.308   7.794  4.00  1.00            
ATOM   1344    C LEU B  76      33.305  29.748  10.417  4.00  1.00            
ATOM   1345    O LEU B  76      33.052  30.131  11.558  4.00  1.00            
ATOM   1346    N VAL B  77      33.697  30.606   9.448  4.00  1.00            
ATOM   1347   CA VAL B  77      33.911  31.988   9.787  4.00  1.00            
ATOM   1348   CB VAL B  77      35.352  32.394   9.682  4.00  1.00            
ATOM   1349  CG1 VAL B  77      35.770  32.297   8.205  4.00  1.00            
ATOM   1350  CG2 VAL B  77      35.527  33.795  10.294  4.00  1.00            
ATOM   1351    C VAL B  77      33.142  32.888   8.874  4.00  1.00            
ATOM   1352    O VAL B  77      32.775  32.516   7.760  4.00  1.00            
ATOM   1353    N GLY B  78      32.875  34.123   9.359  1.00  1.00            
ATOM   1354   CA GLY B  78      32.172  35.112   8.596  1.00  1.00            
ATOM   1355    C GLY B  78      31.464  36.013   9.566  1.00  1.00            
ATOM   1356    O GLY B  78      31.749  36.019  10.764  1.00  1.00            
ATOM   1357    N PRO B  79      30.545  36.793   9.050  1.00  1.00            
ATOM   1358   CA PRO B  79      29.795  37.697   9.891  1.00  1.00            
ATOM   1359   CD PRO B  79      30.728  37.319   7.713  1.00  1.00            
ATOM   1360   CB PRO B  79      29.162  38.712   8.936  1.00  1.00            
ATOM   1361   CG PRO B  79      30.126  38.736   7.738  1.00  1.00            
ATOM   1362    C PRO B  79      28.812  36.971  10.730  1.00  1.00            
ATOM   1363    O PRO B  79      28.490  35.829  10.398  1.00  1.00            
ATOM   1364    N THR B  80      28.320  37.575  11.833  1.00  1.00            
ATOM   1365   CA THR B  80      27.424  36.737  12.553  1.00  1.00            
ATOM   1366   CB THR B  80      28.012  36.005  13.707  1.00  1.00            
ATOM   1367  OG1 THR B  80      29.179  35.301  13.302  1.00  1.00            
ATOM   1368  CG2 THR B  80      26.938  34.975  14.105  1.00  1.00            
ATOM   1369    C THR B  80      26.165  37.422  12.992  1.00  1.00            
ATOM   1370    O THR B  80      25.162  37.183  12.323  1.00  1.00            
ATOM   1371    N PRO B  81      26.029  38.246  14.014  1.00  1.00            
ATOM   1372   CA PRO B  81      27.036  38.744  14.926  1.00  1.00            
ATOM   1373   CD PRO B  81      24.820  39.054  14.065  1.00  1.00            
ATOM   1374   CB PRO B  81      26.435  39.994  15.576  1.00  1.00            
ATOM   1375   CG PRO B  81      24.921  39.851  15.369  1.00  1.00            
ATOM   1376    C PRO B  81      27.693  37.879  15.952  1.00  1.00            
ATOM   1377    O PRO B  81      28.735  38.299  16.452  1.00  1.00            
ATOM   1378    N VAL B  82      27.171  36.696  16.314  1.00  1.00            
ATOM   1379   CA VAL B  82      27.820  36.144  17.463  1.00  1.00            
ATOM   1380   CB VAL B  82      26.876  35.927  18.614  1.00  1.00            
ATOM   1381  CG1 VAL B  82      25.931  34.771  18.249  1.00  1.00            
ATOM   1382  CG2 VAL B  82      27.684  35.702  19.906  1.00  1.00            
ATOM   1383    C VAL B  82      28.529  34.845  17.236  1.00  1.00            
ATOM   1384    O VAL B  82      28.211  34.064  16.343  1.00  1.00            
ATOM   1385    N ASN B  83      29.545  34.604  18.091  1.00  1.00            
ATOM   1386   CA ASN B  83      30.306  33.392  18.105  1.00  1.00            
ATOM   1387   CB ASN B  83      31.447  33.448  19.129  1.00  1.00            
ATOM   1388   CG ASN B  83      32.340  32.222  18.993  1.00  1.00            
ATOM   1389  OD1 ASN B  83      33.514  32.336  18.644  1.00  1.00            
ATOM   1390  ND2 ASN B  83      31.782  31.017  19.290  1.00  1.00            
ATOM   1391    C ASN B  83      29.341  32.323  18.540  1.00  1.00            
ATOM   1392    O ASN B  83      28.732  32.443  19.603  1.00  1.00            
ATOM   1393    N ILE B  84      29.154  31.255  17.729  4.00  1.00            
ATOM   1394   CA ILE B  84      28.216  30.233  18.118  4.00  1.00            
ATOM   1395   CB ILE B  84      26.933  30.244  17.322  4.00  1.00            
ATOM   1396  CG1 ILE B  84      27.168  29.971  15.827  4.00  1.00            
ATOM   1397  CG2 ILE B  84      26.229  31.584  17.603  4.00  1.00            
ATOM   1398  CD1 ILE B  84      27.417  28.502  15.496  4.00  1.00            
ATOM   1399    C ILE B  84      28.866  28.887  18.034  4.00  1.00            
ATOM   1400    O ILE B  84      29.630  28.605  17.114  4.00  1.00            
ATOM   1401    N ILE B  85      28.595  28.034  19.044  4.00  1.00            
ATOM   1402   CA ILE B  85      29.081  26.686  19.047  4.00  1.00            
ATOM   1403   CB ILE B  85      29.716  26.268  20.346  4.00  1.00            
ATOM   1404  CG1 ILE B  85      30.275  24.840  20.219  4.00  1.00            
ATOM   1405  CG2 ILE B  85      28.710  26.470  21.494  4.00  1.00            
ATOM   1406  CD1 ILE B  85      31.216  24.443  21.356  4.00  1.00            
ATOM   1407    C ILE B  85      27.864  25.842  18.808  4.00  1.00            
ATOM   1408    O ILE B  85      26.876  25.934  19.534  4.00  1.00            
ATOM   1409    N GLY B  86      27.882  25.024  17.739  1.00  1.00            
ATOM   1410   CA GLY B  86      26.707  24.263  17.422  1.00  1.00            
ATOM   1411    C GLY B  86      26.893  22.818  17.769  1.00  1.00            
ATOM   1412    O GLY B  86      27.737  22.457  18.584  1.00  1.00            
ATOM   1413    N ARG B  87      26.100  21.951  17.096  2.00  1.00            
ATOM   1414   CA ARG B  87      26.063  20.529  17.315  2.00  1.00            
ATOM   1415   CB ARG B  87      25.105  19.843  16.328  2.00  1.00            
ATOM   1416   CG ARG B  87      25.161  18.316  16.318  2.00  1.00            
ATOM   1417   CD ARG B  87      24.099  17.702  15.404  2.00  1.00            
ATOM   1418   NE ARG B  87      24.345  18.198  14.019  2.00  1.00            
ATOM   1419   CZ ARG B  87      25.041  17.446  13.117  2.00  1.00            
ATOM   1420  NH1 ARG B  87      25.494  16.203  13.455  2.00  1.00            
ATOM   1421  NH2 ARG B  87      25.264  17.934  11.862  2.00  1.00            
ATOM   1422    C ARG B  87      27.418  19.985  17.101  2.00  1.00            
ATOM   1423    O ARG B  87      27.916  19.216  17.921  2.00  1.00            
ATOM   1424    N ASN B  88      28.055  20.371  15.987  2.00  1.00            
ATOM   1425   CA ASN B  88      29.405  19.947  15.875  2.00  1.00            
ATOM   1426   CB ASN B  88      30.093  20.437  14.587  2.00  1.00            
ATOM   1427   CG ASN B  88      29.338  19.904  13.378  2.00  1.00            
ATOM   1428  OD1 ASN B  88      28.963  18.733  13.327  2.00  1.00            
ATOM   1429  ND2 ASN B  88      29.105  20.794  12.377  2.00  1.00            
ATOM   1430    C ASN B  88      30.020  20.705  16.996  2.00  1.00            
ATOM   1431    O ASN B  88      29.746  21.890  17.166  2.00  1.00            
ATOM   1432    N LEU B  89      30.871  20.036  17.781  2.00  1.00            
ATOM   1433   CA LEU B  89      31.485  20.572  18.956  2.00  1.00            
ATOM   1434   CB LEU B  89      31.883  22.056  18.862  2.00  1.00            
ATOM   1435   CG LEU B  89      33.030  22.330  17.874  2.00  1.00            
ATOM   1436  CD1 LEU B  89      32.617  22.010  16.429  2.00  1.00            
ATOM   1437  CD2 LEU B  89      33.577  23.756  18.038  2.00  1.00            
ATOM   1438    C LEU B  89      30.590  20.403  20.174  2.00  1.00            
ATOM   1439    O LEU B  89      31.106  20.133  21.258  2.00  1.00            
ATOM   1440    N LEU B  90      29.243  20.518  20.070  2.00  1.00            
ATOM   1441   CA LEU B  90      28.406  20.277  21.234  2.00  1.00            
ATOM   1442   CB LEU B  90      26.930  20.677  21.064  2.00  1.00            
ATOM   1443   CG LEU B  90      26.729  22.195  21.104  2.00  1.00            
ATOM   1444  CD1 LEU B  90      25.241  22.583  21.161  2.00  1.00            
ATOM   1445  CD2 LEU B  90      27.586  22.794  22.222  2.00  1.00            
ATOM   1446    C LEU B  90      28.392  18.811  21.524  2.00  1.00            
ATOM   1447    O LEU B  90      28.475  18.382  22.671  2.00  1.00            
ATOM   1448    N THR B  91      28.272  17.987  20.471  3.00  1.00            
ATOM   1449   CA THR B  91      28.175  16.571  20.668  3.00  1.00            
ATOM   1450   CB THR B  91      27.906  15.835  19.386  3.00  1.00            
ATOM   1451  OG1 THR B  91      27.663  14.462  19.654  3.00  1.00            
ATOM   1452  CG2 THR B  91      29.107  15.997  18.439  3.00  1.00            
ATOM   1453    C THR B  91      29.466  16.067  21.249  3.00  1.00            
ATOM   1454    O THR B  91      29.460  15.231  22.151  3.00  1.00            
ATOM   1455    N GLN B  92      30.609  16.587  20.757  3.00  1.00            
ATOM   1456   CA GLN B  92      31.906  16.130  21.175  3.00  1.00            
ATOM   1457   CB GLN B  92      33.025  16.827  20.394  3.00  1.00            
ATOM   1458   CG GLN B  92      34.402  16.192  20.560  3.00  1.00            
ATOM   1459   CD GLN B  92      35.275  16.853  19.511  3.00  1.00            
ATOM   1460  OE1 GLN B  92      34.968  17.949  19.046  3.00  1.00            
ATOM   1461  NE2 GLN B  92      36.376  16.166  19.111  3.00  1.00            
ATOM   1462    C GLN B  92      32.065  16.422  22.641  3.00  1.00            
ATOM   1463    O GLN B  92      32.557  15.577  23.388  3.00  1.00            
ATOM   1464    N ILE B  93      31.640  17.617  23.110  3.00  1.00            
ATOM   1465   CA ILE B  93      31.735  17.888  24.521  3.00  1.00            
ATOM   1466   CB ILE B  93      31.318  19.282  24.928  3.00  1.00            
ATOM   1467  CG1 ILE B  93      31.833  19.606  26.339  3.00  1.00            
ATOM   1468  CG2 ILE B  93      29.792  19.399  24.834  3.00  1.00            
ATOM   1469  CD1 ILE B  93      31.215  18.727  27.425  3.00  1.00            
ATOM   1470    C ILE B  93      30.841  16.879  25.142  3.00  1.00            
ATOM   1471    O ILE B  93      31.149  16.294  26.180  3.00  1.00            
ATOM   1472    N GLY B  94      29.717  16.600  24.461  3.00  1.00            
ATOM   1473   CA GLY B  94      28.822  15.628  24.992  3.00  1.00            
ATOM   1474    C GLY B  94      27.753  16.335  25.743  3.00  1.00            
ATOM   1475    O GLY B  94      27.161  15.785  26.671  3.00  1.00            
ATOM   1476    N CYS B  95      27.479  17.590  25.352  1.00  1.00            
ATOM   1477   CA CYS B  95      26.468  18.339  26.027  1.00  1.00            
ATOM   1478   CB CYS B  95      26.374  19.807  25.579  1.00  1.00            
ATOM   1479   SG CYS B  95      25.827  19.985  23.854  1.00  1.00            
ATOM   1480    C CYS B  95      25.147  17.708  25.761  1.00  1.00            
ATOM   1481    O CYS B  95      24.921  17.109  24.710  1.00  1.00            
ATOM   1482    N THR B  96      24.243  17.812  26.751  4.00  1.00            
ATOM   1483   CA THR B  96      22.937  17.255  26.607  4.00  1.00            
ATOM   1484   CB THR B  96      22.705  16.049  27.473  4.00  1.00            
ATOM   1485  OG1 THR B  96      22.816  16.403  28.843  4.00  1.00            
ATOM   1486  CG2 THR B  96      23.748  14.976  27.116  4.00  1.00            
ATOM   1487    C THR B  96      21.956  18.298  27.036  4.00  1.00            
ATOM   1488    O THR B  96      22.320  19.281  27.679  4.00  1.00            
ATOM   1489    N LEU B  97      20.675  18.122  26.653  4.00  1.00            
ATOM   1490   CA LEU B  97      19.657  19.051  27.055  4.00  1.00            
ATOM   1491   CB LEU B  97      18.735  19.521  25.917  4.00  1.00            
ATOM   1492   CG LEU B  97      19.438  20.392  24.860  4.00  1.00            
ATOM   1493  CD1 LEU B  97      20.520  19.603  24.107  4.00  1.00            
ATOM   1494  CD2 LEU B  97      18.416  21.053  23.920  4.00  1.00            
ATOM   1495    C LEU B  97      18.810  18.354  28.044  4.00  1.00            
ATOM   1496    O LEU B  97      18.602  17.143  27.973  4.00  1.00            
ATOM   1497    N ASN B  98      18.305  19.118  29.019  4.00  1.00            
ATOM   1498   CA ASN B  98      17.512  18.487  30.013  4.00  1.00            
ATOM   1499   CB ASN B  98      18.084  18.657  31.431  4.00  1.00            
ATOM   1500   CG ASN B  98      17.351  17.713  32.372  4.00  1.00            
ATOM   1501  OD1 ASN B  98      16.305  18.050  32.923  4.00  1.00            
ATOM   1502  ND2 ASN B  98      17.917  16.489  32.558  4.00  1.00            
ATOM   1503    C ASN B  98      16.178  19.124  29.984  4.00  1.00            
ATOM   1504    O ASN B  98      16.021  20.269  29.562  4.00  1.00            
ATOM   1505    N PHE B  99      15.164  18.366  30.424  1.00  1.00            
ATOM   1506   CA PHE B  99      13.841  18.890  30.421  1.00  1.00            
ATOM   1507   CB PHE B  99      12.798  17.848  30.878  1.00  1.00            
ATOM   1508   CG PHE B  99      11.426  18.420  30.754  1.00  1.00            
ATOM   1509  CD1 PHE B  99      10.732  18.303  29.571  1.00  1.00            
ATOM   1510  CD2 PHE B  99      10.828  19.066  31.813  1.00  1.00            
ATOM   1511  CE1 PHE B  99       9.466  18.823  29.446  1.00  1.00            
ATOM   1512  CE2 PHE B  99       9.562  19.588  31.693  1.00  1.00            
ATOM   1513   CZ PHE B  99       8.877  19.467  30.508  1.00  1.00            
ATOM   1514    C PHE B  99      13.833  20.059  31.398  1.00  1.00            
ATOM   1515    O PHE B  99      14.815  20.177  32.179  1.00  1.00            
ATOM   1516  OXT PHE B  99      12.856  20.855  31.376  1.00  1.00            
ATOM   1517    N ASN C   1      38.052  13.688  13.541  4.00  0.00            
ATOM   1518   CA ASN C   1      36.997  14.717  13.409  4.00  0.00            
ATOM   1519   CB ASN C   1      37.516  16.102  13.851  4.00  0.00            
ATOM   1520   CG ASN C   1      38.680  16.523  12.963  4.00  0.00            
ATOM   1521  OD1 ASN C   1      38.567  17.464  12.180  4.00  0.00            
ATOM   1522  ND2 ASN C   1      39.839  15.824  13.095  4.00  0.00            
ATOM   1523    C ASN C   1      36.498  14.788  12.017  4.00  0.00            
ATOM   1524    O ASN C   1      36.765  13.892  11.217  4.00  0.00            
ATOM   1525    N VAL C   2      35.740  15.848  11.676  4.00  0.00            
ATOM   1526   CA VAL C   2      35.259  15.783  10.337  4.00  0.00            
ATOM   1527   CB VAL C   2      33.939  15.077  10.189  4.00  0.00            
ATOM   1528  CG1 VAL C   2      34.099  13.609  10.616  4.00  0.00            
ATOM   1529  CG2 VAL C   2      32.878  15.855  10.981  4.00  0.00            
ATOM   1530    C VAL C   2      35.097  17.106   9.702  4.00  0.00            
ATOM   1531    O VAL C   2      35.087  18.157  10.343  4.00  0.00            
ATOM   1532    N VAL C   3      34.986  17.037   8.364  4.00  0.00            
ATOM   1533   CA VAL C   3      34.723  18.174   7.557  4.00  0.00            
ATOM   1534   CB VAL C   3      35.290  18.066   6.175  4.00  0.00            
ATOM   1535  CG1 VAL C   3      36.823  18.025   6.284  4.00  0.00            
ATOM   1536  CG2 VAL C   3      34.698  16.815   5.506  4.00  0.00            
ATOM   1537    C VAL C   3      33.242  18.255   7.443  4.00  0.00            
ATOM   1538    O VAL C   3      32.572  17.256   7.188  4.00  0.00            
ATOM   1539    N ASN C   4      32.679  19.458   7.647  4.00  0.00            
ATOM   1540   CA ASN C   4      31.257  19.553   7.567  4.00  0.00            
ATOM   1541   CB ASN C   4      30.595  20.178   8.806  4.00  0.00            
ATOM   1542   CG ASN C   4      30.684  19.167   9.939  4.00  0.00            
ATOM   1543  OD1 ASN C   4      31.408  19.368  10.912  4.00  0.00            
ATOM   1544  ND2 ASN C   4      29.926  18.044   9.811  4.00  0.00            
ATOM   1545    C ASN C   4      30.919  20.410   6.402  4.00  0.00            
ATOM   1546    O ASN C   4      31.647  21.341   6.059  4.00  0.00            
ATOM   1547    N SER C   5      29.798  20.078   5.742  4.00  0.00            
ATOM   1548   CA SER C   5      29.366  20.842   4.619  4.00  0.00            
ATOM   1549   CB SER C   5      29.787  20.238   3.268  4.00  0.00            
ATOM   1550   OG SER C   5      29.173  18.970   3.093  4.00  0.00            
ATOM   1551    C SER C   5      27.877  20.862   4.660  4.00  0.00            
ATOM   1552    O SER C   5      27.261  20.112   5.418  4.00  0.00            
ATOM   1553    N GLY C   6      27.251  21.746   3.862  4.00  0.00            
ATOM   1554   CA GLY C   6      25.822  21.782   3.879  4.00  0.00            
ATOM   1555    C GLY C   6      25.443  22.241   5.239  4.00  0.00            
ATOM   1556    O GLY C   6      24.423  21.831   5.792  4.00  0.00            
ATOM   1557    N GLY C   7      26.282  23.122   5.808  4.00  0.00            
ATOM   1558   CA GLY C   7      26.091  23.560   7.151  4.00  0.00            
ATOM   1559    C GLY C   7      24.931  24.492   7.257  4.00  0.00            
ATOM   1560    O GLY C   7      24.554  25.154   6.292  4.00  0.00            
ATOM   1561    N MET C   8      24.333  24.553   8.470  4.00  0.00            
ATOM   1562   CA MET C   8      23.244  25.452   8.703  4.00  0.00            
ATOM   1563   CB MET C   8      21.856  24.810   8.564  4.00  0.00            
ATOM   1564   CG MET C   8      21.536  24.401   7.125  4.00  0.00            
ATOM   1565   SD MET C   8      19.902  23.639   6.916  4.00  0.00            
ATOM   1566   CE MET C   8      19.001  25.174   7.283  4.00  0.00            
ATOM   1567    C MET C   8      23.355  26.010  10.070  4.00  0.00            
ATOM   1568    O MET C   8      23.724  25.313  11.015  4.00  0.00            
ATOM   1569    N VAL C   9      23.057  27.315  10.198  4.00  0.00            
ATOM   1570   CA VAL C   9      23.085  27.882  11.503  4.00  0.00            
ATOM   1571   CB VAL C   9      24.348  28.613  11.847  4.00  0.00            
ATOM   1572  CG1 VAL C   9      24.412  29.903  11.021  4.00  0.00            
ATOM   1573  CG2 VAL C   9      24.369  28.855  13.365  4.00  0.00            
ATOM   1574    C VAL C   9      21.965  28.831  11.633  4.00  0.00            
ATOM   1575    O VAL C   9      21.567  29.489  10.673  4.00  0.00            
ATOM   1576    N MET C  10      21.403  28.900  12.847  4.00  0.00            
ATOM   1577   CA MET C  10      20.354  29.838  13.012  4.00  0.00            
ATOM   1578   CB MET C  10      18.942  29.233  12.908  4.00  0.00            
ATOM   1579   CG MET C  10      17.835  30.288  12.960  4.00  0.00            
ATOM   1580   SD MET C  10      16.142  29.635  12.842  4.00  0.00            
ATOM   1581   CE MET C  10      15.353  31.270  12.860  4.00  0.00            
ATOM   1582    C MET C  10      20.474  30.443  14.357  4.00  0.00            
ATOM   1583    O MET C  10      20.721  29.762  15.351  4.00  0.00            
ATOM   1584    N MET C  11      20.318  31.773  14.397  4.00  0.00            
ATOM   1585   CA MET C  11      20.328  32.492  15.626  4.00  0.00            
ATOM   1586   CB MET C  11      21.680  33.149  15.959  4.00  0.00            
ATOM   1587   CG MET C  11      22.742  32.176  16.476  4.00  0.00            
ATOM   1588   SD MET C  11      22.509  31.665  18.207  4.00  0.00            
ATOM   1589   CE MET C  11      20.999  30.700  17.914  4.00  0.00            
ATOM   1590    C MET C  11      19.350  33.593  15.445  4.00  0.00            
ATOM   1591    O MET C  11      19.099  34.030  14.323  4.00  0.00            
ATOM   1592    N VAL C  12      18.731  34.051  16.544  4.00  0.00            
ATOM   1593   CA VAL C  12      17.739  35.049  16.331  4.00  0.00            
ATOM   1594   CB VAL C  12      16.906  35.283  17.565  4.00  0.00            
ATOM   1595  CG1 VAL C  12      17.823  35.385  18.797  4.00  0.00            
ATOM   1596  CG2 VAL C  12      15.992  36.496  17.323  4.00  0.00            
ATOM   1597    C VAL C  12      18.279  36.339  15.766  4.00  0.00            
ATOM   1598    O VAL C  12      17.961  36.465  14.597  4.00  0.00            
ATOM   1599    N PRO C  13      19.009  37.346  16.270  4.00  0.00            
ATOM   1600   CA PRO C  13      19.302  37.698  17.648  4.00  0.00            
ATOM   1601   CD PRO C  13      19.837  38.107  15.348  4.00  0.00            
ATOM   1602   CB PRO C  13      20.485  38.665  17.606  4.00  0.00            
ATOM   1603   CG PRO C  13      20.437  39.247  16.187  4.00  0.00            
ATOM   1604    C PRO C  13      18.097  38.281  18.354  4.00  0.00            
ATOM   1605    O PRO C  13      17.959  38.059  19.557  4.00  0.00            
ATOM   1606    N GLY C  14      17.223  39.032  17.636  4.00  0.00            
ATOM   1607   CA GLY C  14      16.004  39.600  18.176  4.00  0.00            
ATOM   1608    C GLY C  14      16.152  41.074  18.441  4.00  0.00            
ATOM   1609    O GLY C  14      16.667  41.475  19.483  4.00  0.00            
ATOM   1610    N ALA C  15      15.703  41.924  17.485  4.00  0.00            
ATOM   1611   CA ALA C  15      15.712  43.361  17.633  4.00  0.00            
ATOM   1612   CB ALA C  15      15.434  44.100  16.309  4.00  0.00            
ATOM   1613    C ALA C  15      14.691  43.830  18.615  4.00  0.00            
ATOM   1614    O ALA C  15      14.993  44.616  19.511  4.00  0.00            
ATOM   1615    N GLY C  16      13.451  43.322  18.487  4.00  0.00            
ATOM   1616   CA GLY C  16      12.385  43.819  19.304  4.00  0.00            
ATOM   1617    C GLY C  16      11.676  44.874  18.458  4.00  0.00            
ATOM   1618    O GLY C  16      11.239  44.528  17.328  4.00  0.00            
ATOM   1619  OXT GLY C  16      11.569  46.040  18.925  4.00  0.00            
END
