# Supplementary material for: Integrative modeling of diverse protein-peptide systems using CABS-dock
Source: PLoS Comput Biol. 2023 Jul 5;19(7):e1011275. doi: 10.1371/journal.pcbi.1011275 (PMC10351741; doi:10.1371/journal.pcbi.1011275)
Supplement: S1 File — Files in pdb format containing atomic coordinates of the structures obtained in this study: the highest-scored amyloid models and 10 examples of the docked peptide for each enzyme-substrate complex. (ZIP) [file pcbi.1011275.s006.zip › 15_HIV1_NVVNSGGMVMMVPGAG/919.pdb]

CRYST1    0.000    0.000    0.000   0.00   0.00   0.00 P 1           1
ATOM      1    N PRO A   1      13.543  14.783  30.588  1.00  1.00            
ATOM      2   CA PRO A   1      14.106  13.938  29.503  1.00  1.00            
ATOM      3   CD PRO A   1      12.094  15.063  30.302  1.00  1.00            
ATOM      4   CB PRO A   1      13.043  13.875  28.408  1.00  1.00            
ATOM      5   CG PRO A   1      11.719  14.138  29.136  1.00  1.00            
ATOM      6    C PRO A   1      15.374  14.589  29.063  1.00  1.00            
ATOM      7    O PRO A   1      15.445  15.816  29.055  1.00  1.00            
ATOM      8    N GLN A   2      16.396  13.791  28.708  4.00  1.00            
ATOM      9   CA GLN A   2      17.625  14.370  28.258  4.00  1.00            
ATOM     10   CB GLN A   2      18.860  13.594  28.739  4.00  1.00            
ATOM     11   CG GLN A   2      18.911  12.174  28.172  4.00  1.00            
ATOM     12   CD GLN A   2      20.136  11.472  28.737  4.00  1.00            
ATOM     13  OE1 GLN A   2      20.593  11.784  29.836  4.00  1.00            
ATOM     14  NE2 GLN A   2      20.681  10.493  27.969  4.00  1.00            
ATOM     15    C GLN A   2      17.604  14.287  26.771  4.00  1.00            
ATOM     16    O GLN A   2      17.178  13.278  26.210  4.00  1.00            
ATOM     17    N ILE A   3      18.041  15.360  26.082  4.00  1.00            
ATOM     18   CA ILE A   3      18.033  15.293  24.652  4.00  1.00            
ATOM     19   CB ILE A   3      17.241  16.379  23.980  4.00  1.00            
ATOM     20  CG1 ILE A   3      17.797  17.777  24.306  4.00  1.00            
ATOM     21  CG2 ILE A   3      15.767  16.173  24.357  4.00  1.00            
ATOM     22  CD1 ILE A   3      17.238  18.877  23.406  4.00  1.00            
ATOM     23    C ILE A   3      19.433  15.375  24.156  4.00  1.00            
ATOM     24    O ILE A   3      20.139  16.358  24.377  4.00  1.00            
ATOM     25    N THR A   4      19.872  14.318  23.453  1.00  1.00            
ATOM     26   CA THR A   4      21.200  14.353  22.936  1.00  1.00            
ATOM     27   CB THR A   4      21.765  13.001  22.617  1.00  1.00            
ATOM     28  OG1 THR A   4      23.143  13.114  22.299  1.00  1.00            
ATOM     29  CG2 THR A   4      20.990  12.402  21.430  1.00  1.00            
ATOM     30    C THR A   4      21.152  15.150  21.668  1.00  1.00            
ATOM     31    O THR A   4      20.173  15.128  20.923  1.00  1.00            
ATOM     32    N LEU A   5      22.239  15.897  21.425  1.00  1.00            
ATOM     33   CA LEU A   5      22.395  16.838  20.358  1.00  1.00            
ATOM     34   CB LEU A   5      23.556  17.823  20.589  1.00  1.00            
ATOM     35   CG LEU A   5      23.268  18.859  21.696  1.00  1.00            
ATOM     36  CD1 LEU A   5      22.126  19.803  21.286  1.00  1.00            
ATOM     37  CD2 LEU A   5      23.023  18.186  23.057  1.00  1.00            
ATOM     38    C LEU A   5      22.552  16.291  18.967  1.00  1.00            
ATOM     39    O LEU A   5      22.154  16.990  18.037  1.00  1.00            
ATOM     40    N TRP A   6      23.114  15.075  18.759  1.00  1.00            
ATOM     41   CA TRP A   6      23.484  14.650  17.422  1.00  1.00            
ATOM     42   CB TRP A   6      23.981  13.197  17.319  1.00  1.00            
ATOM     43   CG TRP A   6      24.345  12.818  15.900  1.00  1.00            
ATOM     44  CD2 TRP A   6      23.434  12.195  14.979  1.00  1.00            
ATOM     45  CD1 TRP A   6      25.519  12.988  15.226  1.00  1.00            
ATOM     46  NE1 TRP A   6      25.394  12.517  13.938  1.00  1.00            
ATOM     47  CE2 TRP A   6      24.117  12.026  13.774  1.00  1.00            
ATOM     48  CE3 TRP A   6      22.135  11.802  15.125  1.00  1.00            
ATOM     49  CZ2 TRP A   6      23.504  11.457  12.692  1.00  1.00            
ATOM     50  CZ3 TRP A   6      21.524  11.225  14.033  1.00  1.00            
ATOM     51  CH2 TRP A   6      22.195  11.057  12.840  1.00  1.00            
ATOM     52    C TRP A   6      22.334  14.767  16.486  1.00  1.00            
ATOM     53    O TRP A   6      22.473  15.338  15.405  1.00  1.00            
ATOM     54    N LYS A   7      21.158  14.255  16.861  1.00  1.00            
ATOM     55   CA LYS A   7      20.080  14.450  15.950  1.00  1.00            
ATOM     56   CB LYS A   7      18.871  13.534  16.214  1.00  1.00            
ATOM     57   CG LYS A   7      18.226  13.739  17.586  1.00  1.00            
ATOM     58   CD LYS A   7      16.851  13.080  17.706  1.00  1.00            
ATOM     59   CE LYS A   7      16.897  11.554  17.619  1.00  1.00            
ATOM     60   NZ LYS A   7      15.527  11.004  17.703  1.00  1.00            
ATOM     61    C LYS A   7      19.635  15.864  16.102  1.00  1.00            
ATOM     62    O LYS A   7      19.833  16.477  17.151  1.00  1.00            
ATOM     63    N ARG A   8      19.031  16.444  15.043  1.00  1.00            
ATOM     64   CA ARG A   8      18.601  17.815  15.156  1.00  1.00            
ATOM     65   CB ARG A   8      18.000  18.378  13.869  1.00  1.00            
ATOM     66   CG ARG A   8      19.045  18.553  12.763  1.00  1.00            
ATOM     67   CD ARG A   8      18.468  19.045  11.437  1.00  1.00            
ATOM     68   NE ARG A   8      17.618  20.231  11.736  1.00  1.00            
ATOM     69   CZ ARG A   8      16.493  20.458  10.999  1.00  1.00            
ATOM     70  NH1 ARG A   8      16.160  19.605   9.986  1.00  1.00            
ATOM     71  NH2 ARG A   8      15.690  21.524  11.283  1.00  1.00            
ATOM     72    C ARG A   8      17.594  17.826  16.236  1.00  1.00            
ATOM     73    O ARG A   8      16.682  17.002  16.268  1.00  1.00            
ATOM     74    N PRO A   9      17.800  18.726  17.153  1.00  1.00            
ATOM     75   CA PRO A   9      16.898  18.860  18.251  1.00  1.00            
ATOM     76   CD PRO A   9      18.506  19.969  16.873  1.00  1.00            
ATOM     77   CB PRO A   9      17.361  20.096  19.012  1.00  1.00            
ATOM     78   CG PRO A   9      17.950  20.974  17.889  1.00  1.00            
ATOM     79    C PRO A   9      15.542  19.062  17.648  1.00  1.00            
ATOM     80    O PRO A   9      15.324  20.102  17.032  1.00  1.00            
ATOM     81    N LEU A  10      14.618  18.088  17.802  4.00  1.00            
ATOM     82   CA LEU A  10      13.287  18.261  17.291  4.00  1.00            
ATOM     83   CB LEU A  10      12.963  17.527  15.974  4.00  1.00            
ATOM     84   CG LEU A  10      13.444  18.257  14.702  4.00  1.00            
ATOM     85  CD1 LEU A  10      14.972  18.386  14.638  4.00  1.00            
ATOM     86  CD2 LEU A  10      12.844  17.621  13.438  4.00  1.00            
ATOM     87    C LEU A  10      12.319  17.785  18.325  4.00  1.00            
ATOM     88    O LEU A  10      12.486  16.713  18.904  4.00  1.00            
ATOM     89    N VAL A  11      11.277  18.594  18.599  4.00  1.00            
ATOM     90   CA VAL A  11      10.283  18.192  19.550  4.00  1.00            
ATOM     91   CB VAL A  11      10.309  18.987  20.824  4.00  1.00            
ATOM     92  CG1 VAL A  11       9.127  18.540  21.700  4.00  1.00            
ATOM     93  CG2 VAL A  11      11.681  18.801  21.492  4.00  1.00            
ATOM     94    C VAL A  11       8.952  18.428  18.908  4.00  1.00            
ATOM     95    O VAL A  11       8.769  19.415  18.197  4.00  1.00            
ATOM     96    N THR A  12       7.980  17.516  19.125  4.00  1.00            
ATOM     97   CA THR A  12       6.684  17.738  18.551  4.00  1.00            
ATOM     98   CB THR A  12       5.754  16.559  18.619  4.00  1.00            
ATOM     99  OG1 THR A  12       5.504  16.208  19.972  4.00  1.00            
ATOM    100  CG2 THR A  12       6.380  15.376  17.862  4.00  1.00            
ATOM    101    C THR A  12       6.068  18.828  19.367  4.00  1.00            
ATOM    102    O THR A  12       6.164  18.819  20.594  4.00  1.00            
ATOM    103    N ILE A  13       5.429  19.816  18.710  4.00  1.00            
ATOM    104   CA ILE A  13       4.862  20.887  19.476  4.00  1.00            
ATOM    105   CB ILE A  13       5.622  22.180  19.383  4.00  1.00            
ATOM    106  CG1 ILE A  13       5.597  22.712  17.939  4.00  1.00            
ATOM    107  CG2 ILE A  13       7.035  21.944  19.944  4.00  1.00            
ATOM    108  CD1 ILE A  13       6.099  24.148  17.790  4.00  1.00            
ATOM    109    C ILE A  13       3.494  21.166  18.988  4.00  1.00            
ATOM    110    O ILE A  13       3.140  20.862  17.851  4.00  1.00            
ATOM    111    N ARG A  14       2.677  21.741  19.885  4.00  1.00            
ATOM    112   CA ARG A  14       1.361  22.104  19.493  4.00  1.00            
ATOM    113   CB ARG A  14       0.245  21.383  20.269  4.00  1.00            
ATOM    114   CG ARG A  14       0.025  19.943  19.797  4.00  1.00            
ATOM    115   CD ARG A  14      -1.218  19.282  20.396  4.00  1.00            
ATOM    116   NE ARG A  14      -1.481  18.033  19.624  4.00  1.00            
ATOM    117   CZ ARG A  14      -0.891  16.855  19.981  4.00  1.00            
ATOM    118  NH1 ARG A  14      -0.059  16.805  21.061  4.00  1.00            
ATOM    119  NH2 ARG A  14      -1.137  15.724  19.255  4.00  1.00            
ATOM    120    C ARG A  14       1.199  23.575  19.692  4.00  1.00            
ATOM    121    O ARG A  14       1.735  24.164  20.630  4.00  1.00            
ATOM    122    N ILE A  15       0.449  24.190  18.764  4.00  1.00            
ATOM    123   CA ILE A  15       0.118  25.583  18.744  4.00  1.00            
ATOM    124   CB ILE A  15       0.767  26.348  17.629  4.00  1.00            
ATOM    125  CG1 ILE A  15       0.310  25.824  16.263  4.00  1.00            
ATOM    126  CG2 ILE A  15       2.290  26.285  17.826  4.00  1.00            
ATOM    127  CD1 ILE A  15       0.729  26.754  15.128  4.00  1.00            
ATOM    128    C ILE A  15      -1.344  25.560  18.520  4.00  1.00            
ATOM    129    O ILE A  15      -1.964  24.523  18.744  4.00  1.00            
ATOM    130    N GLY A  16      -1.950  26.696  18.133  3.00  1.00            
ATOM    131   CA GLY A  16      -3.366  26.664  17.936  3.00  1.00            
ATOM    132    C GLY A  16      -3.689  25.623  16.905  3.00  1.00            
ATOM    133    O GLY A  16      -3.521  25.841  15.707  3.00  1.00            
ATOM    134    N GLY A  17      -4.172  24.455  17.374  3.00  1.00            
ATOM    135   CA GLY A  17      -4.638  23.374  16.558  3.00  1.00            
ATOM    136    C GLY A  17      -3.578  22.850  15.644  3.00  1.00            
ATOM    137    O GLY A  17      -3.909  22.302  14.594  3.00  1.00            
ATOM    138    N GLN A  18      -2.281  22.971  15.974  4.00  1.00            
ATOM    139   CA GLN A  18      -1.399  22.438  14.978  4.00  1.00            
ATOM    140   CB GLN A  18      -0.788  23.502  14.057  4.00  1.00            
ATOM    141   CG GLN A  18      -0.126  22.878  12.830  4.00  1.00            
ATOM    142   CD GLN A  18      -1.231  22.182  12.046  4.00  1.00            
ATOM    143  OE1 GLN A  18      -1.021  21.129  11.444  4.00  1.00            
ATOM    144  NE2 GLN A  18      -2.447  22.787  12.055  4.00  1.00            
ATOM    145    C GLN A  18      -0.285  21.692  15.615  4.00  1.00            
ATOM    146    O GLN A  18       0.110  21.961  16.748  4.00  1.00            
ATOM    147    N LEU A  19       0.227  20.691  14.878  4.00  1.00            
ATOM    148   CA LEU A  19       1.365  19.965  15.335  4.00  1.00            
ATOM    149   CB LEU A  19       1.256  18.439  15.118  4.00  1.00            
ATOM    150   CG LEU A  19       1.283  17.950  13.655  4.00  1.00            
ATOM    151  CD1 LEU A  19       2.703  17.960  13.065  4.00  1.00            
ATOM    152  CD2 LEU A  19       0.596  16.582  13.519  4.00  1.00            
ATOM    153    C LEU A  19       2.486  20.520  14.544  4.00  1.00            
ATOM    154    O LEU A  19       2.389  20.662  13.326  4.00  1.00            
ATOM    155    N LYS A  20       3.568  20.923  15.224  4.00  1.00            
ATOM    156   CA LYS A  20       4.621  21.481  14.448  4.00  1.00            
ATOM    157   CB LYS A  20       4.642  23.023  14.414  4.00  1.00            
ATOM    158   CG LYS A  20       3.599  23.626  13.465  4.00  1.00            
ATOM    159   CD LYS A  20       3.487  25.152  13.536  4.00  1.00            
ATOM    160   CE LYS A  20       2.572  25.749  12.461  4.00  1.00            
ATOM    161   NZ LYS A  20       2.629  27.228  12.506  4.00  1.00            
ATOM    162    C LYS A  20       5.929  21.016  14.984  4.00  1.00            
ATOM    163    O LYS A  20       6.059  20.669  16.157  4.00  1.00            
ATOM    164    N GLU A  21       6.937  20.969  14.096  4.00  1.00            
ATOM    165   CA GLU A  21       8.247  20.591  14.516  4.00  1.00            
ATOM    166   CB GLU A  21       9.175  20.248  13.342  4.00  1.00            
ATOM    167   CG GLU A  21       9.367  21.427  12.386  4.00  1.00            
ATOM    168   CD GLU A  21      10.111  20.918  11.162  4.00  1.00            
ATOM    169  OE1 GLU A  21      10.312  19.678  11.072  4.00  1.00            
ATOM    170  OE2 GLU A  21      10.484  21.759  10.301  4.00  1.00            
ATOM    171    C GLU A  21       8.820  21.791  15.204  4.00  1.00            
ATOM    172    O GLU A  21       8.659  22.917  14.733  4.00  1.00            
ATOM    173    N ALA A  22       9.488  21.586  16.356  4.00  1.00            
ATOM    174   CA ALA A  22      10.092  22.693  17.040  4.00  1.00            
ATOM    175   CB ALA A  22       9.548  22.920  18.460  4.00  1.00            
ATOM    176    C ALA A  22      11.549  22.356  17.169  4.00  1.00            
ATOM    177    O ALA A  22      11.921  21.219  17.456  4.00  1.00            
ATOM    178    N LEU A  23      12.409  23.363  16.934  4.00  1.00            
ATOM    179   CA LEU A  23      13.838  23.238  16.904  4.00  1.00            
ATOM    180   CB LEU A  23      14.537  24.438  16.255  4.00  1.00            
ATOM    181   CG LEU A  23      14.311  24.500  14.738  4.00  1.00            
ATOM    182  CD1 LEU A  23      15.062  25.685  14.120  4.00  1.00            
ATOM    183  CD2 LEU A  23      14.665  23.164  14.069  4.00  1.00            
ATOM    184    C LEU A  23      14.503  23.008  18.235  4.00  1.00            
ATOM    185    O LEU A  23      15.510  22.309  18.288  4.00  1.00            
ATOM    186    N LEU A  24      13.979  23.540  19.355  4.00  1.00            
ATOM    187   CA LEU A  24      14.676  23.412  20.615  4.00  1.00            
ATOM    188   CB LEU A  24      14.756  21.947  21.093  4.00  1.00            
ATOM    189   CG LEU A  24      15.187  21.757  22.562  4.00  1.00            
ATOM    190  CD1 LEU A  24      16.636  22.196  22.806  4.00  1.00            
ATOM    191  CD2 LEU A  24      14.195  22.431  23.522  4.00  1.00            
ATOM    192    C LEU A  24      16.037  24.008  20.544  4.00  1.00            
ATOM    193    O LEU A  24      17.042  23.326  20.349  4.00  1.00            
ATOM    194    N ASP A  25      16.067  25.355  20.636  1.00  1.00            
ATOM    195   CA ASP A  25      17.310  26.054  20.591  1.00  1.00            
ATOM    196   CB ASP A  25      17.420  27.084  19.456  1.00  1.00            
ATOM    197   CG ASP A  25      17.707  26.372  18.148  1.00  1.00            
ATOM    198  OD1 ASP A  25      17.392  25.157  18.029  1.00  1.00            
ATOM    199  OD2 ASP A  25      18.252  27.056  17.243  1.00  1.00            
ATOM    200    C ASP A  25      17.603  26.833  21.829  1.00  1.00            
ATOM    201    O ASP A  25      16.719  27.349  22.510  1.00  1.00            
ATOM    202    N THR A  26      18.914  26.886  22.132  3.00  1.00            
ATOM    203   CA THR A  26      19.502  27.784  23.080  3.00  1.00            
ATOM    204   CB THR A  26      20.540  27.151  23.958  3.00  1.00            
ATOM    205  OG1 THR A  26      19.966  26.107  24.729  3.00  1.00            
ATOM    206  CG2 THR A  26      21.139  28.233  24.872  3.00  1.00            
ATOM    207    C THR A  26      20.219  28.672  22.120  3.00  1.00            
ATOM    208    O THR A  26      20.945  28.180  21.256  3.00  1.00            
ATOM    209    N GLY A  27      20.047  29.997  22.215  3.00  1.00            
ATOM    210   CA GLY A  27      20.671  30.797  21.205  3.00  1.00            
ATOM    211    C GLY A  27      19.641  31.666  20.561  3.00  1.00            
ATOM    212    O GLY A  27      19.960  32.769  20.118  3.00  1.00            
ATOM    213    N ALA A  28      18.375  31.216  20.487  1.00  1.00            
ATOM    214   CA ALA A  28      17.395  32.095  19.921  1.00  1.00            
ATOM    215   CB ALA A  28      16.360  31.378  19.040  1.00  1.00            
ATOM    216    C ALA A  28      16.669  32.687  21.067  1.00  1.00            
ATOM    217    O ALA A  28      16.002  31.988  21.828  1.00  1.00            
ATOM    218    N ASP A  29      16.804  34.010  21.230  1.00  1.00            
ATOM    219   CA ASP A  29      16.169  34.603  22.355  1.00  1.00            
ATOM    220   CB ASP A  29      16.559  36.077  22.564  1.00  1.00            
ATOM    221   CG ASP A  29      17.948  36.101  23.186  1.00  1.00            
ATOM    222  OD1 ASP A  29      18.261  35.159  23.963  1.00  1.00            
ATOM    223  OD2 ASP A  29      18.714  37.058  22.896  1.00  1.00            
ATOM    224    C ASP A  29      14.702  34.530  22.227  1.00  1.00            
ATOM    225    O ASP A  29      14.008  34.042  23.117  1.00  1.00            
ATOM    226    N ASP A  30      14.187  35.002  21.090  1.00  1.00            
ATOM    227   CA ASP A  30      12.774  34.982  20.977  1.00  1.00            
ATOM    228   CB ASP A  30      12.194  36.164  20.185  1.00  1.00            
ATOM    229   CG ASP A  30      12.340  37.400  21.063  1.00  1.00            
ATOM    230  OD1 ASP A  30      12.532  37.227  22.296  1.00  1.00            
ATOM    231  OD2 ASP A  30      12.260  38.532  20.516  1.00  1.00            
ATOM    232    C ASP A  30      12.376  33.722  20.308  1.00  1.00            
ATOM    233    O ASP A  30      13.217  32.936  19.876  1.00  1.00            
ATOM    234    N THR A  31      11.055  33.495  20.220  1.00  1.00            
ATOM    235   CA THR A  31      10.610  32.309  19.568  1.00  1.00            
ATOM    236   CB THR A  31       9.508  31.571  20.272  1.00  1.00            
ATOM    237  OG1 THR A  31       8.367  32.404  20.412  1.00  1.00            
ATOM    238  CG2 THR A  31      10.007  31.088  21.641  1.00  1.00            
ATOM    239    C THR A  31      10.068  32.694  18.240  1.00  1.00            
ATOM    240    O THR A  31       9.332  33.671  18.113  1.00  1.00            
ATOM    241    N VAL A  32      10.440  31.931  17.196  4.00  1.00            
ATOM    242   CA VAL A  32       9.910  32.272  15.920  4.00  1.00            
ATOM    243   CB VAL A  32      10.898  32.793  14.906  4.00  1.00            
ATOM    244  CG1 VAL A  32      11.597  34.027  15.501  4.00  1.00            
ATOM    245  CG2 VAL A  32      11.829  31.668  14.426  4.00  1.00            
ATOM    246    C VAL A  32       9.253  31.080  15.344  4.00  1.00            
ATOM    247    O VAL A  32       9.648  29.946  15.597  4.00  1.00            
ATOM    248    N LEU A  33       8.182  31.319  14.576  4.00  1.00            
ATOM    249   CA LEU A  33       7.514  30.225  13.963  4.00  1.00            
ATOM    250   CB LEU A  33       6.111  29.951  14.539  4.00  1.00            
ATOM    251   CG LEU A  33       6.106  29.492  16.010  4.00  1.00            
ATOM    252  CD1 LEU A  33       4.674  29.240  16.511  4.00  1.00            
ATOM    253  CD2 LEU A  33       7.022  28.277  16.224  4.00  1.00            
ATOM    254    C LEU A  33       7.329  30.582  12.531  4.00  1.00            
ATOM    255    O LEU A  33       7.416  31.749  12.151  4.00  1.00            
ATOM    256    N GLU A  34       7.101  29.563  11.686  4.00  1.00            
ATOM    257   CA GLU A  34       6.814  29.844  10.317  4.00  1.00            
ATOM    258   CB GLU A  34       6.734  28.601   9.416  4.00  1.00            
ATOM    259   CG GLU A  34       6.271  28.919   7.991  4.00  1.00            
ATOM    260   CD GLU A  34       7.365  29.724   7.307  4.00  1.00            
ATOM    261  OE1 GLU A  34       8.532  29.645   7.773  4.00  1.00            
ATOM    262  OE2 GLU A  34       7.049  30.427   6.311  4.00  1.00            
ATOM    263    C GLU A  34       5.463  30.467  10.344  4.00  1.00            
ATOM    264    O GLU A  34       4.721  30.313  11.312  4.00  1.00            
ATOM    265    N GLU A  35       5.107  31.210   9.285  1.00  1.00            
ATOM    266   CA GLU A  35       3.879  31.927   9.388  1.00  1.00            
ATOM    267   CB GLU A  35       3.699  33.019   8.323  1.00  1.00            
ATOM    268   CG GLU A  35       2.549  33.968   8.661  1.00  1.00            
ATOM    269   CD GLU A  35       2.765  35.270   7.905  1.00  1.00            
ATOM    270  OE1 GLU A  35       3.045  35.209   6.679  1.00  1.00            
ATOM    271  OE2 GLU A  35       2.659  36.347   8.552  1.00  1.00            
ATOM    272    C GLU A  35       2.704  31.036   9.372  1.00  1.00            
ATOM    273    O GLU A  35       2.509  30.224   8.470  1.00  1.00            
ATOM    274    N MET A  36       1.888  31.190  10.426  1.00  1.00            
ATOM    275   CA MET A  36       0.651  30.499  10.481  1.00  1.00            
ATOM    276   CB MET A  36       0.534  29.436  11.585  1.00  1.00            
ATOM    277   CG MET A  36      -0.757  28.622  11.462  1.00  1.00            
ATOM    278   SD MET A  36      -0.828  27.145  12.513  1.00  1.00            
ATOM    279   CE MET A  36      -2.466  26.638  11.919  1.00  1.00            
ATOM    280    C MET A  36      -0.364  31.544  10.744  1.00  1.00            
ATOM    281    O MET A  36      -0.129  32.467  11.524  1.00  1.00            
ATOM    282    N ASN A  37      -1.526  31.437  10.082  1.00  1.00            
ATOM    283   CA ASN A  37      -2.492  32.463  10.280  1.00  1.00            
ATOM    284   CB ASN A  37      -3.470  32.636   9.100  1.00  1.00            
ATOM    285   CG ASN A  37      -4.214  31.329   8.866  1.00  1.00            
ATOM    286  OD1 ASN A  37      -3.659  30.362   8.346  1.00  1.00            
ATOM    287  ND2 ASN A  37      -5.510  31.300   9.275  1.00  1.00            
ATOM    288    C ASN A  37      -3.250  32.158  11.531  1.00  1.00            
ATOM    289    O ASN A  37      -4.061  31.235  11.593  1.00  1.00            
ATOM    290    N LEU A  38      -2.963  32.937  12.586  1.00  1.00            
ATOM    291   CA LEU A  38      -3.651  32.780  13.827  1.00  1.00            
ATOM    292   CB LEU A  38      -2.698  32.519  15.010  1.00  1.00            
ATOM    293   CG LEU A  38      -1.846  31.246  14.828  1.00  1.00            
ATOM    294  CD1 LEU A  38      -0.952  30.978  16.050  1.00  1.00            
ATOM    295  CD2 LEU A  38      -2.719  30.038  14.445  1.00  1.00            
ATOM    296    C LEU A  38      -4.318  34.103  14.055  1.00  1.00            
ATOM    297    O LEU A  38      -3.747  35.144  13.733  1.00  1.00            
ATOM    298    N PRO A  39      -5.525  34.112  14.548  1.00  1.00            
ATOM    299   CA PRO A  39      -6.169  35.383  14.760  1.00  1.00            
ATOM    300   CD PRO A  39      -6.483  33.103  14.117  1.00  1.00            
ATOM    301   CB PRO A  39      -7.657  35.080  14.900  1.00  1.00            
ATOM    302   CG PRO A  39      -7.845  33.819  14.042  1.00  1.00            
ATOM    303    C PRO A  39      -5.598  36.084  15.954  1.00  1.00            
ATOM    304    O PRO A  39      -5.080  35.417  16.847  1.00  1.00            
ATOM    305    N GLY A  40      -5.669  37.435  15.982  1.00  1.00            
ATOM    306   CA GLY A  40      -5.176  38.151  17.121  1.00  1.00            
ATOM    307    C GLY A  40      -4.555  39.429  16.653  1.00  1.00            
ATOM    308    O GLY A  40      -4.464  39.688  15.454  1.00  1.00            
ATOM    309    N LYS A  41      -4.110  40.263  17.614  1.00  1.00            
ATOM    310   CA LYS A  41      -3.475  41.516  17.315  1.00  1.00            
ATOM    311   CB LYS A  41      -3.399  42.473  18.517  1.00  1.00            
ATOM    312   CG LYS A  41      -4.745  43.089  18.900  1.00  1.00            
ATOM    313   CD LYS A  41      -5.320  43.995  17.812  1.00  1.00            
ATOM    314   CE LYS A  41      -4.461  45.234  17.553  1.00  1.00            
ATOM    315   NZ LYS A  41      -4.329  46.024  18.797  1.00  1.00            
ATOM    316    C LYS A  41      -2.069  41.213  16.906  1.00  1.00            
ATOM    317    O LYS A  41      -1.524  40.175  17.277  1.00  1.00            
ATOM    318    N TRP A  42      -1.445  42.093  16.094  1.00  1.00            
ATOM    319   CA TRP A  42      -0.091  41.798  15.721  1.00  1.00            
ATOM    320   CB TRP A  42       0.059  41.272  14.284  1.00  1.00            
ATOM    321   CG TRP A  42      -0.219  42.271  13.187  1.00  1.00            
ATOM    322  CD2 TRP A  42      -1.517  42.537  12.633  1.00  1.00            
ATOM    323  CD1 TRP A  42       0.659  43.065  12.506  1.00  1.00            
ATOM    324  NE1 TRP A  42      -0.009  43.797  11.554  1.00  1.00            
ATOM    325  CE2 TRP A  42      -1.350  43.484  11.623  1.00  1.00            
ATOM    326  CE3 TRP A  42      -2.747  42.028  12.939  1.00  1.00            
ATOM    327  CZ2 TRP A  42      -2.414  43.936  10.898  1.00  1.00            
ATOM    328  CZ3 TRP A  42      -3.820  42.492  12.209  1.00  1.00            
ATOM    329  CH2 TRP A  42      -3.655  43.426  11.208  1.00  1.00            
ATOM    330    C TRP A  42       0.721  43.043  15.805  1.00  1.00            
ATOM    331    O TRP A  42       0.214  44.143  15.595  1.00  1.00            
ATOM    332    N LYS A  43       2.014  42.888  16.147  4.00  1.00            
ATOM    333   CA LYS A  43       2.903  44.014  16.155  4.00  1.00            
ATOM    334   CB LYS A  43       3.537  44.357  17.513  4.00  1.00            
ATOM    335   CG LYS A  43       2.594  45.072  18.482  4.00  1.00            
ATOM    336   CD LYS A  43       3.201  45.296  19.869  4.00  1.00            
ATOM    337   CE LYS A  43       2.345  46.173  20.784  4.00  1.00            
ATOM    338   NZ LYS A  43       1.293  45.359  21.430  4.00  1.00            
ATOM    339    C LYS A  43       4.022  43.671  15.232  4.00  1.00            
ATOM    340    O LYS A  43       4.497  42.537  15.192  4.00  1.00            
ATOM    341    N PRO A  44       4.438  44.634  14.463  4.00  0.00            
ATOM    342   CA PRO A  44       5.525  44.359  13.571  4.00  0.00            
ATOM    343   CD PRO A  44       3.496  45.586  13.900  4.00  0.00            
ATOM    344   CB PRO A  44       5.498  45.473  12.527  4.00  0.00            
ATOM    345   CG PRO A  44       4.014  45.882  12.482  4.00  0.00            
ATOM    346    C PRO A  44       6.786  44.279  14.367  4.00  0.00            
ATOM    347    O PRO A  44       6.890  44.958  15.387  4.00  0.00            
ATOM    348    N LYS A  45       7.751  43.438  13.944  4.00  0.00            
ATOM    349   CA LYS A  45       8.982  43.346  14.673  4.00  0.00            
ATOM    350   CB LYS A  45       8.982  42.290  15.792  4.00  0.00            
ATOM    351   CG LYS A  45       8.247  42.737  17.057  4.00  0.00            
ATOM    352   CD LYS A  45       8.878  43.967  17.717  4.00  0.00            
ATOM    353   CE LYS A  45      10.151  43.669  18.515  4.00  0.00            
ATOM    354   NZ LYS A  45      10.803  44.941  18.908  4.00  0.00            
ATOM    355    C LYS A  45      10.050  42.986  13.718  4.00  0.00            
ATOM    356    O LYS A  45       9.791  42.561  12.594  4.00  0.00            
ATOM    357    N MET A  46      11.302  43.175  14.159  4.00  0.00            
ATOM    358   CA MET A  46      12.393  42.866  13.301  4.00  0.00            
ATOM    359   CB MET A  46      13.273  44.103  13.062  4.00  0.00            
ATOM    360   CG MET A  46      14.272  43.989  11.914  4.00  0.00            
ATOM    361   SD MET A  46      15.268  45.494  11.684  4.00  0.00            
ATOM    362   CE MET A  46      13.837  46.597  11.493  4.00  0.00            
ATOM    363    C MET A  46      13.234  41.840  14.013  4.00  0.00            
ATOM    364    O MET A  46      13.751  42.108  15.096  4.00  0.00            
ATOM    365    N ILE A  47      13.384  40.626  13.433  4.00  0.00            
ATOM    366   CA ILE A  47      14.231  39.625  14.030  4.00  0.00            
ATOM    367   CB ILE A  47      13.547  38.306  14.297  4.00  0.00            
ATOM    368  CG1 ILE A  47      14.456  37.396  15.141  4.00  0.00            
ATOM    369  CG2 ILE A  47      13.074  37.681  12.975  4.00  0.00            
ATOM    370  CD1 ILE A  47      13.718  36.214  15.772  4.00  0.00            
ATOM    371    C ILE A  47      15.378  39.438  13.098  4.00  0.00            
ATOM    372    O ILE A  47      15.216  39.037  11.946  4.00  0.00            
ATOM    373    N GLY A  48      16.590  39.776  13.569  4.00  0.00            
ATOM    374   CA GLY A  48      17.711  39.601  12.707  4.00  0.00            
ATOM    375    C GLY A  48      17.904  38.132  12.590  4.00  0.00            
ATOM    376    O GLY A  48      17.677  37.384  13.539  4.00  0.00            
ATOM    377    N GLY A  49      18.265  37.682  11.382  4.00  0.00            
ATOM    378   CA GLY A  49      18.732  36.351  11.186  4.00  0.00            
ATOM    379    C GLY A  49      20.181  36.628  11.319  4.00  0.00            
ATOM    380    O GLY A  49      20.559  37.605  11.963  4.00  0.00            
ATOM    381    N ILE A  50      21.054  35.817  10.724  3.00  0.00            
ATOM    382   CA ILE A  50      22.406  36.230  10.891  3.00  0.00            
ATOM    383   CB ILE A  50      23.300  35.066  11.234  3.00  0.00            
ATOM    384  CG1 ILE A  50      24.744  35.533  11.437  3.00  0.00            
ATOM    385  CG2 ILE A  50      23.116  33.952  10.187  3.00  0.00            
ATOM    386  CD1 ILE A  50      25.639  34.494  12.113  3.00  0.00            
ATOM    387    C ILE A  50      22.813  36.837   9.586  3.00  0.00            
ATOM    388    O ILE A  50      22.961  36.154   8.574  3.00  0.00            
ATOM    389    N GLY A  51      22.969  38.174   9.573  3.00  0.00            
ATOM    390   CA GLY A  51      23.352  38.846   8.368  3.00  0.00            
ATOM    391    C GLY A  51      22.143  38.936   7.493  3.00  0.00            
ATOM    392    O GLY A  51      22.241  39.315   6.328  3.00  0.00            
ATOM    393    N GLY A  52      20.963  38.585   8.038  4.00  0.00            
ATOM    394   CA GLY A  52      19.749  38.655   7.275  4.00  0.00            
ATOM    395    C GLY A  52      18.747  39.284   8.190  4.00  0.00            
ATOM    396    O GLY A  52      18.919  39.243   9.405  4.00  0.00            
ATOM    397    N PHE A  53      17.678  39.903   7.647  4.00  0.00            
ATOM    398   CA PHE A  53      16.709  40.520   8.512  4.00  0.00            
ATOM    399   CB PHE A  53      16.516  42.009   8.197  4.00  0.00            
ATOM    400   CG PHE A  53      17.857  42.633   8.373  4.00  0.00            
ATOM    401  CD1 PHE A  53      18.807  42.516   7.384  4.00  0.00            
ATOM    402  CD2 PHE A  53      18.167  43.329   9.517  4.00  0.00            
ATOM    403  CE1 PHE A  53      20.050  43.083   7.532  4.00  0.00            
ATOM    404  CE2 PHE A  53      19.410  43.900   9.670  4.00  0.00            
ATOM    405   CZ PHE A  53      20.353  43.778   8.678  4.00  0.00            
ATOM    406    C PHE A  53      15.416  39.827   8.261  4.00  0.00            
ATOM    407    O PHE A  53      14.973  39.722   7.118  4.00  0.00            
ATOM    408    N ILE A  54      14.776  39.320   9.329  4.00  0.00            
ATOM    409   CA ILE A  54      13.525  38.649   9.152  4.00  0.00            
ATOM    410   CB ILE A  54      13.506  37.268   9.738  4.00  0.00            
ATOM    411  CG1 ILE A  54      14.556  36.372   9.055  4.00  0.00            
ATOM    412  CG2 ILE A  54      12.068  36.735   9.633  4.00  0.00            
ATOM    413  CD1 ILE A  54      16.001  36.779   9.348  4.00  0.00            
ATOM    414    C ILE A  54      12.511  39.451   9.914  4.00  0.00            
ATOM    415    O ILE A  54      12.654  39.647  11.118  4.00  0.00            
ATOM    416    N LYS A  55      11.463  39.958   9.234  4.00  0.00            
ATOM    417   CA LYS A  55      10.444  40.707   9.921  4.00  0.00            
ATOM    418   CB LYS A  55       9.586  41.578   8.982  4.00  0.00            
ATOM    419   CG LYS A  55       8.497  42.398   9.683  4.00  0.00            
ATOM    420   CD LYS A  55       7.867  43.456   8.773  4.00  0.00            
ATOM    421   CE LYS A  55       6.751  44.268   9.433  4.00  0.00            
ATOM    422   NZ LYS A  55       6.215  45.256   8.469  4.00  0.00            
ATOM    423    C LYS A  55       9.545  39.699  10.554  4.00  0.00            
ATOM    424    O LYS A  55       9.361  38.608  10.017  4.00  0.00            
ATOM    425    N VAL A  56       8.967  40.016  11.730  4.00  0.00            
ATOM    426   CA VAL A  56       8.130  39.022  12.330  4.00  0.00            
ATOM    427   CB VAL A  56       8.783  38.280  13.462  4.00  0.00            
ATOM    428  CG1 VAL A  56       9.054  39.272  14.603  4.00  0.00            
ATOM    429  CG2 VAL A  56       7.878  37.105  13.878  4.00  0.00            
ATOM    430    C VAL A  56       6.893  39.654  12.884  4.00  0.00            
ATOM    431    O VAL A  56       6.861  40.846  13.189  4.00  0.00            
ATOM    432    N ARG A  57       5.824  38.839  13.004  4.00  0.00            
ATOM    433   CA ARG A  57       4.585  39.267  13.587  4.00  0.00            
ATOM    434   CB ARG A  57       3.363  38.710  12.842  4.00  0.00            
ATOM    435   CG ARG A  57       2.052  39.360  13.269  4.00  0.00            
ATOM    436   CD ARG A  57       0.824  38.837  12.527  4.00  0.00            
ATOM    437   NE ARG A  57       0.439  37.547  13.161  4.00  0.00            
ATOM    438   CZ ARG A  57      -0.871  37.167  13.181  4.00  0.00            
ATOM    439  NH1 ARG A  57      -1.823  37.965  12.617  4.00  0.00            
ATOM    440  NH2 ARG A  57      -1.227  35.990  13.772  4.00  0.00            
ATOM    441    C ARG A  57       4.615  38.673  14.989  4.00  0.00            
ATOM    442    O ARG A  57       4.798  37.469  15.152  4.00  0.00            
ATOM    443    N GLN A  58       4.449  39.510  16.042  4.00  1.00            
ATOM    444   CA GLN A  58       4.683  39.162  17.433  4.00  1.00            
ATOM    445   CB GLN A  58       4.651  40.391  18.356  4.00  1.00            
ATOM    446   CG GLN A  58       4.892  40.019  19.821  4.00  1.00            
ATOM    447   CD GLN A  58       4.530  41.213  20.691  4.00  1.00            
ATOM    448  OE1 GLN A  58       5.384  42.024  21.045  4.00  1.00            
ATOM    449  NE2 GLN A  58       3.222  41.322  21.048  4.00  1.00            
ATOM    450    C GLN A  58       3.793  38.159  18.137  4.00  1.00            
ATOM    451    O GLN A  58       4.316  37.238  18.760  4.00  1.00            
ATOM    452    N TYR A  59       2.451  38.294  18.086  4.00  1.00            
ATOM    453   CA TYR A  59       1.516  37.465  18.831  4.00  1.00            
ATOM    454   CB TYR A  59       1.121  36.135  18.177  4.00  1.00            
ATOM    455   CG TYR A  59      -0.242  35.878  18.728  4.00  1.00            
ATOM    456  CD1 TYR A  59      -0.430  35.540  20.047  4.00  1.00            
ATOM    457  CD2 TYR A  59      -1.350  36.054  17.929  4.00  1.00            
ATOM    458  CE1 TYR A  59      -1.693  35.322  20.545  4.00  1.00            
ATOM    459  CE2 TYR A  59      -2.616  35.837  18.419  4.00  1.00            
ATOM    460   CZ TYR A  59      -2.789  35.466  19.729  4.00  1.00            
ATOM    461   OH TYR A  59      -4.086  35.244  20.238  4.00  1.00            
ATOM    462    C TYR A  59       2.005  37.187  20.233  4.00  1.00            
ATOM    463    O TYR A  59       2.715  36.213  20.477  4.00  1.00            
ATOM    464    N ASP A  60       1.627  38.069  21.187  4.00  1.00            
ATOM    465   CA ASP A  60       2.074  38.073  22.560  4.00  1.00            
ATOM    466   CB ASP A  60       1.562  39.313  23.312  4.00  1.00            
ATOM    467   CG ASP A  60       2.441  39.557  24.532  4.00  1.00            
ATOM    468  OD1 ASP A  60       3.402  38.773  24.753  4.00  1.00            
ATOM    469  OD2 ASP A  60       2.158  40.548  25.256  4.00  1.00            
ATOM    470    C ASP A  60       1.713  36.872  23.373  4.00  1.00            
ATOM    471    O ASP A  60       2.590  36.306  24.019  4.00  1.00            
ATOM    472    N GLN A  61       0.445  36.422  23.399  4.00  1.00            
ATOM    473   CA GLN A  61       0.224  35.339  24.320  4.00  1.00            
ATOM    474   CB GLN A  61      -0.710  35.727  25.479  4.00  1.00            
ATOM    475   CG GLN A  61      -0.636  34.784  26.679  4.00  1.00            
ATOM    476   CD GLN A  61       0.561  35.229  27.510  4.00  1.00            
ATOM    477  OE1 GLN A  61       0.484  35.328  28.734  4.00  1.00            
ATOM    478  NE2 GLN A  61       1.700  35.514  26.826  4.00  1.00            
ATOM    479    C GLN A  61      -0.435  34.228  23.595  4.00  1.00            
ATOM    480    O GLN A  61      -1.613  34.304  23.246  4.00  1.00            
ATOM    481    N ILE A  62       0.336  33.164  23.333  4.00  1.00            
ATOM    482   CA ILE A  62      -0.232  31.987  22.767  4.00  1.00            
ATOM    483   CB ILE A  62       0.215  31.638  21.372  4.00  1.00            
ATOM    484  CG1 ILE A  62      -0.324  32.623  20.328  4.00  1.00            
ATOM    485  CG2 ILE A  62      -0.208  30.182  21.117  4.00  1.00            
ATOM    486  CD1 ILE A  62       0.313  32.476  18.944  4.00  1.00            
ATOM    487    C ILE A  62       0.278  30.869  23.585  4.00  1.00            
ATOM    488    O ILE A  62       1.440  30.849  23.987  4.00  1.00            
ATOM    489    N PRO A  63      -0.575  29.949  23.881  4.00  1.00            
ATOM    490   CA PRO A  63      -0.077  28.835  24.606  4.00  1.00            
ATOM    491   CD PRO A  63      -1.955  30.249  24.221  4.00  1.00            
ATOM    492   CB PRO A  63      -1.291  28.178  25.278  4.00  1.00            
ATOM    493   CG PRO A  63      -2.514  28.887  24.661  4.00  1.00            
ATOM    494    C PRO A  63       0.654  27.982  23.630  4.00  1.00            
ATOM    495    O PRO A  63       0.180  27.822  22.507  4.00  1.00            
ATOM    496    N VAL A  64       1.819  27.445  24.021  4.00  1.00            
ATOM    497   CA VAL A  64       2.520  26.560  23.151  4.00  1.00            
ATOM    498   CB VAL A  64       3.861  27.079  22.722  4.00  1.00            
ATOM    499  CG1 VAL A  64       4.562  25.992  21.892  4.00  1.00            
ATOM    500  CG2 VAL A  64       3.655  28.405  21.972  4.00  1.00            
ATOM    501    C VAL A  64       2.762  25.334  23.984  4.00  1.00            
ATOM    502    O VAL A  64       3.396  25.410  25.036  4.00  1.00            
ATOM    503    N GLU A  65       2.253  24.165  23.545  4.00  1.00            
ATOM    504   CA GLU A  65       2.434  22.954  24.301  4.00  1.00            
ATOM    505   CB GLU A  65       1.229  22.002  24.193  4.00  1.00            
ATOM    506   CG GLU A  65      -0.075  22.547  24.780  4.00  1.00            
ATOM    507   CD GLU A  65      -0.108  22.197  26.259  4.00  1.00            
ATOM    508  OE1 GLU A  65       0.935  21.710  26.771  4.00  1.00            
ATOM    509  OE2 GLU A  65      -1.175  22.406  26.896  4.00  1.00            
ATOM    510    C GLU A  65       3.579  22.241  23.631  4.00  1.00            
ATOM    511    O GLU A  65       3.459  21.821  22.481  4.00  1.00            
ATOM    512    N ILE A  66       4.730  22.088  24.323  4.00  1.00            
ATOM    513   CA ILE A  66       5.849  21.382  23.749  4.00  1.00            
ATOM    514   CB ILE A  66       7.162  22.103  23.890  4.00  1.00            
ATOM    515  CG1 ILE A  66       7.156  23.441  23.134  4.00  1.00            
ATOM    516  CG2 ILE A  66       8.277  21.147  23.434  4.00  1.00            
ATOM    517  CD1 ILE A  66       8.350  24.333  23.481  4.00  1.00            
ATOM    518    C ILE A  66       5.967  20.132  24.553  4.00  1.00            
ATOM    519    O ILE A  66       6.073  20.201  25.777  4.00  1.00            
ATOM    520    N CYS A  67       5.965  18.956  23.891  3.00  1.00            
ATOM    521   CA CYS A  67       5.949  17.746  24.660  3.00  1.00            
ATOM    522   CB CYS A  67       7.134  17.617  25.636  3.00  1.00            
ATOM    523   SG CYS A  67       7.224  15.981  26.427  3.00  1.00            
ATOM    524    C CYS A  67       4.672  17.881  25.436  3.00  1.00            
ATOM    525    O CYS A  67       3.755  18.576  25.002  3.00  1.00            
ATOM    526    N GLY A  68       4.552  17.209  26.589  3.00  1.00            
ATOM    527   CA GLY A  68       3.380  17.394  27.397  3.00  1.00            
ATOM    528    C GLY A  68       3.397  18.810  27.902  3.00  1.00            
ATOM    529    O GLY A  68       2.354  19.426  28.118  3.00  1.00            
ATOM    530    N HIS A  69       4.615  19.348  28.102  4.00  1.00            
ATOM    531   CA HIS A  69       4.880  20.622  28.715  4.00  1.00            
ATOM    532  ND1 HIS A  69       7.401  19.525  30.373  4.00  1.00            
ATOM    533   CG HIS A  69       7.232  19.883  29.055  4.00  1.00            
ATOM    534   CB HIS A  69       6.357  21.010  28.589  4.00  1.00            
ATOM    535  NE2 HIS A  69       8.606  18.098  29.169  4.00  1.00            
ATOM    536  CD2 HIS A  69       7.974  19.001  28.332  4.00  1.00            
ATOM    537  CE1 HIS A  69       8.231  18.453  30.385  4.00  1.00            
ATOM    538    C HIS A  69       4.031  21.701  28.136  4.00  1.00            
ATOM    539    O HIS A  69       3.762  21.738  26.937  4.00  1.00            
ATOM    540    N LYS A  70       3.569  22.604  29.029  4.00  1.00            
ATOM    541   CA LYS A  70       2.721  23.695  28.654  4.00  1.00            
ATOM    542   CB LYS A  70       1.465  23.814  29.533  4.00  1.00            
ATOM    543   CG LYS A  70       0.515  22.630  29.343  4.00  1.00            
ATOM    544   CD LYS A  70      -0.535  22.483  30.445  4.00  1.00            
ATOM    545   CE LYS A  70      -1.472  21.291  30.237  4.00  1.00            
ATOM    546   NZ LYS A  70      -2.255  21.045  31.469  4.00  1.00            
ATOM    547    C LYS A  70       3.497  24.961  28.771  4.00  1.00            
ATOM    548    O LYS A  70       4.325  25.117  29.668  4.00  1.00            
ATOM    549    N ALA A  71       3.257  25.900  27.836  4.00  1.00            
ATOM    550   CA ALA A  71       3.983  27.132  27.896  4.00  1.00            
ATOM    551   CB ALA A  71       5.310  27.101  27.120  4.00  1.00            
ATOM    552    C ALA A  71       3.149  28.216  27.297  4.00  1.00            
ATOM    553    O ALA A  71       2.199  27.954  26.560  4.00  1.00            
ATOM    554    N ILE A  72       3.478  29.478  27.633  4.00  1.00            
ATOM    555   CA ILE A  72       2.735  30.595  27.129  4.00  1.00            
ATOM    556   CB ILE A  72       1.715  31.068  28.128  4.00  1.00            
ATOM    557  CG1 ILE A  72       0.762  29.916  28.487  4.00  1.00            
ATOM    558  CG2 ILE A  72       0.992  32.303  27.566  4.00  1.00            
ATOM    559  CD1 ILE A  72      -0.059  30.179  29.748  4.00  1.00            
ATOM    560    C ILE A  72       3.697  31.708  26.918  4.00  1.00            
ATOM    561    O ILE A  72       4.779  31.721  27.504  4.00  1.00            
ATOM    562    N GLY A  73       3.344  32.672  26.051  4.00  1.00            
ATOM    563   CA GLY A  73       4.242  33.770  25.906  4.00  1.00            
ATOM    564    C GLY A  73       4.258  34.197  24.483  4.00  1.00            
ATOM    565    O GLY A  73       3.345  33.896  23.715  4.00  1.00            
ATOM    566    N THR A  74       5.329  34.918  24.104  4.00  1.00            
ATOM    567   CA THR A  74       5.385  35.510  22.806  4.00  1.00            
ATOM    568   CB THR A  74       6.440  36.566  22.658  4.00  1.00            
ATOM    569  OG1 THR A  74       6.202  37.625  23.574  4.00  1.00            
ATOM    570  CG2 THR A  74       6.400  37.101  21.215  4.00  1.00            
ATOM    571    C THR A  74       5.591  34.496  21.726  4.00  1.00            
ATOM    572    O THR A  74       6.396  33.576  21.860  4.00  1.00            
ATOM    573    N VAL A  75       4.828  34.644  20.616  4.00  1.00            
ATOM    574   CA VAL A  75       4.992  33.753  19.503  4.00  1.00            
ATOM    575   CB VAL A  75       3.798  32.879  19.258  4.00  1.00            
ATOM    576  CG1 VAL A  75       4.058  32.042  17.995  4.00  1.00            
ATOM    577  CG2 VAL A  75       3.534  32.041  20.521  4.00  1.00            
ATOM    578    C VAL A  75       5.206  34.543  18.278  4.00  1.00            
ATOM    579    O VAL A  75       4.257  34.980  17.630  4.00  1.00            
ATOM    580    N LEU A  76       6.480  34.693  17.894  4.00  1.00            
ATOM    581   CA LEU A  76       6.727  35.451  16.719  4.00  1.00            
ATOM    582   CB LEU A  76       8.184  35.933  16.568  4.00  1.00            
ATOM    583   CG LEU A  76       8.623  36.962  17.628  4.00  1.00            
ATOM    584  CD1 LEU A  76       8.628  36.349  19.037  4.00  1.00            
ATOM    585  CD2 LEU A  76       9.968  37.613  17.262  4.00  1.00            
ATOM    586    C LEU A  76       6.412  34.573  15.547  4.00  1.00            
ATOM    587    O LEU A  76       6.643  33.364  15.582  4.00  1.00            
ATOM    588    N VAL A  77       5.848  35.170  14.478  4.00  1.00            
ATOM    589   CA VAL A  77       5.492  34.422  13.309  4.00  1.00            
ATOM    590   CB VAL A  77       4.008  34.345  13.114  4.00  1.00            
ATOM    591  CG1 VAL A  77       3.715  33.620  11.793  4.00  1.00            
ATOM    592  CG2 VAL A  77       3.392  33.666  14.350  4.00  1.00            
ATOM    593    C VAL A  77       6.072  35.130  12.130  4.00  1.00            
ATOM    594    O VAL A  77       5.990  36.353  12.031  4.00  1.00            
ATOM    595    N GLY A  78       6.689  34.376  11.194  4.00  1.00            
ATOM    596   CA GLY A  78       7.224  35.030  10.041  4.00  1.00            
ATOM    597    C GLY A  78       8.093  34.076   9.281  4.00  1.00            
ATOM    598    O GLY A  78       8.629  33.111   9.828  4.00  1.00            
ATOM    599    N PRO A  79       8.251  34.369   8.012  1.00  1.00            
ATOM    600   CA PRO A  79       9.045  33.546   7.140  1.00  1.00            
ATOM    601   CD PRO A  79       8.155  35.734   7.537  1.00  1.00            
ATOM    602   CB PRO A  79       9.111  34.310   5.820  1.00  1.00            
ATOM    603   CG PRO A  79       9.034  35.780   6.272  1.00  1.00            
ATOM    604    C PRO A  79      10.410  33.367   7.731  1.00  1.00            
ATOM    605    O PRO A  79      11.102  34.358   7.953  1.00  1.00            
ATOM    606    N THR A  80      10.797  32.108   7.993  1.00  1.00            
ATOM    607   CA THR A  80      12.097  31.760   8.484  1.00  1.00            
ATOM    608   CB THR A  80      12.208  31.981   9.968  1.00  1.00            
ATOM    609  OG1 THR A  80      11.970  33.349  10.264  1.00  1.00            
ATOM    610  CG2 THR A  80      13.603  31.557  10.454  1.00  1.00            
ATOM    611    C THR A  80      12.170  30.297   8.225  1.00  1.00            
ATOM    612    O THR A  80      11.215  29.594   8.553  1.00  1.00            
ATOM    613    N PRO A  81      13.199  29.766   7.645  1.00  1.00            
ATOM    614   CA PRO A  81      13.141  28.354   7.463  1.00  1.00            
ATOM    615   CD PRO A  81      13.955  30.413   6.588  1.00  1.00            
ATOM    616   CB PRO A  81      14.195  28.001   6.411  1.00  1.00            
ATOM    617   CG PRO A  81      14.958  29.323   6.171  1.00  1.00            
ATOM    618    C PRO A  81      13.287  27.713   8.783  1.00  1.00            
ATOM    619    O PRO A  81      14.386  27.773   9.325  1.00  1.00            
ATOM    620    N VAL A  82      12.184  27.110   9.273  1.00  1.00            
ATOM    621   CA VAL A  82      12.109  26.348  10.481  1.00  1.00            
ATOM    622   CB VAL A  82      13.405  26.033  11.168  1.00  1.00            
ATOM    623  CG1 VAL A  82      13.840  27.276  11.962  1.00  1.00            
ATOM    624  CG2 VAL A  82      13.226  24.757  12.007  1.00  1.00            
ATOM    625    C VAL A  82      11.253  27.038  11.482  1.00  1.00            
ATOM    626    O VAL A  82      10.856  28.190  11.312  1.00  1.00            
ATOM    627    N ASN A  83      10.932  26.302  12.561  1.00  1.00            
ATOM    628   CA ASN A  83      10.214  26.853  13.662  1.00  1.00            
ATOM    629   CB ASN A  83       8.951  26.059  14.048  1.00  1.00            
ATOM    630   CG ASN A  83       7.943  26.214  12.915  1.00  1.00            
ATOM    631  OD1 ASN A  83       8.229  26.844  11.898  1.00  1.00            
ATOM    632  ND2 ASN A  83       6.725  25.634  13.094  1.00  1.00            
ATOM    633    C ASN A  83      11.166  26.796  14.805  1.00  1.00            
ATOM    634    O ASN A  83      11.924  25.837  14.940  1.00  1.00            
ATOM    635    N ILE A  84      11.175  27.833  15.659  4.00  1.00            
ATOM    636   CA ILE A  84      12.155  27.802  16.693  4.00  1.00            
ATOM    637   CB ILE A  84      13.210  28.867  16.556  4.00  1.00            
ATOM    638  CG1 ILE A  84      12.701  30.278  16.870  4.00  1.00            
ATOM    639  CG2 ILE A  84      13.703  28.779  15.109  4.00  1.00            
ATOM    640  CD1 ILE A  84      12.694  30.613  18.359  4.00  1.00            
ATOM    641    C ILE A  84      11.479  27.962  18.007  4.00  1.00            
ATOM    642    O ILE A  84      10.440  28.609  18.129  4.00  1.00            
ATOM    643    N ILE A  85      12.066  27.322  19.030  4.00  1.00            
ATOM    644   CA ILE A  85      11.608  27.465  20.372  4.00  1.00            
ATOM    645   CB ILE A  85      11.574  26.176  21.144  4.00  1.00            
ATOM    646  CG1 ILE A  85      10.570  25.194  20.518  4.00  1.00            
ATOM    647  CG2 ILE A  85      11.286  26.507  22.618  4.00  1.00            
ATOM    648  CD1 ILE A  85       9.130  25.706  20.522  4.00  1.00            
ATOM    649    C ILE A  85      12.666  28.298  20.987  4.00  1.00            
ATOM    650    O ILE A  85      13.851  28.100  20.721  4.00  1.00            
ATOM    651    N GLY A  86      12.279  29.276  21.813  1.00  1.00            
ATOM    652   CA GLY A  86      13.327  30.124  22.257  1.00  1.00            
ATOM    653    C GLY A  86      13.398  30.150  23.726  1.00  1.00            
ATOM    654    O GLY A  86      12.631  29.501  24.430  1.00  1.00            
ATOM    655    N ARG A  87      14.312  30.999  24.206  2.00  1.00            
ATOM    656   CA ARG A  87      14.616  31.068  25.589  2.00  1.00            
ATOM    657   CB ARG A  87      15.566  32.224  25.936  2.00  1.00            
ATOM    658   CG ARG A  87      15.767  32.364  27.445  2.00  1.00            
ATOM    659   CD ARG A  87      16.210  33.759  27.892  2.00  1.00            
ATOM    660   NE ARG A  87      15.090  34.702  27.600  2.00  1.00            
ATOM    661   CZ ARG A  87      14.051  34.847  28.475  2.00  1.00            
ATOM    662  NH1 ARG A  87      14.009  34.109  29.623  2.00  1.00            
ATOM    663  NH2 ARG A  87      13.045  35.728  28.197  2.00  1.00            
ATOM    664    C ARG A  87      13.370  31.341  26.341  2.00  1.00            
ATOM    665    O ARG A  87      13.176  30.777  27.418  2.00  1.00            
ATOM    666    N ASN A  88      12.498  32.206  25.791  2.00  1.00            
ATOM    667   CA ASN A  88      11.303  32.537  26.500  2.00  1.00            
ATOM    668   CB ASN A  88      10.380  33.500  25.733  2.00  1.00            
ATOM    669   CG ASN A  88      10.104  32.894  24.370  2.00  1.00            
ATOM    670  OD1 ASN A  88      11.013  32.772  23.551  2.00  1.00            
ATOM    671  ND2 ASN A  88       8.827  32.505  24.113  2.00  1.00            
ATOM    672    C ASN A  88      10.573  31.264  26.785  2.00  1.00            
ATOM    673    O ASN A  88      10.152  31.021  27.915  2.00  1.00            
ATOM    674    N LEU A  89      10.425  30.403  25.767  2.00  1.00            
ATOM    675   CA LEU A  89       9.778  29.142  25.969  2.00  1.00            
ATOM    676   CB LEU A  89       9.463  28.397  24.659  2.00  1.00            
ATOM    677   CG LEU A  89       8.371  29.052  23.796  2.00  1.00            
ATOM    678  CD1 LEU A  89       8.122  28.240  22.513  2.00  1.00            
ATOM    679  CD2 LEU A  89       7.087  29.285  24.607  2.00  1.00            
ATOM    680    C LEU A  89      10.623  28.191  26.790  2.00  1.00            
ATOM    681    O LEU A  89      10.098  27.508  27.668  2.00  1.00            
ATOM    682    N LEU A  90      11.958  28.134  26.548  2.00  1.00            
ATOM    683   CA LEU A  90      12.817  27.146  27.163  2.00  1.00            
ATOM    684   CB LEU A  90      14.295  27.208  26.712  2.00  1.00            
ATOM    685   CG LEU A  90      14.598  26.463  25.394  2.00  1.00            
ATOM    686  CD1 LEU A  90      13.857  27.067  24.197  2.00  1.00            
ATOM    687  CD2 LEU A  90      16.112  26.333  25.151  2.00  1.00            
ATOM    688    C LEU A  90      12.755  27.247  28.664  2.00  1.00            
ATOM    689    O LEU A  90      12.630  26.229  29.345  2.00  1.00            
ATOM    690    N THR A  91      12.824  28.464  29.233  2.00  1.00            
ATOM    691   CA THR A  91      12.803  28.635  30.664  2.00  1.00            
ATOM    692   CB THR A  91      13.044  30.058  31.070  2.00  1.00            
ATOM    693  OG1 THR A  91      14.308  30.490  30.590  2.00  1.00            
ATOM    694  CG2 THR A  91      13.000  30.150  32.604  2.00  1.00            
ATOM    695    C THR A  91      11.459  28.228  31.213  2.00  1.00            
ATOM    696    O THR A  91      11.386  27.648  32.296  2.00  1.00            
ATOM    697    N GLN A  92      10.355  28.503  30.479  2.00  1.00            
ATOM    698   CA GLN A  92       9.028  28.212  30.971  2.00  1.00            
ATOM    699   CB GLN A  92       7.946  28.509  29.918  2.00  1.00            
ATOM    700   CG GLN A  92       6.524  28.531  30.481  2.00  1.00            
ATOM    701   CD GLN A  92       6.342  29.858  31.206  2.00  1.00            
ATOM    702  OE1 GLN A  92       5.385  30.591  30.957  2.00  1.00            
ATOM    703  NE2 GLN A  92       7.286  30.178  32.131  2.00  1.00            
ATOM    704    C GLN A  92       9.014  26.743  31.255  2.00  1.00            
ATOM    705    O GLN A  92       8.519  26.296  32.288  2.00  1.00            
ATOM    706    N ILE A  93       9.588  25.956  30.330  2.00  1.00            
ATOM    707   CA ILE A  93       9.660  24.532  30.465  2.00  1.00            
ATOM    708   CB ILE A  93      10.149  23.863  29.217  2.00  1.00            
ATOM    709  CG1 ILE A  93       9.158  24.130  28.073  2.00  1.00            
ATOM    710  CG2 ILE A  93      10.361  22.370  29.518  2.00  1.00            
ATOM    711  CD1 ILE A  93       9.698  23.749  26.698  2.00  1.00            
ATOM    712    C ILE A  93      10.582  24.148  31.584  2.00  1.00            
ATOM    713    O ILE A  93      10.272  23.236  32.348  2.00  1.00            
ATOM    714    N GLY A  94      11.735  24.836  31.739  3.00  1.00            
ATOM    715   CA GLY A  94      12.647  24.416  32.771  3.00  1.00            
ATOM    716    C GLY A  94      13.773  23.641  32.160  3.00  1.00            
ATOM    717    O GLY A  94      14.422  22.838  32.829  3.00  1.00            
ATOM    718    N CYS A  95      14.031  23.855  30.856  1.00  1.00            
ATOM    719   CA CYS A  95      15.105  23.165  30.196  1.00  1.00            
ATOM    720   CB CYS A  95      15.065  23.304  28.662  1.00  1.00            
ATOM    721   SG CYS A  95      13.553  22.615  27.923  1.00  1.00            
ATOM    722    C CYS A  95      16.404  23.741  30.660  1.00  1.00            
ATOM    723    O CYS A  95      16.457  24.854  31.183  1.00  1.00            
ATOM    724    N THR A  96      17.490  22.954  30.524  4.00  1.00            
ATOM    725   CA THR A  96      18.797  23.418  30.888  4.00  1.00            
ATOM    726   CB THR A  96      19.188  23.033  32.288  4.00  1.00            
ATOM    727  OG1 THR A  96      18.256  23.571  33.216  4.00  1.00            
ATOM    728  CG2 THR A  96      20.605  23.550  32.588  4.00  1.00            
ATOM    729    C THR A  96      19.766  22.740  29.976  4.00  1.00            
ATOM    730    O THR A  96      19.468  21.691  29.408  4.00  1.00            
ATOM    731    N LEU A  97      20.955  23.341  29.790  4.00  1.00            
ATOM    732   CA LEU A  97      21.960  22.675  29.016  4.00  1.00            
ATOM    733   CB LEU A  97      22.862  23.619  28.198  4.00  1.00            
ATOM    734   CG LEU A  97      22.135  24.432  27.111  4.00  1.00            
ATOM    735  CD1 LEU A  97      21.537  23.522  26.032  4.00  1.00            
ATOM    736  CD2 LEU A  97      21.111  25.396  27.726  4.00  1.00            
ATOM    737    C LEU A  97      22.852  22.059  30.049  4.00  1.00            
ATOM    738    O LEU A  97      23.367  22.753  30.925  4.00  1.00            
ATOM    739    N ASN A  98      23.042  20.728  29.995  4.00  1.00            
ATOM    740   CA ASN A  98      23.880  20.096  30.973  4.00  1.00            
ATOM    741   CB ASN A  98      23.506  18.629  31.251  4.00  1.00            
ATOM    742   CG ASN A  98      24.173  18.202  32.550  4.00  1.00            
ATOM    743  OD1 ASN A  98      24.492  19.033  33.401  4.00  1.00            
ATOM    744  ND2 ASN A  98      24.390  16.870  32.711  4.00  1.00            
ATOM    745    C ASN A  98      25.277  20.129  30.449  4.00  1.00            
ATOM    746    O ASN A  98      25.502  20.378  29.265  4.00  1.00            
ATOM    747    N PHE A  99      26.263  19.902  31.339  1.00  1.00            
ATOM    748   CA PHE A  99      27.633  19.948  30.923  1.00  1.00            
ATOM    749   CB PHE A  99      28.249  21.334  31.204  1.00  1.00            
ATOM    750   CG PHE A  99      29.496  21.534  30.411  1.00  1.00            
ATOM    751  CD1 PHE A  99      29.425  21.999  29.116  1.00  1.00            
ATOM    752  CD2 PHE A  99      30.733  21.282  30.958  1.00  1.00            
ATOM    753  CE1 PHE A  99      30.562  22.200  28.372  1.00  1.00            
ATOM    754  CE2 PHE A  99      31.875  21.480  30.217  1.00  1.00            
ATOM    755   CZ PHE A  99      31.793  21.937  28.924  1.00  1.00            
ATOM    756    C PHE A  99      28.360  18.924  31.790  1.00  1.00            
ATOM    757    O PHE A  99      28.267  19.036  33.043  1.00  1.00            
ATOM    758  OXT PHE A  99      29.016  18.016  31.215  1.00  1.00            
ATOM    759    N PRO B   1      28.070  23.465  36.027  1.00  1.00            
ATOM    760   CA PRO B   1      28.054  22.553  34.852  1.00  1.00            
ATOM    761   CD PRO B   1      28.581  22.726  37.233  1.00  1.00            
ATOM    762   CB PRO B   1      28.376  21.161  35.390  1.00  1.00            
ATOM    763   CG PRO B   1      29.151  21.409  36.690  1.00  1.00            
ATOM    764    C PRO B   1      26.679  22.651  34.274  1.00  1.00            
ATOM    765    O PRO B   1      26.458  22.162  33.166  1.00  1.00            
ATOM    766    N GLN B   2      25.740  23.279  35.007  4.00  1.00            
ATOM    767   CA GLN B   2      24.394  23.404  34.528  4.00  1.00            
ATOM    768   CB GLN B   2      23.358  23.277  35.660  4.00  1.00            
ATOM    769   CG GLN B   2      21.908  23.131  35.197  4.00  1.00            
ATOM    770   CD GLN B   2      21.600  21.644  35.071  4.00  1.00            
ATOM    771  OE1 GLN B   2      22.319  20.902  34.404  4.00  1.00            
ATOM    772  NE2 GLN B   2      20.505  21.193  35.741  4.00  1.00            
ATOM    773    C GLN B   2      24.273  24.780  33.985  4.00  1.00            
ATOM    774    O GLN B   2      24.593  25.756  34.662  4.00  1.00            
ATOM    775    N ILE B   3      23.814  24.904  32.729  4.00  1.00            
ATOM    776   CA ILE B   3      23.684  26.232  32.228  4.00  1.00            
ATOM    777   CB ILE B   3      24.422  26.476  30.948  4.00  1.00            
ATOM    778  CG1 ILE B   3      25.932  26.271  31.179  4.00  1.00            
ATOM    779  CG2 ILE B   3      24.064  27.891  30.466  4.00  1.00            
ATOM    780  CD1 ILE B   3      26.765  26.255  29.899  4.00  1.00            
ATOM    781    C ILE B   3      22.245  26.498  32.027  4.00  1.00            
ATOM    782    O ILE B   3      21.555  25.777  31.308  4.00  1.00            
ATOM    783    N THR B   4      21.761  27.564  32.686  1.00  1.00            
ATOM    784   CA THR B   4      20.372  27.873  32.631  1.00  1.00            
ATOM    785   CB THR B   4      19.849  28.545  33.868  1.00  1.00            
ATOM    786  OG1 THR B   4      18.439  28.685  33.783  1.00  1.00            
ATOM    787  CG2 THR B   4      20.518  29.923  34.014  1.00  1.00            
ATOM    788    C THR B   4      20.093  28.776  31.488  1.00  1.00            
ATOM    789    O THR B   4      20.951  29.492  30.972  1.00  1.00            
ATOM    790    N LEU B   5      18.828  28.705  31.072  1.00  1.00            
ATOM    791   CA LEU B   5      18.227  29.378  29.971  1.00  1.00            
ATOM    792   CB LEU B   5      16.846  28.778  29.705  1.00  1.00            
ATOM    793   CG LEU B   5      16.947  27.261  29.482  1.00  1.00            
ATOM    794  CD1 LEU B   5      15.565  26.629  29.297  1.00  1.00            
ATOM    795  CD2 LEU B   5      17.923  26.924  28.342  1.00  1.00            
ATOM    796    C LEU B   5      18.056  30.835  30.204  1.00  1.00            
ATOM    797    O LEU B   5      18.114  31.614  29.253  1.00  1.00            
ATOM    798    N TRP B   6      17.822  31.239  31.467  1.00  1.00            
ATOM    799   CA TRP B   6      17.468  32.603  31.724  1.00  1.00            
ATOM    800   CB TRP B   6      17.331  32.942  33.219  1.00  1.00            
ATOM    801   CG TRP B   6      16.913  34.375  33.471  1.00  1.00            
ATOM    802  CD2 TRP B   6      16.845  34.996  34.767  1.00  1.00            
ATOM    803  CD1 TRP B   6      16.517  35.323  32.571  1.00  1.00            
ATOM    804  NE1 TRP B   6      16.199  36.490  33.224  1.00  1.00            
ATOM    805  CE2 TRP B   6      16.398  36.304  34.576  1.00  1.00            
ATOM    806  CE3 TRP B   6      17.129  34.516  36.013  1.00  1.00            
ATOM    807  CZ2 TRP B   6      16.226  37.154  35.634  1.00  1.00            
ATOM    808  CZ3 TRP B   6      16.959  35.376  37.076  1.00  1.00            
ATOM    809  CH2 TRP B   6      16.516  36.670  36.890  1.00  1.00            
ATOM    810    C TRP B   6      18.525  33.496  31.182  1.00  1.00            
ATOM    811    O TRP B   6      18.232  34.426  30.431  1.00  1.00            
ATOM    812    N LYS B   7      19.794  33.242  31.529  1.00  1.00            
ATOM    813   CA LYS B   7      20.783  34.090  30.952  1.00  1.00            
ATOM    814   CB LYS B   7      22.022  34.338  31.831  1.00  1.00            
ATOM    815   CG LYS B   7      21.787  35.398  32.911  1.00  1.00            
ATOM    816   CD LYS B   7      22.932  35.515  33.916  1.00  1.00            
ATOM    817   CE LYS B   7      22.887  36.802  34.745  1.00  1.00            
ATOM    818   NZ LYS B   7      21.871  36.688  35.816  1.00  1.00            
ATOM    819    C LYS B   7      21.223  33.486  29.659  1.00  1.00            
ATOM    820    O LYS B   7      21.130  32.276  29.463  1.00  1.00            
ATOM    821    N ARG B   8      21.709  34.330  28.725  1.00  1.00            
ATOM    822   CA ARG B   8      22.113  33.846  27.436  1.00  1.00            
ATOM    823   CB ARG B   8      22.487  34.979  26.458  1.00  1.00            
ATOM    824   CG ARG B   8      22.661  34.546  25.000  1.00  1.00            
ATOM    825   CD ARG B   8      23.188  35.666  24.102  1.00  1.00            
ATOM    826   NE ARG B   8      22.283  36.837  24.277  1.00  1.00            
ATOM    827   CZ ARG B   8      22.496  37.974  23.552  1.00  1.00            
ATOM    828  NH1 ARG B   8      23.509  38.013  22.638  1.00  1.00            
ATOM    829  NH2 ARG B   8      21.698  39.065  23.738  1.00  1.00            
ATOM    830    C ARG B   8      23.315  33.000  27.625  1.00  1.00            
ATOM    831    O ARG B   8      24.240  33.368  28.347  1.00  1.00            
ATOM    832    N PRO B   9      23.285  31.850  27.004  1.00  1.00            
ATOM    833   CA PRO B   9      24.376  30.931  27.100  1.00  1.00            
ATOM    834   CD PRO B   9      22.492  31.629  25.807  1.00  1.00            
ATOM    835   CB PRO B   9      24.053  29.801  26.128  1.00  1.00            
ATOM    836   CG PRO B   9      23.224  30.511  25.042  1.00  1.00            
ATOM    837    C PRO B   9      25.592  31.687  26.673  1.00  1.00            
ATOM    838    O PRO B   9      25.598  32.250  25.577  1.00  1.00            
ATOM    839    N LEU B  10      26.629  31.714  27.523  4.00  1.00            
ATOM    840   CA LEU B  10      27.838  32.407  27.200  4.00  1.00            
ATOM    841   CB LEU B  10      28.124  33.601  28.123  4.00  1.00            
ATOM    842   CG LEU B  10      28.571  33.172  29.535  4.00  1.00            
ATOM    843  CD1 LEU B  10      28.798  34.385  30.450  4.00  1.00            
ATOM    844  CD2 LEU B  10      27.614  32.135  30.143  4.00  1.00            
ATOM    845    C LEU B  10      28.922  31.425  27.448  4.00  1.00            
ATOM    846    O LEU B  10      28.762  30.502  28.247  4.00  1.00            
ATOM    847    N VAL B  11      30.054  31.572  26.745  4.00  1.00            
ATOM    848   CA VAL B  11      31.079  30.625  27.009  4.00  1.00            
ATOM    849   CB VAL B  11      30.912  29.321  26.279  4.00  1.00            
ATOM    850  CG1 VAL B  11      31.015  29.573  24.768  4.00  1.00            
ATOM    851  CG2 VAL B  11      31.957  28.326  26.811  4.00  1.00            
ATOM    852    C VAL B  11      32.392  31.192  26.640  4.00  1.00            
ATOM    853    O VAL B  11      32.499  32.090  25.808  4.00  1.00            
ATOM    854    N THR B  12      33.445  30.679  27.290  4.00  1.00            
ATOM    855   CA THR B  12      34.735  31.137  26.914  4.00  1.00            
ATOM    856   CB THR B  12      35.583  31.578  28.080  4.00  1.00            
ATOM    857  OG1 THR B  12      36.851  32.022  27.620  4.00  1.00            
ATOM    858  CG2 THR B  12      35.731  30.435  29.101  4.00  1.00            
ATOM    859    C THR B  12      35.382  30.002  26.205  4.00  1.00            
ATOM    860    O THR B  12      35.739  28.978  26.786  4.00  1.00            
ATOM    861    N ILE B  13      35.522  30.165  24.884  4.00  1.00            
ATOM    862   CA ILE B  13      36.137  29.163  24.082  4.00  1.00            
ATOM    863   CB ILE B  13      35.514  29.041  22.729  4.00  1.00            
ATOM    864  CG1 ILE B  13      34.149  28.329  22.795  4.00  1.00            
ATOM    865  CG2 ILE B  13      36.571  28.435  21.803  4.00  1.00            
ATOM    866  CD1 ILE B  13      33.354  28.377  21.490  4.00  1.00            
ATOM    867    C ILE B  13      37.523  29.652  23.850  4.00  1.00            
ATOM    868    O ILE B  13      37.724  30.765  23.362  4.00  1.00            
ATOM    869    N ARG B  14      38.528  28.840  24.218  4.00  1.00            
ATOM    870   CA ARG B  14      39.863  29.291  23.989  4.00  1.00            
ATOM    871   CB ARG B  14      40.895  28.758  25.000  4.00  1.00            
ATOM    872   CG ARG B  14      40.647  29.186  26.448  4.00  1.00            
ATOM    873   CD ARG B  14      41.757  28.735  27.401  4.00  1.00            
ATOM    874   NE ARG B  14      41.894  27.259  27.250  4.00  1.00            
ATOM    875   CZ ARG B  14      42.696  26.556  28.100  4.00  1.00            
ATOM    876  NH1 ARG B  14      43.337  27.200  29.119  4.00  1.00            
ATOM    877  NH2 ARG B  14      42.857  25.211  27.932  4.00  1.00            
ATOM    878    C ARG B  14      40.264  28.741  22.659  4.00  1.00            
ATOM    879    O ARG B  14      40.416  27.530  22.501  4.00  1.00            
ATOM    880    N ILE B  15      40.428  29.618  21.651  4.00  1.00            
ATOM    881   CA ILE B  15      40.793  29.115  20.361  4.00  1.00            
ATOM    882   CB ILE B  15      39.644  29.083  19.398  4.00  1.00            
ATOM    883  CG1 ILE B  15      40.033  28.338  18.114  4.00  1.00            
ATOM    884  CG2 ILE B  15      39.167  30.527  19.164  4.00  1.00            
ATOM    885  CD1 ILE B  15      38.829  27.996  17.240  4.00  1.00            
ATOM    886    C ILE B  15      41.832  30.001  19.765  4.00  1.00            
ATOM    887    O ILE B  15      41.768  31.224  19.884  4.00  1.00            
ATOM    888    N GLY B  16      42.836  29.383  19.118  3.00  1.00            
ATOM    889   CA GLY B  16      43.842  30.131  18.431  3.00  1.00            
ATOM    890    C GLY B  16      44.649  30.861  19.444  3.00  1.00            
ATOM    891    O GLY B  16      45.321  31.842  19.126  3.00  1.00            
ATOM    892    N GLY B  17      44.601  30.397  20.703  3.00  1.00            
ATOM    893   CA GLY B  17      45.345  31.073  21.717  3.00  1.00            
ATOM    894    C GLY B  17      44.583  32.311  22.055  3.00  1.00            
ATOM    895    O GLY B  17      45.136  33.244  22.633  3.00  1.00            
ATOM    896    N GLN B  18      43.283  32.355  21.697  4.00  1.00            
ATOM    897   CA GLN B  18      42.543  33.550  21.969  4.00  1.00            
ATOM    898   CB GLN B  18      42.100  34.309  20.709  4.00  1.00            
ATOM    899   CG GLN B  18      41.382  35.622  21.023  4.00  1.00            
ATOM    900   CD GLN B  18      41.088  36.312  19.702  4.00  1.00            
ATOM    901  OE1 GLN B  18      40.898  35.659  18.677  4.00  1.00            
ATOM    902  NE2 GLN B  18      41.062  37.671  19.720  4.00  1.00            
ATOM    903    C GLN B  18      41.326  33.240  22.772  4.00  1.00            
ATOM    904    O GLN B  18      40.773  32.142  22.705  4.00  1.00            
ATOM    905    N LEU B  19      40.894  34.237  23.573  4.00  1.00            
ATOM    906   CA LEU B  19      39.742  34.099  24.409  4.00  1.00            
ATOM    907   CB LEU B  19      39.801  34.944  25.696  4.00  1.00            
ATOM    908   CG LEU B  19      40.940  34.551  26.657  4.00  1.00            
ATOM    909  CD1 LEU B  19      42.317  34.812  26.027  4.00  1.00            
ATOM    910  CD2 LEU B  19      40.780  35.227  28.029  4.00  1.00            
ATOM    911    C LEU B  19      38.571  34.590  23.620  4.00  1.00            
ATOM    912    O LEU B  19      38.586  35.707  23.105  4.00  1.00            
ATOM    913    N LYS B  20      37.521  33.755  23.483  4.00  1.00            
ATOM    914   CA LYS B  20      36.388  34.211  22.734  4.00  1.00            
ATOM    915   CB LYS B  20      36.188  33.503  21.384  4.00  1.00            
ATOM    916   CG LYS B  20      34.967  34.023  20.622  4.00  1.00            
ATOM    917   CD LYS B  20      35.033  35.518  20.312  4.00  1.00            
ATOM    918   CE LYS B  20      36.295  35.934  19.559  4.00  1.00            
ATOM    919   NZ LYS B  20      36.284  37.397  19.327  4.00  1.00            
ATOM    920    C LYS B  20      35.151  34.022  23.527  4.00  1.00            
ATOM    921    O LYS B  20      34.938  32.974  24.133  4.00  1.00            
ATOM    922    N GLU B  21      34.311  35.073  23.564  4.00  1.00            
ATOM    923   CA GLU B  21      33.041  34.904  24.187  4.00  1.00            
ATOM    924   CB GLU B  21      32.284  36.214  24.474  4.00  1.00            
ATOM    925   CG GLU B  21      30.924  35.985  25.143  4.00  1.00            
ATOM    926   CD GLU B  21      30.239  37.333  25.335  4.00  1.00            
ATOM    927  OE1 GLU B  21      30.913  38.274  25.832  4.00  1.00            
ATOM    928  OE2 GLU B  21      29.031  37.438  24.991  4.00  1.00            
ATOM    929    C GLU B  21      32.252  34.163  23.172  4.00  1.00            
ATOM    930    O GLU B  21      32.264  34.513  21.992  4.00  1.00            
ATOM    931    N ALA B  22      31.545  33.107  23.594  4.00  1.00            
ATOM    932   CA ALA B  22      30.834  32.363  22.608  4.00  1.00            
ATOM    933   CB ALA B  22      31.485  31.018  22.250  4.00  1.00            
ATOM    934    C ALA B  22      29.483  32.065  23.141  4.00  1.00            
ATOM    935    O ALA B  22      29.237  32.148  24.339  4.00  1.00            
ATOM    936    N LEU B  23      28.538  31.745  22.245  4.00  1.00            
ATOM    937   CA LEU B  23      27.247  31.400  22.744  4.00  1.00            
ATOM    938   CB LEU B  23      26.108  32.194  22.089  4.00  1.00            
ATOM    939   CG LEU B  23      26.230  33.714  22.293  4.00  1.00            
ATOM    940  CD1 LEU B  23      24.993  34.441  21.746  4.00  1.00            
ATOM    941  CD2 LEU B  23      26.544  34.073  23.754  4.00  1.00            
ATOM    942    C LEU B  23      27.043  29.954  22.412  4.00  1.00            
ATOM    943    O LEU B  23      27.318  29.530  21.291  4.00  1.00            
ATOM    944    N LEU B  24      26.572  29.148  23.387  4.00  1.00            
ATOM    945   CA LEU B  24      26.369  27.748  23.128  4.00  1.00            
ATOM    946   CB LEU B  24      26.102  26.908  24.395  4.00  1.00            
ATOM    947   CG LEU B  24      27.251  26.916  25.424  4.00  1.00            
ATOM    948  CD1 LEU B  24      27.502  28.333  25.959  4.00  1.00            
ATOM    949  CD2 LEU B  24      27.002  25.906  26.558  4.00  1.00            
ATOM    950    C LEU B  24      25.158  27.651  22.278  4.00  1.00            
ATOM    951    O LEU B  24      24.229  28.444  22.427  4.00  1.00            
ATOM    952    N ASP B  25      25.121  26.685  21.341  1.00  1.00            
ATOM    953   CA ASP B  25      23.951  26.733  20.530  1.00  1.00            
ATOM    954   CB ASP B  25      24.132  27.579  19.254  1.00  1.00            
ATOM    955   CG ASP B  25      24.195  29.056  19.623  1.00  1.00            
ATOM    956  OD1 ASP B  25      23.274  29.528  20.339  1.00  1.00            
ATOM    957  OD2 ASP B  25      25.159  29.734  19.175  1.00  1.00            
ATOM    958    C ASP B  25      23.493  25.408  20.066  1.00  1.00            
ATOM    959    O ASP B  25      24.185  24.704  19.333  1.00  1.00            
ATOM    960    N THR B  26      22.293  25.032  20.524  3.00  1.00            
ATOM    961   CA THR B  26      21.645  23.975  19.838  3.00  1.00            
ATOM    962   CB THR B  26      20.628  23.238  20.660  3.00  1.00            
ATOM    963  OG1 THR B  26      20.036  22.199  19.894  3.00  1.00            
ATOM    964  CG2 THR B  26      19.560  24.232  21.139  3.00  1.00            
ATOM    965    C THR B  26      20.947  24.770  18.798  3.00  1.00            
ATOM    966    O THR B  26      20.665  25.946  19.019  3.00  1.00            
ATOM    967    N GLY B  27      20.647  24.198  17.632  3.00  1.00            
ATOM    968   CA GLY B  27      20.068  25.087  16.678  3.00  1.00            
ATOM    969    C GLY B  27      21.093  25.343  15.638  3.00  1.00            
ATOM    970    O GLY B  27      20.782  25.831  14.553  3.00  1.00            
ATOM    971    N ALA B  28      22.359  25.021  15.945  1.00  1.00            
ATOM    972   CA ALA B  28      23.337  25.219  14.928  1.00  1.00            
ATOM    973   CB ALA B  28      24.536  26.068  15.380  1.00  1.00            
ATOM    974    C ALA B  28      23.860  23.883  14.548  1.00  1.00            
ATOM    975    O ALA B  28      24.406  23.155  15.377  1.00  1.00            
ATOM    976    N ASP B  29      23.684  23.519  13.266  1.00  1.00            
ATOM    977   CA ASP B  29      24.210  22.265  12.839  1.00  1.00            
ATOM    978   CB ASP B  29      23.848  21.920  11.382  1.00  1.00            
ATOM    979   CG ASP B  29      24.350  20.509  11.096  1.00  1.00            
ATOM    980  OD1 ASP B  29      24.590  19.758  12.078  1.00  1.00            
ATOM    981  OD2 ASP B  29      24.508  20.167   9.892  1.00  1.00            
ATOM    982    C ASP B  29      25.702  22.378  12.908  1.00  1.00            
ATOM    983    O ASP B  29      26.380  21.515  13.462  1.00  1.00            
ATOM    984    N ASP B  30      26.243  23.484  12.350  1.00  1.00            
ATOM    985   CA ASP B  30      27.661  23.715  12.289  1.00  1.00            
ATOM    986   CB ASP B  30      28.112  24.353  10.965  1.00  1.00            
ATOM    987   CG ASP B  30      27.933  23.321   9.861  1.00  1.00            
ATOM    988  OD1 ASP B  30      27.918  22.105  10.185  1.00  1.00            
ATOM    989  OD2 ASP B  30      27.809  23.738   8.678  1.00  1.00            
ATOM    990    C ASP B  30      28.074  24.641  13.385  1.00  1.00            
ATOM    991    O ASP B  30      27.296  24.960  14.283  1.00  1.00            
ATOM    992    N THR B  31      29.353  25.069  13.330  1.00  1.00            
ATOM    993   CA THR B  31      29.908  26.026  14.242  1.00  1.00            
ATOM    994   CB THR B  31      31.184  25.570  14.887  1.00  1.00            
ATOM    995  OG1 THR B  31      30.952  24.392  15.646  1.00  1.00            
ATOM    996  CG2 THR B  31      31.722  26.696  15.785  1.00  1.00            
ATOM    997    C THR B  31      30.233  27.204  13.424  1.00  1.00            
ATOM    998    O THR B  31      30.740  27.089  12.310  1.00  1.00            
ATOM    999    N VAL B  32      29.917  28.385  13.958  4.00  1.00            
ATOM   1000   CA VAL B  32      30.195  29.526  13.168  4.00  1.00            
ATOM   1001   CB VAL B  32      28.961  30.258  12.723  4.00  1.00            
ATOM   1002  CG1 VAL B  32      29.373  31.550  11.997  4.00  1.00            
ATOM   1003  CG2 VAL B  32      28.116  29.302  11.865  4.00  1.00            
ATOM   1004    C VAL B  32      30.985  30.459  13.992  4.00  1.00            
ATOM   1005    O VAL B  32      30.825  30.527  15.210  4.00  1.00            
ATOM   1006    N LEU B  33      31.889  31.199  13.336  4.00  1.00            
ATOM   1007   CA LEU B  33      32.667  32.094  14.116  4.00  1.00            
ATOM   1008   CB LEU B  33      34.069  31.566  14.464  4.00  1.00            
ATOM   1009   CG LEU B  33      34.051  30.341  15.400  4.00  1.00            
ATOM   1010  CD1 LEU B  33      35.478  29.877  15.730  4.00  1.00            
ATOM   1011  CD2 LEU B  33      33.199  30.601  16.653  4.00  1.00            
ATOM   1012    C LEU B  33      32.841  33.386  13.379  4.00  1.00            
ATOM   1013    O LEU B  33      32.460  33.522  12.217  4.00  1.00            
ATOM   1014    N GLU B  34      33.412  34.383  14.086  1.00  1.00            
ATOM   1015   CA GLU B  34      33.703  35.678  13.541  1.00  1.00            
ATOM   1016   CB GLU B  34      34.255  36.660  14.586  1.00  1.00            
ATOM   1017   CG GLU B  34      33.297  36.963  15.737  1.00  1.00            
ATOM   1018   CD GLU B  34      34.067  37.787  16.759  1.00  1.00            
ATOM   1019  OE1 GLU B  34      35.159  38.302  16.401  1.00  1.00            
ATOM   1020  OE2 GLU B  34      33.573  37.910  17.912  1.00  1.00            
ATOM   1021    C GLU B  34      34.833  35.456  12.571  1.00  1.00            
ATOM   1022    O GLU B  34      35.541  34.455  12.671  1.00  1.00            
ATOM   1023    N GLU B  35      35.027  36.368  11.591  1.00  1.00            
ATOM   1024   CA GLU B  35      36.104  36.193  10.649  1.00  1.00            
ATOM   1025   CB GLU B  35      36.204  37.333   9.621  1.00  1.00            
ATOM   1026   CG GLU B  35      37.351  37.171   8.621  1.00  1.00            
ATOM   1027   CD GLU B  35      37.391  38.419   7.748  1.00  1.00            
ATOM   1028  OE1 GLU B  35      36.317  39.049   7.561  1.00  1.00            
ATOM   1029  OE2 GLU B  35      38.501  38.759   7.259  1.00  1.00            
ATOM   1030    C GLU B  35      37.387  36.195  11.444  1.00  1.00            
ATOM   1031    O GLU B  35      37.866  37.238  11.885  1.00  1.00            
ATOM   1032    N MET B  36      37.951  34.988  11.644  1.00  1.00            
ATOM   1033   CA MET B  36      39.055  34.675  12.515  1.00  1.00            
ATOM   1034   CB MET B  36      39.085  33.181  12.869  1.00  1.00            
ATOM   1035   CG MET B  36      39.954  32.888  14.091  1.00  1.00            
ATOM   1036   SD MET B  36      39.840  31.183  14.706  1.00  1.00            
ATOM   1037   CE MET B  36      38.212  31.374  15.484  1.00  1.00            
ATOM   1038    C MET B  36      40.475  35.066  12.180  1.00  1.00            
ATOM   1039    O MET B  36      41.211  35.434  13.093  1.00  1.00            
ATOM   1040    N ASN B  37      40.931  35.020  10.910  1.00  1.00            
ATOM   1041   CA ASN B  37      42.361  35.138  10.712  1.00  1.00            
ATOM   1042   CB ASN B  37      42.990  36.433  11.263  1.00  1.00            
ATOM   1043   CG ASN B  37      42.645  37.588  10.331  1.00  1.00            
ATOM   1044  OD1 ASN B  37      42.544  37.419   9.116  1.00  1.00            
ATOM   1045  ND2 ASN B  37      42.471  38.803  10.917  1.00  1.00            
ATOM   1046    C ASN B  37      42.972  33.970  11.419  1.00  1.00            
ATOM   1047    O ASN B  37      43.947  34.085  12.160  1.00  1.00            
ATOM   1048    N LEU B  38      42.354  32.800  11.168  1.00  1.00            
ATOM   1049   CA LEU B  38      42.646  31.495  11.688  1.00  1.00            
ATOM   1050   CB LEU B  38      41.387  30.600  11.483  1.00  1.00            
ATOM   1051   CG LEU B  38      41.333  29.111  11.927  1.00  1.00            
ATOM   1052  CD1 LEU B  38      42.240  28.193  11.096  1.00  1.00            
ATOM   1053  CD2 LEU B  38      41.489  28.929  13.445  1.00  1.00            
ATOM   1054    C LEU B  38      43.824  30.960  10.925  1.00  1.00            
ATOM   1055    O LEU B  38      44.247  31.490   9.899  1.00  1.00            
ATOM   1056    N PRO B  39      44.363  29.919  11.483  1.00  1.00            
ATOM   1057   CA PRO B  39      45.525  29.254  10.958  1.00  1.00            
ATOM   1058   CD PRO B  39      44.322  29.829  12.936  1.00  1.00            
ATOM   1059   CB PRO B  39      45.983  28.304  12.065  1.00  1.00            
ATOM   1060   CG PRO B  39      45.554  29.016  13.356  1.00  1.00            
ATOM   1061    C PRO B  39      45.775  28.659   9.613  1.00  1.00            
ATOM   1062    O PRO B  39      46.898  28.828   9.142  1.00  1.00            
ATOM   1063    N GLY B  40      44.842  27.973   8.943  1.00  1.00            
ATOM   1064   CA GLY B  40      45.394  27.354   7.773  1.00  1.00            
ATOM   1065    C GLY B  40      44.420  27.416   6.650  1.00  1.00            
ATOM   1066    O GLY B  40      43.530  28.265   6.606  1.00  1.00            
ATOM   1067    N LYS B  41      44.594  26.481   5.699  1.00  1.00            
ATOM   1068   CA LYS B  41      43.815  26.433   4.506  1.00  1.00            
ATOM   1069   CB LYS B  41      44.302  25.369   3.504  1.00  1.00            
ATOM   1070   CG LYS B  41      44.391  23.953   4.080  1.00  1.00            
ATOM   1071   CD LYS B  41      44.649  22.894   3.006  1.00  1.00            
ATOM   1072   CE LYS B  41      45.030  21.522   3.564  1.00  1.00            
ATOM   1073   NZ LYS B  41      46.346  21.602   4.237  1.00  1.00            
ATOM   1074    C LYS B  41      42.387  26.173   4.826  1.00  1.00            
ATOM   1075    O LYS B  41      42.056  25.505   5.804  1.00  1.00            
ATOM   1076    N TRP B  42      41.497  26.751   3.996  4.00  1.00            
ATOM   1077   CA TRP B  42      40.088  26.596   4.179  4.00  1.00            
ATOM   1078   CB TRP B  42      39.392  27.904   4.595  4.00  1.00            
ATOM   1079   CG TRP B  42      40.025  28.651   5.744  4.00  1.00            
ATOM   1080  CD2 TRP B  42      41.024  29.665   5.550  4.00  1.00            
ATOM   1081  CD1 TRP B  42      39.815  28.567   7.089  4.00  1.00            
ATOM   1082  NE1 TRP B  42      40.629  29.462   7.746  4.00  1.00            
ATOM   1083  CE2 TRP B  42      41.377  30.145   6.809  4.00  1.00            
ATOM   1084  CE3 TRP B  42      41.600  30.156   4.412  4.00  1.00            
ATOM   1085  CZ2 TRP B  42      42.317  31.126   6.951  4.00  1.00            
ATOM   1086  CZ3 TRP B  42      42.548  31.146   4.558  4.00  1.00            
ATOM   1087  CH2 TRP B  42      42.900  31.620   5.804  4.00  1.00            
ATOM   1088    C TRP B  42      39.554  26.364   2.798  4.00  1.00            
ATOM   1089    O TRP B  42      40.187  26.753   1.817  4.00  1.00            
ATOM   1090    N LYS B  43      38.387  25.700   2.678  4.00  1.00            
ATOM   1091   CA LYS B  43      37.720  25.604   1.410  4.00  1.00            
ATOM   1092   CB LYS B  43      37.110  24.225   1.090  4.00  1.00            
ATOM   1093   CG LYS B  43      38.113  23.134   0.705  4.00  1.00            
ATOM   1094   CD LYS B  43      37.470  21.745   0.622  4.00  1.00            
ATOM   1095   CE LYS B  43      38.329  20.700  -0.099  4.00  1.00            
ATOM   1096   NZ LYS B  43      37.576  19.433  -0.239  4.00  1.00            
ATOM   1097    C LYS B  43      36.550  26.520   1.582  4.00  1.00            
ATOM   1098    O LYS B  43      36.077  26.698   2.703  4.00  1.00            
ATOM   1099    N PRO B  44      36.078  27.140   0.544  4.00  0.00            
ATOM   1100   CA PRO B  44      34.957  28.019   0.730  4.00  0.00            
ATOM   1101   CD PRO B  44      36.959  27.597  -0.522  4.00  0.00            
ATOM   1102   CB PRO B  44      34.882  28.863  -0.541  4.00  0.00            
ATOM   1103   CG PRO B  44      36.345  28.912  -1.024  4.00  0.00            
ATOM   1104    C PRO B  44      33.768  27.144   0.978  4.00  0.00            
ATOM   1105    O PRO B  44      33.735  26.033   0.455  4.00  0.00            
ATOM   1106    N LYS B  45      32.794  27.607   1.780  4.00  0.00            
ATOM   1107   CA LYS B  45      31.654  26.786   2.060  4.00  0.00            
ATOM   1108   CB LYS B  45      31.752  26.047   3.406  4.00  0.00            
ATOM   1109   CG LYS B  45      32.940  25.085   3.504  4.00  0.00            
ATOM   1110   CD LYS B  45      32.929  23.967   2.456  4.00  0.00            
ATOM   1111   CE LYS B  45      34.090  22.980   2.606  4.00  0.00            
ATOM   1112   NZ LYS B  45      33.972  21.901   1.599  4.00  0.00            
ATOM   1113    C LYS B  45      30.487  27.699   2.154  4.00  0.00            
ATOM   1114    O LYS B  45      30.629  28.921   2.107  4.00  0.00            
ATOM   1115    N MET B  46      29.286  27.112   2.263  4.00  0.00            
ATOM   1116   CA MET B  46      28.132  27.938   2.379  4.00  0.00            
ATOM   1117   CB MET B  46      27.098  27.681   1.266  4.00  0.00            
ATOM   1118   CG MET B  46      26.536  26.258   1.245  4.00  0.00            
ATOM   1119   SD MET B  46      25.630  25.836  -0.277  4.00  0.00            
ATOM   1120   CE MET B  46      24.245  26.975   0.010  4.00  0.00            
ATOM   1121    C MET B  46      27.493  27.657   3.718  4.00  0.00            
ATOM   1122    O MET B  46      27.276  26.500   4.074  4.00  0.00            
ATOM   1123    N ILE B  47      27.187  28.721   4.500  4.00  0.00            
ATOM   1124   CA ILE B  47      26.555  28.581   5.792  4.00  0.00            
ATOM   1125   CB ILE B  47      27.251  29.334   6.896  4.00  0.00            
ATOM   1126  CG1 ILE B  47      26.783  28.850   8.279  4.00  0.00            
ATOM   1127  CG2 ILE B  47      27.044  30.840   6.666  4.00  0.00            
ATOM   1128  CD1 ILE B  47      25.314  29.135   8.583  4.00  0.00            
ATOM   1129    C ILE B  47      25.170  29.117   5.613  4.00  0.00            
ATOM   1130    O ILE B  47      24.968  30.166   5.002  4.00  0.00            
ATOM   1131    N GLY B  48      24.172  28.371   6.120  4.00  0.00            
ATOM   1132   CA GLY B  48      22.796  28.684   5.884  4.00  0.00            
ATOM   1133    C GLY B  48      22.370  29.993   6.435  4.00  0.00            
ATOM   1134    O GLY B  48      21.727  30.763   5.728  4.00  0.00            
ATOM   1135    N GLY B  49      22.682  30.295   7.708  1.00  0.00            
ATOM   1136   CA GLY B  49      22.118  31.497   8.255  1.00  0.00            
ATOM   1137    C GLY B  49      20.671  31.166   8.415  1.00  0.00            
ATOM   1138    O GLY B  49      20.225  30.063   8.104  1.00  0.00            
ATOM   1139    N ILE B  50      19.873  32.090   8.949  1.00  0.00            
ATOM   1140   CA ILE B  50      18.484  31.772   8.896  1.00  0.00            
ATOM   1141   CB ILE B  50      17.873  31.544  10.260  1.00  0.00            
ATOM   1142  CG1 ILE B  50      16.468  30.938  10.120  1.00  0.00            
ATOM   1143  CG2 ILE B  50      17.964  32.832  11.098  1.00  0.00            
ATOM   1144  CD1 ILE B  50      16.485  29.538   9.501  1.00  0.00            
ATOM   1145    C ILE B  50      17.903  32.966   8.192  1.00  0.00            
ATOM   1146    O ILE B  50      17.977  34.094   8.678  1.00  0.00            
ATOM   1147    N GLY B  51      17.357  32.768   6.978  1.00  0.00            
ATOM   1148   CA GLY B  51      16.788  33.888   6.282  1.00  0.00            
ATOM   1149    C GLY B  51      17.759  34.465   5.299  1.00  0.00            
ATOM   1150    O GLY B  51      17.379  35.316   4.497  1.00  0.00            
ATOM   1151    N GLY B  52      19.038  34.041   5.316  1.00  0.00            
ATOM   1152   CA GLY B  52      19.928  34.614   4.345  1.00  0.00            
ATOM   1153    C GLY B  52      21.150  33.769   4.282  1.00  0.00            
ATOM   1154    O GLY B  52      21.600  33.246   5.297  1.00  0.00            
ATOM   1155    N PHE B  53      21.745  33.658   3.077  4.00  0.00            
ATOM   1156   CA PHE B  53      22.880  32.801   2.915  4.00  0.00            
ATOM   1157   CB PHE B  53      22.964  32.180   1.511  4.00  0.00            
ATOM   1158   CG PHE B  53      21.712  31.381   1.369  4.00  0.00            
ATOM   1159  CD1 PHE B  53      20.569  31.969   0.877  4.00  0.00            
ATOM   1160  CD2 PHE B  53      21.668  30.057   1.742  4.00  0.00            
ATOM   1161  CE1 PHE B  53      19.405  31.249   0.747  4.00  0.00            
ATOM   1162  CE2 PHE B  53      20.506  29.330   1.616  4.00  0.00            
ATOM   1163   CZ PHE B  53      19.372  29.926   1.117  4.00  0.00            
ATOM   1164    C PHE B  53      24.112  33.581   3.205  4.00  0.00            
ATOM   1165    O PHE B  53      24.323  34.673   2.681  4.00  0.00            
ATOM   1166    N ILE B  54      24.959  33.016   4.085  4.00  0.00            
ATOM   1167   CA ILE B  54      26.173  33.672   4.449  4.00  0.00            
ATOM   1168   CB ILE B  54      26.388  33.765   5.927  4.00  0.00            
ATOM   1169  CG1 ILE B  54      25.270  34.605   6.566  4.00  0.00            
ATOM   1170  CG2 ILE B  54      27.803  34.319   6.161  4.00  0.00            
ATOM   1171  CD1 ILE B  54      25.174  36.019   5.995  4.00  0.00            
ATOM   1172    C ILE B  54      27.281  32.854   3.883  4.00  0.00            
ATOM   1173    O ILE B  54      27.319  31.637   4.056  4.00  0.00            
ATOM   1174    N LYS B  55      28.206  33.502   3.154  4.00  0.00            
ATOM   1175   CA LYS B  55      29.303  32.769   2.597  4.00  0.00            
ATOM   1176   CB LYS B  55      30.111  33.588   1.575  4.00  0.00            
ATOM   1177   CG LYS B  55      31.208  32.806   0.849  4.00  0.00            
ATOM   1178   CD LYS B  55      31.773  33.567  -0.353  4.00  0.00            
ATOM   1179   CE LYS B  55      32.810  32.788  -1.164  4.00  0.00            
ATOM   1180   NZ LYS B  55      33.289  33.620  -2.292  4.00  0.00            
ATOM   1181    C LYS B  55      30.198  32.434   3.744  4.00  0.00            
ATOM   1182    O LYS B  55      30.332  33.221   4.680  4.00  0.00            
ATOM   1183    N VAL B  56      30.830  31.245   3.725  4.00  0.00            
ATOM   1184   CA VAL B  56      31.624  30.914   4.869  4.00  0.00            
ATOM   1185   CB VAL B  56      30.899  30.005   5.823  4.00  0.00            
ATOM   1186  CG1 VAL B  56      30.685  28.654   5.122  4.00  0.00            
ATOM   1187  CG2 VAL B  56      31.683  29.906   7.142  4.00  0.00            
ATOM   1188    C VAL B  56      32.863  30.220   4.447  4.00  0.00            
ATOM   1189    O VAL B  56      32.967  29.709   3.332  4.00  0.00            
ATOM   1190    N ARG B  57      33.850  30.222   5.358  4.00  0.00            
ATOM   1191   CA ARG B  57      35.084  29.544   5.144  4.00  0.00            
ATOM   1192   CB ARG B  57      36.339  30.405   5.367  4.00  0.00            
ATOM   1193   CG ARG B  57      36.617  31.382   4.219  4.00  0.00            
ATOM   1194   CD ARG B  57      38.051  31.910   4.234  4.00  0.00            
ATOM   1195   NE ARG B  57      38.264  32.772   3.037  4.00  0.00            
ATOM   1196   CZ ARG B  57      39.482  33.372   2.895  4.00  0.00            
ATOM   1197  NH1 ARG B  57      40.426  33.186   3.862  4.00  0.00            
ATOM   1198  NH2 ARG B  57      39.764  34.142   1.802  4.00  0.00            
ATOM   1199    C ARG B  57      35.114  28.390   6.101  4.00  0.00            
ATOM   1200    O ARG B  57      34.532  28.459   7.179  4.00  0.00            
ATOM   1201    N GLN B  58      35.766  27.267   5.727  4.00  1.00            
ATOM   1202   CA GLN B  58      35.740  26.130   6.609  4.00  1.00            
ATOM   1203   CB GLN B  58      34.960  24.938   6.017  4.00  1.00            
ATOM   1204   CG GLN B  58      34.899  23.700   6.916  4.00  1.00            
ATOM   1205   CD GLN B  58      36.103  22.813   6.617  4.00  1.00            
ATOM   1206  OE1 GLN B  58      36.356  21.837   7.321  4.00  1.00            
ATOM   1207  NE2 GLN B  58      36.862  23.152   5.540  4.00  1.00            
ATOM   1208    C GLN B  58      37.120  25.677   6.877  4.00  1.00            
ATOM   1209    O GLN B  58      37.985  25.691   6.004  4.00  1.00            
ATOM   1210    N TYR B  59      37.353  25.273   8.135  4.00  1.00            
ATOM   1211   CA TYR B  59      38.635  24.757   8.466  4.00  1.00            
ATOM   1212   CB TYR B  59      39.436  25.628   9.449  4.00  1.00            
ATOM   1213   CG TYR B  59      40.831  25.101   9.468  4.00  1.00            
ATOM   1214  CD1 TYR B  59      41.741  25.550   8.539  4.00  1.00            
ATOM   1215  CD2 TYR B  59      41.235  24.165  10.394  4.00  1.00            
ATOM   1216  CE1 TYR B  59      43.033  25.082   8.532  4.00  1.00            
ATOM   1217  CE2 TYR B  59      42.527  23.691  10.390  4.00  1.00            
ATOM   1218   CZ TYR B  59      43.428  24.150   9.459  4.00  1.00            
ATOM   1219   OH TYR B  59      44.755  23.667   9.451  4.00  1.00            
ATOM   1220    C TYR B  59      38.382  23.449   9.140  4.00  1.00            
ATOM   1221    O TYR B  59      37.399  23.296   9.864  4.00  1.00            
ATOM   1222    N ASP B  60      39.259  22.456   8.910  4.00  1.00            
ATOM   1223   CA ASP B  60      39.059  21.180   9.529  4.00  1.00            
ATOM   1224   CB ASP B  60      39.909  20.036   8.935  4.00  1.00            
ATOM   1225   CG ASP B  60      39.283  19.564   7.626  4.00  1.00            
ATOM   1226  OD1 ASP B  60      38.310  20.215   7.163  4.00  1.00            
ATOM   1227  OD2 ASP B  60      39.763  18.535   7.080  4.00  1.00            
ATOM   1228    C ASP B  60      39.441  21.309  10.975  4.00  1.00            
ATOM   1229    O ASP B  60      38.945  22.186  11.680  4.00  1.00            
ATOM   1230    N GLN B  61      40.348  20.426  11.450  4.00  1.00            
ATOM   1231   CA GLN B  61      40.696  20.386  12.845  4.00  1.00            
ATOM   1232   CB GLN B  61      41.666  19.253  13.237  4.00  1.00            
ATOM   1233   CG GLN B  61      41.076  17.843  13.184  4.00  1.00            
ATOM   1234   CD GLN B  61      42.160  16.886  13.665  4.00  1.00            
ATOM   1235  OE1 GLN B  61      43.160  16.668  12.983  4.00  1.00            
ATOM   1236  NE2 GLN B  61      41.964  16.310  14.881  4.00  1.00            
ATOM   1237    C GLN B  61      41.351  21.646  13.291  4.00  1.00            
ATOM   1238    O GLN B  61      42.404  22.049  12.801  4.00  1.00            
ATOM   1239    N ILE B  62      40.680  22.304  14.247  4.00  1.00            
ATOM   1240   CA ILE B  62      41.211  23.409  14.980  4.00  1.00            
ATOM   1241   CB ILE B  62      40.549  24.723  14.689  4.00  1.00            
ATOM   1242  CG1 ILE B  62      40.835  25.154  13.242  4.00  1.00            
ATOM   1243  CG2 ILE B  62      41.034  25.745  15.734  4.00  1.00            
ATOM   1244  CD1 ILE B  62      42.324  25.363  12.969  4.00  1.00            
ATOM   1245    C ILE B  62      40.869  23.037  16.377  4.00  1.00            
ATOM   1246    O ILE B  62      39.716  22.703  16.650  4.00  1.00            
ATOM   1247    N PRO B  63      41.796  23.034  17.280  4.00  1.00            
ATOM   1248   CA PRO B  63      41.412  22.669  18.609  4.00  1.00            
ATOM   1249   CD PRO B  63      43.163  22.649  16.985  4.00  1.00            
ATOM   1250   CB PRO B  63      42.706  22.287  19.338  4.00  1.00            
ATOM   1251   CG PRO B  63      43.837  22.680  18.366  4.00  1.00            
ATOM   1252    C PRO B  63      40.647  23.798  19.217  4.00  1.00            
ATOM   1253    O PRO B  63      41.003  24.954  18.984  4.00  1.00            
ATOM   1254    N VAL B  64      39.589  23.489  19.987  4.00  1.00            
ATOM   1255   CA VAL B  64      38.810  24.510  20.619  4.00  1.00            
ATOM   1256   CB VAL B  64      37.495  24.703  19.913  4.00  1.00            
ATOM   1257  CG1 VAL B  64      36.803  23.337  19.779  4.00  1.00            
ATOM   1258  CG2 VAL B  64      36.653  25.725  20.681  4.00  1.00            
ATOM   1259    C VAL B  64      38.551  24.049  22.014  4.00  1.00            
ATOM   1260    O VAL B  64      37.996  22.973  22.227  4.00  1.00            
ATOM   1261    N GLU B  65      38.951  24.848  23.020  4.00  1.00            
ATOM   1262   CA GLU B  65      38.661  24.406  24.348  4.00  1.00            
ATOM   1263   CB GLU B  65      39.765  24.690  25.383  4.00  1.00            
ATOM   1264   CG GLU B  65      41.020  23.834  25.206  4.00  1.00            
ATOM   1265   CD GLU B  65      41.877  24.486  24.134  4.00  1.00            
ATOM   1266  OE1 GLU B  65      41.809  25.738  24.007  4.00  1.00            
ATOM   1267  OE2 GLU B  65      42.610  23.744  23.427  4.00  1.00            
ATOM   1268    C GLU B  65      37.453  25.173  24.788  4.00  1.00            
ATOM   1269    O GLU B  65      37.476  26.401  24.853  4.00  1.00            
ATOM   1270    N ILE B  66      36.347  24.461  25.079  4.00  1.00            
ATOM   1271   CA ILE B  66      35.171  25.110  25.582  4.00  1.00            
ATOM   1272   CB ILE B  66      33.893  24.669  24.905  4.00  1.00            
ATOM   1273  CG1 ILE B  66      32.697  25.493  25.420  4.00  1.00            
ATOM   1274  CG2 ILE B  66      33.745  23.143  25.037  4.00  1.00            
ATOM   1275  CD1 ILE B  66      31.428  25.346  24.579  4.00  1.00            
ATOM   1276    C ILE B  66      35.148  24.735  27.017  4.00  1.00            
ATOM   1277    O ILE B  66      35.149  23.551  27.352  4.00  1.00            
ATOM   1278    N CYS B  67      35.160  25.740  27.913  3.00  1.00            
ATOM   1279   CA CYS B  67      35.348  25.389  29.284  3.00  1.00            
ATOM   1280   CB CYS B  67      34.311  24.384  29.826  3.00  1.00            
ATOM   1281   SG CYS B  67      32.614  25.039  29.804  3.00  1.00            
ATOM   1282    C CYS B  67      36.703  24.748  29.262  3.00  1.00            
ATOM   1283    O CYS B  67      37.507  25.013  28.369  3.00  1.00            
ATOM   1284    N GLY B  68      37.035  23.920  30.259  3.00  1.00            
ATOM   1285   CA GLY B  68      38.292  23.241  30.177  3.00  1.00            
ATOM   1286    C GLY B  68      38.219  22.266  29.044  3.00  1.00            
ATOM   1287    O GLY B  68      39.208  21.998  28.364  3.00  1.00            
ATOM   1288    N HIS B  69      37.015  21.703  28.829  4.00  1.00            
ATOM   1289   CA HIS B  69      36.809  20.647  27.882  4.00  1.00            
ATOM   1290  ND1 HIS B  69      34.640  20.332  30.229  4.00  1.00            
ATOM   1291   CG HIS B  69      34.905  19.610  29.087  4.00  1.00            
ATOM   1292   CB HIS B  69      35.339  20.221  27.788  4.00  1.00            
ATOM   1293  NE2 HIS B  69      34.358  18.189  30.753  4.00  1.00            
ATOM   1294  CD2 HIS B  69      34.727  18.303  29.424  4.00  1.00            
ATOM   1295  CE1 HIS B  69      34.319  19.433  31.194  4.00  1.00            
ATOM   1296    C HIS B  69      37.343  21.000  26.541  4.00  1.00            
ATOM   1297    O HIS B  69      37.197  22.122  26.058  4.00  1.00            
ATOM   1298    N LYS B  70      38.013  20.005  25.924  4.00  1.00            
ATOM   1299   CA LYS B  70      38.632  20.178  24.647  4.00  1.00            
ATOM   1300   CB LYS B  70      39.984  19.453  24.511  4.00  1.00            
ATOM   1301   CG LYS B  70      40.679  19.680  23.165  4.00  1.00            
ATOM   1302   CD LYS B  70      42.142  19.228  23.148  4.00  1.00            
ATOM   1303   CE LYS B  70      42.318  17.721  22.946  4.00  1.00            
ATOM   1304   NZ LYS B  70      43.756  17.373  22.947  4.00  1.00            
ATOM   1305    C LYS B  70      37.734  19.639  23.595  4.00  1.00            
ATOM   1306    O LYS B  70      37.132  18.575  23.741  4.00  1.00            
ATOM   1307    N ALA B  71      37.612  20.401  22.498  4.00  1.00            
ATOM   1308   CA ALA B  71      36.827  19.969  21.392  4.00  1.00            
ATOM   1309   CB ALA B  71      35.559  20.812  21.168  4.00  1.00            
ATOM   1310    C ALA B  71      37.702  20.147  20.182  4.00  1.00            
ATOM   1311    O ALA B  71      38.413  21.143  20.064  4.00  1.00            
ATOM   1312    N ILE B  72      37.694  19.164  19.261  4.00  1.00            
ATOM   1313   CA ILE B  72      38.445  19.251  18.034  4.00  1.00            
ATOM   1314   CB ILE B  72      39.427  18.131  17.843  4.00  1.00            
ATOM   1315  CG1 ILE B  72      40.220  18.336  16.541  4.00  1.00            
ATOM   1316  CG2 ILE B  72      38.656  16.800  17.906  4.00  1.00            
ATOM   1317  CD1 ILE B  72      41.158  19.541  16.584  4.00  1.00            
ATOM   1318    C ILE B  72      37.428  19.104  16.974  4.00  1.00            
ATOM   1319    O ILE B  72      36.498  18.310  17.114  4.00  1.00            
ATOM   1320    N GLY B  73      37.536  19.877  15.882  4.00  1.00            
ATOM   1321   CA GLY B  73      36.482  19.654  14.953  4.00  1.00            
ATOM   1322    C GLY B  73      36.451  20.696  13.920  4.00  1.00            
ATOM   1323    O GLY B  73      37.469  21.261  13.527  4.00  1.00            
ATOM   1324    N THR B  74      35.224  20.955  13.453  4.00  1.00            
ATOM   1325   CA THR B  74      35.063  21.843  12.365  4.00  1.00            
ATOM   1326   CB THR B  74      33.897  21.508  11.488  4.00  1.00            
ATOM   1327  OG1 THR B  74      34.023  20.189  10.995  4.00  1.00            
ATOM   1328  CG2 THR B  74      33.839  22.507  10.319  4.00  1.00            
ATOM   1329    C THR B  74      34.761  23.199  12.859  4.00  1.00            
ATOM   1330    O THR B  74      34.095  23.394  13.875  4.00  1.00            
ATOM   1331    N VAL B  75      35.284  24.184  12.118  4.00  1.00            
ATOM   1332   CA VAL B  75      34.956  25.529  12.415  4.00  1.00            
ATOM   1333   CB VAL B  75      36.069  26.294  13.066  4.00  1.00            
ATOM   1334  CG1 VAL B  75      35.642  27.767  13.188  4.00  1.00            
ATOM   1335  CG2 VAL B  75      36.399  25.624  14.410  4.00  1.00            
ATOM   1336    C VAL B  75      34.692  26.177  11.127  4.00  1.00            
ATOM   1337    O VAL B  75      35.433  26.010  10.159  4.00  1.00            
ATOM   1338    N LEU B  76      33.591  26.925  11.079  4.00  1.00            
ATOM   1339   CA LEU B  76      33.348  27.628   9.878  4.00  1.00            
ATOM   1340   CB LEU B  76      31.922  27.461   9.323  4.00  1.00            
ATOM   1341   CG LEU B  76      31.621  26.048   8.795  4.00  1.00            
ATOM   1342  CD1 LEU B  76      32.483  25.721   7.565  4.00  1.00            
ATOM   1343  CD2 LEU B  76      31.730  24.993   9.906  4.00  1.00            
ATOM   1344    C LEU B  76      33.514  29.069  10.236  4.00  1.00            
ATOM   1345    O LEU B  76      33.093  29.499  11.309  4.00  1.00            
ATOM   1346    N VAL B  77      34.155  29.856   9.352  4.00  1.00            
ATOM   1347   CA VAL B  77      34.384  31.232   9.667  4.00  1.00            
ATOM   1348   CB VAL B  77      35.836  31.608   9.646  4.00  1.00            
ATOM   1349  CG1 VAL B  77      35.960  33.119   9.900  4.00  1.00            
ATOM   1350  CG2 VAL B  77      36.579  30.734  10.672  4.00  1.00            
ATOM   1351    C VAL B  77      33.697  32.079   8.649  4.00  1.00            
ATOM   1352    O VAL B  77      33.676  31.762   7.463  4.00  1.00            
ATOM   1353    N GLY B  78      33.115  33.202   9.109  1.00  1.00            
ATOM   1354   CA GLY B  78      32.419  34.114   8.251  1.00  1.00            
ATOM   1355    C GLY B  78      31.988  35.225   9.136  1.00  1.00            
ATOM   1356    O GLY B  78      32.372  35.295  10.303  1.00  1.00            
ATOM   1357    N PRO B  79      31.196  36.102   8.605  1.00  1.00            
ATOM   1358   CA PRO B  79      30.747  37.185   9.423  1.00  1.00            
ATOM   1359   CD PRO B  79      31.336  36.485   7.212  1.00  1.00            
ATOM   1360   CB PRO B  79      30.181  38.224   8.454  1.00  1.00            
ATOM   1361   CG PRO B  79      30.982  37.982   7.162  1.00  1.00            
ATOM   1362    C PRO B  79      29.757  36.637  10.390  1.00  1.00            
ATOM   1363    O PRO B  79      29.207  35.563  10.144  1.00  1.00            
ATOM   1364    N THR B  80      29.533  37.346  11.506  1.00  1.00            
ATOM   1365   CA THR B  80      28.692  36.844  12.544  1.00  1.00            
ATOM   1366   CB THR B  80      29.438  36.861  13.847  1.00  1.00            
ATOM   1367  OG1 THR B  80      29.976  38.152  14.093  1.00  1.00            
ATOM   1368  CG2 THR B  80      30.579  35.830  13.783  1.00  1.00            
ATOM   1369    C THR B  80      27.367  37.568  12.559  1.00  1.00            
ATOM   1370    O THR B  80      26.712  37.424  11.530  1.00  1.00            
ATOM   1371    N PRO B  81      26.810  38.351  13.485  1.00  1.00            
ATOM   1372   CA PRO B  81      27.334  38.859  14.745  1.00  1.00            
ATOM   1373   CD PRO B  81      25.700  39.172  13.020  1.00  1.00            
ATOM   1374   CB PRO B  81      26.352  39.934  15.210  1.00  1.00            
ATOM   1375   CG PRO B  81      25.672  40.411  13.923  1.00  1.00            
ATOM   1376    C PRO B  81      27.745  38.010  15.920  1.00  1.00            
ATOM   1377    O PRO B  81      28.697  38.409  16.590  1.00  1.00            
ATOM   1378    N VAL B  82      27.094  36.873  16.229  1.00  1.00            
ATOM   1379   CA VAL B  82      27.540  36.180  17.410  1.00  1.00            
ATOM   1380   CB VAL B  82      26.425  35.792  18.337  1.00  1.00            
ATOM   1381  CG1 VAL B  82      27.008  34.934  19.472  1.00  1.00            
ATOM   1382  CG2 VAL B  82      25.729  37.076  18.820  1.00  1.00            
ATOM   1383    C VAL B  82      28.218  34.923  16.967  1.00  1.00            
ATOM   1384    O VAL B  82      27.756  34.251  16.047  1.00  1.00            
ATOM   1385    N ASN B  83      29.362  34.589  17.601  1.00  1.00            
ATOM   1386   CA ASN B  83      30.051  33.377  17.265  1.00  1.00            
ATOM   1387   CB ASN B  83      31.497  33.308  17.792  1.00  1.00            
ATOM   1388   CG ASN B  83      31.480  33.439  19.307  1.00  1.00            
ATOM   1389  OD1 ASN B  83      30.782  34.284  19.865  1.00  1.00            
ATOM   1390  ND2 ASN B  83      32.286  32.584  19.991  1.00  1.00            
ATOM   1391    C ASN B  83      29.256  32.263  17.858  1.00  1.00            
ATOM   1392    O ASN B  83      28.687  32.409  18.938  1.00  1.00            
ATOM   1393    N ILE B  84      29.174  31.114  17.159  4.00  1.00            
ATOM   1394   CA ILE B  84      28.345  30.083  17.700  4.00  1.00            
ATOM   1395   CB ILE B  84      27.180  29.698  16.840  4.00  1.00            
ATOM   1396  CG1 ILE B  84      27.670  29.102  15.511  4.00  1.00            
ATOM   1397  CG2 ILE B  84      26.279  30.932  16.685  4.00  1.00            
ATOM   1398  CD1 ILE B  84      26.578  28.375  14.727  4.00  1.00            
ATOM   1399    C ILE B  84      29.127  28.836  17.919  4.00  1.00            
ATOM   1400    O ILE B  84      29.986  28.467  17.120  4.00  1.00            
ATOM   1401    N ILE B  85      28.839  28.167  19.053  4.00  1.00            
ATOM   1402   CA ILE B  85      29.567  26.994  19.421  4.00  1.00            
ATOM   1403   CB ILE B  85      29.371  26.645  20.881  4.00  1.00            
ATOM   1404  CG1 ILE B  85      30.410  25.623  21.385  4.00  1.00            
ATOM   1405  CG2 ILE B  85      27.909  26.227  21.104  4.00  1.00            
ATOM   1406  CD1 ILE B  85      30.285  24.206  20.823  4.00  1.00            
ATOM   1407    C ILE B  85      29.303  25.799  18.559  4.00  1.00            
ATOM   1408    O ILE B  85      30.235  25.246  17.979  4.00  1.00            
ATOM   1409    N GLY B  86      28.039  25.360  18.425  1.00  1.00            
ATOM   1410   CA GLY B  86      27.810  24.269  17.527  1.00  1.00            
ATOM   1411    C GLY B  86      27.671  22.941  18.148  1.00  1.00            
ATOM   1412    O GLY B  86      28.261  22.605  19.172  1.00  1.00            
ATOM   1413    N ARG B  87      26.848  22.160  17.432  2.00  1.00            
ATOM   1414   CA ARG B  87      26.457  20.824  17.700  2.00  1.00            
ATOM   1415   CB ARG B  87      25.302  20.365  16.797  2.00  1.00            
ATOM   1416   CG ARG B  87      24.782  18.966  17.120  2.00  1.00            
ATOM   1417   CD ARG B  87      23.550  18.587  16.298  2.00  1.00            
ATOM   1418   NE ARG B  87      22.494  19.590  16.615  2.00  1.00            
ATOM   1419   CZ ARG B  87      22.127  20.506  15.671  2.00  1.00            
ATOM   1420  NH1 ARG B  87      22.665  20.441  14.419  2.00  1.00            
ATOM   1421  NH2 ARG B  87      21.213  21.473  15.975  2.00  1.00            
ATOM   1422    C ARG B  87      27.563  19.871  17.514  2.00  1.00            
ATOM   1423    O ARG B  87      27.669  18.896  18.259  2.00  1.00            
ATOM   1424    N ASN B  88      28.397  20.122  16.495  2.00  1.00            
ATOM   1425   CA ASN B  88      29.442  19.194  16.236  2.00  1.00            
ATOM   1426   CB ASN B  88      30.355  19.624  15.077  2.00  1.00            
ATOM   1427   CG ASN B  88      31.211  18.421  14.711  2.00  1.00            
ATOM   1428  OD1 ASN B  88      30.699  17.326  14.487  2.00  1.00            
ATOM   1429  ND2 ASN B  88      32.554  18.623  14.657  2.00  1.00            
ATOM   1430    C ASN B  88      30.268  19.140  17.481  2.00  1.00            
ATOM   1431    O ASN B  88      30.642  18.067  17.954  2.00  1.00            
ATOM   1432    N LEU B  89      30.545  20.327  18.045  2.00  1.00            
ATOM   1433   CA LEU B  89      31.313  20.481  19.243  2.00  1.00            
ATOM   1434   CB LEU B  89      31.717  21.943  19.500  2.00  1.00            
ATOM   1435   CG LEU B  89      32.757  22.479  18.497  2.00  1.00            
ATOM   1436  CD1 LEU B  89      34.123  21.800  18.693  2.00  1.00            
ATOM   1437  CD2 LEU B  89      32.253  22.369  17.050  2.00  1.00            
ATOM   1438    C LEU B  89      30.603  20.003  20.461  2.00  1.00            
ATOM   1439    O LEU B  89      31.196  19.355  21.321  2.00  1.00            
ATOM   1440    N LEU B  90      29.299  20.291  20.550  2.00  1.00            
ATOM   1441   CA LEU B  90      28.582  20.047  21.760  2.00  1.00            
ATOM   1442   CB LEU B  90      27.079  20.355  21.611  2.00  1.00            
ATOM   1443   CG LEU B  90      26.743  21.832  21.328  2.00  1.00            
ATOM   1444  CD1 LEU B  90      25.226  22.044  21.188  2.00  1.00            
ATOM   1445  CD2 LEU B  90      27.359  22.755  22.390  2.00  1.00            
ATOM   1446    C LEU B  90      28.655  18.601  22.117  2.00  1.00            
ATOM   1447    O LEU B  90      28.906  18.245  23.268  2.00  1.00            
ATOM   1448    N THR B  91      28.463  17.718  21.128  3.00  1.00            
ATOM   1449   CA THR B  91      28.406  16.325  21.436  3.00  1.00            
ATOM   1450   CB THR B  91      28.148  15.483  20.219  3.00  1.00            
ATOM   1451  OG1 THR B  91      27.976  14.124  20.590  3.00  1.00            
ATOM   1452  CG2 THR B  91      29.320  15.631  19.235  3.00  1.00            
ATOM   1453    C THR B  91      29.702  15.902  22.047  3.00  1.00            
ATOM   1454    O THR B  91      29.724  15.150  23.021  3.00  1.00            
ATOM   1455    N GLN B  92      30.823  16.396  21.498  3.00  1.00            
ATOM   1456   CA GLN B  92      32.110  15.998  21.974  3.00  1.00            
ATOM   1457   CB GLN B  92      33.241  16.536  21.081  3.00  1.00            
ATOM   1458   CG GLN B  92      33.122  15.994  19.649  3.00  1.00            
ATOM   1459   CD GLN B  92      34.272  16.529  18.807  3.00  1.00            
ATOM   1460  OE1 GLN B  92      34.964  15.769  18.131  3.00  1.00            
ATOM   1461  NE2 GLN B  92      34.485  17.871  18.841  3.00  1.00            
ATOM   1462    C GLN B  92      32.269  16.460  23.390  3.00  1.00            
ATOM   1463    O GLN B  92      32.800  15.736  24.230  3.00  1.00            
ATOM   1464    N ILE B  93      31.779  17.672  23.705  3.00  1.00            
ATOM   1465   CA ILE B  93      31.858  18.167  25.049  3.00  1.00            
ATOM   1466   CB ILE B  93      31.206  19.507  25.197  3.00  1.00            
ATOM   1467  CG1 ILE B  93      31.916  20.546  24.315  3.00  1.00            
ATOM   1468  CG2 ILE B  93      31.191  19.860  26.692  3.00  1.00            
ATOM   1469  CD1 ILE B  93      31.123  21.841  24.140  3.00  1.00            
ATOM   1470    C ILE B  93      31.076  17.198  25.876  3.00  1.00            
ATOM   1471    O ILE B  93      31.480  16.846  26.983  3.00  1.00            
ATOM   1472    N GLY B  94      29.939  16.713  25.335  3.00  1.00            
ATOM   1473   CA GLY B  94      29.138  15.781  26.075  3.00  1.00            
ATOM   1474    C GLY B  94      27.936  16.477  26.614  3.00  1.00            
ATOM   1475    O GLY B  94      27.221  15.931  27.453  3.00  1.00            
ATOM   1476    N CYS B  95      27.677  17.709  26.147  1.00  1.00            
ATOM   1477   CA CYS B  95      26.544  18.413  26.663  1.00  1.00            
ATOM   1478   CB CYS B  95      26.582  19.930  26.407  1.00  1.00            
ATOM   1479   SG CYS B  95      26.520  20.353  24.641  1.00  1.00            
ATOM   1480    C CYS B  95      25.282  17.860  26.093  1.00  1.00            
ATOM   1481    O CYS B  95      25.253  17.342  24.977  1.00  1.00            
ATOM   1482    N THR B  96      24.203  17.944  26.899  4.00  1.00            
ATOM   1483   CA THR B  96      22.895  17.483  26.537  4.00  1.00            
ATOM   1484   CB THR B  96      22.529  16.214  27.249  4.00  1.00            
ATOM   1485  OG1 THR B  96      23.448  15.187  26.907  4.00  1.00            
ATOM   1486  CG2 THR B  96      21.094  15.802  26.884  4.00  1.00            
ATOM   1487    C THR B  96      21.935  18.535  26.993  4.00  1.00            
ATOM   1488    O THR B  96      22.216  19.270  27.941  4.00  1.00            
ATOM   1489    N LEU B  97      20.776  18.659  26.315  4.00  1.00            
ATOM   1490   CA LEU B  97      19.802  19.603  26.779  4.00  1.00            
ATOM   1491   CB LEU B  97      19.077  20.360  25.654  4.00  1.00            
ATOM   1492   CG LEU B  97      20.050  21.262  24.870  4.00  1.00            
ATOM   1493  CD1 LEU B  97      21.070  20.433  24.078  4.00  1.00            
ATOM   1494  CD2 LEU B  97      19.319  22.300  24.008  4.00  1.00            
ATOM   1495    C LEU B  97      18.854  18.810  27.599  4.00  1.00            
ATOM   1496    O LEU B  97      18.302  17.804  27.152  4.00  1.00            
ATOM   1497    N ASN B  98      18.670  19.250  28.855  4.00  1.00            
ATOM   1498   CA ASN B  98      17.903  18.479  29.775  4.00  1.00            
ATOM   1499   CB ASN B  98      18.607  18.310  31.132  4.00  1.00            
ATOM   1500   CG ASN B  98      17.971  17.138  31.858  4.00  1.00            
ATOM   1501  OD1 ASN B  98      16.877  17.248  32.409  4.00  1.00            
ATOM   1502  ND2 ASN B  98      18.675  15.973  31.852  4.00  1.00            
ATOM   1503    C ASN B  98      16.597  19.154  30.004  4.00  1.00            
ATOM   1504    O ASN B  98      16.512  20.379  30.053  4.00  1.00            
ATOM   1505    N PHE B  99      15.533  18.337  30.120  1.00  1.00            
ATOM   1506   CA PHE B  99      14.215  18.835  30.355  1.00  1.00            
ATOM   1507   CB PHE B  99      13.125  17.907  29.781  1.00  1.00            
ATOM   1508   CG PHE B  99      13.118  18.093  28.301  1.00  1.00            
ATOM   1509  CD1 PHE B  99      14.194  17.714  27.531  1.00  1.00            
ATOM   1510  CD2 PHE B  99      12.017  18.630  27.676  1.00  1.00            
ATOM   1511  CE1 PHE B  99      14.189  17.883  26.168  1.00  1.00            
ATOM   1512  CE2 PHE B  99      12.007  18.800  26.311  1.00  1.00            
ATOM   1513   CZ PHE B  99      13.091  18.430  25.552  1.00  1.00            
ATOM   1514    C PHE B  99      14.009  18.946  31.858  1.00  1.00            
ATOM   1515    O PHE B  99      14.072  17.891  32.542  1.00  1.00            
ATOM   1516  OXT PHE B  99      13.789  20.089  32.343  1.00  1.00            
ATOM   1517    N ASN C   1      39.037  16.886  11.203  4.00  0.00            
ATOM   1518   CA ASN C   1      37.919  16.032  11.663  4.00  0.00            
ATOM   1519   CB ASN C   1      37.323  16.585  12.967  4.00  0.00            
ATOM   1520   CG ASN C   1      36.343  15.548  13.498  4.00  0.00            
ATOM   1521  OD1 ASN C   1      36.091  14.530  12.855  4.00  0.00            
ATOM   1522  ND2 ASN C   1      35.765  15.815  14.699  4.00  0.00            
ATOM   1523    C ASN C   1      36.847  15.978  10.646  4.00  0.00            
ATOM   1524    O ASN C   1      36.862  15.134   9.751  4.00  0.00            
ATOM   1525    N VAL C   2      35.881  16.902  10.751  4.00  0.00            
ATOM   1526   CA VAL C   2      34.821  16.828   9.809  4.00  0.00            
ATOM   1527   CB VAL C   2      33.476  16.530  10.409  4.00  0.00            
ATOM   1528  CG1 VAL C   2      33.521  15.107  10.990  4.00  0.00            
ATOM   1529  CG2 VAL C   2      33.133  17.600  11.455  4.00  0.00            
ATOM   1530    C VAL C   2      34.746  18.078   9.039  4.00  0.00            
ATOM   1531    O VAL C   2      35.499  19.026   9.254  4.00  0.00            
ATOM   1532    N VAL C   3      33.888  18.035   8.019  4.00  0.00            
ATOM   1533   CA VAL C   3      33.644  19.194   7.246  4.00  0.00            
ATOM   1534   CB VAL C   3      34.434  19.225   5.970  4.00  0.00            
ATOM   1535  CG1 VAL C   3      34.045  20.482   5.175  4.00  0.00            
ATOM   1536  CG2 VAL C   3      35.929  19.130   6.315  4.00  0.00            
ATOM   1537    C VAL C   3      32.219  19.093   6.866  4.00  0.00            
ATOM   1538    O VAL C   3      31.754  18.027   6.467  4.00  0.00            
ATOM   1539    N ASN C   4      31.475  20.198   6.996  4.00  0.00            
ATOM   1540   CA ASN C   4      30.111  20.102   6.606  4.00  0.00            
ATOM   1541   CB ASN C   4      29.121  20.378   7.752  4.00  0.00            
ATOM   1542   CG ASN C   4      27.707  20.110   7.251  4.00  0.00            
ATOM   1543  OD1 ASN C   4      27.502  19.745   6.094  4.00  0.00            
ATOM   1544  ND2 ASN C   4      26.700  20.303   8.144  4.00  0.00            
ATOM   1545    C ASN C   4      29.882  21.147   5.588  4.00  0.00            
ATOM   1546    O ASN C   4      29.992  22.340   5.868  4.00  0.00            
ATOM   1547    N SER C   5      29.571  20.717   4.358  4.00  0.00            
ATOM   1548   CA SER C   5      29.288  21.701   3.373  4.00  0.00            
ATOM   1549   CB SER C   5      29.615  21.253   1.938  4.00  0.00            
ATOM   1550   OG SER C   5      28.766  20.182   1.552  4.00  0.00            
ATOM   1551    C SER C   5      27.815  21.942   3.453  4.00  0.00            
ATOM   1552    O SER C   5      27.049  21.037   3.776  4.00  0.00            
ATOM   1553    N GLY C   6      27.372  23.183   3.173  4.00  0.00            
ATOM   1554   CA GLY C   6      25.962  23.437   3.193  4.00  0.00            
ATOM   1555    C GLY C   6      25.436  23.352   4.599  4.00  0.00            
ATOM   1556    O GLY C   6      24.440  22.674   4.849  4.00  0.00            
ATOM   1557    N GLY C   7      26.086  24.037   5.562  4.00  0.00            
ATOM   1558   CA GLY C   7      25.645  23.970   6.931  4.00  0.00            
ATOM   1559    C GLY C   7      24.453  24.857   7.149  4.00  0.00            
ATOM   1560    O GLY C   7      24.124  25.696   6.312  4.00  0.00            
ATOM   1561    N MET C   8      23.768  24.665   8.305  4.00  0.00            
ATOM   1562   CA MET C   8      22.642  25.469   8.716  4.00  0.00            
ATOM   1563   CB MET C   8      21.333  24.680   8.875  4.00  0.00            
ATOM   1564   CG MET C   8      20.152  25.560   9.293  4.00  0.00            
ATOM   1565   SD MET C   8      18.632  24.645   9.675  4.00  0.00            
ATOM   1566   CE MET C   8      19.250  24.030  11.268  4.00  0.00            
ATOM   1567    C MET C   8      22.987  25.984  10.064  4.00  0.00            
ATOM   1568    O MET C   8      23.412  25.230  10.937  4.00  0.00            
ATOM   1569    N VAL C   9      22.838  27.301  10.264  4.00  0.00            
ATOM   1570   CA VAL C   9      23.123  27.817  11.561  4.00  0.00            
ATOM   1571   CB VAL C   9      24.318  28.721  11.608  4.00  0.00            
ATOM   1572  CG1 VAL C   9      24.392  29.363  13.003  4.00  0.00            
ATOM   1573  CG2 VAL C   9      25.560  27.890  11.246  4.00  0.00            
ATOM   1574    C VAL C   9      21.953  28.611  11.967  4.00  0.00            
ATOM   1575    O VAL C   9      21.347  29.305  11.152  4.00  0.00            
ATOM   1576    N MET C  10      21.572  28.524  13.248  4.00  0.00            
ATOM   1577   CA MET C  10      20.430  29.316  13.519  4.00  0.00            
ATOM   1578   CB MET C  10      19.142  28.504  13.687  4.00  0.00            
ATOM   1579   CG MET C  10      17.891  29.373  13.594  4.00  0.00            
ATOM   1580   SD MET C  10      16.343  28.434  13.586  4.00  0.00            
ATOM   1581   CE MET C  10      16.518  27.947  15.323  4.00  0.00            
ATOM   1582    C MET C  10      20.640  30.116  14.745  4.00  0.00            
ATOM   1583    O MET C  10      20.716  29.595  15.856  4.00  0.00            
ATOM   1584    N MET C  11      20.758  31.433  14.536  4.00  0.00            
ATOM   1585   CA MET C  11      20.795  32.357  15.615  4.00  0.00            
ATOM   1586   CB MET C  11      22.180  32.991  15.856  4.00  0.00            
ATOM   1587   CG MET C  11      22.718  33.789  14.667  4.00  0.00            
ATOM   1588   SD MET C  11      24.274  34.675  14.985  4.00  0.00            
ATOM   1589   CE MET C  11      23.501  36.053  15.883  4.00  0.00            
ATOM   1590    C MET C  11      19.854  33.443  15.171  4.00  0.00            
ATOM   1591    O MET C  11      20.047  34.021  14.102  4.00  0.00            
ATOM   1592    N VAL C  12      18.770  33.717  15.929  4.00  0.00            
ATOM   1593   CA VAL C  12      17.923  34.823  15.564  4.00  0.00            
ATOM   1594   CB VAL C  12      16.446  34.542  15.702  4.00  0.00            
ATOM   1595  CG1 VAL C  12      16.057  33.512  14.628  4.00  0.00            
ATOM   1596  CG2 VAL C  12      16.135  34.046  17.123  4.00  0.00            
ATOM   1597    C VAL C  12      18.345  35.929  16.516  4.00  0.00            
ATOM   1598    O VAL C  12      18.084  35.866  17.715  4.00  0.00            
ATOM   1599    N PRO C  13      19.026  36.939  16.027  4.00  0.00            
ATOM   1600   CA PRO C  13      19.466  38.019  16.882  4.00  0.00            
ATOM   1601   CD PRO C  13      19.997  36.706  14.972  4.00  0.00            
ATOM   1602   CB PRO C  13      20.618  38.719  16.147  4.00  0.00            
ATOM   1603   CG PRO C  13      20.645  38.078  14.750  4.00  0.00            
ATOM   1604    C PRO C  13      18.516  38.971  17.527  4.00  0.00            
ATOM   1605    O PRO C  13      18.865  39.509  18.576  4.00  0.00            
ATOM   1606    N GLY C  14      17.335  39.230  16.962  4.00  0.00            
ATOM   1607   CA GLY C  14      16.559  40.248  17.598  4.00  0.00            
ATOM   1608    C GLY C  14      17.008  41.498  16.930  4.00  0.00            
ATOM   1609    O GLY C  14      18.161  41.596  16.513  4.00  0.00            
ATOM   1610    N ALA C  15      16.120  42.495  16.803  4.00  0.00            
ATOM   1611   CA ALA C  15      16.574  43.657  16.108  4.00  0.00            
ATOM   1612   CB ALA C  15      16.407  43.575  14.581  4.00  0.00            
ATOM   1613    C ALA C  15      15.768  44.816  16.563  4.00  0.00            
ATOM   1614    O ALA C  15      14.760  44.669  17.249  4.00  0.00            
ATOM   1615    N GLY C  16      16.235  46.019  16.193  4.00  0.00            
ATOM   1616   CA GLY C  16      15.548  47.219  16.542  4.00  0.00            
ATOM   1617    C GLY C  16      16.072  48.279  15.585  4.00  0.00            
ATOM   1618    O GLY C  16      17.317  48.344  15.395  4.00  0.00            
ATOM   1619  OXT GLY C  16      15.233  49.034  15.028  4.00  0.00            
END
