# Supplementary material for: Integrative modeling of diverse protein-peptide systems using CABS-dock
Source: PLoS Comput Biol. 2023 Jul 5;19(7):e1011275. doi: 10.1371/journal.pcbi.1011275 (PMC10351741; doi:10.1371/journal.pcbi.1011275)
Supplement: S1 File — Files in pdb format containing atomic coordinates of the structures obtained in this study: the highest-scored amyloid models and 10 examples of the docked peptide for each enzyme-substrate complex. (ZIP) [file pcbi.1011275.s006.zip › 15_HIV1_NVVNSGGMVMMVPGAG/986.pdb]

CRYST1    0.000    0.000    0.000   0.00   0.00   0.00 P 1           1
ATOM      1    N PRO A   1      13.368  12.965  28.148  1.00  1.00            
ATOM      2   CA PRO A   1      13.655  14.214  28.904  1.00  1.00            
ATOM      3   CD PRO A   1      13.228  11.820  29.110  1.00  1.00            
ATOM      4   CB PRO A   1      13.833  13.811  30.364  1.00  1.00            
ATOM      5   CG PRO A   1      13.103  12.470  30.495  1.00  1.00            
ATOM      6    C PRO A   1      14.907  14.761  28.304  1.00  1.00            
ATOM      7    O PRO A   1      14.888  15.890  27.816  1.00  1.00            
ATOM      8    N GLN A   2      16.010  13.986  28.333  4.00  1.00            
ATOM      9   CA GLN A   2      17.224  14.482  27.762  4.00  1.00            
ATOM     10   CB GLN A   2      18.529  13.986  28.417  4.00  1.00            
ATOM     11   CG GLN A   2      18.990  14.793  29.632  4.00  1.00            
ATOM     12   CD GLN A   2      18.235  14.339  30.864  4.00  1.00            
ATOM     13  OE1 GLN A   2      17.006  14.319  30.885  4.00  1.00            
ATOM     14  NE2 GLN A   2      18.996  13.960  31.926  4.00  1.00            
ATOM     15    C GLN A   2      17.309  14.107  26.326  4.00  1.00            
ATOM     16    O GLN A   2      16.991  12.984  25.938  4.00  1.00            
ATOM     17    N ILE A   3      17.740  15.071  25.490  4.00  1.00            
ATOM     18   CA ILE A   3      17.928  14.767  24.108  4.00  1.00            
ATOM     19   CB ILE A   3      17.092  15.581  23.158  4.00  1.00            
ATOM     20  CG1 ILE A   3      17.150  14.963  21.749  4.00  1.00            
ATOM     21  CG2 ILE A   3      17.540  17.051  23.220  4.00  1.00            
ATOM     22  CD1 ILE A   3      16.070  15.492  20.807  4.00  1.00            
ATOM     23    C ILE A   3      19.376  14.994  23.799  4.00  1.00            
ATOM     24    O ILE A   3      19.934  16.046  24.108  4.00  1.00            
ATOM     25    N THR A   4      20.034  13.982  23.198  1.00  1.00            
ATOM     26   CA THR A   4      21.422  14.104  22.856  1.00  1.00            
ATOM     27   CB THR A   4      22.093  12.777  22.610  1.00  1.00            
ATOM     28  OG1 THR A   4      21.990  11.961  23.766  1.00  1.00            
ATOM     29  CG2 THR A   4      23.576  13.007  22.268  1.00  1.00            
ATOM     30    C THR A   4      21.464  14.905  21.600  1.00  1.00            
ATOM     31    O THR A   4      20.442  15.062  20.934  1.00  1.00            
ATOM     32    N LEU A   5      22.638  15.459  21.238  1.00  1.00            
ATOM     33   CA LEU A   5      22.594  16.315  20.095  1.00  1.00            
ATOM     34   CB LEU A   5      23.245  17.683  20.356  1.00  1.00            
ATOM     35   CG LEU A   5      22.549  18.482  21.474  1.00  1.00            
ATOM     36  CD1 LEU A   5      22.704  17.789  22.835  1.00  1.00            
ATOM     37  CD2 LEU A   5      23.018  19.943  21.491  1.00  1.00            
ATOM     38    C LEU A   5      23.295  15.707  18.921  1.00  1.00            
ATOM     39    O LEU A   5      24.200  16.318  18.354  1.00  1.00            
ATOM     40    N TRP A   6      22.903  14.486  18.512  1.00  1.00            
ATOM     41   CA TRP A   6      23.514  13.919  17.343  1.00  1.00            
ATOM     42   CB TRP A   6      23.170  12.428  17.187  1.00  1.00            
ATOM     43   CG TRP A   6      23.906  11.709  16.082  1.00  1.00            
ATOM     44  CD2 TRP A   6      23.679  10.334  15.744  1.00  1.00            
ATOM     45  CD1 TRP A   6      24.876  12.161  15.235  1.00  1.00            
ATOM     46  NE1 TRP A   6      25.267  11.151  14.388  1.00  1.00            
ATOM     47  CE2 TRP A   6      24.537  10.022  14.690  1.00  1.00            
ATOM     48  CE3 TRP A   6      22.823   9.408  16.268  1.00  1.00            
ATOM     49  CZ2 TRP A   6      24.550   8.770  14.143  1.00  1.00            
ATOM     50  CZ3 TRP A   6      22.840   8.147  15.714  1.00  1.00            
ATOM     51  CH2 TRP A   6      23.688   7.835  14.671  1.00  1.00            
ATOM     52    C TRP A   6      23.032  14.649  16.135  1.00  1.00            
ATOM     53    O TRP A   6      23.816  15.182  15.352  1.00  1.00            
ATOM     54    N LYS A   7      21.700  14.698  15.971  1.00  1.00            
ATOM     55   CA LYS A   7      21.122  15.378  14.857  1.00  1.00            
ATOM     56   CB LYS A   7      20.647  14.443  13.731  1.00  1.00            
ATOM     57   CG LYS A   7      21.780  13.758  12.965  1.00  1.00            
ATOM     58   CD LYS A   7      21.312  12.608  12.069  1.00  1.00            
ATOM     59   CE LYS A   7      22.428  11.991  11.224  1.00  1.00            
ATOM     60   NZ LYS A   7      21.916  10.816  10.482  1.00  1.00            
ATOM     61    C LYS A   7      19.910  16.038  15.406  1.00  1.00            
ATOM     62    O LYS A   7      19.143  15.372  16.101  1.00  1.00            
ATOM     63    N ARG A   8      19.764  17.364  15.156  1.00  1.00            
ATOM     64   CA ARG A   8      18.604  18.135  15.524  1.00  1.00            
ATOM     65   CB ARG A   8      17.305  17.295  15.622  1.00  1.00            
ATOM     66   CG ARG A   8      16.984  16.500  14.351  1.00  1.00            
ATOM     67   CD ARG A   8      15.749  15.604  14.491  1.00  1.00            
ATOM     68   NE ARG A   8      15.687  14.706  13.300  1.00  1.00            
ATOM     69   CZ ARG A   8      14.850  13.629  13.300  1.00  1.00            
ATOM     70  NH1 ARG A   8      14.050  13.385  14.378  1.00  1.00            
ATOM     71  NH2 ARG A   8      14.807  12.790  12.224  1.00  1.00            
ATOM     72    C ARG A   8      18.927  18.996  16.724  1.00  1.00            
ATOM     73    O ARG A   8      19.976  19.626  16.629  1.00  1.00            
ATOM     74    N PRO A   9      18.239  19.172  17.854  1.00  1.00            
ATOM     75   CA PRO A   9      16.980  18.568  18.252  1.00  1.00            
ATOM     76   CD PRO A   9      19.070  19.414  19.022  1.00  1.00            
ATOM     77   CB PRO A   9      16.915  18.643  19.775  1.00  1.00            
ATOM     78   CG PRO A   9      18.383  18.714  20.201  1.00  1.00            
ATOM     79    C PRO A   9      15.729  19.104  17.637  1.00  1.00            
ATOM     80    O PRO A   9      15.707  20.253  17.196  1.00  1.00            
ATOM     81    N LEU A  10      14.682  18.249  17.599  4.00  1.00            
ATOM     82   CA LEU A  10      13.347  18.587  17.188  4.00  1.00            
ATOM     83   CB LEU A  10      12.953  18.072  15.789  4.00  1.00            
ATOM     84   CG LEU A  10      13.529  18.909  14.627  4.00  1.00            
ATOM     85  CD1 LEU A  10      15.063  18.947  14.648  4.00  1.00            
ATOM     86  CD2 LEU A  10      12.974  18.443  13.272  4.00  1.00            
ATOM     87    C LEU A  10      12.420  17.972  18.204  4.00  1.00            
ATOM     88    O LEU A  10      12.677  16.877  18.704  4.00  1.00            
ATOM     89    N VAL A  11      11.319  18.677  18.553  4.00  1.00            
ATOM     90   CA VAL A  11      10.386  18.190  19.537  4.00  1.00            
ATOM     91   CB VAL A  11      10.606  18.799  20.894  4.00  1.00            
ATOM     92  CG1 VAL A  11      10.225  20.288  20.824  4.00  1.00            
ATOM     93  CG2 VAL A  11       9.835  17.993  21.952  4.00  1.00            
ATOM     94    C VAL A  11       9.009  18.575  19.074  4.00  1.00            
ATOM     95    O VAL A  11       8.857  19.190  18.018  4.00  1.00            
ATOM     96    N THR A  12       7.962  18.205  19.847  4.00  1.00            
ATOM     97   CA THR A  12       6.603  18.487  19.467  4.00  1.00            
ATOM     98   CB THR A  12       5.638  17.405  19.858  4.00  1.00            
ATOM     99  OG1 THR A  12       6.007  16.174  19.253  4.00  1.00            
ATOM    100  CG2 THR A  12       4.228  17.821  19.409  4.00  1.00            
ATOM    101    C THR A  12       6.143  19.724  20.169  4.00  1.00            
ATOM    102    O THR A  12       6.307  19.856  21.381  4.00  1.00            
ATOM    103    N ILE A  13       5.579  20.688  19.407  4.00  1.00            
ATOM    104   CA ILE A  13       5.040  21.869  20.015  4.00  1.00            
ATOM    105   CB ILE A  13       5.887  23.100  19.776  4.00  1.00            
ATOM    106  CG1 ILE A  13       5.383  24.290  20.606  4.00  1.00            
ATOM    107  CG2 ILE A  13       5.981  23.375  18.266  4.00  1.00            
ATOM    108  CD1 ILE A  13       6.355  25.471  20.622  4.00  1.00            
ATOM    109    C ILE A  13       3.654  22.090  19.473  4.00  1.00            
ATOM    110    O ILE A  13       3.475  22.277  18.272  4.00  1.00            
ATOM    111    N ARG A  14       2.624  22.109  20.346  4.00  1.00            
ATOM    112   CA ARG A  14       1.269  22.232  19.869  4.00  1.00            
ATOM    113   CB ARG A  14       0.239  21.512  20.751  4.00  1.00            
ATOM    114   CG ARG A  14       0.361  19.992  20.800  4.00  1.00            
ATOM    115   CD ARG A  14      -0.588  19.378  21.830  4.00  1.00            
ATOM    116   NE ARG A  14      -0.455  17.898  21.742  4.00  1.00            
ATOM    117   CZ ARG A  14      -1.558  17.135  21.499  4.00  1.00            
ATOM    118  NH1 ARG A  14      -2.780  17.731  21.379  4.00  1.00            
ATOM    119  NH2 ARG A  14      -1.437  15.780  21.380  4.00  1.00            
ATOM    120    C ARG A  14       0.875  23.675  19.939  4.00  1.00            
ATOM    121    O ARG A  14       0.955  24.295  20.999  4.00  1.00            
ATOM    122    N ILE A  15       0.462  24.265  18.799  4.00  1.00            
ATOM    123   CA ILE A  15      -0.027  25.615  18.838  4.00  1.00            
ATOM    124   CB ILE A  15       0.924  26.646  18.306  4.00  1.00            
ATOM    125  CG1 ILE A  15       2.212  26.735  19.134  4.00  1.00            
ATOM    126  CG2 ILE A  15       0.152  27.972  18.214  4.00  1.00            
ATOM    127  CD1 ILE A  15       3.286  27.590  18.456  4.00  1.00            
ATOM    128    C ILE A  15      -1.182  25.703  17.900  4.00  1.00            
ATOM    129    O ILE A  15      -1.119  25.197  16.781  4.00  1.00            
ATOM    130    N GLY A  16      -2.270  26.365  18.328  3.00  1.00            
ATOM    131   CA GLY A  16      -3.379  26.541  17.443  3.00  1.00            
ATOM    132    C GLY A  16      -3.983  25.196  17.233  3.00  1.00            
ATOM    133    O GLY A  16      -4.771  24.995  16.311  3.00  1.00            
ATOM    134    N GLY A  17      -3.615  24.231  18.092  3.00  1.00            
ATOM    135   CA GLY A  17      -4.157  22.915  17.956  3.00  1.00            
ATOM    136    C GLY A  17      -3.344  22.216  16.921  3.00  1.00            
ATOM    137    O GLY A  17      -3.617  21.068  16.578  3.00  1.00            
ATOM    138    N GLN A  18      -2.307  22.897  16.397  4.00  1.00            
ATOM    139   CA GLN A  18      -1.500  22.294  15.380  4.00  1.00            
ATOM    140   CB GLN A  18      -0.942  23.293  14.346  4.00  1.00            
ATOM    141   CG GLN A  18      -0.280  22.611  13.145  4.00  1.00            
ATOM    142   CD GLN A  18       0.021  23.664  12.085  4.00  1.00            
ATOM    143  OE1 GLN A  18       0.776  24.606  12.320  4.00  1.00            
ATOM    144  NE2 GLN A  18      -0.596  23.504  10.884  4.00  1.00            
ATOM    145    C GLN A  18      -0.351  21.593  16.049  4.00  1.00            
ATOM    146    O GLN A  18       0.195  22.073  17.043  4.00  1.00            
ATOM    147    N LEU A  19       0.030  20.415  15.509  4.00  1.00            
ATOM    148   CA LEU A  19       1.014  19.542  16.090  4.00  1.00            
ATOM    149   CB LEU A  19       1.082  18.158  15.405  4.00  1.00            
ATOM    150   CG LEU A  19       1.221  18.167  13.865  4.00  1.00            
ATOM    151  CD1 LEU A  19       1.432  16.741  13.329  4.00  1.00            
ATOM    152  CD2 LEU A  19       0.018  18.835  13.176  4.00  1.00            
ATOM    153    C LEU A  19       2.400  20.082  16.154  4.00  1.00            
ATOM    154    O LEU A  19       3.011  20.038  17.218  4.00  1.00            
ATOM    155    N LYS A  20       2.930  20.591  15.032  4.00  1.00            
ATOM    156   CA LYS A  20       4.247  21.157  14.960  4.00  1.00            
ATOM    157   CB LYS A  20       4.398  22.502  15.697  4.00  1.00            
ATOM    158   CG LYS A  20       3.669  23.665  15.020  4.00  1.00            
ATOM    159   CD LYS A  20       2.147  23.633  15.168  4.00  1.00            
ATOM    160   CE LYS A  20       1.609  24.755  16.057  4.00  1.00            
ATOM    161   NZ LYS A  20       1.730  26.050  15.350  4.00  1.00            
ATOM    162    C LYS A  20       5.357  20.258  15.396  4.00  1.00            
ATOM    163    O LYS A  20       5.212  19.338  16.199  4.00  1.00            
ATOM    164    N GLU A  21       6.522  20.519  14.775  4.00  1.00            
ATOM    165   CA GLU A  21       7.781  19.940  15.125  4.00  1.00            
ATOM    166   CB GLU A  21       8.428  19.083  14.023  4.00  1.00            
ATOM    167   CG GLU A  21       7.727  17.735  13.834  4.00  1.00            
ATOM    168   CD GLU A  21       8.448  16.971  12.736  4.00  1.00            
ATOM    169  OE1 GLU A  21       8.327  17.375  11.548  4.00  1.00            
ATOM    170  OE2 GLU A  21       9.132  15.968  13.071  4.00  1.00            
ATOM    171    C GLU A  21       8.623  21.143  15.358  4.00  1.00            
ATOM    172    O GLU A  21       8.434  22.161  14.695  4.00  1.00            
ATOM    173    N ALA A  22       9.562  21.100  16.318  4.00  1.00            
ATOM    174   CA ALA A  22      10.218  22.348  16.553  4.00  1.00            
ATOM    175   CB ALA A  22       9.634  23.115  17.749  4.00  1.00            
ATOM    176    C ALA A  22      11.665  22.137  16.849  4.00  1.00            
ATOM    177    O ALA A  22      12.103  21.031  17.161  4.00  1.00            
ATOM    178    N LEU A  23      12.450  23.227  16.713  4.00  1.00            
ATOM    179   CA LEU A  23      13.838  23.213  17.065  4.00  1.00            
ATOM    180   CB LEU A  23      14.744  24.057  16.148  4.00  1.00            
ATOM    181   CG LEU A  23      14.963  23.469  14.741  4.00  1.00            
ATOM    182  CD1 LEU A  23      15.774  22.164  14.799  4.00  1.00            
ATOM    183  CD2 LEU A  23      13.639  23.314  13.982  4.00  1.00            
ATOM    184    C LEU A  23      13.910  23.829  18.445  4.00  1.00            
ATOM    185    O LEU A  23      13.337  24.891  18.681  4.00  1.00            
ATOM    186    N LEU A  24      14.604  23.165  19.402  4.00  1.00            
ATOM    187   CA LEU A  24      14.649  23.616  20.777  4.00  1.00            
ATOM    188   CB LEU A  24      15.308  22.608  21.736  4.00  1.00            
ATOM    189   CG LEU A  24      15.303  23.082  23.204  4.00  1.00            
ATOM    190  CD1 LEU A  24      13.869  23.214  23.745  4.00  1.00            
ATOM    191  CD2 LEU A  24      16.188  22.190  24.087  4.00  1.00            
ATOM    192    C LEU A  24      15.380  24.929  20.925  4.00  1.00            
ATOM    193    O LEU A  24      14.893  25.851  21.578  4.00  1.00            
ATOM    194    N ASP A  25      16.568  25.043  20.301  1.00  1.00            
ATOM    195   CA ASP A  25      17.439  26.194  20.280  1.00  1.00            
ATOM    196   CB ASP A  25      17.075  27.250  19.216  1.00  1.00            
ATOM    197   CG ASP A  25      17.729  26.889  17.891  1.00  1.00            
ATOM    198  OD1 ASP A  25      18.955  27.149  17.752  1.00  1.00            
ATOM    199  OD2 ASP A  25      17.021  26.351  17.002  1.00  1.00            
ATOM    200    C ASP A  25      17.687  26.940  21.550  1.00  1.00            
ATOM    201    O ASP A  25      16.791  27.537  22.145  1.00  1.00            
ATOM    202    N THR A  26      18.964  26.862  21.989  3.00  1.00            
ATOM    203   CA THR A  26      19.575  27.639  23.035  3.00  1.00            
ATOM    204   CB THR A  26      20.843  27.017  23.544  3.00  1.00            
ATOM    205  OG1 THR A  26      21.800  26.930  22.500  3.00  1.00            
ATOM    206  CG2 THR A  26      20.524  25.616  24.088  3.00  1.00            
ATOM    207    C THR A  26      19.938  28.995  22.481  3.00  1.00            
ATOM    208    O THR A  26      19.854  30.007  23.175  3.00  1.00            
ATOM    209    N GLY A  27      20.323  29.032  21.183  3.00  1.00            
ATOM    210   CA GLY A  27      20.873  30.172  20.483  3.00  1.00            
ATOM    211    C GLY A  27      19.924  31.327  20.512  3.00  1.00            
ATOM    212    O GLY A  27      20.353  32.478  20.571  3.00  1.00            
ATOM    213    N ALA A  28      18.605  31.069  20.494  1.00  1.00            
ATOM    214   CA ALA A  28      17.742  32.174  20.208  1.00  1.00            
ATOM    215   CB ALA A  28      16.633  31.806  19.208  1.00  1.00            
ATOM    216    C ALA A  28      17.050  32.851  21.350  1.00  1.00            
ATOM    217    O ALA A  28      16.662  32.225  22.336  1.00  1.00            
ATOM    218    N ASP A  29      16.924  34.204  21.219  1.00  1.00            
ATOM    219   CA ASP A  29      16.220  35.023  22.171  1.00  1.00            
ATOM    220   CB ASP A  29      16.554  36.529  22.154  1.00  1.00            
ATOM    221   CG ASP A  29      15.900  37.234  20.983  1.00  1.00            
ATOM    222  OD1 ASP A  29      16.034  36.771  19.821  1.00  1.00            
ATOM    223  OD2 ASP A  29      15.232  38.266  21.264  1.00  1.00            
ATOM    224    C ASP A  29      14.725  34.883  22.054  1.00  1.00            
ATOM    225    O ASP A  29      14.036  34.689  23.056  1.00  1.00            
ATOM    226    N ASP A  30      14.173  34.968  20.824  1.00  1.00            
ATOM    227   CA ASP A  30      12.742  34.937  20.653  1.00  1.00            
ATOM    228   CB ASP A  30      12.218  35.951  19.612  1.00  1.00            
ATOM    229   CG ASP A  30      12.764  35.669  18.211  1.00  1.00            
ATOM    230  OD1 ASP A  30      13.449  34.632  18.009  1.00  1.00            
ATOM    231  OD2 ASP A  30      12.494  36.509  17.311  1.00  1.00            
ATOM    232    C ASP A  30      12.308  33.566  20.233  1.00  1.00            
ATOM    233    O ASP A  30      13.033  32.585  20.392  1.00  1.00            
ATOM    234    N THR A  31      11.078  33.488  19.685  1.00  1.00            
ATOM    235   CA THR A  31      10.538  32.267  19.164  1.00  1.00            
ATOM    236   CB THR A  31       9.351  31.775  19.923  1.00  1.00            
ATOM    237  OG1 THR A  31       8.297  32.728  19.877  1.00  1.00            
ATOM    238  CG2 THR A  31       9.811  31.554  21.366  1.00  1.00            
ATOM    239    C THR A  31      10.086  32.557  17.780  1.00  1.00            
ATOM    240    O THR A  31       9.864  33.713  17.422  1.00  1.00            
ATOM    241    N VAL A  32       9.953  31.507  16.953  4.00  1.00            
ATOM    242   CA VAL A  32       9.555  31.777  15.612  4.00  1.00            
ATOM    243   CB VAL A  32      10.730  31.818  14.670  4.00  1.00            
ATOM    244  CG1 VAL A  32      10.244  32.048  13.229  4.00  1.00            
ATOM    245  CG2 VAL A  32      11.701  32.903  15.162  4.00  1.00            
ATOM    246    C VAL A  32       8.643  30.687  15.161  4.00  1.00            
ATOM    247    O VAL A  32       8.650  29.580  15.698  4.00  1.00            
ATOM    248    N LEU A  33       7.799  31.019  14.167  4.00  1.00            
ATOM    249   CA LEU A  33       6.876  30.104  13.574  4.00  1.00            
ATOM    250   CB LEU A  33       5.427  30.439  14.014  4.00  1.00            
ATOM    251   CG LEU A  33       4.261  29.517  13.588  4.00  1.00            
ATOM    252  CD1 LEU A  33       2.940  30.052  14.168  4.00  1.00            
ATOM    253  CD2 LEU A  33       4.146  29.330  12.070  4.00  1.00            
ATOM    254    C LEU A  33       7.022  30.311  12.090  4.00  1.00            
ATOM    255    O LEU A  33       7.315  31.425  11.670  4.00  1.00            
ATOM    256    N GLU A  34       6.831  29.262  11.254  4.00  1.00            
ATOM    257   CA GLU A  34       7.039  29.371   9.829  4.00  1.00            
ATOM    258   CB GLU A  34       6.745  28.067   9.064  4.00  1.00            
ATOM    259   CG GLU A  34       6.951  28.212   7.553  4.00  1.00            
ATOM    260   CD GLU A  34       6.374  26.985   6.857  4.00  1.00            
ATOM    261  OE1 GLU A  34       6.033  26.002   7.569  4.00  1.00            
ATOM    262  OE2 GLU A  34       6.265  27.016   5.603  4.00  1.00            
ATOM    263    C GLU A  34       6.147  30.406   9.229  4.00  1.00            
ATOM    264    O GLU A  34       6.601  31.264   8.474  4.00  1.00            
ATOM    265    N GLU A  35       4.842  30.347   9.523  1.00  1.00            
ATOM    266   CA GLU A  35       3.957  31.334   8.989  1.00  1.00            
ATOM    267   CB GLU A  35       4.057  31.480   7.457  1.00  1.00            
ATOM    268   CG GLU A  35       3.737  30.211   6.662  1.00  1.00            
ATOM    269   CD GLU A  35       2.278  30.256   6.226  1.00  1.00            
ATOM    270  OE1 GLU A  35       1.562  31.209   6.634  1.00  1.00            
ATOM    271  OE2 GLU A  35       1.864  29.340   5.467  1.00  1.00            
ATOM    272    C GLU A  35       2.599  30.855   9.350  1.00  1.00            
ATOM    273    O GLU A  35       2.303  29.669   9.209  1.00  1.00            
ATOM    274    N MET A  36       1.719  31.742   9.845  1.00  1.00            
ATOM    275   CA MET A  36       0.482  31.145  10.224  1.00  1.00            
ATOM    276   CB MET A  36       0.557  30.418  11.578  1.00  1.00            
ATOM    277   CG MET A  36      -0.713  29.648  11.946  1.00  1.00            
ATOM    278   SD MET A  36      -0.572  28.671  13.473  1.00  1.00            
ATOM    279   CE MET A  36      -2.244  27.965  13.378  1.00  1.00            
ATOM    280    C MET A  36      -0.603  32.149  10.318  1.00  1.00            
ATOM    281    O MET A  36      -0.368  33.354  10.385  1.00  1.00            
ATOM    282    N ASN A  37      -1.850  31.644  10.289  1.00  1.00            
ATOM    283   CA ASN A  37      -2.969  32.499  10.496  1.00  1.00            
ATOM    284   CB ASN A  37      -4.132  32.301   9.510  1.00  1.00            
ATOM    285   CG ASN A  37      -5.146  33.410   9.770  1.00  1.00            
ATOM    286  OD1 ASN A  37      -6.253  33.393   9.234  1.00  1.00            
ATOM    287  ND2 ASN A  37      -4.762  34.404  10.616  1.00  1.00            
ATOM    288    C ASN A  37      -3.491  32.148  11.848  1.00  1.00            
ATOM    289    O ASN A  37      -4.059  31.077  12.053  1.00  1.00            
ATOM    290    N LEU A  38      -3.273  33.051  12.817  1.00  1.00            
ATOM    291   CA LEU A  38      -3.772  32.875  14.146  1.00  1.00            
ATOM    292   CB LEU A  38      -2.660  32.748  15.201  1.00  1.00            
ATOM    293   CG LEU A  38      -1.870  31.431  15.099  1.00  1.00            
ATOM    294  CD1 LEU A  38      -0.756  31.357  16.155  1.00  1.00            
ATOM    295  CD2 LEU A  38      -2.815  30.226  15.184  1.00  1.00            
ATOM    296    C LEU A  38      -4.545  34.140  14.428  1.00  1.00            
ATOM    297    O LEU A  38      -4.267  35.196  13.862  1.00  1.00            
ATOM    298    N PRO A  39      -5.540  34.028  15.261  1.00  1.00            
ATOM    299   CA PRO A  39      -6.435  35.138  15.530  1.00  1.00            
ATOM    300   CD PRO A  39      -6.247  32.758  15.276  1.00  1.00            
ATOM    301   CB PRO A  39      -7.728  34.501  16.043  1.00  1.00            
ATOM    302   CG PRO A  39      -7.735  33.100  15.416  1.00  1.00            
ATOM    303    C PRO A  39      -6.130  36.387  16.313  1.00  1.00            
ATOM    304    O PRO A  39      -6.857  37.357  16.110  1.00  1.00            
ATOM    305    N GLY A  40      -5.114  36.454  17.189  1.00  1.00            
ATOM    306   CA GLY A  40      -5.096  37.606  18.060  1.00  1.00            
ATOM    307    C GLY A  40      -4.518  38.824  17.425  1.00  1.00            
ATOM    308    O GLY A  40      -4.266  38.870  16.222  1.00  1.00            
ATOM    309    N LYS A  41      -4.313  39.859  18.273  1.00  1.00            
ATOM    310   CA LYS A  41      -3.809  41.134  17.854  1.00  1.00            
ATOM    311   CB LYS A  41      -3.861  42.252  18.907  1.00  1.00            
ATOM    312   CG LYS A  41      -5.282  42.736  19.199  1.00  1.00            
ATOM    313   CD LYS A  41      -5.345  43.873  20.217  1.00  1.00            
ATOM    314   CE LYS A  41      -4.951  45.215  19.594  1.00  1.00            
ATOM    315   NZ LYS A  41      -5.294  46.334  20.499  1.00  1.00            
ATOM    316    C LYS A  41      -2.397  40.959  17.432  1.00  1.00            
ATOM    317    O LYS A  41      -1.747  39.978  17.786  1.00  1.00            
ATOM    318    N TRP A  42      -1.893  41.914  16.630  1.00  1.00            
ATOM    319   CA TRP A  42      -0.582  41.733  16.104  1.00  1.00            
ATOM    320   CB TRP A  42      -0.577  41.615  14.573  1.00  1.00            
ATOM    321   CG TRP A  42      -1.382  40.450  14.053  1.00  1.00            
ATOM    322  CD2 TRP A  42      -2.784  40.511  13.745  1.00  1.00            
ATOM    323  CD1 TRP A  42      -0.982  39.174  13.790  1.00  1.00            
ATOM    324  NE1 TRP A  42      -2.049  38.433  13.342  1.00  1.00            
ATOM    325  CE2 TRP A  42      -3.164  39.244  13.309  1.00  1.00            
ATOM    326  CE3 TRP A  42      -3.682  41.538  13.822  1.00  1.00            
ATOM    327  CZ2 TRP A  42      -4.454  38.983  12.942  1.00  1.00            
ATOM    328  CZ3 TRP A  42      -4.980  41.272  13.448  1.00  1.00            
ATOM    329  CH2 TRP A  42      -5.359  40.017  13.017  1.00  1.00            
ATOM    330    C TRP A  42       0.263  42.931  16.422  1.00  1.00            
ATOM    331    O TRP A  42      -0.248  44.023  16.665  1.00  1.00            
ATOM    332    N LYS A  43       1.599  42.720  16.445  4.00  1.00            
ATOM    333   CA LYS A  43       2.568  43.765  16.657  4.00  1.00            
ATOM    334   CB LYS A  43       3.257  43.688  18.031  4.00  1.00            
ATOM    335   CG LYS A  43       2.358  43.904  19.253  4.00  1.00            
ATOM    336   CD LYS A  43       1.708  45.284  19.330  4.00  1.00            
ATOM    337   CE LYS A  43       1.184  45.617  20.727  4.00  1.00            
ATOM    338   NZ LYS A  43       0.239  44.573  21.181  4.00  1.00            
ATOM    339    C LYS A  43       3.672  43.521  15.667  4.00  1.00            
ATOM    340    O LYS A  43       4.065  42.374  15.461  4.00  1.00            
ATOM    341    N PRO A  44       4.173  44.540  15.014  4.00  0.00            
ATOM    342   CA PRO A  44       5.250  44.307  14.089  4.00  0.00            
ATOM    343   CD PRO A  44       3.344  45.655  14.597  4.00  0.00            
ATOM    344   CB PRO A  44       5.250  45.488  13.112  4.00  0.00            
ATOM    345   CG PRO A  44       4.293  46.513  13.741  4.00  0.00            
ATOM    346    C PRO A  44       6.503  44.139  14.893  4.00  0.00            
ATOM    347    O PRO A  44       6.627  44.787  15.933  4.00  0.00            
ATOM    348    N LYS A  45       7.439  43.276  14.450  4.00  0.00            
ATOM    349   CA LYS A  45       8.655  43.095  15.189  4.00  0.00            
ATOM    350   CB LYS A  45       8.632  41.895  16.157  4.00  0.00            
ATOM    351   CG LYS A  45       9.938  41.716  16.943  4.00  0.00            
ATOM    352   CD LYS A  45      10.242  42.864  17.911  4.00  0.00            
ATOM    353   CE LYS A  45       9.431  42.810  19.208  4.00  0.00            
ATOM    354   NZ LYS A  45      10.007  41.799  20.124  4.00  0.00            
ATOM    355    C LYS A  45       9.728  42.831  14.200  4.00  0.00            
ATOM    356    O LYS A  45       9.468  42.515  13.040  4.00  0.00            
ATOM    357    N MET A  46      10.979  42.995  14.649  4.00  0.00            
ATOM    358   CA MET A  46      12.084  42.757  13.789  4.00  0.00            
ATOM    359   CB MET A  46      13.000  43.982  13.663  4.00  0.00            
ATOM    360   CG MET A  46      14.112  43.829  12.629  4.00  0.00            
ATOM    361   SD MET A  46      15.358  45.155  12.678  4.00  0.00            
ATOM    362   CE MET A  46      14.161  46.509  12.513  4.00  0.00            
ATOM    363    C MET A  46      12.896  41.682  14.439  4.00  0.00            
ATOM    364    O MET A  46      13.059  41.666  15.658  4.00  0.00            
ATOM    365    N ILE A  47      13.417  40.733  13.641  4.00  0.00            
ATOM    366   CA ILE A  47      14.188  39.668  14.215  4.00  0.00            
ATOM    367   CB ILE A  47      13.522  38.334  14.067  4.00  0.00            
ATOM    368  CG1 ILE A  47      12.281  38.243  14.964  4.00  0.00            
ATOM    369  CG2 ILE A  47      14.578  37.255  14.322  4.00  0.00            
ATOM    370  CD1 ILE A  47      11.204  39.246  14.583  4.00  0.00            
ATOM    371    C ILE A  47      15.478  39.568  13.499  4.00  0.00            
ATOM    372    O ILE A  47      15.526  39.513  12.271  4.00  0.00            
ATOM    373    N GLY A  48      16.573  39.571  14.271  4.00  0.00            
ATOM    374   CA GLY A  48      17.826  39.325  13.648  4.00  0.00            
ATOM    375    C GLY A  48      17.952  37.844  13.647  4.00  0.00            
ATOM    376    O GLY A  48      17.433  37.164  14.530  4.00  0.00            
ATOM    377    N GLY A  49      18.650  37.312  12.638  4.00  0.00            
ATOM    378   CA GLY A  49      18.932  35.917  12.553  4.00  0.00            
ATOM    379    C GLY A  49      20.407  35.930  12.457  4.00  0.00            
ATOM    380    O GLY A  49      20.994  37.010  12.395  4.00  0.00            
ATOM    381    N ILE A  50      21.084  34.772  12.445  3.00  0.00            
ATOM    382   CA ILE A  50      22.481  35.025  12.355  3.00  0.00            
ATOM    383   CB ILE A  50      23.386  33.885  12.762  3.00  0.00            
ATOM    384  CG1 ILE A  50      23.182  32.604  11.933  3.00  0.00            
ATOM    385  CG2 ILE A  50      23.221  33.697  14.273  3.00  0.00            
ATOM    386  CD1 ILE A  50      23.914  32.586  10.592  3.00  0.00            
ATOM    387    C ILE A  50      22.771  35.497  10.963  3.00  0.00            
ATOM    388    O ILE A  50      22.476  34.825   9.976  3.00  0.00            
ATOM    389    N GLY A  51      23.307  36.731  10.863  3.00  0.00            
ATOM    390   CA GLY A  51      23.655  37.311   9.600  3.00  0.00            
ATOM    391    C GLY A  51      22.413  37.480   8.788  3.00  0.00            
ATOM    392    O GLY A  51      22.462  37.382   7.564  3.00  0.00            
ATOM    393    N GLY A  52      21.254  37.735   9.428  4.00  0.00            
ATOM    394   CA GLY A  52      20.093  37.877   8.598  4.00  0.00            
ATOM    395    C GLY A  52      19.058  38.655   9.318  4.00  0.00            
ATOM    396    O GLY A  52      19.100  38.808  10.537  4.00  0.00            
ATOM    397    N PHE A  53      18.095  39.190   8.550  4.00  0.00            
ATOM    398   CA PHE A  53      17.024  39.880   9.185  4.00  0.00            
ATOM    399   CB PHE A  53      16.923  41.379   8.828  4.00  0.00            
ATOM    400   CG PHE A  53      16.701  41.537   7.361  4.00  0.00            
ATOM    401  CD1 PHE A  53      15.431  41.549   6.830  4.00  0.00            
ATOM    402  CD2 PHE A  53      17.776  41.680   6.514  4.00  0.00            
ATOM    403  CE1 PHE A  53      15.239  41.698   5.475  4.00  0.00            
ATOM    404  CE2 PHE A  53      17.592  41.830   5.159  4.00  0.00            
ATOM    405   CZ PHE A  53      16.321  41.839   4.637  4.00  0.00            
ATOM    406    C PHE A  53      15.771  39.198   8.783  4.00  0.00            
ATOM    407    O PHE A  53      15.535  38.923   7.610  4.00  0.00            
ATOM    408    N ILE A  54      14.949  38.856   9.786  4.00  0.00            
ATOM    409   CA ILE A  54      13.696  38.255   9.487  4.00  0.00            
ATOM    410   CB ILE A  54      13.532  36.883  10.078  4.00  0.00            
ATOM    411  CG1 ILE A  54      14.585  35.922   9.500  4.00  0.00            
ATOM    412  CG2 ILE A  54      12.082  36.427   9.837  4.00  0.00            
ATOM    413  CD1 ILE A  54      14.698  34.607  10.267  4.00  0.00            
ATOM    414    C ILE A  54      12.669  39.142  10.121  4.00  0.00            
ATOM    415    O ILE A  54      12.713  39.381  11.326  4.00  0.00            
ATOM    416    N LYS A  55      11.724  39.675   9.321  4.00  0.00            
ATOM    417   CA LYS A  55      10.716  40.543   9.863  4.00  0.00            
ATOM    418   CB LYS A  55      10.065  41.469   8.822  4.00  0.00            
ATOM    419   CG LYS A  55      11.041  42.454   8.180  4.00  0.00            
ATOM    420   CD LYS A  55      11.761  43.343   9.196  4.00  0.00            
ATOM    421   CE LYS A  55      12.611  44.441   8.556  4.00  0.00            
ATOM    422   NZ LYS A  55      11.811  45.678   8.404  4.00  0.00            
ATOM    423    C LYS A  55       9.642  39.673  10.397  4.00  0.00            
ATOM    424    O LYS A  55       9.505  38.526   9.973  4.00  0.00            
ATOM    425    N VAL A  56       8.847  40.170  11.361  4.00  0.00            
ATOM    426   CA VAL A  56       7.882  39.220  11.792  4.00  0.00            
ATOM    427   CB VAL A  56       8.312  38.342  12.930  4.00  0.00            
ATOM    428  CG1 VAL A  56       9.640  37.654  12.576  4.00  0.00            
ATOM    429  CG2 VAL A  56       8.291  39.178  14.217  4.00  0.00            
ATOM    430    C VAL A  56       6.625  39.836  12.274  4.00  0.00            
ATOM    431    O VAL A  56       6.495  41.047  12.445  4.00  0.00            
ATOM    432    N ARG A  57       5.651  38.933  12.486  4.00  0.00            
ATOM    433   CA ARG A  57       4.392  39.256  13.061  4.00  0.00            
ATOM    434   CB ARG A  57       3.202  38.550  12.387  4.00  0.00            
ATOM    435   CG ARG A  57       2.867  39.110  11.003  4.00  0.00            
ATOM    436   CD ARG A  57       1.742  40.148  11.025  4.00  0.00            
ATOM    437   NE ARG A  57       1.547  40.642   9.634  4.00  0.00            
ATOM    438   CZ ARG A  57       2.135  41.808   9.236  4.00  0.00            
ATOM    439  NH1 ARG A  57       2.875  42.535  10.122  4.00  0.00            
ATOM    440  NH2 ARG A  57       1.968  42.254   7.956  4.00  0.00            
ATOM    441    C ARG A  57       4.480  38.766  14.466  4.00  0.00            
ATOM    442    O ARG A  57       4.824  37.610  14.708  4.00  0.00            
ATOM    443    N GLN A  58       4.187  39.647  15.438  4.00  1.00            
ATOM    444   CA GLN A  58       4.341  39.240  16.801  4.00  1.00            
ATOM    445   CB GLN A  58       4.949  40.333  17.700  4.00  1.00            
ATOM    446   CG GLN A  58       5.130  39.901  19.158  4.00  1.00            
ATOM    447   CD GLN A  58       5.682  41.087  19.936  4.00  1.00            
ATOM    448  OE1 GLN A  58       5.643  42.224  19.471  4.00  1.00            
ATOM    449  NE2 GLN A  58       6.197  40.822  21.166  4.00  1.00            
ATOM    450    C GLN A  58       2.998  38.925  17.359  4.00  1.00            
ATOM    451    O GLN A  58       2.009  39.599  17.074  4.00  1.00            
ATOM    452    N TYR A  59       2.935  37.848  18.158  4.00  1.00            
ATOM    453   CA TYR A  59       1.713  37.497  18.806  4.00  1.00            
ATOM    454   CB TYR A  59       1.249  36.079  18.437  4.00  1.00            
ATOM    455   CG TYR A  59      -0.169  35.936  18.849  4.00  1.00            
ATOM    456  CD1 TYR A  59      -1.151  36.434  18.033  4.00  1.00            
ATOM    457  CD2 TYR A  59      -0.526  35.309  20.021  4.00  1.00            
ATOM    458  CE1 TYR A  59      -2.472  36.319  18.385  4.00  1.00            
ATOM    459  CE2 TYR A  59      -1.849  35.191  20.378  4.00  1.00            
ATOM    460   CZ TYR A  59      -2.826  35.698  19.558  4.00  1.00            
ATOM    461   OH TYR A  59      -4.186  35.585  19.915  4.00  1.00            
ATOM    462    C TYR A  59       2.082  37.487  20.272  4.00  1.00            
ATOM    463    O TYR A  59       2.969  36.740  20.681  4.00  1.00            
ATOM    464    N ASP A  60       1.426  38.325  21.102  4.00  1.00            
ATOM    465   CA ASP A  60       1.822  38.497  22.478  4.00  1.00            
ATOM    466   CB ASP A  60       1.104  39.685  23.143  4.00  1.00            
ATOM    467   CG ASP A  60       1.666  40.964  22.530  4.00  1.00            
ATOM    468  OD1 ASP A  60       2.917  41.056  22.403  4.00  1.00            
ATOM    469  OD2 ASP A  60       0.860  41.871  22.188  4.00  1.00            
ATOM    470    C ASP A  60       1.633  37.284  23.352  4.00  1.00            
ATOM    471    O ASP A  60       2.579  36.864  24.016  4.00  1.00            
ATOM    472    N GLN A  61       0.432  36.669  23.379  4.00  1.00            
ATOM    473   CA GLN A  61       0.220  35.531  24.241  4.00  1.00            
ATOM    474   CB GLN A  61      -1.187  35.463  24.866  4.00  1.00            
ATOM    475   CG GLN A  61      -1.488  36.594  25.856  4.00  1.00            
ATOM    476   CD GLN A  61      -2.882  36.367  26.434  4.00  1.00            
ATOM    477  OE1 GLN A  61      -3.702  37.281  26.495  4.00  1.00            
ATOM    478  NE2 GLN A  61      -3.156  35.111  26.879  4.00  1.00            
ATOM    479    C GLN A  61       0.363  34.331  23.352  4.00  1.00            
ATOM    480    O GLN A  61       0.851  34.442  22.229  4.00  1.00            
ATOM    481    N ILE A  62      -0.028  33.135  23.837  4.00  1.00            
ATOM    482   CA ILE A  62       0.159  31.955  23.040  4.00  1.00            
ATOM    483   CB ILE A  62       1.551  31.408  23.231  4.00  1.00            
ATOM    484  CG1 ILE A  62       1.841  30.296  22.220  4.00  1.00            
ATOM    485  CG2 ILE A  62       1.798  31.119  24.722  4.00  1.00            
ATOM    486  CD1 ILE A  62       1.698  30.741  20.767  4.00  1.00            
ATOM    487    C ILE A  62      -1.008  31.006  23.283  4.00  1.00            
ATOM    488    O ILE A  62      -2.075  31.478  22.894  4.00  1.00            
ATOM    489    N PRO A  63      -1.114  29.773  23.813  4.00  1.00            
ATOM    490   CA PRO A  63      -0.108  28.872  24.361  4.00  1.00            
ATOM    491   CD PRO A  63      -2.431  29.436  24.329  4.00  1.00            
ATOM    492   CB PRO A  63      -0.806  28.062  25.451  4.00  1.00            
ATOM    493   CG PRO A  63      -2.279  28.079  25.027  4.00  1.00            
ATOM    494    C PRO A  63       0.540  27.952  23.373  4.00  1.00            
ATOM    495    O PRO A  63      -0.020  27.717  22.302  4.00  1.00            
ATOM    496    N VAL A  64       1.742  27.446  23.726  4.00  1.00            
ATOM    497   CA VAL A  64       2.452  26.454  22.969  4.00  1.00            
ATOM    498   CB VAL A  64       3.791  26.917  22.466  4.00  1.00            
ATOM    499  CG1 VAL A  64       3.561  28.029  21.429  4.00  1.00            
ATOM    500  CG2 VAL A  64       4.645  27.372  23.660  4.00  1.00            
ATOM    501    C VAL A  64       2.670  25.336  23.942  4.00  1.00            
ATOM    502    O VAL A  64       3.145  25.555  25.055  4.00  1.00            
ATOM    503    N GLU A  65       2.297  24.098  23.570  4.00  1.00            
ATOM    504   CA GLU A  65       2.512  23.015  24.486  4.00  1.00            
ATOM    505   CB GLU A  65       1.440  21.921  24.403  4.00  1.00            
ATOM    506   CG GLU A  65       0.040  22.381  24.796  4.00  1.00            
ATOM    507   CD GLU A  65      -0.896  21.212  24.532  4.00  1.00            
ATOM    508  OE1 GLU A  65      -0.646  20.112  25.092  4.00  1.00            
ATOM    509  OE2 GLU A  65      -1.871  21.403  23.755  4.00  1.00            
ATOM    510    C GLU A  65       3.767  22.361  24.010  4.00  1.00            
ATOM    511    O GLU A  65       3.841  21.919  22.864  4.00  1.00            
ATOM    512    N ILE A  66       4.803  22.296  24.864  4.00  1.00            
ATOM    513   CA ILE A  66       5.998  21.633  24.437  4.00  1.00            
ATOM    514   CB ILE A  66       7.247  22.464  24.542  4.00  1.00            
ATOM    515  CG1 ILE A  66       7.210  23.641  23.554  4.00  1.00            
ATOM    516  CG2 ILE A  66       8.450  21.529  24.336  4.00  1.00            
ATOM    517  CD1 ILE A  66       6.172  24.709  23.893  4.00  1.00            
ATOM    518    C ILE A  66       6.197  20.466  25.319  4.00  1.00            
ATOM    519    O ILE A  66       6.285  20.594  26.537  4.00  1.00            
ATOM    520    N CYS A  67       6.223  19.285  24.689  3.00  1.00            
ATOM    521   CA CYS A  67       6.484  18.046  25.341  3.00  1.00            
ATOM    522   CB CYS A  67       7.949  17.840  25.783  3.00  1.00            
ATOM    523   SG CYS A  67       8.452  18.856  27.203  3.00  1.00            
ATOM    524    C CYS A  67       5.581  17.884  26.522  3.00  1.00            
ATOM    525    O CYS A  67       5.987  17.351  27.554  3.00  1.00            
ATOM    526    N GLY A  68       4.321  18.344  26.406  3.00  1.00            
ATOM    527   CA GLY A  68       3.371  18.157  27.465  3.00  1.00            
ATOM    528    C GLY A  68       3.404  19.344  28.367  3.00  1.00            
ATOM    529    O GLY A  68       2.416  19.656  29.033  3.00  1.00            
ATOM    530    N HIS A  69       4.550  20.045  28.413  4.00  1.00            
ATOM    531   CA HIS A  69       4.636  21.199  29.255  4.00  1.00            
ATOM    532  ND1 HIS A  69       8.099  20.682  30.763  4.00  1.00            
ATOM    533   CG HIS A  69       6.746  20.696  30.512  4.00  1.00            
ATOM    534   CB HIS A  69       6.072  21.632  29.559  4.00  1.00            
ATOM    535  NE2 HIS A  69       7.194  19.118  32.059  4.00  1.00            
ATOM    536  CD2 HIS A  69       6.207  19.734  31.310  4.00  1.00            
ATOM    537  CE1 HIS A  69       8.312  19.721  31.696  4.00  1.00            
ATOM    538    C HIS A  69       3.913  22.314  28.567  4.00  1.00            
ATOM    539    O HIS A  69       3.989  22.450  27.348  4.00  1.00            
ATOM    540    N LYS A  70       3.159  23.129  29.333  4.00  1.00            
ATOM    541   CA LYS A  70       2.449  24.225  28.735  4.00  1.00            
ATOM    542   CB LYS A  70       1.067  24.505  29.349  4.00  1.00            
ATOM    543   CG LYS A  70       1.124  24.995  30.795  4.00  1.00            
ATOM    544   CD LYS A  70      -0.190  25.593  31.298  4.00  1.00            
ATOM    545   CE LYS A  70      -0.150  25.993  32.774  4.00  1.00            
ATOM    546   NZ LYS A  70      -1.442  26.591  33.177  4.00  1.00            
ATOM    547    C LYS A  70       3.269  25.444  28.960  4.00  1.00            
ATOM    548    O LYS A  70       4.001  25.542  29.944  4.00  1.00            
ATOM    549    N ALA A  71       3.183  26.410  28.030  4.00  1.00            
ATOM    550   CA ALA A  71       3.955  27.592  28.227  4.00  1.00            
ATOM    551   CB ALA A  71       5.343  27.540  27.567  4.00  1.00            
ATOM    552    C ALA A  71       3.237  28.753  27.617  4.00  1.00            
ATOM    553    O ALA A  71       2.398  28.582  26.734  4.00  1.00            
ATOM    554    N ILE A  72       3.539  29.979  28.097  4.00  1.00            
ATOM    555   CA ILE A  72       2.888  31.130  27.550  4.00  1.00            
ATOM    556   CB ILE A  72       1.810  31.662  28.458  4.00  1.00            
ATOM    557  CG1 ILE A  72       0.862  32.650  27.744  4.00  1.00            
ATOM    558  CG2 ILE A  72       2.503  32.242  29.699  4.00  1.00            
ATOM    559  CD1 ILE A  72       1.478  33.987  27.324  4.00  1.00            
ATOM    560    C ILE A  72       3.905  32.208  27.325  4.00  1.00            
ATOM    561    O ILE A  72       4.787  32.424  28.154  4.00  1.00            
ATOM    562    N GLY A  73       3.819  32.908  26.173  4.00  1.00            
ATOM    563   CA GLY A  73       4.741  33.979  25.924  4.00  1.00            
ATOM    564    C GLY A  73       4.608  34.421  24.504  4.00  1.00            
ATOM    565    O GLY A  73       3.612  34.146  23.833  4.00  1.00            
ATOM    566    N THR A  74       5.648  35.126  24.017  4.00  1.00            
ATOM    567   CA THR A  74       5.653  35.700  22.704  4.00  1.00            
ATOM    568   CB THR A  74       6.710  36.746  22.513  4.00  1.00            
ATOM    569  OG1 THR A  74       7.998  36.163  22.653  4.00  1.00            
ATOM    570  CG2 THR A  74       6.517  37.853  23.563  4.00  1.00            
ATOM    571    C THR A  74       5.904  34.657  21.673  4.00  1.00            
ATOM    572    O THR A  74       6.558  33.647  21.929  4.00  1.00            
ATOM    573    N VAL A  75       5.335  34.888  20.473  4.00  1.00            
ATOM    574   CA VAL A  75       5.569  34.040  19.346  4.00  1.00            
ATOM    575   CB VAL A  75       4.413  33.146  19.019  4.00  1.00            
ATOM    576  CG1 VAL A  75       4.719  32.401  17.710  4.00  1.00            
ATOM    577  CG2 VAL A  75       4.183  32.217  20.222  4.00  1.00            
ATOM    578    C VAL A  75       5.793  34.935  18.196  4.00  1.00            
ATOM    579    O VAL A  75       5.038  35.878  17.965  4.00  1.00            
ATOM    580    N LEU A  76       6.868  34.670  17.444  4.00  1.00            
ATOM    581   CA LEU A  76       7.080  35.514  16.324  4.00  1.00            
ATOM    582   CB LEU A  76       8.454  36.206  16.324  4.00  1.00            
ATOM    583   CG LEU A  76       8.572  37.216  17.482  4.00  1.00            
ATOM    584  CD1 LEU A  76       9.881  38.016  17.421  4.00  1.00            
ATOM    585  CD2 LEU A  76       7.328  38.116  17.553  4.00  1.00            
ATOM    586    C LEU A  76       6.908  34.673  15.092  4.00  1.00            
ATOM    587    O LEU A  76       7.542  33.629  14.951  4.00  1.00            
ATOM    588    N VAL A  77       6.030  35.120  14.163  4.00  1.00            
ATOM    589   CA VAL A  77       5.682  34.368  12.984  4.00  1.00            
ATOM    590   CB VAL A  77       4.203  34.380  12.706  4.00  1.00            
ATOM    591  CG1 VAL A  77       3.927  33.594  11.414  4.00  1.00            
ATOM    592  CG2 VAL A  77       3.456  33.846  13.940  4.00  1.00            
ATOM    593    C VAL A  77       6.334  34.992  11.789  4.00  1.00            
ATOM    594    O VAL A  77       6.615  36.189  11.772  4.00  1.00            
ATOM    595    N GLY A  78       6.613  34.163  10.757  4.00  1.00            
ATOM    596   CA GLY A  78       7.177  34.631   9.524  4.00  1.00            
ATOM    597    C GLY A  78       8.049  33.543   8.989  4.00  1.00            
ATOM    598    O GLY A  78       8.361  32.597   9.707  4.00  1.00            
ATOM    599    N PRO A  79       8.497  33.697   7.762  1.00  1.00            
ATOM    600   CA PRO A  79       9.340  32.713   7.121  1.00  1.00            
ATOM    601   CD PRO A  79       8.707  35.023   7.217  1.00  1.00            
ATOM    602   CB PRO A  79       9.824  33.378   5.834  1.00  1.00            
ATOM    603   CG PRO A  79       9.858  34.869   6.205  1.00  1.00            
ATOM    604    C PRO A  79      10.491  32.369   8.027  1.00  1.00            
ATOM    605    O PRO A  79      10.974  33.271   8.708  1.00  1.00            
ATOM    606    N THR A  80      10.947  31.095   8.079  1.00  1.00            
ATOM    607   CA THR A  80      11.940  30.861   9.087  1.00  1.00            
ATOM    608   CB THR A  80      11.422  30.249  10.364  1.00  1.00            
ATOM    609  OG1 THR A  80      12.504  29.962  11.235  1.00  1.00            
ATOM    610  CG2 THR A  80      10.520  29.036  10.110  1.00  1.00            
ATOM    611    C THR A  80      13.260  30.272   8.640  1.00  1.00            
ATOM    612    O THR A  80      14.235  30.952   8.956  1.00  1.00            
ATOM    613    N PRO A  81      13.541  29.171   7.969  1.00  1.00            
ATOM    614   CA PRO A  81      12.660  28.149   7.464  1.00  1.00            
ATOM    615   CD PRO A  81      14.850  29.096   7.340  1.00  1.00            
ATOM    616   CB PRO A  81      13.431  27.414   6.369  1.00  1.00            
ATOM    617   CG PRO A  81      14.903  27.712   6.680  1.00  1.00            
ATOM    618    C PRO A  81      12.053  27.189   8.445  1.00  1.00            
ATOM    619    O PRO A  81      11.097  26.517   8.057  1.00  1.00            
ATOM    620    N VAL A  82      12.551  27.069   9.695  1.00  1.00            
ATOM    621   CA VAL A  82      11.954  26.069  10.542  1.00  1.00            
ATOM    622   CB VAL A  82      12.872  24.931  10.877  1.00  1.00            
ATOM    623  CG1 VAL A  82      14.036  25.460  11.730  1.00  1.00            
ATOM    624  CG2 VAL A  82      12.040  23.834  11.564  1.00  1.00            
ATOM    625    C VAL A  82      11.501  26.674  11.826  1.00  1.00            
ATOM    626    O VAL A  82      12.038  27.674  12.294  1.00  1.00            
ATOM    627    N ASN A  83      10.487  26.045  12.447  1.00  1.00            
ATOM    628   CA ASN A  83       9.925  26.556  13.659  1.00  1.00            
ATOM    629   CB ASN A  83       8.778  25.686  14.200  1.00  1.00            
ATOM    630   CG ASN A  83       8.085  26.419  15.340  1.00  1.00            
ATOM    631  OD1 ASN A  83       6.956  26.886  15.192  1.00  1.00            
ATOM    632  ND2 ASN A  83       8.768  26.518  16.512  1.00  1.00            
ATOM    633    C ASN A  83      11.006  26.595  14.697  1.00  1.00            
ATOM    634    O ASN A  83      11.834  25.689  14.767  1.00  1.00            
ATOM    635    N ILE A  84      11.050  27.673  15.517  4.00  1.00            
ATOM    636   CA ILE A  84      12.060  27.734  16.539  4.00  1.00            
ATOM    637   CB ILE A  84      13.103  28.797  16.342  4.00  1.00            
ATOM    638  CG1 ILE A  84      14.293  28.531  17.282  4.00  1.00            
ATOM    639  CG2 ILE A  84      12.443  30.169  16.545  4.00  1.00            
ATOM    640  CD1 ILE A  84      15.546  29.337  16.943  4.00  1.00            
ATOM    641    C ILE A  84      11.428  27.960  17.869  4.00  1.00            
ATOM    642    O ILE A  84      10.549  28.806  18.034  4.00  1.00            
ATOM    643    N ILE A  85      11.890  27.171  18.857  4.00  1.00            
ATOM    644   CA ILE A  85      11.483  27.263  20.227  4.00  1.00            
ATOM    645   CB ILE A  85      11.462  25.926  20.908  4.00  1.00            
ATOM    646  CG1 ILE A  85      10.523  24.963  20.160  4.00  1.00            
ATOM    647  CG2 ILE A  85      11.074  26.148  22.377  4.00  1.00            
ATOM    648  CD1 ILE A  85      10.728  23.492  20.524  4.00  1.00            
ATOM    649    C ILE A  85      12.596  28.063  20.832  4.00  1.00            
ATOM    650    O ILE A  85      13.760  27.848  20.492  4.00  1.00            
ATOM    651    N GLY A  86      12.294  29.030  21.721  1.00  1.00            
ATOM    652   CA GLY A  86      13.371  29.875  22.157  1.00  1.00            
ATOM    653    C GLY A  86      13.429  29.974  23.629  1.00  1.00            
ATOM    654    O GLY A  86      12.786  29.237  24.373  1.00  1.00            
ATOM    655    N ARG A  87      14.226  30.965  24.046  2.00  1.00            
ATOM    656   CA ARG A  87      14.571  31.254  25.394  2.00  1.00            
ATOM    657   CB ARG A  87      15.419  32.537  25.459  2.00  1.00            
ATOM    658   CG ARG A  87      15.850  32.979  26.858  2.00  1.00            
ATOM    659   CD ARG A  87      16.338  34.433  26.897  2.00  1.00            
ATOM    660   NE ARG A  87      15.128  35.305  26.904  2.00  1.00            
ATOM    661   CZ ARG A  87      15.241  36.667  26.879  2.00  1.00            
ATOM    662  NH1 ARG A  87      16.467  37.263  26.815  2.00  1.00            
ATOM    663  NH2 ARG A  87      14.118  37.441  26.913  2.00  1.00            
ATOM    664    C ARG A  87      13.341  31.512  26.175  2.00  1.00            
ATOM    665    O ARG A  87      13.215  31.039  27.304  2.00  1.00            
ATOM    666    N ASN A  88      12.395  32.269  25.594  2.00  1.00            
ATOM    667   CA ASN A  88      11.227  32.586  26.348  2.00  1.00            
ATOM    668   CB ASN A  88      10.220  33.455  25.571  2.00  1.00            
ATOM    669   CG ASN A  88       9.242  34.045  26.577  2.00  1.00            
ATOM    670  OD1 ASN A  88       8.715  33.343  27.439  2.00  1.00            
ATOM    671  ND2 ASN A  88       9.001  35.379  26.473  2.00  1.00            
ATOM    672    C ASN A  88      10.558  31.285  26.711  2.00  1.00            
ATOM    673    O ASN A  88      10.197  31.064  27.865  2.00  1.00            
ATOM    674    N LEU A  89      10.396  30.374  25.727  2.00  1.00            
ATOM    675   CA LEU A  89       9.783  29.094  25.979  2.00  1.00            
ATOM    676   CB LEU A  89       9.478  28.284  24.709  2.00  1.00            
ATOM    677   CG LEU A  89       8.220  28.765  23.966  2.00  1.00            
ATOM    678  CD1 LEU A  89       8.337  30.235  23.550  2.00  1.00            
ATOM    679  CD2 LEU A  89       7.878  27.831  22.793  2.00  1.00            
ATOM    680    C LEU A  89      10.641  28.218  26.857  2.00  1.00            
ATOM    681    O LEU A  89      10.131  27.614  27.800  2.00  1.00            
ATOM    682    N LEU A  90      11.966  28.132  26.604  2.00  1.00            
ATOM    683   CA LEU A  90      12.788  27.239  27.388  2.00  1.00            
ATOM    684   CB LEU A  90      14.259  27.140  26.948  2.00  1.00            
ATOM    685   CG LEU A  90      14.470  26.196  25.747  2.00  1.00            
ATOM    686  CD1 LEU A  90      13.694  26.656  24.505  2.00  1.00            
ATOM    687  CD2 LEU A  90      15.964  25.976  25.471  2.00  1.00            
ATOM    688    C LEU A  90      12.724  27.670  28.798  2.00  1.00            
ATOM    689    O LEU A  90      12.720  26.849  29.713  2.00  1.00            
ATOM    690    N THR A  91      12.662  28.986  29.016  2.00  1.00            
ATOM    691   CA THR A  91      12.595  29.440  30.361  2.00  1.00            
ATOM    692   CB THR A  91      12.474  30.929  30.465  2.00  1.00            
ATOM    693  OG1 THR A  91      13.582  31.561  29.841  2.00  1.00            
ATOM    694  CG2 THR A  91      12.407  31.305  31.956  2.00  1.00            
ATOM    695    C THR A  91      11.363  28.888  30.965  2.00  1.00            
ATOM    696    O THR A  91      11.370  28.393  32.091  2.00  1.00            
ATOM    697    N GLN A  92      10.265  28.933  30.204  2.00  1.00            
ATOM    698   CA GLN A  92       9.033  28.542  30.792  2.00  1.00            
ATOM    699   CB GLN A  92       7.857  28.671  29.810  2.00  1.00            
ATOM    700   CG GLN A  92       6.493  28.427  30.454  2.00  1.00            
ATOM    701   CD GLN A  92       6.130  29.680  31.234  2.00  1.00            
ATOM    702  OE1 GLN A  92       5.620  30.648  30.670  2.00  1.00            
ATOM    703  NE2 GLN A  92       6.411  29.670  32.564  2.00  1.00            
ATOM    704    C GLN A  92       9.080  27.121  31.231  2.00  1.00            
ATOM    705    O GLN A  92       8.823  26.827  32.397  2.00  1.00            
ATOM    706    N ILE A  93       9.442  26.194  30.331  2.00  1.00            
ATOM    707   CA ILE A  93       9.513  24.843  30.789  2.00  1.00            
ATOM    708   CB ILE A  93       8.871  23.856  29.861  2.00  1.00            
ATOM    709  CG1 ILE A  93       9.536  23.804  28.478  2.00  1.00            
ATOM    710  CG2 ILE A  93       7.389  24.252  29.806  2.00  1.00            
ATOM    711  CD1 ILE A  93       9.034  22.639  27.624  2.00  1.00            
ATOM    712    C ILE A  93      10.958  24.618  30.957  2.00  1.00            
ATOM    713    O ILE A  93      11.707  24.535  29.984  2.00  1.00            
ATOM    714    N GLY A  94      11.353  24.508  32.236  3.00  1.00            
ATOM    715   CA GLY A  94      12.723  24.536  32.634  3.00  1.00            
ATOM    716    C GLY A  94      13.542  23.634  31.782  3.00  1.00            
ATOM    717    O GLY A  94      13.343  22.421  31.746  3.00  1.00            
ATOM    718    N CYS A  95      14.501  24.243  31.057  1.00  1.00            
ATOM    719   CA CYS A  95      15.365  23.469  30.230  1.00  1.00            
ATOM    720   CB CYS A  95      15.083  23.606  28.722  1.00  1.00            
ATOM    721   SG CYS A  95      16.178  22.558  27.715  1.00  1.00            
ATOM    722    C CYS A  95      16.745  23.913  30.483  1.00  1.00            
ATOM    723    O CYS A  95      17.059  25.099  30.397  1.00  1.00            
ATOM    724    N THR A  96      17.616  22.948  30.806  4.00  1.00            
ATOM    725   CA THR A  96      18.944  23.362  31.072  4.00  1.00            
ATOM    726   CB THR A  96      19.471  22.992  32.431  4.00  1.00            
ATOM    727  OG1 THR A  96      19.474  21.581  32.601  4.00  1.00            
ATOM    728  CG2 THR A  96      18.617  23.674  33.514  4.00  1.00            
ATOM    729    C THR A  96      19.848  22.758  30.078  4.00  1.00            
ATOM    730    O THR A  96      19.563  21.714  29.493  4.00  1.00            
ATOM    731    N LEU A  97      20.965  23.455  29.831  4.00  1.00            
ATOM    732   CA LEU A  97      21.926  22.887  28.957  4.00  1.00            
ATOM    733   CB LEU A  97      22.694  23.915  28.112  4.00  1.00            
ATOM    734   CG LEU A  97      23.587  23.241  27.062  4.00  1.00            
ATOM    735  CD1 LEU A  97      22.741  22.392  26.101  4.00  1.00            
ATOM    736  CD2 LEU A  97      24.461  24.263  26.322  4.00  1.00            
ATOM    737    C LEU A  97      22.898  22.223  29.876  4.00  1.00            
ATOM    738    O LEU A  97      23.479  22.864  30.750  4.00  1.00            
ATOM    739    N ASN A  98      23.081  20.901  29.713  4.00  1.00            
ATOM    740   CA ASN A  98      23.949  20.183  30.599  4.00  1.00            
ATOM    741   CB ASN A  98      23.396  18.808  31.012  4.00  1.00            
ATOM    742   CG ASN A  98      24.293  18.245  32.102  4.00  1.00            
ATOM    743  OD1 ASN A  98      25.354  17.689  31.824  4.00  1.00            
ATOM    744  ND2 ASN A  98      23.863  18.406  33.383  4.00  1.00            
ATOM    745    C ASN A  98      25.225  19.962  29.877  4.00  1.00            
ATOM    746    O ASN A  98      25.264  19.901  28.649  4.00  1.00            
ATOM    747    N PHE A  99      26.324  19.873  30.642  1.00  1.00            
ATOM    748   CA PHE A  99      27.586  19.672  30.014  1.00  1.00            
ATOM    749   CB PHE A  99      28.656  20.674  30.474  1.00  1.00            
ATOM    750   CG PHE A  99      28.273  21.978  29.873  1.00  1.00            
ATOM    751  CD1 PHE A  99      27.187  22.672  30.351  1.00  1.00            
ATOM    752  CD2 PHE A  99      29.000  22.511  28.835  1.00  1.00            
ATOM    753  CE1 PHE A  99      26.828  23.877  29.799  1.00  1.00            
ATOM    754  CE2 PHE A  99      28.647  23.715  28.279  1.00  1.00            
ATOM    755   CZ PHE A  99      27.559  24.399  28.761  1.00  1.00            
ATOM    756    C PHE A  99      28.078  18.272  30.358  1.00  1.00            
ATOM    757    O PHE A  99      27.810  17.335  29.560  1.00  1.00            
ATOM    758  OXT PHE A  99      28.739  18.121  31.421  1.00  1.00            
ATOM    759    N PRO B   1      29.231  23.588  33.610  1.00  1.00            
ATOM    760   CA PRO B   1      28.161  23.549  34.645  1.00  1.00            
ATOM    761   CD PRO B   1      30.086  24.806  33.821  1.00  1.00            
ATOM    762   CB PRO B   1      28.394  24.755  35.553  1.00  1.00            
ATOM    763   CG PRO B   1      29.831  25.210  35.278  1.00  1.00            
ATOM    764    C PRO B   1      26.891  23.712  33.885  1.00  1.00            
ATOM    765    O PRO B   1      26.941  24.056  32.705  1.00  1.00            
ATOM    766    N GLN B   2      25.739  23.501  34.547  4.00  1.00            
ATOM    767   CA GLN B   2      24.501  23.625  33.842  4.00  1.00            
ATOM    768   CB GLN B   2      23.267  23.145  34.625  4.00  1.00            
ATOM    769   CG GLN B   2      23.248  21.637  34.880  4.00  1.00            
ATOM    770   CD GLN B   2      21.982  21.300  35.649  4.00  1.00            
ATOM    771  OE1 GLN B   2      21.403  20.231  35.467  4.00  1.00            
ATOM    772  NE2 GLN B   2      21.546  22.231  36.542  4.00  1.00            
ATOM    773    C GLN B   2      24.291  25.067  33.506  4.00  1.00            
ATOM    774    O GLN B   2      24.656  25.961  34.267  4.00  1.00            
ATOM    775    N ILE B   3      23.705  25.319  32.318  4.00  1.00            
ATOM    776   CA ILE B   3      23.420  26.658  31.889  4.00  1.00            
ATOM    777   CB ILE B   3      23.893  26.946  30.494  4.00  1.00            
ATOM    778  CG1 ILE B   3      25.422  26.836  30.404  4.00  1.00            
ATOM    779  CG2 ILE B   3      23.348  28.328  30.094  4.00  1.00            
ATOM    780  CD1 ILE B   3      26.159  27.854  31.274  4.00  1.00            
ATOM    781    C ILE B   3      21.929  26.767  31.820  4.00  1.00            
ATOM    782    O ILE B   3      21.278  25.999  31.115  4.00  1.00            
ATOM    783    N THR B   4      21.338  27.708  32.581  1.00  1.00            
ATOM    784   CA THR B   4      19.929  27.938  32.450  1.00  1.00            
ATOM    785   CB THR B   4      19.280  28.465  33.693  1.00  1.00            
ATOM    786  OG1 THR B   4      17.875  28.564  33.509  1.00  1.00            
ATOM    787  CG2 THR B   4      19.878  29.845  34.014  1.00  1.00            
ATOM    788    C THR B   4      19.838  29.019  31.408  1.00  1.00            
ATOM    789    O THR B   4      20.859  29.619  31.069  1.00  1.00            
ATOM    790    N LEU B   5      18.644  29.315  30.847  1.00  1.00            
ATOM    791   CA LEU B   5      18.682  30.313  29.808  1.00  1.00            
ATOM    792   CB LEU B   5      18.094  29.841  28.463  1.00  1.00            
ATOM    793   CG LEU B   5      18.829  28.669  27.790  1.00  1.00            
ATOM    794  CD1 LEU B   5      18.646  27.364  28.579  1.00  1.00            
ATOM    795  CD2 LEU B   5      18.426  28.531  26.311  1.00  1.00            
ATOM    796    C LEU B   5      17.863  31.524  30.145  1.00  1.00            
ATOM    797    O LEU B   5      16.980  31.893  29.370  1.00  1.00            
ATOM    798    N TRP B   6      18.100  32.188  31.291  1.00  1.00            
ATOM    799   CA TRP B   6      17.433  33.450  31.474  1.00  1.00            
ATOM    800   CB TRP B   6      17.721  34.062  32.861  1.00  1.00            
ATOM    801   CG TRP B   6      17.204  35.468  33.090  1.00  1.00            
ATOM    802  CD2 TRP B   6      16.037  35.810  33.859  1.00  1.00            
ATOM    803  CD1 TRP B   6      17.763  36.649  32.697  1.00  1.00            
ATOM    804  NE1 TRP B   6      17.017  37.704  33.163  1.00  1.00            
ATOM    805  CE2 TRP B   6      15.953  37.203  33.883  1.00  1.00            
ATOM    806  CE3 TRP B   6      15.119  35.030  34.501  1.00  1.00            
ATOM    807  CZ2 TRP B   6      14.946  37.840  34.551  1.00  1.00            
ATOM    808  CZ3 TRP B   6      14.098  35.677  35.166  1.00  1.00            
ATOM    809  CH2 TRP B   6      14.013  37.053  35.190  1.00  1.00            
ATOM    810    C TRP B   6      18.076  34.357  30.475  1.00  1.00            
ATOM    811    O TRP B   6      17.415  35.047  29.701  1.00  1.00            
ATOM    812    N LYS B   7      19.429  34.345  30.479  1.00  1.00            
ATOM    813   CA LYS B   7      20.227  35.103  29.557  1.00  1.00            
ATOM    814   CB LYS B   7      21.406  35.854  30.214  1.00  1.00            
ATOM    815   CG LYS B   7      20.971  37.006  31.126  1.00  1.00            
ATOM    816   CD LYS B   7      22.118  37.638  31.925  1.00  1.00            
ATOM    817   CE LYS B   7      22.673  36.739  33.030  1.00  1.00            
ATOM    818   NZ LYS B   7      23.811  37.407  33.699  1.00  1.00            
ATOM    819    C LYS B   7      20.793  34.086  28.616  1.00  1.00            
ATOM    820    O LYS B   7      20.729  32.888  28.890  1.00  1.00            
ATOM    821    N ARG B   8      21.343  34.515  27.461  1.00  1.00            
ATOM    822   CA ARG B   8      21.843  33.523  26.544  1.00  1.00            
ATOM    823   CB ARG B   8      22.147  34.026  25.125  1.00  1.00            
ATOM    824   CG ARG B   8      22.758  32.925  24.253  1.00  1.00            
ATOM    825   CD ARG B   8      22.603  33.128  22.744  1.00  1.00            
ATOM    826   NE ARG B   8      22.498  34.591  22.475  1.00  1.00            
ATOM    827   CZ ARG B   8      23.617  35.355  22.333  1.00  1.00            
ATOM    828  NH1 ARG B   8      24.852  34.800  22.506  1.00  1.00            
ATOM    829  NH2 ARG B   8      23.498  36.675  22.007  1.00  1.00            
ATOM    830    C ARG B   8      23.069  32.905  27.107  1.00  1.00            
ATOM    831    O ARG B   8      23.819  33.514  27.866  1.00  1.00            
ATOM    832    N PRO B   9      23.250  31.664  26.759  1.00  1.00            
ATOM    833   CA PRO B   9      24.401  30.961  27.215  1.00  1.00            
ATOM    834   CD PRO B   9      22.162  30.765  26.413  1.00  1.00            
ATOM    835   CB PRO B   9      24.145  29.475  26.945  1.00  1.00            
ATOM    836   CG PRO B   9      22.885  29.457  26.056  1.00  1.00            
ATOM    837    C PRO B   9      25.604  31.551  26.574  1.00  1.00            
ATOM    838    O PRO B   9      25.638  31.674  25.352  1.00  1.00            
ATOM    839    N LEU B  10      26.599  31.928  27.396  4.00  1.00            
ATOM    840   CA LEU B  10      27.826  32.483  26.918  4.00  1.00            
ATOM    841   CB LEU B  10      28.075  33.936  27.395  4.00  1.00            
ATOM    842   CG LEU B  10      27.755  34.201  28.883  4.00  1.00            
ATOM    843  CD1 LEU B  10      28.730  33.480  29.825  4.00  1.00            
ATOM    844  CD2 LEU B  10      27.652  35.707  29.172  4.00  1.00            
ATOM    845    C LEU B  10      28.881  31.588  27.443  4.00  1.00            
ATOM    846    O LEU B  10      28.772  31.049  28.544  4.00  1.00            
ATOM    847    N VAL B  11      29.919  31.358  26.635  4.00  1.00            
ATOM    848   CA VAL B  11      30.929  30.489  27.128  4.00  1.00            
ATOM    849   CB VAL B  11      30.935  29.152  26.442  4.00  1.00            
ATOM    850  CG1 VAL B  11      32.142  28.330  26.923  4.00  1.00            
ATOM    851  CG2 VAL B  11      29.583  28.476  26.707  4.00  1.00            
ATOM    852    C VAL B  11      32.221  31.148  26.827  4.00  1.00            
ATOM    853    O VAL B  11      32.308  31.977  25.922  4.00  1.00            
ATOM    854    N THR B  12      33.264  30.826  27.606  4.00  1.00            
ATOM    855   CA THR B  12      34.530  31.377  27.266  4.00  1.00            
ATOM    856   CB THR B  12      35.406  31.683  28.456  4.00  1.00            
ATOM    857  OG1 THR B  12      36.623  32.270  28.023  4.00  1.00            
ATOM    858  CG2 THR B  12      35.682  30.403  29.263  4.00  1.00            
ATOM    859    C THR B  12      35.181  30.339  26.413  4.00  1.00            
ATOM    860    O THR B  12      35.368  29.196  26.829  4.00  1.00            
ATOM    861    N ILE B  13      35.506  30.690  25.155  4.00  1.00            
ATOM    862   CA ILE B  13      36.121  29.681  24.349  4.00  1.00            
ATOM    863   CB ILE B  13      35.522  29.415  22.997  4.00  1.00            
ATOM    864  CG1 ILE B  13      34.161  28.714  23.125  4.00  1.00            
ATOM    865  CG2 ILE B  13      36.552  28.604  22.191  4.00  1.00            
ATOM    866  CD1 ILE B  13      33.513  28.422  21.773  4.00  1.00            
ATOM    867    C ILE B  13      37.531  30.036  24.097  4.00  1.00            
ATOM    868    O ILE B  13      37.856  31.151  23.690  4.00  1.00            
ATOM    869    N ARG B  14      38.413  29.061  24.368  4.00  1.00            
ATOM    870   CA ARG B  14      39.792  29.246  24.081  4.00  1.00            
ATOM    871   CB ARG B  14      40.746  28.399  24.953  4.00  1.00            
ATOM    872   CG ARG B  14      42.199  28.429  24.459  4.00  1.00            
ATOM    873   CD ARG B  14      43.128  27.380  25.089  4.00  1.00            
ATOM    874   NE ARG B  14      44.449  27.491  24.396  4.00  1.00            
ATOM    875   CZ ARG B  14      45.565  26.867  24.882  4.00  1.00            
ATOM    876  NH1 ARG B  14      45.491  26.104  26.011  4.00  1.00            
ATOM    877  NH2 ARG B  14      46.760  27.015  24.235  4.00  1.00            
ATOM    878    C ARG B  14      39.986  28.765  22.683  4.00  1.00            
ATOM    879    O ARG B  14      39.474  27.711  22.309  4.00  1.00            
ATOM    880    N ILE B  15      40.703  29.547  21.856  4.00  1.00            
ATOM    881   CA ILE B  15      40.922  29.118  20.508  4.00  1.00            
ATOM    882   CB ILE B  15      39.746  29.456  19.623  4.00  1.00            
ATOM    883  CG1 ILE B  15      39.963  28.989  18.177  4.00  1.00            
ATOM    884  CG2 ILE B  15      39.449  30.957  19.761  4.00  1.00            
ATOM    885  CD1 ILE B  15      39.848  27.481  17.992  4.00  1.00            
ATOM    886    C ILE B  15      42.130  29.832  19.980  4.00  1.00            
ATOM    887    O ILE B  15      42.179  31.061  19.967  4.00  1.00            
ATOM    888    N GLY B  16      43.154  29.071  19.545  3.00  1.00            
ATOM    889   CA GLY B  16      44.308  29.675  18.942  3.00  1.00            
ATOM    890    C GLY B  16      45.037  30.483  19.965  3.00  1.00            
ATOM    891    O GLY B  16      45.685  31.473  19.627  3.00  1.00            
ATOM    892    N GLY B  17      44.956  30.089  21.248  3.00  1.00            
ATOM    893   CA GLY B  17      45.650  30.841  22.252  3.00  1.00            
ATOM    894    C GLY B  17      44.852  32.075  22.510  3.00  1.00            
ATOM    895    O GLY B  17      45.377  33.071  23.003  3.00  1.00            
ATOM    896    N GLN B  18      43.547  32.035  22.179  4.00  1.00            
ATOM    897   CA GLN B  18      42.723  33.197  22.349  4.00  1.00            
ATOM    898   CB GLN B  18      41.821  33.519  21.146  4.00  1.00            
ATOM    899   CG GLN B  18      42.538  33.885  19.848  4.00  1.00            
ATOM    900   CD GLN B  18      41.449  34.157  18.817  4.00  1.00            
ATOM    901  OE1 GLN B  18      40.324  34.512  19.165  4.00  1.00            
ATOM    902  NE2 GLN B  18      41.789  33.985  17.512  4.00  1.00            
ATOM    903    C GLN B  18      41.750  32.942  23.455  4.00  1.00            
ATOM    904    O GLN B  18      41.556  31.810  23.892  4.00  1.00            
ATOM    905    N LEU B  19      41.140  34.039  23.954  4.00  1.00            
ATOM    906   CA LEU B  19      40.086  33.997  24.929  4.00  1.00            
ATOM    907   CB LEU B  19      40.389  34.895  26.156  4.00  1.00            
ATOM    908   CG LEU B  19      39.359  34.923  27.314  4.00  1.00            
ATOM    909  CD1 LEU B  19      39.837  35.866  28.431  4.00  1.00            
ATOM    910  CD2 LEU B  19      37.930  35.271  26.863  4.00  1.00            
ATOM    911    C LEU B  19      38.928  34.596  24.187  4.00  1.00            
ATOM    912    O LEU B  19      39.040  35.706  23.671  4.00  1.00            
ATOM    913    N LYS B  20      37.785  33.883  24.086  4.00  1.00            
ATOM    914   CA LYS B  20      36.703  34.461  23.338  4.00  1.00            
ATOM    915   CB LYS B  20      36.624  33.982  21.880  4.00  1.00            
ATOM    916   CG LYS B  20      36.423  32.476  21.710  4.00  1.00            
ATOM    917   CD LYS B  20      36.087  32.083  20.270  4.00  1.00            
ATOM    918   CE LYS B  20      36.147  30.578  20.013  4.00  1.00            
ATOM    919   NZ LYS B  20      36.120  30.317  18.556  4.00  1.00            
ATOM    920    C LYS B  20      35.403  34.152  23.995  4.00  1.00            
ATOM    921    O LYS B  20      35.321  33.322  24.899  4.00  1.00            
ATOM    922    N GLU B  21      34.352  34.866  23.553  4.00  1.00            
ATOM    923   CA GLU B  21      33.029  34.668  24.058  4.00  1.00            
ATOM    924   CB GLU B  21      32.266  35.989  24.263  4.00  1.00            
ATOM    925   CG GLU B  21      32.884  36.923  25.308  4.00  1.00            
ATOM    926   CD GLU B  21      32.108  38.231  25.269  4.00  1.00            
ATOM    927  OE1 GLU B  21      31.156  38.323  24.449  4.00  1.00            
ATOM    928  OE2 GLU B  21      32.454  39.156  26.052  4.00  1.00            
ATOM    929    C GLU B  21      32.299  33.907  22.997  4.00  1.00            
ATOM    930    O GLU B  21      32.300  34.311  21.835  4.00  1.00            
ATOM    931    N ALA B  22      31.656  32.775  23.354  4.00  1.00            
ATOM    932   CA ALA B  22      31.005  32.035  22.316  4.00  1.00            
ATOM    933   CB ALA B  22      31.766  30.780  21.887  4.00  1.00            
ATOM    934    C ALA B  22      29.658  31.594  22.768  4.00  1.00            
ATOM    935    O ALA B  22      29.427  31.354  23.952  4.00  1.00            
ATOM    936    N LEU B  23      28.726  31.486  21.799  4.00  1.00            
ATOM    937   CA LEU B  23      27.399  31.052  22.102  4.00  1.00            
ATOM    938   CB LEU B  23      26.310  31.801  21.303  4.00  1.00            
ATOM    939   CG LEU B  23      26.120  31.375  19.835  4.00  1.00            
ATOM    940  CD1 LEU B  23      25.329  30.070  19.737  4.00  1.00            
ATOM    941  CD2 LEU B  23      25.497  32.501  19.002  4.00  1.00            
ATOM    942    C LEU B  23      27.366  29.585  21.801  4.00  1.00            
ATOM    943    O LEU B  23      27.930  29.129  20.808  4.00  1.00            
ATOM    944    N LEU B  24      26.719  28.811  22.689  4.00  1.00            
ATOM    945   CA LEU B  24      26.706  27.376  22.655  4.00  1.00            
ATOM    946   CB LEU B  24      26.135  26.772  23.954  4.00  1.00            
ATOM    947   CG LEU B  24      27.053  26.995  25.170  4.00  1.00            
ATOM    948  CD1 LEU B  24      26.470  26.406  26.462  4.00  1.00            
ATOM    949  CD2 LEU B  24      28.463  26.462  24.875  4.00  1.00            
ATOM    950    C LEU B  24      25.957  26.736  21.504  4.00  1.00            
ATOM    951    O LEU B  24      26.397  25.716  20.981  4.00  1.00            
ATOM    952    N ASP B  25      24.792  27.290  21.123  1.00  1.00            
ATOM    953   CA ASP B  25      23.898  26.874  20.062  1.00  1.00            
ATOM    954   CB ASP B  25      24.211  27.557  18.719  1.00  1.00            
ATOM    955   CG ASP B  25      22.972  27.510  17.845  1.00  1.00            
ATOM    956  OD1 ASP B  25      22.480  26.384  17.585  1.00  1.00            
ATOM    957  OD2 ASP B  25      22.485  28.603  17.445  1.00  1.00            
ATOM    958    C ASP B  25      23.748  25.415  19.816  1.00  1.00            
ATOM    959    O ASP B  25      24.668  24.678  19.464  1.00  1.00            
ATOM    960    N THR B  26      22.488  25.006  20.010  3.00  1.00            
ATOM    961   CA THR B  26      21.928  23.769  19.585  3.00  1.00            
ATOM    962   CB THR B  26      21.166  23.077  20.668  3.00  1.00            
ATOM    963  OG1 THR B  26      22.010  22.832  21.783  3.00  1.00            
ATOM    964  CG2 THR B  26      20.649  21.749  20.109  3.00  1.00            
ATOM    965    C THR B  26      20.946  24.354  18.614  3.00  1.00            
ATOM    966    O THR B  26      20.337  25.374  18.929  3.00  1.00            
ATOM    967    N GLY B  27      20.758  23.781  17.411  3.00  1.00            
ATOM    968   CA GLY B  27      19.924  24.466  16.453  3.00  1.00            
ATOM    969    C GLY B  27      20.781  24.790  15.275  3.00  1.00            
ATOM    970    O GLY B  27      20.280  24.964  14.165  3.00  1.00            
ATOM    971    N ALA B  28      22.107  24.881  15.480  1.00  1.00            
ATOM    972   CA ALA B  28      22.958  25.127  14.358  1.00  1.00            
ATOM    973   CB ALA B  28      23.776  26.427  14.462  1.00  1.00            
ATOM    974    C ALA B  28      23.949  23.994  14.308  1.00  1.00            
ATOM    975    O ALA B  28      24.612  23.700  15.302  1.00  1.00            
ATOM    976    N ASP B  29      24.056  23.312  13.145  1.00  1.00            
ATOM    977   CA ASP B  29      24.924  22.172  12.973  1.00  1.00            
ATOM    978   CB ASP B  29      24.704  21.469  11.618  1.00  1.00            
ATOM    979   CG ASP B  29      23.286  20.924  11.536  1.00  1.00            
ATOM    980  OD1 ASP B  29      22.471  21.232  12.446  1.00  1.00            
ATOM    981  OD2 ASP B  29      22.997  20.193  10.551  1.00  1.00            
ATOM    982    C ASP B  29      26.370  22.547  12.983  1.00  1.00            
ATOM    983    O ASP B  29      27.166  21.953  13.703  1.00  1.00            
ATOM    984    N ASP B  30      26.756  23.554  12.183  1.00  1.00            
ATOM    985   CA ASP B  30      28.149  23.873  12.066  1.00  1.00            
ATOM    986   CB ASP B  30      28.499  24.672  10.797  1.00  1.00            
ATOM    987   CG ASP B  30      28.549  23.742   9.599  1.00  1.00            
ATOM    988  OD1 ASP B  30      29.359  22.779   9.639  1.00  1.00            
ATOM    989  OD2 ASP B  30      27.783  23.987   8.629  1.00  1.00            
ATOM    990    C ASP B  30      28.533  24.773  13.185  1.00  1.00            
ATOM    991    O ASP B  30      27.715  25.143  14.025  1.00  1.00            
ATOM    992    N THR B  31      29.834  25.121  13.215  1.00  1.00            
ATOM    993   CA THR B  31      30.345  26.066  14.158  1.00  1.00            
ATOM    994   CB THR B  31      31.646  25.666  14.791  1.00  1.00            
ATOM    995  OG1 THR B  31      32.647  25.513  13.796  1.00  1.00            
ATOM    996  CG2 THR B  31      31.450  24.351  15.561  1.00  1.00            
ATOM    997    C THR B  31      30.623  27.303  13.346  1.00  1.00            
ATOM    998    O THR B  31      31.257  27.221  12.294  1.00  1.00            
ATOM    999    N VAL B  32      30.139  28.487  13.791  4.00  1.00            
ATOM   1000   CA VAL B  32      30.369  29.693  13.030  4.00  1.00            
ATOM   1001   CB VAL B  32      29.110  30.398  12.621  4.00  1.00            
ATOM   1002  CG1 VAL B  32      29.494  31.680  11.861  4.00  1.00            
ATOM   1003  CG2 VAL B  32      28.251  29.420  11.800  4.00  1.00            
ATOM   1004    C VAL B  32      31.158  30.624  13.875  4.00  1.00            
ATOM   1005    O VAL B  32      30.970  30.700  15.089  4.00  1.00            
ATOM   1006    N LEU B  33      32.089  31.354  13.235  4.00  1.00            
ATOM   1007   CA LEU B  33      32.928  32.237  13.981  4.00  1.00            
ATOM   1008   CB LEU B  33      34.412  31.828  13.975  4.00  1.00            
ATOM   1009   CG LEU B  33      34.706  30.372  14.380  4.00  1.00            
ATOM   1010  CD1 LEU B  33      36.220  30.144  14.523  4.00  1.00            
ATOM   1011  CD2 LEU B  33      33.908  29.932  15.615  4.00  1.00            
ATOM   1012    C LEU B  33      32.918  33.555  13.291  4.00  1.00            
ATOM   1013    O LEU B  33      32.455  33.680  12.158  4.00  1.00            
ATOM   1014    N GLU B  34      33.420  34.584  13.993  1.00  1.00            
ATOM   1015   CA GLU B  34      33.584  35.859  13.375  1.00  1.00            
ATOM   1016   CB GLU B  34      33.823  37.028  14.347  1.00  1.00            
ATOM   1017   CG GLU B  34      32.640  37.381  15.247  1.00  1.00            
ATOM   1018   CD GLU B  34      32.998  38.679  15.962  1.00  1.00            
ATOM   1019  OE1 GLU B  34      32.985  39.743  15.287  1.00  1.00            
ATOM   1020  OE2 GLU B  34      33.292  38.625  17.186  1.00  1.00            
ATOM   1021    C GLU B  34      34.849  35.736  12.588  1.00  1.00            
ATOM   1022    O GLU B  34      35.595  34.772  12.759  1.00  1.00            
ATOM   1023    N GLU B  35      35.122  36.693  11.679  1.00  1.00            
ATOM   1024   CA GLU B  35      36.334  36.564  10.924  1.00  1.00            
ATOM   1025   CB GLU B  35      36.553  37.665   9.871  1.00  1.00            
ATOM   1026   CG GLU B  35      37.734  37.382   8.938  1.00  1.00            
ATOM   1027   CD GLU B  35      37.680  38.388   7.796  1.00  1.00            
ATOM   1028  OE1 GLU B  35      36.849  39.332   7.883  1.00  1.00            
ATOM   1029  OE2 GLU B  35      38.462  38.224   6.821  1.00  1.00            
ATOM   1030    C GLU B  35      37.471  36.588  11.883  1.00  1.00            
ATOM   1031    O GLU B  35      37.557  37.460  12.744  1.00  1.00            
ATOM   1032    N MET B  36      38.374  35.595  11.771  1.00  1.00            
ATOM   1033   CA MET B  36      39.480  35.584  12.673  1.00  1.00            
ATOM   1034   CB MET B  36      39.230  34.805  13.976  1.00  1.00            
ATOM   1035   CG MET B  36      38.203  35.497  14.876  1.00  1.00            
ATOM   1036   SD MET B  36      37.865  34.656  16.452  1.00  1.00            
ATOM   1037   CE MET B  36      36.821  33.356  15.736  1.00  1.00            
ATOM   1038    C MET B  36      40.657  34.991  11.985  1.00  1.00            
ATOM   1039    O MET B  36      40.529  34.277  10.992  1.00  1.00            
ATOM   1040    N ASN B  37      41.852  35.314  12.506  1.00  1.00            
ATOM   1041   CA ASN B  37      43.071  34.799  11.965  1.00  1.00            
ATOM   1042   CB ASN B  37      44.253  35.770  12.154  1.00  1.00            
ATOM   1043   CG ASN B  37      45.547  35.089  11.734  1.00  1.00            
ATOM   1044  OD1 ASN B  37      46.440  34.880  12.555  1.00  1.00            
ATOM   1045  ND2 ASN B  37      45.656  34.721  10.430  1.00  1.00            
ATOM   1046    C ASN B  37      43.381  33.569  12.731  1.00  1.00            
ATOM   1047    O ASN B  37      43.687  33.618  13.921  1.00  1.00            
ATOM   1048    N LEU B  38      43.282  32.416  12.052  1.00  1.00            
ATOM   1049   CA LEU B  38      43.582  31.178  12.686  1.00  1.00            
ATOM   1050   CB LEU B  38      42.383  30.215  12.820  1.00  1.00            
ATOM   1051   CG LEU B  38      41.267  30.729  13.749  1.00  1.00            
ATOM   1052  CD1 LEU B  38      40.157  29.676  13.924  1.00  1.00            
ATOM   1053  CD2 LEU B  38      41.832  31.224  15.087  1.00  1.00            
ATOM   1054    C LEU B  38      44.596  30.497  11.831  1.00  1.00            
ATOM   1055    O LEU B  38      45.001  30.998  10.788  1.00  1.00            
ATOM   1056    N PRO B  39      45.044  29.385  12.308  1.00  1.00            
ATOM   1057   CA PRO B  39      46.018  28.619  11.593  1.00  1.00            
ATOM   1058   CD PRO B  39      45.120  29.153  13.750  1.00  1.00            
ATOM   1059   CB PRO B  39      46.772  27.790  12.633  1.00  1.00            
ATOM   1060   CG PRO B  39      45.864  27.819  13.878  1.00  1.00            
ATOM   1061    C PRO B  39      45.428  27.790  10.504  1.00  1.00            
ATOM   1062    O PRO B  39      44.228  27.530  10.530  1.00  1.00            
ATOM   1063    N GLY B  40      46.269  27.381   9.546  1.00  1.00            
ATOM   1064   CA GLY B  40      45.850  26.487   8.516  1.00  1.00            
ATOM   1065    C GLY B  40      45.384  27.251   7.340  1.00  1.00            
ATOM   1066    O GLY B  40      45.009  28.420   7.426  1.00  1.00            
ATOM   1067    N LYS B  41      45.420  26.567   6.187  1.00  1.00            
ATOM   1068   CA LYS B  41      44.913  27.140   4.990  1.00  1.00            
ATOM   1069   CB LYS B  41      45.882  27.068   3.798  1.00  1.00            
ATOM   1070   CG LYS B  41      47.111  27.961   3.983  1.00  1.00            
ATOM   1071   CD LYS B  41      48.224  27.707   2.964  1.00  1.00            
ATOM   1072   CE LYS B  41      49.450  28.603   3.164  1.00  1.00            
ATOM   1073   NZ LYS B  41      50.357  27.993   4.163  1.00  1.00            
ATOM   1074    C LYS B  41      43.722  26.341   4.666  1.00  1.00            
ATOM   1075    O LYS B  41      43.824  25.137   4.435  1.00  1.00            
ATOM   1076    N TRP B  42      42.540  26.970   4.649  4.00  1.00            
ATOM   1077   CA TRP B  42      41.486  26.071   4.361  4.00  1.00            
ATOM   1078   CB TRP B  42      40.684  25.564   5.572  4.00  1.00            
ATOM   1079   CG TRP B  42      39.931  24.290   5.245  4.00  1.00            
ATOM   1080  CD2 TRP B  42      40.585  23.017   5.119  4.00  1.00            
ATOM   1081  CD1 TRP B  42      38.615  24.075   4.954  4.00  1.00            
ATOM   1082  NE1 TRP B  42      38.414  22.749   4.638  4.00  1.00            
ATOM   1083  CE2 TRP B  42      39.618  22.088   4.739  4.00  1.00            
ATOM   1084  CE3 TRP B  42      41.892  22.655   5.293  4.00  1.00            
ATOM   1085  CZ2 TRP B  42      39.942  20.778   4.526  4.00  1.00            
ATOM   1086  CZ3 TRP B  42      42.212  21.332   5.090  4.00  1.00            
ATOM   1087  CH2 TRP B  42      41.257  20.411   4.713  4.00  1.00            
ATOM   1088    C TRP B  42      40.600  26.663   3.320  4.00  1.00            
ATOM   1089    O TRP B  42      41.014  27.542   2.568  4.00  1.00            
ATOM   1090    N LYS B  43      39.345  26.191   3.242  4.00  1.00            
ATOM   1091   CA LYS B  43      38.582  26.488   2.077  4.00  1.00            
ATOM   1092   CB LYS B  43      38.190  25.213   1.333  4.00  1.00            
ATOM   1093   CG LYS B  43      39.406  24.391   0.908  4.00  1.00            
ATOM   1094   CD LYS B  43      39.076  22.943   0.543  4.00  1.00            
ATOM   1095   CE LYS B  43      40.313  22.069   0.331  4.00  1.00            
ATOM   1096   NZ LYS B  43      39.914  20.649   0.209  4.00  1.00            
ATOM   1097    C LYS B  43      37.336  27.275   2.328  4.00  1.00            
ATOM   1098    O LYS B  43      36.999  27.623   3.451  4.00  1.00            
ATOM   1099    N PRO B  44      36.699  27.615   1.223  4.00  0.00            
ATOM   1100   CA PRO B  44      35.456  28.353   1.228  4.00  0.00            
ATOM   1101   CD PRO B  44      37.442  27.826  -0.007  4.00  0.00            
ATOM   1102   CB PRO B  44      35.400  29.105  -0.108  4.00  0.00            
ATOM   1103   CG PRO B  44      36.411  28.368  -1.006  4.00  0.00            
ATOM   1104    C PRO B  44      34.280  27.451   1.435  4.00  0.00            
ATOM   1105    O PRO B  44      34.403  26.253   1.186  4.00  0.00            
ATOM   1106    N LYS B  45      33.135  27.994   1.903  4.00  0.00            
ATOM   1107   CA LYS B  45      31.950  27.193   2.076  4.00  0.00            
ATOM   1108   CB LYS B  45      32.084  26.160   3.208  4.00  0.00            
ATOM   1109   CG LYS B  45      31.210  24.916   3.022  4.00  0.00            
ATOM   1110   CD LYS B  45      31.746  23.980   1.931  4.00  0.00            
ATOM   1111   CE LYS B  45      30.920  22.708   1.729  4.00  0.00            
ATOM   1112   NZ LYS B  45      29.811  22.967   0.785  4.00  0.00            
ATOM   1113    C LYS B  45      30.868  28.136   2.460  4.00  0.00            
ATOM   1114    O LYS B  45      31.122  29.304   2.744  4.00  0.00            
ATOM   1115    N MET B  46      29.613  27.665   2.470  4.00  0.00            
ATOM   1116   CA MET B  46      28.610  28.609   2.828  4.00  0.00            
ATOM   1117   CB MET B  46      27.787  29.089   1.623  4.00  0.00            
ATOM   1118   CG MET B  46      28.644  29.806   0.579  4.00  0.00            
ATOM   1119   SD MET B  46      27.776  30.257  -0.951  4.00  0.00            
ATOM   1120   CE MET B  46      29.306  30.534  -1.888  4.00  0.00            
ATOM   1121    C MET B  46      27.673  27.969   3.778  4.00  0.00            
ATOM   1122    O MET B  46      27.528  26.752   3.764  4.00  0.00            
ATOM   1123    N ILE B  47      27.040  28.774   4.657  4.00  0.00            
ATOM   1124   CA ILE B  47      26.085  28.185   5.541  4.00  0.00            
ATOM   1125   CB ILE B  47      26.496  28.154   6.984  4.00  0.00            
ATOM   1126  CG1 ILE B  47      26.795  29.556   7.530  4.00  0.00            
ATOM   1127  CG2 ILE B  47      27.645  27.145   7.097  4.00  0.00            
ATOM   1128  CD1 ILE B  47      27.034  29.578   9.039  4.00  0.00            
ATOM   1129    C ILE B  47      24.765  28.836   5.389  4.00  0.00            
ATOM   1130    O ILE B  47      24.623  30.049   5.532  4.00  0.00            
ATOM   1131    N GLY B  48      23.752  28.011   5.066  4.00  0.00            
ATOM   1132   CA GLY B  48      22.443  28.551   4.944  4.00  0.00            
ATOM   1133    C GLY B  48      22.088  29.024   6.312  4.00  0.00            
ATOM   1134    O GLY B  48      22.013  28.235   7.253  4.00  0.00            
ATOM   1135    N GLY B  49      21.851  30.339   6.457  1.00  0.00            
ATOM   1136   CA GLY B  49      21.476  30.857   7.735  1.00  0.00            
ATOM   1137    C GLY B  49      19.983  30.674   7.769  1.00  0.00            
ATOM   1138    O GLY B  49      19.436  29.940   6.947  1.00  0.00            
ATOM   1139    N ILE B  50      19.271  31.330   8.709  1.00  0.00            
ATOM   1140   CA ILE B  50      17.841  31.168   8.753  1.00  0.00            
ATOM   1141   CB ILE B  50      17.302  31.254  10.157  1.00  0.00            
ATOM   1142  CG1 ILE B  50      17.663  32.593  10.826  1.00  0.00            
ATOM   1143  CG2 ILE B  50      17.829  30.034  10.925  1.00  0.00            
ATOM   1144  CD1 ILE B  50      16.903  32.855  12.123  1.00  0.00            
ATOM   1145    C ILE B  50      17.253  32.242   7.876  1.00  0.00            
ATOM   1146    O ILE B  50      16.985  33.364   8.302  1.00  0.00            
ATOM   1147    N GLY B  51      17.055  31.912   6.584  1.00  0.00            
ATOM   1148   CA GLY B  51      16.451  32.829   5.660  1.00  0.00            
ATOM   1149    C GLY B  51      17.469  33.772   5.121  1.00  0.00            
ATOM   1150    O GLY B  51      17.128  34.697   4.386  1.00  0.00            
ATOM   1151    N GLY B  52      18.750  33.579   5.468  1.00  0.00            
ATOM   1152   CA GLY B  52      19.721  34.467   4.910  1.00  0.00            
ATOM   1153    C GLY B  52      20.850  33.612   4.444  1.00  0.00            
ATOM   1154    O GLY B  52      21.198  32.623   5.090  1.00  0.00            
ATOM   1155    N PHE B  53      21.454  33.972   3.296  4.00  0.00            
ATOM   1156   CA PHE B  53      22.566  33.207   2.821  4.00  0.00            
ATOM   1157   CB PHE B  53      22.645  33.089   1.288  4.00  0.00            
ATOM   1158   CG PHE B  53      21.624  32.088   0.867  4.00  0.00            
ATOM   1159  CD1 PHE B  53      20.293  32.424   0.768  4.00  0.00            
ATOM   1160  CD2 PHE B  53      22.009  30.803   0.560  4.00  0.00            
ATOM   1161  CE1 PHE B  53      19.363  31.489   0.378  4.00  0.00            
ATOM   1162  CE2 PHE B  53      21.084  29.864   0.170  4.00  0.00            
ATOM   1163   CZ PHE B  53      19.756  30.207   0.079  4.00  0.00            
ATOM   1164    C PHE B  53      23.797  33.907   3.292  4.00  0.00            
ATOM   1165    O PHE B  53      24.014  35.079   2.986  4.00  0.00            
ATOM   1166    N ILE B  54      24.629  33.201   4.086  4.00  0.00            
ATOM   1167   CA ILE B  54      25.836  33.804   4.562  4.00  0.00            
ATOM   1168   CB ILE B  54      25.860  34.026   6.050  4.00  0.00            
ATOM   1169  CG1 ILE B  54      25.745  32.703   6.819  4.00  0.00            
ATOM   1170  CG2 ILE B  54      24.750  35.036   6.391  4.00  0.00            
ATOM   1171  CD1 ILE B  54      25.989  32.861   8.320  4.00  0.00            
ATOM   1172    C ILE B  54      26.992  32.945   4.152  4.00  0.00            
ATOM   1173    O ILE B  54      26.974  31.729   4.336  4.00  0.00            
ATOM   1174    N LYS B  55      28.031  33.578   3.563  4.00  0.00            
ATOM   1175   CA LYS B  55      29.188  32.889   3.058  4.00  0.00            
ATOM   1176   CB LYS B  55      29.880  33.629   1.900  4.00  0.00            
ATOM   1177   CG LYS B  55      31.073  32.873   1.312  4.00  0.00            
ATOM   1178   CD LYS B  55      31.540  33.412  -0.041  4.00  0.00            
ATOM   1179   CE LYS B  55      32.238  34.771   0.045  4.00  0.00            
ATOM   1180   NZ LYS B  55      31.255  35.831   0.361  4.00  0.00            
ATOM   1181    C LYS B  55      30.173  32.702   4.137  4.00  0.00            
ATOM   1182    O LYS B  55      30.204  33.448   5.115  4.00  0.00            
ATOM   1183    N VAL B  56      31.014  31.666   3.989  4.00  0.00            
ATOM   1184   CA VAL B  56      31.938  31.473   5.047  4.00  0.00            
ATOM   1185   CB VAL B  56      31.419  30.584   6.136  4.00  0.00            
ATOM   1186  CG1 VAL B  56      30.178  31.245   6.756  4.00  0.00            
ATOM   1187  CG2 VAL B  56      31.170  29.187   5.544  4.00  0.00            
ATOM   1188    C VAL B  56      33.183  30.842   4.560  4.00  0.00            
ATOM   1189    O VAL B  56      33.301  30.420   3.412  4.00  0.00            
ATOM   1190    N ARG B  57      34.173  30.815   5.466  4.00  0.00            
ATOM   1191   CA ARG B  57      35.393  30.144   5.188  4.00  0.00            
ATOM   1192   CB ARG B  57      36.640  31.035   5.310  4.00  0.00            
ATOM   1193   CG ARG B  57      36.722  32.138   4.248  4.00  0.00            
ATOM   1194   CD ARG B  57      36.597  31.627   2.809  4.00  0.00            
ATOM   1195   NE ARG B  57      37.052  32.713   1.894  4.00  0.00            
ATOM   1196   CZ ARG B  57      36.177  33.661   1.448  4.00  0.00            
ATOM   1197  NH1 ARG B  57      34.869  33.623   1.837  4.00  0.00            
ATOM   1198  NH2 ARG B  57      36.609  34.651   0.618  4.00  0.00            
ATOM   1199    C ARG B  57      35.479  29.035   6.198  4.00  0.00            
ATOM   1200    O ARG B  57      35.247  29.246   7.388  4.00  0.00            
ATOM   1201    N GLN B  58      35.792  27.810   5.733  4.00  1.00            
ATOM   1202   CA GLN B  58      35.864  26.633   6.552  4.00  1.00            
ATOM   1203   CB GLN B  58      35.406  25.353   5.834  4.00  1.00            
ATOM   1204   CG GLN B  58      35.566  24.108   6.706  4.00  1.00            
ATOM   1205   CD GLN B  58      35.435  22.877   5.819  4.00  1.00            
ATOM   1206  OE1 GLN B  58      35.162  22.976   4.624  4.00  1.00            
ATOM   1207  NE2 GLN B  58      35.648  21.677   6.420  4.00  1.00            
ATOM   1208    C GLN B  58      37.276  26.381   6.940  4.00  1.00            
ATOM   1209    O GLN B  58      38.188  26.530   6.131  4.00  1.00            
ATOM   1210    N TYR B  59      37.478  26.025   8.224  4.00  1.00            
ATOM   1211   CA TYR B  59      38.765  25.604   8.692  4.00  1.00            
ATOM   1212   CB TYR B  59      39.413  26.563   9.703  4.00  1.00            
ATOM   1213   CG TYR B  59      40.688  25.930  10.142  4.00  1.00            
ATOM   1214  CD1 TYR B  59      41.758  25.847   9.281  4.00  1.00            
ATOM   1215  CD2 TYR B  59      40.819  25.433  11.417  4.00  1.00            
ATOM   1216  CE1 TYR B  59      42.936  25.266   9.683  4.00  1.00            
ATOM   1217  CE2 TYR B  59      41.996  24.852  11.825  4.00  1.00            
ATOM   1218   CZ TYR B  59      43.055  24.766  10.955  4.00  1.00            
ATOM   1219   OH TYR B  59      44.264  24.168  11.370  4.00  1.00            
ATOM   1220    C TYR B  59      38.529  24.301   9.380  4.00  1.00            
ATOM   1221    O TYR B  59      37.788  24.237  10.359  4.00  1.00            
ATOM   1222    N ASP B  60      39.147  23.214   8.879  4.00  1.00            
ATOM   1223   CA ASP B  60      38.924  21.943   9.503  4.00  1.00            
ATOM   1224   CB ASP B  60      39.062  20.746   8.549  4.00  1.00            
ATOM   1225   CG ASP B  60      38.290  19.590   9.167  4.00  1.00            
ATOM   1226  OD1 ASP B  60      37.159  19.843   9.664  4.00  1.00            
ATOM   1227  OD2 ASP B  60      38.817  18.447   9.166  4.00  1.00            
ATOM   1228    C ASP B  60      39.949  21.798  10.592  4.00  1.00            
ATOM   1229    O ASP B  60      40.856  22.621  10.709  4.00  1.00            
ATOM   1230    N GLN B  61      39.823  20.741  11.423  4.00  1.00            
ATOM   1231   CA GLN B  61      40.767  20.443  12.472  4.00  1.00            
ATOM   1232   CB GLN B  61      42.066  19.799  11.958  4.00  1.00            
ATOM   1233   CG GLN B  61      41.858  18.406  11.359  4.00  1.00            
ATOM   1234   CD GLN B  61      41.511  17.452  12.492  4.00  1.00            
ATOM   1235  OE1 GLN B  61      42.141  17.463  13.549  4.00  1.00            
ATOM   1236  NE2 GLN B  61      40.466  16.608  12.273  4.00  1.00            
ATOM   1237    C GLN B  61      41.131  21.656  13.264  4.00  1.00            
ATOM   1238    O GLN B  61      42.244  22.164  13.144  4.00  1.00            
ATOM   1239    N ILE B  62      40.196  22.167  14.091  4.00  1.00            
ATOM   1240   CA ILE B  62      40.536  23.301  14.901  4.00  1.00            
ATOM   1241   CB ILE B  62      39.655  24.482  14.666  4.00  1.00            
ATOM   1242  CG1 ILE B  62      40.149  25.694  15.476  4.00  1.00            
ATOM   1243  CG2 ILE B  62      38.218  24.052  14.996  4.00  1.00            
ATOM   1244  CD1 ILE B  62      41.523  26.203  15.047  4.00  1.00            
ATOM   1245    C ILE B  62      40.438  22.940  16.353  4.00  1.00            
ATOM   1246    O ILE B  62      39.433  22.391  16.807  4.00  1.00            
ATOM   1247    N PRO B  63      41.492  23.201  17.087  4.00  1.00            
ATOM   1248   CA PRO B  63      41.467  22.902  18.495  4.00  1.00            
ATOM   1249   CD PRO B  63      42.830  23.064  16.531  4.00  1.00            
ATOM   1250   CB PRO B  63      42.918  22.942  18.964  4.00  1.00            
ATOM   1251   CG PRO B  63      43.711  22.574  17.697  4.00  1.00            
ATOM   1252    C PRO B  63      40.599  23.916  19.130  4.00  1.00            
ATOM   1253    O PRO B  63      40.834  25.104  18.918  4.00  1.00            
ATOM   1254    N VAL B  64      39.599  23.487  19.907  4.00  1.00            
ATOM   1255   CA VAL B  64      38.808  24.454  20.587  4.00  1.00            
ATOM   1256   CB VAL B  64      37.451  24.659  19.978  4.00  1.00            
ATOM   1257  CG1 VAL B  64      36.640  25.592  20.891  4.00  1.00            
ATOM   1258  CG2 VAL B  64      37.631  25.194  18.547  4.00  1.00            
ATOM   1259    C VAL B  64      38.604  23.860  21.932  4.00  1.00            
ATOM   1260    O VAL B  64      38.322  22.670  22.060  4.00  1.00            
ATOM   1261    N GLU B  65      38.785  24.670  22.981  4.00  1.00            
ATOM   1262   CA GLU B  65      38.531  24.160  24.287  4.00  1.00            
ATOM   1263   CB GLU B  65      39.589  24.543  25.329  4.00  1.00            
ATOM   1264   CG GLU B  65      39.256  24.044  26.736  4.00  1.00            
ATOM   1265   CD GLU B  65      40.159  24.790  27.704  4.00  1.00            
ATOM   1266  OE1 GLU B  65      40.538  25.946  27.377  4.00  1.00            
ATOM   1267  OE2 GLU B  65      40.479  24.220  28.781  4.00  1.00            
ATOM   1268    C GLU B  65      37.279  24.852  24.718  4.00  1.00            
ATOM   1269    O GLU B  65      37.196  26.076  24.646  4.00  1.00            
ATOM   1270    N ILE B  66      36.257  24.095  25.157  4.00  1.00            
ATOM   1271   CA ILE B  66      35.050  24.762  25.548  4.00  1.00            
ATOM   1272   CB ILE B  66      33.870  24.352  24.716  4.00  1.00            
ATOM   1273  CG1 ILE B  66      34.112  24.695  23.238  4.00  1.00            
ATOM   1274  CG2 ILE B  66      32.613  25.010  25.305  4.00  1.00            
ATOM   1275  CD1 ILE B  66      33.118  24.024  22.292  4.00  1.00            
ATOM   1276    C ILE B  66      34.731  24.380  26.959  4.00  1.00            
ATOM   1277    O ILE B  66      34.550  23.203  27.269  4.00  1.00            
ATOM   1278    N CYS B  67      34.672  25.385  27.853  3.00  1.00            
ATOM   1279   CA CYS B  67      34.287  25.191  29.222  3.00  1.00            
ATOM   1280   CB CYS B  67      32.854  24.652  29.373  3.00  1.00            
ATOM   1281   SG CYS B  67      32.285  24.632  31.101  3.00  1.00            
ATOM   1282    C CYS B  67      35.248  24.223  29.851  3.00  1.00            
ATOM   1283    O CYS B  67      34.964  23.643  30.898  3.00  1.00            
ATOM   1284    N GLY B  68      36.435  24.040  29.241  3.00  1.00            
ATOM   1285   CA GLY B  68      37.422  23.169  29.815  3.00  1.00            
ATOM   1286    C GLY B  68      37.460  21.871  29.058  3.00  1.00            
ATOM   1287    O GLY B  68      38.515  21.243  28.964  3.00  1.00            
ATOM   1288    N HIS B  69      36.323  21.423  28.485  4.00  1.00            
ATOM   1289   CA HIS B  69      36.364  20.185  27.752  4.00  1.00            
ATOM   1290  ND1 HIS B  69      33.983  19.011  29.816  4.00  1.00            
ATOM   1291   CG HIS B  69      34.613  18.595  28.665  4.00  1.00            
ATOM   1292   CB HIS B  69      35.006  19.492  27.529  4.00  1.00            
ATOM   1293  NE2 HIS B  69      34.283  16.815  30.012  4.00  1.00            
ATOM   1294  CD2 HIS B  69      34.788  17.252  28.801  4.00  1.00            
ATOM   1295  CE1 HIS B  69      33.810  17.907  30.586  4.00  1.00            
ATOM   1296    C HIS B  69      36.997  20.431  26.409  4.00  1.00            
ATOM   1297    O HIS B  69      36.898  21.524  25.855  4.00  1.00            
ATOM   1298    N LYS B  70      37.690  19.403  25.865  4.00  1.00            
ATOM   1299   CA LYS B  70      38.385  19.494  24.605  4.00  1.00            
ATOM   1300   CB LYS B  70      39.499  18.447  24.428  4.00  1.00            
ATOM   1301   CG LYS B  70      40.748  18.709  25.270  4.00  1.00            
ATOM   1302   CD LYS B  70      40.527  18.551  26.773  4.00  1.00            
ATOM   1303   CE LYS B  70      41.794  18.799  27.590  4.00  1.00            
ATOM   1304   NZ LYS B  70      42.812  17.781  27.258  4.00  1.00            
ATOM   1305    C LYS B  70      37.434  19.277  23.481  4.00  1.00            
ATOM   1306    O LYS B  70      36.416  18.601  23.625  4.00  1.00            
ATOM   1307    N ALA B  71      37.745  19.887  22.319  4.00  1.00            
ATOM   1308   CA ALA B  71      36.923  19.676  21.170  4.00  1.00            
ATOM   1309   CB ALA B  71      35.638  20.521  21.178  4.00  1.00            
ATOM   1310    C ALA B  71      37.687  20.066  19.956  4.00  1.00            
ATOM   1311    O ALA B  71      38.528  20.962  19.994  4.00  1.00            
ATOM   1312    N ILE B  72      37.410  19.372  18.837  4.00  1.00            
ATOM   1313   CA ILE B  72      38.059  19.685  17.602  4.00  1.00            
ATOM   1314   CB ILE B  72      39.297  18.864  17.386  4.00  1.00            
ATOM   1315  CG1 ILE B  72      40.281  19.091  18.547  4.00  1.00            
ATOM   1316  CG2 ILE B  72      39.892  19.221  16.014  4.00  1.00            
ATOM   1317  CD1 ILE B  72      41.418  18.072  18.596  4.00  1.00            
ATOM   1318    C ILE B  72      37.083  19.363  16.527  4.00  1.00            
ATOM   1319    O ILE B  72      36.150  18.590  16.744  4.00  1.00            
ATOM   1320    N GLY B  73      37.250  19.963  15.334  4.00  1.00            
ATOM   1321   CA GLY B  73      36.319  19.631  14.303  4.00  1.00            
ATOM   1322    C GLY B  73      36.308  20.712  13.303  4.00  1.00            
ATOM   1323    O GLY B  73      37.288  21.424  13.096  4.00  1.00            
ATOM   1324    N THR B  74      35.145  20.833  12.655  4.00  1.00            
ATOM   1325   CA THR B  74      34.972  21.766  11.604  4.00  1.00            
ATOM   1326   CB THR B  74      33.723  21.498  10.825  4.00  1.00            
ATOM   1327  OG1 THR B  74      33.705  20.154  10.373  4.00  1.00            
ATOM   1328  CG2 THR B  74      33.668  22.467   9.631  4.00  1.00            
ATOM   1329    C THR B  74      34.747  23.106  12.203  4.00  1.00            
ATOM   1330    O THR B  74      34.163  23.233  13.278  4.00  1.00            
ATOM   1331    N VAL B  75      35.236  24.153  11.518  4.00  1.00            
ATOM   1332   CA VAL B  75      34.908  25.456  11.984  4.00  1.00            
ATOM   1333   CB VAL B  75      35.857  26.063  12.973  4.00  1.00            
ATOM   1334  CG1 VAL B  75      35.665  25.327  14.309  4.00  1.00            
ATOM   1335  CG2 VAL B  75      37.287  25.991  12.415  4.00  1.00            
ATOM   1336    C VAL B  75      34.736  26.357  10.844  4.00  1.00            
ATOM   1337    O VAL B  75      35.407  26.251   9.817  4.00  1.00            
ATOM   1338    N LEU B  76      33.788  27.279  11.026  4.00  1.00            
ATOM   1339   CA LEU B  76      33.476  28.169   9.974  4.00  1.00            
ATOM   1340   CB LEU B  76      31.990  28.126   9.599  4.00  1.00            
ATOM   1341   CG LEU B  76      31.559  26.749   9.070  4.00  1.00            
ATOM   1342  CD1 LEU B  76      30.073  26.741   8.705  4.00  1.00            
ATOM   1343  CD2 LEU B  76      32.452  26.297   7.906  4.00  1.00            
ATOM   1344    C LEU B  76      33.781  29.559  10.445  4.00  1.00            
ATOM   1345    O LEU B  76      33.608  29.878  11.622  4.00  1.00            
ATOM   1346    N VAL B  77      34.277  30.419   9.532  4.00  1.00            
ATOM   1347   CA VAL B  77      34.536  31.798   9.842  4.00  1.00            
ATOM   1348   CB VAL B  77      35.930  32.239   9.509  4.00  1.00            
ATOM   1349  CG1 VAL B  77      36.105  32.163   7.984  4.00  1.00            
ATOM   1350  CG2 VAL B  77      36.161  33.645  10.090  4.00  1.00            
ATOM   1351    C VAL B  77      33.614  32.547   8.961  4.00  1.00            
ATOM   1352    O VAL B  77      33.302  32.100   7.858  4.00  1.00            
ATOM   1353    N GLY B  78      33.109  33.697   9.431  1.00  1.00            
ATOM   1354   CA GLY B  78      32.223  34.384   8.555  1.00  1.00            
ATOM   1355    C GLY B  78      31.742  35.626   9.238  1.00  1.00            
ATOM   1356    O GLY B  78      32.146  35.989  10.340  1.00  1.00            
ATOM   1357    N PRO B  79      30.853  36.258   8.533  1.00  1.00            
ATOM   1358   CA PRO B  79      30.233  37.504   8.890  1.00  1.00            
ATOM   1359   CD PRO B  79      30.158  35.587   7.448  1.00  1.00            
ATOM   1360   CB PRO B  79      29.319  37.836   7.714  1.00  1.00            
ATOM   1361   CG PRO B  79      28.918  36.449   7.178  1.00  1.00            
ATOM   1362    C PRO B  79      29.426  37.487  10.169  1.00  1.00            
ATOM   1363    O PRO B  79      29.205  38.563  10.721  1.00  1.00            
ATOM   1364    N THR B  80      28.960  36.320  10.657  1.00  1.00            
ATOM   1365   CA THR B  80      28.060  36.283  11.789  1.00  1.00            
ATOM   1366   CB THR B  80      27.791  34.881  12.272  1.00  1.00            
ATOM   1367  OG1 THR B  80      28.995  34.293  12.749  1.00  1.00            
ATOM   1368  CG2 THR B  80      27.224  34.057  11.108  1.00  1.00            
ATOM   1369    C THR B  80      28.630  37.043  12.938  1.00  1.00            
ATOM   1370    O THR B  80      29.810  36.956  13.278  1.00  1.00            
ATOM   1371    N PRO B  81      27.751  37.829  13.502  1.00  1.00            
ATOM   1372   CA PRO B  81      28.070  38.662  14.631  1.00  1.00            
ATOM   1373   CD PRO B  81      26.670  38.381  12.702  1.00  1.00            
ATOM   1374   CB PRO B  81      26.904  39.640  14.764  1.00  1.00            
ATOM   1375   CG PRO B  81      26.355  39.747  13.330  1.00  1.00            
ATOM   1376    C PRO B  81      28.395  37.935  15.889  1.00  1.00            
ATOM   1377    O PRO B  81      29.223  38.424  16.657  1.00  1.00            
ATOM   1378    N VAL B  82      27.767  36.775  16.145  1.00  1.00            
ATOM   1379   CA VAL B  82      28.060  36.102  17.370  1.00  1.00            
ATOM   1380   CB VAL B  82      26.843  35.601  18.091  1.00  1.00            
ATOM   1381  CG1 VAL B  82      27.304  34.829  19.341  1.00  1.00            
ATOM   1382  CG2 VAL B  82      25.918  36.792  18.391  1.00  1.00            
ATOM   1383    C VAL B  82      28.853  34.891  16.996  1.00  1.00            
ATOM   1384    O VAL B  82      28.627  34.285  15.949  1.00  1.00            
ATOM   1385    N ASN B  83      29.842  34.533  17.834  1.00  1.00            
ATOM   1386   CA ASN B  83      30.605  33.344  17.597  1.00  1.00            
ATOM   1387   CB ASN B  83      31.907  33.328  18.421  1.00  1.00            
ATOM   1388   CG ASN B  83      32.767  32.147  18.015  1.00  1.00            
ATOM   1389  OD1 ASN B  83      33.533  32.229  17.058  1.00  1.00            
ATOM   1390  ND2 ASN B  83      32.662  31.023  18.774  1.00  1.00            
ATOM   1391    C ASN B  83      29.728  32.265  18.105  1.00  1.00            
ATOM   1392    O ASN B  83      29.241  32.318  19.233  1.00  1.00            
ATOM   1393    N ILE B  84      29.492  31.248  17.267  4.00  1.00            
ATOM   1394   CA ILE B  84      28.551  30.252  17.653  4.00  1.00            
ATOM   1395   CB ILE B  84      27.381  30.207  16.714  4.00  1.00            
ATOM   1396  CG1 ILE B  84      26.352  29.155  17.139  4.00  1.00            
ATOM   1397  CG2 ILE B  84      27.928  29.985  15.295  4.00  1.00            
ATOM   1398  CD1 ILE B  84      25.026  29.288  16.395  4.00  1.00            
ATOM   1399    C ILE B  84      29.180  28.934  17.581  4.00  1.00            
ATOM   1400    O ILE B  84      29.987  28.637  16.700  4.00  1.00            
ATOM   1401    N ILE B  85      28.795  28.112  18.551  4.00  1.00            
ATOM   1402   CA ILE B  85      29.222  26.772  18.543  4.00  1.00            
ATOM   1403   CB ILE B  85      29.930  26.332  19.797  4.00  1.00            
ATOM   1404  CG1 ILE B  85      29.028  26.446  21.032  4.00  1.00            
ATOM   1405  CG2 ILE B  85      31.229  27.146  19.918  4.00  1.00            
ATOM   1406  CD1 ILE B  85      29.563  25.695  22.248  4.00  1.00            
ATOM   1407    C ILE B  85      27.961  26.012  18.371  4.00  1.00            
ATOM   1408    O ILE B  85      26.879  26.531  18.641  4.00  1.00            
ATOM   1409    N GLY B  86      28.047  24.784  17.849  1.00  1.00            
ATOM   1410   CA GLY B  86      26.824  24.088  17.620  1.00  1.00            
ATOM   1411    C GLY B  86      27.084  22.660  17.824  1.00  1.00            
ATOM   1412    O GLY B  86      28.057  22.263  18.463  1.00  1.00            
ATOM   1413    N ARG B  87      26.192  21.842  17.259  2.00  1.00            
ATOM   1414   CA ARG B  87      26.393  20.440  17.306  2.00  1.00            
ATOM   1415   CB ARG B  87      25.232  19.644  16.682  2.00  1.00            
ATOM   1416   CG ARG B  87      23.977  19.611  17.559  2.00  1.00            
ATOM   1417   CD ARG B  87      22.713  19.166  16.819  2.00  1.00            
ATOM   1418   NE ARG B  87      23.091  18.078  15.874  2.00  1.00            
ATOM   1419   CZ ARG B  87      23.523  18.406  14.622  2.00  1.00            
ATOM   1420  NH1 ARG B  87      23.666  19.722  14.282  2.00  1.00            
ATOM   1421  NH2 ARG B  87      23.808  17.428  13.712  2.00  1.00            
ATOM   1422    C ARG B  87      27.640  20.206  16.499  2.00  1.00            
ATOM   1423    O ARG B  87      28.165  21.118  15.864  2.00  1.00            
ATOM   1424    N ASN B  88      28.195  18.986  16.521  2.00  1.00            
ATOM   1425   CA ASN B  88      29.407  18.778  15.783  2.00  1.00            
ATOM   1426   CB ASN B  88      29.288  19.174  14.301  2.00  1.00            
ATOM   1427   CG ASN B  88      28.257  18.243  13.668  2.00  1.00            
ATOM   1428  OD1 ASN B  88      28.454  17.032  13.589  2.00  1.00            
ATOM   1429  ND2 ASN B  88      27.114  18.823  13.212  2.00  1.00            
ATOM   1430    C ASN B  88      30.469  19.563  16.449  2.00  1.00            
ATOM   1431    O ASN B  88      31.526  19.833  15.883  2.00  1.00            
ATOM   1432    N LEU B  89      30.190  19.941  17.703  2.00  1.00            
ATOM   1433   CA LEU B  89      31.158  20.610  18.500  2.00  1.00            
ATOM   1434   CB LEU B  89      31.258  22.116  18.209  2.00  1.00            
ATOM   1435   CG LEU B  89      32.314  22.824  19.077  2.00  1.00            
ATOM   1436  CD1 LEU B  89      33.716  22.241  18.838  2.00  1.00            
ATOM   1437  CD2 LEU B  89      32.271  24.346  18.878  2.00  1.00            
ATOM   1438    C LEU B  89      30.680  20.439  19.917  2.00  1.00            
ATOM   1439    O LEU B  89      31.430  20.012  20.793  2.00  1.00            
ATOM   1440    N LEU B  90      29.387  20.768  20.158  2.00  1.00            
ATOM   1441   CA LEU B  90      28.745  20.652  21.443  2.00  1.00            
ATOM   1442   CB LEU B  90      27.318  21.235  21.468  2.00  1.00            
ATOM   1443   CG LEU B  90      26.310  20.599  20.493  2.00  1.00            
ATOM   1444  CD1 LEU B  90      25.857  19.205  20.953  2.00  1.00            
ATOM   1445  CD2 LEU B  90      25.135  21.552  20.226  2.00  1.00            
ATOM   1446    C LEU B  90      28.724  19.210  21.778  2.00  1.00            
ATOM   1447    O LEU B  90      28.846  18.857  22.946  2.00  1.00            
ATOM   1448    N THR B  91      28.541  18.355  20.754  3.00  1.00            
ATOM   1449   CA THR B  91      28.496  16.928  20.896  3.00  1.00            
ATOM   1450   CB THR B  91      27.930  16.241  19.686  3.00  1.00            
ATOM   1451  OG1 THR B  91      27.667  14.876  19.979  3.00  1.00            
ATOM   1452  CG2 THR B  91      28.927  16.360  18.524  3.00  1.00            
ATOM   1453    C THR B  91      29.833  16.361  21.188  3.00  1.00            
ATOM   1454    O THR B  91      29.948  15.388  21.932  3.00  1.00            
ATOM   1455    N GLN B  92      30.881  16.966  20.610  3.00  1.00            
ATOM   1456   CA GLN B  92      32.200  16.454  20.789  3.00  1.00            
ATOM   1457   CB GLN B  92      33.271  17.304  20.089  3.00  1.00            
ATOM   1458   CG GLN B  92      34.576  16.549  19.844  3.00  1.00            
ATOM   1459   CD GLN B  92      34.349  15.662  18.625  3.00  1.00            
ATOM   1460  OE1 GLN B  92      34.264  14.440  18.737  3.00  1.00            
ATOM   1461  NE2 GLN B  92      34.235  16.298  17.428  3.00  1.00            
ATOM   1462    C GLN B  92      32.421  16.513  22.254  3.00  1.00            
ATOM   1463    O GLN B  92      33.112  15.681  22.841  3.00  1.00            
ATOM   1464    N ILE B  93      31.792  17.521  22.877  3.00  1.00            
ATOM   1465   CA ILE B  93      31.845  17.698  24.290  3.00  1.00            
ATOM   1466   CB ILE B  93      31.887  19.143  24.701  3.00  1.00            
ATOM   1467  CG1 ILE B  93      33.154  19.803  24.133  3.00  1.00            
ATOM   1468  CG2 ILE B  93      31.796  19.226  26.233  3.00  1.00            
ATOM   1469  CD1 ILE B  93      33.155  21.324  24.258  3.00  1.00            
ATOM   1470    C ILE B  93      30.603  17.060  24.829  3.00  1.00            
ATOM   1471    O ILE B  93      29.667  16.783  24.085  3.00  1.00            
ATOM   1472    N GLY B  94      30.588  16.672  26.116  3.00  1.00            
ATOM   1473   CA GLY B  94      29.356  16.115  26.600  3.00  1.00            
ATOM   1474    C GLY B  94      28.398  17.245  26.742  3.00  1.00            
ATOM   1475    O GLY B  94      28.716  18.256  27.365  3.00  1.00            
ATOM   1476    N CYS B  95      27.189  17.095  26.168  1.00  1.00            
ATOM   1477   CA CYS B  95      26.203  18.126  26.298  1.00  1.00            
ATOM   1478   CB CYS B  95      26.361  19.290  25.304  1.00  1.00            
ATOM   1479   SG CYS B  95      27.814  20.333  25.623  1.00  1.00            
ATOM   1480    C CYS B  95      24.880  17.523  26.005  1.00  1.00            
ATOM   1481    O CYS B  95      24.779  16.505  25.322  1.00  1.00            
ATOM   1482    N THR B  96      23.821  18.137  26.556  4.00  1.00            
ATOM   1483   CA THR B  96      22.504  17.662  26.285  4.00  1.00            
ATOM   1484   CB THR B  96      22.112  16.496  27.143  4.00  1.00            
ATOM   1485  OG1 THR B  96      20.863  15.969  26.720  4.00  1.00            
ATOM   1486  CG2 THR B  96      22.024  16.969  28.604  4.00  1.00            
ATOM   1487    C THR B  96      21.579  18.763  26.630  4.00  1.00            
ATOM   1488    O THR B  96      21.965  19.733  27.280  4.00  1.00            
ATOM   1489    N LEU B  97      20.323  18.657  26.177  4.00  1.00            
ATOM   1490   CA LEU B  97      19.405  19.653  26.606  4.00  1.00            
ATOM   1491   CB LEU B  97      18.761  20.446  25.455  4.00  1.00            
ATOM   1492   CG LEU B  97      19.797  21.328  24.722  4.00  1.00            
ATOM   1493  CD1 LEU B  97      20.829  20.471  23.972  4.00  1.00            
ATOM   1494  CD2 LEU B  97      19.132  22.394  23.838  4.00  1.00            
ATOM   1495    C LEU B  97      18.374  18.944  27.407  4.00  1.00            
ATOM   1496    O LEU B  97      17.589  18.161  26.875  4.00  1.00            
ATOM   1497    N ASN B  98      18.363  19.200  28.730  4.00  1.00            
ATOM   1498   CA ASN B  98      17.463  18.486  29.581  4.00  1.00            
ATOM   1499   CB ASN B  98      18.144  17.815  30.786  4.00  1.00            
ATOM   1500   CG ASN B  98      18.916  18.875  31.547  4.00  1.00            
ATOM   1501  OD1 ASN B  98      19.719  19.602  30.962  4.00  1.00            
ATOM   1502  ND2 ASN B  98      18.675  18.968  32.883  4.00  1.00            
ATOM   1503    C ASN B  98      16.371  19.378  30.052  4.00  1.00            
ATOM   1504    O ASN B  98      16.572  20.561  30.323  4.00  1.00            
ATOM   1505    N PHE B  99      15.158  18.801  30.133  1.00  1.00            
ATOM   1506   CA PHE B  99      14.016  19.551  30.544  1.00  1.00            
ATOM   1507   CB PHE B  99      12.753  19.173  29.757  1.00  1.00            
ATOM   1508   CG PHE B  99      13.122  19.319  28.320  1.00  1.00            
ATOM   1509  CD1 PHE B  99      13.197  20.558  27.729  1.00  1.00            
ATOM   1510  CD2 PHE B  99      13.428  18.205  27.569  1.00  1.00            
ATOM   1511  CE1 PHE B  99      13.550  20.681  26.406  1.00  1.00            
ATOM   1512  CE2 PHE B  99      13.780  18.323  26.246  1.00  1.00            
ATOM   1513   CZ PHE B  99      13.839  19.564  25.659  1.00  1.00            
ATOM   1514    C PHE B  99      13.789  19.213  32.010  1.00  1.00            
ATOM   1515    O PHE B  99      13.510  18.018  32.297  1.00  1.00            
ATOM   1516  OXT PHE B  99      13.898  20.136  32.861  1.00  1.00            
ATOM   1517    N ASN C   1      38.076  15.601  13.533  4.00  0.00            
ATOM   1518   CA ASN C   1      37.132  14.471  13.380  4.00  0.00            
ATOM   1519   CB ASN C   1      36.348  14.242  14.687  4.00  0.00            
ATOM   1520   CG ASN C   1      35.423  13.043  14.495  4.00  0.00            
ATOM   1521  OD1 ASN C   1      35.553  12.290  13.531  4.00  0.00            
ATOM   1522  ND2 ASN C   1      34.453  12.864  15.432  4.00  0.00            
ATOM   1523    C ASN C   1      36.135  14.770  12.309  4.00  0.00            
ATOM   1524    O ASN C   1      36.195  14.212  11.214  4.00  0.00            
ATOM   1525    N VAL C   2      35.187  15.684  12.600  4.00  0.00            
ATOM   1526   CA VAL C   2      34.142  15.974  11.661  4.00  0.00            
ATOM   1527   CB VAL C   2      32.908  16.517  12.312  4.00  0.00            
ATOM   1528  CG1 VAL C   2      31.919  16.931  11.211  4.00  0.00            
ATOM   1529  CG2 VAL C   2      32.361  15.460  13.284  4.00  0.00            
ATOM   1530    C VAL C   2      34.600  17.007  10.678  4.00  0.00            
ATOM   1531    O VAL C   2      35.075  18.077  11.052  4.00  0.00            
ATOM   1532    N VAL C   3      34.491  16.669   9.377  4.00  0.00            
ATOM   1533   CA VAL C   3      34.915  17.506   8.291  4.00  0.00            
ATOM   1534   CB VAL C   3      34.995  16.747   7.001  4.00  0.00            
ATOM   1535  CG1 VAL C   3      35.444  17.712   5.891  4.00  0.00            
ATOM   1536  CG2 VAL C   3      35.922  15.535   7.193  4.00  0.00            
ATOM   1537    C VAL C   3      34.056  18.699   8.018  4.00  0.00            
ATOM   1538    O VAL C   3      34.591  19.804   7.986  4.00  0.00            
ATOM   1539    N ASN C   4      32.720  18.545   7.814  4.00  0.00            
ATOM   1540   CA ASN C   4      32.043  19.748   7.393  4.00  0.00            
ATOM   1541   CB ASN C   4      32.679  20.321   6.101  4.00  0.00            
ATOM   1542   CG ASN C   4      32.385  21.807   5.942  4.00  0.00            
ATOM   1543  OD1 ASN C   4      32.107  22.507   6.914  4.00  0.00            
ATOM   1544  ND2 ASN C   4      32.438  22.301   4.676  4.00  0.00            
ATOM   1545    C ASN C   4      30.607  19.517   7.082  4.00  0.00            
ATOM   1546    O ASN C   4      30.075  18.420   7.243  4.00  0.00            
ATOM   1547    N SER C   5      29.940  20.607   6.639  4.00  0.00            
ATOM   1548   CA SER C   5      28.579  20.489   6.236  4.00  0.00            
ATOM   1549   CB SER C   5      27.605  20.302   7.414  4.00  0.00            
ATOM   1550   OG SER C   5      27.638  21.434   8.268  4.00  0.00            
ATOM   1551    C SER C   5      28.122  21.666   5.454  4.00  0.00            
ATOM   1552    O SER C   5      28.794  22.692   5.378  4.00  0.00            
ATOM   1553    N GLY C   6      26.943  21.504   4.817  4.00  0.00            
ATOM   1554   CA GLY C   6      26.359  22.578   4.080  4.00  0.00            
ATOM   1555    C GLY C   6      26.077  23.642   5.084  4.00  0.00            
ATOM   1556    O GLY C   6      26.352  24.814   4.856  4.00  0.00            
ATOM   1557    N GLY C   7      25.495  23.264   6.236  4.00  0.00            
ATOM   1558   CA GLY C   7      25.347  24.222   7.290  4.00  0.00            
ATOM   1559    C GLY C   7      24.022  24.912   7.246  4.00  0.00            
ATOM   1560    O GLY C   7      23.567  25.381   6.203  4.00  0.00            
ATOM   1561    N MET C   8      23.381  24.982   8.431  4.00  0.00            
ATOM   1562   CA MET C   8      22.182  25.727   8.681  4.00  0.00            
ATOM   1563   CB MET C   8      20.952  24.851   8.958  4.00  0.00            
ATOM   1564   CG MET C   8      20.552  23.938   7.801  4.00  0.00            
ATOM   1565   SD MET C   8      19.235  22.762   8.231  4.00  0.00            
ATOM   1566   CE MET C   8      20.226  21.904   9.489  4.00  0.00            
ATOM   1567    C MET C   8      22.497  26.385   9.978  4.00  0.00            
ATOM   1568    O MET C   8      22.698  25.702  10.982  4.00  0.00            
ATOM   1569    N VAL C   9      22.586  27.721  10.018  4.00  0.00            
ATOM   1570   CA VAL C   9      22.869  28.262  11.307  4.00  0.00            
ATOM   1571   CB VAL C   9      24.084  29.140  11.366  4.00  0.00            
ATOM   1572  CG1 VAL C   9      24.133  29.801  12.753  4.00  0.00            
ATOM   1573  CG2 VAL C   9      25.322  28.274  11.067  4.00  0.00            
ATOM   1574    C VAL C   9      21.686  29.060  11.706  4.00  0.00            
ATOM   1575    O VAL C   9      21.184  29.885  10.945  4.00  0.00            
ATOM   1576    N MET C  10      21.188  28.808  12.927  4.00  0.00            
ATOM   1577   CA MET C  10      20.014  29.510  13.322  4.00  0.00            
ATOM   1578   CB MET C  10      18.781  28.588  13.328  4.00  0.00            
ATOM   1579   CG MET C  10      17.464  29.246  13.740  4.00  0.00            
ATOM   1580   SD MET C  10      16.005  28.235  13.342  4.00  0.00            
ATOM   1581   CE MET C  10      16.517  26.813  14.349  4.00  0.00            
ATOM   1582    C MET C  10      20.203  30.051  14.674  4.00  0.00            
ATOM   1583    O MET C  10      20.283  29.322  15.661  4.00  0.00            
ATOM   1584    N MET C  11      20.298  31.380  14.731  4.00  0.00            
ATOM   1585   CA MET C  11      20.350  32.003  15.996  4.00  0.00            
ATOM   1586   CB MET C  11      21.773  32.363  16.455  4.00  0.00            
ATOM   1587   CG MET C  11      21.873  32.789  17.920  4.00  0.00            
ATOM   1588   SD MET C  11      21.229  34.448  18.267  4.00  0.00            
ATOM   1589   CE MET C  11      22.591  35.284  17.408  4.00  0.00            
ATOM   1590    C MET C  11      19.539  33.223  15.823  4.00  0.00            
ATOM   1591    O MET C  11      19.726  33.983  14.874  4.00  0.00            
ATOM   1592    N VAL C  12      18.576  33.428  16.727  4.00  0.00            
ATOM   1593   CA VAL C  12      17.754  34.565  16.512  4.00  0.00            
ATOM   1594   CB VAL C  12      16.302  34.278  16.707  4.00  0.00            
ATOM   1595  CG1 VAL C  12      15.552  35.609  16.561  4.00  0.00            
ATOM   1596  CG2 VAL C  12      15.873  33.175  15.718  4.00  0.00            
ATOM   1597    C VAL C  12      18.125  35.599  17.525  4.00  0.00            
ATOM   1598    O VAL C  12      17.887  35.431  18.719  4.00  0.00            
ATOM   1599    N PRO C  13      18.726  36.662  17.077  4.00  0.00            
ATOM   1600   CA PRO C  13      18.958  37.755  17.977  4.00  0.00            
ATOM   1601   CD PRO C  13      19.791  36.537  16.093  4.00  0.00            
ATOM   1602   CB PRO C  13      20.041  38.613  17.329  4.00  0.00            
ATOM   1603   CG PRO C  13      20.829  37.604  16.473  4.00  0.00            
ATOM   1604    C PRO C  13      17.610  38.406  18.050  4.00  0.00            
ATOM   1605    O PRO C  13      16.806  38.159  17.152  4.00  0.00            
ATOM   1606    N GLY C  14      17.312  39.217  19.083  4.00  0.00            
ATOM   1607   CA GLY C  14      15.993  39.788  19.116  4.00  0.00            
ATOM   1608    C GLY C  14      16.118  41.266  19.001  4.00  0.00            
ATOM   1609    O GLY C  14      16.941  41.899  19.663  4.00  0.00            
ATOM   1610    N ALA C  15      15.270  41.843  18.138  4.00  0.00            
ATOM   1611   CA ALA C  15      15.276  43.247  17.891  4.00  0.00            
ATOM   1612   CB ALA C  15      15.122  43.605  16.403  4.00  0.00            
ATOM   1613    C ALA C  15      14.125  43.866  18.601  4.00  0.00            
ATOM   1614    O ALA C  15      13.340  43.188  19.265  4.00  0.00            
ATOM   1615    N GLY C  16      14.036  45.204  18.501  4.00  0.00            
ATOM   1616   CA GLY C  16      12.948  45.922  19.083  4.00  0.00            
ATOM   1617    C GLY C  16      12.450  46.882  18.010  4.00  0.00            
ATOM   1618    O GLY C  16      13.290  47.351  17.194  4.00  0.00            
ATOM   1619  OXT GLY C  16      11.222  47.160  17.987  4.00  0.00            
END
