# Supplementary material for: Integrative modeling of diverse protein-peptide systems using CABS-dock
Source: PLoS Comput Biol. 2023 Jul 5;19(7):e1011275. doi: 10.1371/journal.pcbi.1011275 (PMC10351741; doi:10.1371/journal.pcbi.1011275)
Supplement: S1 File — Files in pdb format containing atomic coordinates of the structures obtained in this study: the highest-scored amyloid models and 10 examples of the docked peptide for each enzyme-substrate complex. (ZIP) [file pcbi.1011275.s006.zip › protofilament_2e8d _models/2e8d_best_e.pdb]

EXPDTA    THEORETICAL MODEL, MODELLER 10.4 2023/04/05 17:14:46
ATOM      1  N   SER A   1      12.284   9.103  -7.423  1.00  1.00           N
ATOM      2  CA  SER A   1      11.643  10.436  -7.401  1.00  1.00           C
ATOM      3  CB  SER A   1      11.516  10.990  -8.831  1.00  1.00           C
ATOM      4  OG  SER A   1      12.803  11.161  -9.404  1.00  1.00           O
ATOM      5  C   SER A   1      10.273  10.331  -6.820  1.00  1.00           C
ATOM      6  O   SER A   1      10.081   9.764  -5.747  1.00  1.00           O
ATOM      7  N   ASN A   2       9.293  10.865  -7.564  1.00  1.00           N
ATOM      8  CA  ASN A   2       7.917  11.028  -7.199  1.00  1.00           C
ATOM      9  CB  ASN A   2       7.169  11.896  -8.234  1.00  1.00           C
ATOM     10  CG  ASN A   2       5.885  12.460  -7.629  1.00  1.00           C
ATOM     11  OD1 ASN A   2       5.074  11.743  -7.045  1.00  1.00           O
ATOM     12  ND2 ASN A   2       5.688  13.798  -7.784  1.00  1.00           N
ATOM     13  C   ASN A   2       7.161   9.733  -7.054  1.00  1.00           C
ATOM     14  O   ASN A   2       6.251   9.650  -6.232  1.00  1.00           O
ATOM     15  N   PHE A   3       7.512   8.670  -7.805  1.00  1.00           N
ATOM     16  CA  PHE A   3       6.553   7.600  -7.909  1.00  1.00           C
ATOM     17  CB  PHE A   3       6.316   7.169  -9.369  1.00  1.00           C
ATOM     18  CG  PHE A   3       5.599   8.276 -10.062  1.00  1.00           C
ATOM     19  CD1 PHE A   3       6.263   9.428 -10.411  1.00  1.00           C
ATOM     20  CD2 PHE A   3       4.266   8.152 -10.377  1.00  1.00           C
ATOM     21  CE1 PHE A   3       5.600  10.448 -11.052  1.00  1.00           C
ATOM     22  CE2 PHE A   3       3.598   9.169 -11.018  1.00  1.00           C
ATOM     23  CZ  PHE A   3       4.265  10.322 -11.355  1.00  1.00           C
ATOM     24  C   PHE A   3       6.785   6.345  -7.153  1.00  1.00           C
ATOM     25  O   PHE A   3       7.763   6.143  -6.434  1.00  1.00           O
ATOM     26  N   LEU A   4       5.757   5.487  -7.344  1.00  1.00           N
ATOM     27  CA  LEU A   4       5.486   4.212  -6.759  1.00  1.00           C
ATOM     28  CB  LEU A   4       3.991   3.857  -6.843  1.00  1.00           C
ATOM     29  CG  LEU A   4       3.449   3.798  -8.288  1.00  1.00           C
ATOM     30  CD1 LEU A   4       3.888   2.519  -9.023  1.00  1.00           C
ATOM     31  CD2 LEU A   4       1.934   4.046  -8.336  1.00  1.00           C
ATOM     32  C   LEU A   4       6.259   3.114  -7.386  1.00  1.00           C
ATOM     33  O   LEU A   4       6.583   3.156  -8.571  1.00  1.00           O
ATOM     34  N   ASN A   5       6.603   2.102  -6.563  1.00  1.00           N
ATOM     35  CA  ASN A   5       7.241   0.959  -7.126  1.00  1.00           C
ATOM     36  CB  ASN A   5       8.774   0.974  -6.995  1.00  1.00           C
ATOM     37  CG  ASN A   5       9.346  -0.045  -7.974  1.00  1.00           C
ATOM     38  OD1 ASN A   5      10.552  -0.284  -8.011  1.00  1.00           O
ATOM     39  ND2 ASN A   5       8.458  -0.652  -8.806  1.00  1.00           N
ATOM     40  C   ASN A   5       6.764  -0.258  -6.431  1.00  1.00           C
ATOM     41  O   ASN A   5       7.475  -0.777  -5.574  1.00  1.00           O
ATOM     42  N   CYS A   6       5.559  -0.759  -6.773  1.00  1.00           N
ATOM     43  CA  CYS A   6       5.212  -2.002  -6.160  1.00  1.00           C
ATOM     44  CB  CYS A   6       4.795  -2.005  -4.683  1.00  1.00           C
ATOM     45  SG  CYS A   6       6.181  -2.308  -3.542  1.00  1.00           S
ATOM     46  C   CYS A   6       4.245  -2.807  -6.903  1.00  1.00           C
ATOM     47  O   CYS A   6       3.475  -2.325  -7.733  1.00  1.00           O
ATOM     48  N   TYR A   7       4.305  -4.117  -6.605  1.00  1.00           N
ATOM     49  CA  TYR A   7       3.458  -4.971  -7.336  1.00  1.00           C
ATOM     50  CB  TYR A   7       4.054  -5.243  -8.738  1.00  1.00           C
ATOM     51  CG  TYR A   7       3.035  -5.820  -9.655  1.00  1.00           C
ATOM     52  CD1 TYR A   7       2.014  -5.032 -10.132  1.00  1.00           C
ATOM     53  CD2 TYR A   7       3.111  -7.133 -10.062  1.00  1.00           C
ATOM     54  CE1 TYR A   7       1.069  -5.547 -10.987  1.00  1.00           C
ATOM     55  CE2 TYR A   7       2.169  -7.652 -10.917  1.00  1.00           C
ATOM     56  CZ  TYR A   7       1.145  -6.861 -11.380  1.00  1.00           C
ATOM     57  OH  TYR A   7       0.177  -7.394 -12.257  1.00  1.00           O
ATOM     58  C   TYR A   7       3.272  -6.261  -6.606  1.00  1.00           C
ATOM     59  O   TYR A   7       3.761  -6.447  -5.494  1.00  1.00           O
ATOM     60  N   VAL A   8       2.532  -7.188  -7.243  1.00  1.00           N
ATOM     61  CA  VAL A   8       2.217  -8.457  -6.668  1.00  1.00           C
ATOM     62  CB  VAL A   8       1.028  -9.130  -7.281  1.00  1.00           C
ATOM     63  CG1 VAL A   8      -0.200  -8.227  -7.086  1.00  1.00           C
ATOM     64  CG2 VAL A   8       1.351  -9.463  -8.745  1.00  1.00           C
ATOM     65  C   VAL A   8       3.360  -9.399  -6.804  1.00  1.00           C
ATOM     66  O   VAL A   8       4.238  -9.241  -7.653  1.00  1.00           O
ATOM     67  N   SER A   9       3.354 -10.417  -5.925  1.00  1.00           N
ATOM     68  CA  SER A   9       4.381 -11.407  -5.875  1.00  1.00           C
ATOM     69  CB  SER A   9       5.081 -11.489  -4.505  1.00  1.00           C
ATOM     70  OG  SER A   9       5.758 -10.275  -4.217  1.00  1.00           O
ATOM     71  C   SER A   9       3.752 -12.738  -6.108  1.00  1.00           C
ATOM     72  O   SER A   9       2.710 -12.851  -6.752  1.00  1.00           O
ATOM     73  N   GLY A  10       4.411 -13.788  -5.581  1.00  1.00           N
ATOM     74  CA  GLY A  10       3.999 -15.145  -5.778  1.00  1.00           C
ATOM     75  C   GLY A  10       2.640 -15.353  -5.225  1.00  1.00           C
ATOM     76  O   GLY A  10       2.276 -14.833  -4.172  1.00  1.00           O
ATOM     77  N   PHE A  11       1.857 -16.155  -5.963  1.00  1.00           N
ATOM     78  CA  PHE A  11       0.520 -16.470  -5.581  1.00  1.00           C
ATOM     79  CB  PHE A  11      -0.517 -15.485  -6.145  1.00  1.00           C
ATOM     80  CG  PHE A  11      -0.252 -15.385  -7.606  1.00  1.00           C
ATOM     81  CD1 PHE A  11      -0.692 -16.344  -8.487  1.00  1.00           C
ATOM     82  CD2 PHE A  11       0.453 -14.306  -8.087  1.00  1.00           C
ATOM     83  CE1 PHE A  11      -0.424 -16.223  -9.831  1.00  1.00           C
ATOM     84  CE2 PHE A  11       0.721 -14.179  -9.427  1.00  1.00           C
ATOM     85  CZ  PHE A  11       0.282 -15.141 -10.302  1.00  1.00           C
ATOM     86  C   PHE A  11       0.214 -17.835  -6.104  1.00  1.00           C
ATOM     87  O   PHE A  11       1.001 -18.414  -6.852  1.00  1.00           O
ATOM     88  N   HIS A  12      -0.946 -18.390  -5.707  1.00  1.00           N
ATOM     89  CA  HIS A  12      -1.302 -19.704  -6.148  1.00  1.00           C
ATOM     90  ND1 HIS A  12      -0.894 -23.070  -5.775  1.00  1.00           N
ATOM     91  CG  HIS A  12      -1.794 -22.102  -5.392  1.00  1.00           C
ATOM     92  CB  HIS A  12      -1.423 -20.709  -4.982  1.00  1.00           C
ATOM     93  NE2 HIS A  12      -2.904 -24.020  -5.819  1.00  1.00           N
ATOM     94  CD2 HIS A  12      -3.018 -22.697  -5.429  1.00  1.00           C
ATOM     95  CE1 HIS A  12      -1.610 -24.196  -6.015  1.00  1.00           C
ATOM     96  C   HIS A  12      -2.551 -19.597  -7.009  1.00  1.00           C
ATOM     97  O   HIS A  12      -2.437 -19.061  -8.109  1.00  1.00           O
ATOM     98  N   PRO A  13      -3.739 -20.034  -6.645  1.00  1.00           N
ATOM     99  CA  PRO A  13      -4.821 -20.098  -7.600  1.00  1.00           C
ATOM    100  CD  PRO A  13      -4.276 -19.887  -5.294  1.00  1.00           C
ATOM    101  CB  PRO A  13      -5.986 -20.682  -6.815  1.00  1.00           C
ATOM    102  CG  PRO A  13      -5.799 -20.051  -5.426  1.00  1.00           C
ATOM    103  C   PRO A  13      -5.227 -18.753  -8.135  1.00  1.00           C
ATOM    104  O   PRO A  13      -6.027 -18.703  -9.067  1.00  1.00           O
ATOM    105  N   SER A  14      -4.687 -17.662  -7.575  1.00  1.00           N
ATOM    106  CA  SER A  14      -5.181 -16.328  -7.763  1.00  1.00           C
ATOM    107  CB  SER A  14      -4.364 -15.268  -7.004  1.00  1.00           C
ATOM    108  OG  SER A  14      -3.052 -15.187  -7.539  1.00  1.00           O
ATOM    109  C   SER A  14      -5.348 -15.811  -9.134  1.00  1.00           C
ATOM    110  O   SER A  14      -4.777 -16.276 -10.120  1.00  1.00           O
ATOM    111  N   ASP A  15      -6.220 -14.782  -9.153  1.00  1.00           N
ATOM    112  CA  ASP A  15      -6.599 -14.021 -10.290  1.00  1.00           C
ATOM    113  CB  ASP A  15      -8.093 -14.132 -10.625  1.00  1.00           C
ATOM    114  CG  ASP A  15      -8.306 -15.537 -11.167  1.00  1.00           C
ATOM    115  OD1 ASP A  15      -7.420 -16.011 -11.929  1.00  1.00           O
ATOM    116  OD2 ASP A  15      -9.344 -16.161 -10.821  1.00  1.00           O
ATOM    117  C   ASP A  15      -6.267 -12.591 -10.042  1.00  1.00           C
ATOM    118  O   ASP A  15      -6.087 -12.172  -8.900  1.00  1.00           O
ATOM    119  N   ILE A  16      -6.142 -11.797 -11.123  1.00  1.00           N
ATOM    120  CA  ILE A  16      -5.751 -10.447 -10.875  1.00  1.00           C
ATOM    121  CB  ILE A  16      -4.282 -10.241 -11.105  1.00  1.00           C
ATOM    122  CG1 ILE A  16      -3.464 -11.211 -10.236  1.00  1.00           C
ATOM    123  CG2 ILE A  16      -3.957  -8.767 -10.823  1.00  1.00           C
ATOM    124  CD1 ILE A  16      -1.995 -11.303 -10.645  1.00  1.00           C
ATOM    125  C   ILE A  16      -6.483  -9.505 -11.760  1.00  1.00           C
ATOM    126  O   ILE A  16      -6.874  -9.835 -12.878  1.00  1.00           O
ATOM    127  N   GLU A  17      -6.713  -8.297 -11.219  1.00  1.00           N
ATOM    128  CA  GLU A  17      -7.252  -7.207 -11.963  1.00  1.00           C
ATOM    129  CB  GLU A  17      -8.508  -6.591 -11.322  1.00  1.00           C
ATOM    130  CG  GLU A  17      -9.091  -5.422 -12.117  1.00  1.00           C
ATOM    131  CD  GLU A  17      -9.976  -5.984 -13.220  1.00  1.00           C
ATOM    132  OE1 GLU A  17     -11.183  -6.209 -12.943  1.00  1.00           O
ATOM    133  OE2 GLU A  17      -9.460  -6.198 -14.350  1.00  1.00           O
ATOM    134  C   GLU A  17      -6.192  -6.170 -11.872  1.00  1.00           C
ATOM    135  O   GLU A  17      -5.899  -5.671 -10.786  1.00  1.00           O
ATOM    136  N   VAL A  18      -5.558  -5.832 -13.003  1.00  1.00           N
ATOM    137  CA  VAL A  18      -4.547  -4.833 -12.894  1.00  1.00           C
ATOM    138  CB  VAL A  18      -3.153  -5.328 -13.141  1.00  1.00           C
ATOM    139  CG1 VAL A  18      -2.795  -6.363 -12.064  1.00  1.00           C
ATOM    140  CG2 VAL A  18      -3.068  -5.847 -14.588  1.00  1.00           C
ATOM    141  C   VAL A  18      -4.800  -3.831 -13.959  1.00  1.00           C
ATOM    142  O   VAL A  18      -5.201  -4.163 -15.073  1.00  1.00           O
ATOM    143  N   ASP A  19      -4.601  -2.558 -13.597  1.00  1.00           N
ATOM    144  CA  ASP A  19      -4.653  -1.478 -14.525  1.00  1.00           C
ATOM    145  CB  ASP A  19      -5.803  -0.492 -14.255  1.00  1.00           C
ATOM    146  CG  ASP A  19      -7.124  -1.195 -14.520  1.00  1.00           C
ATOM    147  OD1 ASP A  19      -7.142  -2.131 -15.362  1.00  1.00           O
ATOM    148  OD2 ASP A  19      -8.136  -0.804 -13.877  1.00  1.00           O
ATOM    149  C   ASP A  19      -3.389  -0.737 -14.200  1.00  1.00           C
ATOM    150  O   ASP A  19      -3.302  -0.112 -13.146  1.00  1.00           O
ATOM    151  N   LEU A  20      -2.345  -0.842 -15.047  1.00  1.00           N
ATOM    152  CA  LEU A  20      -1.077  -0.239 -14.714  1.00  1.00           C
ATOM    153  CB  LEU A  20       0.069  -0.727 -15.617  1.00  1.00           C
ATOM    154  CG  LEU A  20       0.398  -2.222 -15.440  1.00  1.00           C
ATOM    155  CD1 LEU A  20       0.969  -2.509 -14.042  1.00  1.00           C
ATOM    156  CD2 LEU A  20      -0.813  -3.103 -15.784  1.00  1.00           C
ATOM    157  C   LEU A  20      -1.056   1.262 -14.755  1.00  1.00           C
ATOM    158  O   LEU A  20      -0.623   1.891 -13.792  1.00  1.00           O
ATOM    159  N   LEU A  21      -1.497   1.892 -15.866  1.00  1.00           N
ATOM    160  CA  LEU A  21      -1.435   3.330 -15.919  1.00  1.00           C
ATOM    161  CB  LEU A  21      -0.235   3.883 -16.721  1.00  1.00           C
ATOM    162  CG  LEU A  21      -0.178   3.497 -18.215  1.00  1.00           C
ATOM    163  CD1 LEU A  21      -0.170   1.973 -18.390  1.00  1.00           C
ATOM    164  CD2 LEU A  21      -1.241   4.219 -19.064  1.00  1.00           C
ATOM    165  C   LEU A  21      -2.699   3.815 -16.545  1.00  1.00           C
ATOM    166  O   LEU A  21      -3.238   3.180 -17.450  1.00  1.00           O
ATOM    167  N   LYS A  22      -3.213   4.963 -16.063  1.00  1.00           N
ATOM    168  CA  LYS A  22      -4.441   5.469 -16.592  1.00  1.00           C
ATOM    169  CB  LYS A  22      -4.347   5.825 -18.084  1.00  1.00           C
ATOM    170  CG  LYS A  22      -3.534   7.087 -18.369  1.00  1.00           C
ATOM    171  CD  LYS A  22      -4.158   8.359 -17.793  1.00  1.00           C
ATOM    172  CE  LYS A  22      -3.337   9.618 -18.082  1.00  1.00           C
ATOM    173  NZ  LYS A  22      -4.085  10.825 -17.669  1.00  1.00           N
ATOM    174  C   LYS A  22      -5.488   4.378 -16.439  1.00  1.00           C
ATOM    175  O   LYS A  22      -5.747   3.963 -15.276  1.00  1.00           O
ATOM    176  OXT LYS A  22      -6.046   3.945 -17.482  1.00  1.00           O
TER     177      LYS A  22 
ATOM    178  N   SER B   1      12.474  13.047  -1.448  1.00  1.00           N
ATOM    179  CA  SER B   1      11.447  13.463  -2.429  1.00  1.00           C
ATOM    180  CB  SER B   1      11.728  12.826  -3.800  1.00  1.00           C
ATOM    181  OG  SER B   1      12.964  13.298  -4.315  1.00  1.00           O
ATOM    182  C   SER B   1      10.097  13.020  -1.980  1.00  1.00           C
ATOM    183  O   SER B   1       9.751  13.133  -0.805  1.00  1.00           O
ATOM    184  N   ASN B   2       9.292  12.501  -2.925  1.00  1.00           N
ATOM    185  CA  ASN B   2       7.968  12.060  -2.596  1.00  1.00           C
ATOM    186  CB  ASN B   2       6.900  12.646  -3.532  1.00  1.00           C
ATOM    187  CG  ASN B   2       6.999  14.163  -3.447  1.00  1.00           C
ATOM    188  OD1 ASN B   2       7.314  14.723  -2.399  1.00  1.00           O
ATOM    189  ND2 ASN B   2       6.742  14.849  -4.592  1.00  1.00           N
ATOM    190  C   ASN B   2       7.960  10.581  -2.813  1.00  1.00           C
ATOM    191  O   ASN B   2       8.713  10.090  -3.649  1.00  1.00           O
ATOM    192  N   PHE B   3       7.135   9.805  -2.078  1.00  1.00           N
ATOM    193  CA  PHE B   3       7.276   8.401  -2.339  1.00  1.00           C
ATOM    194  CB  PHE B   3       8.392   7.713  -1.526  1.00  1.00           C
ATOM    195  CG  PHE B   3       9.724   8.081  -2.084  1.00  1.00           C
ATOM    196  CD1 PHE B   3      10.392   9.206  -1.655  1.00  1.00           C
ATOM    197  CD2 PHE B   3      10.307   7.290  -3.046  1.00  1.00           C
ATOM    198  CE1 PHE B   3      11.622   9.528  -2.181  1.00  1.00           C
ATOM    199  CE2 PHE B   3      11.536   7.608  -3.575  1.00  1.00           C
ATOM    200  CZ  PHE B   3      12.197   8.731  -3.141  1.00  1.00           C
ATOM    201  C   PHE B   3       6.076   7.593  -2.095  1.00  1.00           C
ATOM    202  O   PHE B   3       5.074   8.025  -1.529  1.00  1.00           O
ATOM    203  N   LEU B   4       6.198   6.348  -2.587  1.00  1.00           N
ATOM    204  CA  LEU B   4       5.179   5.385  -2.412  1.00  1.00           C
ATOM    205  CB  LEU B   4       4.069   5.572  -3.464  1.00  1.00           C
ATOM    206  CG  LEU B   4       2.897   4.581  -3.384  1.00  1.00           C
ATOM    207  CD1 LEU B   4       2.074   4.796  -2.108  1.00  1.00           C
ATOM    208  CD2 LEU B   4       2.043   4.639  -4.661  1.00  1.00           C
ATOM    209  C   LEU B   4       5.785   4.024  -2.620  1.00  1.00           C
ATOM    210  O   LEU B   4       5.910   3.563  -3.754  1.00  1.00           O
ATOM    211  N   ASN B   5       6.188   3.348  -1.525  1.00  1.00           N
ATOM    212  CA  ASN B   5       6.649   1.989  -1.621  1.00  1.00           C
ATOM    213  CB  ASN B   5       7.556   1.563  -0.451  1.00  1.00           C
ATOM    214  CG  ASN B   5       8.335   0.310  -0.835  1.00  1.00           C
ATOM    215  OD1 ASN B   5       7.769  -0.694  -1.265  1.00  1.00           O
ATOM    216  ND2 ASN B   5       9.684   0.375  -0.673  1.00  1.00           N
ATOM    217  C   ASN B   5       5.380   1.249  -1.510  1.00  1.00           C
ATOM    218  O   ASN B   5       4.386   1.814  -1.060  1.00  1.00           O
ATOM    219  N   CYS B   6       5.317  -0.024  -1.911  1.00  1.00           N
ATOM    220  CA  CYS B   6       3.958  -0.403  -1.815  1.00  1.00           C
ATOM    221  CB  CYS B   6       3.129  -0.206  -3.095  1.00  1.00           C
ATOM    222  SG  CYS B   6       3.070   1.524  -3.643  1.00  1.00           S
ATOM    223  C   CYS B   6       3.709  -1.765  -1.341  1.00  1.00           C
ATOM    224  O   CYS B   6       3.970  -2.110  -0.190  1.00  1.00           O
ATOM    225  N   TYR B   7       3.163  -2.587  -2.245  1.00  1.00           N
ATOM    226  CA  TYR B   7       2.524  -3.669  -1.608  1.00  1.00           C
ATOM    227  CB  TYR B   7       1.039  -3.253  -1.438  1.00  1.00           C
ATOM    228  CG  TYR B   7       0.160  -4.195  -0.685  1.00  1.00           C
ATOM    229  CD1 TYR B   7       0.036  -4.100   0.680  1.00  1.00           C
ATOM    230  CD2 TYR B   7      -0.574  -5.151  -1.345  1.00  1.00           C
ATOM    231  CE1 TYR B   7      -0.778  -4.953   1.383  1.00  1.00           C
ATOM    232  CE2 TYR B   7      -1.394  -6.011  -0.654  1.00  1.00           C
ATOM    233  CZ  TYR B   7      -1.493  -5.915   0.713  1.00  1.00           C
ATOM    234  OH  TYR B   7      -2.332  -6.794   1.427  1.00  1.00           O
ATOM    235  C   TYR B   7       2.579  -4.958  -2.357  1.00  1.00           C
ATOM    236  O   TYR B   7       3.034  -5.051  -3.496  1.00  1.00           O
ATOM    237  N   VAL B   8       2.106  -5.995  -1.636  1.00  1.00           N
ATOM    238  CA  VAL B   8       1.908  -7.344  -2.053  1.00  1.00           C
ATOM    239  CB  VAL B   8       1.483  -7.477  -3.490  1.00  1.00           C
ATOM    240  CG1 VAL B   8       1.504  -8.969  -3.851  1.00  1.00           C
ATOM    241  CG2 VAL B   8       0.117  -6.798  -3.689  1.00  1.00           C
ATOM    242  C   VAL B   8       3.184  -8.113  -1.911  1.00  1.00           C
ATOM    243  O   VAL B   8       4.255  -7.625  -2.267  1.00  1.00           O
ATOM    244  N   SER B   9       3.085  -9.344  -1.362  1.00  1.00           N
ATOM    245  CA  SER B   9       4.199 -10.247  -1.256  1.00  1.00           C
ATOM    246  CB  SER B   9       5.217  -9.860  -0.167  1.00  1.00           C
ATOM    247  OG  SER B   9       5.813  -8.607  -0.464  1.00  1.00           O
ATOM    248  C   SER B   9       3.635 -11.571  -0.839  1.00  1.00           C
ATOM    249  O   SER B   9       2.982 -11.671   0.199  1.00  1.00           O
ATOM    250  N   GLY B  10       3.858 -12.628  -1.643  1.00  1.00           N
ATOM    251  CA  GLY B  10       3.403 -13.941  -1.275  1.00  1.00           C
ATOM    252  C   GLY B  10       1.925 -13.966  -1.368  1.00  1.00           C
ATOM    253  O   GLY B  10       1.273 -12.924  -1.380  1.00  1.00           O
ATOM    254  N   PHE B  11       1.359 -15.183  -1.422  1.00  1.00           N
ATOM    255  CA  PHE B  11      -0.062 -15.301  -1.468  1.00  1.00           C
ATOM    256  CB  PHE B  11      -0.720 -14.985  -2.829  1.00  1.00           C
ATOM    257  CG  PHE B  11      -0.726 -13.531  -3.158  1.00  1.00           C
ATOM    258  CD1 PHE B  11      -1.748 -12.728  -2.704  1.00  1.00           C
ATOM    259  CD2 PHE B  11       0.271 -12.977  -3.927  1.00  1.00           C
ATOM    260  CE1 PHE B  11      -1.774 -11.387  -3.007  1.00  1.00           C
ATOM    261  CE2 PHE B  11       0.254 -11.637  -4.234  1.00  1.00           C
ATOM    262  CZ  PHE B  11      -0.769 -10.844  -3.772  1.00  1.00           C
ATOM    263  C   PHE B  11      -0.423 -16.736  -1.254  1.00  1.00           C
ATOM    264  O   PHE B  11       0.405 -17.583  -0.921  1.00  1.00           O
ATOM    265  N   HIS B  12      -1.729 -16.997  -1.431  1.00  1.00           N
ATOM    266  CA  HIS B  12      -2.390 -18.265  -1.396  1.00  1.00           C
ATOM    267  ND1 HIS B  12      -1.152 -20.567   0.585  1.00  1.00           N
ATOM    268  CG  HIS B  12      -1.584 -19.268   0.751  1.00  1.00           C
ATOM    269  CB  HIS B  12      -2.771 -18.693   0.033  1.00  1.00           C
ATOM    270  NE2 HIS B  12       0.252 -19.608   2.017  1.00  1.00           N
ATOM    271  CD2 HIS B  12      -0.715 -18.697   1.630  1.00  1.00           C
ATOM    272  CE1 HIS B  12      -0.050 -20.715   1.363  1.00  1.00           C
ATOM    273  C   HIS B  12      -3.574 -18.019  -2.292  1.00  1.00           C
ATOM    274  O   HIS B  12      -3.345 -17.400  -3.330  1.00  1.00           O
ATOM    275  N   PRO B  13      -4.800 -18.431  -2.069  1.00  1.00           N
ATOM    276  CA  PRO B  13      -5.773 -18.064  -3.061  1.00  1.00           C
ATOM    277  CD  PRO B  13      -5.114 -19.745  -1.535  1.00  1.00           C
ATOM    278  CB  PRO B  13      -7.021 -18.904  -2.779  1.00  1.00           C
ATOM    279  CG  PRO B  13      -6.649 -19.761  -1.551  1.00  1.00           C
ATOM    280  C   PRO B  13      -5.944 -16.594  -3.022  1.00  1.00           C
ATOM    281  O   PRO B  13      -5.975 -16.029  -1.930  1.00  1.00           O
ATOM    282  N   SER B  14      -6.032 -15.934  -4.189  1.00  1.00           N
ATOM    283  CA  SER B  14      -6.109 -14.524  -4.030  1.00  1.00           C
ATOM    284  CB  SER B  14      -4.733 -13.846  -3.935  1.00  1.00           C
ATOM    285  OG  SER B  14      -4.079 -14.253  -2.742  1.00  1.00           O
ATOM    286  C   SER B  14      -6.838 -13.874  -5.134  1.00  1.00           C
ATOM    287  O   SER B  14      -6.829 -14.314  -6.283  1.00  1.00           O
ATOM    288  N   ASP B  15      -7.525 -12.785  -4.759  1.00  1.00           N
ATOM    289  CA  ASP B  15      -8.155 -11.967  -5.730  1.00  1.00           C
ATOM    290  CB  ASP B  15      -9.667 -11.746  -5.544  1.00  1.00           C
ATOM    291  CG  ASP B  15      -9.888 -10.993  -4.248  1.00  1.00           C
ATOM    292  OD1 ASP B  15      -9.661 -11.605  -3.173  1.00  1.00           O
ATOM    293  OD2 ASP B  15     -10.281  -9.797  -4.310  1.00  1.00           O
ATOM    294  C   ASP B  15      -7.491 -10.633  -5.622  1.00  1.00           C
ATOM    295  O   ASP B  15      -7.213 -10.168  -4.518  1.00  1.00           O
ATOM    296  N   ILE B  16      -7.185  -9.976  -6.759  1.00  1.00           N
ATOM    297  CA  ILE B  16      -6.460  -8.752  -6.595  1.00  1.00           C
ATOM    298  CB  ILE B  16      -4.990  -8.934  -6.858  1.00  1.00           C
ATOM    299  CG1 ILE B  16      -4.409  -9.957  -5.867  1.00  1.00           C
ATOM    300  CG2 ILE B  16      -4.292  -7.565  -6.807  1.00  1.00           C
ATOM    301  CD1 ILE B  16      -3.001 -10.426  -6.226  1.00  1.00           C
ATOM    302  C   ILE B  16      -6.951  -7.701  -7.505  1.00  1.00           C
ATOM    303  O   ILE B  16      -7.414  -7.965  -8.614  1.00  1.00           O
ATOM    304  N   GLU B  17      -6.881  -6.459  -7.006  1.00  1.00           N
ATOM    305  CA  GLU B  17      -7.197  -5.347  -7.830  1.00  1.00           C
ATOM    306  CB  GLU B  17      -8.512  -4.644  -7.453  1.00  1.00           C
ATOM    307  CG  GLU B  17      -9.764  -5.483  -7.716  1.00  1.00           C
ATOM    308  CD  GLU B  17     -10.976  -4.667  -7.286  1.00  1.00           C
ATOM    309  OE1 GLU B  17     -10.796  -3.469  -6.938  1.00  1.00           O
ATOM    310  OE2 GLU B  17     -12.100  -5.236  -7.293  1.00  1.00           O
ATOM    311  C   GLU B  17      -6.124  -4.353  -7.610  1.00  1.00           C
ATOM    312  O   GLU B  17      -5.889  -3.910  -6.487  1.00  1.00           O
ATOM    313  N   VAL B  18      -5.430  -3.987  -8.693  1.00  1.00           N
ATOM    314  CA  VAL B  18      -4.445  -2.977  -8.532  1.00  1.00           C
ATOM    315  CB  VAL B  18      -3.081  -3.373  -9.024  1.00  1.00           C
ATOM    316  CG1 VAL B  18      -2.575  -4.532  -8.148  1.00  1.00           C
ATOM    317  CG2 VAL B  18      -3.160  -3.725 -10.520  1.00  1.00           C
ATOM    318  C   VAL B  18      -4.936  -1.825  -9.338  1.00  1.00           C
ATOM    319  O   VAL B  18      -5.260  -1.962 -10.517  1.00  1.00           O
ATOM    320  N   ASP B  19      -5.050  -0.659  -8.690  1.00  1.00           N
ATOM    321  CA  ASP B  19      -5.417   0.522  -9.402  1.00  1.00           C
ATOM    322  CB  ASP B  19      -5.991   1.633  -8.505  1.00  1.00           C
ATOM    323  CG  ASP B  19      -7.333   1.162  -7.960  1.00  1.00           C
ATOM    324  OD1 ASP B  19      -7.676  -0.030  -8.181  1.00  1.00           O
ATOM    325  OD2 ASP B  19      -8.031   1.986  -7.310  1.00  1.00           O
ATOM    326  C   ASP B  19      -4.103   0.973  -9.892  1.00  1.00           C
ATOM    327  O   ASP B  19      -3.277   0.157 -10.300  1.00  1.00           O
ATOM    328  N   LEU B  20      -3.860   2.282  -9.873  1.00  1.00           N
ATOM    329  CA  LEU B  20      -2.632   2.664 -10.468  1.00  1.00           C
ATOM    330  CB  LEU B  20      -2.604   2.249 -11.943  1.00  1.00           C
ATOM    331  CG  LEU B  20      -3.561   3.061 -12.862  1.00  1.00           C
ATOM    332  CD1 LEU B  20      -3.737   2.368 -14.215  1.00  1.00           C
ATOM    333  CD2 LEU B  20      -4.921   3.387 -12.225  1.00  1.00           C
ATOM    334  C   LEU B  20      -2.652   4.150 -10.494  1.00  1.00           C
ATOM    335  O   LEU B  20      -3.464   4.787  -9.825  1.00  1.00           O
ATOM    336  N   LEU B  21      -1.729   4.744 -11.267  1.00  1.00           N
ATOM    337  CA  LEU B  21      -1.817   6.158 -11.423  1.00  1.00           C
ATOM    338  CB  LEU B  21      -0.615   6.805 -12.146  1.00  1.00           C
ATOM    339  CG  LEU B  21      -0.328   6.284 -13.572  1.00  1.00           C
ATOM    340  CD1 LEU B  21       0.886   7.002 -14.188  1.00  1.00           C
ATOM    341  CD2 LEU B  21      -0.149   4.758 -13.599  1.00  1.00           C
ATOM    342  C   LEU B  21      -3.043   6.385 -12.236  1.00  1.00           C
ATOM    343  O   LEU B  21      -3.163   5.871 -13.348  1.00  1.00           O
ATOM    344  N   LYS B  22      -4.004   7.152 -11.681  1.00  1.00           N
ATOM    345  CA  LYS B  22      -5.222   7.406 -12.386  1.00  1.00           C
ATOM    346  CB  LYS B  22      -6.323   8.062 -11.531  1.00  1.00           C
ATOM    347  CG  LYS B  22      -7.040   7.086 -10.595  1.00  1.00           C
ATOM    348  CD  LYS B  22      -7.895   7.774  -9.529  1.00  1.00           C
ATOM    349  CE  LYS B  22      -9.177   8.417 -10.067  1.00  1.00           C
ATOM    350  NZ  LYS B  22     -10.296   7.452 -10.001  1.00  1.00           N
ATOM    351  C   LYS B  22      -4.890   8.370 -13.513  1.00  1.00           C
ATOM    352  O   LYS B  22      -4.080   7.994 -14.402  1.00  1.00           O
ATOM    353  OXT LYS B  22      -5.446   9.501 -13.502  1.00  1.00           O
TER     354      LYS B  22 
ATOM    355  N   SER C   1      10.038  17.273   1.331  1.00  1.00           N
ATOM    356  CA  SER C   1       9.281  16.506   2.349  1.00  1.00           C
ATOM    357  CB  SER C   1       7.766  16.706   2.166  1.00  1.00           C
ATOM    358  OG  SER C   1       7.335  16.136   0.937  1.00  1.00           O
ATOM    359  C   SER C   1       9.563  15.056   2.214  1.00  1.00           C
ATOM    360  O   SER C   1      10.524  14.656   1.558  1.00  1.00           O
ATOM    361  N   ASN C   2       8.712  14.227   2.844  1.00  1.00           N
ATOM    362  CA  ASN C   2       8.952  12.822   2.785  1.00  1.00           C
ATOM    363  CB  ASN C   2       9.527  12.228   4.083  1.00  1.00           C
ATOM    364  CG  ASN C   2      10.897  12.824   4.377  1.00  1.00           C
ATOM    365  OD1 ASN C   2      11.554  13.381   3.498  1.00  1.00           O
ATOM    366  ND2 ASN C   2      11.345  12.695   5.655  1.00  1.00           N
ATOM    367  C   ASN C   2       7.661  12.132   2.589  1.00  1.00           C
ATOM    368  O   ASN C   2       6.601  12.752   2.527  1.00  1.00           O
ATOM    369  N   PHE C   3       7.740  10.794   2.498  1.00  1.00           N
ATOM    370  CA  PHE C   3       6.555  10.062   2.220  1.00  1.00           C
ATOM    371  CB  PHE C   3       6.323   9.799   0.722  1.00  1.00           C
ATOM    372  CG  PHE C   3       5.671  10.995   0.115  1.00  1.00           C
ATOM    373  CD1 PHE C   3       6.385  12.139  -0.127  1.00  1.00           C
ATOM    374  CD2 PHE C   3       4.328  10.984  -0.189  1.00  1.00           C
ATOM    375  CE1 PHE C   3       5.783  13.242  -0.679  1.00  1.00           C
ATOM    376  CE2 PHE C   3       3.719  12.082  -0.745  1.00  1.00           C
ATOM    377  CZ  PHE C   3       4.448  13.218  -0.994  1.00  1.00           C
ATOM    378  C   PHE C   3       6.526   8.741   2.851  1.00  1.00           C
ATOM    379  O   PHE C   3       7.187   8.429   3.840  1.00  1.00           O
ATOM    380  N   LEU C   4       5.678   7.947   2.200  1.00  1.00           N
ATOM    381  CA  LEU C   4       5.239   6.682   2.631  1.00  1.00           C
ATOM    382  CB  LEU C   4       4.021   6.192   1.843  1.00  1.00           C
ATOM    383  CG  LEU C   4       2.950   7.279   1.661  1.00  1.00           C
ATOM    384  CD1 LEU C   4       2.510   7.888   2.999  1.00  1.00           C
ATOM    385  CD2 LEU C   4       3.370   8.320   0.619  1.00  1.00           C
ATOM    386  C   LEU C   4       6.272   5.644   2.446  1.00  1.00           C
ATOM    387  O   LEU C   4       7.230   5.777   1.686  1.00  1.00           O
ATOM    388  N   ASN C   5       6.048   4.579   3.221  1.00  1.00           N
ATOM    389  CA  ASN C   5       6.729   3.334   3.199  1.00  1.00           C
ATOM    390  CB  ASN C   5       7.267   2.910   4.568  1.00  1.00           C
ATOM    391  CG  ASN C   5       8.448   3.806   4.911  1.00  1.00           C
ATOM    392  OD1 ASN C   5       8.949   4.543   4.063  1.00  1.00           O
ATOM    393  ND2 ASN C   5       8.912   3.733   6.187  1.00  1.00           N
ATOM    394  C   ASN C   5       5.607   2.466   2.854  1.00  1.00           C
ATOM    395  O   ASN C   5       4.710   2.894   2.128  1.00  1.00           O
ATOM    396  N   CYS C   6       5.578   1.224   3.326  1.00  1.00           N
ATOM    397  CA  CYS C   6       4.431   0.611   2.784  1.00  1.00           C
ATOM    398  CB  CYS C   6       4.649   0.236   1.310  1.00  1.00           C
ATOM    399  SG  CYS C   6       6.147  -0.776   1.103  1.00  1.00           S
ATOM    400  C   CYS C   6       4.100  -0.614   3.487  1.00  1.00           C
ATOM    401  O   CYS C   6       4.545  -0.886   4.601  1.00  1.00           O
ATOM    402  N   TYR C   7       3.257  -1.385   2.802  1.00  1.00           N
ATOM    403  CA  TYR C   7       2.805  -2.512   3.489  1.00  1.00           C
ATOM    404  CB  TYR C   7       1.590  -2.198   4.374  1.00  1.00           C
ATOM    405  CG  TYR C   7       0.930  -1.036   3.722  1.00  1.00           C
ATOM    406  CD1 TYR C   7      -0.009  -1.166   2.726  1.00  1.00           C
ATOM    407  CD2 TYR C   7       1.306   0.222   4.129  1.00  1.00           C
ATOM    408  CE1 TYR C   7      -0.569  -0.042   2.163  1.00  1.00           C
ATOM    409  CE2 TYR C   7       0.754   1.346   3.571  1.00  1.00           C
ATOM    410  CZ  TYR C   7      -0.191   1.212   2.585  1.00  1.00           C
ATOM    411  OH  TYR C   7      -0.765   2.365   2.011  1.00  1.00           O
ATOM    412  C   TYR C   7       2.550  -3.693   2.660  1.00  1.00           C
ATOM    413  O   TYR C   7       2.618  -3.643   1.433  1.00  1.00           O
ATOM    414  N   VAL C   8       2.341  -4.801   3.405  1.00  1.00           N
ATOM    415  CA  VAL C   8       2.011  -6.117   2.966  1.00  1.00           C
ATOM    416  CB  VAL C   8       1.883  -6.270   1.486  1.00  1.00           C
ATOM    417  CG1 VAL C   8       3.306  -6.240   0.898  1.00  1.00           C
ATOM    418  CG2 VAL C   8       1.131  -7.568   1.192  1.00  1.00           C
ATOM    419  C   VAL C   8       3.204  -6.949   3.320  1.00  1.00           C
ATOM    420  O   VAL C   8       4.308  -6.423   3.443  1.00  1.00           O
ATOM    421  N   SER C   9       2.994  -8.262   3.523  1.00  1.00           N
ATOM    422  CA  SER C   9       4.033  -9.234   3.726  1.00  1.00           C
ATOM    423  CB  SER C   9       4.965  -8.982   4.933  1.00  1.00           C
ATOM    424  OG  SER C   9       5.943  -7.994   4.642  1.00  1.00           O
ATOM    425  C   SER C   9       3.298 -10.496   4.058  1.00  1.00           C
ATOM    426  O   SER C   9       2.564 -10.545   5.043  1.00  1.00           O
ATOM    427  N   GLY C  10       3.462 -11.553   3.240  1.00  1.00           N
ATOM    428  CA  GLY C  10       2.832 -12.806   3.545  1.00  1.00           C
ATOM    429  C   GLY C  10       1.393 -12.730   3.182  1.00  1.00           C
ATOM    430  O   GLY C  10       0.829 -11.648   3.034  1.00  1.00           O
ATOM    431  N   PHE C  11       0.755 -13.906   3.040  1.00  1.00           N
ATOM    432  CA  PHE C  11      -0.638 -13.880   2.736  1.00  1.00           C
ATOM    433  CB  PHE C  11      -1.025 -13.530   1.289  1.00  1.00           C
ATOM    434  CG  PHE C  11      -1.089 -12.062   1.080  1.00  1.00           C
ATOM    435  CD1 PHE C  11      -2.190 -11.362   1.517  1.00  1.00           C
ATOM    436  CD2 PHE C  11      -0.070 -11.392   0.455  1.00  1.00           C
ATOM    437  CE1 PHE C  11      -2.279 -10.003   1.335  1.00  1.00           C
ATOM    438  CE2 PHE C  11      -0.157 -10.036   0.267  1.00  1.00           C
ATOM    439  CZ  PHE C  11      -1.258  -9.337   0.704  1.00  1.00           C
ATOM    440  C   PHE C  11      -1.277 -15.197   2.901  1.00  1.00           C
ATOM    441  O   PHE C  11      -0.677 -16.200   3.283  1.00  1.00           O
ATOM    442  N   HIS C  12      -2.577 -15.174   2.568  1.00  1.00           N
ATOM    443  CA  HIS C  12      -3.409 -16.316   2.651  1.00  1.00           C
ATOM    444  ND1 HIS C  12      -3.133 -18.863   4.529  1.00  1.00           N
ATOM    445  CG  HIS C  12      -4.117 -17.900   4.557  1.00  1.00           C
ATOM    446  CB  HIS C  12      -3.901 -16.482   4.108  1.00  1.00           C
ATOM    447  NE2 HIS C  12      -4.955 -19.840   5.345  1.00  1.00           N
ATOM    448  CD2 HIS C  12      -5.222 -18.513   5.062  1.00  1.00           C
ATOM    449  CE1 HIS C  12      -3.688 -20.004   5.010  1.00  1.00           C
ATOM    450  C   HIS C  12      -4.519 -15.996   1.710  1.00  1.00           C
ATOM    451  O   HIS C  12      -4.231 -15.361   0.697  1.00  1.00           O
ATOM    452  N   PRO C  13      -5.748 -16.396   1.915  1.00  1.00           N
ATOM    453  CA  PRO C  13      -6.707 -15.909   0.986  1.00  1.00           C
ATOM    454  CD  PRO C  13      -6.066 -17.778   2.212  1.00  1.00           C
ATOM    455  CB  PRO C  13      -8.006 -16.677   1.249  1.00  1.00           C
ATOM    456  CG  PRO C  13      -7.602 -17.764   2.268  1.00  1.00           C
ATOM    457  C   PRO C  13      -6.759 -14.433   1.119  1.00  1.00           C
ATOM    458  O   PRO C  13      -6.874 -13.940   2.240  1.00  1.00           O
ATOM    459  N   SER C  14      -6.667 -13.707  -0.009  1.00  1.00           N
ATOM    460  CA  SER C  14      -6.581 -12.298   0.170  1.00  1.00           C
ATOM    461  CB  SER C  14      -5.144 -11.758   0.083  1.00  1.00           C
ATOM    462  OG  SER C  14      -4.644 -11.923  -1.237  1.00  1.00           O
ATOM    463  C   SER C  14      -7.345 -11.580  -0.861  1.00  1.00           C
ATOM    464  O   SER C  14      -7.444 -12.000  -2.012  1.00  1.00           O
ATOM    465  N   ASP C  15      -7.916 -10.451  -0.419  1.00  1.00           N
ATOM    466  CA  ASP C  15      -8.576  -9.549  -1.292  1.00  1.00           C
ATOM    467  CB  ASP C  15      -9.945  -9.075  -0.769  1.00  1.00           C
ATOM    468  CG  ASP C  15     -10.862 -10.282  -0.617  1.00  1.00           C
ATOM    469  OD1 ASP C  15     -10.356 -11.429  -0.741  1.00  1.00           O
ATOM    470  OD2 ASP C  15     -12.078 -10.074  -0.363  1.00  1.00           O
ATOM    471  C   ASP C  15      -7.679  -8.339  -1.261  1.00  1.00           C
ATOM    472  O   ASP C  15      -7.498  -7.744  -0.201  1.00  1.00           O
ATOM    473  N   ILE C  16      -7.070  -7.933  -2.398  1.00  1.00           N
ATOM    474  CA  ILE C  16      -6.144  -6.838  -2.272  1.00  1.00           C
ATOM    475  CB  ILE C  16      -4.714  -7.237  -2.492  1.00  1.00           C
ATOM    476  CG1 ILE C  16      -4.287  -8.285  -1.450  1.00  1.00           C
ATOM    477  CG2 ILE C  16      -3.860  -5.958  -2.454  1.00  1.00           C
ATOM    478  CD1 ILE C  16      -2.963  -8.970  -1.789  1.00  1.00           C
ATOM    479  C   ILE C  16      -6.442  -5.752  -3.237  1.00  1.00           C
ATOM    480  O   ILE C  16      -6.847  -5.992  -4.373  1.00  1.00           O
ATOM    481  N   GLU C  17      -6.272  -4.499  -2.774  1.00  1.00           N
ATOM    482  CA  GLU C  17      -6.450  -3.415  -3.679  1.00  1.00           C
ATOM    483  CB  GLU C  17      -7.802  -2.691  -3.554  1.00  1.00           C
ATOM    484  CG  GLU C  17      -8.003  -1.623  -4.633  1.00  1.00           C
ATOM    485  CD  GLU C  17      -9.305  -0.893  -4.343  1.00  1.00           C
ATOM    486  OE1 GLU C  17      -9.417  -0.319  -3.227  1.00  1.00           O
ATOM    487  OE2 GLU C  17     -10.203  -0.901  -5.225  1.00  1.00           O
ATOM    488  C   GLU C  17      -5.395  -2.383  -3.417  1.00  1.00           C
ATOM    489  O   GLU C  17      -5.283  -1.853  -2.313  1.00  1.00           O
ATOM    490  N   VAL C  18      -4.584  -2.095  -4.452  1.00  1.00           N
ATOM    491  CA  VAL C  18      -3.465  -1.195  -4.380  1.00  1.00           C
ATOM    492  CB  VAL C  18      -2.531  -1.390  -5.540  1.00  1.00           C
ATOM    493  CG1 VAL C  18      -1.370  -0.385  -5.426  1.00  1.00           C
ATOM    494  CG2 VAL C  18      -2.089  -2.863  -5.559  1.00  1.00           C
ATOM    495  C   VAL C  18      -3.771   0.285  -4.313  1.00  1.00           C
ATOM    496  O   VAL C  18      -3.214   0.957  -3.449  1.00  1.00           O
ATOM    497  N   ASP C  19      -4.634   0.836  -5.207  1.00  1.00           N
ATOM    498  CA  ASP C  19      -4.943   2.258  -5.264  1.00  1.00           C
ATOM    499  CB  ASP C  19      -5.969   2.698  -4.203  1.00  1.00           C
ATOM    500  CG  ASP C  19      -6.435   4.111  -4.533  1.00  1.00           C
ATOM    501  OD1 ASP C  19      -6.046   4.628  -5.614  1.00  1.00           O
ATOM    502  OD2 ASP C  19      -7.194   4.691  -3.711  1.00  1.00           O
ATOM    503  C   ASP C  19      -3.708   3.091  -5.089  1.00  1.00           C
ATOM    504  O   ASP C  19      -3.389   3.488  -3.971  1.00  1.00           O
ATOM    505  N   LEU C  20      -2.945   3.322  -6.182  1.00  1.00           N
ATOM    506  CA  LEU C  20      -1.776   4.163  -6.134  1.00  1.00           C
ATOM    507  CB  LEU C  20      -0.560   3.546  -6.849  1.00  1.00           C
ATOM    508  CG  LEU C  20      -0.112   2.224  -6.192  1.00  1.00           C
ATOM    509  CD1 LEU C  20       1.104   1.608  -6.903  1.00  1.00           C
ATOM    510  CD2 LEU C  20       0.105   2.401  -4.682  1.00  1.00           C
ATOM    511  C   LEU C  20      -2.131   5.454  -6.806  1.00  1.00           C
ATOM    512  O   LEU C  20      -3.254   5.580  -7.291  1.00  1.00           O
ATOM    513  N   LEU C  21      -1.176   6.422  -6.811  1.00  1.00           N
ATOM    514  CA  LEU C  21      -1.263   7.810  -7.227  1.00  1.00           C
ATOM    515  CB  LEU C  21      -0.050   8.270  -8.060  1.00  1.00           C
ATOM    516  CG  LEU C  21       1.282   8.147  -7.299  1.00  1.00           C
ATOM    517  CD1 LEU C  21       2.462   8.693  -8.113  1.00  1.00           C
ATOM    518  CD2 LEU C  21       1.178   8.784  -5.911  1.00  1.00           C
ATOM    519  C   LEU C  21      -2.495   8.075  -8.023  1.00  1.00           C
ATOM    520  O   LEU C  21      -2.650   7.590  -9.142  1.00  1.00           O
ATOM    521  N   LYS C  22      -3.419   8.857  -7.426  1.00  1.00           N
ATOM    522  CA  LYS C  22      -4.653   9.163  -8.080  1.00  1.00           C
ATOM    523  CB  LYS C  22      -5.715   9.799  -7.168  1.00  1.00           C
ATOM    524  CG  LYS C  22      -7.025  10.077  -7.908  1.00  1.00           C
ATOM    525  CD  LYS C  22      -8.231  10.298  -6.995  1.00  1.00           C
ATOM    526  CE  LYS C  22      -9.548  10.421  -7.764  1.00  1.00           C
ATOM    527  NZ  LYS C  22     -10.696  10.314  -6.836  1.00  1.00           N
ATOM    528  C   LYS C  22      -4.334  10.159  -9.182  1.00  1.00           C
ATOM    529  O   LYS C  22      -4.139  11.359  -8.855  1.00  1.00           O
ATOM    530  OXT LYS C  22      -4.280   9.734 -10.367  1.00  1.00           O
TER     531      LYS C  22 
ATOM    532  N   SER D   1      11.388  15.504   8.451  1.00  1.00           N
ATOM    533  CA  SER D   1      10.520  16.545   7.854  1.00  1.00           C
ATOM    534  CB  SER D   1      10.923  16.795   6.386  1.00  1.00           C
ATOM    535  OG  SER D   1      10.833  15.603   5.621  1.00  1.00           O
ATOM    536  C   SER D   1       9.080  16.159   7.933  1.00  1.00           C
ATOM    537  O   SER D   1       8.326  16.704   8.737  1.00  1.00           O
ATOM    538  N   ASN D   2       8.669  15.188   7.101  1.00  1.00           N
ATOM    539  CA  ASN D   2       7.309  14.744   7.070  1.00  1.00           C
ATOM    540  CB  ASN D   2       6.635  14.949   5.705  1.00  1.00           C
ATOM    541  CG  ASN D   2       6.479  16.449   5.504  1.00  1.00           C
ATOM    542  OD1 ASN D   2       7.293  17.091   4.842  1.00  1.00           O
ATOM    543  ND2 ASN D   2       5.405  17.033   6.100  1.00  1.00           N
ATOM    544  C   ASN D   2       7.343  13.285   7.355  1.00  1.00           C
ATOM    545  O   ASN D   2       8.361  12.768   7.812  1.00  1.00           O
ATOM    546  N   PHE D   3       6.231  12.563   7.116  1.00  1.00           N
ATOM    547  CA  PHE D   3       6.344  11.222   7.584  1.00  1.00           C
ATOM    548  CB  PHE D   3       6.239  11.194   9.114  1.00  1.00           C
ATOM    549  CG  PHE D   3       4.982  11.945   9.426  1.00  1.00           C
ATOM    550  CD1 PHE D   3       3.752  11.334   9.381  1.00  1.00           C
ATOM    551  CD2 PHE D   3       5.038  13.283   9.750  1.00  1.00           C
ATOM    552  CE1 PHE D   3       2.600  12.031   9.663  1.00  1.00           C
ATOM    553  CE2 PHE D   3       3.890  13.988  10.034  1.00  1.00           C
ATOM    554  CZ  PHE D   3       2.668  13.363   9.993  1.00  1.00           C
ATOM    555  C   PHE D   3       5.293  10.322   7.086  1.00  1.00           C
ATOM    556  O   PHE D   3       4.352  10.694   6.388  1.00  1.00           O
ATOM    557  N   LEU D   4       5.529   9.058   7.457  1.00  1.00           N
ATOM    558  CA  LEU D   4       4.659   7.959   7.264  1.00  1.00           C
ATOM    559  CB  LEU D   4       3.943   7.966   5.901  1.00  1.00           C
ATOM    560  CG  LEU D   4       2.987   6.778   5.682  1.00  1.00           C
ATOM    561  CD1 LEU D   4       3.742   5.493   5.324  1.00  1.00           C
ATOM    562  CD2 LEU D   4       2.047   6.597   6.885  1.00  1.00           C
ATOM    563  C   LEU D   4       5.550   6.781   7.397  1.00  1.00           C
ATOM    564  O   LEU D   4       6.717   6.831   7.012  1.00  1.00           O
ATOM    565  N   ASN D   5       5.035   5.690   7.979  1.00  1.00           N
ATOM    566  CA  ASN D   5       5.889   4.567   8.187  1.00  1.00           C
ATOM    567  CB  ASN D   5       6.066   4.161   9.661  1.00  1.00           C
ATOM    568  CG  ASN D   5       7.062   5.101  10.318  1.00  1.00           C
ATOM    569  OD1 ASN D   5       7.449   6.118   9.746  1.00  1.00           O
ATOM    570  ND2 ASN D   5       7.504   4.738  11.551  1.00  1.00           N
ATOM    571  C   ASN D   5       5.277   3.417   7.533  1.00  1.00           C
ATOM    572  O   ASN D   5       5.141   3.359   6.312  1.00  1.00           O
ATOM    573  N   CYS D   6       4.913   2.430   8.350  1.00  1.00           N
ATOM    574  CA  CYS D   6       4.460   1.321   7.624  1.00  1.00           C
ATOM    575  CB  CYS D   6       5.506   0.197   7.502  1.00  1.00           C
ATOM    576  SG  CYS D   6       7.037   0.694   6.665  1.00  1.00           S
ATOM    577  C   CYS D   6       3.325   0.662   8.265  1.00  1.00           C
ATOM    578  O   CYS D   6       2.699   1.150   9.205  1.00  1.00           O
ATOM    579  N   TYR D   7       3.066  -0.524   7.701  1.00  1.00           N
ATOM    580  CA  TYR D   7       1.982  -1.303   8.138  1.00  1.00           C
ATOM    581  CB  TYR D   7       0.663  -1.032   7.390  1.00  1.00           C
ATOM    582  CG  TYR D   7       0.163   0.247   7.974  1.00  1.00           C
ATOM    583  CD1 TYR D   7       0.577   1.471   7.500  1.00  1.00           C
ATOM    584  CD2 TYR D   7      -0.720   0.209   9.028  1.00  1.00           C
ATOM    585  CE1 TYR D   7       0.109   2.636   8.067  1.00  1.00           C
ATOM    586  CE2 TYR D   7      -1.191   1.367   9.599  1.00  1.00           C
ATOM    587  CZ  TYR D   7      -0.777   2.584   9.117  1.00  1.00           C
ATOM    588  OH  TYR D   7      -1.258   3.775   9.702  1.00  1.00           O
ATOM    589  C   TYR D   7       2.301  -2.770   8.129  1.00  1.00           C
ATOM    590  O   TYR D   7       3.441  -3.191   8.311  1.00  1.00           O
ATOM    591  N   VAL D   8       1.239  -3.564   7.898  1.00  1.00           N
ATOM    592  CA  VAL D   8       1.105  -4.987   8.041  1.00  1.00           C
ATOM    593  CB  VAL D   8      -0.051  -5.541   7.256  1.00  1.00           C
ATOM    594  CG1 VAL D   8      -0.090  -7.074   7.419  1.00  1.00           C
ATOM    595  CG2 VAL D   8      -1.333  -4.826   7.720  1.00  1.00           C
ATOM    596  C   VAL D   8       2.305  -5.820   7.718  1.00  1.00           C
ATOM    597  O   VAL D   8       3.070  -5.554   6.792  1.00  1.00           O
ATOM    598  N   SER D   9       2.477  -6.863   8.571  1.00  1.00           N
ATOM    599  CA  SER D   9       3.429  -7.931   8.469  1.00  1.00           C
ATOM    600  CB  SER D   9       4.671  -7.733   9.355  1.00  1.00           C
ATOM    601  OG  SER D   9       4.301  -7.724  10.725  1.00  1.00           O
ATOM    602  C   SER D   9       2.693  -9.146   8.980  1.00  1.00           C
ATOM    603  O   SER D   9       1.970  -9.057   9.971  1.00  1.00           O
ATOM    604  N   GLY D  10       2.834 -10.317   8.315  1.00  1.00           N
ATOM    605  CA  GLY D  10       2.177 -11.518   8.783  1.00  1.00           C
ATOM    606  C   GLY D  10       0.835 -11.639   8.148  1.00  1.00           C
ATOM    607  O   GLY D  10       0.389 -10.730   7.449  1.00  1.00           O
ATOM    608  N   PHE D  11       0.142 -12.777   8.378  1.00  1.00           N
ATOM    609  CA  PHE D  11      -1.090 -12.877   7.664  1.00  1.00           C
ATOM    610  CB  PHE D  11      -0.833 -12.882   6.154  1.00  1.00           C
ATOM    611  CG  PHE D  11       0.173 -13.968   5.984  1.00  1.00           C
ATOM    612  CD1 PHE D  11      -0.199 -15.282   5.815  1.00  1.00           C
ATOM    613  CD2 PHE D  11       1.511 -13.661   6.029  1.00  1.00           C
ATOM    614  CE1 PHE D  11       0.750 -16.265   5.668  1.00  1.00           C
ATOM    615  CE2 PHE D  11       2.467 -14.636   5.883  1.00  1.00           C
ATOM    616  CZ  PHE D  11       2.087 -15.944   5.698  1.00  1.00           C
ATOM    617  C   PHE D  11      -1.861 -14.121   7.957  1.00  1.00           C
ATOM    618  O   PHE D  11      -1.420 -15.034   8.654  1.00  1.00           O
ATOM    619  N   HIS D  12      -3.077 -14.120   7.368  1.00  1.00           N
ATOM    620  CA  HIS D  12      -4.125 -15.103   7.360  1.00  1.00           C
ATOM    621  ND1 HIS D  12      -3.492 -17.552   9.476  1.00  1.00           N
ATOM    622  CG  HIS D  12      -3.750 -16.211   9.651  1.00  1.00           C
ATOM    623  CB  HIS D  12      -4.663 -15.402   8.775  1.00  1.00           C
ATOM    624  NE2 HIS D  12      -2.357 -16.915  11.280  1.00  1.00           N
ATOM    625  CD2 HIS D  12      -3.049 -15.839  10.757  1.00  1.00           C
ATOM    626  CE1 HIS D  12      -2.652 -17.922  10.477  1.00  1.00           C
ATOM    627  C   HIS D  12      -5.162 -14.397   6.512  1.00  1.00           C
ATOM    628  O   HIS D  12      -4.747 -13.843   5.495  1.00  1.00           O
ATOM    629  N   PRO D  13      -6.453 -14.331   6.762  1.00  1.00           N
ATOM    630  CA  PRO D  13      -7.225 -13.576   5.808  1.00  1.00           C
ATOM    631  CD  PRO D  13      -7.232 -15.473   7.237  1.00  1.00           C
ATOM    632  CB  PRO D  13      -8.686 -13.907   6.073  1.00  1.00           C
ATOM    633  CG  PRO D  13      -8.612 -15.362   6.564  1.00  1.00           C
ATOM    634  C   PRO D  13      -6.907 -12.110   5.773  1.00  1.00           C
ATOM    635  O   PRO D  13      -6.602 -11.542   6.821  1.00  1.00           O
ATOM    636  N   SER D  14      -6.962 -11.482   4.572  1.00  1.00           N
ATOM    637  CA  SER D  14      -6.646 -10.084   4.483  1.00  1.00           C
ATOM    638  CB  SER D  14      -5.209  -9.802   4.016  1.00  1.00           C
ATOM    639  OG  SER D  14      -4.279 -10.284   4.974  1.00  1.00           O
ATOM    640  C   SER D  14      -7.539  -9.414   3.509  1.00  1.00           C
ATOM    641  O   SER D  14      -7.873  -9.949   2.452  1.00  1.00           O
ATOM    642  N   ASP D  15      -7.958  -8.203   3.894  1.00  1.00           N
ATOM    643  CA  ASP D  15      -8.687  -7.339   3.031  1.00  1.00           C
ATOM    644  CB  ASP D  15     -10.094  -6.993   3.543  1.00  1.00           C
ATOM    645  CG  ASP D  15     -10.945  -8.255   3.467  1.00  1.00           C
ATOM    646  OD1 ASP D  15     -10.460  -9.272   2.902  1.00  1.00           O
ATOM    647  OD2 ASP D  15     -12.099  -8.214   3.968  1.00  1.00           O
ATOM    648  C   ASP D  15      -7.866  -6.097   3.050  1.00  1.00           C
ATOM    649  O   ASP D  15      -7.575  -5.562   4.118  1.00  1.00           O
ATOM    650  N   ILE D  16      -7.431  -5.613   1.875  1.00  1.00           N
ATOM    651  CA  ILE D  16      -6.546  -4.495   1.933  1.00  1.00           C
ATOM    652  CB  ILE D  16      -5.128  -4.840   1.559  1.00  1.00           C
ATOM    653  CG1 ILE D  16      -4.218  -3.597   1.643  1.00  1.00           C
ATOM    654  CG2 ILE D  16      -5.151  -5.491   0.168  1.00  1.00           C
ATOM    655  CD1 ILE D  16      -4.042  -3.024   3.043  1.00  1.00           C
ATOM    656  C   ILE D  16      -6.954  -3.415   1.026  1.00  1.00           C
ATOM    657  O   ILE D  16      -7.509  -3.628  -0.050  1.00  1.00           O
ATOM    658  N   GLU D  17      -6.684  -2.198   1.511  1.00  1.00           N
ATOM    659  CA  GLU D  17      -6.889  -1.026   0.746  1.00  1.00           C
ATOM    660  CB  GLU D  17      -8.082  -0.191   1.243  1.00  1.00           C
ATOM    661  CG  GLU D  17      -9.441  -0.877   1.069  1.00  1.00           C
ATOM    662  CD  GLU D  17      -9.950  -0.588  -0.336  1.00  1.00           C
ATOM    663  OE1 GLU D  17      -9.858   0.593  -0.765  1.00  1.00           O
ATOM    664  OE2 GLU D  17     -10.436  -1.542  -0.999  1.00  1.00           O
ATOM    665  C   GLU D  17      -5.667  -0.212   0.988  1.00  1.00           C
ATOM    666  O   GLU D  17      -5.289   0.038   2.131  1.00  1.00           O
ATOM    667  N   VAL D  18      -4.996   0.200  -0.095  1.00  1.00           N
ATOM    668  CA  VAL D  18      -3.838   1.024   0.049  1.00  1.00           C
ATOM    669  CB  VAL D  18      -2.631   0.424  -0.610  1.00  1.00           C
ATOM    670  CG1 VAL D  18      -1.457   1.410  -0.507  1.00  1.00           C
ATOM    671  CG2 VAL D  18      -2.368  -0.956   0.015  1.00  1.00           C
ATOM    672  C   VAL D  18      -4.181   2.236  -0.705  1.00  1.00           C
ATOM    673  O   VAL D  18      -4.708   2.170  -1.814  1.00  1.00           O
ATOM    674  N   ASP D  19      -3.964   3.395  -0.096  1.00  1.00           N
ATOM    675  CA  ASP D  19      -4.142   4.509  -0.939  1.00  1.00           C
ATOM    676  CB  ASP D  19      -4.832   5.732  -0.284  1.00  1.00           C
ATOM    677  CG  ASP D  19      -4.020   6.230   0.894  1.00  1.00           C
ATOM    678  OD1 ASP D  19      -2.994   5.568   1.188  1.00  1.00           O
ATOM    679  OD2 ASP D  19      -4.391   7.276   1.488  1.00  1.00           O
ATOM    680  C   ASP D  19      -2.751   4.800  -1.412  1.00  1.00           C
ATOM    681  O   ASP D  19      -2.052   3.894  -1.860  1.00  1.00           O
ATOM    682  N   LEU D  20      -2.278   6.055  -1.296  1.00  1.00           N
ATOM    683  CA  LEU D  20      -1.084   6.339  -2.025  1.00  1.00           C
ATOM    684  CB  LEU D  20      -1.552   6.196  -3.487  1.00  1.00           C
ATOM    685  CG  LEU D  20      -3.027   6.744  -3.574  1.00  1.00           C
ATOM    686  CD1 LEU D  20      -3.117   8.261  -3.617  1.00  1.00           C
ATOM    687  CD2 LEU D  20      -3.941   6.086  -4.612  1.00  1.00           C
ATOM    688  C   LEU D  20      -0.827   7.798  -1.822  1.00  1.00           C
ATOM    689  O   LEU D  20      -1.198   8.378  -0.803  1.00  1.00           O
ATOM    690  N   LEU D  21      -0.150   8.416  -2.814  1.00  1.00           N
ATOM    691  CA  LEU D  21       0.008   9.840  -2.817  1.00  1.00           C
ATOM    692  CB  LEU D  21       1.339  10.334  -3.412  1.00  1.00           C
ATOM    693  CG  LEU D  21       1.408  11.866  -3.563  1.00  1.00           C
ATOM    694  CD1 LEU D  21       1.209  12.578  -2.216  1.00  1.00           C
ATOM    695  CD2 LEU D  21       2.699  12.295  -4.280  1.00  1.00           C
ATOM    696  C   LEU D  21      -1.093  10.367  -3.668  1.00  1.00           C
ATOM    697  O   LEU D  21      -1.011  10.343  -4.894  1.00  1.00           O
ATOM    698  N   LYS D  22      -2.178  10.853  -3.030  1.00  1.00           N
ATOM    699  CA  LYS D  22      -3.299  11.253  -3.825  1.00  1.00           C
ATOM    700  CB  LYS D  22      -4.618  11.432  -3.056  1.00  1.00           C
ATOM    701  CG  LYS D  22      -5.779  11.730  -4.009  1.00  1.00           C
ATOM    702  CD  LYS D  22      -7.173  11.520  -3.416  1.00  1.00           C
ATOM    703  CE  LYS D  22      -8.295  11.833  -4.410  1.00  1.00           C
ATOM    704  NZ  LYS D  22      -9.610  11.494  -3.820  1.00  1.00           N
ATOM    705  C   LYS D  22      -2.961  12.588  -4.466  1.00  1.00           C
ATOM    706  O   LYS D  22      -3.593  12.919  -5.504  1.00  1.00           O
ATOM    707  OXT LYS D  22      -2.068  13.297  -3.929  1.00  1.00           O
TER     708      LYS D  22 
ATOM    709  N   SER E   1      10.267  18.684  13.371  1.00  1.00           N
ATOM    710  CA  SER E   1       9.314  18.325  12.297  1.00  1.00           C
ATOM    711  CB  SER E   1      10.044  17.618  11.141  1.00  1.00           C
ATOM    712  OG  SER E   1      10.569  16.375  11.583  1.00  1.00           O
ATOM    713  C   SER E   1       8.252  17.416  12.815  1.00  1.00           C
ATOM    714  O   SER E   1       7.979  17.386  14.014  1.00  1.00           O
ATOM    715  N   ASN E   2       7.603  16.656  11.912  1.00  1.00           N
ATOM    716  CA  ASN E   2       6.574  15.786  12.389  1.00  1.00           C
ATOM    717  CB  ASN E   2       5.159  16.201  11.944  1.00  1.00           C
ATOM    718  CG  ASN E   2       4.153  15.560  12.891  1.00  1.00           C
ATOM    719  OD1 ASN E   2       4.493  14.689  13.690  1.00  1.00           O
ATOM    720  ND2 ASN E   2       2.871  16.008  12.813  1.00  1.00           N
ATOM    721  C   ASN E   2       6.846  14.414  11.855  1.00  1.00           C
ATOM    722  O   ASN E   2       7.394  14.261  10.763  1.00  1.00           O
ATOM    723  N   PHE E   3       6.498  13.374  12.643  1.00  1.00           N
ATOM    724  CA  PHE E   3       6.678  12.015  12.219  1.00  1.00           C
ATOM    725  CB  PHE E   3       7.870  11.295  12.878  1.00  1.00           C
ATOM    726  CG  PHE E   3       9.155  11.799  12.318  1.00  1.00           C
ATOM    727  CD1 PHE E   3       9.751  12.937  12.812  1.00  1.00           C
ATOM    728  CD2 PHE E   3       9.776  11.111  11.301  1.00  1.00           C
ATOM    729  CE1 PHE E   3      10.942  13.383  12.288  1.00  1.00           C
ATOM    730  CE2 PHE E   3      10.966  11.554  10.775  1.00  1.00           C
ATOM    731  CZ  PHE E   3      11.552  12.693  11.269  1.00  1.00           C
ATOM    732  C   PHE E   3       5.483  11.225  12.637  1.00  1.00           C
ATOM    733  O   PHE E   3       4.842  11.528  13.643  1.00  1.00           O
ATOM    734  N   LEU E   4       5.137  10.192  11.845  1.00  1.00           N
ATOM    735  CA  LEU E   4       4.084   9.313  12.249  1.00  1.00           C
ATOM    736  CB  LEU E   4       2.809   9.421  11.398  1.00  1.00           C
ATOM    737  CG  LEU E   4       1.645   8.547  11.891  1.00  1.00           C
ATOM    738  CD1 LEU E   4       1.160   8.992  13.281  1.00  1.00           C
ATOM    739  CD2 LEU E   4       0.512   8.513  10.854  1.00  1.00           C
ATOM    740  C   LEU E   4       4.625   7.937  12.077  1.00  1.00           C
ATOM    741  O   LEU E   4       4.872   7.498  10.955  1.00  1.00           O
ATOM    742  N   ASN E   5       4.837   7.220  13.193  1.00  1.00           N
ATOM    743  CA  ASN E   5       5.368   5.896  13.085  1.00  1.00           C
ATOM    744  CB  ASN E   5       6.470   5.617  14.116  1.00  1.00           C
ATOM    745  CG  ASN E   5       7.569   6.652  13.913  1.00  1.00           C
ATOM    746  OD1 ASN E   5       7.851   7.070  12.790  1.00  1.00           O
ATOM    747  ND2 ASN E   5       8.200   7.087  15.034  1.00  1.00           N
ATOM    748  C   ASN E   5       4.236   4.999  13.419  1.00  1.00           C
ATOM    749  O   ASN E   5       3.701   5.043  14.526  1.00  1.00           O
ATOM    750  N   CYS E   6       3.824   4.170  12.452  1.00  1.00           N
ATOM    751  CA  CYS E   6       2.732   3.307  12.748  1.00  1.00           C
ATOM    752  CB  CYS E   6       1.460   3.639  11.955  1.00  1.00           C
ATOM    753  SG  CYS E   6       0.784   5.272  12.384  1.00  1.00           S
ATOM    754  C   CYS E   6       3.144   1.933  12.378  1.00  1.00           C
ATOM    755  O   CYS E   6       3.853   1.727  11.394  1.00  1.00           O
ATOM    756  N   TYR E   7       2.728   0.948  13.188  1.00  1.00           N
ATOM    757  CA  TYR E   7       3.123  -0.379  12.857  1.00  1.00           C
ATOM    758  CB  TYR E   7       4.428  -0.806  13.552  1.00  1.00           C
ATOM    759  CG  TYR E   7       4.249  -0.614  15.021  1.00  1.00           C
ATOM    760  CD1 TYR E   7       3.595  -1.551  15.789  1.00  1.00           C
ATOM    761  CD2 TYR E   7       4.746   0.516  15.629  1.00  1.00           C
ATOM    762  CE1 TYR E   7       3.441  -1.358  17.144  1.00  1.00           C
ATOM    763  CE2 TYR E   7       4.594   0.713  16.981  1.00  1.00           C
ATOM    764  CZ  TYR E   7       3.940  -0.226  17.741  1.00  1.00           C
ATOM    765  OH  TYR E   7       3.785  -0.024  19.129  1.00  1.00           O
ATOM    766  C   TYR E   7       2.058  -1.350  13.253  1.00  1.00           C
ATOM    767  O   TYR E   7       1.182  -1.051  14.063  1.00  1.00           O
ATOM    768  N   VAL E   8       2.116  -2.554  12.649  1.00  1.00           N
ATOM    769  CA  VAL E   8       1.219  -3.629  12.959  1.00  1.00           C
ATOM    770  CB  VAL E   8       0.003  -3.690  12.082  1.00  1.00           C
ATOM    771  CG1 VAL E   8      -0.886  -2.470  12.376  1.00  1.00           C
ATOM    772  CG2 VAL E   8       0.471  -3.747  10.625  1.00  1.00           C
ATOM    773  C   VAL E   8       2.002  -4.893  12.799  1.00  1.00           C
ATOM    774  O   VAL E   8       3.156  -4.866  12.375  1.00  1.00           O
ATOM    775  N   SER E   9       1.402  -6.044  13.164  1.00  1.00           N
ATOM    776  CA  SER E   9       2.128  -7.280  13.105  1.00  1.00           C
ATOM    777  CB  SER E   9       2.575  -7.786  14.488  1.00  1.00           C
ATOM    778  OG  SER E   9       1.439  -8.073  15.291  1.00  1.00           O
ATOM    779  C   SER E   9       1.241  -8.334  12.523  1.00  1.00           C
ATOM    780  O   SER E   9       0.196  -8.043  11.945  1.00  1.00           O
ATOM    781  N   GLY E  10       1.672  -9.605  12.660  1.00  1.00           N
ATOM    782  CA  GLY E  10       0.979 -10.722  12.086  1.00  1.00           C
ATOM    783  C   GLY E  10      -0.359 -10.885  12.715  1.00  1.00           C
ATOM    784  O   GLY E  10      -0.520 -10.675  13.916  1.00  1.00           O
ATOM    785  N   PHE E  11      -1.377 -11.268  11.908  1.00  1.00           N
ATOM    786  CA  PHE E  11      -2.624 -11.455  12.577  1.00  1.00           C
ATOM    787  CB  PHE E  11      -3.130 -10.144  13.206  1.00  1.00           C
ATOM    788  CG  PHE E  11      -4.144 -10.452  14.255  1.00  1.00           C
ATOM    789  CD1 PHE E  11      -3.733 -10.849  15.506  1.00  1.00           C
ATOM    790  CD2 PHE E  11      -5.491 -10.328  14.005  1.00  1.00           C
ATOM    791  CE1 PHE E  11      -4.643 -11.133  16.497  1.00  1.00           C
ATOM    792  CE2 PHE E  11      -6.406 -10.609  14.994  1.00  1.00           C
ATOM    793  CZ  PHE E  11      -5.986 -11.014  16.238  1.00  1.00           C
ATOM    794  C   PHE E  11      -3.681 -11.955  11.645  1.00  1.00           C
ATOM    795  O   PHE E  11      -3.552 -11.869  10.425  1.00  1.00           O
ATOM    796  N   HIS E  12      -4.763 -12.515  12.232  1.00  1.00           N
ATOM    797  CA  HIS E  12      -5.890 -12.972  11.470  1.00  1.00           C
ATOM    798  ND1 HIS E  12      -5.492 -15.670  13.471  1.00  1.00           N
ATOM    799  CG  HIS E  12      -6.348 -15.281  12.465  1.00  1.00           C
ATOM    800  CB  HIS E  12      -5.939 -14.496  11.255  1.00  1.00           C
ATOM    801  NE2 HIS E  12      -7.516 -16.400  14.040  1.00  1.00           N
ATOM    802  CD2 HIS E  12      -7.578 -15.736  12.828  1.00  1.00           C
ATOM    803  CE1 HIS E  12      -6.243 -16.333  14.386  1.00  1.00           C
ATOM    804  C   HIS E  12      -7.116 -12.629  12.271  1.00  1.00           C
ATOM    805  O   HIS E  12      -7.075 -12.805  13.488  1.00  1.00           O
ATOM    806  N   PRO E  13      -8.204 -12.108  11.738  1.00  1.00           N
ATOM    807  CA  PRO E  13      -8.338 -11.636  10.380  1.00  1.00           C
ATOM    808  CD  PRO E  13      -9.488 -12.526  12.278  1.00  1.00           C
ATOM    809  CB  PRO E  13      -9.793 -11.878   9.978  1.00  1.00           C
ATOM    810  CG  PRO E  13     -10.540 -11.955  11.317  1.00  1.00           C
ATOM    811  C   PRO E  13      -8.006 -10.187  10.426  1.00  1.00           C
ATOM    812  O   PRO E  13      -7.839  -9.662  11.526  1.00  1.00           O
ATOM    813  N   SER E  14      -7.912  -9.502   9.271  1.00  1.00           N
ATOM    814  CA  SER E  14      -7.594  -8.119   9.423  1.00  1.00           C
ATOM    815  CB  SER E  14      -6.080  -7.846   9.410  1.00  1.00           C
ATOM    816  OG  SER E  14      -5.451  -8.532  10.483  1.00  1.00           O
ATOM    817  C   SER E  14      -8.183  -7.300   8.339  1.00  1.00           C
ATOM    818  O   SER E  14      -8.517  -7.777   7.257  1.00  1.00           O
ATOM    819  N   ASP E  15      -8.343  -6.008   8.668  1.00  1.00           N
ATOM    820  CA  ASP E  15      -8.792  -5.012   7.755  1.00  1.00           C
ATOM    821  CB  ASP E  15     -10.232  -4.522   8.030  1.00  1.00           C
ATOM    822  CG  ASP E  15     -10.352  -3.960   9.445  1.00  1.00           C
ATOM    823  OD1 ASP E  15      -9.541  -4.367  10.319  1.00  1.00           O
ATOM    824  OD2 ASP E  15     -11.259  -3.115   9.672  1.00  1.00           O
ATOM    825  C   ASP E  15      -7.831  -3.882   7.883  1.00  1.00           C
ATOM    826  O   ASP E  15      -7.781  -3.199   8.905  1.00  1.00           O
ATOM    827  N   ILE E  16      -7.000  -3.664   6.851  1.00  1.00           N
ATOM    828  CA  ILE E  16      -6.039  -2.624   7.028  1.00  1.00           C
ATOM    829  CB  ILE E  16      -4.622  -3.119   7.138  1.00  1.00           C
ATOM    830  CG1 ILE E  16      -4.178  -3.855   5.865  1.00  1.00           C
ATOM    831  CG2 ILE E  16      -4.523  -3.979   8.409  1.00  1.00           C
ATOM    832  CD1 ILE E  16      -4.961  -5.132   5.564  1.00  1.00           C
ATOM    833  C   ILE E  16      -6.110  -1.649   5.925  1.00  1.00           C
ATOM    834  O   ILE E  16      -6.095  -2.000   4.746  1.00  1.00           O
ATOM    835  N   GLU E  17      -6.207  -0.370   6.312  1.00  1.00           N
ATOM    836  CA  GLU E  17      -6.197   0.646   5.322  1.00  1.00           C
ATOM    837  CB  GLU E  17      -7.538   1.387   5.170  1.00  1.00           C
ATOM    838  CG  GLU E  17      -8.581   0.608   4.364  1.00  1.00           C
ATOM    839  CD  GLU E  17      -9.052  -0.598   5.167  1.00  1.00           C
ATOM    840  OE1 GLU E  17      -8.817  -0.619   6.404  1.00  1.00           O
ATOM    841  OE2 GLU E  17      -9.657  -1.515   4.550  1.00  1.00           O
ATOM    842  C   GLU E  17      -5.154   1.634   5.708  1.00  1.00           C
ATOM    843  O   GLU E  17      -5.173   2.175   6.812  1.00  1.00           O
ATOM    844  N   VAL E  18      -4.195   1.880   4.797  1.00  1.00           N
ATOM    845  CA  VAL E  18      -3.191   2.854   5.081  1.00  1.00           C
ATOM    846  CB  VAL E  18      -1.804   2.403   4.745  1.00  1.00           C
ATOM    847  CG1 VAL E  18      -0.820   3.536   5.081  1.00  1.00           C
ATOM    848  CG2 VAL E  18      -1.536   1.083   5.483  1.00  1.00           C
ATOM    849  C   VAL E  18      -3.501   3.999   4.205  1.00  1.00           C
ATOM    850  O   VAL E  18      -3.469   3.868   2.985  1.00  1.00           O
ATOM    851  N   ASP E  19      -3.855   5.140   4.814  1.00  1.00           N
ATOM    852  CA  ASP E  19      -4.077   6.315   4.037  1.00  1.00           C
ATOM    853  CB  ASP E  19      -5.179   7.222   4.610  1.00  1.00           C
ATOM    854  CG  ASP E  19      -6.494   6.467   4.504  1.00  1.00           C
ATOM    855  OD1 ASP E  19      -6.475   5.331   3.958  1.00  1.00           O
ATOM    856  OD2 ASP E  19      -7.532   7.012   4.966  1.00  1.00           O
ATOM    857  C   ASP E  19      -2.775   7.039   4.175  1.00  1.00           C
ATOM    858  O   ASP E  19      -2.463   7.619   5.213  1.00  1.00           O
ATOM    859  N   LEU E  20      -1.983   6.994   3.097  1.00  1.00           N
ATOM    860  CA  LEU E  20      -0.650   7.495   2.976  1.00  1.00           C
ATOM    861  CB  LEU E  20       0.042   6.892   1.747  1.00  1.00           C
ATOM    862  CG  LEU E  20       0.216   5.366   1.846  1.00  1.00           C
ATOM    863  CD1 LEU E  20       0.921   4.795   0.605  1.00  1.00           C
ATOM    864  CD2 LEU E  20       0.919   4.966   3.154  1.00  1.00           C
ATOM    865  C   LEU E  20      -0.743   8.973   2.784  1.00  1.00           C
ATOM    866  O   LEU E  20      -1.775   9.583   3.058  1.00  1.00           O
ATOM    867  N   LEU E  21       0.356   9.595   2.316  1.00  1.00           N
ATOM    868  CA  LEU E  21       0.358  11.024   2.228  1.00  1.00           C
ATOM    869  CB  LEU E  21       1.712  11.656   1.858  1.00  1.00           C
ATOM    870  CG  LEU E  21       1.672  13.193   1.937  1.00  1.00           C
ATOM    871  CD1 LEU E  21       1.251  13.659   3.341  1.00  1.00           C
ATOM    872  CD2 LEU E  21       3.008  13.822   1.516  1.00  1.00           C
ATOM    873  C   LEU E  21      -0.685  11.492   1.267  1.00  1.00           C
ATOM    874  O   LEU E  21      -0.810  10.981   0.155  1.00  1.00           O
ATOM    875  N   LYS E  22      -1.481  12.486   1.715  1.00  1.00           N
ATOM    876  CA  LYS E  22      -2.514  13.076   0.916  1.00  1.00           C
ATOM    877  CB  LYS E  22      -3.807  13.375   1.698  1.00  1.00           C
ATOM    878  CG  LYS E  22      -4.615  12.119   2.034  1.00  1.00           C
ATOM    879  CD  LYS E  22      -5.731  12.344   3.058  1.00  1.00           C
ATOM    880  CE  LYS E  22      -6.650  13.525   2.730  1.00  1.00           C
ATOM    881  NZ  LYS E  22      -5.963  14.800   3.036  1.00  1.00           N
ATOM    882  C   LYS E  22      -1.949  14.401   0.423  1.00  1.00           C
ATOM    883  O   LYS E  22      -0.877  14.375  -0.239  1.00  1.00           O
ATOM    884  OXT LYS E  22      -2.577  15.456   0.706  1.00  1.00           O
TER     885      LYS E  22 
END
