# Supplementary material for: Integrative modeling of diverse protein-peptide systems using CABS-dock
Source: PLoS Comput Biol. 2023 Jul 5;19(7):e1011275. doi: 10.1371/journal.pcbi.1011275 (PMC10351741; doi:10.1371/journal.pcbi.1011275)
Supplement: S1 File — Files in pdb format containing atomic coordinates of the structures obtained in this study: the highest-scored amyloid models and 10 examples of the docked peptide for each enzyme-substrate complex. (ZIP) [file pcbi.1011275.s006.zip › protofilament_2e8d _models/2e8d_best_epca.pdb]

EXPDTA    THEORETICAL MODEL, MODELLER 10.4 2023/04/05 17:14:38
ATOM      1  N   SER A   1      -5.813 -12.586  13.252  1.00  1.00           N
ATOM      2  CA  SER A   1      -4.891 -12.263  14.366  1.00  1.00           C
ATOM      3  CB  SER A   1      -3.775 -13.326  14.467  1.00  1.00           C
ATOM      4  OG  SER A   1      -3.041 -13.410  13.255  1.00  1.00           O
ATOM      5  C   SER A   1      -4.307 -10.895  14.227  1.00  1.00           C
ATOM      6  O   SER A   1      -4.832  -9.930  14.780  1.00  1.00           O
ATOM      7  N   ASN A   2      -3.201 -10.768  13.474  1.00  1.00           N
ATOM      8  CA  ASN A   2      -2.614  -9.477  13.301  1.00  1.00           C
ATOM      9  CB  ASN A   2      -1.231  -9.505  12.624  1.00  1.00           C
ATOM     10  CG  ASN A   2      -0.495  -8.205  12.935  1.00  1.00           C
ATOM     11  OD1 ASN A   2      -1.043  -7.281  13.534  1.00  1.00           O
ATOM     12  ND2 ASN A   2       0.798  -8.136  12.518  1.00  1.00           N
ATOM     13  C   ASN A   2      -3.549  -8.724  12.410  1.00  1.00           C
ATOM     14  O   ASN A   2      -4.452  -9.302  11.808  1.00  1.00           O
ATOM     15  N   PHE A   3      -3.361  -7.396  12.333  1.00  1.00           N
ATOM     16  CA  PHE A   3      -4.202  -6.514  11.577  1.00  1.00           C
ATOM     17  CB  PHE A   3      -4.974  -5.565  12.504  1.00  1.00           C
ATOM     18  CG  PHE A   3      -6.246  -5.206  11.838  1.00  1.00           C
ATOM     19  CD1 PHE A   3      -6.335  -4.153  10.956  1.00  1.00           C
ATOM     20  CD2 PHE A   3      -7.361  -5.962  12.113  1.00  1.00           C
ATOM     21  CE1 PHE A   3      -7.540  -3.864  10.365  1.00  1.00           C
ATOM     22  CE2 PHE A   3      -8.565  -5.675  11.523  1.00  1.00           C
ATOM     23  CZ  PHE A   3      -8.652  -4.621  10.650  1.00  1.00           C
ATOM     24  C   PHE A   3      -3.212  -5.687  10.833  1.00  1.00           C
ATOM     25  O   PHE A   3      -2.232  -6.208  10.303  1.00  1.00           O
ATOM     26  N   LEU A   4      -3.432  -4.364  10.772  1.00  1.00           N
ATOM     27  CA  LEU A   4      -2.521  -3.590   9.996  1.00  1.00           C
ATOM     28  CB  LEU A   4      -3.230  -2.767   8.903  1.00  1.00           C
ATOM     29  CG  LEU A   4      -4.522  -2.068   9.377  1.00  1.00           C
ATOM     30  CD1 LEU A   4      -4.251  -1.021  10.468  1.00  1.00           C
ATOM     31  CD2 LEU A   4      -5.312  -1.495   8.188  1.00  1.00           C
ATOM     32  C   LEU A   4      -1.687  -2.668  10.817  1.00  1.00           C
ATOM     33  O   LEU A   4      -2.130  -2.118  11.824  1.00  1.00           O
ATOM     34  N   ASN A   5      -0.416  -2.517  10.387  1.00  1.00           N
ATOM     35  CA  ASN A   5       0.491  -1.598  11.007  1.00  1.00           C
ATOM     36  CB  ASN A   5       1.739  -2.254  11.620  1.00  1.00           C
ATOM     37  CG  ASN A   5       1.311  -2.995  12.876  1.00  1.00           C
ATOM     38  OD1 ASN A   5       0.230  -2.760  13.412  1.00  1.00           O
ATOM     39  ND2 ASN A   5       2.195  -3.906  13.368  1.00  1.00           N
ATOM     40  C   ASN A   5       0.971  -0.652   9.952  1.00  1.00           C
ATOM     41  O   ASN A   5       1.563  -1.060   8.953  1.00  1.00           O
ATOM     42  N   CYS A   6       0.703   0.652  10.155  1.00  1.00           N
ATOM     43  CA  CYS A   6       1.174   1.657   9.249  1.00  1.00           C
ATOM     44  CB  CYS A   6       0.057   2.553   8.688  1.00  1.00           C
ATOM     45  SG  CYS A   6      -0.802   3.484   9.989  1.00  1.00           S
ATOM     46  C   CYS A   6       2.063   2.513  10.072  1.00  1.00           C
ATOM     47  O   CYS A   6       1.737   2.857  11.206  1.00  1.00           O
ATOM     48  N   TYR A   7       3.231   2.865   9.522  1.00  1.00           N
ATOM     49  CA  TYR A   7       4.100   3.702  10.278  1.00  1.00           C
ATOM     50  CB  TYR A   7       5.554   3.204  10.351  1.00  1.00           C
ATOM     51  CG  TYR A   7       5.542   1.917  11.100  1.00  1.00           C
ATOM     52  CD1 TYR A   7       5.366   0.722  10.440  1.00  1.00           C
ATOM     53  CD2 TYR A   7       5.695   1.909  12.468  1.00  1.00           C
ATOM     54  CE1 TYR A   7       5.353  -0.465  11.132  1.00  1.00           C
ATOM     55  CE2 TYR A   7       5.683   0.726  13.167  1.00  1.00           C
ATOM     56  CZ  TYR A   7       5.512  -0.463  12.499  1.00  1.00           C
ATOM     57  OH  TYR A   7       5.499  -1.680  13.214  1.00  1.00           O
ATOM     58  C   TYR A   7       4.105   4.996   9.557  1.00  1.00           C
ATOM     59  O   TYR A   7       4.125   5.024   8.328  1.00  1.00           O
ATOM     60  N   VAL A   8       4.057   6.114  10.299  1.00  1.00           N
ATOM     61  CA  VAL A   8       3.927   7.325   9.562  1.00  1.00           C
ATOM     62  CB  VAL A   8       2.515   7.837   9.575  1.00  1.00           C
ATOM     63  CG1 VAL A   8       2.141   8.188  11.024  1.00  1.00           C
ATOM     64  CG2 VAL A   8       2.386   9.014   8.594  1.00  1.00           C
ATOM     65  C   VAL A   8       4.783   8.393  10.129  1.00  1.00           C
ATOM     66  O   VAL A   8       5.188   8.350  11.290  1.00  1.00           O
ATOM     67  N   SER A   9       5.103   9.373   9.268  1.00  1.00           N
ATOM     68  CA  SER A   9       5.838  10.521   9.682  1.00  1.00           C
ATOM     69  CB  SER A   9       7.358  10.289   9.761  1.00  1.00           C
ATOM     70  OG  SER A   9       8.015  11.478  10.180  1.00  1.00           O
ATOM     71  C   SER A   9       5.610  11.586   8.656  1.00  1.00           C
ATOM     72  O   SER A   9       5.231  11.295   7.522  1.00  1.00           O
ATOM     73  N   GLY A  10       5.817  12.861   9.046  1.00  1.00           N
ATOM     74  CA  GLY A  10       5.700  13.948   8.115  1.00  1.00           C
ATOM     75  C   GLY A  10       4.323  14.506   8.162  1.00  1.00           C
ATOM     76  O   GLY A  10       3.391  13.857   8.634  1.00  1.00           O
ATOM     77  N   PHE A  11       4.167  15.751   7.658  1.00  1.00           N
ATOM     78  CA  PHE A  11       2.866  16.335   7.714  1.00  1.00           C
ATOM     79  CB  PHE A  11       2.374  16.385   9.175  1.00  1.00           C
ATOM     80  CG  PHE A  11       1.030  17.014   9.307  1.00  1.00           C
ATOM     81  CD1 PHE A  11      -0.122  16.289   9.098  1.00  1.00           C
ATOM     82  CD2 PHE A  11       0.930  18.336   9.673  1.00  1.00           C
ATOM     83  CE1 PHE A  11      -1.355  16.883   9.239  1.00  1.00           C
ATOM     84  CE2 PHE A  11      -0.300  18.933   9.816  1.00  1.00           C
ATOM     85  CZ  PHE A  11      -1.445  18.207   9.598  1.00  1.00           C
ATOM     86  C   PHE A  11       2.909  17.737   7.185  1.00  1.00           C
ATOM     87  O   PHE A  11       3.962  18.368   7.102  1.00  1.00           O
ATOM     88  N   HIS A  12       1.710  18.225   6.819  1.00  1.00           N
ATOM     89  CA  HIS A  12       1.347  19.506   6.276  1.00  1.00           C
ATOM     90  ND1 HIS A  12       4.587  19.486   4.770  1.00  1.00           N
ATOM     91  CG  HIS A  12       3.512  20.274   5.117  1.00  1.00           C
ATOM     92  CB  HIS A  12       2.075  19.863   4.962  1.00  1.00           C
ATOM     93  NE2 HIS A  12       5.422  21.402   5.535  1.00  1.00           N
ATOM     94  CD2 HIS A  12       4.040  21.440   5.582  1.00  1.00           C
ATOM     95  CE1 HIS A  12       5.704  20.210   5.040  1.00  1.00           C
ATOM     96  C   HIS A  12      -0.091  19.225   5.949  1.00  1.00           C
ATOM     97  O   HIS A  12      -0.706  18.469   6.698  1.00  1.00           O
ATOM     98  N   PRO A  13      -0.712  19.746   4.924  1.00  1.00           N
ATOM     99  CA  PRO A  13      -2.032  19.241   4.701  1.00  1.00           C
ATOM    100  CD  PRO A  13      -0.616  21.157   4.567  1.00  1.00           C
ATOM    101  CB  PRO A  13      -2.669  20.178   3.679  1.00  1.00           C
ATOM    102  CG  PRO A  13      -1.995  21.529   3.990  1.00  1.00           C
ATOM    103  C   PRO A  13      -1.914  17.807   4.296  1.00  1.00           C
ATOM    104  O   PRO A  13      -1.105  17.516   3.418  1.00  1.00           O
ATOM    105  N   SER A  14      -2.690  16.885   4.907  1.00  1.00           N
ATOM    106  CA  SER A  14      -2.486  15.531   4.492  1.00  1.00           C
ATOM    107  CB  SER A  14      -1.136  14.951   4.943  1.00  1.00           C
ATOM    108  OG  SER A  14      -1.090  14.868   6.359  1.00  1.00           O
ATOM    109  C   SER A  14      -3.554  14.623   5.007  1.00  1.00           C
ATOM    110  O   SER A  14      -4.322  14.983   5.897  1.00  1.00           O
ATOM    111  N   ASP A  15      -3.638  13.404   4.419  1.00  1.00           N
ATOM    112  CA  ASP A  15      -4.606  12.464   4.902  1.00  1.00           C
ATOM    113  CB  ASP A  15      -5.952  12.487   4.149  1.00  1.00           C
ATOM    114  CG  ASP A  15      -5.741  12.024   2.717  1.00  1.00           C
ATOM    115  OD1 ASP A  15      -4.740  12.461   2.093  1.00  1.00           O
ATOM    116  OD2 ASP A  15      -6.569  11.208   2.233  1.00  1.00           O
ATOM    117  C   ASP A  15      -4.068  11.050   4.842  1.00  1.00           C
ATOM    118  O   ASP A  15      -3.695  10.551   3.782  1.00  1.00           O
ATOM    119  N   ILE A  16      -4.004  10.385   6.019  1.00  1.00           N
ATOM    120  CA  ILE A  16      -3.484   9.057   6.269  1.00  1.00           C
ATOM    121  CB  ILE A  16      -3.279   8.801   7.735  1.00  1.00           C
ATOM    122  CG1 ILE A  16      -2.557   7.459   7.942  1.00  1.00           C
ATOM    123  CG2 ILE A  16      -4.640   8.886   8.441  1.00  1.00           C
ATOM    124  CD1 ILE A  16      -2.116   7.215   9.385  1.00  1.00           C
ATOM    125  C   ILE A  16      -4.295   7.883   5.771  1.00  1.00           C
ATOM    126  O   ILE A  16      -3.721   6.949   5.217  1.00  1.00           O
ATOM    127  N   GLU A  17      -5.630   7.899   5.970  1.00  1.00           N
ATOM    128  CA  GLU A  17      -6.582   6.822   5.769  1.00  1.00           C
ATOM    129  CB  GLU A  17      -7.631   7.096   4.681  1.00  1.00           C
ATOM    130  CG  GLU A  17      -8.601   8.203   5.091  1.00  1.00           C
ATOM    131  CD  GLU A  17      -9.767   8.195   4.118  1.00  1.00           C
ATOM    132  OE1 GLU A  17      -9.824   7.277   3.257  1.00  1.00           O
ATOM    133  OE2 GLU A  17     -10.623   9.112   4.230  1.00  1.00           O
ATOM    134  C   GLU A  17      -5.988   5.464   5.540  1.00  1.00           C
ATOM    135  O   GLU A  17      -5.494   5.148   4.459  1.00  1.00           O
ATOM    136  N   VAL A  18      -6.032   4.636   6.611  1.00  1.00           N
ATOM    137  CA  VAL A  18      -5.710   3.235   6.598  1.00  1.00           C
ATOM    138  CB  VAL A  18      -4.658   2.854   7.602  1.00  1.00           C
ATOM    139  CG1 VAL A  18      -4.526   1.323   7.639  1.00  1.00           C
ATOM    140  CG2 VAL A  18      -3.354   3.573   7.221  1.00  1.00           C
ATOM    141  C   VAL A  18      -7.008   2.644   7.043  1.00  1.00           C
ATOM    142  O   VAL A  18      -7.427   2.849   8.180  1.00  1.00           O
ATOM    143  N   ASP A  19      -7.708   1.920   6.151  1.00  1.00           N
ATOM    144  CA  ASP A  19      -8.999   1.424   6.529  1.00  1.00           C
ATOM    145  CB  ASP A  19     -10.096   1.665   5.475  1.00  1.00           C
ATOM    146  CG  ASP A  19     -10.506   3.132   5.534  1.00  1.00           C
ATOM    147  OD1 ASP A  19     -10.609   3.671   6.667  1.00  1.00           O
ATOM    148  OD2 ASP A  19     -10.744   3.728   4.450  1.00  1.00           O
ATOM    149  C   ASP A  19      -8.909  -0.030   6.752  1.00  1.00           C
ATOM    150  O   ASP A  19      -8.195  -0.754   6.060  1.00  1.00           O
ATOM    151  N   LEU A  20      -9.648  -0.473   7.776  1.00  1.00           N
ATOM    152  CA  LEU A  20      -9.729  -1.849   8.115  1.00  1.00           C
ATOM    153  CB  LEU A  20      -9.794  -2.109   9.633  1.00  1.00           C
ATOM    154  CG  LEU A  20     -10.986  -1.477  10.384  1.00  1.00           C
ATOM    155  CD1 LEU A  20     -10.922  -1.816  11.885  1.00  1.00           C
ATOM    156  CD2 LEU A  20     -11.088   0.040  10.149  1.00  1.00           C
ATOM    157  C   LEU A  20     -10.994  -2.331   7.497  1.00  1.00           C
ATOM    158  O   LEU A  20     -11.455  -1.794   6.491  1.00  1.00           O
ATOM    159  N   LEU A  21     -11.582  -3.372   8.098  1.00  1.00           N
ATOM    160  CA  LEU A  21     -12.770  -3.958   7.571  1.00  1.00           C
ATOM    161  CB  LEU A  21     -13.355  -5.020   8.518  1.00  1.00           C
ATOM    162  CG  LEU A  21     -14.654  -5.685   8.027  1.00  1.00           C
ATOM    163  CD1 LEU A  21     -14.416  -6.592   6.807  1.00  1.00           C
ATOM    164  CD2 LEU A  21     -15.363  -6.397   9.192  1.00  1.00           C
ATOM    165  C   LEU A  21     -13.804  -2.894   7.417  1.00  1.00           C
ATOM    166  O   LEU A  21     -13.937  -1.997   8.248  1.00  1.00           O
ATOM    167  N   LYS A  22     -14.558  -2.973   6.303  1.00  1.00           N
ATOM    168  CA  LYS A  22     -15.586  -2.013   6.022  1.00  1.00           C
ATOM    169  CB  LYS A  22     -16.003  -1.990   4.542  1.00  1.00           C
ATOM    170  CG  LYS A  22     -16.961  -0.850   4.189  1.00  1.00           C
ATOM    171  CD  LYS A  22     -17.045  -0.568   2.687  1.00  1.00           C
ATOM    172  CE  LYS A  22     -18.052   0.523   2.311  1.00  1.00           C
ATOM    173  NZ  LYS A  22     -19.417  -0.047   2.233  1.00  1.00           N
ATOM    174  C   LYS A  22     -16.810  -2.371   6.853  1.00  1.00           C
ATOM    175  O   LYS A  22     -17.236  -3.555   6.788  1.00  1.00           O
ATOM    176  OXT LYS A  22     -17.331  -1.468   7.563  1.00  1.00           O
TER     177      LYS A  22 
ATOM    178  N   SER B   1      -3.176 -14.016  10.587  1.00  1.00           N
ATOM    179  CA  SER B   1      -2.220 -13.520   9.570  1.00  1.00           C
ATOM    180  CB  SER B   1      -2.741 -13.820   8.157  1.00  1.00           C
ATOM    181  OG  SER B   1      -3.929 -13.082   7.918  1.00  1.00           O
ATOM    182  C   SER B   1      -2.040 -12.046   9.687  1.00  1.00           C
ATOM    183  O   SER B   1      -2.666 -11.403  10.528  1.00  1.00           O
ATOM    184  N   ASN B   2      -1.157 -11.469   8.847  1.00  1.00           N
ATOM    185  CA  ASN B   2      -0.937 -10.058   8.941  1.00  1.00           C
ATOM    186  CB  ASN B   2       0.524  -9.673   9.247  1.00  1.00           C
ATOM    187  CG  ASN B   2       1.438 -10.269   8.191  1.00  1.00           C
ATOM    188  OD1 ASN B   2       1.105 -11.253   7.533  1.00  1.00           O
ATOM    189  ND2 ASN B   2       2.639  -9.654   8.033  1.00  1.00           N
ATOM    190  C   ASN B   2      -1.404  -9.390   7.691  1.00  1.00           C
ATOM    191  O   ASN B   2      -0.899  -9.641   6.599  1.00  1.00           O
ATOM    192  N   PHE B   3      -2.425  -8.521   7.844  1.00  1.00           N
ATOM    193  CA  PHE B   3      -3.031  -7.888   6.715  1.00  1.00           C
ATOM    194  CB  PHE B   3      -4.260  -7.049   7.097  1.00  1.00           C
ATOM    195  CG  PHE B   3      -5.260  -7.950   7.736  1.00  1.00           C
ATOM    196  CD1 PHE B   3      -6.173  -8.655   6.986  1.00  1.00           C
ATOM    197  CD2 PHE B   3      -5.273  -8.089   9.103  1.00  1.00           C
ATOM    198  CE1 PHE B   3      -7.086  -9.483   7.599  1.00  1.00           C
ATOM    199  CE2 PHE B   3      -6.182  -8.914   9.719  1.00  1.00           C
ATOM    200  CZ  PHE B   3      -7.094  -9.613   8.968  1.00  1.00           C
ATOM    201  C   PHE B   3      -2.089  -6.965   6.011  1.00  1.00           C
ATOM    202  O   PHE B   3      -1.785  -7.188   4.842  1.00  1.00           O
ATOM    203  N   LEU B   4      -1.559  -5.930   6.702  1.00  1.00           N
ATOM    204  CA  LEU B   4      -0.751  -5.002   5.961  1.00  1.00           C
ATOM    205  CB  LEU B   4      -1.521  -3.811   5.370  1.00  1.00           C
ATOM    206  CG  LEU B   4      -2.478  -4.181   4.219  1.00  1.00           C
ATOM    207  CD1 LEU B   4      -3.112  -2.927   3.604  1.00  1.00           C
ATOM    208  CD2 LEU B   4      -1.784  -5.036   3.151  1.00  1.00           C
ATOM    209  C   LEU B   4       0.325  -4.425   6.790  1.00  1.00           C
ATOM    210  O   LEU B   4       0.171  -4.177   7.986  1.00  1.00           O
ATOM    211  N   ASN B   5       1.471  -4.211   6.127  1.00  1.00           N
ATOM    212  CA  ASN B   5       2.547  -3.523   6.744  1.00  1.00           C
ATOM    213  CB  ASN B   5       3.828  -4.366   6.857  1.00  1.00           C
ATOM    214  CG  ASN B   5       4.769  -3.702   7.857  1.00  1.00           C
ATOM    215  OD1 ASN B   5       5.594  -4.371   8.476  1.00  1.00           O
ATOM    216  ND2 ASN B   5       4.641  -2.359   8.034  1.00  1.00           N
ATOM    217  C   ASN B   5       2.835  -2.389   5.812  1.00  1.00           C
ATOM    218  O   ASN B   5       3.164  -2.610   4.648  1.00  1.00           O
ATOM    219  N   CYS B   6       2.694  -1.139   6.292  1.00  1.00           N
ATOM    220  CA  CYS B   6       2.953  -0.013   5.442  1.00  1.00           C
ATOM    221  CB  CYS B   6       1.700   0.812   5.104  1.00  1.00           C
ATOM    222  SG  CYS B   6       0.481  -0.125   4.133  1.00  1.00           S
ATOM    223  C   CYS B   6       3.867   0.881   6.192  1.00  1.00           C
ATOM    224  O   CYS B   6       3.815   0.958   7.419  1.00  1.00           O
ATOM    225  N   TYR B   7       4.761   1.564   5.464  1.00  1.00           N
ATOM    226  CA  TYR B   7       5.652   2.444   6.144  1.00  1.00           C
ATOM    227  CB  TYR B   7       7.080   1.889   6.233  1.00  1.00           C
ATOM    228  CG  TYR B   7       7.902   2.874   6.983  1.00  1.00           C
ATOM    229  CD1 TYR B   7       7.873   2.895   8.359  1.00  1.00           C
ATOM    230  CD2 TYR B   7       8.703   3.768   6.312  1.00  1.00           C
ATOM    231  CE1 TYR B   7       8.631   3.801   9.063  1.00  1.00           C
ATOM    232  CE2 TYR B   7       9.464   4.675   7.010  1.00  1.00           C
ATOM    233  CZ  TYR B   7       9.430   4.690   8.385  1.00  1.00           C
ATOM    234  OH  TYR B   7      10.211   5.622   9.098  1.00  1.00           O
ATOM    235  C   TYR B   7       5.693   3.711   5.370  1.00  1.00           C
ATOM    236  O   TYR B   7       5.563   3.699   4.147  1.00  1.00           O
ATOM    237  N   VAL B   8       5.857   4.857   6.057  1.00  1.00           N
ATOM    238  CA  VAL B   8       5.867   6.041   5.262  1.00  1.00           C
ATOM    239  CB  VAL B   8       4.510   6.658   5.082  1.00  1.00           C
ATOM    240  CG1 VAL B   8       3.617   5.659   4.331  1.00  1.00           C
ATOM    241  CG2 VAL B   8       3.968   7.079   6.457  1.00  1.00           C
ATOM    242  C   VAL B   8       6.702   7.081   5.888  1.00  1.00           C
ATOM    243  O   VAL B   8       6.905   7.115   7.100  1.00  1.00           O
ATOM    244  N   SER B   9       7.228   7.959   5.021  1.00  1.00           N
ATOM    245  CA  SER B   9       7.967   9.077   5.487  1.00  1.00           C
ATOM    246  CB  SER B   9       9.486   8.836   5.548  1.00  1.00           C
ATOM    247  OG  SER B   9       9.999   8.604   4.245  1.00  1.00           O
ATOM    248  C   SER B   9       7.733  10.161   4.505  1.00  1.00           C
ATOM    249  O   SER B   9       7.803   9.946   3.296  1.00  1.00           O
ATOM    250  N   GLY B  10       7.420  11.365   5.000  1.00  1.00           N
ATOM    251  CA  GLY B  10       7.339  12.437   4.068  1.00  1.00           C
ATOM    252  C   GLY B  10       5.953  12.841   3.761  1.00  1.00           C
ATOM    253  O   GLY B  10       5.035  12.027   3.677  1.00  1.00           O
ATOM    254  N   PHE B  11       5.811  14.165   3.566  1.00  1.00           N
ATOM    255  CA  PHE B  11       4.561  14.747   3.223  1.00  1.00           C
ATOM    256  CB  PHE B  11       3.603  14.997   4.408  1.00  1.00           C
ATOM    257  CG  PHE B  11       2.904  13.757   4.849  1.00  1.00           C
ATOM    258  CD1 PHE B  11       3.474  12.896   5.757  1.00  1.00           C
ATOM    259  CD2 PHE B  11       1.646  13.478   4.361  1.00  1.00           C
ATOM    260  CE1 PHE B  11       2.803  11.762   6.153  1.00  1.00           C
ATOM    261  CE2 PHE B  11       0.970  12.347   4.757  1.00  1.00           C
ATOM    262  CZ  PHE B  11       1.553  11.486   5.654  1.00  1.00           C
ATOM    263  C   PHE B  11       4.785  16.125   2.688  1.00  1.00           C
ATOM    264  O   PHE B  11       5.901  16.641   2.644  1.00  1.00           O
ATOM    265  N   HIS B  12       3.654  16.719   2.268  1.00  1.00           N
ATOM    266  CA  HIS B  12       3.390  18.021   1.722  1.00  1.00           C
ATOM    267  ND1 HIS B  12       6.228  19.516   1.121  1.00  1.00           N
ATOM    268  CG  HIS B  12       5.614  18.432   0.535  1.00  1.00           C
ATOM    269  CB  HIS B  12       4.127  18.281   0.394  1.00  1.00           C
ATOM    270  NE2 HIS B  12       7.850  18.157   0.444  1.00  1.00           N
ATOM    271  CD2 HIS B  12       6.618  17.610   0.128  1.00  1.00           C
ATOM    272  CE1 HIS B  12       7.565  19.302   1.038  1.00  1.00           C
ATOM    273  C   HIS B  12       1.932  17.819   1.434  1.00  1.00           C
ATOM    274  O   HIS B  12       1.270  17.240   2.293  1.00  1.00           O
ATOM    275  N   PRO B  13       1.327  18.211   0.341  1.00  1.00           N
ATOM    276  CA  PRO B  13      -0.008  17.714   0.183  1.00  1.00           C
ATOM    277  CD  PRO B  13       1.461  19.551  -0.216  1.00  1.00           C
ATOM    278  CB  PRO B  13      -0.613  18.507  -0.970  1.00  1.00           C
ATOM    279  CG  PRO B  13       0.090  19.875  -0.846  1.00  1.00           C
ATOM    280  C   PRO B  13       0.116  16.238  -0.005  1.00  1.00           C
ATOM    281  O   PRO B  13       0.982  15.813  -0.769  1.00  1.00           O
ATOM    282  N   SER B  14      -0.715  15.426   0.676  1.00  1.00           N
ATOM    283  CA  SER B  14      -0.512  14.017   0.513  1.00  1.00           C
ATOM    284  CB  SER B  14       0.417  13.396   1.568  1.00  1.00           C
ATOM    285  OG  SER B  14       0.586  12.013   1.303  1.00  1.00           O
ATOM    286  C   SER B  14      -1.805  13.307   0.626  1.00  1.00           C
ATOM    287  O   SER B  14      -2.743  13.782   1.265  1.00  1.00           O
ATOM    288  N   ASP B  15      -1.885  12.142  -0.037  1.00  1.00           N
ATOM    289  CA  ASP B  15      -3.064  11.352   0.066  1.00  1.00           C
ATOM    290  CB  ASP B  15      -3.981  11.492  -1.163  1.00  1.00           C
ATOM    291  CG  ASP B  15      -5.321  10.842  -0.852  1.00  1.00           C
ATOM    292  OD1 ASP B  15      -5.416  10.164   0.205  1.00  1.00           O
ATOM    293  OD2 ASP B  15      -6.268  11.022  -1.664  1.00  1.00           O
ATOM    294  C   ASP B  15      -2.607   9.919   0.152  1.00  1.00           C
ATOM    295  O   ASP B  15      -2.396   9.277  -0.876  1.00  1.00           O
ATOM    296  N   ILE B  16      -2.428   9.369   1.379  1.00  1.00           N
ATOM    297  CA  ILE B  16      -2.014   7.990   1.484  1.00  1.00           C
ATOM    298  CB  ILE B  16      -0.933   7.725   2.507  1.00  1.00           C
ATOM    299  CG1 ILE B  16      -0.279   6.348   2.282  1.00  1.00           C
ATOM    300  CG2 ILE B  16      -1.510   7.929   3.914  1.00  1.00           C
ATOM    301  CD1 ILE B  16      -1.233   5.163   2.418  1.00  1.00           C
ATOM    302  C   ILE B  16      -3.253   7.214   1.810  1.00  1.00           C
ATOM    303  O   ILE B  16      -3.962   7.519   2.767  1.00  1.00           O
ATOM    304  N   GLU B  17      -3.592   6.218   0.966  1.00  1.00           N
ATOM    305  CA  GLU B  17      -4.766   5.437   1.236  1.00  1.00           C
ATOM    306  CB  GLU B  17      -5.854   5.551   0.153  1.00  1.00           C
ATOM    307  CG  GLU B  17      -6.504   6.931   0.059  1.00  1.00           C
ATOM    308  CD  GLU B  17      -7.541   6.873  -1.051  1.00  1.00           C
ATOM    309  OE1 GLU B  17      -7.720   5.767  -1.629  1.00  1.00           O
ATOM    310  OE2 GLU B  17      -8.158   7.930  -1.347  1.00  1.00           O
ATOM    311  C   GLU B  17      -4.357   3.999   1.239  1.00  1.00           C
ATOM    312  O   GLU B  17      -3.897   3.477   0.225  1.00  1.00           O
ATOM    313  N   VAL B  18      -4.505   3.323   2.392  1.00  1.00           N
ATOM    314  CA  VAL B  18      -4.259   1.912   2.436  1.00  1.00           C
ATOM    315  CB  VAL B  18      -3.218   1.541   3.444  1.00  1.00           C
ATOM    316  CG1 VAL B  18      -3.115   0.013   3.504  1.00  1.00           C
ATOM    317  CG2 VAL B  18      -1.908   2.244   3.047  1.00  1.00           C
ATOM    318  C   VAL B  18      -5.554   1.336   2.874  1.00  1.00           C
ATOM    319  O   VAL B  18      -6.015   1.605   3.981  1.00  1.00           O
ATOM    320  N   ASP B  19      -6.188   0.534   2.006  1.00  1.00           N
ATOM    321  CA  ASP B  19      -7.459   0.017   2.388  1.00  1.00           C
ATOM    322  CB  ASP B  19      -8.544   0.185   1.312  1.00  1.00           C
ATOM    323  CG  ASP B  19      -8.905   1.658   1.255  1.00  1.00           C
ATOM    324  OD1 ASP B  19      -8.463   2.412   2.162  1.00  1.00           O
ATOM    325  OD2 ASP B  19      -9.630   2.049   0.302  1.00  1.00           O
ATOM    326  C   ASP B  19      -7.322  -1.431   2.635  1.00  1.00           C
ATOM    327  O   ASP B  19      -6.575  -2.128   1.949  1.00  1.00           O
ATOM    328  N   LEU B  20      -8.039  -1.918   3.655  1.00  1.00           N
ATOM    329  CA  LEU B  20      -7.986  -3.317   3.881  1.00  1.00           C
ATOM    330  CB  LEU B  20      -7.156  -3.730   5.107  1.00  1.00           C
ATOM    331  CG  LEU B  20      -5.678  -3.343   4.984  1.00  1.00           C
ATOM    332  CD1 LEU B  20      -5.523  -1.816   4.965  1.00  1.00           C
ATOM    333  CD2 LEU B  20      -4.827  -4.016   6.069  1.00  1.00           C
ATOM    334  C   LEU B  20      -9.379  -3.804   4.139  1.00  1.00           C
ATOM    335  O   LEU B  20     -10.209  -3.105   4.715  1.00  1.00           O
ATOM    336  N   LEU B  21      -9.661  -5.030   3.661  1.00  1.00           N
ATOM    337  CA  LEU B  21     -10.878  -5.749   3.897  1.00  1.00           C
ATOM    338  CB  LEU B  21     -10.946  -6.368   5.305  1.00  1.00           C
ATOM    339  CG  LEU B  21      -9.877  -7.451   5.552  1.00  1.00           C
ATOM    340  CD1 LEU B  21      -8.457  -6.862   5.484  1.00  1.00           C
ATOM    341  CD2 LEU B  21     -10.150  -8.225   6.854  1.00  1.00           C
ATOM    342  C   LEU B  21     -12.133  -4.961   3.676  1.00  1.00           C
ATOM    343  O   LEU B  21     -12.906  -4.759   4.610  1.00  1.00           O
ATOM    344  N   LYS B  22     -12.382  -4.491   2.438  1.00  1.00           N
ATOM    345  CA  LYS B  22     -13.654  -3.873   2.178  1.00  1.00           C
ATOM    346  CB  LYS B  22     -13.635  -2.916   0.965  1.00  1.00           C
ATOM    347  CG  LYS B  22     -14.955  -2.174   0.708  1.00  1.00           C
ATOM    348  CD  LYS B  22     -16.130  -3.082   0.319  1.00  1.00           C
ATOM    349  CE  LYS B  22     -17.454  -2.355   0.074  1.00  1.00           C
ATOM    350  NZ  LYS B  22     -18.488  -3.327  -0.351  1.00  1.00           N
ATOM    351  C   LYS B  22     -14.580  -5.041   1.857  1.00  1.00           C
ATOM    352  O   LYS B  22     -15.593  -5.221   2.585  1.00  1.00           O
ATOM    353  OXT LYS B  22     -14.284  -5.769   0.871  1.00  1.00           O
TER     354      LYS B  22 
ATOM    355  N   SER C   1      -1.505 -15.821   4.523  1.00  1.00           N
ATOM    356  CA  SER C   1      -0.388 -15.321   5.360  1.00  1.00           C
ATOM    357  CB  SER C   1       0.961 -15.846   4.832  1.00  1.00           C
ATOM    358  OG  SER C   1       1.029 -17.257   4.973  1.00  1.00           O
ATOM    359  C   SER C   1      -0.349 -13.835   5.353  1.00  1.00           C
ATOM    360  O   SER C   1      -1.160 -13.176   6.003  1.00  1.00           O
ATOM    361  N   ASN C   2       0.601 -13.262   4.598  1.00  1.00           N
ATOM    362  CA  ASN C   2       0.695 -11.841   4.631  1.00  1.00           C
ATOM    363  CB  ASN C   2       2.115 -11.321   4.879  1.00  1.00           C
ATOM    364  CG  ASN C   2       2.044  -9.804   4.838  1.00  1.00           C
ATOM    365  OD1 ASN C   2       1.444  -9.162   5.697  1.00  1.00           O
ATOM    366  ND2 ASN C   2       2.684  -9.203   3.803  1.00  1.00           N
ATOM    367  C   ASN C   2       0.232 -11.236   3.360  1.00  1.00           C
ATOM    368  O   ASN C   2       0.707 -11.561   2.273  1.00  1.00           O
ATOM    369  N   PHE C   3      -0.753 -10.333   3.492  1.00  1.00           N
ATOM    370  CA  PHE C   3      -1.316  -9.676   2.363  1.00  1.00           C
ATOM    371  CB  PHE C   3      -2.646  -8.991   2.708  1.00  1.00           C
ATOM    372  CG  PHE C   3      -3.588 -10.121   2.958  1.00  1.00           C
ATOM    373  CD1 PHE C   3      -3.633 -10.754   4.180  1.00  1.00           C
ATOM    374  CD2 PHE C   3      -4.419 -10.562   1.953  1.00  1.00           C
ATOM    375  CE1 PHE C   3      -4.501 -11.800   4.397  1.00  1.00           C
ATOM    376  CE2 PHE C   3      -5.289 -11.608   2.164  1.00  1.00           C
ATOM    377  CZ  PHE C   3      -5.333 -12.228   3.390  1.00  1.00           C
ATOM    378  C   PHE C   3      -0.379  -8.695   1.721  1.00  1.00           C
ATOM    379  O   PHE C   3      -0.156  -8.773   0.512  1.00  1.00           O
ATOM    380  N   LEU C   4       0.221  -7.750   2.480  1.00  1.00           N
ATOM    381  CA  LEU C   4       1.066  -6.835   1.762  1.00  1.00           C
ATOM    382  CB  LEU C   4       0.370  -5.583   1.215  1.00  1.00           C
ATOM    383  CG  LEU C   4       1.372  -4.686   0.465  1.00  1.00           C
ATOM    384  CD1 LEU C   4       1.718  -5.252  -0.924  1.00  1.00           C
ATOM    385  CD2 LEU C   4       0.962  -3.214   0.479  1.00  1.00           C
ATOM    386  C   LEU C   4       2.157  -6.302   2.608  1.00  1.00           C
ATOM    387  O   LEU C   4       2.012  -6.099   3.814  1.00  1.00           O
ATOM    388  N   ASN C   5       3.307  -6.093   1.950  1.00  1.00           N
ATOM    389  CA  ASN C   5       4.372  -5.354   2.527  1.00  1.00           C
ATOM    390  CB  ASN C   5       5.688  -6.123   2.732  1.00  1.00           C
ATOM    391  CG  ASN C   5       5.611  -6.839   4.071  1.00  1.00           C
ATOM    392  OD1 ASN C   5       4.969  -7.879   4.204  1.00  1.00           O
ATOM    393  ND2 ASN C   5       6.287  -6.244   5.094  1.00  1.00           N
ATOM    394  C   ASN C   5       4.646  -4.245   1.570  1.00  1.00           C
ATOM    395  O   ASN C   5       4.955  -4.481   0.403  1.00  1.00           O
ATOM    396  N   CYS C   6       4.519  -2.988   2.035  1.00  1.00           N
ATOM    397  CA  CYS C   6       4.772  -1.884   1.155  1.00  1.00           C
ATOM    398  CB  CYS C   6       3.503  -1.124   0.739  1.00  1.00           C
ATOM    399  SG  CYS C   6       3.859   0.267  -0.375  1.00  1.00           S
ATOM    400  C   CYS C   6       5.638  -0.927   1.882  1.00  1.00           C
ATOM    401  O   CYS C   6       5.497  -0.726   3.087  1.00  1.00           O
ATOM    402  N   TYR C   7       6.585  -0.320   1.154  1.00  1.00           N
ATOM    403  CA  TYR C   7       7.416   0.643   1.792  1.00  1.00           C
ATOM    404  CB  TYR C   7       8.911   0.293   1.803  1.00  1.00           C
ATOM    405  CG  TYR C   7       9.114  -0.865   2.714  1.00  1.00           C
ATOM    406  CD1 TYR C   7       8.994  -2.157   2.251  1.00  1.00           C
ATOM    407  CD2 TYR C   7       9.424  -0.650   4.036  1.00  1.00           C
ATOM    408  CE1 TYR C   7       9.187  -3.219   3.105  1.00  1.00           C
ATOM    409  CE2 TYR C   7       9.617  -1.708   4.892  1.00  1.00           C
ATOM    410  CZ  TYR C   7       9.500  -2.995   4.425  1.00  1.00           C
ATOM    411  OH  TYR C   7       9.699  -4.082   5.305  1.00  1.00           O
ATOM    412  C   TYR C   7       7.289   1.902   1.022  1.00  1.00           C
ATOM    413  O   TYR C   7       7.240   1.887  -0.207  1.00  1.00           O
ATOM    414  N   VAL C   8       7.209   3.039   1.731  1.00  1.00           N
ATOM    415  CA  VAL C   8       7.088   4.240   0.976  1.00  1.00           C
ATOM    416  CB  VAL C   8       5.683   4.758   0.893  1.00  1.00           C
ATOM    417  CG1 VAL C   8       5.702   6.115   0.170  1.00  1.00           C
ATOM    418  CG2 VAL C   8       4.813   3.696   0.198  1.00  1.00           C
ATOM    419  C   VAL C   8       7.907   5.298   1.597  1.00  1.00           C
ATOM    420  O   VAL C   8       8.062   5.361   2.816  1.00  1.00           O
ATOM    421  N   SER C   9       8.480   6.159   0.740  1.00  1.00           N
ATOM    422  CA  SER C   9       9.215   7.236   1.296  1.00  1.00           C
ATOM    423  CB  SER C   9      10.668   6.870   1.645  1.00  1.00           C
ATOM    424  OG  SER C   9      11.380   6.544   0.464  1.00  1.00           O
ATOM    425  C   SER C   9       9.259   8.342   0.319  1.00  1.00           C
ATOM    426  O   SER C   9       9.505   8.148  -0.872  1.00  1.00           O
ATOM    427  N   GLY C  10       8.998   9.552   0.824  1.00  1.00           N
ATOM    428  CA  GLY C  10       9.149  10.691  -0.009  1.00  1.00           C
ATOM    429  C   GLY C  10       7.868  11.094  -0.603  1.00  1.00           C
ATOM    430  O   GLY C  10       7.090  10.261  -1.062  1.00  1.00           O
ATOM    431  N   PHE C  11       7.650  12.422  -0.629  1.00  1.00           N
ATOM    432  CA  PHE C  11       6.449  12.912  -1.206  1.00  1.00           C
ATOM    433  CB  PHE C  11       5.223  12.871  -0.266  1.00  1.00           C
ATOM    434  CG  PHE C  11       4.910  11.456   0.066  1.00  1.00           C
ATOM    435  CD1 PHE C  11       5.507  10.853   1.149  1.00  1.00           C
ATOM    436  CD2 PHE C  11       4.035  10.726  -0.706  1.00  1.00           C
ATOM    437  CE1 PHE C  11       5.230   9.543   1.459  1.00  1.00           C
ATOM    438  CE2 PHE C  11       3.755   9.415  -0.399  1.00  1.00           C
ATOM    439  CZ  PHE C  11       4.353   8.822   0.686  1.00  1.00           C
ATOM    440  C   PHE C  11       6.610  14.366  -1.546  1.00  1.00           C
ATOM    441  O   PHE C  11       7.642  14.994  -1.321  1.00  1.00           O
ATOM    442  N   HIS C  12       5.521  14.887  -2.136  1.00  1.00           N
ATOM    443  CA  HIS C  12       5.209  16.215  -2.578  1.00  1.00           C
ATOM    444  ND1 HIS C  12       7.990  17.922  -3.304  1.00  1.00           N
ATOM    445  CG  HIS C  12       7.395  16.779  -3.794  1.00  1.00           C
ATOM    446  CB  HIS C  12       5.911  16.587  -3.900  1.00  1.00           C
ATOM    447  NE2 HIS C  12       9.638  16.549  -3.894  1.00  1.00           N
ATOM    448  CD2 HIS C  12       8.415  15.952  -4.149  1.00  1.00           C
ATOM    449  CE1 HIS C  12       9.331  17.729  -3.388  1.00  1.00           C
ATOM    450  C   HIS C  12       3.755  15.986  -2.866  1.00  1.00           C
ATOM    451  O   HIS C  12       3.119  15.317  -2.051  1.00  1.00           O
ATOM    452  N   PRO C  13       3.129  16.446  -3.916  1.00  1.00           N
ATOM    453  CA  PRO C  13       1.805  15.925  -4.092  1.00  1.00           C
ATOM    454  CD  PRO C  13       3.206  17.836  -4.347  1.00  1.00           C
ATOM    455  CB  PRO C  13       1.152  16.792  -5.162  1.00  1.00           C
ATOM    456  CG  PRO C  13       1.817  18.166  -4.926  1.00  1.00           C
ATOM    457  C   PRO C  13       1.923  14.465  -4.370  1.00  1.00           C
ATOM    458  O   PRO C  13       2.680  14.100  -5.268  1.00  1.00           O
ATOM    459  N   SER C  14       1.198  13.605  -3.626  1.00  1.00           N
ATOM    460  CA  SER C  14       1.398  12.220  -3.912  1.00  1.00           C
ATOM    461  CB  SER C  14       2.689  11.634  -3.308  1.00  1.00           C
ATOM    462  OG  SER C  14       3.829  12.188  -3.952  1.00  1.00           O
ATOM    463  C   SER C  14       0.273  11.384  -3.450  1.00  1.00           C
ATOM    464  O   SER C  14      -0.451  11.722  -2.514  1.00  1.00           O
ATOM    465  N   ASP C  15       0.098  10.253  -4.156  1.00  1.00           N
ATOM    466  CA  ASP C  15      -0.898   9.332  -3.741  1.00  1.00           C
ATOM    467  CB  ASP C  15      -2.179   9.306  -4.597  1.00  1.00           C
ATOM    468  CG  ASP C  15      -1.864   8.806  -5.999  1.00  1.00           C
ATOM    469  OD1 ASP C  15      -1.939   7.564  -6.206  1.00  1.00           O
ATOM    470  OD2 ASP C  15      -1.545   9.649  -6.876  1.00  1.00           O
ATOM    471  C   ASP C  15      -0.328   7.971  -3.743  1.00  1.00           C
ATOM    472  O   ASP C  15       0.246   7.515  -4.732  1.00  1.00           O
ATOM    473  N   ILE C  16      -0.455   7.296  -2.592  1.00  1.00           N
ATOM    474  CA  ILE C  16      -0.016   5.947  -2.523  1.00  1.00           C
ATOM    475  CB  ILE C  16       0.744   5.629  -1.267  1.00  1.00           C
ATOM    476  CG1 ILE C  16       2.066   6.414  -1.215  1.00  1.00           C
ATOM    477  CG2 ILE C  16       0.903   4.100  -1.176  1.00  1.00           C
ATOM    478  CD1 ILE C  16       2.751   6.367   0.149  1.00  1.00           C
ATOM    479  C   ILE C  16      -1.278   5.142  -2.470  1.00  1.00           C
ATOM    480  O   ILE C  16      -2.009   5.212  -1.483  1.00  1.00           O
ATOM    481  N   GLU C  17      -1.589   4.372  -3.538  1.00  1.00           N
ATOM    482  CA  GLU C  17      -2.795   3.588  -3.510  1.00  1.00           C
ATOM    483  CB  GLU C  17      -3.662   3.718  -4.775  1.00  1.00           C
ATOM    484  CG  GLU C  17      -4.387   5.057  -4.881  1.00  1.00           C
ATOM    485  CD  GLU C  17      -5.426   5.112  -3.767  1.00  1.00           C
ATOM    486  OE1 GLU C  17      -5.022   5.045  -2.575  1.00  1.00           O
ATOM    487  OE2 GLU C  17      -6.638   5.221  -4.096  1.00  1.00           O
ATOM    488  C   GLU C  17      -2.405   2.143  -3.405  1.00  1.00           C
ATOM    489  O   GLU C  17      -2.125   1.504  -4.417  1.00  1.00           O
ATOM    490  N   VAL C  18      -2.369   1.588  -2.172  1.00  1.00           N
ATOM    491  CA  VAL C  18      -2.149   0.175  -2.028  1.00  1.00           C
ATOM    492  CB  VAL C  18      -1.109  -0.216  -1.031  1.00  1.00           C
ATOM    493  CG1 VAL C  18      -1.465   0.310   0.369  1.00  1.00           C
ATOM    494  CG2 VAL C  18      -1.017  -1.742  -1.118  1.00  1.00           C
ATOM    495  C   VAL C  18      -3.479  -0.344  -1.575  1.00  1.00           C
ATOM    496  O   VAL C  18      -4.025   0.098  -0.565  1.00  1.00           O
ATOM    497  N   ASP C  19      -4.062  -1.283  -2.341  1.00  1.00           N
ATOM    498  CA  ASP C  19      -5.365  -1.777  -2.004  1.00  1.00           C
ATOM    499  CB  ASP C  19      -6.228  -2.167  -3.212  1.00  1.00           C
ATOM    500  CG  ASP C  19      -6.761  -0.893  -3.849  1.00  1.00           C
ATOM    501  OD1 ASP C  19      -6.535   0.207  -3.273  1.00  1.00           O
ATOM    502  OD2 ASP C  19      -7.415  -1.006  -4.918  1.00  1.00           O
ATOM    503  C   ASP C  19      -5.228  -2.974  -1.162  1.00  1.00           C
ATOM    504  O   ASP C  19      -4.272  -3.145  -0.408  1.00  1.00           O
ATOM    505  N   LEU C  20      -6.248  -3.829  -1.283  1.00  1.00           N
ATOM    506  CA  LEU C  20      -6.397  -4.917  -0.389  1.00  1.00           C
ATOM    507  CB  LEU C  20      -7.357  -4.485   0.731  1.00  1.00           C
ATOM    508  CG  LEU C  20      -8.408  -3.443   0.217  1.00  1.00           C
ATOM    509  CD1 LEU C  20      -9.203  -3.887  -1.025  1.00  1.00           C
ATOM    510  CD2 LEU C  20      -9.398  -3.037   1.307  1.00  1.00           C
ATOM    511  C   LEU C  20      -7.176  -5.990  -1.058  1.00  1.00           C
ATOM    512  O   LEU C  20      -6.961  -6.358  -2.209  1.00  1.00           O
ATOM    513  N   LEU C  21      -8.121  -6.524  -0.255  1.00  1.00           N
ATOM    514  CA  LEU C  21      -9.067  -7.484  -0.718  1.00  1.00           C
ATOM    515  CB  LEU C  21      -9.196  -8.705   0.217  1.00  1.00           C
ATOM    516  CG  LEU C  21      -9.990  -9.904  -0.350  1.00  1.00           C
ATOM    517  CD1 LEU C  21     -10.040 -11.061   0.660  1.00  1.00           C
ATOM    518  CD2 LEU C  21     -11.391  -9.507  -0.841  1.00  1.00           C
ATOM    519  C   LEU C  21     -10.372  -6.746  -0.779  1.00  1.00           C
ATOM    520  O   LEU C  21     -10.934  -6.372   0.249  1.00  1.00           O
ATOM    521  N   LYS C  22     -10.885  -6.509  -2.007  1.00  1.00           N
ATOM    522  CA  LYS C  22     -12.101  -5.759  -2.172  1.00  1.00           C
ATOM    523  CB  LYS C  22     -12.169  -4.965  -3.488  1.00  1.00           C
ATOM    524  CG  LYS C  22     -13.469  -4.178  -3.635  1.00  1.00           C
ATOM    525  CD  LYS C  22     -13.476  -3.194  -4.806  1.00  1.00           C
ATOM    526  CE  LYS C  22     -14.814  -2.478  -4.982  1.00  1.00           C
ATOM    527  NZ  LYS C  22     -14.753  -1.570  -6.149  1.00  1.00           N
ATOM    528  C   LYS C  22     -13.285  -6.716  -2.176  1.00  1.00           C
ATOM    529  O   LYS C  22     -14.432  -6.220  -2.014  1.00  1.00           O
ATOM    530  OXT LYS C  22     -13.067  -7.944  -2.349  1.00  1.00           O
TER     531      LYS C  22 
ATOM    532  N   SER D   1       0.783 -17.606  -0.460  1.00  1.00           N
ATOM    533  CA  SER D   1       1.095 -17.175   0.921  1.00  1.00           C
ATOM    534  CB  SER D   1       2.441 -17.767   1.370  1.00  1.00           C
ATOM    535  OG  SER D   1       2.735 -17.352   2.696  1.00  1.00           O
ATOM    536  C   SER D   1       1.184 -15.692   0.996  1.00  1.00           C
ATOM    537  O   SER D   1       0.350 -15.037   1.619  1.00  1.00           O
ATOM    538  N   ASN D   2       2.206 -15.115   0.341  1.00  1.00           N
ATOM    539  CA  ASN D   2       2.367 -13.699   0.428  1.00  1.00           C
ATOM    540  CB  ASN D   2       3.822 -13.270   0.705  1.00  1.00           C
ATOM    541  CG  ASN D   2       3.856 -11.767   0.945  1.00  1.00           C
ATOM    542  OD1 ASN D   2       3.443 -10.977   0.099  1.00  1.00           O
ATOM    543  ND2 ASN D   2       4.364 -11.359   2.138  1.00  1.00           N
ATOM    544  C   ASN D   2       1.945 -13.066  -0.851  1.00  1.00           C
ATOM    545  O   ASN D   2       2.474 -13.370  -1.918  1.00  1.00           O
ATOM    546  N   PHE D   3       0.948 -12.165  -0.766  1.00  1.00           N
ATOM    547  CA  PHE D   3       0.467 -11.528  -1.950  1.00  1.00           C
ATOM    548  CB  PHE D   3      -0.874 -10.795  -1.756  1.00  1.00           C
ATOM    549  CG  PHE D   3      -1.940 -11.833  -1.648  1.00  1.00           C
ATOM    550  CD1 PHE D   3      -2.292 -12.367  -0.429  1.00  1.00           C
ATOM    551  CD2 PHE D   3      -2.589 -12.279  -2.778  1.00  1.00           C
ATOM    552  CE1 PHE D   3      -3.276 -13.323  -0.342  1.00  1.00           C
ATOM    553  CE2 PHE D   3      -3.572 -13.235  -2.698  1.00  1.00           C
ATOM    554  CZ  PHE D   3      -3.918 -13.758  -1.477  1.00  1.00           C
ATOM    555  C   PHE D   3       1.445 -10.567  -2.564  1.00  1.00           C
ATOM    556  O   PHE D   3       1.762 -10.693  -3.744  1.00  1.00           O
ATOM    557  N   LEU D   4       1.986  -9.587  -1.806  1.00  1.00           N
ATOM    558  CA  LEU D   4       2.825  -8.642  -2.499  1.00  1.00           C
ATOM    559  CB  LEU D   4       2.107  -7.368  -2.968  1.00  1.00           C
ATOM    560  CG  LEU D   4       1.159  -7.578  -4.156  1.00  1.00           C
ATOM    561  CD1 LEU D   4       0.485  -6.255  -4.556  1.00  1.00           C
ATOM    562  CD2 LEU D   4       1.880  -8.255  -5.334  1.00  1.00           C
ATOM    563  C   LEU D   4       3.944  -8.165  -1.659  1.00  1.00           C
ATOM    564  O   LEU D   4       3.874  -8.107  -0.433  1.00  1.00           O
ATOM    565  N   ASN D   5       5.037  -7.840  -2.362  1.00  1.00           N
ATOM    566  CA  ASN D   5       6.159  -7.194  -1.777  1.00  1.00           C
ATOM    567  CB  ASN D   5       7.411  -8.083  -1.677  1.00  1.00           C
ATOM    568  CG  ASN D   5       7.175  -9.084  -0.553  1.00  1.00           C
ATOM    569  OD1 ASN D   5       6.222  -9.862  -0.585  1.00  1.00           O
ATOM    570  ND2 ASN D   5       8.064  -9.057   0.476  1.00  1.00           N
ATOM    571  C   ASN D   5       6.462  -6.063  -2.705  1.00  1.00           C
ATOM    572  O   ASN D   5       6.803  -6.282  -3.866  1.00  1.00           O
ATOM    573  N   CYS D   6       6.332  -4.816  -2.216  1.00  1.00           N
ATOM    574  CA  CYS D   6       6.573  -3.693  -3.073  1.00  1.00           C
ATOM    575  CB  CYS D   6       5.304  -2.874  -3.358  1.00  1.00           C
ATOM    576  SG  CYS D   6       3.985  -3.874  -4.106  1.00  1.00           S
ATOM    577  C   CYS D   6       7.497  -2.785  -2.352  1.00  1.00           C
ATOM    578  O   CYS D   6       7.435  -2.647  -1.131  1.00  1.00           O
ATOM    579  N   TYR D   7       8.411  -2.159  -3.103  1.00  1.00           N
ATOM    580  CA  TYR D   7       9.280  -1.224  -2.476  1.00  1.00           C
ATOM    581  CB  TYR D   7      10.766  -1.624  -2.511  1.00  1.00           C
ATOM    582  CG  TYR D   7      11.518  -0.503  -1.883  1.00  1.00           C
ATOM    583  CD1 TYR D   7      11.735  -0.482  -0.525  1.00  1.00           C
ATOM    584  CD2 TYR D   7      11.990   0.537  -2.652  1.00  1.00           C
ATOM    585  CE1 TYR D   7      12.421   0.558   0.053  1.00  1.00           C
ATOM    586  CE2 TYR D   7      12.675   1.578  -2.077  1.00  1.00           C
ATOM    587  CZ  TYR D   7      12.892   1.589  -0.721  1.00  1.00           C
ATOM    588  OH  TYR D   7      13.594   2.656  -0.125  1.00  1.00           O
ATOM    589  C   TYR D   7       9.145   0.045  -3.235  1.00  1.00           C
ATOM    590  O   TYR D   7       9.149   0.039  -4.465  1.00  1.00           O
ATOM    591  N   VAL D   8       9.001   1.176  -2.519  1.00  1.00           N
ATOM    592  CA  VAL D   8       8.859   2.394  -3.252  1.00  1.00           C
ATOM    593  CB  VAL D   8       7.446   2.901  -3.288  1.00  1.00           C
ATOM    594  CG1 VAL D   8       7.423   4.233  -4.056  1.00  1.00           C
ATOM    595  CG2 VAL D   8       6.541   1.812  -3.892  1.00  1.00           C
ATOM    596  C   VAL D   8       9.681   3.447  -2.623  1.00  1.00           C
ATOM    597  O   VAL D   8       9.829   3.508  -1.402  1.00  1.00           O
ATOM    598  N   SER D   9      10.270   4.303  -3.473  1.00  1.00           N
ATOM    599  CA  SER D   9      11.008   5.383  -2.924  1.00  1.00           C
ATOM    600  CB  SER D   9      12.471   5.034  -2.611  1.00  1.00           C
ATOM    601  OG  SER D   9      13.133   6.165  -2.063  1.00  1.00           O
ATOM    602  C   SER D   9      11.045   6.475  -3.912  1.00  1.00           C
ATOM    603  O   SER D   9      11.278   6.258  -5.099  1.00  1.00           O
ATOM    604  N   GLY D  10      10.793   7.693  -3.426  1.00  1.00           N
ATOM    605  CA  GLY D  10      10.983   8.808  -4.281  1.00  1.00           C
ATOM    606  C   GLY D  10       9.723   9.232  -4.897  1.00  1.00           C
ATOM    607  O   GLY D  10       8.970   8.433  -5.451  1.00  1.00           O
ATOM    608  N   PHE D  11       9.508  10.555  -4.855  1.00  1.00           N
ATOM    609  CA  PHE D  11       8.312  11.068  -5.413  1.00  1.00           C
ATOM    610  CB  PHE D  11       7.109  11.013  -4.453  1.00  1.00           C
ATOM    611  CG  PHE D  11       6.655   9.605  -4.258  1.00  1.00           C
ATOM    612  CD1 PHE D  11       7.254   8.761  -3.351  1.00  1.00           C
ATOM    613  CD2 PHE D  11       5.586   9.136  -4.980  1.00  1.00           C
ATOM    614  CE1 PHE D  11       6.804   7.470  -3.195  1.00  1.00           C
ATOM    615  CE2 PHE D  11       5.129   7.850  -4.830  1.00  1.00           C
ATOM    616  CZ  PHE D  11       5.743   7.010  -3.935  1.00  1.00           C
ATOM    617  C   PHE D  11       8.489  12.519  -5.717  1.00  1.00           C
ATOM    618  O   PHE D  11       9.499  13.145  -5.407  1.00  1.00           O
ATOM    619  N   HIS D  12       7.444  13.046  -6.371  1.00  1.00           N
ATOM    620  CA  HIS D  12       7.160  14.383  -6.803  1.00  1.00           C
ATOM    621  ND1 HIS D  12       9.821  16.310  -7.136  1.00  1.00           N
ATOM    622  CG  HIS D  12       9.415  15.109  -7.675  1.00  1.00           C
ATOM    623  CB  HIS D  12       7.985  14.807  -8.030  1.00  1.00           C
ATOM    624  NE2 HIS D  12      11.643  15.046  -7.303  1.00  1.00           N
ATOM    625  CD2 HIS D  12      10.541  14.348  -7.771  1.00  1.00           C
ATOM    626  CE1 HIS D  12      11.160  16.218  -6.932  1.00  1.00           C
ATOM    627  C   HIS D  12       5.720  14.175  -7.166  1.00  1.00           C
ATOM    628  O   HIS D  12       5.047  13.522  -6.373  1.00  1.00           O
ATOM    629  N   PRO D  13       5.129  14.627  -8.236  1.00  1.00           N
ATOM    630  CA  PRO D  13       3.780  14.170  -8.421  1.00  1.00           C
ATOM    631  CD  PRO D  13       5.291  15.976  -8.745  1.00  1.00           C
ATOM    632  CB  PRO D  13       3.168  15.059  -9.511  1.00  1.00           C
ATOM    633  CG  PRO D  13       4.318  16.004  -9.936  1.00  1.00           C
ATOM    634  C   PRO D  13       3.842  12.705  -8.705  1.00  1.00           C
ATOM    635  O   PRO D  13       4.598  12.322  -9.593  1.00  1.00           O
ATOM    636  N   SER D  14       3.066  11.864  -7.990  1.00  1.00           N
ATOM    637  CA  SER D  14       3.221  10.469  -8.280  1.00  1.00           C
ATOM    638  CB  SER D  14       4.438   9.834  -7.592  1.00  1.00           C
ATOM    639  OG  SER D  14       4.535   8.455  -7.919  1.00  1.00           O
ATOM    640  C   SER D  14       2.014   9.690  -7.917  1.00  1.00           C
ATOM    641  O   SER D  14       1.274  10.023  -6.995  1.00  1.00           O
ATOM    642  N   ASP D  15       1.787   8.613  -8.692  1.00  1.00           N
ATOM    643  CA  ASP D  15       0.703   7.726  -8.430  1.00  1.00           C
ATOM    644  CB  ASP D  15      -0.414   7.745  -9.496  1.00  1.00           C
ATOM    645  CG  ASP D  15       0.179   7.378 -10.845  1.00  1.00           C
ATOM    646  OD1 ASP D  15       1.265   7.925 -11.168  1.00  1.00           O
ATOM    647  OD2 ASP D  15      -0.447   6.564 -11.573  1.00  1.00           O
ATOM    648  C   ASP D  15       1.271   6.333  -8.346  1.00  1.00           C
ATOM    649  O   ASP D  15       1.828   5.816  -9.314  1.00  1.00           O
ATOM    650  N   ILE D  16       1.182   5.688  -7.161  1.00  1.00           N
ATOM    651  CA  ILE D  16       1.681   4.343  -7.053  1.00  1.00           C
ATOM    652  CB  ILE D  16       2.649   4.139  -5.920  1.00  1.00           C
ATOM    653  CG1 ILE D  16       1.991   4.410  -4.560  1.00  1.00           C
ATOM    654  CG2 ILE D  16       3.877   5.022  -6.198  1.00  1.00           C
ATOM    655  CD1 ILE D  16       2.836   3.921  -3.389  1.00  1.00           C
ATOM    656  C   ILE D  16       0.482   3.453  -6.894  1.00  1.00           C
ATOM    657  O   ILE D  16      -0.237   3.541  -5.900  1.00  1.00           O
ATOM    658  N   GLU D  17       0.201   2.590  -7.899  1.00  1.00           N
ATOM    659  CA  GLU D  17      -0.956   1.743  -7.775  1.00  1.00           C
ATOM    660  CB  GLU D  17      -1.939   1.803  -8.957  1.00  1.00           C
ATOM    661  CG  GLU D  17      -3.163   0.916  -8.708  1.00  1.00           C
ATOM    662  CD  GLU D  17      -4.115   1.012  -9.890  1.00  1.00           C
ATOM    663  OE1 GLU D  17      -3.658   0.813 -11.049  1.00  1.00           O
ATOM    664  OE2 GLU D  17      -5.318   1.288  -9.643  1.00  1.00           O
ATOM    665  C   GLU D  17      -0.506   0.313  -7.658  1.00  1.00           C
ATOM    666  O   GLU D  17      -0.096  -0.294  -8.646  1.00  1.00           O
ATOM    667  N   VAL D  18      -0.564  -0.260  -6.433  1.00  1.00           N
ATOM    668  CA  VAL D  18      -0.299  -1.661  -6.228  1.00  1.00           C
ATOM    669  CB  VAL D  18       0.754  -1.936  -5.184  1.00  1.00           C
ATOM    670  CG1 VAL D  18       2.093  -1.414  -5.731  1.00  1.00           C
ATOM    671  CG2 VAL D  18       0.366  -1.279  -3.848  1.00  1.00           C
ATOM    672  C   VAL D  18      -1.627  -2.205  -5.784  1.00  1.00           C
ATOM    673  O   VAL D  18      -2.159  -1.822  -4.742  1.00  1.00           O
ATOM    674  N   ASP D  19      -2.230  -3.098  -6.591  1.00  1.00           N
ATOM    675  CA  ASP D  19      -3.534  -3.598  -6.258  1.00  1.00           C
ATOM    676  CB  ASP D  19      -4.533  -3.545  -7.427  1.00  1.00           C
ATOM    677  CG  ASP D  19      -4.885  -2.090  -7.695  1.00  1.00           C
ATOM    678  OD1 ASP D  19      -4.568  -1.232  -6.828  1.00  1.00           O
ATOM    679  OD2 ASP D  19      -5.481  -1.822  -8.772  1.00  1.00           O
ATOM    680  C   ASP D  19      -3.380  -5.021  -5.893  1.00  1.00           C
ATOM    681  O   ASP D  19      -2.398  -5.674  -6.244  1.00  1.00           O
ATOM    682  N   LEU D  20      -4.368  -5.520  -5.143  1.00  1.00           N
ATOM    683  CA  LEU D  20      -4.361  -6.880  -4.737  1.00  1.00           C
ATOM    684  CB  LEU D  20      -4.503  -7.067  -3.220  1.00  1.00           C
ATOM    685  CG  LEU D  20      -3.344  -6.461  -2.410  1.00  1.00           C
ATOM    686  CD1 LEU D  20      -2.018  -7.173  -2.725  1.00  1.00           C
ATOM    687  CD2 LEU D  20      -3.276  -4.934  -2.581  1.00  1.00           C
ATOM    688  C   LEU D  20      -5.575  -7.491  -5.341  1.00  1.00           C
ATOM    689  O   LEU D  20      -6.029  -7.086  -6.410  1.00  1.00           O
ATOM    690  N   LEU D  21      -6.124  -8.513  -4.662  1.00  1.00           N
ATOM    691  CA  LEU D  21      -7.275  -9.170  -5.189  1.00  1.00           C
ATOM    692  CB  LEU D  21      -7.632 -10.481  -4.464  1.00  1.00           C
ATOM    693  CG  LEU D  21      -6.574 -11.580  -4.686  1.00  1.00           C
ATOM    694  CD1 LEU D  21      -5.213 -11.171  -4.097  1.00  1.00           C
ATOM    695  CD2 LEU D  21      -7.059 -12.950  -4.185  1.00  1.00           C
ATOM    696  C   LEU D  21      -8.450  -8.246  -5.171  1.00  1.00           C
ATOM    697  O   LEU D  21      -8.713  -7.564  -4.180  1.00  1.00           O
ATOM    698  N   LYS D  22      -9.171  -8.199  -6.312  1.00  1.00           N
ATOM    699  CA  LYS D  22     -10.344  -7.389  -6.460  1.00  1.00           C
ATOM    700  CB  LYS D  22     -10.563  -6.846  -7.884  1.00  1.00           C
ATOM    701  CG  LYS D  22      -9.759  -5.580  -8.193  1.00  1.00           C
ATOM    702  CD  LYS D  22     -10.185  -4.383  -7.339  1.00  1.00           C
ATOM    703  CE  LYS D  22      -9.336  -3.128  -7.554  1.00  1.00           C
ATOM    704  NZ  LYS D  22      -7.989  -3.327  -6.981  1.00  1.00           N
ATOM    705  C   LYS D  22     -11.535  -8.262  -6.116  1.00  1.00           C
ATOM    706  O   LYS D  22     -12.421  -8.421  -6.999  1.00  1.00           O
ATOM    707  OXT LYS D  22     -11.575  -8.776  -4.967  1.00  1.00           O
TER     708      LYS D  22 
ATOM    709  N   SER E   1       3.036 -18.940  -3.500  1.00  1.00           N
ATOM    710  CA  SER E   1       4.243 -18.287  -2.943  1.00  1.00           C
ATOM    711  CB  SER E   1       5.506 -18.757  -3.696  1.00  1.00           C
ATOM    712  OG  SER E   1       5.414 -18.452  -5.079  1.00  1.00           O
ATOM    713  C   SER E   1       4.143 -16.799  -2.988  1.00  1.00           C
ATOM    714  O   SER E   1       3.331 -16.206  -2.280  1.00  1.00           O
ATOM    715  N   ASN E   2       4.974 -16.149  -3.824  1.00  1.00           N
ATOM    716  CA  ASN E   2       4.934 -14.719  -3.852  1.00  1.00           C
ATOM    717  CB  ASN E   2       6.324 -14.051  -3.876  1.00  1.00           C
ATOM    718  CG  ASN E   2       6.983 -14.174  -2.511  1.00  1.00           C
ATOM    719  OD1 ASN E   2       6.649 -15.050  -1.718  1.00  1.00           O
ATOM    720  ND2 ASN E   2       7.949 -13.259  -2.230  1.00  1.00           N
ATOM    721  C   ASN E   2       4.252 -14.255  -5.099  1.00  1.00           C
ATOM    722  O   ASN E   2       4.622 -14.653  -6.203  1.00  1.00           O
ATOM    723  N   PHE E   3       3.198 -13.422  -4.953  1.00  1.00           N
ATOM    724  CA  PHE E   3       2.553 -12.922  -6.132  1.00  1.00           C
ATOM    725  CB  PHE E   3       1.163 -12.318  -5.869  1.00  1.00           C
ATOM    726  CG  PHE E   3       0.324 -13.485  -5.472  1.00  1.00           C
ATOM    727  CD1 PHE E   3      -0.203 -14.314  -6.436  1.00  1.00           C
ATOM    728  CD2 PHE E   3       0.091 -13.776  -4.147  1.00  1.00           C
ATOM    729  CE1 PHE E   3      -0.967 -15.405  -6.094  1.00  1.00           C
ATOM    730  CE2 PHE E   3      -0.674 -14.863  -3.798  1.00  1.00           C
ATOM    731  CZ  PHE E   3      -1.206 -15.678  -4.769  1.00  1.00           C
ATOM    732  C   PHE E   3       3.428 -11.939  -6.860  1.00  1.00           C
ATOM    733  O   PHE E   3       3.744 -12.155  -8.028  1.00  1.00           O
ATOM    734  N   LEU E   4       3.897 -10.861  -6.185  1.00  1.00           N
ATOM    735  CA  LEU E   4       4.700  -9.888  -6.883  1.00  1.00           C
ATOM    736  CB  LEU E   4       3.917  -8.724  -7.526  1.00  1.00           C
ATOM    737  CG  LEU E   4       3.251  -9.031  -8.884  1.00  1.00           C
ATOM    738  CD1 LEU E   4       4.310  -9.361  -9.950  1.00  1.00           C
ATOM    739  CD2 LEU E   4       2.135 -10.080  -8.783  1.00  1.00           C
ATOM    740  C   LEU E   4       5.709  -9.256  -5.988  1.00  1.00           C
ATOM    741  O   LEU E   4       5.511  -9.130  -4.781  1.00  1.00           O
ATOM    742  N   ASN E   5       6.850  -8.874  -6.597  1.00  1.00           N
ATOM    743  CA  ASN E   5       7.867  -8.120  -5.929  1.00  1.00           C
ATOM    744  CB  ASN E   5       9.147  -8.928  -5.648  1.00  1.00           C
ATOM    745  CG  ASN E   5       8.807 -10.062  -4.686  1.00  1.00           C
ATOM    746  OD1 ASN E   5       8.408 -11.148  -5.104  1.00  1.00           O
ATOM    747  ND2 ASN E   5       8.977  -9.812  -3.360  1.00  1.00           N
ATOM    748  C   ASN E   5       8.228  -7.052  -6.892  1.00  1.00           C
ATOM    749  O   ASN E   5       8.617  -7.336  -8.023  1.00  1.00           O
ATOM    750  N   CYS E   6       8.097  -5.784  -6.483  1.00  1.00           N
ATOM    751  CA  CYS E   6       8.442  -4.789  -7.441  1.00  1.00           C
ATOM    752  CB  CYS E   6       7.228  -4.024  -7.996  1.00  1.00           C
ATOM    753  SG  CYS E   6       6.117  -5.096  -8.960  1.00  1.00           S
ATOM    754  C   CYS E   6       9.345  -3.805  -6.790  1.00  1.00           C
ATOM    755  O   CYS E   6       9.166  -3.443  -5.629  1.00  1.00           O
ATOM    756  N   TYR E   7      10.369  -3.364  -7.540  1.00  1.00           N
ATOM    757  CA  TYR E   7      11.245  -2.348  -7.056  1.00  1.00           C
ATOM    758  CB  TYR E   7      12.742  -2.653  -7.244  1.00  1.00           C
ATOM    759  CG  TYR E   7      13.477  -1.408  -6.884  1.00  1.00           C
ATOM    760  CD1 TYR E   7      13.828  -1.154  -5.579  1.00  1.00           C
ATOM    761  CD2 TYR E   7      13.796  -0.481  -7.851  1.00  1.00           C
ATOM    762  CE1 TYR E   7      14.500  -0.002  -5.246  1.00  1.00           C
ATOM    763  CE2 TYR E   7      14.469   0.674  -7.529  1.00  1.00           C
ATOM    764  CZ  TYR E   7      14.819   0.913  -6.223  1.00  1.00           C
ATOM    765  OH  TYR E   7      15.509   2.097  -5.886  1.00  1.00           O
ATOM    766  C   TYR E   7      10.927  -1.157  -7.890  1.00  1.00           C
ATOM    767  O   TYR E   7      10.969  -1.217  -9.117  1.00  1.00           O
ATOM    768  N   VAL E   8      10.573  -0.038  -7.234  1.00  1.00           N
ATOM    769  CA  VAL E   8      10.238   1.141  -7.970  1.00  1.00           C
ATOM    770  CB  VAL E   8       8.880   1.710  -7.654  1.00  1.00           C
ATOM    771  CG1 VAL E   8       7.812   0.663  -8.015  1.00  1.00           C
ATOM    772  CG2 VAL E   8       8.854   2.159  -6.187  1.00  1.00           C
ATOM    773  C   VAL E   8      11.250   2.159  -7.610  1.00  1.00           C
ATOM    774  O   VAL E   8      12.006   1.997  -6.653  1.00  1.00           O
ATOM    775  N   SER E   9      11.301   3.240  -8.397  1.00  1.00           N
ATOM    776  CA  SER E   9      12.310   4.208  -8.143  1.00  1.00           C
ATOM    777  CB  SER E   9      13.405   4.223  -9.220  1.00  1.00           C
ATOM    778  OG  SER E   9      14.064   2.965  -9.252  1.00  1.00           O
ATOM    779  C   SER E   9      11.680   5.547  -8.138  1.00  1.00           C
ATOM    780  O   SER E   9      10.471   5.684  -7.973  1.00  1.00           O
ATOM    781  N   GLY E  10      12.523   6.578  -8.286  1.00  1.00           N
ATOM    782  CA  GLY E  10      12.064   7.925  -8.216  1.00  1.00           C
ATOM    783  C   GLY E  10      11.303   8.273  -9.435  1.00  1.00           C
ATOM    784  O   GLY E  10      11.351   7.574 -10.446  1.00  1.00           O
ATOM    785  N   PHE E  11      10.562   9.394  -9.344  1.00  1.00           N
ATOM    786  CA  PHE E  11       9.789   9.824 -10.460  1.00  1.00           C
ATOM    787  CB  PHE E  11       8.360   9.257 -10.498  1.00  1.00           C
ATOM    788  CG  PHE E  11       8.437   7.792 -10.751  1.00  1.00           C
ATOM    789  CD1 PHE E  11       8.428   7.300 -12.036  1.00  1.00           C
ATOM    790  CD2 PHE E  11       8.517   6.908  -9.703  1.00  1.00           C
ATOM    791  CE1 PHE E  11       8.500   5.947 -12.275  1.00  1.00           C
ATOM    792  CE2 PHE E  11       8.588   5.556  -9.947  1.00  1.00           C
ATOM    793  CZ  PHE E  11       8.578   5.065 -11.227  1.00  1.00           C
ATOM    794  C   PHE E  11       9.647  11.310 -10.426  1.00  1.00           C
ATOM    795  O   PHE E  11      10.081  11.989  -9.496  1.00  1.00           O
ATOM    796  N   HIS E  12       9.035  11.822 -11.507  1.00  1.00           N
ATOM    797  CA  HIS E  12       8.681  13.185 -11.774  1.00  1.00           C
ATOM    798  ND1 HIS E  12      11.835  13.945 -13.836  1.00  1.00           N
ATOM    799  CG  HIS E  12      10.934  13.715 -12.819  1.00  1.00           C
ATOM    800  CB  HIS E  12       9.443  13.711 -13.005  1.00  1.00           C
ATOM    801  NE2 HIS E  12      13.029  13.617 -11.988  1.00  1.00           N
ATOM    802  CD2 HIS E  12      11.679  13.517 -11.698  1.00  1.00           C
ATOM    803  CE1 HIS E  12      13.073  13.875 -13.283  1.00  1.00           C
ATOM    804  C   HIS E  12       7.212  13.026 -12.059  1.00  1.00           C
ATOM    805  O   HIS E  12       6.562  12.452 -11.189  1.00  1.00           O
ATOM    806  N   PRO E  13       6.574  13.448 -13.132  1.00  1.00           N
ATOM    807  CA  PRO E  13       5.224  12.977 -13.276  1.00  1.00           C
ATOM    808  CD  PRO E  13       6.723  14.783 -13.697  1.00  1.00           C
ATOM    809  CB  PRO E  13       4.625  13.774 -14.431  1.00  1.00           C
ATOM    810  CG  PRO E  13       5.358  15.126 -14.324  1.00  1.00           C
ATOM    811  C   PRO E  13       5.342  11.501 -13.448  1.00  1.00           C
ATOM    812  O   PRO E  13       6.254  11.066 -14.149  1.00  1.00           O
ATOM    813  N   SER E  14       4.457  10.708 -12.814  1.00  1.00           N
ATOM    814  CA  SER E  14       4.664   9.289 -12.870  1.00  1.00           C
ATOM    815  CB  SER E  14       5.311   8.707 -11.600  1.00  1.00           C
ATOM    816  OG  SER E  14       4.414   8.830 -10.508  1.00  1.00           O
ATOM    817  C   SER E  14       3.364   8.599 -13.011  1.00  1.00           C
ATOM    818  O   SER E  14       2.305   9.220 -13.086  1.00  1.00           O
ATOM    819  N   ASP E  15       3.456   7.259 -13.105  1.00  1.00           N
ATOM    820  CA  ASP E  15       2.307   6.420 -13.198  1.00  1.00           C
ATOM    821  CB  ASP E  15       1.600   6.580 -14.557  1.00  1.00           C
ATOM    822  CG  ASP E  15       0.348   5.718 -14.613  1.00  1.00           C
ATOM    823  OD1 ASP E  15       0.097   4.958 -13.639  1.00  1.00           O
ATOM    824  OD2 ASP E  15      -0.377   5.811 -15.638  1.00  1.00           O
ATOM    825  C   ASP E  15       2.810   5.023 -13.105  1.00  1.00           C
ATOM    826  O   ASP E  15       3.334   4.485 -14.080  1.00  1.00           O
ATOM    827  N   ILE E  16       2.683   4.404 -11.916  1.00  1.00           N
ATOM    828  CA  ILE E  16       3.138   3.056 -11.762  1.00  1.00           C
ATOM    829  CB  ILE E  16       4.093   2.886 -10.614  1.00  1.00           C
ATOM    830  CG1 ILE E  16       5.394   3.667 -10.885  1.00  1.00           C
ATOM    831  CG2 ILE E  16       4.317   1.380 -10.404  1.00  1.00           C
ATOM    832  CD1 ILE E  16       5.222   5.185 -10.922  1.00  1.00           C
ATOM    833  C   ILE E  16       1.928   2.212 -11.525  1.00  1.00           C
ATOM    834  O   ILE E  16       1.162   2.459 -10.593  1.00  1.00           O
ATOM    835  N   GLU E  17       1.719   1.193 -12.388  1.00  1.00           N
ATOM    836  CA  GLU E  17       0.542   0.383 -12.253  1.00  1.00           C
ATOM    837  CB  GLU E  17      -0.425   0.523 -13.443  1.00  1.00           C
ATOM    838  CG  GLU E  17      -1.041   1.919 -13.582  1.00  1.00           C
ATOM    839  CD  GLU E  17      -1.880   1.946 -14.854  1.00  1.00           C
ATOM    840  OE1 GLU E  17      -1.275   1.909 -15.957  1.00  1.00           O
ATOM    841  OE2 GLU E  17      -3.136   2.007 -14.741  1.00  1.00           O
ATOM    842  C   GLU E  17       0.931  -1.048 -12.181  1.00  1.00           C
ATOM    843  O   GLU E  17       1.666  -1.555 -13.029  1.00  1.00           O
ATOM    844  N   VAL E  18       0.445  -1.732 -11.132  1.00  1.00           N
ATOM    845  CA  VAL E  18       0.666  -3.136 -11.033  1.00  1.00           C
ATOM    846  CB  VAL E  18       1.696  -3.508 -10.008  1.00  1.00           C
ATOM    847  CG1 VAL E  18       1.261  -2.949  -8.646  1.00  1.00           C
ATOM    848  CG2 VAL E  18       1.864  -5.036 -10.027  1.00  1.00           C
ATOM    849  C   VAL E  18      -0.634  -3.744 -10.631  1.00  1.00           C
ATOM    850  O   VAL E  18      -1.261  -3.314  -9.665  1.00  1.00           O
ATOM    851  N   ASP E  19      -1.081  -4.763 -11.388  1.00  1.00           N
ATOM    852  CA  ASP E  19      -2.318  -5.402 -11.057  1.00  1.00           C
ATOM    853  CB  ASP E  19      -3.348  -5.428 -12.198  1.00  1.00           C
ATOM    854  CG  ASP E  19      -3.950  -4.035 -12.298  1.00  1.00           C
ATOM    855  OD1 ASP E  19      -4.193  -3.422 -11.221  1.00  1.00           O
ATOM    856  OD2 ASP E  19      -4.170  -3.562 -13.445  1.00  1.00           O
ATOM    857  C   ASP E  19      -2.033  -6.808 -10.680  1.00  1.00           C
ATOM    858  O   ASP E  19      -1.250  -7.506 -11.320  1.00  1.00           O
ATOM    859  N   LEU E  20      -2.674  -7.244  -9.585  1.00  1.00           N
ATOM    860  CA  LEU E  20      -2.563  -8.589  -9.125  1.00  1.00           C
ATOM    861  CB  LEU E  20      -2.564  -8.740  -7.598  1.00  1.00           C
ATOM    862  CG  LEU E  20      -1.349  -8.118  -6.896  1.00  1.00           C
ATOM    863  CD1 LEU E  20      -1.352  -8.473  -5.400  1.00  1.00           C
ATOM    864  CD2 LEU E  20      -0.037  -8.472  -7.611  1.00  1.00           C
ATOM    865  C   LEU E  20      -3.820  -9.244  -9.576  1.00  1.00           C
ATOM    866  O   LEU E  20      -4.322  -8.980 -10.668  1.00  1.00           O
ATOM    867  N   LEU E  21      -4.359 -10.129  -8.726  1.00  1.00           N
ATOM    868  CA  LEU E  21      -5.574 -10.786  -9.075  1.00  1.00           C
ATOM    869  CB  LEU E  21      -6.060 -11.786  -8.007  1.00  1.00           C
ATOM    870  CG  LEU E  21      -5.070 -12.934  -7.742  1.00  1.00           C
ATOM    871  CD1 LEU E  21      -5.605 -13.907  -6.675  1.00  1.00           C
ATOM    872  CD2 LEU E  21      -4.676 -13.636  -9.051  1.00  1.00           C
ATOM    873  C   LEU E  21      -6.622  -9.734  -9.211  1.00  1.00           C
ATOM    874  O   LEU E  21      -6.673  -8.789  -8.426  1.00  1.00           O
ATOM    875  N   LYS E  22      -7.473  -9.872 -10.247  1.00  1.00           N
ATOM    876  CA  LYS E  22      -8.518  -8.919 -10.496  1.00  1.00           C
ATOM    877  CB  LYS E  22      -8.679  -8.563 -11.985  1.00  1.00           C
ATOM    878  CG  LYS E  22      -7.484  -7.805 -12.567  1.00  1.00           C
ATOM    879  CD  LYS E  22      -7.493  -7.714 -14.095  1.00  1.00           C
ATOM    880  CE  LYS E  22      -6.275  -6.984 -14.666  1.00  1.00           C
ATOM    881  NZ  LYS E  22      -5.095  -7.881 -14.660  1.00  1.00           N
ATOM    882  C   LYS E  22      -9.834  -9.549 -10.056  1.00  1.00           C
ATOM    883  O   LYS E  22     -10.875  -8.838 -10.110  1.00  1.00           O
ATOM    884  OXT LYS E  22      -9.818 -10.747  -9.666  1.00  1.00           O
TER     885      LYS E  22 
END
