# Supplementary material for: Integrative modeling of diverse protein-peptide systems using CABS-dock
Source: PLoS Comput Biol. 2023 Jul 5;19(7):e1011275. doi: 10.1371/journal.pcbi.1011275 (PMC10351741; doi:10.1371/journal.pcbi.1011275)
Supplement: S1 File — Files in pdb format containing atomic coordinates of the structures obtained in this study: the highest-scored amyloid models and 10 examples of the docked peptide for each enzyme-substrate complex. (ZIP) [file pcbi.1011275.s006.zip › protofilament_2e8d _models/2e8d_best_pca.pdb]

EXPDTA    THEORETICAL MODEL, MODELLER 10.4 2023/04/05 17:15:02
ATOM      1  N   SER A   1      -4.730 -12.038  12.984  1.00  1.00           N
ATOM      2  CA  SER A   1      -3.819 -11.410  13.967  1.00  1.00           C
ATOM      3  CB  SER A   1      -2.354 -11.726  13.618  1.00  1.00           C
ATOM      4  OG  SER A   1      -2.108 -13.120  13.726  1.00  1.00           O
ATOM      5  C   SER A   1      -3.980  -9.931  13.951  1.00  1.00           C
ATOM      6  O   SER A   1      -4.932  -9.393  14.515  1.00  1.00           O
ATOM      7  N   ASN A   2      -3.046  -9.227  13.283  1.00  1.00           N
ATOM      8  CA  ASN A   2      -3.135  -7.800  13.285  1.00  1.00           C
ATOM      9  CB  ASN A   2      -1.815  -7.092  13.648  1.00  1.00           C
ATOM     10  CG  ASN A   2      -0.744  -7.503  12.652  1.00  1.00           C
ATOM     11  OD1 ASN A   2      -0.028  -8.481  12.866  1.00  1.00           O
ATOM     12  ND2 ASN A   2      -0.633  -6.746  11.527  1.00  1.00           N
ATOM     13  C   ASN A   2      -3.585  -7.300  11.966  1.00  1.00           C
ATOM     14  O   ASN A   2      -3.060  -7.673  10.918  1.00  1.00           O
ATOM     15  N   PHE A   3      -4.619  -6.441  12.003  1.00  1.00           N
ATOM     16  CA  PHE A   3      -5.135  -5.889  10.797  1.00  1.00           C
ATOM     17  CB  PHE A   3      -6.364  -4.984  10.999  1.00  1.00           C
ATOM     18  CG  PHE A   3      -7.544  -5.792  11.415  1.00  1.00           C
ATOM     19  CD1 PHE A   3      -8.390  -6.320  10.467  1.00  1.00           C
ATOM     20  CD2 PHE A   3      -7.809  -6.016  12.744  1.00  1.00           C
ATOM     21  CE1 PHE A   3      -9.485  -7.062  10.841  1.00  1.00           C
ATOM     22  CE2 PHE A   3      -8.904  -6.757  13.123  1.00  1.00           C
ATOM     23  CZ  PHE A   3      -9.746  -7.283  12.172  1.00  1.00           C
ATOM     24  C   PHE A   3      -4.114  -5.010  10.157  1.00  1.00           C
ATOM     25  O   PHE A   3      -3.764  -5.214   8.996  1.00  1.00           O
ATOM     26  N   LEU A   4      -3.578  -4.020  10.904  1.00  1.00           N
ATOM     27  CA  LEU A   4      -2.740  -3.086  10.209  1.00  1.00           C
ATOM     28  CB  LEU A   4      -3.495  -1.845   9.718  1.00  1.00           C
ATOM     29  CG  LEU A   4      -4.451  -2.180   8.574  1.00  1.00           C
ATOM     30  CD1 LEU A   4      -5.200  -0.932   8.077  1.00  1.00           C
ATOM     31  CD2 LEU A   4      -3.682  -2.925   7.474  1.00  1.00           C
ATOM     32  C   LEU A   4      -1.632  -2.566  11.037  1.00  1.00           C
ATOM     33  O   LEU A   4      -1.734  -2.412  12.254  1.00  1.00           O
ATOM     34  N   ASN A   5      -0.514  -2.303  10.341  1.00  1.00           N
ATOM     35  CA  ASN A   5       0.597  -1.634  10.922  1.00  1.00           C
ATOM     36  CB  ASN A   5       1.816  -2.544  11.154  1.00  1.00           C
ATOM     37  CG  ASN A   5       1.468  -3.496  12.289  1.00  1.00           C
ATOM     38  OD1 ASN A   5       0.951  -3.083  13.326  1.00  1.00           O
ATOM     39  ND2 ASN A   5       1.750  -4.810  12.086  1.00  1.00           N
ATOM     40  C   ASN A   5       0.994  -0.592   9.922  1.00  1.00           C
ATOM     41  O   ASN A   5       1.617  -0.900   8.908  1.00  1.00           O
ATOM     42  N   CYS A   6       0.625   0.680  10.171  1.00  1.00           N
ATOM     43  CA  CYS A   6       1.010   1.738   9.280  1.00  1.00           C
ATOM     44  CB  CYS A   6      -0.168   2.608   8.809  1.00  1.00           C
ATOM     45  SG  CYS A   6      -1.396   1.668   7.854  1.00  1.00           S
ATOM     46  C   CYS A   6       1.888   2.607  10.095  1.00  1.00           C
ATOM     47  O   CYS A   6       1.514   3.043  11.184  1.00  1.00           O
ATOM     48  N   TYR A   7       3.098   2.871   9.593  1.00  1.00           N
ATOM     49  CA  TYR A   7       3.965   3.695  10.362  1.00  1.00           C
ATOM     50  CB  TYR A   7       5.341   3.065  10.623  1.00  1.00           C
ATOM     51  CG  TYR A   7       6.160   4.070  11.354  1.00  1.00           C
ATOM     52  CD1 TYR A   7       5.903   4.356  12.675  1.00  1.00           C
ATOM     53  CD2 TYR A   7       7.195   4.717  10.720  1.00  1.00           C
ATOM     54  CE1 TYR A   7       6.662   5.282  13.352  1.00  1.00           C
ATOM     55  CE2 TYR A   7       7.959   5.643  11.391  1.00  1.00           C
ATOM     56  CZ  TYR A   7       7.691   5.927  12.708  1.00  1.00           C
ATOM     57  OH  TYR A   7       8.473   6.875  13.399  1.00  1.00           O
ATOM     58  C   TYR A   7       4.164   4.936   9.578  1.00  1.00           C
ATOM     59  O   TYR A   7       4.460   4.883   8.386  1.00  1.00           O
ATOM     60  N   VAL A   8       3.995   6.103  10.224  1.00  1.00           N
ATOM     61  CA  VAL A   8       4.094   7.255   9.396  1.00  1.00           C
ATOM     62  CB  VAL A   8       2.749   7.751   8.943  1.00  1.00           C
ATOM     63  CG1 VAL A   8       1.980   8.265  10.172  1.00  1.00           C
ATOM     64  CG2 VAL A   8       2.940   8.799   7.834  1.00  1.00           C
ATOM     65  C   VAL A   8       4.759   8.376  10.103  1.00  1.00           C
ATOM     66  O   VAL A   8       4.821   8.426  11.331  1.00  1.00           O
ATOM     67  N   SER A   9       5.304   9.299   9.289  1.00  1.00           N
ATOM     68  CA  SER A   9       5.909  10.479   9.805  1.00  1.00           C
ATOM     69  CB  SER A   9       7.391  10.295  10.176  1.00  1.00           C
ATOM     70  OG  SER A   9       8.154   9.996   9.017  1.00  1.00           O
ATOM     71  C   SER A   9       5.848  11.526   8.738  1.00  1.00           C
ATOM     72  O   SER A   9       5.759  11.215   7.551  1.00  1.00           O
ATOM     73  N   GLY A  10       5.878  12.808   9.152  1.00  1.00           N
ATOM     74  CA  GLY A  10       5.907  13.900   8.221  1.00  1.00           C
ATOM     75  C   GLY A  10       4.533  14.424   8.009  1.00  1.00           C
ATOM     76  O   GLY A  10       3.554  13.679   8.038  1.00  1.00           O
ATOM     77  N   PHE A  11       4.431  15.751   7.784  1.00  1.00           N
ATOM     78  CA  PHE A  11       3.131  16.290   7.551  1.00  1.00           C
ATOM     79  CB  PHE A  11       2.181  16.064   8.739  1.00  1.00           C
ATOM     80  CG  PHE A  11       2.867  16.604   9.946  1.00  1.00           C
ATOM     81  CD1 PHE A  11       2.728  17.920  10.324  1.00  1.00           C
ATOM     82  CD2 PHE A  11       3.670  15.781  10.702  1.00  1.00           C
ATOM     83  CE1 PHE A  11       3.374  18.399  11.441  1.00  1.00           C
ATOM     84  CE2 PHE A  11       4.318  16.256  11.817  1.00  1.00           C
ATOM     85  CZ  PHE A  11       4.173  17.570  12.191  1.00  1.00           C
ATOM     86  C   PHE A  11       3.198  17.756   7.273  1.00  1.00           C
ATOM     87  O   PHE A  11       4.202  18.433   7.491  1.00  1.00           O
ATOM     88  N   HIS A  12       2.062  18.237   6.744  1.00  1.00           N
ATOM     89  CA  HIS A  12       1.683  19.561   6.349  1.00  1.00           C
ATOM     90  ND1 HIS A  12       4.274  21.587   5.816  1.00  1.00           N
ATOM     91  CG  HIS A  12       3.851  20.382   5.300  1.00  1.00           C
ATOM     92  CB  HIS A  12       2.410  20.032   5.075  1.00  1.00           C
ATOM     93  NE2 HIS A  12       6.104  20.394   5.410  1.00  1.00           N
ATOM     94  CD2 HIS A  12       4.983  19.665   5.058  1.00  1.00           C
ATOM     95  CE1 HIS A  12       5.629  21.541   5.860  1.00  1.00           C
ATOM     96  C   HIS A  12       0.244  19.287   6.048  1.00  1.00           C
ATOM     97  O   HIS A  12      -0.337  18.497   6.790  1.00  1.00           O
ATOM     98  N   PRO A  13      -0.422  19.832   5.070  1.00  1.00           N
ATOM     99  CA  PRO A  13      -1.771  19.359   4.940  1.00  1.00           C
ATOM    100  CD  PRO A  13      -0.328  21.248   4.746  1.00  1.00           C
ATOM    101  CB  PRO A  13      -2.466  20.335   4.000  1.00  1.00           C
ATOM    102  CG  PRO A  13      -1.741  21.664   4.290  1.00  1.00           C
ATOM    103  C   PRO A  13      -1.763  17.928   4.516  1.00  1.00           C
ATOM    104  O   PRO A  13      -1.036  17.600   3.580  1.00  1.00           O
ATOM    105  N   SER A  14      -2.544  17.054   5.191  1.00  1.00           N
ATOM    106  CA  SER A  14      -2.541  15.684   4.781  1.00  1.00           C
ATOM    107  CB  SER A  14      -1.222  14.952   5.094  1.00  1.00           C
ATOM    108  OG  SER A  14      -1.002  14.909   6.497  1.00  1.00           O
ATOM    109  C   SER A  14      -3.637  14.928   5.468  1.00  1.00           C
ATOM    110  O   SER A  14      -4.005  15.222   6.604  1.00  1.00           O
ATOM    111  N   ASP A  15      -4.202  13.930   4.756  1.00  1.00           N
ATOM    112  CA  ASP A  15      -5.168  13.037   5.326  1.00  1.00           C
ATOM    113  CB  ASP A  15      -6.565  13.096   4.679  1.00  1.00           C
ATOM    114  CG  ASP A  15      -6.492  12.695   3.212  1.00  1.00           C
ATOM    115  OD1 ASP A  15      -5.499  13.081   2.538  1.00  1.00           O
ATOM    116  OD2 ASP A  15      -7.443  12.017   2.738  1.00  1.00           O
ATOM    117  C   ASP A  15      -4.588  11.655   5.143  1.00  1.00           C
ATOM    118  O   ASP A  15      -4.308  11.233   4.022  1.00  1.00           O
ATOM    119  N   ILE A  16      -4.362  10.930   6.260  1.00  1.00           N
ATOM    120  CA  ILE A  16      -3.699   9.649   6.274  1.00  1.00           C
ATOM    121  CB  ILE A  16      -3.403   9.168   7.661  1.00  1.00           C
ATOM    122  CG1 ILE A  16      -2.542   7.896   7.601  1.00  1.00           C
ATOM    123  CG2 ILE A  16      -4.734   8.980   8.407  1.00  1.00           C
ATOM    124  CD1 ILE A  16      -2.032   7.428   8.964  1.00  1.00           C
ATOM    125  C   ILE A  16      -4.472   8.542   5.600  1.00  1.00           C
ATOM    126  O   ILE A  16      -3.883   7.762   4.857  1.00  1.00           O
ATOM    127  N   GLU A  17      -5.796   8.442   5.843  1.00  1.00           N
ATOM    128  CA  GLU A  17      -6.677   7.393   5.374  1.00  1.00           C
ATOM    129  CB  GLU A  17      -7.195   7.561   3.933  1.00  1.00           C
ATOM    130  CG  GLU A  17      -8.322   6.570   3.608  1.00  1.00           C
ATOM    131  CD  GLU A  17      -8.721   6.719   2.146  1.00  1.00           C
ATOM    132  OE1 GLU A  17      -7.951   7.356   1.380  1.00  1.00           O
ATOM    133  OE2 GLU A  17      -9.804   6.191   1.779  1.00  1.00           O
ATOM    134  C   GLU A  17      -6.087   6.013   5.489  1.00  1.00           C
ATOM    135  O   GLU A  17      -5.220   5.614   4.713  1.00  1.00           O
ATOM    136  N   VAL A  18      -6.568   5.249   6.497  1.00  1.00           N
ATOM    137  CA  VAL A  18      -6.277   3.850   6.673  1.00  1.00           C
ATOM    138  CB  VAL A  18      -5.403   3.552   7.854  1.00  1.00           C
ATOM    139  CG1 VAL A  18      -5.294   2.024   7.998  1.00  1.00           C
ATOM    140  CG2 VAL A  18      -4.051   4.262   7.659  1.00  1.00           C
ATOM    141  C   VAL A  18      -7.617   3.267   6.963  1.00  1.00           C
ATOM    142  O   VAL A  18      -8.255   3.624   7.954  1.00  1.00           O
ATOM    143  N   ASP A  19      -8.102   2.363   6.098  1.00  1.00           N
ATOM    144  CA  ASP A  19      -9.423   1.860   6.314  1.00  1.00           C
ATOM    145  CB  ASP A  19     -10.188   1.599   5.004  1.00  1.00           C
ATOM    146  CG  ASP A  19     -11.685   1.585   5.298  1.00  1.00           C
ATOM    147  OD1 ASP A  19     -12.067   1.892   6.458  1.00  1.00           O
ATOM    148  OD2 ASP A  19     -12.467   1.270   4.360  1.00  1.00           O
ATOM    149  C   ASP A  19      -9.337   0.579   7.066  1.00  1.00           C
ATOM    150  O   ASP A  19      -8.260   0.141   7.474  1.00  1.00           O
ATOM    151  N   LEU A  20     -10.512  -0.040   7.286  1.00  1.00           N
ATOM    152  CA  LEU A  20     -10.628  -1.283   7.975  1.00  1.00           C
ATOM    153  CB  LEU A  20     -11.393  -1.197   9.311  1.00  1.00           C
ATOM    154  CG  LEU A  20     -10.675  -0.382  10.401  1.00  1.00           C
ATOM    155  CD1 LEU A  20     -10.552   1.096  10.004  1.00  1.00           C
ATOM    156  CD2 LEU A  20     -11.338  -0.584  11.775  1.00  1.00           C
ATOM    157  C   LEU A  20     -11.403  -2.218   7.099  1.00  1.00           C
ATOM    158  O   LEU A  20     -11.402  -2.101   5.872  1.00  1.00           O
ATOM    159  N   LEU A  21     -12.080  -3.192   7.738  1.00  1.00           N
ATOM    160  CA  LEU A  21     -12.798  -4.236   7.063  1.00  1.00           C
ATOM    161  CB  LEU A  21     -13.352  -5.296   8.044  1.00  1.00           C
ATOM    162  CG  LEU A  21     -13.920  -6.602   7.429  1.00  1.00           C
ATOM    163  CD1 LEU A  21     -14.353  -7.566   8.544  1.00  1.00           C
ATOM    164  CD2 LEU A  21     -15.067  -6.375   6.428  1.00  1.00           C
ATOM    165  C   LEU A  21     -13.924  -3.682   6.248  1.00  1.00           C
ATOM    166  O   LEU A  21     -14.151  -4.133   5.127  1.00  1.00           O
ATOM    167  N   LYS A  22     -14.687  -2.711   6.775  1.00  1.00           N
ATOM    168  CA  LYS A  22     -15.787  -2.228   5.990  1.00  1.00           C
ATOM    169  CB  LYS A  22     -17.062  -2.007   6.825  1.00  1.00           C
ATOM    170  CG  LYS A  22     -16.883  -1.010   7.971  1.00  1.00           C
ATOM    171  CD  LYS A  22     -18.191  -0.660   8.685  1.00  1.00           C
ATOM    172  CE  LYS A  22     -18.643  -1.729   9.679  1.00  1.00           C
ATOM    173  NZ  LYS A  22     -19.858  -1.280  10.398  1.00  1.00           N
ATOM    174  C   LYS A  22     -15.374  -0.905   5.372  1.00  1.00           C
ATOM    175  O   LYS A  22     -15.035   0.029   6.144  1.00  1.00           O
ATOM    176  OXT LYS A  22     -15.394  -0.811   4.115  1.00  1.00           O
TER     177      LYS A  22 
ATOM    178  N   SER B   1      -3.324 -13.685  10.149  1.00  1.00           N
ATOM    179  CA  SER B   1      -1.983 -13.278   9.670  1.00  1.00           C
ATOM    180  CB  SER B   1      -1.756 -13.772   8.232  1.00  1.00           C
ATOM    181  OG  SER B   1      -1.730 -15.192   8.209  1.00  1.00           O
ATOM    182  C   SER B   1      -1.847 -11.796   9.689  1.00  1.00           C
ATOM    183  O   SER B   1      -2.423 -11.122  10.542  1.00  1.00           O
ATOM    184  N   ASN B   2      -1.064 -11.239   8.744  1.00  1.00           N
ATOM    185  CA  ASN B   2      -0.902  -9.821   8.780  1.00  1.00           C
ATOM    186  CB  ASN B   2       0.568  -9.366   8.884  1.00  1.00           C
ATOM    187  CG  ASN B   2       1.337  -9.887   7.678  1.00  1.00           C
ATOM    188  OD1 ASN B   2       1.536 -11.092   7.529  1.00  1.00           O
ATOM    189  ND2 ASN B   2       1.772  -8.956   6.787  1.00  1.00           N
ATOM    190  C   ASN B   2      -1.508  -9.194   7.569  1.00  1.00           C
ATOM    191  O   ASN B   2      -1.063  -9.404   6.441  1.00  1.00           O
ATOM    192  N   PHE B   3      -2.561  -8.382   7.777  1.00  1.00           N
ATOM    193  CA  PHE B   3      -3.193  -7.784   6.641  1.00  1.00           C
ATOM    194  CB  PHE B   3      -4.446  -6.958   6.987  1.00  1.00           C
ATOM    195  CG  PHE B   3      -5.547  -7.890   7.364  1.00  1.00           C
ATOM    196  CD1 PHE B   3      -5.671  -8.344   8.657  1.00  1.00           C
ATOM    197  CD2 PHE B   3      -6.456  -8.308   6.420  1.00  1.00           C
ATOM    198  CE1 PHE B   3      -6.688  -9.204   9.000  1.00  1.00           C
ATOM    199  CE2 PHE B   3      -7.475  -9.168   6.757  1.00  1.00           C
ATOM    200  CZ  PHE B   3      -7.591  -9.618   8.051  1.00  1.00           C
ATOM    201  C   PHE B   3      -2.257  -6.856   5.935  1.00  1.00           C
ATOM    202  O   PHE B   3      -1.986  -7.038   4.749  1.00  1.00           O
ATOM    203  N   LEU B   4      -1.700  -5.847   6.642  1.00  1.00           N
ATOM    204  CA  LEU B   4      -0.896  -4.904   5.910  1.00  1.00           C
ATOM    205  CB  LEU B   4      -1.666  -3.651   5.458  1.00  1.00           C
ATOM    206  CG  LEU B   4      -2.833  -3.929   4.493  1.00  1.00           C
ATOM    207  CD1 LEU B   4      -3.541  -2.624   4.095  1.00  1.00           C
ATOM    208  CD2 LEU B   4      -2.373  -4.739   3.270  1.00  1.00           C
ATOM    209  C   LEU B   4       0.223  -4.404   6.743  1.00  1.00           C
ATOM    210  O   LEU B   4       0.124  -4.266   7.962  1.00  1.00           O
ATOM    211  N   ASN B   5       1.351  -4.146   6.063  1.00  1.00           N
ATOM    212  CA  ASN B   5       2.451  -3.510   6.701  1.00  1.00           C
ATOM    213  CB  ASN B   5       3.697  -4.405   6.828  1.00  1.00           C
ATOM    214  CG  ASN B   5       4.718  -3.682   7.694  1.00  1.00           C
ATOM    215  OD1 ASN B   5       4.913  -2.473   7.577  1.00  1.00           O
ATOM    216  ND2 ASN B   5       5.390  -4.444   8.597  1.00  1.00           N
ATOM    217  C   ASN B   5       2.813  -2.371   5.805  1.00  1.00           C
ATOM    218  O   ASN B   5       3.251  -2.582   4.675  1.00  1.00           O
ATOM    219  N   CYS B   6       2.624  -1.127   6.282  1.00  1.00           N
ATOM    220  CA  CYS B   6       2.932  -0.005   5.445  1.00  1.00           C
ATOM    221  CB  CYS B   6       1.693   0.802   5.017  1.00  1.00           C
ATOM    222  SG  CYS B   6       2.120   2.213   3.952  1.00  1.00           S
ATOM    223  C   CYS B   6       3.793   0.914   6.230  1.00  1.00           C
ATOM    224  O   CYS B   6       3.596   1.104   7.430  1.00  1.00           O
ATOM    225  N   TYR B   7       4.795   1.498   5.554  1.00  1.00           N
ATOM    226  CA  TYR B   7       5.648   2.446   6.195  1.00  1.00           C
ATOM    227  CB  TYR B   7       7.143   2.080   6.244  1.00  1.00           C
ATOM    228  CG  TYR B   7       7.434   1.046   7.274  1.00  1.00           C
ATOM    229  CD1 TYR B   7       7.392  -0.298   6.982  1.00  1.00           C
ATOM    230  CD2 TYR B   7       7.759   1.442   8.550  1.00  1.00           C
ATOM    231  CE1 TYR B   7       7.680  -1.231   7.952  1.00  1.00           C
ATOM    232  CE2 TYR B   7       8.045   0.515   9.523  1.00  1.00           C
ATOM    233  CZ  TYR B   7       8.009  -0.824   9.223  1.00  1.00           C
ATOM    234  OH  TYR B   7       8.306  -1.777  10.220  1.00  1.00           O
ATOM    235  C   TYR B   7       5.618   3.680   5.382  1.00  1.00           C
ATOM    236  O   TYR B   7       5.413   3.610   4.173  1.00  1.00           O
ATOM    237  N   VAL B   8       5.807   4.851   6.020  1.00  1.00           N
ATOM    238  CA  VAL B   8       5.801   6.029   5.216  1.00  1.00           C
ATOM    239  CB  VAL B   8       4.426   6.620   5.059  1.00  1.00           C
ATOM    240  CG1 VAL B   8       4.516   7.883   4.182  1.00  1.00           C
ATOM    241  CG2 VAL B   8       3.487   5.538   4.505  1.00  1.00           C
ATOM    242  C   VAL B   8       6.648   7.075   5.836  1.00  1.00           C
ATOM    243  O   VAL B   8       6.810   7.137   7.054  1.00  1.00           O
ATOM    244  N   SER B   9       7.227   7.927   4.975  1.00  1.00           N
ATOM    245  CA  SER B   9       7.976   9.020   5.493  1.00  1.00           C
ATOM    246  CB  SER B   9       9.476   8.710   5.645  1.00  1.00           C
ATOM    247  OG  SER B   9      10.163   9.841   6.160  1.00  1.00           O
ATOM    248  C   SER B   9       7.855  10.142   4.526  1.00  1.00           C
ATOM    249  O   SER B   9       8.105   9.978   3.334  1.00  1.00           O
ATOM    250  N   GLY B  10       7.449  11.323   5.023  1.00  1.00           N
ATOM    251  CA  GLY B  10       7.450  12.456   4.157  1.00  1.00           C
ATOM    252  C   GLY B  10       6.106  12.810   3.662  1.00  1.00           C
ATOM    253  O   GLY B  10       5.302  11.950   3.308  1.00  1.00           O
ATOM    254  N   PHE B  11       5.865  14.134   3.609  1.00  1.00           N
ATOM    255  CA  PHE B  11       4.636  14.651   3.112  1.00  1.00           C
ATOM    256  CB  PHE B  11       3.461  14.589   4.107  1.00  1.00           C
ATOM    257  CG  PHE B  11       3.017  13.175   4.193  1.00  1.00           C
ATOM    258  CD1 PHE B  11       2.248  12.647   3.185  1.00  1.00           C
ATOM    259  CD2 PHE B  11       3.357  12.388   5.265  1.00  1.00           C
ATOM    260  CE1 PHE B  11       1.826  11.341   3.236  1.00  1.00           C
ATOM    261  CE2 PHE B  11       2.937  11.081   5.325  1.00  1.00           C
ATOM    262  CZ  PHE B  11       2.171  10.554   4.311  1.00  1.00           C
ATOM    263  C   PHE B  11       4.784  16.100   2.772  1.00  1.00           C
ATOM    264  O   PHE B  11       5.825  16.726   2.961  1.00  1.00           O
ATOM    265  N   HIS B  12       3.675  16.619   2.215  1.00  1.00           N
ATOM    266  CA  HIS B  12       3.338  17.941   1.770  1.00  1.00           C
ATOM    267  ND1 HIS B  12       5.982  19.834   1.220  1.00  1.00           N
ATOM    268  CG  HIS B  12       5.521  18.654   0.681  1.00  1.00           C
ATOM    269  CB  HIS B  12       4.069  18.341   0.473  1.00  1.00           C
ATOM    270  NE2 HIS B  12       7.774  18.601   0.764  1.00  1.00           N
ATOM    271  CD2 HIS B  12       6.628  17.912   0.410  1.00  1.00           C
ATOM    272  CE1 HIS B  12       7.334  19.749   1.246  1.00  1.00           C
ATOM    273  C   HIS B  12       1.885  17.688   1.497  1.00  1.00           C
ATOM    274  O   HIS B  12       1.281  17.008   2.324  1.00  1.00           O
ATOM    275  N   PRO B  13       1.226  18.134   0.464  1.00  1.00           N
ATOM    276  CA  PRO B  13      -0.132  17.683   0.368  1.00  1.00           C
ATOM    277  CD  PRO B  13       1.328  19.510   0.004  1.00  1.00           C
ATOM    278  CB  PRO B  13      -0.833  18.599  -0.640  1.00  1.00           C
ATOM    279  CG  PRO B  13       0.265  19.577  -1.110  1.00  1.00           C
ATOM    280  C   PRO B  13      -0.186  16.222   0.073  1.00  1.00           C
ATOM    281  O   PRO B  13       0.585  15.764  -0.770  1.00  1.00           O
ATOM    282  N   SER B  14      -1.075  15.456   0.749  1.00  1.00           N
ATOM    283  CA  SER B  14      -1.077  14.058   0.438  1.00  1.00           C
ATOM    284  CB  SER B  14       0.173  13.320   0.947  1.00  1.00           C
ATOM    285  OG  SER B  14       0.098  11.945   0.603  1.00  1.00           O
ATOM    286  C   SER B  14      -2.245  13.351   1.013  1.00  1.00           C
ATOM    287  O   SER B  14      -2.856  13.783   1.990  1.00  1.00           O
ATOM    288  N   ASP B  15      -2.584  12.225   0.358  1.00  1.00           N
ATOM    289  CA  ASP B  15      -3.616  11.357   0.815  1.00  1.00           C
ATOM    290  CB  ASP B  15      -4.926  11.473   0.018  1.00  1.00           C
ATOM    291  CG  ASP B  15      -6.013  10.727   0.778  1.00  1.00           C
ATOM    292  OD1 ASP B  15      -5.688  10.115   1.830  1.00  1.00           O
ATOM    293  OD2 ASP B  15      -7.189  10.777   0.329  1.00  1.00           O
ATOM    294  C   ASP B  15      -3.085   9.961   0.644  1.00  1.00           C
ATOM    295  O   ASP B  15      -2.994   9.470  -0.479  1.00  1.00           O
ATOM    296  N   ILE B  16      -2.698   9.293   1.753  1.00  1.00           N
ATOM    297  CA  ILE B  16      -2.204   7.941   1.668  1.00  1.00           C
ATOM    298  CB  ILE B  16      -1.426   7.503   2.875  1.00  1.00           C
ATOM    299  CG1 ILE B  16      -0.238   8.445   3.124  1.00  1.00           C
ATOM    300  CG2 ILE B  16      -1.022   6.035   2.675  1.00  1.00           C
ATOM    301  CD1 ILE B  16      -0.666   9.817   3.644  1.00  1.00           C
ATOM    302  C   ILE B  16      -3.454   7.086   1.641  1.00  1.00           C
ATOM    303  O   ILE B  16      -4.375   7.315   2.420  1.00  1.00           O
ATOM    304  N   GLU B  17      -3.576   6.114   0.713  1.00  1.00           N
ATOM    305  CA  GLU B  17      -4.771   5.305   0.771  1.00  1.00           C
ATOM    306  CB  GLU B  17      -5.631   5.360  -0.500  1.00  1.00           C
ATOM    307  CG  GLU B  17      -6.891   4.501  -0.394  1.00  1.00           C
ATOM    308  CD  GLU B  17      -7.598   4.531  -1.739  1.00  1.00           C
ATOM    309  OE1 GLU B  17      -6.959   4.130  -2.748  1.00  1.00           O
ATOM    310  OE2 GLU B  17      -8.788   4.945  -1.774  1.00  1.00           O
ATOM    311  C   GLU B  17      -4.351   3.853   0.933  1.00  1.00           C
ATOM    312  O   GLU B  17      -4.054   3.184  -0.056  1.00  1.00           O
ATOM    313  N   VAL B  18      -4.298   3.336   2.187  1.00  1.00           N
ATOM    314  CA  VAL B  18      -3.901   1.974   2.502  1.00  1.00           C
ATOM    315  CB  VAL B  18      -3.636   1.791   3.968  1.00  1.00           C
ATOM    316  CG1 VAL B  18      -3.247   0.324   4.217  1.00  1.00           C
ATOM    317  CG2 VAL B  18      -2.571   2.811   4.406  1.00  1.00           C
ATOM    318  C   VAL B  18      -4.939   0.939   2.128  1.00  1.00           C
ATOM    319  O   VAL B  18      -4.615  -0.052   1.480  1.00  1.00           O
ATOM    320  N   ASP B  19      -6.216   1.139   2.533  1.00  1.00           N
ATOM    321  CA  ASP B  19      -7.319   0.233   2.268  1.00  1.00           C
ATOM    322  CB  ASP B  19      -7.594   0.050   0.762  1.00  1.00           C
ATOM    323  CG  ASP B  19      -8.980  -0.549   0.564  1.00  1.00           C
ATOM    324  OD1 ASP B  19      -9.698  -0.766   1.577  1.00  1.00           O
ATOM    325  OD2 ASP B  19      -9.341  -0.795  -0.618  1.00  1.00           O
ATOM    326  C   ASP B  19      -7.093  -1.121   2.873  1.00  1.00           C
ATOM    327  O   ASP B  19      -6.005  -1.692   2.817  1.00  1.00           O
ATOM    328  N   LEU B  20      -8.161  -1.651   3.502  1.00  1.00           N
ATOM    329  CA  LEU B  20      -8.210  -2.964   4.076  1.00  1.00           C
ATOM    330  CB  LEU B  20      -8.628  -2.985   5.551  1.00  1.00           C
ATOM    331  CG  LEU B  20      -7.583  -2.310   6.435  1.00  1.00           C
ATOM    332  CD1 LEU B  20      -7.838  -2.560   7.929  1.00  1.00           C
ATOM    333  CD2 LEU B  20      -6.188  -2.722   5.956  1.00  1.00           C
ATOM    334  C   LEU B  20      -9.306  -3.652   3.331  1.00  1.00           C
ATOM    335  O   LEU B  20      -9.609  -3.299   2.194  1.00  1.00           O
ATOM    336  N   LEU B  21      -9.934  -4.664   3.958  1.00  1.00           N
ATOM    337  CA  LEU B  21     -11.004  -5.331   3.281  1.00  1.00           C
ATOM    338  CB  LEU B  21     -11.579  -6.560   4.008  1.00  1.00           C
ATOM    339  CG  LEU B  21     -10.628  -7.770   4.015  1.00  1.00           C
ATOM    340  CD1 LEU B  21      -9.370  -7.499   4.849  1.00  1.00           C
ATOM    341  CD2 LEU B  21     -11.362  -9.054   4.433  1.00  1.00           C
ATOM    342  C   LEU B  21     -12.102  -4.344   3.078  1.00  1.00           C
ATOM    343  O   LEU B  21     -12.179  -3.330   3.771  1.00  1.00           O
ATOM    344  N   LYS B  22     -12.932  -4.589   2.044  1.00  1.00           N
ATOM    345  CA  LYS B  22     -14.066  -3.762   1.760  1.00  1.00           C
ATOM    346  CB  LYS B  22     -14.138  -3.288   0.297  1.00  1.00           C
ATOM    347  CG  LYS B  22     -15.488  -2.667  -0.073  1.00  1.00           C
ATOM    348  CD  LYS B  22     -15.875  -1.445   0.764  1.00  1.00           C
ATOM    349  CE  LYS B  22     -14.973  -0.227   0.562  1.00  1.00           C
ATOM    350  NZ  LYS B  22     -15.485   0.914   1.359  1.00  1.00           N
ATOM    351  C   LYS B  22     -15.296  -4.611   2.028  1.00  1.00           C
ATOM    352  O   LYS B  22     -16.102  -4.215   2.911  1.00  1.00           O
ATOM    353  OXT LYS B  22     -15.449  -5.666   1.356  1.00  1.00           O
TER     354      LYS B  22 
ATOM    355  N   SER C   1       1.397 -16.297   6.161  1.00  1.00           N
ATOM    356  CA  SER C   1       1.604 -14.838   6.031  1.00  1.00           C
ATOM    357  CB  SER C   1       2.790 -14.551   5.100  1.00  1.00           C
ATOM    358  OG  SER C   1       3.988 -15.079   5.650  1.00  1.00           O
ATOM    359  C   SER C   1       0.407 -14.211   5.445  1.00  1.00           C
ATOM    360  O   SER C   1      -0.692 -14.758   5.520  1.00  1.00           O
ATOM    361  N   ASN C   2       0.581 -13.024   4.845  1.00  1.00           N
ATOM    362  CA  ASN C   2      -0.625 -12.477   4.347  1.00  1.00           C
ATOM    363  CB  ASN C   2      -1.528 -11.913   5.461  1.00  1.00           C
ATOM    364  CG  ASN C   2      -2.986 -11.959   5.008  1.00  1.00           C
ATOM    365  OD1 ASN C   2      -3.303 -12.506   3.952  1.00  1.00           O
ATOM    366  ND2 ASN C   2      -3.896 -11.365   5.827  1.00  1.00           N
ATOM    367  C   ASN C   2      -0.340 -11.432   3.359  1.00  1.00           C
ATOM    368  O   ASN C   2       0.667 -11.440   2.652  1.00  1.00           O
ATOM    369  N   PHE C   3      -1.288 -10.502   3.304  1.00  1.00           N
ATOM    370  CA  PHE C   3      -1.280  -9.450   2.374  1.00  1.00           C
ATOM    371  CB  PHE C   3      -2.525  -8.547   2.442  1.00  1.00           C
ATOM    372  CG  PHE C   3      -3.702  -9.348   2.012  1.00  1.00           C
ATOM    373  CD1 PHE C   3      -4.329 -10.192   2.896  1.00  1.00           C
ATOM    374  CD2 PHE C   3      -4.190  -9.240   0.730  1.00  1.00           C
ATOM    375  CE1 PHE C   3      -5.418 -10.933   2.503  1.00  1.00           C
ATOM    376  CE2 PHE C   3      -5.280  -9.978   0.333  1.00  1.00           C
ATOM    377  CZ  PHE C   3      -5.894 -10.828   1.218  1.00  1.00           C
ATOM    378  C   PHE C   3      -0.104  -8.575   2.630  1.00  1.00           C
ATOM    379  O   PHE C   3       0.716  -8.799   3.517  1.00  1.00           O
ATOM    380  N   LEU C   4      -0.046  -7.556   1.766  1.00  1.00           N
ATOM    381  CA  LEU C   4       0.886  -6.496   1.553  1.00  1.00           C
ATOM    382  CB  LEU C   4       0.210  -5.112   1.498  1.00  1.00           C
ATOM    383  CG  LEU C   4      -0.788  -4.917   0.347  1.00  1.00           C
ATOM    384  CD1 LEU C   4      -0.073  -4.916  -1.012  1.00  1.00           C
ATOM    385  CD2 LEU C   4      -1.946  -5.921   0.439  1.00  1.00           C
ATOM    386  C   LEU C   4       1.990  -6.322   2.513  1.00  1.00           C
ATOM    387  O   LEU C   4       1.901  -6.563   3.716  1.00  1.00           O
ATOM    388  N   ASN C   5       3.101  -5.896   1.886  1.00  1.00           N
ATOM    389  CA  ASN C   5       4.282  -5.402   2.503  1.00  1.00           C
ATOM    390  CB  ASN C   5       5.442  -6.413   2.510  1.00  1.00           C
ATOM    391  CG  ASN C   5       6.516  -5.895   3.455  1.00  1.00           C
ATOM    392  OD1 ASN C   5       6.431  -4.778   3.964  1.00  1.00           O
ATOM    393  ND2 ASN C   5       7.565  -6.727   3.693  1.00  1.00           N
ATOM    394  C   ASN C   5       4.681  -4.258   1.616  1.00  1.00           C
ATOM    395  O   ASN C   5       5.233  -4.475   0.537  1.00  1.00           O
ATOM    396  N   CYS C   6       4.405  -3.003   2.036  1.00  1.00           N
ATOM    397  CA  CYS C   6       4.720  -1.892   1.179  1.00  1.00           C
ATOM    398  CB  CYS C   6       3.486  -1.090   0.731  1.00  1.00           C
ATOM    399  SG  CYS C   6       3.924   0.302  -0.355  1.00  1.00           S
ATOM    400  C   CYS C   6       5.593  -0.965   1.938  1.00  1.00           C
ATOM    401  O   CYS C   6       5.484  -0.827   3.156  1.00  1.00           O
ATOM    402  N   TYR C   7       6.515  -0.310   1.217  1.00  1.00           N
ATOM    403  CA  TYR C   7       7.379   0.617   1.865  1.00  1.00           C
ATOM    404  CB  TYR C   7       8.854   0.170   1.841  1.00  1.00           C
ATOM    405  CG  TYR C   7       9.686   1.163   2.576  1.00  1.00           C
ATOM    406  CD1 TYR C   7      10.105   2.325   1.969  1.00  1.00           C
ATOM    407  CD2 TYR C   7      10.061   0.916   3.877  1.00  1.00           C
ATOM    408  CE1 TYR C   7      10.878   3.233   2.654  1.00  1.00           C
ATOM    409  CE2 TYR C   7      10.834   1.818   4.566  1.00  1.00           C
ATOM    410  CZ  TYR C   7      11.242   2.978   3.956  1.00  1.00           C
ATOM    411  OH  TYR C   7      12.035   3.903   4.665  1.00  1.00           O
ATOM    412  C   TYR C   7       7.280   1.884   1.097  1.00  1.00           C
ATOM    413  O   TYR C   7       7.322   1.874  -0.131  1.00  1.00           O
ATOM    414  N   VAL C   8       7.126   3.024   1.790  1.00  1.00           N
ATOM    415  CA  VAL C   8       7.069   4.203   0.993  1.00  1.00           C
ATOM    416  CB  VAL C   8       5.728   4.877   0.906  1.00  1.00           C
ATOM    417  CG1 VAL C   8       4.704   3.856   0.385  1.00  1.00           C
ATOM    418  CG2 VAL C   8       5.386   5.545   2.244  1.00  1.00           C
ATOM    419  C   VAL C   8       8.032   5.180   1.523  1.00  1.00           C
ATOM    420  O   VAL C   8       8.607   5.010   2.597  1.00  1.00           O
ATOM    421  N   SER C   9       8.242   6.241   0.736  1.00  1.00           N
ATOM    422  CA  SER C   9       9.205   7.204   1.123  1.00  1.00           C
ATOM    423  CB  SER C   9      10.508   7.105   0.308  1.00  1.00           C
ATOM    424  OG  SER C   9      11.521   7.922   0.879  1.00  1.00           O
ATOM    425  C   SER C   9       8.605   8.543   0.903  1.00  1.00           C
ATOM    426  O   SER C   9       7.436   8.784   1.200  1.00  1.00           O
ATOM    427  N   GLY C  10       9.418   9.451   0.354  1.00  1.00           N
ATOM    428  CA  GLY C  10       9.050  10.818   0.279  1.00  1.00           C
ATOM    429  C   GLY C  10       7.985  11.119  -0.688  1.00  1.00           C
ATOM    430  O   GLY C  10       7.629  10.324  -1.555  1.00  1.00           O
ATOM    431  N   PHE C  11       7.454  12.343  -0.515  1.00  1.00           N
ATOM    432  CA  PHE C  11       6.414  12.811  -1.354  1.00  1.00           C
ATOM    433  CB  PHE C  11       4.999  12.457  -0.859  1.00  1.00           C
ATOM    434  CG  PHE C  11       4.840  10.978  -0.800  1.00  1.00           C
ATOM    435  CD1 PHE C  11       4.695  10.238  -1.951  1.00  1.00           C
ATOM    436  CD2 PHE C  11       4.812  10.330   0.413  1.00  1.00           C
ATOM    437  CE1 PHE C  11       4.538   8.874  -1.891  1.00  1.00           C
ATOM    438  CE2 PHE C  11       4.657   8.965   0.477  1.00  1.00           C
ATOM    439  CZ  PHE C  11       4.519   8.233  -0.676  1.00  1.00           C
ATOM    440  C   PHE C  11       6.432  14.310  -1.390  1.00  1.00           C
ATOM    441  O   PHE C  11       7.191  14.978  -0.688  1.00  1.00           O
ATOM    442  N   HIS C  12       5.562  14.837  -2.272  1.00  1.00           N
ATOM    443  CA  HIS C  12       5.187  16.197  -2.543  1.00  1.00           C
ATOM    444  ND1 HIS C  12       7.667  18.393  -2.816  1.00  1.00           N
ATOM    445  CG  HIS C  12       7.343  17.205  -3.434  1.00  1.00           C
ATOM    446  CB  HIS C  12       5.938  16.792  -3.751  1.00  1.00           C
ATOM    447  NE2 HIS C  12       9.582  17.329  -3.193  1.00  1.00           N
ATOM    448  CD2 HIS C  12       8.525  16.567  -3.657  1.00  1.00           C
ATOM    449  CE1 HIS C  12       9.018  18.416  -2.696  1.00  1.00           C
ATOM    450  C   HIS C  12       3.737  15.961  -2.878  1.00  1.00           C
ATOM    451  O   HIS C  12       3.091  15.304  -2.065  1.00  1.00           O
ATOM    452  N   PRO C  13       3.107  16.392  -3.944  1.00  1.00           N
ATOM    453  CA  PRO C  13       1.778  15.873  -4.091  1.00  1.00           C
ATOM    454  CD  PRO C  13       3.179  17.772  -4.413  1.00  1.00           C
ATOM    455  CB  PRO C  13       1.109  16.721  -5.164  1.00  1.00           C
ATOM    456  CG  PRO C  13       1.783  18.096  -4.976  1.00  1.00           C
ATOM    457  C   PRO C  13       1.835  14.400  -4.335  1.00  1.00           C
ATOM    458  O   PRO C  13       2.608  13.971  -5.191  1.00  1.00           O
ATOM    459  N   SER C  14       1.033  13.601  -3.600  1.00  1.00           N
ATOM    460  CA  SER C  14       1.105  12.182  -3.796  1.00  1.00           C
ATOM    461  CB  SER C  14       2.242  11.512  -3.009  1.00  1.00           C
ATOM    462  OG  SER C  14       2.235  10.115  -3.257  1.00  1.00           O
ATOM    463  C   SER C  14      -0.165  11.542  -3.340  1.00  1.00           C
ATOM    464  O   SER C  14      -0.856  12.049  -2.458  1.00  1.00           O
ATOM    465  N   ASP C  15      -0.507  10.402  -3.971  1.00  1.00           N
ATOM    466  CA  ASP C  15      -1.633   9.598  -3.592  1.00  1.00           C
ATOM    467  CB  ASP C  15      -2.836   9.735  -4.546  1.00  1.00           C
ATOM    468  CG  ASP C  15      -4.039   9.037  -3.921  1.00  1.00           C
ATOM    469  OD1 ASP C  15      -3.846   7.974  -3.273  1.00  1.00           O
ATOM    470  OD2 ASP C  15      -5.170   9.567  -4.081  1.00  1.00           O
ATOM    471  C   ASP C  15      -1.136   8.181  -3.694  1.00  1.00           C
ATOM    472  O   ASP C  15      -1.070   7.634  -4.794  1.00  1.00           O
ATOM    473  N   ILE C  16      -0.760   7.538  -2.562  1.00  1.00           N
ATOM    474  CA  ILE C  16      -0.250   6.194  -2.666  1.00  1.00           C
ATOM    475  CB  ILE C  16       0.804   5.848  -1.649  1.00  1.00           C
ATOM    476  CG1 ILE C  16       0.256   5.930  -0.216  1.00  1.00           C
ATOM    477  CG2 ILE C  16       2.012   6.766  -1.903  1.00  1.00           C
ATOM    478  CD1 ILE C  16       1.191   5.314   0.827  1.00  1.00           C
ATOM    479  C   ILE C  16      -1.419   5.268  -2.517  1.00  1.00           C
ATOM    480  O   ILE C  16      -2.079   5.237  -1.480  1.00  1.00           O
ATOM    481  N   GLU C  17      -1.722   4.500  -3.588  1.00  1.00           N
ATOM    482  CA  GLU C  17      -2.848   3.611  -3.550  1.00  1.00           C
ATOM    483  CB  GLU C  17      -3.707   3.644  -4.826  1.00  1.00           C
ATOM    484  CG  GLU C  17      -4.914   2.704  -4.768  1.00  1.00           C
ATOM    485  CD  GLU C  17      -5.634   2.765  -6.111  1.00  1.00           C
ATOM    486  OE1 GLU C  17      -5.204   2.034  -7.043  1.00  1.00           O
ATOM    487  OE2 GLU C  17      -6.617   3.545  -6.227  1.00  1.00           O
ATOM    488  C   GLU C  17      -2.333   2.201  -3.424  1.00  1.00           C
ATOM    489  O   GLU C  17      -1.821   1.626  -4.383  1.00  1.00           O
ATOM    490  N   VAL C  18      -2.443   1.617  -2.210  1.00  1.00           N
ATOM    491  CA  VAL C  18      -2.178   0.220  -1.977  1.00  1.00           C
ATOM    492  CB  VAL C  18      -1.341  -0.043  -0.758  1.00  1.00           C
ATOM    493  CG1 VAL C  18      -1.249  -1.564  -0.548  1.00  1.00           C
ATOM    494  CG2 VAL C  18       0.028   0.638  -0.939  1.00  1.00           C
ATOM    495  C   VAL C  18      -3.572  -0.241  -1.682  1.00  1.00           C
ATOM    496  O   VAL C  18      -4.299   0.448  -0.971  1.00  1.00           O
ATOM    497  N   ASP C  19      -4.026  -1.365  -2.263  1.00  1.00           N
ATOM    498  CA  ASP C  19      -5.376  -1.778  -1.986  1.00  1.00           C
ATOM    499  CB  ASP C  19      -6.243  -1.928  -3.247  1.00  1.00           C
ATOM    500  CG  ASP C  19      -6.427  -0.549  -3.859  1.00  1.00           C
ATOM    501  OD1 ASP C  19      -5.968   0.440  -3.228  1.00  1.00           O
ATOM    502  OD2 ASP C  19      -7.033  -0.465  -4.960  1.00  1.00           O
ATOM    503  C   ASP C  19      -5.268  -3.122  -1.373  1.00  1.00           C
ATOM    504  O   ASP C  19      -4.280  -3.827  -1.563  1.00  1.00           O
ATOM    505  N   LEU C  20      -6.275  -3.498  -0.578  1.00  1.00           N
ATOM    506  CA  LEU C  20      -6.280  -4.806  -0.013  1.00  1.00           C
ATOM    507  CB  LEU C  20      -6.608  -4.812   1.494  1.00  1.00           C
ATOM    508  CG  LEU C  20      -6.489  -6.198   2.153  1.00  1.00           C
ATOM    509  CD1 LEU C  20      -5.047  -6.723   2.059  1.00  1.00           C
ATOM    510  CD2 LEU C  20      -7.044  -6.197   3.584  1.00  1.00           C
ATOM    511  C   LEU C  20      -7.373  -5.495  -0.760  1.00  1.00           C
ATOM    512  O   LEU C  20      -7.499  -5.313  -1.971  1.00  1.00           O
ATOM    513  N   LEU C  21      -8.190  -6.321  -0.084  1.00  1.00           N
ATOM    514  CA  LEU C  21      -9.193  -6.981  -0.853  1.00  1.00           C
ATOM    515  CB  LEU C  21      -9.585  -8.387  -0.342  1.00  1.00           C
ATOM    516  CG  LEU C  21     -10.292  -8.448   1.024  1.00  1.00           C
ATOM    517  CD1 LEU C  21     -11.722  -7.882   0.957  1.00  1.00           C
ATOM    518  CD2 LEU C  21     -10.249  -9.875   1.597  1.00  1.00           C
ATOM    519  C   LEU C  21     -10.402  -6.116  -0.996  1.00  1.00           C
ATOM    520  O   LEU C  21     -10.789  -5.402  -0.073  1.00  1.00           O
ATOM    521  N   LYS C  22     -11.012  -6.155  -2.201  1.00  1.00           N
ATOM    522  CA  LYS C  22     -12.182  -5.377  -2.482  1.00  1.00           C
ATOM    523  CB  LYS C  22     -12.216  -4.811  -3.909  1.00  1.00           C
ATOM    524  CG  LYS C  22     -13.288  -3.737  -4.103  1.00  1.00           C
ATOM    525  CD  LYS C  22     -13.007  -2.458  -3.308  1.00  1.00           C
ATOM    526  CE  LYS C  22     -14.020  -1.336  -3.542  1.00  1.00           C
ATOM    527  NZ  LYS C  22     -13.798  -0.722  -4.870  1.00  1.00           N
ATOM    528  C   LYS C  22     -13.386  -6.292  -2.322  1.00  1.00           C
ATOM    529  O   LYS C  22     -13.487  -7.275  -3.103  1.00  1.00           O
ATOM    530  OXT LYS C  22     -14.222  -6.016  -1.422  1.00  1.00           O
TER     531      LYS C  22 
ATOM    532  N   SER D   1      -0.308 -17.536   1.598  1.00  1.00           N
ATOM    533  CA  SER D   1       1.097 -17.226   1.261  1.00  1.00           C
ATOM    534  CB  SER D   1       1.475 -17.855  -0.089  1.00  1.00           C
ATOM    535  OG  SER D   1       1.399 -19.271  -0.004  1.00  1.00           O
ATOM    536  C   SER D   1       1.289 -15.759   1.166  1.00  1.00           C
ATOM    537  O   SER D   1       0.525 -14.980   1.733  1.00  1.00           O
ATOM    538  N   ASN D   2       2.342 -15.346   0.449  1.00  1.00           N
ATOM    539  CA  ASN D   2       2.573 -13.948   0.333  1.00  1.00           C
ATOM    540  CB  ASN D   2       4.022 -13.561  -0.021  1.00  1.00           C
ATOM    541  CG  ASN D   2       4.872 -13.652   1.238  1.00  1.00           C
ATOM    542  OD1 ASN D   2       6.099 -13.581   1.180  1.00  1.00           O
ATOM    543  ND2 ASN D   2       4.204 -13.804   2.413  1.00  1.00           N
ATOM    544  C   ASN D   2       1.700 -13.403  -0.726  1.00  1.00           C
ATOM    545  O   ASN D   2       1.169 -14.115  -1.575  1.00  1.00           O
ATOM    546  N   PHE D   3       1.523 -12.084  -0.648  1.00  1.00           N
ATOM    547  CA  PHE D   3       0.838 -11.325  -1.631  1.00  1.00           C
ATOM    548  CB  PHE D   3      -0.344 -10.524  -1.065  1.00  1.00           C
ATOM    549  CG  PHE D   3      -1.358 -11.556  -0.704  1.00  1.00           C
ATOM    550  CD1 PHE D   3      -1.328 -12.172   0.527  1.00  1.00           C
ATOM    551  CD2 PHE D   3      -2.326 -11.927  -1.608  1.00  1.00           C
ATOM    552  CE1 PHE D   3      -2.260 -13.128   0.854  1.00  1.00           C
ATOM    553  CE2 PHE D   3      -3.260 -12.882  -1.288  1.00  1.00           C
ATOM    554  CZ  PHE D   3      -3.229 -13.483  -0.053  1.00  1.00           C
ATOM    555  C   PHE D   3       1.940 -10.421  -2.077  1.00  1.00           C
ATOM    556  O   PHE D   3       3.063 -10.888  -2.260  1.00  1.00           O
ATOM    557  N   LEU D   4       1.726  -9.112  -2.262  1.00  1.00           N
ATOM    558  CA  LEU D   4       2.872  -8.473  -2.839  1.00  1.00           C
ATOM    559  CB  LEU D   4       2.586  -7.607  -4.084  1.00  1.00           C
ATOM    560  CG  LEU D   4       1.665  -6.399  -3.835  1.00  1.00           C
ATOM    561  CD1 LEU D   4       1.450  -5.587  -5.124  1.00  1.00           C
ATOM    562  CD2 LEU D   4       0.337  -6.840  -3.202  1.00  1.00           C
ATOM    563  C   LEU D   4       3.692  -7.637  -1.924  1.00  1.00           C
ATOM    564  O   LEU D   4       3.272  -7.214  -0.848  1.00  1.00           O
ATOM    565  N   ASN D   5       4.944  -7.416  -2.385  1.00  1.00           N
ATOM    566  CA  ASN D   5       5.931  -6.609  -1.737  1.00  1.00           C
ATOM    567  CB  ASN D   5       7.236  -7.363  -1.452  1.00  1.00           C
ATOM    568  CG  ASN D   5       6.914  -8.498  -0.493  1.00  1.00           C
ATOM    569  OD1 ASN D   5       6.256  -8.301   0.528  1.00  1.00           O
ATOM    570  ND2 ASN D   5       7.379  -9.729  -0.835  1.00  1.00           N
ATOM    571  C   ASN D   5       6.267  -5.501  -2.676  1.00  1.00           C
ATOM    572  O   ASN D   5       6.510  -5.726  -3.862  1.00  1.00           O
ATOM    573  N   CYS D   6       6.274  -4.258  -2.160  1.00  1.00           N
ATOM    574  CA  CYS D   6       6.606  -3.135  -2.982  1.00  1.00           C
ATOM    575  CB  CYS D   6       5.458  -2.122  -3.113  1.00  1.00           C
ATOM    576  SG  CYS D   6       4.001  -2.838  -3.923  1.00  1.00           S
ATOM    577  C   CYS D   6       7.729  -2.435  -2.307  1.00  1.00           C
ATOM    578  O   CYS D   6       7.758  -2.296  -1.084  1.00  1.00           O
ATOM    579  N   TYR D   7       8.710  -1.995  -3.105  1.00  1.00           N
ATOM    580  CA  TYR D   7       9.789  -1.237  -2.561  1.00  1.00           C
ATOM    581  CB  TYR D   7      11.175  -1.803  -2.913  1.00  1.00           C
ATOM    582  CG  TYR D   7      12.188  -0.819  -2.442  1.00  1.00           C
ATOM    583  CD1 TYR D   7      12.635  -0.832  -1.142  1.00  1.00           C
ATOM    584  CD2 TYR D   7      12.693   0.124  -3.310  1.00  1.00           C
ATOM    585  CE1 TYR D   7      13.570   0.082  -0.717  1.00  1.00           C
ATOM    586  CE2 TYR D   7      13.628   1.039  -2.891  1.00  1.00           C
ATOM    587  CZ  TYR D   7      14.068   1.019  -1.590  1.00  1.00           C
ATOM    588  OH  TYR D   7      15.027   1.958  -1.154  1.00  1.00           O
ATOM    589  C   TYR D   7       9.677   0.083  -3.222  1.00  1.00           C
ATOM    590  O   TYR D   7       9.551   0.161  -4.444  1.00  1.00           O
ATOM    591  N   VAL D   8       9.700   1.169  -2.437  1.00  1.00           N
ATOM    592  CA  VAL D   8       9.497   2.404  -3.117  1.00  1.00           C
ATOM    593  CB  VAL D   8       8.117   2.952  -2.907  1.00  1.00           C
ATOM    594  CG1 VAL D   8       8.005   4.302  -3.627  1.00  1.00           C
ATOM    595  CG2 VAL D   8       7.094   1.905  -3.379  1.00  1.00           C
ATOM    596  C   VAL D   8      10.451   3.419  -2.627  1.00  1.00           C
ATOM    597  O   VAL D   8      10.874   3.416  -1.471  1.00  1.00           O
ATOM    598  N   SER D   9      10.830   4.304  -3.559  1.00  1.00           N
ATOM    599  CA  SER D   9      11.689   5.399  -3.279  1.00  1.00           C
ATOM    600  CB  SER D   9      12.760   5.639  -4.359  1.00  1.00           C
ATOM    601  OG  SER D   9      13.635   4.522  -4.435  1.00  1.00           O
ATOM    602  C   SER D   9      10.831   6.606  -3.235  1.00  1.00           C
ATOM    603  O   SER D   9       9.680   6.566  -2.798  1.00  1.00           O
ATOM    604  N   GLY D  10      11.404   7.730  -3.690  1.00  1.00           N
ATOM    605  CA  GLY D  10      10.716   8.969  -3.584  1.00  1.00           C
ATOM    606  C   GLY D  10       9.859   9.295  -4.740  1.00  1.00           C
ATOM    607  O   GLY D  10       9.761   8.557  -5.719  1.00  1.00           O
ATOM    608  N   PHE D  11       9.210  10.469  -4.614  1.00  1.00           N
ATOM    609  CA  PHE D  11       8.336  10.923  -5.638  1.00  1.00           C
ATOM    610  CB  PHE D  11       6.875  10.462  -5.481  1.00  1.00           C
ATOM    611  CG  PHE D  11       6.800   8.979  -5.546  1.00  1.00           C
ATOM    612  CD1 PHE D  11       6.635   8.336  -6.751  1.00  1.00           C
ATOM    613  CD2 PHE D  11       6.888   8.236  -4.395  1.00  1.00           C
ATOM    614  CE1 PHE D  11       6.560   6.965  -6.806  1.00  1.00           C
ATOM    615  CE2 PHE D  11       6.813   6.867  -4.445  1.00  1.00           C
ATOM    616  CZ  PHE D  11       6.649   6.227  -5.650  1.00  1.00           C
ATOM    617  C   PHE D  11       8.245  12.414  -5.599  1.00  1.00           C
ATOM    618  O   PHE D  11       8.821  13.091  -4.748  1.00  1.00           O
ATOM    619  N   HIS D  12       7.491  12.930  -6.585  1.00  1.00           N
ATOM    620  CA  HIS D  12       7.120  14.293  -6.815  1.00  1.00           C
ATOM    621  ND1 HIS D  12      10.247  13.781  -7.500  1.00  1.00           N
ATOM    622  CG  HIS D  12       9.447  14.903  -7.497  1.00  1.00           C
ATOM    623  CB  HIS D  12       8.005  14.903  -7.915  1.00  1.00           C
ATOM    624  NE2 HIS D  12      11.503  15.453  -6.748  1.00  1.00           N
ATOM    625  CD2 HIS D  12      10.230  15.915  -7.035  1.00  1.00           C
ATOM    626  CE1 HIS D  12      11.465  14.167  -7.043  1.00  1.00           C
ATOM    627  C   HIS D  12       5.666  14.087  -7.193  1.00  1.00           C
ATOM    628  O   HIS D  12       4.920  13.739  -6.279  1.00  1.00           O
ATOM    629  N   PRO D  13       5.131  14.236  -8.386  1.00  1.00           N
ATOM    630  CA  PRO D  13       3.766  13.791  -8.519  1.00  1.00           C
ATOM    631  CD  PRO D  13       5.358  15.402  -9.226  1.00  1.00           C
ATOM    632  CB  PRO D  13       3.201  14.456  -9.778  1.00  1.00           C
ATOM    633  CG  PRO D  13       4.401  15.190 -10.407  1.00  1.00           C
ATOM    634  C   PRO D  13       3.716  12.313  -8.521  1.00  1.00           C
ATOM    635  O   PRO D  13       4.652  11.690  -9.020  1.00  1.00           O
ATOM    636  N   SER D  14       2.649  11.717  -7.960  1.00  1.00           N
ATOM    637  CA  SER D  14       2.686  10.295  -8.008  1.00  1.00           C
ATOM    638  CB  SER D  14       3.701   9.679  -7.030  1.00  1.00           C
ATOM    639  OG  SER D  14       3.295   9.929  -5.693  1.00  1.00           O
ATOM    640  C   SER D  14       1.373   9.710  -7.671  1.00  1.00           C
ATOM    641  O   SER D  14       0.546  10.295  -6.973  1.00  1.00           O
ATOM    642  N   ASP D  15       1.170   8.507  -8.226  1.00  1.00           N
ATOM    643  CA  ASP D  15       0.047   7.690  -7.929  1.00  1.00           C
ATOM    644  CB  ASP D  15      -1.096   7.813  -8.953  1.00  1.00           C
ATOM    645  CG  ASP D  15      -2.289   7.030  -8.419  1.00  1.00           C
ATOM    646  OD1 ASP D  15      -2.113   6.314  -7.397  1.00  1.00           O
ATOM    647  OD2 ASP D  15      -3.388   7.129  -9.028  1.00  1.00           O
ATOM    648  C   ASP D  15       0.593   6.290  -8.021  1.00  1.00           C
ATOM    649  O   ASP D  15       0.664   5.731  -9.115  1.00  1.00           O
ATOM    650  N   ILE D  16       1.018   5.678  -6.889  1.00  1.00           N
ATOM    651  CA  ILE D  16       1.565   4.351  -7.001  1.00  1.00           C
ATOM    652  CB  ILE D  16       2.671   4.046  -6.017  1.00  1.00           C
ATOM    653  CG1 ILE D  16       3.469   2.809  -6.475  1.00  1.00           C
ATOM    654  CG2 ILE D  16       2.101   3.952  -4.590  1.00  1.00           C
ATOM    655  CD1 ILE D  16       2.652   1.524  -6.573  1.00  1.00           C
ATOM    656  C   ILE D  16       0.405   3.412  -6.837  1.00  1.00           C
ATOM    657  O   ILE D  16      -0.277   3.410  -5.814  1.00  1.00           O
ATOM    658  N   GLU D  17       0.117   2.610  -7.886  1.00  1.00           N
ATOM    659  CA  GLU D  17      -1.019   1.737  -7.800  1.00  1.00           C
ATOM    660  CB  GLU D  17      -1.974   1.853  -8.999  1.00  1.00           C
ATOM    661  CG  GLU D  17      -2.720   3.189  -9.050  1.00  1.00           C
ATOM    662  CD  GLU D  17      -3.629   3.176 -10.269  1.00  1.00           C
ATOM    663  OE1 GLU D  17      -4.419   2.203 -10.408  1.00  1.00           O
ATOM    664  OE2 GLU D  17      -3.544   4.135 -11.079  1.00  1.00           O
ATOM    665  C   GLU D  17      -0.543   0.313  -7.720  1.00  1.00           C
ATOM    666  O   GLU D  17      -0.105  -0.256  -8.719  1.00  1.00           O
ATOM    667  N   VAL D  18      -0.612  -0.292  -6.510  1.00  1.00           N
ATOM    668  CA  VAL D  18      -0.324  -1.691  -6.307  1.00  1.00           C
ATOM    669  CB  VAL D  18       0.728  -1.948  -5.262  1.00  1.00           C
ATOM    670  CG1 VAL D  18       2.052  -1.381  -5.797  1.00  1.00           C
ATOM    671  CG2 VAL D  18       0.306  -1.312  -3.928  1.00  1.00           C
ATOM    672  C   VAL D  18      -1.645  -2.255  -5.860  1.00  1.00           C
ATOM    673  O   VAL D  18      -2.216  -1.809  -4.866  1.00  1.00           O
ATOM    674  N   ASP D  19      -2.198  -3.234  -6.603  1.00  1.00           N
ATOM    675  CA  ASP D  19      -3.504  -3.706  -6.242  1.00  1.00           C
ATOM    676  CB  ASP D  19      -4.507  -3.701  -7.407  1.00  1.00           C
ATOM    677  CG  ASP D  19      -4.770  -2.254  -7.793  1.00  1.00           C
ATOM    678  OD1 ASP D  19      -3.888  -1.398  -7.516  1.00  1.00           O
ATOM    679  OD2 ASP D  19      -5.854  -1.985  -8.377  1.00  1.00           O
ATOM    680  C   ASP D  19      -3.393  -5.116  -5.782  1.00  1.00           C
ATOM    681  O   ASP D  19      -2.525  -5.871  -6.219  1.00  1.00           O
ATOM    682  N   LEU D  20      -4.283  -5.480  -4.846  1.00  1.00           N
ATOM    683  CA  LEU D  20      -4.401  -6.816  -4.358  1.00  1.00           C
ATOM    684  CB  LEU D  20      -4.558  -6.897  -2.835  1.00  1.00           C
ATOM    685  CG  LEU D  20      -3.221  -6.701  -2.097  1.00  1.00           C
ATOM    686  CD1 LEU D  20      -2.380  -7.987  -2.113  1.00  1.00           C
ATOM    687  CD2 LEU D  20      -2.435  -5.514  -2.673  1.00  1.00           C
ATOM    688  C   LEU D  20      -5.624  -7.370  -5.021  1.00  1.00           C
ATOM    689  O   LEU D  20      -6.086  -6.820  -6.021  1.00  1.00           O
ATOM    690  N   LEU D  21      -6.183  -8.477  -4.498  1.00  1.00           N
ATOM    691  CA  LEU D  21      -7.300  -9.082  -5.171  1.00  1.00           C
ATOM    692  CB  LEU D  21      -7.809 -10.396  -4.544  1.00  1.00           C
ATOM    693  CG  LEU D  21      -8.279 -10.296  -3.080  1.00  1.00           C
ATOM    694  CD1 LEU D  21      -8.756 -11.668  -2.572  1.00  1.00           C
ATOM    695  CD2 LEU D  21      -7.195  -9.700  -2.166  1.00  1.00           C
ATOM    696  C   LEU D  21      -8.437  -8.115  -5.259  1.00  1.00           C
ATOM    697  O   LEU D  21      -8.699  -7.351  -4.332  1.00  1.00           O
ATOM    698  N   LYS D  22      -9.124  -8.126  -6.424  1.00  1.00           N
ATOM    699  CA  LYS D  22     -10.227  -7.242  -6.675  1.00  1.00           C
ATOM    700  CB  LYS D  22     -10.483  -6.976  -8.171  1.00  1.00           C
ATOM    701  CG  LYS D  22     -11.442  -5.809  -8.418  1.00  1.00           C
ATOM    702  CD  LYS D  22     -11.424  -5.270  -9.851  1.00  1.00           C
ATOM    703  CE  LYS D  22     -12.416  -5.957 -10.793  1.00  1.00           C
ATOM    704  NZ  LYS D  22     -12.354  -5.331 -12.133  1.00  1.00           N
ATOM    705  C   LYS D  22     -11.484  -7.846  -6.073  1.00  1.00           C
ATOM    706  O   LYS D  22     -12.463  -8.051  -6.839  1.00  1.00           O
ATOM    707  OXT LYS D  22     -11.490  -8.099  -4.838  1.00  1.00           O
TER     708      LYS D  22 
ATOM    709  N   SER E   1       0.694 -18.143  -4.813  1.00  1.00           N
ATOM    710  CA  SER E   1       1.998 -18.210  -4.117  1.00  1.00           C
ATOM    711  CB  SER E   1       3.084 -18.762  -5.059  1.00  1.00           C
ATOM    712  OG  SER E   1       3.259 -17.898  -6.172  1.00  1.00           O
ATOM    713  C   SER E   1       2.410 -16.862  -3.645  1.00  1.00           C
ATOM    714  O   SER E   1       1.637 -16.161  -2.997  1.00  1.00           O
ATOM    715  N   ASN E   2       3.655 -16.468  -3.962  1.00  1.00           N
ATOM    716  CA  ASN E   2       4.163 -15.232  -3.459  1.00  1.00           C
ATOM    717  CB  ASN E   2       5.638 -14.994  -3.821  1.00  1.00           C
ATOM    718  CG  ASN E   2       6.487 -15.954  -3.000  1.00  1.00           C
ATOM    719  OD1 ASN E   2       5.983 -16.651  -2.121  1.00  1.00           O
ATOM    720  ND2 ASN E   2       7.817 -15.981  -3.282  1.00  1.00           N
ATOM    721  C   ASN E   2       3.400 -14.062  -3.962  1.00  1.00           C
ATOM    722  O   ASN E   2       2.943 -13.248  -3.167  1.00  1.00           O
ATOM    723  N   PHE E   3       3.237 -13.964  -5.292  1.00  1.00           N
ATOM    724  CA  PHE E   3       2.653 -12.822  -5.938  1.00  1.00           C
ATOM    725  CB  PHE E   3       1.610 -11.985  -5.169  1.00  1.00           C
ATOM    726  CG  PHE E   3       0.342 -12.765  -5.201  1.00  1.00           C
ATOM    727  CD1 PHE E   3      -0.535 -12.599  -6.247  1.00  1.00           C
ATOM    728  CD2 PHE E   3       0.034 -13.667  -4.211  1.00  1.00           C
ATOM    729  CE1 PHE E   3      -1.710 -13.312  -6.302  1.00  1.00           C
ATOM    730  CE2 PHE E   3      -1.141 -14.382  -4.260  1.00  1.00           C
ATOM    731  CZ  PHE E   3      -2.016 -14.206  -5.304  1.00  1.00           C
ATOM    732  C   PHE E   3       3.802 -11.972  -6.363  1.00  1.00           C
ATOM    733  O   PHE E   3       4.896 -12.481  -6.598  1.00  1.00           O
ATOM    734  N   LEU E   4       3.601 -10.649  -6.475  1.00  1.00           N
ATOM    735  CA  LEU E   4       4.661  -9.869  -7.036  1.00  1.00           C
ATOM    736  CB  LEU E   4       4.156  -8.703  -7.902  1.00  1.00           C
ATOM    737  CG  LEU E   4       3.348  -9.201  -9.116  1.00  1.00           C
ATOM    738  CD1 LEU E   4       3.032  -8.061 -10.093  1.00  1.00           C
ATOM    739  CD2 LEU E   4       4.037 -10.393  -9.798  1.00  1.00           C
ATOM    740  C   LEU E   4       5.623  -9.339  -6.037  1.00  1.00           C
ATOM    741  O   LEU E   4       5.285  -9.034  -4.894  1.00  1.00           O
ATOM    742  N   ASN E   5       6.888  -9.268  -6.494  1.00  1.00           N
ATOM    743  CA  ASN E   5       7.968  -8.666  -5.781  1.00  1.00           C
ATOM    744  CB  ASN E   5       9.215  -9.558  -5.663  1.00  1.00           C
ATOM    745  CG  ASN E   5       8.919 -10.708  -4.709  1.00  1.00           C
ATOM    746  OD1 ASN E   5       8.423 -10.500  -3.603  1.00  1.00           O
ATOM    747  ND2 ASN E   5       9.238 -11.957  -5.147  1.00  1.00           N
ATOM    748  C   ASN E   5       8.357  -7.524  -6.644  1.00  1.00           C
ATOM    749  O   ASN E   5       8.517  -7.678  -7.853  1.00  1.00           O
ATOM    750  N   CYS E   6       8.496  -6.330  -6.057  1.00  1.00           N
ATOM    751  CA  CYS E   6       8.838  -5.255  -6.924  1.00  1.00           C
ATOM    752  CB  CYS E   6       7.663  -4.302  -7.202  1.00  1.00           C
ATOM    753  SG  CYS E   6       8.116  -2.934  -8.310  1.00  1.00           S
ATOM    754  C   CYS E   6       9.900  -4.450  -6.282  1.00  1.00           C
ATOM    755  O   CYS E   6       9.980  -4.349  -5.059  1.00  1.00           O
ATOM    756  N   TYR E   7      10.762  -3.868  -7.125  1.00  1.00           N
ATOM    757  CA  TYR E   7      11.790  -3.022  -6.627  1.00  1.00           C
ATOM    758  CB  TYR E   7      13.201  -3.522  -6.987  1.00  1.00           C
ATOM    759  CG  TYR E   7      13.332  -4.886  -6.407  1.00  1.00           C
ATOM    760  CD1 TYR E   7      12.771  -5.965  -7.052  1.00  1.00           C
ATOM    761  CD2 TYR E   7      14.012  -5.090  -5.228  1.00  1.00           C
ATOM    762  CE1 TYR E   7      12.883  -7.232  -6.528  1.00  1.00           C
ATOM    763  CE2 TYR E   7      14.127  -6.354  -4.700  1.00  1.00           C
ATOM    764  CZ  TYR E   7      13.562  -7.426  -5.349  1.00  1.00           C
ATOM    765  OH  TYR E   7      13.680  -8.722  -4.806  1.00  1.00           O
ATOM    766  C   TYR E   7      11.591  -1.737  -7.343  1.00  1.00           C
ATOM    767  O   TYR E   7      11.372  -1.729  -8.553  1.00  1.00           O
ATOM    768  N   VAL E   8      11.633  -0.604  -6.624  1.00  1.00           N
ATOM    769  CA  VAL E   8      11.385   0.591  -7.363  1.00  1.00           C
ATOM    770  CB  VAL E   8       9.967   1.068  -7.235  1.00  1.00           C
ATOM    771  CG1 VAL E   8       9.820   2.410  -7.972  1.00  1.00           C
ATOM    772  CG2 VAL E   8       9.040  -0.041  -7.762  1.00  1.00           C
ATOM    773  C   VAL E   8      12.277   1.681  -6.891  1.00  1.00           C
ATOM    774  O   VAL E   8      12.658   1.749  -5.723  1.00  1.00           O
ATOM    775  N   SER E   9      12.651   2.552  -7.843  1.00  1.00           N
ATOM    776  CA  SER E   9      13.460   3.693  -7.563  1.00  1.00           C
ATOM    777  CB  SER E   9      14.572   3.931  -8.600  1.00  1.00           C
ATOM    778  OG  SER E   9      14.005   4.223  -9.869  1.00  1.00           O
ATOM    779  C   SER E   9      12.552   4.879  -7.585  1.00  1.00           C
ATOM    780  O   SER E   9      11.330   4.739  -7.594  1.00  1.00           O
ATOM    781  N   GLY E  10      13.133   6.091  -7.568  1.00  1.00           N
ATOM    782  CA  GLY E  10      12.321   7.267  -7.526  1.00  1.00           C
ATOM    783  C   GLY E  10      11.868   7.685  -8.885  1.00  1.00           C
ATOM    784  O   GLY E  10      12.465   7.321  -9.896  1.00  1.00           O
ATOM    785  N   PHE E  11      10.780   8.488  -8.926  1.00  1.00           N
ATOM    786  CA  PHE E  11      10.330   8.986 -10.191  1.00  1.00           C
ATOM    787  CB  PHE E  11       9.350   8.047 -10.917  1.00  1.00           C
ATOM    788  CG  PHE E  11      10.100   6.837 -11.360  1.00  1.00           C
ATOM    789  CD1 PHE E  11      10.282   5.774 -10.508  1.00  1.00           C
ATOM    790  CD2 PHE E  11      10.622   6.764 -12.633  1.00  1.00           C
ATOM    791  CE1 PHE E  11      10.972   4.655 -10.915  1.00  1.00           C
ATOM    792  CE2 PHE E  11      11.313   5.647 -13.046  1.00  1.00           C
ATOM    793  CZ  PHE E  11      11.489   4.590 -12.186  1.00  1.00           C
ATOM    794  C   PHE E  11       9.627  10.302 -10.029  1.00  1.00           C
ATOM    795  O   PHE E  11       8.809  10.465  -9.126  1.00  1.00           O
ATOM    796  N   HIS E  12       9.946  11.291 -10.902  1.00  1.00           N
ATOM    797  CA  HIS E  12       9.264  12.557 -10.832  1.00  1.00           C
ATOM    798  ND1 HIS E  12      11.438  14.943 -10.031  1.00  1.00           N
ATOM    799  CG  HIS E  12      11.275  14.059 -11.075  1.00  1.00           C
ATOM    800  CB  HIS E  12       9.943  13.679 -11.643  1.00  1.00           C
ATOM    801  NE2 HIS E  12      13.474  14.270 -10.614  1.00  1.00           N
ATOM    802  CD2 HIS E  12      12.530  13.657 -11.420  1.00  1.00           C
ATOM    803  CE1 HIS E  12      12.770  15.032  -9.797  1.00  1.00           C
ATOM    804  C   HIS E  12       7.830  12.385 -11.257  1.00  1.00           C
ATOM    805  O   HIS E  12       6.937  12.730 -10.486  1.00  1.00           O
ATOM    806  N   PRO E  13       7.535  11.868 -12.430  1.00  1.00           N
ATOM    807  CA  PRO E  13       6.159  11.592 -12.748  1.00  1.00           C
ATOM    808  CD  PRO E  13       8.321  12.106 -13.631  1.00  1.00           C
ATOM    809  CB  PRO E  13       6.036  11.693 -14.267  1.00  1.00           C
ATOM    810  CG  PRO E  13       7.478  11.531 -14.777  1.00  1.00           C
ATOM    811  C   PRO E  13       6.003  10.211 -12.239  1.00  1.00           C
ATOM    812  O   PRO E  13       7.017   9.531 -12.097  1.00  1.00           O
ATOM    813  N   SER E  14       4.782   9.754 -11.939  1.00  1.00           N
ATOM    814  CA  SER E  14       4.785   8.400 -11.507  1.00  1.00           C
ATOM    815  CB  SER E  14       5.101   8.228 -10.012  1.00  1.00           C
ATOM    816  OG  SER E  14       6.416   8.686  -9.732  1.00  1.00           O
ATOM    817  C   SER E  14       3.433   7.820 -11.716  1.00  1.00           C
ATOM    818  O   SER E  14       2.412   8.460 -11.468  1.00  1.00           O
ATOM    819  N   ASP E  15       3.416   6.575 -12.209  1.00  1.00           N
ATOM    820  CA  ASP E  15       2.216   5.820 -12.350  1.00  1.00           C
ATOM    821  CB  ASP E  15       1.479   6.062 -13.678  1.00  1.00           C
ATOM    822  CG  ASP E  15       0.194   5.246 -13.653  1.00  1.00           C
ATOM    823  OD1 ASP E  15      -0.274   4.904 -12.534  1.00  1.00           O
ATOM    824  OD2 ASP E  15      -0.342   4.962 -14.756  1.00  1.00           O
ATOM    825  C   ASP E  15       2.695   4.404 -12.378  1.00  1.00           C
ATOM    826  O   ASP E  15       2.892   3.837 -13.452  1.00  1.00           O
ATOM    827  N   ILE E  16       2.907   3.790 -11.196  1.00  1.00           N
ATOM    828  CA  ILE E  16       3.387   2.439 -11.205  1.00  1.00           C
ATOM    829  CB  ILE E  16       4.205   2.065 -10.004  1.00  1.00           C
ATOM    830  CG1 ILE E  16       5.496   2.899  -9.944  1.00  1.00           C
ATOM    831  CG2 ILE E  16       4.451   0.549 -10.051  1.00  1.00           C
ATOM    832  CD1 ILE E  16       6.254   2.738  -8.627  1.00  1.00           C
ATOM    833  C   ILE E  16       2.165   1.577 -11.183  1.00  1.00           C
ATOM    834  O   ILE E  16       1.414   1.577 -10.209  1.00  1.00           O
ATOM    835  N   GLU E  17       1.930   0.825 -12.279  1.00  1.00           N
ATOM    836  CA  GLU E  17       0.769  -0.014 -12.321  1.00  1.00           C
ATOM    837  CB  GLU E  17      -0.045   0.110 -13.622  1.00  1.00           C
ATOM    838  CG  GLU E  17      -1.283  -0.792 -13.654  1.00  1.00           C
ATOM    839  CD  GLU E  17      -2.007  -0.591 -14.979  1.00  1.00           C
ATOM    840  OE1 GLU E  17      -1.625   0.344 -15.734  1.00  1.00           O
ATOM    841  OE2 GLU E  17      -2.956  -1.373 -15.256  1.00  1.00           O
ATOM    842  C   GLU E  17       1.223  -1.429 -12.232  1.00  1.00           C
ATOM    843  O   GLU E  17       1.905  -1.939 -13.119  1.00  1.00           O
ATOM    844  N   VAL E  18       0.853  -2.092 -11.124  1.00  1.00           N
ATOM    845  CA  VAL E  18       1.124  -3.481 -10.916  1.00  1.00           C
ATOM    846  CB  VAL E  18       2.092  -3.724  -9.796  1.00  1.00           C
ATOM    847  CG1 VAL E  18       1.531  -3.087  -8.513  1.00  1.00           C
ATOM    848  CG2 VAL E  18       2.319  -5.235  -9.669  1.00  1.00           C
ATOM    849  C   VAL E  18      -0.194  -4.019 -10.488  1.00  1.00           C
ATOM    850  O   VAL E  18      -0.912  -3.370  -9.730  1.00  1.00           O
ATOM    851  N   ASP E  19      -0.577  -5.202 -10.987  1.00  1.00           N
ATOM    852  CA  ASP E  19      -1.866  -5.674 -10.604  1.00  1.00           C
ATOM    853  CB  ASP E  19      -2.856  -5.783 -11.779  1.00  1.00           C
ATOM    854  CG  ASP E  19      -3.133  -4.387 -12.325  1.00  1.00           C
ATOM    855  OD1 ASP E  19      -2.206  -3.536 -12.287  1.00  1.00           O
ATOM    856  OD2 ASP E  19      -4.280  -4.153 -12.789  1.00  1.00           O
ATOM    857  C   ASP E  19      -1.718  -7.052 -10.063  1.00  1.00           C
ATOM    858  O   ASP E  19      -0.864  -7.821 -10.501  1.00  1.00           O
ATOM    859  N   LEU E  20      -2.553  -7.384  -9.067  1.00  1.00           N
ATOM    860  CA  LEU E  20      -2.570  -8.712  -8.549  1.00  1.00           C
ATOM    861  CB  LEU E  20      -2.648  -8.810  -7.019  1.00  1.00           C
ATOM    862  CG  LEU E  20      -1.345  -8.358  -6.345  1.00  1.00           C
ATOM    863  CD1 LEU E  20      -1.402  -8.570  -4.830  1.00  1.00           C
ATOM    864  CD2 LEU E  20      -0.122  -9.046  -6.967  1.00  1.00           C
ATOM    865  C   LEU E  20      -3.794  -9.337  -9.131  1.00  1.00           C
ATOM    866  O   LEU E  20      -4.368  -8.811 -10.082  1.00  1.00           O
ATOM    867  N   LEU E  21      -4.223 -10.490  -8.588  1.00  1.00           N
ATOM    868  CA  LEU E  21      -5.357 -11.161  -9.150  1.00  1.00           C
ATOM    869  CB  LEU E  21      -5.722 -12.464  -8.404  1.00  1.00           C
ATOM    870  CG  LEU E  21      -6.840 -13.311  -9.051  1.00  1.00           C
ATOM    871  CD1 LEU E  21      -8.220 -12.644  -8.952  1.00  1.00           C
ATOM    872  CD2 LEU E  21      -6.464 -13.698 -10.491  1.00  1.00           C
ATOM    873  C   LEU E  21      -6.507 -10.213  -9.088  1.00  1.00           C
ATOM    874  O   LEU E  21      -6.642  -9.441  -8.142  1.00  1.00           O
ATOM    875  N   LYS E  22      -7.347 -10.235 -10.142  1.00  1.00           N
ATOM    876  CA  LYS E  22      -8.477  -9.362 -10.263  1.00  1.00           C
ATOM    877  CB  LYS E  22      -9.217  -9.525 -11.602  1.00  1.00           C
ATOM    878  CG  LYS E  22      -8.331  -9.273 -12.823  1.00  1.00           C
ATOM    879  CD  LYS E  22      -7.261 -10.347 -13.022  1.00  1.00           C
ATOM    880  CE  LYS E  22      -6.366 -10.107 -14.236  1.00  1.00           C
ATOM    881  NZ  LYS E  22      -5.361 -11.186 -14.339  1.00  1.00           N
ATOM    882  C   LYS E  22      -9.480  -9.687  -9.161  1.00  1.00           C
ATOM    883  O   LYS E  22     -10.692  -9.439  -9.394  1.00  1.00           O
ATOM    884  OXT LYS E  22      -9.063 -10.184  -8.081  1.00  1.00           O
TER     885      LYS E  22 
END
