# Supplementary material for: Integrative modeling of diverse protein-peptide systems using CABS-dock
Source: PLoS Comput Biol. 2023 Jul 5;19(7):e1011275. doi: 10.1371/journal.pcbi.1011275 (PMC10351741; doi:10.1371/journal.pcbi.1011275)
Supplement: S1 File — Files in pdb format containing atomic coordinates of the structures obtained in this study: the highest-scored amyloid models and 10 examples of the docked peptide for each enzyme-substrate complex. (ZIP) [file pcbi.1011275.s006.zip › protofilament_2e8d _models/2e8d_best_pcae.pdb]

EXPDTA    THEORETICAL MODEL, MODELLER 10.4 2023/04/05 17:14:54
ATOM      1  N   SER A   1     -14.285   8.821   6.891  1.00  1.00           N
ATOM      2  CA  SER A   1     -14.633   7.838   7.941  1.00  1.00           C
ATOM      3  CB  SER A   1     -16.124   7.465   7.853  1.00  1.00           C
ATOM      4  OG  SER A   1     -16.932   8.611   8.076  1.00  1.00           O
ATOM      5  C   SER A   1     -13.830   6.599   7.711  1.00  1.00           C
ATOM      6  O   SER A   1     -12.602   6.643   7.641  1.00  1.00           O
ATOM      7  N   ASN A   2     -14.512   5.446   7.592  1.00  1.00           N
ATOM      8  CA  ASN A   2     -13.785   4.240   7.352  1.00  1.00           C
ATOM      9  CB  ASN A   2     -14.307   3.065   8.197  1.00  1.00           C
ATOM     10  CG  ASN A   2     -14.038   3.419   9.653  1.00  1.00           C
ATOM     11  OD1 ASN A   2     -14.961   3.654  10.431  1.00  1.00           O
ATOM     12  ND2 ASN A   2     -12.733   3.469  10.030  1.00  1.00           N
ATOM     13  C   ASN A   2     -13.976   3.908   5.910  1.00  1.00           C
ATOM     14  O   ASN A   2     -14.963   3.268   5.547  1.00  1.00           O
ATOM     15  N   PHE A   3     -13.023   4.320   5.042  1.00  1.00           N
ATOM     16  CA  PHE A   3     -13.267   4.091   3.646  1.00  1.00           C
ATOM     17  CB  PHE A   3     -14.198   5.124   2.981  1.00  1.00           C
ATOM     18  CG  PHE A   3     -15.583   5.001   3.518  1.00  1.00           C
ATOM     19  CD1 PHE A   3     -15.951   5.715   4.633  1.00  1.00           C
ATOM     20  CD2 PHE A   3     -16.512   4.191   2.909  1.00  1.00           C
ATOM     21  CE1 PHE A   3     -17.221   5.618   5.143  1.00  1.00           C
ATOM     22  CE2 PHE A   3     -17.788   4.089   3.416  1.00  1.00           C
ATOM     23  CZ  PHE A   3     -18.146   4.806   4.534  1.00  1.00           C
ATOM     24  C   PHE A   3     -12.035   4.171   2.836  1.00  1.00           C
ATOM     25  O   PHE A   3     -10.915   4.139   3.342  1.00  1.00           O
ATOM     26  N   LEU A   4     -12.258   4.209   1.506  1.00  1.00           N
ATOM     27  CA  LEU A   4     -11.148   4.391   0.638  1.00  1.00           C
ATOM     28  CB  LEU A   4     -10.527   3.118   0.040  1.00  1.00           C
ATOM     29  CG  LEU A   4     -11.137   2.677  -1.309  1.00  1.00           C
ATOM     30  CD1 LEU A   4     -10.411   1.447  -1.881  1.00  1.00           C
ATOM     31  CD2 LEU A   4     -12.652   2.461  -1.195  1.00  1.00           C
ATOM     32  C   LEU A   4     -11.527   5.195  -0.552  1.00  1.00           C
ATOM     33  O   LEU A   4     -12.675   5.198  -0.994  1.00  1.00           O
ATOM     34  N   ASN A   5     -10.530   5.936  -1.064  1.00  1.00           N
ATOM     35  CA  ASN A   5     -10.614   6.596  -2.327  1.00  1.00           C
ATOM     36  CB  ASN A   5     -10.492   8.125  -2.249  1.00  1.00           C
ATOM     37  CG  ASN A   5     -11.756   8.645  -1.575  1.00  1.00           C
ATOM     38  OD1 ASN A   5     -12.868   8.392  -2.039  1.00  1.00           O
ATOM     39  ND2 ASN A   5     -11.592   9.377  -0.441  1.00  1.00           N
ATOM     40  C   ASN A   5      -9.431   6.059  -3.036  1.00  1.00           C
ATOM     41  O   ASN A   5      -8.296   6.367  -2.677  1.00  1.00           O
ATOM     42  N   CYS A   6      -9.649   5.217  -4.058  1.00  1.00           N
ATOM     43  CA  CYS A   6      -8.465   4.650  -4.609  1.00  1.00           C
ATOM     44  CB  CYS A   6      -8.303   3.143  -4.340  1.00  1.00           C
ATOM     45  SG  CYS A   6      -9.523   2.123  -5.223  1.00  1.00           S
ATOM     46  C   CYS A   6      -8.464   4.813  -6.061  1.00  1.00           C
ATOM     47  O   CYS A   6      -9.488   5.075  -6.691  1.00  1.00           O
ATOM     48  N   TYR A   7      -7.263   4.664  -6.632  1.00  1.00           N
ATOM     49  CA  TYR A   7      -7.228   4.838  -8.031  1.00  1.00           C
ATOM     50  CB  TYR A   7      -6.551   6.163  -8.430  1.00  1.00           C
ATOM     51  CG  TYR A   7      -6.989   6.548  -9.803  1.00  1.00           C
ATOM     52  CD1 TYR A   7      -8.267   7.023  -9.985  1.00  1.00           C
ATOM     53  CD2 TYR A   7      -6.143   6.475 -10.886  1.00  1.00           C
ATOM     54  CE1 TYR A   7      -8.711   7.396 -11.228  1.00  1.00           C
ATOM     55  CE2 TYR A   7      -6.581   6.847 -12.136  1.00  1.00           C
ATOM     56  CZ  TYR A   7      -7.867   7.304 -12.306  1.00  1.00           C
ATOM     57  OH  TYR A   7      -8.327   7.691 -13.583  1.00  1.00           O
ATOM     58  C   TYR A   7      -6.452   3.716  -8.594  1.00  1.00           C
ATOM     59  O   TYR A   7      -5.521   3.202  -7.978  1.00  1.00           O
ATOM     60  N   VAL A   8      -6.857   3.289  -9.793  1.00  1.00           N
ATOM     61  CA  VAL A   8      -6.153   2.258 -10.468  1.00  1.00           C
ATOM     62  CB  VAL A   8      -7.036   1.128 -10.913  1.00  1.00           C
ATOM     63  CG1 VAL A   8      -7.582   0.417  -9.661  1.00  1.00           C
ATOM     64  CG2 VAL A   8      -8.145   1.696 -11.815  1.00  1.00           C
ATOM     65  C   VAL A   8      -5.605   2.939 -11.670  1.00  1.00           C
ATOM     66  O   VAL A   8      -6.095   3.998 -12.056  1.00  1.00           O
ATOM     67  N   SER A   9      -4.562   2.374 -12.297  1.00  1.00           N
ATOM     68  CA  SER A   9      -3.991   3.131 -13.366  1.00  1.00           C
ATOM     69  CB  SER A   9      -2.652   3.781 -12.993  1.00  1.00           C
ATOM     70  OG  SER A   9      -2.865   4.743 -11.971  1.00  1.00           O
ATOM     71  C   SER A   9      -3.762   2.267 -14.552  1.00  1.00           C
ATOM     72  O   SER A   9      -4.398   1.229 -14.731  1.00  1.00           O
ATOM     73  N   GLY A  10      -2.812   2.713 -15.399  1.00  1.00           N
ATOM     74  CA  GLY A  10      -2.527   2.127 -16.671  1.00  1.00           C
ATOM     75  C   GLY A  10      -2.319   0.670 -16.534  1.00  1.00           C
ATOM     76  O   GLY A  10      -1.807   0.182 -15.529  1.00  1.00           O
ATOM     77  N   PHE A  11      -2.740  -0.063 -17.578  1.00  1.00           N
ATOM     78  CA  PHE A  11      -2.593  -1.470 -17.484  1.00  1.00           C
ATOM     79  CB  PHE A  11      -3.683  -2.110 -16.601  1.00  1.00           C
ATOM     80  CG  PHE A  11      -5.023  -1.784 -17.179  1.00  1.00           C
ATOM     81  CD1 PHE A  11      -5.572  -0.539 -16.976  1.00  1.00           C
ATOM     82  CD2 PHE A  11      -5.729  -2.699 -17.931  1.00  1.00           C
ATOM     83  CE1 PHE A  11      -6.802  -0.212 -17.497  1.00  1.00           C
ATOM     84  CE2 PHE A  11      -6.962  -2.377 -18.454  1.00  1.00           C
ATOM     85  CZ  PHE A  11      -7.504  -1.133 -18.237  1.00  1.00           C
ATOM     86  C   PHE A  11      -2.634  -2.104 -18.830  1.00  1.00           C
ATOM     87  O   PHE A  11      -3.015  -1.495 -19.830  1.00  1.00           O
ATOM     88  N   HIS A  12      -2.189  -3.372 -18.853  1.00  1.00           N
ATOM     89  CA  HIS A  12      -2.201  -4.244 -19.988  1.00  1.00           C
ATOM     90  ND1 HIS A  12       0.271  -3.601 -22.269  1.00  1.00           N
ATOM     91  CG  HIS A  12       0.125  -3.823 -20.917  1.00  1.00           C
ATOM     92  CB  HIS A  12      -0.820  -4.836 -20.342  1.00  1.00           C
ATOM     93  NE2 HIS A  12       1.630  -2.173 -21.242  1.00  1.00           N
ATOM     94  CD2 HIS A  12       0.965  -2.943 -20.304  1.00  1.00           C
ATOM     95  CE1 HIS A  12       1.178  -2.605 -22.406  1.00  1.00           C
ATOM     96  C   HIS A  12      -3.049  -5.363 -19.490  1.00  1.00           C
ATOM     97  O   HIS A  12      -3.782  -5.166 -18.527  1.00  1.00           O
ATOM     98  N   PRO A  13      -3.033  -6.508 -20.090  1.00  1.00           N
ATOM     99  CA  PRO A  13      -3.857  -7.512 -19.505  1.00  1.00           C
ATOM    100  CD  PRO A  13      -3.199  -6.563 -21.535  1.00  1.00           C
ATOM    101  CB  PRO A  13      -3.944  -8.654 -20.511  1.00  1.00           C
ATOM    102  CG  PRO A  13      -3.315  -8.072 -21.801  1.00  1.00           C
ATOM    103  C   PRO A  13      -3.414  -7.846 -18.125  1.00  1.00           C
ATOM    104  O   PRO A  13      -2.216  -8.047 -17.918  1.00  1.00           O
ATOM    105  N   SER A  14      -4.366  -7.920 -17.181  1.00  1.00           N
ATOM    106  CA  SER A  14      -3.949  -8.104 -15.829  1.00  1.00           C
ATOM    107  CB  SER A  14      -3.676  -6.794 -15.073  1.00  1.00           C
ATOM    108  OG  SER A  14      -2.503  -6.172 -15.568  1.00  1.00           O
ATOM    109  C   SER A  14      -4.990  -8.783 -15.034  1.00  1.00           C
ATOM    110  O   SER A  14      -5.982  -9.309 -15.535  1.00  1.00           O
ATOM    111  N   ASP A  15      -4.692  -8.814 -13.727  1.00  1.00           N
ATOM    112  CA  ASP A  15      -5.530  -9.337 -12.709  1.00  1.00           C
ATOM    113  CB  ASP A  15      -4.928 -10.614 -12.097  1.00  1.00           C
ATOM    114  CG  ASP A  15      -5.918 -11.236 -11.132  1.00  1.00           C
ATOM    115  OD1 ASP A  15      -6.973 -10.599 -10.871  1.00  1.00           O
ATOM    116  OD2 ASP A  15      -5.633 -12.364 -10.648  1.00  1.00           O
ATOM    117  C   ASP A  15      -5.526  -8.283 -11.658  1.00  1.00           C
ATOM    118  O   ASP A  15      -4.504  -8.075 -11.010  1.00  1.00           O
ATOM    119  N   ILE A  16      -6.637  -7.546 -11.472  1.00  1.00           N
ATOM    120  CA  ILE A  16      -6.522  -6.573 -10.433  1.00  1.00           C
ATOM    121  CB  ILE A  16      -6.656  -5.147 -10.877  1.00  1.00           C
ATOM    122  CG1 ILE A  16      -8.055  -4.854 -11.442  1.00  1.00           C
ATOM    123  CG2 ILE A  16      -5.513  -4.873 -11.862  1.00  1.00           C
ATOM    124  CD1 ILE A  16      -8.316  -3.358 -11.605  1.00  1.00           C
ATOM    125  C   ILE A  16      -7.538  -6.822  -9.395  1.00  1.00           C
ATOM    126  O   ILE A  16      -8.741  -6.826  -9.651  1.00  1.00           O
ATOM    127  N   GLU A  17      -7.050  -7.058  -8.171  1.00  1.00           N
ATOM    128  CA  GLU A  17      -7.965  -7.222  -7.102  1.00  1.00           C
ATOM    129  CB  GLU A  17      -7.682  -8.468  -6.244  1.00  1.00           C
ATOM    130  CG  GLU A  17      -8.731  -8.742  -5.163  1.00  1.00           C
ATOM    131  CD  GLU A  17      -8.357 -10.044  -4.464  1.00  1.00           C
ATOM    132  OE1 GLU A  17      -8.173 -11.067  -5.178  1.00  1.00           O
ATOM    133  OE2 GLU A  17      -8.253 -10.039  -3.208  1.00  1.00           O
ATOM    134  C   GLU A  17      -7.757  -6.017  -6.246  1.00  1.00           C
ATOM    135  O   GLU A  17      -6.750  -5.910  -5.550  1.00  1.00           O
ATOM    136  N   VAL A  18      -8.701  -5.056  -6.296  1.00  1.00           N
ATOM    137  CA  VAL A  18      -8.556  -3.883  -5.484  1.00  1.00           C
ATOM    138  CB  VAL A  18      -8.958  -2.628  -6.204  1.00  1.00           C
ATOM    139  CG1 VAL A  18      -8.803  -1.433  -5.250  1.00  1.00           C
ATOM    140  CG2 VAL A  18      -8.103  -2.517  -7.477  1.00  1.00           C
ATOM    141  C   VAL A  18      -9.487  -4.087  -4.338  1.00  1.00           C
ATOM    142  O   VAL A  18     -10.706  -4.024  -4.494  1.00  1.00           O
ATOM    143  N   ASP A  19      -8.926  -4.352  -3.144  1.00  1.00           N
ATOM    144  CA  ASP A  19      -9.766  -4.553  -2.003  1.00  1.00           C
ATOM    145  CB  ASP A  19      -9.074  -5.253  -0.820  1.00  1.00           C
ATOM    146  CG  ASP A  19     -10.162  -5.777   0.109  1.00  1.00           C
ATOM    147  OD1 ASP A  19     -11.027  -6.556  -0.378  1.00  1.00           O
ATOM    148  OD2 ASP A  19     -10.133  -5.430   1.319  1.00  1.00           O
ATOM    149  C   ASP A  19     -10.117  -3.176  -1.567  1.00  1.00           C
ATOM    150  O   ASP A  19      -9.766  -2.198  -2.226  1.00  1.00           O
ATOM    151  N   LEU A  20     -10.864  -3.054  -0.462  1.00  1.00           N
ATOM    152  CA  LEU A  20     -11.262  -1.747  -0.047  1.00  1.00           C
ATOM    153  CB  LEU A  20     -12.452  -1.184  -0.863  1.00  1.00           C
ATOM    154  CG  LEU A  20     -13.694  -2.104  -1.000  1.00  1.00           C
ATOM    155  CD1 LEU A  20     -14.840  -1.383  -1.731  1.00  1.00           C
ATOM    156  CD2 LEU A  20     -13.364  -3.442  -1.685  1.00  1.00           C
ATOM    157  C   LEU A  20     -11.698  -1.856   1.373  1.00  1.00           C
ATOM    158  O   LEU A  20     -10.937  -2.273   2.245  1.00  1.00           O
ATOM    159  N   LEU A  21     -12.953  -1.448   1.643  1.00  1.00           N
ATOM    160  CA  LEU A  21     -13.462  -1.572   2.974  1.00  1.00           C
ATOM    161  CB  LEU A  21     -14.907  -1.063   3.171  1.00  1.00           C
ATOM    162  CG  LEU A  21     -15.986  -2.027   2.625  1.00  1.00           C
ATOM    163  CD1 LEU A  21     -17.406  -1.479   2.849  1.00  1.00           C
ATOM    164  CD2 LEU A  21     -15.731  -2.394   1.155  1.00  1.00           C
ATOM    165  C   LEU A  21     -13.525  -3.025   3.240  1.00  1.00           C
ATOM    166  O   LEU A  21     -13.693  -3.821   2.318  1.00  1.00           O
ATOM    167  N   LYS A  22     -13.368  -3.406   4.520  1.00  1.00           N
ATOM    168  CA  LYS A  22     -13.451  -4.790   4.866  1.00  1.00           C
ATOM    169  CB  LYS A  22     -14.854  -5.375   4.623  1.00  1.00           C
ATOM    170  CG  LYS A  22     -14.971  -6.857   4.981  1.00  1.00           C
ATOM    171  CD  LYS A  22     -16.407  -7.317   5.242  1.00  1.00           C
ATOM    172  CE  LYS A  22     -16.742  -7.330   6.732  1.00  1.00           C
ATOM    173  NZ  LYS A  22     -15.829  -8.265   7.426  1.00  1.00           N
ATOM    174  C   LYS A  22     -12.440  -5.552   4.027  1.00  1.00           C
ATOM    175  O   LYS A  22     -12.879  -6.328   3.137  1.00  1.00           O
ATOM    176  OXT LYS A  22     -11.218  -5.365   4.265  1.00  1.00           O
TER     177      LYS A  22 
ATOM    178  N   SER B   1     -10.469   8.879   9.028  1.00  1.00           N
ATOM    179  CA  SER B   1      -9.788   8.130  10.113  1.00  1.00           C
ATOM    180  CB  SER B   1     -10.817   7.589  11.122  1.00  1.00           C
ATOM    181  OG  SER B   1     -11.513   8.663  11.739  1.00  1.00           O
ATOM    182  C   SER B   1      -9.054   6.975   9.521  1.00  1.00           C
ATOM    183  O   SER B   1      -8.034   7.146   8.854  1.00  1.00           O
ATOM    184  N   ASN B   2      -9.571   5.755   9.749  1.00  1.00           N
ATOM    185  CA  ASN B   2      -8.927   4.598   9.215  1.00  1.00           C
ATOM    186  CB  ASN B   2      -9.625   3.298   9.647  1.00  1.00           C
ATOM    187  CG  ASN B   2      -9.688   3.337  11.173  1.00  1.00           C
ATOM    188  OD1 ASN B   2     -10.727   3.062  11.771  1.00  1.00           O
ATOM    189  ND2 ASN B   2      -8.554   3.713  11.822  1.00  1.00           N
ATOM    190  C   ASN B   2      -9.018   4.751   7.731  1.00  1.00           C
ATOM    191  O   ASN B   2     -10.121   4.857   7.199  1.00  1.00           O
ATOM    192  N   PHE B   3      -7.881   4.771   6.992  1.00  1.00           N
ATOM    193  CA  PHE B   3      -8.171   5.130   5.637  1.00  1.00           C
ATOM    194  CB  PHE B   3      -8.677   6.590   5.640  1.00  1.00           C
ATOM    195  CG  PHE B   3      -9.019   7.097   4.287  1.00  1.00           C
ATOM    196  CD1 PHE B   3     -10.212   6.768   3.692  1.00  1.00           C
ATOM    197  CD2 PHE B   3      -8.140   7.920   3.630  1.00  1.00           C
ATOM    198  CE1 PHE B   3     -10.513   7.247   2.440  1.00  1.00           C
ATOM    199  CE2 PHE B   3      -8.434   8.402   2.379  1.00  1.00           C
ATOM    200  CZ  PHE B   3      -9.627   8.069   1.784  1.00  1.00           C
ATOM    201  C   PHE B   3      -7.018   4.999   4.709  1.00  1.00           C
ATOM    202  O   PHE B   3      -5.864   4.871   5.118  1.00  1.00           O
ATOM    203  N   LEU B   4      -7.356   5.024   3.403  1.00  1.00           N
ATOM    204  CA  LEU B   4      -6.389   4.913   2.368  1.00  1.00           C
ATOM    205  CB  LEU B   4      -6.393   3.537   1.696  1.00  1.00           C
ATOM    206  CG  LEU B   4      -5.439   3.438   0.494  1.00  1.00           C
ATOM    207  CD1 LEU B   4      -3.974   3.672   0.903  1.00  1.00           C
ATOM    208  CD2 LEU B   4      -5.673   2.122  -0.264  1.00  1.00           C
ATOM    209  C   LEU B   4      -6.613   5.895   1.253  1.00  1.00           C
ATOM    210  O   LEU B   4      -7.737   6.119   0.806  1.00  1.00           O
ATOM    211  N   ASN B   5      -5.507   6.527   0.802  1.00  1.00           N
ATOM    212  CA  ASN B   5      -5.455   7.268  -0.429  1.00  1.00           C
ATOM    213  CB  ASN B   5      -4.773   8.649  -0.352  1.00  1.00           C
ATOM    214  CG  ASN B   5      -5.780   9.711   0.068  1.00  1.00           C
ATOM    215  OD1 ASN B   5      -5.660  10.320   1.131  1.00  1.00           O
ATOM    216  ND2 ASN B   5      -6.792   9.963  -0.806  1.00  1.00           N
ATOM    217  C   ASN B   5      -4.556   6.404  -1.225  1.00  1.00           C
ATOM    218  O   ASN B   5      -3.364   6.310  -0.930  1.00  1.00           O
ATOM    219  N   CYS B   6      -5.093   5.727  -2.248  1.00  1.00           N
ATOM    220  CA  CYS B   6      -4.214   4.800  -2.874  1.00  1.00           C
ATOM    221  CB  CYS B   6      -4.664   3.346  -2.737  1.00  1.00           C
ATOM    222  SG  CYS B   6      -3.472   2.187  -3.465  1.00  1.00           S
ATOM    223  C   CYS B   6      -4.126   5.069  -4.313  1.00  1.00           C
ATOM    224  O   CYS B   6      -5.036   5.610  -4.938  1.00  1.00           O
ATOM    225  N   TYR B   7      -2.959   4.733  -4.871  1.00  1.00           N
ATOM    226  CA  TYR B   7      -2.890   4.857  -6.273  1.00  1.00           C
ATOM    227  CB  TYR B   7      -1.995   6.033  -6.710  1.00  1.00           C
ATOM    228  CG  TYR B   7      -2.458   7.257  -5.983  1.00  1.00           C
ATOM    229  CD1 TYR B   7      -3.456   8.067  -6.480  1.00  1.00           C
ATOM    230  CD2 TYR B   7      -1.881   7.590  -4.777  1.00  1.00           C
ATOM    231  CE1 TYR B   7      -3.866   9.182  -5.781  1.00  1.00           C
ATOM    232  CE2 TYR B   7      -2.285   8.702  -4.075  1.00  1.00           C
ATOM    233  CZ  TYR B   7      -3.276   9.506  -4.580  1.00  1.00           C
ATOM    234  OH  TYR B   7      -3.692  10.647  -3.859  1.00  1.00           O
ATOM    235  C   TYR B   7      -2.254   3.580  -6.772  1.00  1.00           C
ATOM    236  O   TYR B   7      -1.041   3.418  -6.670  1.00  1.00           O
ATOM    237  N   VAL B   8      -3.055   2.640  -7.322  1.00  1.00           N
ATOM    238  CA  VAL B   8      -2.556   1.430  -7.935  1.00  1.00           C
ATOM    239  CB  VAL B   8      -3.659   0.468  -8.256  1.00  1.00           C
ATOM    240  CG1 VAL B   8      -3.085  -0.698  -9.062  1.00  1.00           C
ATOM    241  CG2 VAL B   8      -4.308   0.026  -6.937  1.00  1.00           C
ATOM    242  C   VAL B   8      -1.988   1.943  -9.209  1.00  1.00           C
ATOM    243  O   VAL B   8      -2.367   3.029  -9.646  1.00  1.00           O
ATOM    244  N   SER B   9      -1.058   1.223  -9.854  1.00  1.00           N
ATOM    245  CA  SER B   9      -0.502   1.968 -10.935  1.00  1.00           C
ATOM    246  CB  SER B   9       0.781   2.719 -10.550  1.00  1.00           C
ATOM    247  OG  SER B   9       0.465   3.739  -9.614  1.00  1.00           O
ATOM    248  C   SER B   9      -0.204   1.180 -12.148  1.00  1.00           C
ATOM    249  O   SER B   9      -0.772   0.121 -12.411  1.00  1.00           O
ATOM    250  N   GLY B  10       0.737   1.755 -12.918  1.00  1.00           N
ATOM    251  CA  GLY B  10       1.126   1.297 -14.208  1.00  1.00           C
ATOM    252  C   GLY B  10       1.378  -0.151 -14.153  1.00  1.00           C
ATOM    253  O   GLY B  10       1.930  -0.680 -13.188  1.00  1.00           O
ATOM    254  N   PHE B  11       0.961  -0.833 -15.231  1.00  1.00           N
ATOM    255  CA  PHE B  11       1.166  -2.232 -15.223  1.00  1.00           C
ATOM    256  CB  PHE B  11      -0.062  -3.098 -14.899  1.00  1.00           C
ATOM    257  CG  PHE B  11      -0.541  -2.762 -13.539  1.00  1.00           C
ATOM    258  CD1 PHE B  11       0.302  -2.824 -12.455  1.00  1.00           C
ATOM    259  CD2 PHE B  11      -1.862  -2.431 -13.354  1.00  1.00           C
ATOM    260  CE1 PHE B  11      -0.159  -2.519 -11.198  1.00  1.00           C
ATOM    261  CE2 PHE B  11      -2.330  -2.129 -12.100  1.00  1.00           C
ATOM    262  CZ  PHE B  11      -1.472  -2.165 -11.029  1.00  1.00           C
ATOM    263  C   PHE B  11       1.563  -2.703 -16.575  1.00  1.00           C
ATOM    264  O   PHE B  11       1.823  -1.936 -17.502  1.00  1.00           O
ATOM    265  N   HIS B  12       1.645  -4.040 -16.659  1.00  1.00           N
ATOM    266  CA  HIS B  12       1.955  -4.797 -17.828  1.00  1.00           C
ATOM    267  ND1 HIS B  12       3.866  -4.138 -20.289  1.00  1.00           N
ATOM    268  CG  HIS B  12       4.021  -5.120 -19.339  1.00  1.00           C
ATOM    269  CB  HIS B  12       3.480  -5.003 -17.940  1.00  1.00           C
ATOM    270  NE2 HIS B  12       5.111  -5.725 -21.221  1.00  1.00           N
ATOM    271  CD2 HIS B  12       4.781  -6.087 -19.925  1.00  1.00           C
ATOM    272  CE1 HIS B  12       4.538  -4.549 -21.394  1.00  1.00           C
ATOM    273  C   HIS B  12       1.246  -6.075 -17.496  1.00  1.00           C
ATOM    274  O   HIS B  12       0.145  -5.972 -16.958  1.00  1.00           O
ATOM    275  N   PRO B  13       1.707  -7.268 -17.759  1.00  1.00           N
ATOM    276  CA  PRO B  13       0.975  -8.357 -17.185  1.00  1.00           C
ATOM    277  CD  PRO B  13       2.271  -7.624 -19.049  1.00  1.00           C
ATOM    278  CB  PRO B  13       1.523  -9.617 -17.848  1.00  1.00           C
ATOM    279  CG  PRO B  13       1.913  -9.111 -19.252  1.00  1.00           C
ATOM    280  C   PRO B  13       1.163  -8.224 -15.716  1.00  1.00           C
ATOM    281  O   PRO B  13       2.303  -8.026 -15.294  1.00  1.00           O
ATOM    282  N   SER B  14       0.089  -8.311 -14.906  1.00  1.00           N
ATOM    283  CA  SER B  14       0.356  -8.070 -13.522  1.00  1.00           C
ATOM    284  CB  SER B  14       0.487  -6.581 -13.157  1.00  1.00           C
ATOM    285  OG  SER B  14      -0.758  -5.919 -13.316  1.00  1.00           O
ATOM    286  C   SER B  14      -0.689  -8.637 -12.657  1.00  1.00           C
ATOM    287  O   SER B  14      -1.737  -9.101 -13.103  1.00  1.00           O
ATOM    288  N   ASP B  15      -0.353  -8.650 -11.361  1.00  1.00           N
ATOM    289  CA  ASP B  15      -1.288  -9.045 -10.376  1.00  1.00           C
ATOM    290  CB  ASP B  15      -1.107 -10.487  -9.851  1.00  1.00           C
ATOM    291  CG  ASP B  15       0.302 -10.690  -9.320  1.00  1.00           C
ATOM    292  OD1 ASP B  15       1.240 -10.752 -10.159  1.00  1.00           O
ATOM    293  OD2 ASP B  15       0.460 -10.814  -8.076  1.00  1.00           O
ATOM    294  C   ASP B  15      -1.219  -8.077  -9.276  1.00  1.00           C
ATOM    295  O   ASP B  15      -0.162  -7.835  -8.694  1.00  1.00           O
ATOM    296  N   ILE B  16      -2.376  -7.473  -8.977  1.00  1.00           N
ATOM    297  CA  ILE B  16      -2.324  -6.472  -7.979  1.00  1.00           C
ATOM    298  CB  ILE B  16      -2.709  -5.109  -8.465  1.00  1.00           C
ATOM    299  CG1 ILE B  16      -4.183  -5.095  -8.901  1.00  1.00           C
ATOM    300  CG2 ILE B  16      -1.732  -4.720  -9.582  1.00  1.00           C
ATOM    301  CD1 ILE B  16      -4.761  -3.691  -9.078  1.00  1.00           C
ATOM    302  C   ILE B  16      -3.264  -6.789  -6.895  1.00  1.00           C
ATOM    303  O   ILE B  16      -4.367  -7.292  -7.104  1.00  1.00           O
ATOM    304  N   GLU B  17      -2.802  -6.519  -5.674  1.00  1.00           N
ATOM    305  CA  GLU B  17      -3.694  -6.678  -4.592  1.00  1.00           C
ATOM    306  CB  GLU B  17      -3.413  -7.949  -3.766  1.00  1.00           C
ATOM    307  CG  GLU B  17      -4.367  -8.152  -2.587  1.00  1.00           C
ATOM    308  CD  GLU B  17      -4.081  -9.517  -1.971  1.00  1.00           C
ATOM    309  OE1 GLU B  17      -3.003  -9.677  -1.340  1.00  1.00           O
ATOM    310  OE2 GLU B  17      -4.947 -10.420  -2.126  1.00  1.00           O
ATOM    311  C   GLU B  17      -3.499  -5.486  -3.701  1.00  1.00           C
ATOM    312  O   GLU B  17      -2.532  -5.420  -2.944  1.00  1.00           O
ATOM    313  N   VAL B  18      -4.417  -4.496  -3.770  1.00  1.00           N
ATOM    314  CA  VAL B  18      -4.307  -3.358  -2.897  1.00  1.00           C
ATOM    315  CB  VAL B  18      -4.700  -2.057  -3.546  1.00  1.00           C
ATOM    316  CG1 VAL B  18      -3.652  -1.738  -4.625  1.00  1.00           C
ATOM    317  CG2 VAL B  18      -6.123  -2.170  -4.121  1.00  1.00           C
ATOM    318  C   VAL B  18      -5.232  -3.666  -1.745  1.00  1.00           C
ATOM    319  O   VAL B  18      -6.449  -3.748  -1.913  1.00  1.00           O
ATOM    320  N   ASP B  19      -4.674  -3.903  -0.538  1.00  1.00           N
ATOM    321  CA  ASP B  19      -5.502  -4.182   0.608  1.00  1.00           C
ATOM    322  CB  ASP B  19      -4.853  -5.095   1.659  1.00  1.00           C
ATOM    323  CG  ASP B  19      -4.878  -6.521   1.126  1.00  1.00           C
ATOM    324  OD1 ASP B  19      -5.517  -6.752   0.065  1.00  1.00           O
ATOM    325  OD2 ASP B  19      -4.257  -7.401   1.779  1.00  1.00           O
ATOM    326  C   ASP B  19      -5.817  -2.880   1.275  1.00  1.00           C
ATOM    327  O   ASP B  19      -5.370  -1.824   0.834  1.00  1.00           O
ATOM    328  N   LEU B  20      -6.639  -2.912   2.345  1.00  1.00           N
ATOM    329  CA  LEU B  20      -6.941  -1.685   3.022  1.00  1.00           C
ATOM    330  CB  LEU B  20      -8.059  -0.833   2.385  1.00  1.00           C
ATOM    331  CG  LEU B  20      -7.766  -0.256   0.986  1.00  1.00           C
ATOM    332  CD1 LEU B  20      -7.886  -1.312  -0.124  1.00  1.00           C
ATOM    333  CD2 LEU B  20      -8.625   0.986   0.729  1.00  1.00           C
ATOM    334  C   LEU B  20      -7.434  -1.989   4.401  1.00  1.00           C
ATOM    335  O   LEU B  20      -6.987  -2.941   5.040  1.00  1.00           O
ATOM    336  N   LEU B  21      -8.387  -1.158   4.893  1.00  1.00           N
ATOM    337  CA  LEU B  21      -8.870  -1.329   6.232  1.00  1.00           C
ATOM    338  CB  LEU B  21      -9.845  -0.275   6.780  1.00  1.00           C
ATOM    339  CG  LEU B  21     -10.239  -0.630   8.231  1.00  1.00           C
ATOM    340  CD1 LEU B  21      -9.002  -0.658   9.143  1.00  1.00           C
ATOM    341  CD2 LEU B  21     -11.355   0.277   8.772  1.00  1.00           C
ATOM    342  C   LEU B  21      -9.530  -2.644   6.364  1.00  1.00           C
ATOM    343  O   LEU B  21     -10.257  -3.104   5.486  1.00  1.00           O
ATOM    344  N   LYS B  22      -9.251  -3.283   7.509  1.00  1.00           N
ATOM    345  CA  LYS B  22      -9.803  -4.565   7.772  1.00  1.00           C
ATOM    346  CB  LYS B  22      -8.881  -5.457   8.618  1.00  1.00           C
ATOM    347  CG  LYS B  22      -7.558  -5.796   7.923  1.00  1.00           C
ATOM    348  CD  LYS B  22      -7.717  -6.527   6.586  1.00  1.00           C
ATOM    349  CE  LYS B  22      -8.618  -7.759   6.666  1.00  1.00           C
ATOM    350  NZ  LYS B  22      -8.191  -8.613   7.794  1.00  1.00           N
ATOM    351  C   LYS B  22     -11.097  -4.364   8.544  1.00  1.00           C
ATOM    352  O   LYS B  22     -11.870  -5.353   8.648  1.00  1.00           O
ATOM    353  OXT LYS B  22     -11.331  -3.229   9.039  1.00  1.00           O
TER     354      LYS B  22 
ATOM    355  N   SER C   1      -5.179   9.923  12.556  1.00  1.00           N
ATOM    356  CA  SER C   1      -5.764   8.609  12.906  1.00  1.00           C
ATOM    357  CB  SER C   1      -7.184   8.481  12.331  1.00  1.00           C
ATOM    358  OG  SER C   1      -8.038   9.455  12.910  1.00  1.00           O
ATOM    359  C   SER C   1      -4.956   7.519  12.321  1.00  1.00           C
ATOM    360  O   SER C   1      -3.787   7.699  11.991  1.00  1.00           O
ATOM    361  N   ASN C   2      -5.578   6.338  12.185  1.00  1.00           N
ATOM    362  CA  ASN C   2      -4.873   5.251  11.595  1.00  1.00           C
ATOM    363  CB  ASN C   2      -5.564   3.893  11.832  1.00  1.00           C
ATOM    364  CG  ASN C   2      -5.672   3.678  13.338  1.00  1.00           C
ATOM    365  OD1 ASN C   2      -6.023   4.591  14.083  1.00  1.00           O
ATOM    366  ND2 ASN C   2      -5.364   2.439  13.807  1.00  1.00           N
ATOM    367  C   ASN C   2      -4.928   5.537  10.130  1.00  1.00           C
ATOM    368  O   ASN C   2      -6.016   5.673   9.573  1.00  1.00           O
ATOM    369  N   PHE C   3      -3.769   5.654   9.451  1.00  1.00           N
ATOM    370  CA  PHE C   3      -3.895   6.020   8.068  1.00  1.00           C
ATOM    371  CB  PHE C   3      -3.667   7.515   7.748  1.00  1.00           C
ATOM    372  CG  PHE C   3      -4.772   8.458   8.095  1.00  1.00           C
ATOM    373  CD1 PHE C   3      -5.853   8.598   7.253  1.00  1.00           C
ATOM    374  CD2 PHE C   3      -4.722   9.229   9.235  1.00  1.00           C
ATOM    375  CE1 PHE C   3      -6.868   9.477   7.547  1.00  1.00           C
ATOM    376  CE2 PHE C   3      -5.734  10.112   9.534  1.00  1.00           C
ATOM    377  CZ  PHE C   3      -6.812  10.237   8.691  1.00  1.00           C
ATOM    378  C   PHE C   3      -2.902   5.412   7.197  1.00  1.00           C
ATOM    379  O   PHE C   3      -1.889   4.861   7.623  1.00  1.00           O
ATOM    380  N   LEU C   4      -3.220   5.544   5.899  1.00  1.00           N
ATOM    381  CA  LEU C   4      -2.329   5.060   4.922  1.00  1.00           C
ATOM    382  CB  LEU C   4      -2.700   3.662   4.403  1.00  1.00           C
ATOM    383  CG  LEU C   4      -2.940   2.625   5.517  1.00  1.00           C
ATOM    384  CD1 LEU C   4      -1.710   2.423   6.403  1.00  1.00           C
ATOM    385  CD2 LEU C   4      -4.216   2.929   6.318  1.00  1.00           C
ATOM    386  C   LEU C   4      -2.397   5.933   3.732  1.00  1.00           C
ATOM    387  O   LEU C   4      -3.471   6.320   3.274  1.00  1.00           O
ATOM    388  N   ASN C   5      -1.210   6.286   3.234  1.00  1.00           N
ATOM    389  CA  ASN C   5      -1.116   6.893   1.956  1.00  1.00           C
ATOM    390  CB  ASN C   5      -0.138   8.078   1.849  1.00  1.00           C
ATOM    391  CG  ASN C   5      -0.738   9.317   2.495  1.00  1.00           C
ATOM    392  OD1 ASN C   5      -1.944   9.550   2.435  1.00  1.00           O
ATOM    393  ND2 ASN C   5       0.139  10.147   3.117  1.00  1.00           N
ATOM    394  C   ASN C   5      -0.474   5.803   1.231  1.00  1.00           C
ATOM    395  O   ASN C   5       0.272   5.024   1.820  1.00  1.00           O
ATOM    396  N   CYS C   6      -0.801   5.646  -0.043  1.00  1.00           N
ATOM    397  CA  CYS C   6      -0.082   4.600  -0.655  1.00  1.00           C
ATOM    398  CB  CYS C   6      -0.812   3.249  -0.641  1.00  1.00           C
ATOM    399  SG  CYS C   6       0.034   2.016  -1.675  1.00  1.00           S
ATOM    400  C   CYS C   6       0.056   4.958  -2.064  1.00  1.00           C
ATOM    401  O   CYS C   6      -0.923   5.141  -2.785  1.00  1.00           O
ATOM    402  N   TYR C   7       1.307   5.084  -2.496  1.00  1.00           N
ATOM    403  CA  TYR C   7       1.424   5.352  -3.872  1.00  1.00           C
ATOM    404  CB  TYR C   7       2.245   6.625  -4.154  1.00  1.00           C
ATOM    405  CG  TYR C   7       2.464   6.757  -5.621  1.00  1.00           C
ATOM    406  CD1 TYR C   7       1.403   6.867  -6.490  1.00  1.00           C
ATOM    407  CD2 TYR C   7       3.744   6.818  -6.122  1.00  1.00           C
ATOM    408  CE1 TYR C   7       1.618   6.996  -7.845  1.00  1.00           C
ATOM    409  CE2 TYR C   7       3.964   6.948  -7.471  1.00  1.00           C
ATOM    410  CZ  TYR C   7       2.901   7.033  -8.337  1.00  1.00           C
ATOM    411  OH  TYR C   7       3.132   7.167  -9.722  1.00  1.00           O
ATOM    412  C   TYR C   7       2.100   4.153  -4.476  1.00  1.00           C
ATOM    413  O   TYR C   7       3.327   4.085  -4.535  1.00  1.00           O
ATOM    414  N   VAL C   8       1.302   3.167  -4.946  1.00  1.00           N
ATOM    415  CA  VAL C   8       1.834   1.982  -5.571  1.00  1.00           C
ATOM    416  CB  VAL C   8       0.797   0.935  -5.848  1.00  1.00           C
ATOM    417  CG1 VAL C   8       1.461  -0.207  -6.636  1.00  1.00           C
ATOM    418  CG2 VAL C   8       0.153   0.501  -4.521  1.00  1.00           C
ATOM    419  C   VAL C   8       2.343   2.447  -6.893  1.00  1.00           C
ATOM    420  O   VAL C   8       1.817   3.414  -7.443  1.00  1.00           O
ATOM    421  N   SER C   9       3.409   1.832  -7.440  1.00  1.00           N
ATOM    422  CA  SER C   9       3.762   2.389  -8.707  1.00  1.00           C
ATOM    423  CB  SER C   9       4.369   3.795  -8.574  1.00  1.00           C
ATOM    424  OG  SER C   9       5.593   3.717  -7.858  1.00  1.00           O
ATOM    425  C   SER C   9       4.789   1.564  -9.434  1.00  1.00           C
ATOM    426  O   SER C   9       5.732   1.045  -8.840  1.00  1.00           O
ATOM    427  N   GLY C  10       4.580   1.405 -10.761  1.00  1.00           N
ATOM    428  CA  GLY C  10       5.550   0.875 -11.687  1.00  1.00           C
ATOM    429  C   GLY C  10       5.645  -0.596 -11.639  1.00  1.00           C
ATOM    430  O   GLY C  10       6.138  -1.147 -10.654  1.00  1.00           O
ATOM    431  N   PHE C  11       5.249  -1.268 -12.741  1.00  1.00           N
ATOM    432  CA  PHE C  11       5.362  -2.690 -12.710  1.00  1.00           C
ATOM    433  CB  PHE C  11       4.144  -3.400 -12.067  1.00  1.00           C
ATOM    434  CG  PHE C  11       4.052  -2.885 -10.671  1.00  1.00           C
ATOM    435  CD1 PHE C  11       4.790  -3.459  -9.661  1.00  1.00           C
ATOM    436  CD2 PHE C  11       3.263  -1.792 -10.377  1.00  1.00           C
ATOM    437  CE1 PHE C  11       4.723  -2.970  -8.378  1.00  1.00           C
ATOM    438  CE2 PHE C  11       3.193  -1.295  -9.098  1.00  1.00           C
ATOM    439  CZ  PHE C  11       3.919  -1.891  -8.096  1.00  1.00           C
ATOM    440  C   PHE C  11       5.522  -3.240 -14.092  1.00  1.00           C
ATOM    441  O   PHE C  11       5.310  -2.566 -15.098  1.00  1.00           O
ATOM    442  N   HIS C  12       5.929  -4.523 -14.127  1.00  1.00           N
ATOM    443  CA  HIS C  12       6.142  -5.351 -15.278  1.00  1.00           C
ATOM    444  ND1 HIS C  12       8.855  -3.358 -15.263  1.00  1.00           N
ATOM    445  CG  HIS C  12       8.354  -4.368 -16.046  1.00  1.00           C
ATOM    446  CB  HIS C  12       7.644  -5.581 -15.526  1.00  1.00           C
ATOM    447  NE2 HIS C  12       9.309  -2.814 -17.370  1.00  1.00           N
ATOM    448  CD2 HIS C  12       8.640  -4.021 -17.334  1.00  1.00           C
ATOM    449  CE1 HIS C  12       9.417  -2.451 -16.106  1.00  1.00           C
ATOM    450  C   HIS C  12       5.478  -6.626 -14.873  1.00  1.00           C
ATOM    451  O   HIS C  12       4.319  -6.539 -14.458  1.00  1.00           O
ATOM    452  N   PRO C  13       6.040  -7.808 -14.963  1.00  1.00           N
ATOM    453  CA  PRO C  13       5.342  -8.831 -14.264  1.00  1.00           C
ATOM    454  CD  PRO C  13       6.663  -8.339 -16.171  1.00  1.00           C
ATOM    455  CB  PRO C  13       6.004 -10.144 -14.664  1.00  1.00           C
ATOM    456  CG  PRO C  13       6.440  -9.862 -16.115  1.00  1.00           C
ATOM    457  C   PRO C  13       5.410  -8.456 -12.847  1.00  1.00           C
ATOM    458  O   PRO C  13       6.510  -8.371 -12.304  1.00  1.00           O
ATOM    459  N   SER C  14       4.252  -8.235 -12.217  1.00  1.00           N
ATOM    460  CA  SER C  14       4.448  -7.752 -10.908  1.00  1.00           C
ATOM    461  CB  SER C  14       4.546  -6.219 -10.815  1.00  1.00           C
ATOM    462  OG  SER C  14       5.747  -5.781 -11.432  1.00  1.00           O
ATOM    463  C   SER C  14       3.391  -8.204 -10.006  1.00  1.00           C
ATOM    464  O   SER C  14       2.227  -8.364 -10.369  1.00  1.00           O
ATOM    465  N   ASP C  15       3.839  -8.435  -8.773  1.00  1.00           N
ATOM    466  CA  ASP C  15       2.975  -8.816  -7.729  1.00  1.00           C
ATOM    467  CB  ASP C  15       3.575  -9.919  -6.844  1.00  1.00           C
ATOM    468  CG  ASP C  15       3.928 -11.104  -7.727  1.00  1.00           C
ATOM    469  OD1 ASP C  15       3.600 -11.061  -8.943  1.00  1.00           O
ATOM    470  OD2 ASP C  15       4.542 -12.064  -7.193  1.00  1.00           O
ATOM    471  C   ASP C  15       2.954  -7.618  -6.868  1.00  1.00           C
ATOM    472  O   ASP C  15       4.006  -7.044  -6.600  1.00  1.00           O
ATOM    473  N   ILE C  16       1.769  -7.165  -6.442  1.00  1.00           N
ATOM    474  CA  ILE C  16       1.831  -6.011  -5.612  1.00  1.00           C
ATOM    475  CB  ILE C  16       1.331  -4.783  -6.297  1.00  1.00           C
ATOM    476  CG1 ILE C  16       2.123  -4.560  -7.593  1.00  1.00           C
ATOM    477  CG2 ILE C  16       1.426  -3.619  -5.295  1.00  1.00           C
ATOM    478  CD1 ILE C  16       1.440  -3.593  -8.554  1.00  1.00           C
ATOM    479  C   ILE C  16       0.933  -6.227  -4.458  1.00  1.00           C
ATOM    480  O   ILE C  16      -0.196  -6.693  -4.612  1.00  1.00           O
ATOM    481  N   GLU C  17       1.426  -5.918  -3.252  1.00  1.00           N
ATOM    482  CA  GLU C  17       0.527  -5.999  -2.157  1.00  1.00           C
ATOM    483  CB  GLU C  17       0.761  -7.185  -1.206  1.00  1.00           C
ATOM    484  CG  GLU C  17      -0.249  -7.219  -0.054  1.00  1.00           C
ATOM    485  CD  GLU C  17       0.141  -8.344   0.892  1.00  1.00           C
ATOM    486  OE1 GLU C  17       0.434  -9.466   0.401  1.00  1.00           O
ATOM    487  OE2 GLU C  17       0.147  -8.091   2.127  1.00  1.00           O
ATOM    488  C   GLU C  17       0.744  -4.758  -1.331  1.00  1.00           C
ATOM    489  O   GLU C  17       1.803  -4.584  -0.729  1.00  1.00           O
ATOM    490  N   VAL C  18      -0.249  -3.839  -1.295  1.00  1.00           N
ATOM    491  CA  VAL C  18      -0.085  -2.607  -0.566  1.00  1.00           C
ATOM    492  CB  VAL C  18      -1.212  -1.652  -0.821  1.00  1.00           C
ATOM    493  CG1 VAL C  18      -0.957  -0.372  -0.008  1.00  1.00           C
ATOM    494  CG2 VAL C  18      -1.341  -1.432  -2.339  1.00  1.00           C
ATOM    495  C   VAL C  18      -0.034  -2.845   0.930  1.00  1.00           C
ATOM    496  O   VAL C  18       0.968  -2.531   1.557  1.00  1.00           O
ATOM    497  N   ASP C  19      -1.067  -3.476   1.529  1.00  1.00           N
ATOM    498  CA  ASP C  19      -1.164  -3.642   2.973  1.00  1.00           C
ATOM    499  CB  ASP C  19      -0.041  -4.488   3.598  1.00  1.00           C
ATOM    500  CG  ASP C  19      -0.440  -4.787   5.039  1.00  1.00           C
ATOM    501  OD1 ASP C  19      -1.593  -4.450   5.415  1.00  1.00           O
ATOM    502  OD2 ASP C  19       0.406  -5.355   5.783  1.00  1.00           O
ATOM    503  C   ASP C  19      -1.176  -2.294   3.628  1.00  1.00           C
ATOM    504  O   ASP C  19      -0.227  -1.516   3.540  1.00  1.00           O
ATOM    505  N   LEU C  20      -2.281  -1.989   4.331  1.00  1.00           N
ATOM    506  CA  LEU C  20      -2.468  -0.688   4.910  1.00  1.00           C
ATOM    507  CB  LEU C  20      -3.658   0.049   4.303  1.00  1.00           C
ATOM    508  CG  LEU C  20      -3.463   0.471   2.845  1.00  1.00           C
ATOM    509  CD1 LEU C  20      -3.127  -0.729   1.952  1.00  1.00           C
ATOM    510  CD2 LEU C  20      -4.705   1.221   2.367  1.00  1.00           C
ATOM    511  C   LEU C  20      -2.843  -0.852   6.335  1.00  1.00           C
ATOM    512  O   LEU C  20      -2.337  -1.712   7.055  1.00  1.00           O
ATOM    513  N   LEU C  21      -3.759   0.035   6.766  1.00  1.00           N
ATOM    514  CA  LEU C  21      -4.228  -0.010   8.106  1.00  1.00           C
ATOM    515  CB  LEU C  21      -5.316   1.024   8.451  1.00  1.00           C
ATOM    516  CG  LEU C  21      -5.983   0.738   9.814  1.00  1.00           C
ATOM    517  CD1 LEU C  21      -4.968   0.801  10.966  1.00  1.00           C
ATOM    518  CD2 LEU C  21      -7.225   1.615  10.048  1.00  1.00           C
ATOM    519  C   LEU C  21      -4.824  -1.342   8.350  1.00  1.00           C
ATOM    520  O   LEU C  21      -5.739  -1.780   7.652  1.00  1.00           O
ATOM    521  N   LYS C  22      -4.300  -2.030   9.374  1.00  1.00           N
ATOM    522  CA  LYS C  22      -4.901  -3.278   9.692  1.00  1.00           C
ATOM    523  CB  LYS C  22      -4.027  -4.235  10.511  1.00  1.00           C
ATOM    524  CG  LYS C  22      -4.827  -5.485  10.883  1.00  1.00           C
ATOM    525  CD  LYS C  22      -4.062  -6.541  11.678  1.00  1.00           C
ATOM    526  CE  LYS C  22      -5.002  -7.501  12.409  1.00  1.00           C
ATOM    527  NZ  LYS C  22      -5.963  -6.725  13.230  1.00  1.00           N
ATOM    528  C   LYS C  22      -6.121  -2.981  10.551  1.00  1.00           C
ATOM    529  O   LYS C  22      -7.244  -2.862   9.989  1.00  1.00           O
ATOM    530  OXT LYS C  22      -5.944  -2.879  11.793  1.00  1.00           O
TER     531      LYS C  22 
ATOM    532  N   SER D   1      -2.960   9.452  15.272  1.00  1.00           N
ATOM    533  CA  SER D   1      -1.576   9.502  15.797  1.00  1.00           C
ATOM    534  CB  SER D   1      -1.580   9.220  17.307  1.00  1.00           C
ATOM    535  OG  SER D   1      -2.001   7.885  17.551  1.00  1.00           O
ATOM    536  C   SER D   1      -0.757   8.467  15.129  1.00  1.00           C
ATOM    537  O   SER D   1       0.446   8.630  14.946  1.00  1.00           O
ATOM    538  N   ASN D   2      -1.402   7.352  14.756  1.00  1.00           N
ATOM    539  CA  ASN D   2      -0.668   6.366  14.039  1.00  1.00           C
ATOM    540  CB  ASN D   2      -1.432   5.058  13.789  1.00  1.00           C
ATOM    541  CG  ASN D   2      -1.679   4.371  15.119  1.00  1.00           C
ATOM    542  OD1 ASN D   2      -1.189   4.801  16.161  1.00  1.00           O
ATOM    543  ND2 ASN D   2      -2.456   3.256  15.080  1.00  1.00           N
ATOM    544  C   ASN D   2      -0.461   6.971  12.701  1.00  1.00           C
ATOM    545  O   ASN D   2      -1.150   7.925  12.339  1.00  1.00           O
ATOM    546  N   PHE D   3       0.506   6.465  11.919  1.00  1.00           N
ATOM    547  CA  PHE D   3       0.612   7.152  10.680  1.00  1.00           C
ATOM    548  CB  PHE D   3       1.579   8.359  10.653  1.00  1.00           C
ATOM    549  CG  PHE D   3       0.953   9.551  11.298  1.00  1.00           C
ATOM    550  CD1 PHE D   3       0.114  10.375  10.579  1.00  1.00           C
ATOM    551  CD2 PHE D   3       1.200   9.851  12.614  1.00  1.00           C
ATOM    552  CE1 PHE D   3      -0.471  11.478  11.159  1.00  1.00           C
ATOM    553  CE2 PHE D   3       0.620  10.951  13.201  1.00  1.00           C
ATOM    554  CZ  PHE D   3      -0.217  11.766  12.477  1.00  1.00           C
ATOM    555  C   PHE D   3       1.002   6.328   9.560  1.00  1.00           C
ATOM    556  O   PHE D   3       1.118   5.104   9.595  1.00  1.00           O
ATOM    557  N   LEU D   4       1.189   7.100   8.495  1.00  1.00           N
ATOM    558  CA  LEU D   4       1.428   6.551   7.238  1.00  1.00           C
ATOM    559  CB  LEU D   4       0.202   6.699   6.317  1.00  1.00           C
ATOM    560  CG  LEU D   4      -0.506   8.077   6.444  1.00  1.00           C
ATOM    561  CD1 LEU D   4       0.418   9.267   6.143  1.00  1.00           C
ATOM    562  CD2 LEU D   4      -1.773   8.140   5.581  1.00  1.00           C
ATOM    563  C   LEU D   4       2.501   7.251   6.562  1.00  1.00           C
ATOM    564  O   LEU D   4       3.198   8.131   7.066  1.00  1.00           O
ATOM    565  N   ASN D   5       2.605   6.787   5.331  1.00  1.00           N
ATOM    566  CA  ASN D   5       3.534   7.236   4.398  1.00  1.00           C
ATOM    567  CB  ASN D   5       4.951   7.326   4.991  1.00  1.00           C
ATOM    568  CG  ASN D   5       5.276   5.953   5.580  1.00  1.00           C
ATOM    569  OD1 ASN D   5       4.865   5.632   6.694  1.00  1.00           O
ATOM    570  ND2 ASN D   5       6.015   5.109   4.811  1.00  1.00           N
ATOM    571  C   ASN D   5       3.535   6.119   3.468  1.00  1.00           C
ATOM    572  O   ASN D   5       2.778   5.165   3.641  1.00  1.00           O
ATOM    573  N   CYS D   6       4.381   6.168   2.449  1.00  1.00           N
ATOM    574  CA  CYS D   6       4.171   5.016   1.673  1.00  1.00           C
ATOM    575  CB  CYS D   6       2.840   5.068   0.900  1.00  1.00           C
ATOM    576  SG  CYS D   6       2.462   6.703   0.186  1.00  1.00           S
ATOM    577  C   CYS D   6       5.243   4.842   0.688  1.00  1.00           C
ATOM    578  O   CYS D   6       6.351   4.392   0.979  1.00  1.00           O
ATOM    579  N   TYR D   7       4.879   5.208  -0.539  1.00  1.00           N
ATOM    580  CA  TYR D   7       5.776   5.180  -1.615  1.00  1.00           C
ATOM    581  CB  TYR D   7       6.975   6.134  -1.437  1.00  1.00           C
ATOM    582  CG  TYR D   7       6.580   7.530  -1.775  1.00  1.00           C
ATOM    583  CD1 TYR D   7       5.724   8.255  -0.981  1.00  1.00           C
ATOM    584  CD2 TYR D   7       7.113   8.123  -2.897  1.00  1.00           C
ATOM    585  CE1 TYR D   7       5.384   9.547  -1.316  1.00  1.00           C
ATOM    586  CE2 TYR D   7       6.777   9.412  -3.237  1.00  1.00           C
ATOM    587  CZ  TYR D   7       5.908  10.125  -2.447  1.00  1.00           C
ATOM    588  OH  TYR D   7       5.556  11.448  -2.788  1.00  1.00           O
ATOM    589  C   TYR D   7       6.353   3.862  -1.988  1.00  1.00           C
ATOM    590  O   TYR D   7       7.560   3.662  -1.867  1.00  1.00           O
ATOM    591  N   VAL D   8       5.519   2.908  -2.441  1.00  1.00           N
ATOM    592  CA  VAL D   8       6.163   1.771  -3.019  1.00  1.00           C
ATOM    593  CB  VAL D   8       5.293   0.580  -3.291  1.00  1.00           C
ATOM    594  CG1 VAL D   8       4.639   0.135  -1.972  1.00  1.00           C
ATOM    595  CG2 VAL D   8       4.316   0.924  -4.416  1.00  1.00           C
ATOM    596  C   VAL D   8       6.640   2.292  -4.331  1.00  1.00           C
ATOM    597  O   VAL D   8       6.108   3.283  -4.828  1.00  1.00           O
ATOM    598  N   SER D   9       7.670   1.668  -4.923  1.00  1.00           N
ATOM    599  CA  SER D   9       8.231   2.247  -6.106  1.00  1.00           C
ATOM    600  CB  SER D   9       9.714   2.632  -5.901  1.00  1.00           C
ATOM    601  OG  SER D   9      10.221   3.383  -6.995  1.00  1.00           O
ATOM    602  C   SER D   9       8.158   1.231  -7.207  1.00  1.00           C
ATOM    603  O   SER D   9       7.436   0.240  -7.107  1.00  1.00           O
ATOM    604  N   GLY D  10       8.917   1.479  -8.296  1.00  1.00           N
ATOM    605  CA  GLY D  10       8.895   0.710  -9.505  1.00  1.00           C
ATOM    606  C   GLY D  10       9.567  -0.613  -9.382  1.00  1.00           C
ATOM    607  O   GLY D  10      10.332  -0.866  -8.452  1.00  1.00           O
ATOM    608  N   PHE D  11       9.281  -1.499 -10.362  1.00  1.00           N
ATOM    609  CA  PHE D  11       9.884  -2.793 -10.328  1.00  1.00           C
ATOM    610  CB  PHE D  11       9.165  -3.827  -9.437  1.00  1.00           C
ATOM    611  CG  PHE D  11       9.399  -3.539  -7.996  1.00  1.00           C
ATOM    612  CD1 PHE D  11       8.565  -2.692  -7.305  1.00  1.00           C
ATOM    613  CD2 PHE D  11      10.450  -4.135  -7.336  1.00  1.00           C
ATOM    614  CE1 PHE D  11       8.785  -2.437  -5.972  1.00  1.00           C
ATOM    615  CE2 PHE D  11      10.674  -3.882  -6.003  1.00  1.00           C
ATOM    616  CZ  PHE D  11       9.838  -3.032  -5.320  1.00  1.00           C
ATOM    617  C   PHE D  11       9.931  -3.456 -11.678  1.00  1.00           C
ATOM    618  O   PHE D  11       9.385  -2.976 -12.669  1.00  1.00           O
ATOM    619  N   HIS D  12      10.640  -4.610 -11.681  1.00  1.00           N
ATOM    620  CA  HIS D  12      10.804  -5.604 -12.713  1.00  1.00           C
ATOM    621  ND1 HIS D  12      14.283  -4.934 -14.211  1.00  1.00           N
ATOM    622  CG  HIS D  12      12.921  -5.031 -14.029  1.00  1.00           C
ATOM    623  CB  HIS D  12      12.281  -5.930 -13.009  1.00  1.00           C
ATOM    624  NE2 HIS D  12      13.346  -3.640 -15.756  1.00  1.00           N
ATOM    625  CD2 HIS D  12      12.365  -4.231 -14.980  1.00  1.00           C
ATOM    626  CE1 HIS D  12      14.482  -4.093 -15.254  1.00  1.00           C
ATOM    627  C   HIS D  12      10.105  -6.793 -12.090  1.00  1.00           C
ATOM    628  O   HIS D  12       9.036  -6.557 -11.530  1.00  1.00           O
ATOM    629  N   PRO D  13      10.528  -8.044 -12.113  1.00  1.00           N
ATOM    630  CA  PRO D  13       9.735  -8.991 -11.370  1.00  1.00           C
ATOM    631  CD  PRO D  13      11.087  -8.673 -13.305  1.00  1.00           C
ATOM    632  CB  PRO D  13      10.248 -10.371 -11.759  1.00  1.00           C
ATOM    633  CG  PRO D  13      10.697 -10.163 -13.220  1.00  1.00           C
ATOM    634  C   PRO D  13       9.792  -8.647  -9.930  1.00  1.00           C
ATOM    635  O   PRO D  13      10.866  -8.284  -9.452  1.00  1.00           O
ATOM    636  N   SER D  14       8.655  -8.719  -9.215  1.00  1.00           N
ATOM    637  CA  SER D  14       8.816  -8.317  -7.862  1.00  1.00           C
ATOM    638  CB  SER D  14       8.927  -6.790  -7.690  1.00  1.00           C
ATOM    639  OG  SER D  14       7.700  -6.166  -8.039  1.00  1.00           O
ATOM    640  C   SER D  14       7.692  -8.752  -7.011  1.00  1.00           C
ATOM    641  O   SER D  14       6.597  -9.064  -7.475  1.00  1.00           O
ATOM    642  N   ASP D  15       7.997  -8.791  -5.704  1.00  1.00           N
ATOM    643  CA  ASP D  15       7.047  -9.084  -4.687  1.00  1.00           C
ATOM    644  CB  ASP D  15       7.323 -10.401  -3.938  1.00  1.00           C
ATOM    645  CG  ASP D  15       6.321 -10.524  -2.794  1.00  1.00           C
ATOM    646  OD1 ASP D  15       6.524  -9.825  -1.766  1.00  1.00           O
ATOM    647  OD2 ASP D  15       5.339 -11.301  -2.933  1.00  1.00           O
ATOM    648  C   ASP D  15       7.149  -7.968  -3.690  1.00  1.00           C
ATOM    649  O   ASP D  15       8.165  -7.848  -3.008  1.00  1.00           O
ATOM    650  N   ILE D  16       6.122  -7.094  -3.572  1.00  1.00           N
ATOM    651  CA  ILE D  16       6.324  -6.049  -2.611  1.00  1.00           C
ATOM    652  CB  ILE D  16       6.404  -4.644  -3.152  1.00  1.00           C
ATOM    653  CG1 ILE D  16       5.065  -4.164  -3.733  1.00  1.00           C
ATOM    654  CG2 ILE D  16       7.563  -4.609  -4.162  1.00  1.00           C
ATOM    655  CD1 ILE D  16       4.606  -4.943  -4.957  1.00  1.00           C
ATOM    656  C   ILE D  16       5.248  -6.049  -1.607  1.00  1.00           C
ATOM    657  O   ILE D  16       4.059  -6.092  -1.923  1.00  1.00           O
ATOM    658  N   GLU D  17       5.685  -6.016  -0.342  1.00  1.00           N
ATOM    659  CA  GLU D  17       4.769  -5.900   0.733  1.00  1.00           C
ATOM    660  CB  GLU D  17       4.927  -6.974   1.824  1.00  1.00           C
ATOM    661  CG  GLU D  17       4.562  -8.396   1.396  1.00  1.00           C
ATOM    662  CD  GLU D  17       4.869  -9.313   2.574  1.00  1.00           C
ATOM    663  OE1 GLU D  17       5.909  -9.073   3.245  1.00  1.00           O
ATOM    664  OE2 GLU D  17       4.072 -10.257   2.828  1.00  1.00           O
ATOM    665  C   GLU D  17       5.104  -4.599   1.409  1.00  1.00           C
ATOM    666  O   GLU D  17       6.250  -4.388   1.801  1.00  1.00           O
ATOM    667  N   VAL D  18       4.136  -3.663   1.536  1.00  1.00           N
ATOM    668  CA  VAL D  18       4.464  -2.479   2.287  1.00  1.00           C
ATOM    669  CB  VAL D  18       4.453  -1.204   1.475  1.00  1.00           C
ATOM    670  CG1 VAL D  18       3.085  -0.981   0.817  1.00  1.00           C
ATOM    671  CG2 VAL D  18       4.896  -0.051   2.388  1.00  1.00           C
ATOM    672  C   VAL D  18       3.549  -2.404   3.446  1.00  1.00           C
ATOM    673  O   VAL D  18       2.503  -1.759   3.413  1.00  1.00           O
ATOM    674  N   ASP D  19       3.963  -3.054   4.544  1.00  1.00           N
ATOM    675  CA  ASP D  19       3.107  -3.041   5.676  1.00  1.00           C
ATOM    676  CB  ASP D  19       3.492  -4.033   6.784  1.00  1.00           C
ATOM    677  CG  ASP D  19       3.120  -5.430   6.305  1.00  1.00           C
ATOM    678  OD1 ASP D  19       3.226  -5.690   5.076  1.00  1.00           O
ATOM    679  OD2 ASP D  19       2.699  -6.251   7.162  1.00  1.00           O
ATOM    680  C   ASP D  19       3.143  -1.671   6.245  1.00  1.00           C
ATOM    681  O   ASP D  19       4.166  -0.989   6.243  1.00  1.00           O
ATOM    682  N   LEU D  20       1.982  -1.241   6.744  1.00  1.00           N
ATOM    683  CA  LEU D  20       1.835   0.069   7.279  1.00  1.00           C
ATOM    684  CB  LEU D  20       0.786   0.872   6.496  1.00  1.00           C
ATOM    685  CG  LEU D  20       1.241   1.167   5.052  1.00  1.00           C
ATOM    686  CD1 LEU D  20       0.142   1.824   4.201  1.00  1.00           C
ATOM    687  CD2 LEU D  20       2.530   1.999   5.062  1.00  1.00           C
ATOM    688  C   LEU D  20       1.390  -0.093   8.686  1.00  1.00           C
ATOM    689  O   LEU D  20       1.895  -0.948   9.412  1.00  1.00           O
ATOM    690  N   LEU D  21       0.427   0.742   9.113  1.00  1.00           N
ATOM    691  CA  LEU D  21      -0.022   0.671  10.464  1.00  1.00           C
ATOM    692  CB  LEU D  21      -1.158   1.663  10.785  1.00  1.00           C
ATOM    693  CG  LEU D  21      -1.670   1.658  12.244  1.00  1.00           C
ATOM    694  CD1 LEU D  21      -2.492   0.405  12.591  1.00  1.00           C
ATOM    695  CD2 LEU D  21      -0.515   1.901  13.226  1.00  1.00           C
ATOM    696  C   LEU D  21      -0.527  -0.711  10.683  1.00  1.00           C
ATOM    697  O   LEU D  21      -1.251  -1.266   9.858  1.00  1.00           O
ATOM    698  N   LYS D  22      -0.116  -1.302  11.816  1.00  1.00           N
ATOM    699  CA  LYS D  22      -0.488  -2.644  12.121  1.00  1.00           C
ATOM    700  CB  LYS D  22       0.703  -3.487  12.613  1.00  1.00           C
ATOM    701  CG  LYS D  22       0.424  -4.990  12.734  1.00  1.00           C
ATOM    702  CD  LYS D  22       0.331  -5.723  11.391  1.00  1.00           C
ATOM    703  CE  LYS D  22       0.183  -7.244  11.521  1.00  1.00           C
ATOM    704  NZ  LYS D  22       0.099  -7.876  10.183  1.00  1.00           N
ATOM    705  C   LYS D  22      -1.505  -2.601  13.249  1.00  1.00           C
ATOM    706  O   LYS D  22      -2.631  -3.127  13.048  1.00  1.00           O
ATOM    707  OXT LYS D  22      -1.164  -2.051  14.330  1.00  1.00           O
TER     708      LYS D  22 
ATOM    709  N   SER E   1       3.823  11.806  18.119  1.00  1.00           N
ATOM    710  CA  SER E   1       3.014  11.126  17.084  1.00  1.00           C
ATOM    711  CB  SER E   1       3.225  11.812  15.724  1.00  1.00           C
ATOM    712  OG  SER E   1       2.804  13.167  15.792  1.00  1.00           O
ATOM    713  C   SER E   1       3.459   9.709  16.971  1.00  1.00           C
ATOM    714  O   SER E   1       3.636   9.016  17.970  1.00  1.00           O
ATOM    715  N   ASN E   2       3.634   9.244  15.724  1.00  1.00           N
ATOM    716  CA  ASN E   2       4.087   7.909  15.481  1.00  1.00           C
ATOM    717  CB  ASN E   2       2.977   6.886  15.187  1.00  1.00           C
ATOM    718  CG  ASN E   2       2.524   6.264  16.500  1.00  1.00           C
ATOM    719  OD1 ASN E   2       2.817   5.100  16.770  1.00  1.00           O
ATOM    720  ND2 ASN E   2       1.806   7.051  17.343  1.00  1.00           N
ATOM    721  C   ASN E   2       4.963   7.933  14.274  1.00  1.00           C
ATOM    722  O   ASN E   2       5.574   8.945  13.934  1.00  1.00           O
ATOM    723  N   PHE E   3       5.035   6.768  13.608  1.00  1.00           N
ATOM    724  CA  PHE E   3       5.907   6.534  12.501  1.00  1.00           C
ATOM    725  CB  PHE E   3       6.151   5.035  12.240  1.00  1.00           C
ATOM    726  CG  PHE E   3       6.974   4.552  13.388  1.00  1.00           C
ATOM    727  CD1 PHE E   3       6.381   4.201  14.581  1.00  1.00           C
ATOM    728  CD2 PHE E   3       8.344   4.478  13.282  1.00  1.00           C
ATOM    729  CE1 PHE E   3       7.143   3.766  15.641  1.00  1.00           C
ATOM    730  CE2 PHE E   3       9.110   4.043  14.338  1.00  1.00           C
ATOM    731  CZ  PHE E   3       8.510   3.685  15.521  1.00  1.00           C
ATOM    732  C   PHE E   3       5.445   7.179  11.254  1.00  1.00           C
ATOM    733  O   PHE E   3       4.266   7.490  11.084  1.00  1.00           O
ATOM    734  N   LEU E   4       6.414   7.402  10.345  1.00  1.00           N
ATOM    735  CA  LEU E   4       6.076   8.177   9.199  1.00  1.00           C
ATOM    736  CB  LEU E   4       6.422   9.669   9.372  1.00  1.00           C
ATOM    737  CG  LEU E   4       5.659  10.392  10.501  1.00  1.00           C
ATOM    738  CD1 LEU E   4       6.067  11.871  10.590  1.00  1.00           C
ATOM    739  CD2 LEU E   4       4.140  10.213  10.366  1.00  1.00           C
ATOM    740  C   LEU E   4       6.743   7.763   7.952  1.00  1.00           C
ATOM    741  O   LEU E   4       7.005   6.596   7.670  1.00  1.00           O
ATOM    742  N   ASN E   5       7.022   8.828   7.178  1.00  1.00           N
ATOM    743  CA  ASN E   5       7.510   8.809   5.848  1.00  1.00           C
ATOM    744  CB  ASN E   5       8.059  10.167   5.372  1.00  1.00           C
ATOM    745  CG  ASN E   5       9.238  10.556   6.255  1.00  1.00           C
ATOM    746  OD1 ASN E   5       9.463   9.976   7.315  1.00  1.00           O
ATOM    747  ND2 ASN E   5      10.005  11.590   5.813  1.00  1.00           N
ATOM    748  C   ASN E   5       8.560   7.793   5.670  1.00  1.00           C
ATOM    749  O   ASN E   5       9.428   7.570   6.514  1.00  1.00           O
ATOM    750  N   CYS E   6       8.424   7.103   4.532  1.00  1.00           N
ATOM    751  CA  CYS E   6       9.382   6.149   4.117  1.00  1.00           C
ATOM    752  CB  CYS E   6       9.076   4.706   4.564  1.00  1.00           C
ATOM    753  SG  CYS E   6       9.193   4.476   6.364  1.00  1.00           S
ATOM    754  C   CYS E   6       9.354   6.163   2.643  1.00  1.00           C
ATOM    755  O   CYS E   6       8.296   6.273   2.024  1.00  1.00           O
ATOM    756  N   TYR E   7      10.540   6.094   2.039  1.00  1.00           N
ATOM    757  CA  TYR E   7      10.544   6.028   0.622  1.00  1.00           C
ATOM    758  CB  TYR E   7      11.322   7.196  -0.001  1.00  1.00           C
ATOM    759  CG  TYR E   7      11.278   7.061  -1.477  1.00  1.00           C
ATOM    760  CD1 TYR E   7      10.092   7.211  -2.146  1.00  1.00           C
ATOM    761  CD2 TYR E   7      12.436   6.815  -2.185  1.00  1.00           C
ATOM    762  CE1 TYR E   7      10.057   7.096  -3.515  1.00  1.00           C
ATOM    763  CE2 TYR E   7      12.407   6.701  -3.551  1.00  1.00           C
ATOM    764  CZ  TYR E   7      11.212   6.840  -4.213  1.00  1.00           C
ATOM    765  OH  TYR E   7      11.171   6.726  -5.617  1.00  1.00           O
ATOM    766  C   TYR E   7      11.225   4.751   0.291  1.00  1.00           C
ATOM    767  O   TYR E   7      12.441   4.621   0.431  1.00  1.00           O
ATOM    768  N   VAL E   8      10.439   3.754  -0.146  1.00  1.00           N
ATOM    769  CA  VAL E   8      11.028   2.511  -0.515  1.00  1.00           C
ATOM    770  CB  VAL E   8      10.307   1.321   0.031  1.00  1.00           C
ATOM    771  CG1 VAL E   8      10.508   1.321   1.556  1.00  1.00           C
ATOM    772  CG2 VAL E   8       8.830   1.407  -0.397  1.00  1.00           C
ATOM    773  C   VAL E   8      10.979   2.474  -1.987  1.00  1.00           C
ATOM    774  O   VAL E   8       9.969   2.821  -2.600  1.00  1.00           O
ATOM    775  N   SER E   9      12.097   2.086  -2.608  1.00  1.00           N
ATOM    776  CA  SER E   9      12.032   2.135  -4.021  1.00  1.00           C
ATOM    777  CB  SER E   9      12.248   3.547  -4.589  1.00  1.00           C
ATOM    778  OG  SER E   9      13.566   3.987  -4.298  1.00  1.00           O
ATOM    779  C   SER E   9      13.089   1.290  -4.591  1.00  1.00           C
ATOM    780  O   SER E   9      13.825   0.598  -3.891  1.00  1.00           O
ATOM    781  N   GLY E  10      13.163   1.335  -5.925  1.00  1.00           N
ATOM    782  CA  GLY E  10      14.178   0.594  -6.575  1.00  1.00           C
ATOM    783  C   GLY E  10      13.592  -0.625  -7.151  1.00  1.00           C
ATOM    784  O   GLY E  10      12.430  -0.957  -6.922  1.00  1.00           O
ATOM    785  N   PHE E  11      14.415  -1.328  -7.937  1.00  1.00           N
ATOM    786  CA  PHE E  11      13.871  -2.455  -8.598  1.00  1.00           C
ATOM    787  CB  PHE E  11      13.232  -2.060  -9.940  1.00  1.00           C
ATOM    788  CG  PHE E  11      14.313  -1.357 -10.687  1.00  1.00           C
ATOM    789  CD1 PHE E  11      14.525  -0.013 -10.486  1.00  1.00           C
ATOM    790  CD2 PHE E  11      15.127  -2.037 -11.564  1.00  1.00           C
ATOM    791  CE1 PHE E  11      15.525   0.649 -11.160  1.00  1.00           C
ATOM    792  CE2 PHE E  11      16.129  -1.381 -12.242  1.00  1.00           C
ATOM    793  CZ  PHE E  11      16.327  -0.036 -12.039  1.00  1.00           C
ATOM    794  C   PHE E  11      14.934  -3.449  -8.895  1.00  1.00           C
ATOM    795  O   PHE E  11      16.128  -3.169  -8.792  1.00  1.00           O
ATOM    796  N   HIS E  12      14.471  -4.661  -9.257  1.00  1.00           N
ATOM    797  CA  HIS E  12      15.288  -5.789  -9.591  1.00  1.00           C
ATOM    798  ND1 HIS E  12      18.610  -5.970 -10.079  1.00  1.00           N
ATOM    799  CG  HIS E  12      17.744  -6.556  -9.182  1.00  1.00           C
ATOM    800  CB  HIS E  12      16.515  -5.873  -8.649  1.00  1.00           C
ATOM    801  NE2 HIS E  12      19.462  -7.964  -9.590  1.00  1.00           N
ATOM    802  CD2 HIS E  12      18.282  -7.775  -8.895  1.00  1.00           C
ATOM    803  CE1 HIS E  12      19.618  -6.853 -10.288  1.00  1.00           C
ATOM    804  C   HIS E  12      14.337  -6.902  -9.238  1.00  1.00           C
ATOM    805  O   HIS E  12      13.162  -6.640  -8.999  1.00  1.00           O
ATOM    806  N   PRO E  13      14.764  -8.125  -9.212  1.00  1.00           N
ATOM    807  CA  PRO E  13      13.836  -9.180  -8.877  1.00  1.00           C
ATOM    808  CD  PRO E  13      15.667  -8.555 -10.275  1.00  1.00           C
ATOM    809  CB  PRO E  13      14.491 -10.471  -9.356  1.00  1.00           C
ATOM    810  CG  PRO E  13      15.301 -10.016 -10.579  1.00  1.00           C
ATOM    811  C   PRO E  13      13.410  -9.217  -7.439  1.00  1.00           C
ATOM    812  O   PRO E  13      12.662 -10.121  -7.070  1.00  1.00           O
ATOM    813  N   SER E  14      13.844  -8.252  -6.608  1.00  1.00           N
ATOM    814  CA  SER E  14      13.664  -8.367  -5.192  1.00  1.00           C
ATOM    815  CB  SER E  14      14.650  -7.490  -4.395  1.00  1.00           C
ATOM    816  OG  SER E  14      15.987  -7.920  -4.618  1.00  1.00           O
ATOM    817  C   SER E  14      12.322  -8.112  -4.623  1.00  1.00           C
ATOM    818  O   SER E  14      11.410  -7.587  -5.260  1.00  1.00           O
ATOM    819  N   ASP E  15      12.217  -8.539  -3.340  1.00  1.00           N
ATOM    820  CA  ASP E  15      11.067  -8.407  -2.507  1.00  1.00           C
ATOM    821  CB  ASP E  15      10.634  -9.718  -1.824  1.00  1.00           C
ATOM    822  CG  ASP E  15      11.747 -10.195  -0.901  1.00  1.00           C
ATOM    823  OD1 ASP E  15      12.942  -9.940  -1.209  1.00  1.00           O
ATOM    824  OD2 ASP E  15      11.408 -10.827   0.136  1.00  1.00           O
ATOM    825  C   ASP E  15      11.375  -7.407  -1.435  1.00  1.00           C
ATOM    826  O   ASP E  15      12.425  -7.485  -0.801  1.00  1.00           O
ATOM    827  N   ILE E  16      10.472  -6.425  -1.215  1.00  1.00           N
ATOM    828  CA  ILE E  16      10.738  -5.426  -0.219  1.00  1.00           C
ATOM    829  CB  ILE E  16      10.986  -4.058  -0.777  1.00  1.00           C
ATOM    830  CG1 ILE E  16      12.268  -4.038  -1.627  1.00  1.00           C
ATOM    831  CG2 ILE E  16      11.013  -3.078   0.407  1.00  1.00           C
ATOM    832  CD1 ILE E  16      12.160  -4.846  -2.919  1.00  1.00           C
ATOM    833  C   ILE E  16       9.591  -5.291   0.711  1.00  1.00           C
ATOM    834  O   ILE E  16       8.430  -5.331   0.309  1.00  1.00           O
ATOM    835  N   GLU E  17       9.914  -5.142   2.009  1.00  1.00           N
ATOM    836  CA  GLU E  17       8.874  -4.905   2.950  1.00  1.00           C
ATOM    837  CB  GLU E  17       8.733  -5.969   4.053  1.00  1.00           C
ATOM    838  CG  GLU E  17       9.896  -6.004   5.038  1.00  1.00           C
ATOM    839  CD  GLU E  17       9.501  -6.949   6.163  1.00  1.00           C
ATOM    840  OE1 GLU E  17       8.726  -7.904   5.883  1.00  1.00           O
ATOM    841  OE2 GLU E  17       9.967  -6.731   7.312  1.00  1.00           O
ATOM    842  C   GLU E  17       9.182  -3.611   3.613  1.00  1.00           C
ATOM    843  O   GLU E  17      10.283  -3.415   4.125  1.00  1.00           O
ATOM    844  N   VAL E  18       8.214  -2.677   3.593  1.00  1.00           N
ATOM    845  CA  VAL E  18       8.422  -1.431   4.263  1.00  1.00           C
ATOM    846  CB  VAL E  18       7.723  -0.275   3.612  1.00  1.00           C
ATOM    847  CG1 VAL E  18       8.035   0.996   4.419  1.00  1.00           C
ATOM    848  CG2 VAL E  18       8.066  -0.234   2.114  1.00  1.00           C
ATOM    849  C   VAL E  18       7.695  -1.627   5.546  1.00  1.00           C
ATOM    850  O   VAL E  18       6.474  -1.777   5.549  1.00  1.00           O
ATOM    851  N   ASP E  19       8.409  -1.677   6.678  1.00  1.00           N
ATOM    852  CA  ASP E  19       7.663  -1.832   7.889  1.00  1.00           C
ATOM    853  CB  ASP E  19       8.431  -2.539   9.022  1.00  1.00           C
ATOM    854  CG  ASP E  19       9.655  -1.714   9.402  1.00  1.00           C
ATOM    855  OD1 ASP E  19      10.023  -0.795   8.621  1.00  1.00           O
ATOM    856  OD2 ASP E  19      10.245  -1.997  10.479  1.00  1.00           O
ATOM    857  C   ASP E  19       7.311  -0.477   8.349  1.00  1.00           C
ATOM    858  O   ASP E  19       7.900   0.517   7.925  1.00  1.00           O
ATOM    859  N   LEU E  20       6.313  -0.400   9.234  1.00  1.00           N
ATOM    860  CA  LEU E  20       5.943   0.889   9.692  1.00  1.00           C
ATOM    861  CB  LEU E  20       4.697   1.448   8.982  1.00  1.00           C
ATOM    862  CG  LEU E  20       4.474   2.950   9.232  1.00  1.00           C
ATOM    863  CD1 LEU E  20       5.639   3.777   8.661  1.00  1.00           C
ATOM    864  CD2 LEU E  20       3.117   3.416   8.686  1.00  1.00           C
ATOM    865  C   LEU E  20       5.656   0.748  11.141  1.00  1.00           C
ATOM    866  O   LEU E  20       6.321  -0.022  11.834  1.00  1.00           O
ATOM    867  N   LEU E  21       4.680   1.511  11.667  1.00  1.00           N
ATOM    868  CA  LEU E  21       4.454   1.333  13.065  1.00  1.00           C
ATOM    869  CB  LEU E  21       3.757   2.489  13.810  1.00  1.00           C
ATOM    870  CG  LEU E  21       2.300   2.761  13.413  1.00  1.00           C
ATOM    871  CD1 LEU E  21       1.688   3.863  14.298  1.00  1.00           C
ATOM    872  CD2 LEU E  21       2.177   3.086  11.916  1.00  1.00           C
ATOM    873  C   LEU E  21       3.687   0.080  13.314  1.00  1.00           C
ATOM    874  O   LEU E  21       2.788  -0.286  12.558  1.00  1.00           O
ATOM    875  N   LYS E  22       4.064  -0.619  14.403  1.00  1.00           N
ATOM    876  CA  LYS E  22       3.401  -1.820  14.805  1.00  1.00           C
ATOM    877  CB  LYS E  22       4.344  -2.840  15.474  1.00  1.00           C
ATOM    878  CG  LYS E  22       3.633  -4.096  15.979  1.00  1.00           C
ATOM    879  CD  LYS E  22       4.564  -5.287  16.212  1.00  1.00           C
ATOM    880  CE  LYS E  22       4.383  -6.374  15.151  1.00  1.00           C
ATOM    881  NZ  LYS E  22       5.514  -7.326  15.176  1.00  1.00           N
ATOM    882  C   LYS E  22       2.335  -1.421  15.824  1.00  1.00           C
ATOM    883  O   LYS E  22       2.266  -0.205  16.147  1.00  1.00           O
ATOM    884  OXT LYS E  22       1.575  -2.314  16.286  1.00  1.00           O
TER     885      LYS E  22 
END
