# Supplementary material for: Integrative modeling of diverse protein-peptide systems using CABS-dock
Source: PLoS Comput Biol. 2023 Jul 5;19(7):e1011275. doi: 10.1371/journal.pcbi.1011275 (PMC10351741; doi:10.1371/journal.pcbi.1011275)
Supplement: S1 File — Files in pdb format containing atomic coordinates of the structures obtained in this study: the highest-scored amyloid models and 10 examples of the docked peptide for each enzyme-substrate complex. (ZIP) [file pcbi.1011275.s006.zip › protofilament_2e8d _models/2e8d_best_rms.pdb]

EXPDTA    THEORETICAL MODEL, MODELLER 10.4 2023/04/05 17:15:10
ATOM      1  N   SER A   1     -18.414  -3.659  -5.795  1.00  1.00           N
ATOM      2  CA  SER A   1     -19.271  -2.462  -5.632  1.00  1.00           C
ATOM      3  CB  SER A   1     -19.689  -2.312  -4.163  1.00  1.00           C
ATOM      4  OG  SER A   1     -20.442  -3.444  -3.754  1.00  1.00           O
ATOM      5  C   SER A   1     -18.508  -1.237  -6.020  1.00  1.00           C
ATOM      6  O   SER A   1     -18.503  -0.841  -7.184  1.00  1.00           O
ATOM      7  N   ASN A   2     -17.843  -0.595  -5.039  1.00  1.00           N
ATOM      8  CA  ASN A   2     -17.088   0.578  -5.364  1.00  1.00           C
ATOM      9  CB  ASN A   2     -17.058   1.629  -4.243  1.00  1.00           C
ATOM     10  CG  ASN A   2     -18.463   2.184  -4.081  1.00  1.00           C
ATOM     11  OD1 ASN A   2     -19.305   2.031  -4.963  1.00  1.00           O
ATOM     12  ND2 ASN A   2     -18.722   2.855  -2.927  1.00  1.00           N
ATOM     13  C   ASN A   2     -15.680   0.147  -5.565  1.00  1.00           C
ATOM     14  O   ASN A   2     -14.930  -0.055  -4.612  1.00  1.00           O
ATOM     15  N   PHE A   3     -15.275   0.022  -6.836  1.00  1.00           N
ATOM     16  CA  PHE A   3     -13.960  -0.447  -7.140  1.00  1.00           C
ATOM     17  CB  PHE A   3     -14.047  -1.658  -8.086  1.00  1.00           C
ATOM     18  CG  PHE A   3     -12.706  -2.174  -8.460  1.00  1.00           C
ATOM     19  CD1 PHE A   3     -12.066  -1.693  -9.580  1.00  1.00           C
ATOM     20  CD2 PHE A   3     -12.100  -3.150  -7.705  1.00  1.00           C
ATOM     21  CE1 PHE A   3     -10.829  -2.174  -9.937  1.00  1.00           C
ATOM     22  CE2 PHE A   3     -10.866  -3.634  -8.061  1.00  1.00           C
ATOM     23  CZ  PHE A   3     -10.226  -3.147  -9.175  1.00  1.00           C
ATOM     24  C   PHE A   3     -13.259   0.641  -7.878  1.00  1.00           C
ATOM     25  O   PHE A   3     -13.783   1.173  -8.856  1.00  1.00           O
ATOM     26  N   LEU A   4     -12.052   1.024  -7.417  1.00  1.00           N
ATOM     27  CA  LEU A   4     -11.347   2.023  -8.157  1.00  1.00           C
ATOM     28  CB  LEU A   4     -11.508   3.446  -7.590  1.00  1.00           C
ATOM     29  CG  LEU A   4     -12.938   4.010  -7.714  1.00  1.00           C
ATOM     30  CD1 LEU A   4     -13.028   5.439  -7.154  1.00  1.00           C
ATOM     31  CD2 LEU A   4     -13.458   3.901  -9.156  1.00  1.00           C
ATOM     32  C   LEU A   4      -9.876   1.699  -8.144  1.00  1.00           C
ATOM     33  O   LEU A   4      -9.208   1.862  -7.125  1.00  1.00           O
ATOM     34  N   ASN A   5      -9.335   1.215  -9.284  1.00  1.00           N
ATOM     35  CA  ASN A   5      -7.933   0.900  -9.381  1.00  1.00           C
ATOM     36  CB  ASN A   5      -7.572   0.118 -10.656  1.00  1.00           C
ATOM     37  CG  ASN A   5      -6.180  -0.472 -10.461  1.00  1.00           C
ATOM     38  OD1 ASN A   5      -5.648  -0.490  -9.352  1.00  1.00           O
ATOM     39  ND2 ASN A   5      -5.571  -0.973 -11.568  1.00  1.00           N
ATOM     40  C   ASN A   5      -7.114   2.173  -9.398  1.00  1.00           C
ATOM     41  O   ASN A   5      -6.101   2.260  -8.708  1.00  1.00           O
ATOM     42  N   CYS A   6      -7.526   3.185 -10.202  1.00  1.00           N
ATOM     43  CA  CYS A   6      -6.884   4.481 -10.303  1.00  1.00           C
ATOM     44  CB  CYS A   6      -7.320   5.480  -9.215  1.00  1.00           C
ATOM     45  SG  CYS A   6      -9.055   5.992  -9.392  1.00  1.00           S
ATOM     46  C   CYS A   6      -5.381   4.394 -10.301  1.00  1.00           C
ATOM     47  O   CYS A   6      -4.753   4.581  -9.260  1.00  1.00           O
ATOM     48  N   TYR A   7      -4.756   4.095 -11.465  1.00  1.00           N
ATOM     49  CA  TYR A   7      -3.321   3.961 -11.515  1.00  1.00           C
ATOM     50  CB  TYR A   7      -2.970   2.470 -11.669  1.00  1.00           C
ATOM     51  CG  TYR A   7      -1.505   2.236 -11.730  1.00  1.00           C
ATOM     52  CD1 TYR A   7      -0.764   2.122 -10.577  1.00  1.00           C
ATOM     53  CD2 TYR A   7      -0.877   2.102 -12.944  1.00  1.00           C
ATOM     54  CE1 TYR A   7       0.591   1.893 -10.638  1.00  1.00           C
ATOM     55  CE2 TYR A   7       0.475   1.874 -13.015  1.00  1.00           C
ATOM     56  CZ  TYR A   7       1.212   1.769 -11.859  1.00  1.00           C
ATOM     57  OH  TYR A   7       2.601   1.534 -11.933  1.00  1.00           O
ATOM     58  C   TYR A   7      -2.775   4.693 -12.705  1.00  1.00           C
ATOM     59  O   TYR A   7      -3.266   4.522 -13.819  1.00  1.00           O
ATOM     60  N   VAL A   8      -1.751   5.552 -12.486  1.00  1.00           N
ATOM     61  CA  VAL A   8      -1.053   6.176 -13.576  1.00  1.00           C
ATOM     62  CB  VAL A   8      -1.391   7.621 -13.818  1.00  1.00           C
ATOM     63  CG1 VAL A   8      -2.861   7.701 -14.268  1.00  1.00           C
ATOM     64  CG2 VAL A   8      -1.083   8.431 -12.550  1.00  1.00           C
ATOM     65  C   VAL A   8       0.384   6.055 -13.274  1.00  1.00           C
ATOM     66  O   VAL A   8       0.829   6.397 -12.180  1.00  1.00           O
ATOM     67  N   SER A   9       1.160   5.540 -14.240  1.00  1.00           N
ATOM     68  CA  SER A   9       2.529   5.382 -13.898  1.00  1.00           C
ATOM     69  CB  SER A   9       2.821   4.072 -13.140  1.00  1.00           C
ATOM     70  OG  SER A   9       4.201   3.977 -12.818  1.00  1.00           O
ATOM     71  C   SER A   9       3.351   5.362 -15.138  1.00  1.00           C
ATOM     72  O   SER A   9       2.867   5.122 -16.243  1.00  1.00           O
ATOM     73  N   GLY A  10       4.646   5.656 -14.953  1.00  1.00           N
ATOM     74  CA  GLY A  10       5.613   5.595 -15.996  1.00  1.00           C
ATOM     75  C   GLY A  10       6.871   5.303 -15.260  1.00  1.00           C
ATOM     76  O   GLY A  10       7.393   6.167 -14.557  1.00  1.00           O
ATOM     77  N   PHE A  11       7.413   4.081 -15.402  1.00  1.00           N
ATOM     78  CA  PHE A  11       8.555   3.813 -14.587  1.00  1.00           C
ATOM     79  CB  PHE A  11       8.226   3.045 -13.289  1.00  1.00           C
ATOM     80  CG  PHE A  11       7.547   1.755 -13.598  1.00  1.00           C
ATOM     81  CD1 PHE A  11       8.277   0.611 -13.813  1.00  1.00           C
ATOM     82  CD2 PHE A  11       6.174   1.685 -13.663  1.00  1.00           C
ATOM     83  CE1 PHE A  11       7.653  -0.580 -14.095  1.00  1.00           C
ATOM     84  CE2 PHE A  11       5.541   0.497 -13.943  1.00  1.00           C
ATOM     85  CZ  PHE A  11       6.283  -0.638 -14.161  1.00  1.00           C
ATOM     86  C   PHE A  11       9.622   3.111 -15.352  1.00  1.00           C
ATOM     87  O   PHE A  11       9.483   2.810 -16.538  1.00  1.00           O
ATOM     88  N   HIS A  12      10.748   2.871 -14.654  1.00  1.00           N
ATOM     89  CA  HIS A  12      11.920   2.273 -15.225  1.00  1.00           C
ATOM     90  ND1 HIS A  12      13.082   5.392 -14.497  1.00  1.00           N
ATOM     91  CG  HIS A  12      13.497   4.241 -15.128  1.00  1.00           C
ATOM     92  CB  HIS A  12      13.213   2.857 -14.621  1.00  1.00           C
ATOM     93  NE2 HIS A  12      14.164   6.030 -16.331  1.00  1.00           N
ATOM     94  CD2 HIS A  12      14.157   4.649 -16.246  1.00  1.00           C
ATOM     95  CE1 HIS A  12      13.507   6.431 -15.258  1.00  1.00           C
ATOM     96  C   HIS A  12      11.845   0.788 -14.994  1.00  1.00           C
ATOM     97  O   HIS A  12      10.735   0.264 -14.957  1.00  1.00           O
ATOM     98  N   PRO A  13      12.910   0.032 -14.877  1.00  1.00           N
ATOM     99  CA  PRO A  13      12.666  -1.367 -14.676  1.00  1.00           C
ATOM    100  CD  PRO A  13      14.089   0.198 -15.718  1.00  1.00           C
ATOM    101  CB  PRO A  13      13.974  -2.108 -14.971  1.00  1.00           C
ATOM    102  CG  PRO A  13      14.979  -0.991 -15.314  1.00  1.00           C
ATOM    103  C   PRO A  13      12.018  -1.743 -13.408  1.00  1.00           C
ATOM    104  O   PRO A  13      12.403  -1.226 -12.360  1.00  1.00           O
ATOM    105  N   SER A  14      11.038  -2.667 -13.493  1.00  1.00           N
ATOM    106  CA  SER A  14      10.387  -3.045 -12.289  1.00  1.00           C
ATOM    107  CB  SER A  14       9.394  -1.994 -11.751  1.00  1.00           C
ATOM    108  OG  SER A  14      10.059  -0.796 -11.385  1.00  1.00           O
ATOM    109  C   SER A  14       9.554  -4.267 -12.465  1.00  1.00           C
ATOM    110  O   SER A  14       9.319  -4.753 -13.571  1.00  1.00           O
ATOM    111  N   ASP A  15       9.129  -4.795 -11.297  1.00  1.00           N
ATOM    112  CA  ASP A  15       8.166  -5.845 -11.145  1.00  1.00           C
ATOM    113  CB  ASP A  15       8.674  -7.119 -10.436  1.00  1.00           C
ATOM    114  CG  ASP A  15       9.419  -8.007 -11.424  1.00  1.00           C
ATOM    115  OD1 ASP A  15       9.362  -7.705 -12.646  1.00  1.00           O
ATOM    116  OD2 ASP A  15      10.047  -9.001 -10.969  1.00  1.00           O
ATOM    117  C   ASP A  15       7.139  -5.273 -10.220  1.00  1.00           C
ATOM    118  O   ASP A  15       7.348  -5.250  -9.009  1.00  1.00           O
ATOM    119  N   ILE A  16       6.003  -4.776 -10.752  1.00  1.00           N
ATOM    120  CA  ILE A  16       5.019  -4.239  -9.856  1.00  1.00           C
ATOM    121  CB  ILE A  16       4.464  -2.894 -10.266  1.00  1.00           C
ATOM    122  CG1 ILE A  16       3.744  -2.969 -11.622  1.00  1.00           C
ATOM    123  CG2 ILE A  16       5.613  -1.871 -10.250  1.00  1.00           C
ATOM    124  CD1 ILE A  16       4.669  -3.319 -12.787  1.00  1.00           C
ATOM    125  C   ILE A  16       3.896  -5.207  -9.801  1.00  1.00           C
ATOM    126  O   ILE A  16       3.294  -5.556 -10.815  1.00  1.00           O
ATOM    127  N   GLU A  17       3.610  -5.692  -8.584  1.00  1.00           N
ATOM    128  CA  GLU A  17       2.550  -6.627  -8.427  1.00  1.00           C
ATOM    129  CB  GLU A  17       2.982  -7.872  -7.648  1.00  1.00           C
ATOM    130  CG  GLU A  17       1.967  -9.004  -7.726  1.00  1.00           C
ATOM    131  CD  GLU A  17       2.073  -9.569  -9.132  1.00  1.00           C
ATOM    132  OE1 GLU A  17       2.727  -8.907  -9.983  1.00  1.00           O
ATOM    133  OE2 GLU A  17       1.505 -10.666  -9.374  1.00  1.00           O
ATOM    134  C   GLU A  17       1.527  -5.943  -7.597  1.00  1.00           C
ATOM    135  O   GLU A  17       1.851  -5.313  -6.591  1.00  1.00           O
ATOM    136  N   VAL A  18       0.259  -6.015  -8.025  1.00  1.00           N
ATOM    137  CA  VAL A  18      -0.765  -5.410  -7.239  1.00  1.00           C
ATOM    138  CB  VAL A  18      -1.228  -4.092  -7.781  1.00  1.00           C
ATOM    139  CG1 VAL A  18      -1.560  -4.279  -9.268  1.00  1.00           C
ATOM    140  CG2 VAL A  18      -2.456  -3.636  -6.974  1.00  1.00           C
ATOM    141  C   VAL A  18      -1.949  -6.320  -7.253  1.00  1.00           C
ATOM    142  O   VAL A  18      -2.347  -6.809  -8.309  1.00  1.00           O
ATOM    143  N   ASP A  19      -2.553  -6.578  -6.074  1.00  1.00           N
ATOM    144  CA  ASP A  19      -3.698  -7.443  -6.082  1.00  1.00           C
ATOM    145  CB  ASP A  19      -3.401  -8.849  -5.542  1.00  1.00           C
ATOM    146  CG  ASP A  19      -4.568  -9.747  -5.916  1.00  1.00           C
ATOM    147  OD1 ASP A  19      -4.559 -10.293  -7.050  1.00  1.00           O
ATOM    148  OD2 ASP A  19      -5.478  -9.907  -5.059  1.00  1.00           O
ATOM    149  C   ASP A  19      -4.764  -6.837  -5.217  1.00  1.00           C
ATOM    150  O   ASP A  19      -4.737  -6.956  -3.993  1.00  1.00           O
ATOM    151  N   LEU A  20      -5.725  -6.148  -5.859  1.00  1.00           N
ATOM    152  CA  LEU A  20      -6.772  -5.404  -5.214  1.00  1.00           C
ATOM    153  CB  LEU A  20      -7.365  -4.390  -6.222  1.00  1.00           C
ATOM    154  CG  LEU A  20      -8.342  -3.330  -5.677  1.00  1.00           C
ATOM    155  CD1 LEU A  20      -8.621  -2.268  -6.753  1.00  1.00           C
ATOM    156  CD2 LEU A  20      -9.643  -3.954  -5.148  1.00  1.00           C
ATOM    157  C   LEU A  20      -7.867  -6.224  -4.560  1.00  1.00           C
ATOM    158  O   LEU A  20      -8.222  -5.933  -3.419  1.00  1.00           O
ATOM    159  N   LEU A  21      -8.440  -7.264  -5.215  1.00  1.00           N
ATOM    160  CA  LEU A  21      -9.572  -7.905  -4.572  1.00  1.00           C
ATOM    161  CB  LEU A  21     -10.926  -7.704  -5.273  1.00  1.00           C
ATOM    162  CG  LEU A  21     -11.221  -8.755  -6.369  1.00  1.00           C
ATOM    163  CD1 LEU A  21     -12.587  -8.499  -7.027  1.00  1.00           C
ATOM    164  CD2 LEU A  21     -10.085  -8.859  -7.401  1.00  1.00           C
ATOM    165  C   LEU A  21      -9.398  -9.388  -4.586  1.00  1.00           C
ATOM    166  O   LEU A  21      -8.480  -9.922  -5.203  1.00  1.00           O
ATOM    167  N   LYS A  22     -10.301 -10.094  -3.873  1.00  1.00           N
ATOM    168  CA  LYS A  22     -10.293 -11.525  -3.901  1.00  1.00           C
ATOM    169  CB  LYS A  22     -10.249 -12.185  -2.514  1.00  1.00           C
ATOM    170  CG  LYS A  22     -10.057 -13.702  -2.582  1.00  1.00           C
ATOM    171  CD  LYS A  22      -8.691 -14.140  -3.123  1.00  1.00           C
ATOM    172  CE  LYS A  22      -8.520 -15.662  -3.185  1.00  1.00           C
ATOM    173  NZ  LYS A  22      -7.191 -16.014  -3.735  1.00  1.00           N
ATOM    174  C   LYS A  22     -11.611 -11.939  -4.543  1.00  1.00           C
ATOM    175  O   LYS A  22     -11.751 -13.147  -4.873  1.00  1.00           O
ATOM    176  OXT LYS A  22     -12.496 -11.057  -4.706  1.00  1.00           O
TER     177      LYS A  22 
ATOM    178  N   SER B   1     -15.545  -4.605  -2.430  1.00  1.00           N
ATOM    179  CA  SER B   1     -16.010  -3.615  -1.432  1.00  1.00           C
ATOM    180  CB  SER B   1     -15.369  -3.892  -0.065  1.00  1.00           C
ATOM    181  OG  SER B   1     -13.964  -3.709  -0.148  1.00  1.00           O
ATOM    182  C   SER B   1     -15.633  -2.241  -1.862  1.00  1.00           C
ATOM    183  O   SER B   1     -15.612  -1.937  -3.053  1.00  1.00           O
ATOM    184  N   ASN B   2     -15.343  -1.368  -0.881  1.00  1.00           N
ATOM    185  CA  ASN B   2     -14.920  -0.046  -1.216  1.00  1.00           C
ATOM    186  CB  ASN B   2     -15.192   0.997  -0.124  1.00  1.00           C
ATOM    187  CG  ASN B   2     -14.727   2.348  -0.648  1.00  1.00           C
ATOM    188  OD1 ASN B   2     -14.518   2.524  -1.847  1.00  1.00           O
ATOM    189  ND2 ASN B   2     -14.556   3.334   0.271  1.00  1.00           N
ATOM    190  C   ASN B   2     -13.460  -0.114  -1.375  1.00  1.00           C
ATOM    191  O   ASN B   2     -12.754  -0.665  -0.531  1.00  1.00           O
ATOM    192  N   PHE B   3     -12.955   0.431  -2.485  1.00  1.00           N
ATOM    193  CA  PHE B   3     -11.550   0.319  -2.596  1.00  1.00           C
ATOM    194  CB  PHE B   3     -11.142  -0.908  -3.420  1.00  1.00           C
ATOM    195  CG  PHE B   3      -9.667  -1.039  -3.343  1.00  1.00           C
ATOM    196  CD1 PHE B   3      -9.086  -1.646  -2.255  1.00  1.00           C
ATOM    197  CD2 PHE B   3      -8.875  -0.565  -4.358  1.00  1.00           C
ATOM    198  CE1 PHE B   3      -7.721  -1.774  -2.180  1.00  1.00           C
ATOM    199  CE2 PHE B   3      -7.509  -0.690  -4.289  1.00  1.00           C
ATOM    200  CZ  PHE B   3      -6.933  -1.295  -3.199  1.00  1.00           C
ATOM    201  C   PHE B   3     -11.043   1.523  -3.297  1.00  1.00           C
ATOM    202  O   PHE B   3     -11.755   2.137  -4.088  1.00  1.00           O
ATOM    203  N   LEU B   4      -9.793   1.909  -2.990  1.00  1.00           N
ATOM    204  CA  LEU B   4      -9.242   3.033  -3.672  1.00  1.00           C
ATOM    205  CB  LEU B   4      -9.630   4.362  -2.987  1.00  1.00           C
ATOM    206  CG  LEU B   4      -9.281   5.670  -3.729  1.00  1.00           C
ATOM    207  CD1 LEU B   4      -9.740   6.884  -2.903  1.00  1.00           C
ATOM    208  CD2 LEU B   4      -7.800   5.765  -4.124  1.00  1.00           C
ATOM    209  C   LEU B   4      -7.753   2.883  -3.620  1.00  1.00           C
ATOM    210  O   LEU B   4      -7.156   2.914  -2.545  1.00  1.00           O
ATOM    211  N   ASN B   5      -7.108   2.694  -4.788  1.00  1.00           N
ATOM    212  CA  ASN B   5      -5.675   2.716  -4.835  1.00  1.00           C
ATOM    213  CB  ASN B   5      -4.993   1.467  -5.419  1.00  1.00           C
ATOM    214  CG  ASN B   5      -4.806   0.489  -4.272  1.00  1.00           C
ATOM    215  OD1 ASN B   5      -5.147   0.789  -3.130  1.00  1.00           O
ATOM    216  ND2 ASN B   5      -4.228  -0.704  -4.575  1.00  1.00           N
ATOM    217  C   ASN B   5      -5.338   3.870  -5.730  1.00  1.00           C
ATOM    218  O   ASN B   5      -5.834   3.955  -6.851  1.00  1.00           O
ATOM    219  N   CYS B   6      -4.511   4.823  -5.250  1.00  1.00           N
ATOM    220  CA  CYS B   6      -4.158   5.932  -6.094  1.00  1.00           C
ATOM    221  CB  CYS B   6      -4.454   7.315  -5.487  1.00  1.00           C
ATOM    222  SG  CYS B   6      -3.918   8.663  -6.586  1.00  1.00           S
ATOM    223  C   CYS B   6      -2.677   5.890  -6.302  1.00  1.00           C
ATOM    224  O   CYS B   6      -1.910   5.879  -5.343  1.00  1.00           O
ATOM    225  N   TYR B   7      -2.223   5.842  -7.570  1.00  1.00           N
ATOM    226  CA  TYR B   7      -0.804   5.846  -7.785  1.00  1.00           C
ATOM    227  CB  TYR B   7      -0.288   4.505  -8.355  1.00  1.00           C
ATOM    228  CG  TYR B   7      -0.478   3.475  -7.283  1.00  1.00           C
ATOM    229  CD1 TYR B   7       0.514   3.231  -6.361  1.00  1.00           C
ATOM    230  CD2 TYR B   7      -1.651   2.758  -7.183  1.00  1.00           C
ATOM    231  CE1 TYR B   7       0.344   2.291  -5.368  1.00  1.00           C
ATOM    232  CE2 TYR B   7      -1.829   1.817  -6.194  1.00  1.00           C
ATOM    233  CZ  TYR B   7      -0.829   1.580  -5.283  1.00  1.00           C
ATOM    234  OH  TYR B   7      -1.008   0.617  -4.266  1.00  1.00           O
ATOM    235  C   TYR B   7      -0.494   6.950  -8.727  1.00  1.00           C
ATOM    236  O   TYR B   7      -0.876   6.925  -9.894  1.00  1.00           O
ATOM    237  N   VAL B   8       0.195   7.975  -8.206  1.00  1.00           N
ATOM    238  CA  VAL B   8       0.652   9.055  -9.016  1.00  1.00           C
ATOM    239  CB  VAL B   8       0.570  10.360  -8.286  1.00  1.00           C
ATOM    240  CG1 VAL B   8       1.141  11.476  -9.172  1.00  1.00           C
ATOM    241  CG2 VAL B   8      -0.885  10.570  -7.841  1.00  1.00           C
ATOM    242  C   VAL B   8       2.086   8.707  -9.135  1.00  1.00           C
ATOM    243  O   VAL B   8       2.728   8.441  -8.121  1.00  1.00           O
ATOM    244  N   SER B   9       2.663   8.665 -10.345  1.00  1.00           N
ATOM    245  CA  SER B   9       3.977   8.124 -10.240  1.00  1.00           C
ATOM    246  CB  SER B   9       3.978   6.594 -10.375  1.00  1.00           C
ATOM    247  OG  SER B   9       3.213   6.016  -9.327  1.00  1.00           O
ATOM    248  C   SER B   9       4.900   8.655 -11.260  1.00  1.00           C
ATOM    249  O   SER B   9       4.530   9.280 -12.253  1.00  1.00           O
ATOM    250  N   GLY B  10       6.170   8.392 -10.943  1.00  1.00           N
ATOM    251  CA  GLY B  10       7.343   8.645 -11.699  1.00  1.00           C
ATOM    252  C   GLY B  10       8.290   7.747 -11.005  1.00  1.00           C
ATOM    253  O   GLY B  10       8.416   7.807  -9.784  1.00  1.00           O
ATOM    254  N   PHE B  11       8.989   6.876 -11.740  1.00  1.00           N
ATOM    255  CA  PHE B  11       9.741   5.974 -10.941  1.00  1.00           C
ATOM    256  CB  PHE B  11       9.104   4.590 -10.727  1.00  1.00           C
ATOM    257  CG  PHE B  11       8.071   4.660  -9.661  1.00  1.00           C
ATOM    258  CD1 PHE B  11       8.469   4.667  -8.344  1.00  1.00           C
ATOM    259  CD2 PHE B  11       6.730   4.730  -9.954  1.00  1.00           C
ATOM    260  CE1 PHE B  11       7.544   4.729  -7.330  1.00  1.00           C
ATOM    261  CE2 PHE B  11       5.804   4.791  -8.939  1.00  1.00           C
ATOM    262  CZ  PHE B  11       6.204   4.789  -7.625  1.00  1.00           C
ATOM    263  C   PHE B  11      11.076   5.673 -11.497  1.00  1.00           C
ATOM    264  O   PHE B  11      11.549   6.235 -12.484  1.00  1.00           O
ATOM    265  N   HIS B  12      11.699   4.748 -10.754  1.00  1.00           N
ATOM    266  CA  HIS B  12      12.972   4.155 -10.951  1.00  1.00           C
ATOM    267  ND1 HIS B  12      15.058   6.580 -11.714  1.00  1.00           N
ATOM    268  CG  HIS B  12      14.304   6.277 -10.603  1.00  1.00           C
ATOM    269  CB  HIS B  12      14.045   4.877 -10.111  1.00  1.00           C
ATOM    270  NE2 HIS B  12      14.363   8.519 -10.877  1.00  1.00           N
ATOM    271  CD2 HIS B  12      13.888   7.474 -10.107  1.00  1.00           C
ATOM    272  CE1 HIS B  12      15.061   7.933 -11.832  1.00  1.00           C
ATOM    273  C   HIS B  12      12.749   2.715 -10.526  1.00  1.00           C
ATOM    274  O   HIS B  12      11.672   2.202 -10.824  1.00  1.00           O
ATOM    275  N   PRO B  13      13.633   1.989  -9.877  1.00  1.00           N
ATOM    276  CA  PRO B  13      13.263   0.628  -9.551  1.00  1.00           C
ATOM    277  CD  PRO B  13      15.047   2.052 -10.240  1.00  1.00           C
ATOM    278  CB  PRO B  13      14.565  -0.102  -9.239  1.00  1.00           C
ATOM    279  CG  PRO B  13      15.596   0.624 -10.117  1.00  1.00           C
ATOM    280  C   PRO B  13      12.209   0.400  -8.531  1.00  1.00           C
ATOM    281  O   PRO B  13      12.078   1.202  -7.607  1.00  1.00           O
ATOM    282  N   SER B  14      11.440  -0.700  -8.707  1.00  1.00           N
ATOM    283  CA  SER B  14      10.440  -1.039  -7.745  1.00  1.00           C
ATOM    284  CB  SER B  14       9.075  -0.360  -7.978  1.00  1.00           C
ATOM    285  OG  SER B  14       8.489  -0.817  -9.186  1.00  1.00           O
ATOM    286  C   SER B  14      10.222  -2.515  -7.706  1.00  1.00           C
ATOM    287  O   SER B  14      10.289  -3.209  -8.719  1.00  1.00           O
ATOM    288  N   ASP B  15       9.993  -3.017  -6.477  1.00  1.00           N
ATOM    289  CA  ASP B  15       9.613  -4.370  -6.193  1.00  1.00           C
ATOM    290  CB  ASP B  15      10.581  -5.056  -5.223  1.00  1.00           C
ATOM    291  CG  ASP B  15      11.973  -5.049  -5.837  1.00  1.00           C
ATOM    292  OD1 ASP B  15      12.088  -5.122  -7.089  1.00  1.00           O
ATOM    293  OD2 ASP B  15      12.947  -4.953  -5.043  1.00  1.00           O
ATOM    294  C   ASP B  15       8.361  -4.133  -5.420  1.00  1.00           C
ATOM    295  O   ASP B  15       8.213  -4.596  -4.290  1.00  1.00           O
ATOM    296  N   ILE B  16       7.413  -3.397  -6.029  1.00  1.00           N
ATOM    297  CA  ILE B  16       6.275  -3.003  -5.264  1.00  1.00           C
ATOM    298  CB  ILE B  16       5.830  -1.592  -5.524  1.00  1.00           C
ATOM    299  CG1 ILE B  16       6.927  -0.612  -5.056  1.00  1.00           C
ATOM    300  CG2 ILE B  16       4.482  -1.373  -4.820  1.00  1.00           C
ATOM    301  CD1 ILE B  16       6.625   0.860  -5.343  1.00  1.00           C
ATOM    302  C   ILE B  16       5.155  -3.938  -5.484  1.00  1.00           C
ATOM    303  O   ILE B  16       4.634  -4.083  -6.589  1.00  1.00           O
ATOM    304  N   GLU B  17       4.787  -4.620  -4.388  1.00  1.00           N
ATOM    305  CA  GLU B  17       3.689  -5.516  -4.444  1.00  1.00           C
ATOM    306  CB  GLU B  17       4.086  -6.973  -4.154  1.00  1.00           C
ATOM    307  CG  GLU B  17       3.003  -7.996  -4.496  1.00  1.00           C
ATOM    308  CD  GLU B  17       3.681  -9.357  -4.569  1.00  1.00           C
ATOM    309  OE1 GLU B  17       4.925  -9.399  -4.382  1.00  1.00           O
ATOM    310  OE2 GLU B  17       2.970 -10.367  -4.818  1.00  1.00           O
ATOM    311  C   GLU B  17       2.720  -5.059  -3.425  1.00  1.00           C
ATOM    312  O   GLU B  17       3.021  -5.010  -2.233  1.00  1.00           O
ATOM    313  N   VAL B  18       1.527  -4.665  -3.894  1.00  1.00           N
ATOM    314  CA  VAL B  18       0.536  -4.284  -2.951  1.00  1.00           C
ATOM    315  CB  VAL B  18      -0.124  -2.969  -3.283  1.00  1.00           C
ATOM    316  CG1 VAL B  18       0.929  -1.862  -3.124  1.00  1.00           C
ATOM    317  CG2 VAL B  18      -0.679  -3.011  -4.714  1.00  1.00           C
ATOM    318  C   VAL B  18      -0.466  -5.402  -2.928  1.00  1.00           C
ATOM    319  O   VAL B  18      -1.341  -5.501  -3.787  1.00  1.00           O
ATOM    320  N   ASP B  19      -0.343  -6.301  -1.929  1.00  1.00           N
ATOM    321  CA  ASP B  19      -1.267  -7.394  -1.801  1.00  1.00           C
ATOM    322  CB  ASP B  19      -0.647  -8.636  -1.130  1.00  1.00           C
ATOM    323  CG  ASP B  19      -1.524  -9.849  -1.403  1.00  1.00           C
ATOM    324  OD1 ASP B  19      -2.532  -9.705  -2.142  1.00  1.00           O
ATOM    325  OD2 ASP B  19      -1.190 -10.944  -0.877  1.00  1.00           O
ATOM    326  C   ASP B  19      -2.313  -6.850  -0.879  1.00  1.00           C
ATOM    327  O   ASP B  19      -2.158  -6.901   0.340  1.00  1.00           O
ATOM    328  N   LEU B  20      -3.400  -6.287  -1.444  1.00  1.00           N
ATOM    329  CA  LEU B  20      -4.397  -5.674  -0.614  1.00  1.00           C
ATOM    330  CB  LEU B  20      -4.698  -4.222  -1.029  1.00  1.00           C
ATOM    331  CG  LEU B  20      -5.677  -3.481  -0.102  1.00  1.00           C
ATOM    332  CD1 LEU B  20      -7.119  -3.961  -0.298  1.00  1.00           C
ATOM    333  CD2 LEU B  20      -5.212  -3.577   1.362  1.00  1.00           C
ATOM    334  C   LEU B  20      -5.661  -6.492  -0.712  1.00  1.00           C
ATOM    335  O   LEU B  20      -5.964  -7.054  -1.763  1.00  1.00           O
ATOM    336  N   LEU B  21      -6.417  -6.602   0.408  1.00  1.00           N
ATOM    337  CA  LEU B  21      -7.674  -7.317   0.463  1.00  1.00           C
ATOM    338  CB  LEU B  21      -8.835  -6.649  -0.299  1.00  1.00           C
ATOM    339  CG  LEU B  21      -9.512  -5.491   0.461  1.00  1.00           C
ATOM    340  CD1 LEU B  21     -10.590  -4.813  -0.404  1.00  1.00           C
ATOM    341  CD2 LEU B  21     -10.059  -5.964   1.822  1.00  1.00           C
ATOM    342  C   LEU B  21      -7.525  -8.713  -0.046  1.00  1.00           C
ATOM    343  O   LEU B  21      -8.372  -9.187  -0.799  1.00  1.00           O
ATOM    344  N   LYS B  22      -6.449  -9.420   0.343  1.00  1.00           N
ATOM    345  CA  LYS B  22      -6.339 -10.789  -0.074  1.00  1.00           C
ATOM    346  CB  LYS B  22      -5.049 -11.152  -0.830  1.00  1.00           C
ATOM    347  CG  LYS B  22      -5.162 -12.530  -1.490  1.00  1.00           C
ATOM    348  CD  LYS B  22      -4.047 -12.869  -2.483  1.00  1.00           C
ATOM    349  CE  LYS B  22      -4.259 -14.219  -3.176  1.00  1.00           C
ATOM    350  NZ  LYS B  22      -3.126 -14.521  -4.082  1.00  1.00           N
ATOM    351  C   LYS B  22      -6.390 -11.641   1.184  1.00  1.00           C
ATOM    352  O   LYS B  22      -7.409 -12.365   1.349  1.00  1.00           O
ATOM    353  OXT LYS B  22      -5.427 -11.582   1.995  1.00  1.00           O
TER     354      LYS B  22 
ATOM    355  N   SER C   1     -16.047  -2.234   3.488  1.00  1.00           N
ATOM    356  CA  SER C   1     -15.057  -1.446   4.260  1.00  1.00           C
ATOM    357  CB  SER C   1     -14.125  -2.406   5.028  1.00  1.00           C
ATOM    358  OG  SER C   1     -13.204  -1.691   5.839  1.00  1.00           O
ATOM    359  C   SER C   1     -14.255  -0.609   3.310  1.00  1.00           C
ATOM    360  O   SER C   1     -14.658  -0.426   2.162  1.00  1.00           O
ATOM    361  N   ASN C   2     -13.107  -0.046   3.749  1.00  1.00           N
ATOM    362  CA  ASN C   2     -12.401   0.751   2.790  1.00  1.00           C
ATOM    363  CB  ASN C   2     -12.756   2.243   2.869  1.00  1.00           C
ATOM    364  CG  ASN C   2     -12.343   2.750   4.240  1.00  1.00           C
ATOM    365  OD1 ASN C   2     -12.859   2.309   5.266  1.00  1.00           O
ATOM    366  ND2 ASN C   2     -11.376   3.704   4.250  1.00  1.00           N
ATOM    367  C   ASN C   2     -10.922   0.621   2.931  1.00  1.00           C
ATOM    368  O   ASN C   2     -10.357   0.873   3.993  1.00  1.00           O
ATOM    369  N   PHE C   3     -10.252   0.172   1.851  1.00  1.00           N
ATOM    370  CA  PHE C   3      -8.834   0.068   1.958  1.00  1.00           C
ATOM    371  CB  PHE C   3      -8.149  -0.887   0.970  1.00  1.00           C
ATOM    372  CG  PHE C   3      -6.707  -0.761   1.330  1.00  1.00           C
ATOM    373  CD1 PHE C   3      -6.274  -1.120   2.586  1.00  1.00           C
ATOM    374  CD2 PHE C   3      -5.786  -0.295   0.422  1.00  1.00           C
ATOM    375  CE1 PHE C   3      -4.950  -1.009   2.938  1.00  1.00           C
ATOM    376  CE2 PHE C   3      -4.463  -0.186   0.775  1.00  1.00           C
ATOM    377  CZ  PHE C   3      -4.036  -0.538   2.029  1.00  1.00           C
ATOM    378  C   PHE C   3      -8.080   1.350   1.888  1.00  1.00           C
ATOM    379  O   PHE C   3      -7.278   1.663   2.767  1.00  1.00           O
ATOM    380  N   LEU C   4      -8.350   2.134   0.838  1.00  1.00           N
ATOM    381  CA  LEU C   4      -7.719   3.397   0.601  1.00  1.00           C
ATOM    382  CB  LEU C   4      -8.256   4.495   1.531  1.00  1.00           C
ATOM    383  CG  LEU C   4      -9.773   4.724   1.396  1.00  1.00           C
ATOM    384  CD1 LEU C   4     -10.244   5.855   2.324  1.00  1.00           C
ATOM    385  CD2 LEU C   4     -10.194   4.930  -0.070  1.00  1.00           C
ATOM    386  C   LEU C   4      -6.213   3.438   0.657  1.00  1.00           C
ATOM    387  O   LEU C   4      -5.642   3.968   1.610  1.00  1.00           O
ATOM    388  N   ASN C   5      -5.524   2.885  -0.367  1.00  1.00           N
ATOM    389  CA  ASN C   5      -4.085   3.010  -0.474  1.00  1.00           C
ATOM    390  CB  ASN C   5      -3.431   1.787  -1.135  1.00  1.00           C
ATOM    391  CG  ASN C   5      -1.924   1.928  -1.052  1.00  1.00           C
ATOM    392  OD1 ASN C   5      -1.350   2.881  -1.575  1.00  1.00           O
ATOM    393  ND2 ASN C   5      -1.262   0.948  -0.380  1.00  1.00           N
ATOM    394  C   ASN C   5      -3.839   4.171  -1.377  1.00  1.00           C
ATOM    395  O   ASN C   5      -4.244   4.163  -2.537  1.00  1.00           O
ATOM    396  N   CYS C   6      -3.193   5.228  -0.853  1.00  1.00           N
ATOM    397  CA  CYS C   6      -2.895   6.330  -1.713  1.00  1.00           C
ATOM    398  CB  CYS C   6      -3.495   7.672  -1.251  1.00  1.00           C
ATOM    399  SG  CYS C   6      -5.310   7.685  -1.381  1.00  1.00           S
ATOM    400  C   CYS C   6      -1.428   6.453  -1.754  1.00  1.00           C
ATOM    401  O   CYS C   6      -0.761   6.569  -0.726  1.00  1.00           O
ATOM    402  N   TYR C   7      -0.885   6.414  -2.975  1.00  1.00           N
ATOM    403  CA  TYR C   7       0.531   6.423  -3.063  1.00  1.00           C
ATOM    404  CB  TYR C   7       0.988   5.090  -3.692  1.00  1.00           C
ATOM    405  CG  TYR C   7       2.436   4.811  -3.505  1.00  1.00           C
ATOM    406  CD1 TYR C   7       3.383   5.295  -4.376  1.00  1.00           C
ATOM    407  CD2 TYR C   7       2.831   4.023  -2.449  1.00  1.00           C
ATOM    408  CE1 TYR C   7       4.712   5.004  -4.179  1.00  1.00           C
ATOM    409  CE2 TYR C   7       4.155   3.729  -2.246  1.00  1.00           C
ATOM    410  CZ  TYR C   7       5.097   4.223  -3.112  1.00  1.00           C
ATOM    411  OH  TYR C   7       6.459   3.922  -2.907  1.00  1.00           O
ATOM    412  C   TYR C   7       0.914   7.543  -3.964  1.00  1.00           C
ATOM    413  O   TYR C   7       0.777   7.452  -5.184  1.00  1.00           O
ATOM    414  N   VAL C   8       1.385   8.654  -3.377  1.00  1.00           N
ATOM    415  CA  VAL C   8       1.946   9.660  -4.217  1.00  1.00           C
ATOM    416  CB  VAL C   8       1.994  11.046  -3.639  1.00  1.00           C
ATOM    417  CG1 VAL C   8       0.556  11.532  -3.400  1.00  1.00           C
ATOM    418  CG2 VAL C   8       2.884  11.036  -2.385  1.00  1.00           C
ATOM    419  C   VAL C   8       3.348   9.190  -4.315  1.00  1.00           C
ATOM    420  O   VAL C   8       3.830   8.527  -3.398  1.00  1.00           O
ATOM    421  N   SER C   9       4.054   9.485  -5.415  1.00  1.00           N
ATOM    422  CA  SER C   9       5.341   8.869  -5.454  1.00  1.00           C
ATOM    423  CB  SER C   9       5.418   7.637  -6.372  1.00  1.00           C
ATOM    424  OG  SER C   9       5.248   8.022  -7.728  1.00  1.00           O
ATOM    425  C   SER C   9       6.369   9.822  -5.920  1.00  1.00           C
ATOM    426  O   SER C   9       6.300  11.032  -5.716  1.00  1.00           O
ATOM    427  N   GLY C  10       7.368   9.220  -6.572  1.00  1.00           N
ATOM    428  CA  GLY C  10       8.575   9.836  -6.991  1.00  1.00           C
ATOM    429  C   GLY C  10       9.551   9.070  -6.196  1.00  1.00           C
ATOM    430  O   GLY C  10       9.807   9.373  -5.033  1.00  1.00           O
ATOM    431  N   PHE C  11      10.132   8.036  -6.815  1.00  1.00           N
ATOM    432  CA  PHE C  11      10.916   7.209  -5.972  1.00  1.00           C
ATOM    433  CB  PHE C  11      10.251   5.874  -5.579  1.00  1.00           C
ATOM    434  CG  PHE C  11       9.247   6.156  -4.516  1.00  1.00           C
ATOM    435  CD1 PHE C  11       7.959   6.507  -4.838  1.00  1.00           C
ATOM    436  CD2 PHE C  11       9.605   6.079  -3.190  1.00  1.00           C
ATOM    437  CE1 PHE C  11       7.045   6.770  -3.844  1.00  1.00           C
ATOM    438  CE2 PHE C  11       8.697   6.339  -2.193  1.00  1.00           C
ATOM    439  CZ  PHE C  11       7.411   6.686  -2.520  1.00  1.00           C
ATOM    440  C   PHE C  11      12.198   6.850  -6.587  1.00  1.00           C
ATOM    441  O   PHE C  11      12.471   7.102  -7.755  1.00  1.00           O
ATOM    442  N   HIS C  12      13.016   6.238  -5.728  1.00  1.00           N
ATOM    443  CA  HIS C  12      14.307   5.754  -6.026  1.00  1.00           C
ATOM    444  ND1 HIS C  12      16.170   8.347  -6.922  1.00  1.00           N
ATOM    445  CG  HIS C  12      15.463   7.981  -5.797  1.00  1.00           C
ATOM    446  CB  HIS C  12      15.370   6.575  -5.275  1.00  1.00           C
ATOM    447  NE2 HIS C  12      15.248  10.206  -6.122  1.00  1.00           N
ATOM    448  CD2 HIS C  12      14.906   9.129  -5.324  1.00  1.00           C
ATOM    449  CE1 HIS C  12      16.007   9.687  -7.069  1.00  1.00           C
ATOM    450  C   HIS C  12      14.240   4.302  -5.590  1.00  1.00           C
ATOM    451  O   HIS C  12      13.258   3.664  -5.968  1.00  1.00           O
ATOM    452  N   PRO C  13      15.138   3.672  -4.851  1.00  1.00           N
ATOM    453  CA  PRO C  13      14.861   2.290  -4.540  1.00  1.00           C
ATOM    454  CD  PRO C  13      16.569   3.841  -5.060  1.00  1.00           C
ATOM    455  CB  PRO C  13      16.194   1.631  -4.169  1.00  1.00           C
ATOM    456  CG  PRO C  13      17.206   2.785  -4.146  1.00  1.00           C
ATOM    457  C   PRO C  13      13.777   2.003  -3.563  1.00  1.00           C
ATOM    458  O   PRO C  13      13.575   2.789  -2.642  1.00  1.00           O
ATOM    459  N   SER C  14      13.062   0.871  -3.759  1.00  1.00           N
ATOM    460  CA  SER C  14      12.057   0.557  -2.796  1.00  1.00           C
ATOM    461  CB  SER C  14      10.711   1.282  -3.015  1.00  1.00           C
ATOM    462  OG  SER C  14      10.016   0.733  -4.124  1.00  1.00           O
ATOM    463  C   SER C  14      11.768  -0.921  -2.754  1.00  1.00           C
ATOM    464  O   SER C  14      11.870  -1.621  -3.760  1.00  1.00           O
ATOM    465  N   ASP C  15      11.418  -1.426  -1.545  1.00  1.00           N
ATOM    466  CA  ASP C  15      10.972  -2.778  -1.300  1.00  1.00           C
ATOM    467  CB  ASP C  15      11.902  -3.590  -0.378  1.00  1.00           C
ATOM    468  CG  ASP C  15      13.206  -3.854  -1.117  1.00  1.00           C
ATOM    469  OD1 ASP C  15      13.279  -3.490  -2.321  1.00  1.00           O
ATOM    470  OD2 ASP C  15      14.140  -4.424  -0.492  1.00  1.00           O
ATOM    471  C   ASP C  15       9.683  -2.600  -0.564  1.00  1.00           C
ATOM    472  O   ASP C  15       9.684  -2.378   0.646  1.00  1.00           O
ATOM    473  N   ILE C  16       8.535  -2.678  -1.266  1.00  1.00           N
ATOM    474  CA  ILE C  16       7.316  -2.394  -0.569  1.00  1.00           C
ATOM    475  CB  ILE C  16       6.535  -1.272  -1.180  1.00  1.00           C
ATOM    476  CG1 ILE C  16       7.359   0.024  -1.156  1.00  1.00           C
ATOM    477  CG2 ILE C  16       5.197  -1.167  -0.429  1.00  1.00           C
ATOM    478  CD1 ILE C  16       6.783   1.132  -2.039  1.00  1.00           C
ATOM    479  C   ILE C  16       6.409  -3.572  -0.609  1.00  1.00           C
ATOM    480  O   ILE C  16       6.136  -4.134  -1.668  1.00  1.00           O
ATOM    481  N   GLU C  17       5.934  -3.987   0.580  1.00  1.00           N
ATOM    482  CA  GLU C  17       4.940  -5.007   0.639  1.00  1.00           C
ATOM    483  CB  GLU C  17       5.441  -6.346   1.205  1.00  1.00           C
ATOM    484  CG  GLU C  17       6.466  -7.035   0.303  1.00  1.00           C
ATOM    485  CD  GLU C  17       5.798  -7.403  -1.016  1.00  1.00           C
ATOM    486  OE1 GLU C  17       4.570  -7.688  -1.012  1.00  1.00           O
ATOM    487  OE2 GLU C  17       6.518  -7.411  -2.049  1.00  1.00           O
ATOM    488  C   GLU C  17       3.907  -4.496   1.580  1.00  1.00           C
ATOM    489  O   GLU C  17       4.136  -4.406   2.785  1.00  1.00           O
ATOM    490  N   VAL C  18       2.740  -4.125   1.035  1.00  1.00           N
ATOM    491  CA  VAL C  18       1.688  -3.582   1.834  1.00  1.00           C
ATOM    492  CB  VAL C  18       0.596  -2.953   1.010  1.00  1.00           C
ATOM    493  CG1 VAL C  18      -0.522  -2.453   1.943  1.00  1.00           C
ATOM    494  CG2 VAL C  18       1.221  -1.834   0.157  1.00  1.00           C
ATOM    495  C   VAL C  18       1.082  -4.648   2.712  1.00  1.00           C
ATOM    496  O   VAL C  18       0.704  -4.361   3.843  1.00  1.00           O
ATOM    497  N   ASP C  19       0.953  -5.909   2.237  1.00  1.00           N
ATOM    498  CA  ASP C  19       0.291  -6.931   3.026  1.00  1.00           C
ATOM    499  CB  ASP C  19       1.000  -7.297   4.337  1.00  1.00           C
ATOM    500  CG  ASP C  19       2.186  -8.153   3.926  1.00  1.00           C
ATOM    501  OD1 ASP C  19       2.390  -8.292   2.690  1.00  1.00           O
ATOM    502  OD2 ASP C  19       2.891  -8.686   4.823  1.00  1.00           O
ATOM    503  C   ASP C  19      -1.091  -6.472   3.303  1.00  1.00           C
ATOM    504  O   ASP C  19      -1.529  -5.452   2.775  1.00  1.00           O
ATOM    505  N   LEU C  20      -1.862  -7.203   4.127  1.00  1.00           N
ATOM    506  CA  LEU C  20      -3.187  -6.703   4.012  1.00  1.00           C
ATOM    507  CB  LEU C  20      -3.799  -7.167   2.682  1.00  1.00           C
ATOM    508  CG  LEU C  20      -3.509  -8.662   2.434  1.00  1.00           C
ATOM    509  CD1 LEU C  20      -4.245  -9.562   3.438  1.00  1.00           C
ATOM    510  CD2 LEU C  20      -3.735  -9.053   0.970  1.00  1.00           C
ATOM    511  C   LEU C  20      -4.131  -7.115   5.073  1.00  1.00           C
ATOM    512  O   LEU C  20      -3.786  -7.811   6.023  1.00  1.00           O
ATOM    513  N   LEU C  21      -5.383  -6.636   4.870  1.00  1.00           N
ATOM    514  CA  LEU C  21      -6.544  -6.866   5.677  1.00  1.00           C
ATOM    515  CB  LEU C  21      -7.589  -5.745   5.563  1.00  1.00           C
ATOM    516  CG  LEU C  21      -7.050  -4.403   6.092  1.00  1.00           C
ATOM    517  CD1 LEU C  21      -8.115  -3.299   6.026  1.00  1.00           C
ATOM    518  CD2 LEU C  21      -6.440  -4.564   7.495  1.00  1.00           C
ATOM    519  C   LEU C  21      -7.168  -8.168   5.278  1.00  1.00           C
ATOM    520  O   LEU C  21      -7.063  -8.591   4.128  1.00  1.00           O
ATOM    521  N   LYS C  22      -7.824  -8.842   6.249  1.00  1.00           N
ATOM    522  CA  LYS C  22      -8.458 -10.116   6.039  1.00  1.00           C
ATOM    523  CB  LYS C  22      -9.402 -10.502   7.190  1.00  1.00           C
ATOM    524  CG  LYS C  22     -10.153 -11.814   6.954  1.00  1.00           C
ATOM    525  CD  LYS C  22      -9.282 -13.071   6.959  1.00  1.00           C
ATOM    526  CE  LYS C  22     -10.070 -14.349   6.661  1.00  1.00           C
ATOM    527  NZ  LYS C  22      -9.140 -15.484   6.480  1.00  1.00           N
ATOM    528  C   LYS C  22      -9.286 -10.071   4.758  1.00  1.00           C
ATOM    529  O   LYS C  22      -9.625 -11.175   4.252  1.00  1.00           O
ATOM    530  OXT LYS C  22      -9.601  -8.952   4.269  1.00  1.00           O
TER     531      LYS C  22 
ATOM    532  N   SER D   1      -9.780  -2.970  10.054  1.00  1.00           N
ATOM    533  CA  SER D   1     -11.185  -2.763   9.640  1.00  1.00           C
ATOM    534  CB  SER D   1     -12.091  -2.528  10.859  1.00  1.00           C
ATOM    535  OG  SER D   1     -12.191  -3.719  11.626  1.00  1.00           O
ATOM    536  C   SER D   1     -11.294  -1.584   8.742  1.00  1.00           C
ATOM    537  O   SER D   1     -10.869  -1.632   7.588  1.00  1.00           O
ATOM    538  N   ASN D   2     -11.891  -0.490   9.252  1.00  1.00           N
ATOM    539  CA  ASN D   2     -11.943   0.696   8.456  1.00  1.00           C
ATOM    540  CB  ASN D   2     -12.545   1.900   9.198  1.00  1.00           C
ATOM    541  CG  ASN D   2     -14.009   1.605   9.484  1.00  1.00           C
ATOM    542  OD1 ASN D   2     -14.887   1.895   8.673  1.00  1.00           O
ATOM    543  ND2 ASN D   2     -14.281   1.006  10.674  1.00  1.00           N
ATOM    544  C   ASN D   2     -10.497   1.004   8.232  1.00  1.00           C
ATOM    545  O   ASN D   2      -9.720   1.021   9.185  1.00  1.00           O
ATOM    546  N   PHE D   3     -10.071   1.238   6.973  1.00  1.00           N
ATOM    547  CA  PHE D   3      -8.653   1.389   6.847  1.00  1.00           C
ATOM    548  CB  PHE D   3      -7.994   0.141   6.230  1.00  1.00           C
ATOM    549  CG  PHE D   3      -6.534   0.145   6.533  1.00  1.00           C
ATOM    550  CD1 PHE D   3      -5.629   0.754   5.694  1.00  1.00           C
ATOM    551  CD2 PHE D   3      -6.075  -0.472   7.674  1.00  1.00           C
ATOM    552  CE1 PHE D   3      -4.286   0.742   5.996  1.00  1.00           C
ATOM    553  CE2 PHE D   3      -4.734  -0.487   7.979  1.00  1.00           C
ATOM    554  CZ  PHE D   3      -3.836   0.120   7.136  1.00  1.00           C
ATOM    555  C   PHE D   3      -8.326   2.534   5.965  1.00  1.00           C
ATOM    556  O   PHE D   3      -8.978   2.785   4.952  1.00  1.00           O
ATOM    557  N   LEU D   4      -7.281   3.273   6.358  1.00  1.00           N
ATOM    558  CA  LEU D   4      -6.822   4.344   5.543  1.00  1.00           C
ATOM    559  CB  LEU D   4      -7.133   5.730   6.132  1.00  1.00           C
ATOM    560  CG  LEU D   4      -6.643   6.908   5.268  1.00  1.00           C
ATOM    561  CD1 LEU D   4      -7.483   7.052   3.990  1.00  1.00           C
ATOM    562  CD2 LEU D   4      -6.526   8.205   6.088  1.00  1.00           C
ATOM    563  C   LEU D   4      -5.340   4.218   5.510  1.00  1.00           C
ATOM    564  O   LEU D   4      -4.711   3.975   6.539  1.00  1.00           O
ATOM    565  N   ASN D   5      -4.735   4.334   4.318  1.00  1.00           N
ATOM    566  CA  ASN D   5      -3.306   4.308   4.281  1.00  1.00           C
ATOM    567  CB  ASN D   5      -2.726   3.004   3.699  1.00  1.00           C
ATOM    568  CG  ASN D   5      -1.223   2.986   3.953  1.00  1.00           C
ATOM    569  OD1 ASN D   5      -0.724   3.672   4.845  1.00  1.00           O
ATOM    570  ND2 ASN D   5      -0.478   2.184   3.146  1.00  1.00           N
ATOM    571  C   ASN D   5      -2.940   5.408   3.357  1.00  1.00           C
ATOM    572  O   ASN D   5      -3.224   5.335   2.163  1.00  1.00           O
ATOM    573  N   CYS D   6      -2.330   6.483   3.884  1.00  1.00           N
ATOM    574  CA  CYS D   6      -1.931   7.505   2.977  1.00  1.00           C
ATOM    575  CB  CYS D   6      -2.439   8.907   3.352  1.00  1.00           C
ATOM    576  SG  CYS D   6      -2.232  10.079   1.980  1.00  1.00           S
ATOM    577  C   CYS D   6      -0.432   7.505   3.014  1.00  1.00           C
ATOM    578  O   CYS D   6       0.175   7.961   3.980  1.00  1.00           O
ATOM    579  N   TYR D   7       0.189   6.963   1.947  1.00  1.00           N
ATOM    580  CA  TYR D   7       1.605   6.732   1.848  1.00  1.00           C
ATOM    581  CB  TYR D   7       1.883   5.924   0.564  1.00  1.00           C
ATOM    582  CG  TYR D   7       3.209   5.247   0.581  1.00  1.00           C
ATOM    583  CD1 TYR D   7       3.296   3.976   1.094  1.00  1.00           C
ATOM    584  CD2 TYR D   7       4.343   5.842   0.081  1.00  1.00           C
ATOM    585  CE1 TYR D   7       4.494   3.304   1.119  1.00  1.00           C
ATOM    586  CE2 TYR D   7       5.548   5.176   0.101  1.00  1.00           C
ATOM    587  CZ  TYR D   7       5.625   3.904   0.621  1.00  1.00           C
ATOM    588  OH  TYR D   7       6.857   3.215   0.644  1.00  1.00           O
ATOM    589  C   TYR D   7       2.393   8.014   1.808  1.00  1.00           C
ATOM    590  O   TYR D   7       3.317   8.189   2.600  1.00  1.00           O
ATOM    591  N   VAL D   8       2.062   8.969   0.907  1.00  1.00           N
ATOM    592  CA  VAL D   8       2.857  10.173   0.784  1.00  1.00           C
ATOM    593  CB  VAL D   8       2.947  10.959   2.066  1.00  1.00           C
ATOM    594  CG1 VAL D   8       3.840  12.191   1.836  1.00  1.00           C
ATOM    595  CG2 VAL D   8       1.517  11.301   2.524  1.00  1.00           C
ATOM    596  C   VAL D   8       4.227   9.786   0.310  1.00  1.00           C
ATOM    597  O   VAL D   8       4.653   8.639   0.436  1.00  1.00           O
ATOM    598  N   SER D   9       4.990  10.722  -0.282  1.00  1.00           N
ATOM    599  CA  SER D   9       6.216  10.179  -0.764  1.00  1.00           C
ATOM    600  CB  SER D   9       6.071   9.497  -2.131  1.00  1.00           C
ATOM    601  OG  SER D   9       5.669  10.454  -3.099  1.00  1.00           O
ATOM    602  C   SER D   9       7.296  11.197  -0.903  1.00  1.00           C
ATOM    603  O   SER D   9       7.206  12.330  -0.432  1.00  1.00           O
ATOM    604  N   GLY D  10       8.365  10.750  -1.591  1.00  1.00           N
ATOM    605  CA  GLY D  10       9.588  11.455  -1.822  1.00  1.00           C
ATOM    606  C   GLY D  10      10.599  10.685  -1.053  1.00  1.00           C
ATOM    607  O   GLY D  10      10.718  10.834   0.163  1.00  1.00           O
ATOM    608  N   PHE D  11      11.383   9.840  -1.745  1.00  1.00           N
ATOM    609  CA  PHE D  11      12.267   9.069  -0.940  1.00  1.00           C
ATOM    610  CB  PHE D  11      11.680   7.722  -0.464  1.00  1.00           C
ATOM    611  CG  PHE D  11      10.628   7.986   0.567  1.00  1.00           C
ATOM    612  CD1 PHE D  11      10.968   8.091   1.898  1.00  1.00           C
ATOM    613  CD2 PHE D  11       9.305   8.128   0.215  1.00  1.00           C
ATOM    614  CE1 PHE D  11      10.013   8.332   2.859  1.00  1.00           C
ATOM    615  CE2 PHE D  11       8.345   8.368   1.172  1.00  1.00           C
ATOM    616  CZ  PHE D  11       8.696   8.471   2.496  1.00  1.00           C
ATOM    617  C   PHE D  11      13.562   8.789  -1.623  1.00  1.00           C
ATOM    618  O   PHE D  11      13.753   9.108  -2.794  1.00  1.00           O
ATOM    619  N   HIS D  12      14.507   8.213  -0.848  1.00  1.00           N
ATOM    620  CA  HIS D  12      15.790   7.795  -1.331  1.00  1.00           C
ATOM    621  ND1 HIS D  12      19.139   9.527  -1.889  1.00  1.00           N
ATOM    622  CG  HIS D  12      18.156   8.572  -1.737  1.00  1.00           C
ATOM    623  CB  HIS D  12      16.924   8.746  -0.893  1.00  1.00           C
ATOM    624  NE2 HIS D  12      19.748   7.785  -3.130  1.00  1.00           N
ATOM    625  CD2 HIS D  12      18.547   7.515  -2.499  1.00  1.00           C
ATOM    626  CE1 HIS D  12      20.065   9.004  -2.733  1.00  1.00           C
ATOM    627  C   HIS D  12      15.913   6.355  -0.844  1.00  1.00           C
ATOM    628  O   HIS D  12      15.174   5.553  -1.413  1.00  1.00           O
ATOM    629  N   PRO D  13      16.712   5.857   0.095  1.00  1.00           N
ATOM    630  CA  PRO D  13      16.567   4.443   0.352  1.00  1.00           C
ATOM    631  CD  PRO D  13      18.103   6.259   0.280  1.00  1.00           C
ATOM    632  CB  PRO D  13      17.786   4.023   1.172  1.00  1.00           C
ATOM    633  CG  PRO D  13      18.877   5.001   0.704  1.00  1.00           C
ATOM    634  C   PRO D  13      15.242   4.211   1.006  1.00  1.00           C
ATOM    635  O   PRO D  13      14.842   5.027   1.832  1.00  1.00           O
ATOM    636  N   SER D  14      14.525   3.126   0.650  1.00  1.00           N
ATOM    637  CA  SER D  14      13.263   2.928   1.296  1.00  1.00           C
ATOM    638  CB  SER D  14      12.104   3.695   0.633  1.00  1.00           C
ATOM    639  OG  SER D  14      10.890   3.444   1.326  1.00  1.00           O
ATOM    640  C   SER D  14      12.912   1.465   1.253  1.00  1.00           C
ATOM    641  O   SER D  14      13.207   0.773   0.279  1.00  1.00           O
ATOM    642  N   ASP D  15      12.281   0.959   2.340  1.00  1.00           N
ATOM    643  CA  ASP D  15      11.849  -0.414   2.425  1.00  1.00           C
ATOM    644  CB  ASP D  15      12.905  -1.341   3.051  1.00  1.00           C
ATOM    645  CG  ASP D  15      12.464  -2.786   2.858  1.00  1.00           C
ATOM    646  OD1 ASP D  15      11.304  -3.119   3.221  1.00  1.00           O
ATOM    647  OD2 ASP D  15      13.290  -3.576   2.328  1.00  1.00           O
ATOM    648  C   ASP D  15      10.665  -0.423   3.320  1.00  1.00           C
ATOM    649  O   ASP D  15      10.737   0.037   4.458  1.00  1.00           O
ATOM    650  N   ILE D  16       9.520  -0.910   2.819  1.00  1.00           N
ATOM    651  CA  ILE D  16       8.409  -0.891   3.707  1.00  1.00           C
ATOM    652  CB  ILE D  16       7.441   0.218   3.406  1.00  1.00           C
ATOM    653  CG1 ILE D  16       6.360   0.295   4.494  1.00  1.00           C
ATOM    654  CG2 ILE D  16       6.897   0.028   1.978  1.00  1.00           C
ATOM    655  CD1 ILE D  16       5.526   1.571   4.417  1.00  1.00           C
ATOM    656  C   ILE D  16       7.661  -2.172   3.648  1.00  1.00           C
ATOM    657  O   ILE D  16       7.226  -2.623   2.589  1.00  1.00           O
ATOM    658  N   GLU D  17       7.516  -2.807   4.819  1.00  1.00           N
ATOM    659  CA  GLU D  17       6.659  -3.942   4.905  1.00  1.00           C
ATOM    660  CB  GLU D  17       7.376  -5.251   5.251  1.00  1.00           C
ATOM    661  CG  GLU D  17       6.470  -6.474   5.119  1.00  1.00           C
ATOM    662  CD  GLU D  17       7.343  -7.698   5.329  1.00  1.00           C
ATOM    663  OE1 GLU D  17       8.266  -7.619   6.182  1.00  1.00           O
ATOM    664  OE2 GLU D  17       7.109  -8.722   4.633  1.00  1.00           O
ATOM    665  C   GLU D  17       5.745  -3.609   6.032  1.00  1.00           C
ATOM    666  O   GLU D  17       6.176  -3.516   7.181  1.00  1.00           O
ATOM    667  N   VAL D  18       4.456  -3.384   5.728  1.00  1.00           N
ATOM    668  CA  VAL D  18       3.559  -3.049   6.786  1.00  1.00           C
ATOM    669  CB  VAL D  18       2.733  -1.840   6.476  1.00  1.00           C
ATOM    670  CG1 VAL D  18       1.733  -1.638   7.615  1.00  1.00           C
ATOM    671  CG2 VAL D  18       3.660  -0.636   6.269  1.00  1.00           C
ATOM    672  C   VAL D  18       2.602  -4.195   6.935  1.00  1.00           C
ATOM    673  O   VAL D  18       1.629  -4.303   6.193  1.00  1.00           O
ATOM    674  N   ASP D  19       2.822  -5.080   7.923  1.00  1.00           N
ATOM    675  CA  ASP D  19       1.901  -6.171   8.063  1.00  1.00           C
ATOM    676  CB  ASP D  19       2.412  -7.265   9.015  1.00  1.00           C
ATOM    677  CG  ASP D  19       3.685  -7.844   8.413  1.00  1.00           C
ATOM    678  OD1 ASP D  19       3.929  -7.606   7.200  1.00  1.00           O
ATOM    679  OD2 ASP D  19       4.437  -8.523   9.165  1.00  1.00           O
ATOM    680  C   ASP D  19       0.695  -5.555   8.691  1.00  1.00           C
ATOM    681  O   ASP D  19       0.746  -5.078   9.824  1.00  1.00           O
ATOM    682  N   LEU D  20      -0.427  -5.544   7.952  1.00  1.00           N
ATOM    683  CA  LEU D  20      -1.633  -4.929   8.423  1.00  1.00           C
ATOM    684  CB  LEU D  20      -2.565  -4.486   7.288  1.00  1.00           C
ATOM    685  CG  LEU D  20      -1.901  -3.493   6.316  1.00  1.00           C
ATOM    686  CD1 LEU D  20      -2.871  -3.075   5.201  1.00  1.00           C
ATOM    687  CD2 LEU D  20      -1.282  -2.297   7.058  1.00  1.00           C
ATOM    688  C   LEU D  20      -2.346  -5.959   9.215  1.00  1.00           C
ATOM    689  O   LEU D  20      -1.733  -6.864   9.777  1.00  1.00           O
ATOM    690  N   LEU D  21      -3.676  -5.822   9.304  1.00  1.00           N
ATOM    691  CA  LEU D  21      -4.398  -6.735  10.121  1.00  1.00           C
ATOM    692  CB  LEU D  21      -5.873  -6.361  10.340  1.00  1.00           C
ATOM    693  CG  LEU D  21      -6.090  -4.990  11.007  1.00  1.00           C
ATOM    694  CD1 LEU D  21      -7.552  -4.825  11.457  1.00  1.00           C
ATOM    695  CD2 LEU D  21      -5.065  -4.725  12.121  1.00  1.00           C
ATOM    696  C   LEU D  21      -4.403  -8.084   9.510  1.00  1.00           C
ATOM    697  O   LEU D  21      -4.701  -8.251   8.333  1.00  1.00           O
ATOM    698  N   LYS D  22      -4.090  -9.103  10.324  1.00  1.00           N
ATOM    699  CA  LYS D  22      -4.130 -10.425   9.801  1.00  1.00           C
ATOM    700  CB  LYS D  22      -3.375 -11.439  10.674  1.00  1.00           C
ATOM    701  CG  LYS D  22      -1.873 -11.158  10.767  1.00  1.00           C
ATOM    702  CD  LYS D  22      -1.157 -11.197   9.416  1.00  1.00           C
ATOM    703  CE  LYS D  22       0.353 -10.958   9.504  1.00  1.00           C
ATOM    704  NZ  LYS D  22       1.061 -12.244   9.701  1.00  1.00           N
ATOM    705  C   LYS D  22      -5.608 -10.785   9.835  1.00  1.00           C
ATOM    706  O   LYS D  22      -6.111 -11.112  10.943  1.00  1.00           O
ATOM    707  OXT LYS D  22      -6.259 -10.717   8.759  1.00  1.00           O
TER     708      LYS D  22 
ATOM    709  N   SER E   1     -12.884  -0.510  15.624  1.00  1.00           N
ATOM    710  CA  SER E   1     -11.840   0.502  15.893  1.00  1.00           C
ATOM    711  CB  SER E   1     -10.503  -0.170  16.246  1.00  1.00           C
ATOM    712  OG  SER E   1     -10.603  -0.811  17.508  1.00  1.00           O
ATOM    713  C   SER E   1     -11.637   1.348  14.688  1.00  1.00           C
ATOM    714  O   SER E   1     -12.479   1.381  13.792  1.00  1.00           O
ATOM    715  N   ASN E   2     -10.512   2.085  14.652  1.00  1.00           N
ATOM    716  CA  ASN E   2     -10.248   2.936  13.534  1.00  1.00           C
ATOM    717  CB  ASN E   2     -10.330   4.423  13.906  1.00  1.00           C
ATOM    718  CG  ASN E   2     -11.648   4.644  14.632  1.00  1.00           C
ATOM    719  OD1 ASN E   2     -12.729   4.501  14.062  1.00  1.00           O
ATOM    720  ND2 ASN E   2     -11.554   4.988  15.945  1.00  1.00           N
ATOM    721  C   ASN E   2      -8.816   2.709  13.182  1.00  1.00           C
ATOM    722  O   ASN E   2      -7.966   2.634  14.068  1.00  1.00           O
ATOM    723  N   PHE E   3      -8.504   2.566  11.880  1.00  1.00           N
ATOM    724  CA  PHE E   3      -7.119   2.434  11.546  1.00  1.00           C
ATOM    725  CB  PHE E   3      -6.763   1.145  10.788  1.00  1.00           C
ATOM    726  CG  PHE E   3      -6.827   0.018  11.758  1.00  1.00           C
ATOM    727  CD1 PHE E   3      -5.719  -0.308  12.504  1.00  1.00           C
ATOM    728  CD2 PHE E   3      -7.984  -0.706  11.930  1.00  1.00           C
ATOM    729  CE1 PHE E   3      -5.761  -1.345  13.405  1.00  1.00           C
ATOM    730  CE2 PHE E   3      -8.032  -1.745  12.829  1.00  1.00           C
ATOM    731  CZ  PHE E   3      -6.919  -2.066  13.567  1.00  1.00           C
ATOM    732  C   PHE E   3      -6.748   3.581  10.662  1.00  1.00           C
ATOM    733  O   PHE E   3      -7.056   3.583   9.471  1.00  1.00           O
ATOM    734  N   LEU E   4      -6.090   4.604  11.240  1.00  1.00           N
ATOM    735  CA  LEU E   4      -5.693   5.764  10.489  1.00  1.00           C
ATOM    736  CB  LEU E   4      -5.181   6.891  11.400  1.00  1.00           C
ATOM    737  CG  LEU E   4      -6.190   7.294  12.486  1.00  1.00           C
ATOM    738  CD1 LEU E   4      -5.710   8.530  13.263  1.00  1.00           C
ATOM    739  CD2 LEU E   4      -7.604   7.441  11.906  1.00  1.00           C
ATOM    740  C   LEU E   4      -4.571   5.442   9.558  1.00  1.00           C
ATOM    741  O   LEU E   4      -4.609   5.748   8.368  1.00  1.00           O
ATOM    742  N   ASN E   5      -3.535   4.799  10.115  1.00  1.00           N
ATOM    743  CA  ASN E   5      -2.366   4.365   9.417  1.00  1.00           C
ATOM    744  CB  ASN E   5      -2.504   2.984   8.762  1.00  1.00           C
ATOM    745  CG  ASN E   5      -1.092   2.512   8.451  1.00  1.00           C
ATOM    746  OD1 ASN E   5      -0.265   2.372   9.351  1.00  1.00           O
ATOM    747  ND2 ASN E   5      -0.803   2.261   7.147  1.00  1.00           N
ATOM    748  C   ASN E   5      -1.847   5.319   8.414  1.00  1.00           C
ATOM    749  O   ASN E   5      -2.095   5.180   7.217  1.00  1.00           O
ATOM    750  N   CYS E   6      -1.099   6.327   8.880  1.00  1.00           N
ATOM    751  CA  CYS E   6      -0.549   7.205   7.908  1.00  1.00           C
ATOM    752  CB  CYS E   6      -0.900   8.683   8.150  1.00  1.00           C
ATOM    753  SG  CYS E   6      -0.230   9.312   9.719  1.00  1.00           S
ATOM    754  C   CYS E   6       0.927   7.109   7.938  1.00  1.00           C
ATOM    755  O   CYS E   6       1.545   6.972   8.992  1.00  1.00           O
ATOM    756  N   TYR E   7       1.519   7.138   6.737  1.00  1.00           N
ATOM    757  CA  TYR E   7       2.934   7.238   6.625  1.00  1.00           C
ATOM    758  CB  TYR E   7       3.602   6.167   5.751  1.00  1.00           C
ATOM    759  CG  TYR E   7       3.546   4.868   6.468  1.00  1.00           C
ATOM    760  CD1 TYR E   7       2.461   4.035   6.338  1.00  1.00           C
ATOM    761  CD2 TYR E   7       4.594   4.488   7.276  1.00  1.00           C
ATOM    762  CE1 TYR E   7       2.426   2.834   7.007  1.00  1.00           C
ATOM    763  CE2 TYR E   7       4.567   3.291   7.946  1.00  1.00           C
ATOM    764  CZ  TYR E   7       3.480   2.464   7.810  1.00  1.00           C
ATOM    765  OH  TYR E   7       3.451   1.233   8.499  1.00  1.00           O
ATOM    766  C   TYR E   7       3.109   8.505   5.893  1.00  1.00           C
ATOM    767  O   TYR E   7       2.425   8.753   4.904  1.00  1.00           O
ATOM    768  N   VAL E   8       4.005   9.368   6.375  1.00  1.00           N
ATOM    769  CA  VAL E   8       4.168  10.587   5.665  1.00  1.00           C
ATOM    770  CB  VAL E   8       3.976  11.800   6.534  1.00  1.00           C
ATOM    771  CG1 VAL E   8       4.238  13.069   5.707  1.00  1.00           C
ATOM    772  CG2 VAL E   8       2.554  11.746   7.121  1.00  1.00           C
ATOM    773  C   VAL E   8       5.558  10.557   5.161  1.00  1.00           C
ATOM    774  O   VAL E   8       6.402   9.812   5.657  1.00  1.00           O
ATOM    775  N   SER E   9       5.827  11.354   4.122  1.00  1.00           N
ATOM    776  CA  SER E   9       7.136  11.264   3.586  1.00  1.00           C
ATOM    777  CB  SER E   9       7.371  12.149   2.349  1.00  1.00           C
ATOM    778  OG  SER E   9       8.724  12.054   1.929  1.00  1.00           O
ATOM    779  C   SER E   9       8.115  11.675   4.600  1.00  1.00           C
ATOM    780  O   SER E   9       7.932  12.628   5.356  1.00  1.00           O
ATOM    781  N   GLY E  10       9.186  10.884   4.637  1.00  1.00           N
ATOM    782  CA  GLY E  10      10.310  11.186   5.435  1.00  1.00           C
ATOM    783  C   GLY E  10      11.321  11.545   4.434  1.00  1.00           C
ATOM    784  O   GLY E  10      11.132  12.471   3.648  1.00  1.00           O
ATOM    785  N   PHE E  11      12.442  10.820   4.431  1.00  1.00           N
ATOM    786  CA  PHE E  11      13.339  11.170   3.396  1.00  1.00           C
ATOM    787  CB  PHE E  11      14.251  12.375   3.722  1.00  1.00           C
ATOM    788  CG  PHE E  11      14.741  12.976   2.435  1.00  1.00           C
ATOM    789  CD1 PHE E  11      15.823  12.464   1.751  1.00  1.00           C
ATOM    790  CD2 PHE E  11      14.094  14.066   1.893  1.00  1.00           C
ATOM    791  CE1 PHE E  11      16.257  13.020   0.570  1.00  1.00           C
ATOM    792  CE2 PHE E  11      14.522  14.630   0.712  1.00  1.00           C
ATOM    793  CZ  PHE E  11      15.606  14.110   0.047  1.00  1.00           C
ATOM    794  C   PHE E  11      14.242  10.001   3.187  1.00  1.00           C
ATOM    795  O   PHE E  11      13.825   8.913   2.794  1.00  1.00           O
ATOM    796  N   HIS E  12      15.533  10.244   3.452  1.00  1.00           N
ATOM    797  CA  HIS E  12      16.592   9.348   3.139  1.00  1.00           C
ATOM    798  ND1 HIS E  12      19.439   9.225   1.452  1.00  1.00           N
ATOM    799  CG  HIS E  12      19.120   9.243   2.792  1.00  1.00           C
ATOM    800  CB  HIS E  12      17.969  10.003   3.376  1.00  1.00           C
ATOM    801  NE2 HIS E  12      20.950   7.963   2.483  1.00  1.00           N
ATOM    802  CD2 HIS E  12      20.053   8.468   3.406  1.00  1.00           C
ATOM    803  CE1 HIS E  12      20.541   8.445   1.324  1.00  1.00           C
ATOM    804  C   HIS E  12      16.547   8.014   3.847  1.00  1.00           C
ATOM    805  O   HIS E  12      16.632   6.995   3.164  1.00  1.00           O
ATOM    806  N   PRO E  13      16.398   7.912   5.145  1.00  1.00           N
ATOM    807  CA  PRO E  13      16.397   6.587   5.731  1.00  1.00           C
ATOM    808  CD  PRO E  13      17.052   8.874   6.022  1.00  1.00           C
ATOM    809  CB  PRO E  13      16.831   6.768   7.183  1.00  1.00           C
ATOM    810  CG  PRO E  13      17.668   8.056   7.163  1.00  1.00           C
ATOM    811  C   PRO E  13      15.116   5.838   5.627  1.00  1.00           C
ATOM    812  O   PRO E  13      14.095   6.423   5.265  1.00  1.00           O
ATOM    813  N   SER E  14      15.160   4.529   5.959  1.00  1.00           N
ATOM    814  CA  SER E  14      13.999   3.703   5.846  1.00  1.00           C
ATOM    815  CB  SER E  14      13.685   3.325   4.390  1.00  1.00           C
ATOM    816  OG  SER E  14      14.799   2.669   3.805  1.00  1.00           O
ATOM    817  C   SER E  14      14.196   2.437   6.622  1.00  1.00           C
ATOM    818  O   SER E  14      14.509   2.463   7.811  1.00  1.00           O
ATOM    819  N   ASP E  15      14.029   1.283   5.941  1.00  1.00           N
ATOM    820  CA  ASP E  15      14.088   0.002   6.584  1.00  1.00           C
ATOM    821  CB  ASP E  15      15.447  -0.296   7.246  1.00  1.00           C
ATOM    822  CG  ASP E  15      16.477  -0.495   6.141  1.00  1.00           C
ATOM    823  OD1 ASP E  15      16.056  -0.672   4.966  1.00  1.00           O
ATOM    824  OD2 ASP E  15      17.696  -0.475   6.460  1.00  1.00           O
ATOM    825  C   ASP E  15      13.011  -0.061   7.620  1.00  1.00           C
ATOM    826  O   ASP E  15      13.254  -0.375   8.785  1.00  1.00           O
ATOM    827  N   ILE E  16      11.767   0.239   7.198  1.00  1.00           N
ATOM    828  CA  ILE E  16      10.659   0.218   8.103  1.00  1.00           C
ATOM    829  CB  ILE E  16       9.747   1.392   7.907  1.00  1.00           C
ATOM    830  CG1 ILE E  16       9.183   1.410   6.475  1.00  1.00           C
ATOM    831  CG2 ILE E  16      10.554   2.650   8.264  1.00  1.00           C
ATOM    832  CD1 ILE E  16       8.103   2.467   6.239  1.00  1.00           C
ATOM    833  C   ILE E  16       9.889  -1.053   7.931  1.00  1.00           C
ATOM    834  O   ILE E  16       9.315  -1.315   6.876  1.00  1.00           O
ATOM    835  N   GLU E  17       9.895  -1.884   8.995  1.00  1.00           N
ATOM    836  CA  GLU E  17       9.138  -3.103   9.066  1.00  1.00           C
ATOM    837  CB  GLU E  17       9.985  -4.353   9.359  1.00  1.00           C
ATOM    838  CG  GLU E  17      10.730  -4.909   8.138  1.00  1.00           C
ATOM    839  CD  GLU E  17      11.943  -4.049   7.795  1.00  1.00           C
ATOM    840  OE1 GLU E  17      12.198  -3.037   8.500  1.00  1.00           O
ATOM    841  OE2 GLU E  17      12.637  -4.404   6.804  1.00  1.00           O
ATOM    842  C   GLU E  17       8.217  -2.907  10.214  1.00  1.00           C
ATOM    843  O   GLU E  17       8.660  -2.605  11.321  1.00  1.00           O
ATOM    844  N   VAL E  18       6.900  -3.061   9.989  1.00  1.00           N
ATOM    845  CA  VAL E  18       6.041  -2.773  11.092  1.00  1.00           C
ATOM    846  CB  VAL E  18       5.658  -1.324  11.147  1.00  1.00           C
ATOM    847  CG1 VAL E  18       4.941  -0.973   9.833  1.00  1.00           C
ATOM    848  CG2 VAL E  18       4.819  -1.060  12.410  1.00  1.00           C
ATOM    849  C   VAL E  18       4.787  -3.576  10.988  1.00  1.00           C
ATOM    850  O   VAL E  18       4.409  -4.034   9.911  1.00  1.00           O
ATOM    851  N   ASP E  19       4.127  -3.778  12.148  1.00  1.00           N
ATOM    852  CA  ASP E  19       2.887  -4.488  12.224  1.00  1.00           C
ATOM    853  CB  ASP E  19       2.858  -5.611  13.274  1.00  1.00           C
ATOM    854  CG  ASP E  19       3.739  -6.760  12.823  1.00  1.00           C
ATOM    855  OD1 ASP E  19       4.402  -6.628  11.761  1.00  1.00           O
ATOM    856  OD2 ASP E  19       3.761  -7.791  13.545  1.00  1.00           O
ATOM    857  C   ASP E  19       1.844  -3.511  12.675  1.00  1.00           C
ATOM    858  O   ASP E  19       2.149  -2.533  13.355  1.00  1.00           O
ATOM    859  N   LEU E  20       0.580  -3.748  12.267  1.00  1.00           N
ATOM    860  CA  LEU E  20      -0.539  -2.977  12.731  1.00  1.00           C
ATOM    861  CB  LEU E  20      -1.617  -2.646  11.679  1.00  1.00           C
ATOM    862  CG  LEU E  20      -1.303  -1.421  10.806  1.00  1.00           C
ATOM    863  CD1 LEU E  20      -1.192  -0.157  11.669  1.00  1.00           C
ATOM    864  CD2 LEU E  20      -0.070  -1.642   9.933  1.00  1.00           C
ATOM    865  C   LEU E  20      -1.189  -3.805  13.778  1.00  1.00           C
ATOM    866  O   LEU E  20      -0.532  -4.635  14.405  1.00  1.00           O
ATOM    867  N   LEU E  21      -2.498  -3.599  14.019  1.00  1.00           N
ATOM    868  CA  LEU E  21      -3.081  -4.374  15.066  1.00  1.00           C
ATOM    869  CB  LEU E  21      -4.497  -3.962  15.508  1.00  1.00           C
ATOM    870  CG  LEU E  21      -4.471  -2.764  16.483  1.00  1.00           C
ATOM    871  CD1 LEU E  21      -3.835  -1.522  15.844  1.00  1.00           C
ATOM    872  CD2 LEU E  21      -5.856  -2.487  17.086  1.00  1.00           C
ATOM    873  C   LEU E  21      -2.996  -5.836  14.768  1.00  1.00           C
ATOM    874  O   LEU E  21      -3.425  -6.324  13.723  1.00  1.00           O
ATOM    875  N   LYS E  22      -2.393  -6.556  15.739  1.00  1.00           N
ATOM    876  CA  LYS E  22      -2.139  -7.968  15.728  1.00  1.00           C
ATOM    877  CB  LYS E  22      -0.930  -8.330  16.616  1.00  1.00           C
ATOM    878  CG  LYS E  22      -0.575  -9.820  16.704  1.00  1.00           C
ATOM    879  CD  LYS E  22       0.065 -10.428  15.452  1.00  1.00           C
ATOM    880  CE  LYS E  22       0.690 -11.803  15.711  1.00  1.00           C
ATOM    881  NZ  LYS E  22       1.324 -12.320  14.477  1.00  1.00           N
ATOM    882  C   LYS E  22      -3.373  -8.644  16.309  1.00  1.00           C
ATOM    883  O   LYS E  22      -4.402  -7.935  16.466  1.00  1.00           O
ATOM    884  OXT LYS E  22      -3.315  -9.869  16.601  1.00  1.00           O
TER     885      LYS E  22 
END
