# Supplementary material for: Integrative modeling of diverse protein-peptide systems using CABS-dock
Source: PLoS Comput Biol. 2023 Jul 5;19(7):e1011275. doi: 10.1371/journal.pcbi.1011275 (PMC10351741; doi:10.1371/journal.pcbi.1011275)
Supplement: S1 File — Files in pdb format containing atomic coordinates of the structures obtained in this study: the highest-scored amyloid models and 10 examples of the docked peptide for each enzyme-substrate complex. (ZIP) [file pcbi.1011275.s006.zip › protofilament_2e8d _models/2e8d_best_top10e.pdb]

EXPDTA    THEORETICAL MODEL, MODELLER 10.4 2023/04/05 17:15:26
ATOM      1  N   SER A   1     -13.926   7.596  -7.559  1.00  1.00           N
ATOM      2  CA  SER A   1     -14.018   6.787  -8.794  1.00  1.00           C
ATOM      3  CB  SER A   1     -12.649   6.709  -9.497  1.00  1.00           C
ATOM      4  OG  SER A   1     -12.271   7.983  -9.991  1.00  1.00           O
ATOM      5  C   SER A   1     -14.478   5.402  -8.497  1.00  1.00           C
ATOM      6  O   SER A   1     -15.626   5.182  -8.115  1.00  1.00           O
ATOM      7  N   ASN A   2     -13.576   4.422  -8.683  1.00  1.00           N
ATOM      8  CA  ASN A   2     -13.916   3.056  -8.426  1.00  1.00           C
ATOM      9  CB  ASN A   2     -13.326   2.077  -9.447  1.00  1.00           C
ATOM     10  CG  ASN A   2     -13.996   2.420 -10.769  1.00  1.00           C
ATOM     11  OD1 ASN A   2     -13.455   3.185 -11.565  1.00  1.00           O
ATOM     12  ND2 ASN A   2     -15.215   1.864 -11.001  1.00  1.00           N
ATOM     13  C   ASN A   2     -13.386   2.723  -7.071  1.00  1.00           C
ATOM     14  O   ASN A   2     -12.914   3.593  -6.339  1.00  1.00           O
ATOM     15  N   PHE A   3     -13.478   1.436  -6.700  1.00  1.00           N
ATOM     16  CA  PHE A   3     -13.088   0.998  -5.394  1.00  1.00           C
ATOM     17  CB  PHE A   3     -14.262   0.381  -4.619  1.00  1.00           C
ATOM     18  CG  PHE A   3     -14.862  -0.649  -5.512  1.00  1.00           C
ATOM     19  CD1 PHE A   3     -14.311  -1.905  -5.626  1.00  1.00           C
ATOM     20  CD2 PHE A   3     -15.987  -0.349  -6.247  1.00  1.00           C
ATOM     21  CE1 PHE A   3     -14.876  -2.842  -6.457  1.00  1.00           C
ATOM     22  CE2 PHE A   3     -16.556  -1.283  -7.080  1.00  1.00           C
ATOM     23  CZ  PHE A   3     -16.000  -2.534  -7.186  1.00  1.00           C
ATOM     24  C   PHE A   3     -12.009  -0.021  -5.513  1.00  1.00           C
ATOM     25  O   PHE A   3     -11.406  -0.182  -6.573  1.00  1.00           O
ATOM     26  N   LEU A   4     -11.727  -0.733  -4.404  1.00  1.00           N
ATOM     27  CA  LEU A   4     -10.571  -1.572  -4.419  1.00  1.00           C
ATOM     28  CB  LEU A   4      -9.566  -1.243  -3.308  1.00  1.00           C
ATOM     29  CG  LEU A   4     -10.052  -1.691  -1.920  1.00  1.00           C
ATOM     30  CD1 LEU A   4      -9.023  -1.343  -0.834  1.00  1.00           C
ATOM     31  CD2 LEU A   4     -11.462  -1.161  -1.619  1.00  1.00           C
ATOM     32  C   LEU A   4     -10.840  -3.019  -4.244  1.00  1.00           C
ATOM     33  O   LEU A   4     -11.946  -3.458  -3.929  1.00  1.00           O
ATOM     34  N   ASN A   5      -9.757  -3.787  -4.497  1.00  1.00           N
ATOM     35  CA  ASN A   5      -9.695  -5.198  -4.287  1.00  1.00           C
ATOM     36  CB  ASN A   5      -9.532  -6.006  -5.586  1.00  1.00           C
ATOM     37  CG  ASN A   5     -10.792  -5.830  -6.421  1.00  1.00           C
ATOM     38  OD1 ASN A   5     -11.882  -5.634  -5.889  1.00  1.00           O
ATOM     39  ND2 ASN A   5     -10.640  -5.902  -7.770  1.00  1.00           N
ATOM     40  C   ASN A   5      -8.451  -5.458  -3.471  1.00  1.00           C
ATOM     41  O   ASN A   5      -7.345  -5.133  -3.898  1.00  1.00           O
ATOM     42  N   CYS A   6      -8.610  -6.038  -2.259  1.00  1.00           N
ATOM     43  CA  CYS A   6      -7.541  -6.319  -1.324  1.00  1.00           C
ATOM     44  CB  CYS A   6      -8.077  -6.668   0.077  1.00  1.00           C
ATOM     45  SG  CYS A   6      -9.199  -8.097   0.073  1.00  1.00           S
ATOM     46  C   CYS A   6      -6.617  -7.434  -1.766  1.00  1.00           C
ATOM     47  O   CYS A   6      -5.405  -7.326  -1.589  1.00  1.00           O
ATOM     48  N   TYR A   7      -7.141  -8.531  -2.355  1.00  1.00           N
ATOM     49  CA  TYR A   7      -6.316  -9.648  -2.770  1.00  1.00           C
ATOM     50  CB  TYR A   7      -5.534  -9.429  -4.079  1.00  1.00           C
ATOM     51  CG  TYR A   7      -6.489  -9.364  -5.221  1.00  1.00           C
ATOM     52  CD1 TYR A   7      -6.997 -10.518  -5.774  1.00  1.00           C
ATOM     53  CD2 TYR A   7      -6.887  -8.153  -5.733  1.00  1.00           C
ATOM     54  CE1 TYR A   7      -7.876 -10.463  -6.829  1.00  1.00           C
ATOM     55  CE2 TYR A   7      -7.766  -8.091  -6.788  1.00  1.00           C
ATOM     56  CZ  TYR A   7      -8.260  -9.247  -7.341  1.00  1.00           C
ATOM     57  OH  TYR A   7      -9.161  -9.181  -8.424  1.00  1.00           O
ATOM     58  C   TYR A   7      -5.337 -10.070  -1.733  1.00  1.00           C
ATOM     59  O   TYR A   7      -4.167  -9.691  -1.772  1.00  1.00           O
ATOM     60  N   VAL A   8      -5.806 -10.867  -0.758  1.00  1.00           N
ATOM     61  CA  VAL A   8      -4.902 -11.361   0.230  1.00  1.00           C
ATOM     62  CB  VAL A   8      -5.352 -11.138   1.644  1.00  1.00           C
ATOM     63  CG1 VAL A   8      -5.443  -9.620   1.874  1.00  1.00           C
ATOM     64  CG2 VAL A   8      -6.667 -11.895   1.890  1.00  1.00           C
ATOM     65  C   VAL A   8      -4.728 -12.821   0.020  1.00  1.00           C
ATOM     66  O   VAL A   8      -5.481 -13.465  -0.708  1.00  1.00           O
ATOM     67  N   SER A   9      -3.676 -13.365   0.651  1.00  1.00           N
ATOM     68  CA  SER A   9      -3.349 -14.742   0.487  1.00  1.00           C
ATOM     69  CB  SER A   9      -1.932 -14.955  -0.083  1.00  1.00           C
ATOM     70  OG  SER A   9      -1.737 -16.310  -0.459  1.00  1.00           O
ATOM     71  C   SER A   9      -3.408 -15.377   1.837  1.00  1.00           C
ATOM     72  O   SER A   9      -4.263 -15.044   2.657  1.00  1.00           O
ATOM     73  N   GLY A  10      -2.489 -16.331   2.086  1.00  1.00           N
ATOM     74  CA  GLY A  10      -2.461 -17.079   3.305  1.00  1.00           C
ATOM     75  C   GLY A  10      -2.172 -16.165   4.438  1.00  1.00           C
ATOM     76  O   GLY A  10      -1.610 -15.082   4.281  1.00  1.00           O
ATOM     77  N   PHE A  11      -2.588 -16.620   5.630  1.00  1.00           N
ATOM     78  CA  PHE A  11      -2.421 -15.895   6.844  1.00  1.00           C
ATOM     79  CB  PHE A  11      -3.624 -14.993   7.151  1.00  1.00           C
ATOM     80  CG  PHE A  11      -4.832 -15.862   7.036  1.00  1.00           C
ATOM     81  CD1 PHE A  11      -5.259 -16.658   8.075  1.00  1.00           C
ATOM     82  CD2 PHE A  11      -5.539 -15.876   5.856  1.00  1.00           C
ATOM     83  CE1 PHE A  11      -6.377 -17.448   7.932  1.00  1.00           C
ATOM     84  CE2 PHE A  11      -6.656 -16.663   5.707  1.00  1.00           C
ATOM     85  CZ  PHE A  11      -7.077 -17.452   6.750  1.00  1.00           C
ATOM     86  C   PHE A  11      -2.321 -16.904   7.942  1.00  1.00           C
ATOM     87  O   PHE A  11      -2.646 -18.077   7.769  1.00  1.00           O
ATOM     88  N   HIS A  12      -1.834 -16.437   9.104  1.00  1.00           N
ATOM     89  CA  HIS A  12      -1.674 -17.168  10.328  1.00  1.00           C
ATOM     90  ND1 HIS A  12       0.586 -19.609   9.696  1.00  1.00           N
ATOM     91  CG  HIS A  12       0.470 -18.239   9.597  1.00  1.00           C
ATOM     92  CB  HIS A  12      -0.183 -17.375  10.631  1.00  1.00           C
ATOM     93  NE2 HIS A  12       1.498 -19.034   7.752  1.00  1.00           N
ATOM     94  CD2 HIS A  12       1.033 -17.905   8.405  1.00  1.00           C
ATOM     95  CE1 HIS A  12       1.206 -20.031   8.569  1.00  1.00           C
ATOM     96  C   HIS A  12      -2.334 -16.214  11.285  1.00  1.00           C
ATOM     97  O   HIS A  12      -3.506 -15.923  11.050  1.00  1.00           O
ATOM     98  N   PRO A  13      -1.767 -15.676  12.336  1.00  1.00           N
ATOM     99  CA  PRO A  13      -2.527 -14.631  12.950  1.00  1.00           C
ATOM    100  CD  PRO A  13      -1.029 -16.419  13.346  1.00  1.00           C
ATOM    101  CB  PRO A  13      -1.897 -14.381  14.324  1.00  1.00           C
ATOM    102  CG  PRO A  13      -0.691 -15.341  14.385  1.00  1.00           C
ATOM    103  C   PRO A  13      -2.499 -13.489  11.998  1.00  1.00           C
ATOM    104  O   PRO A  13      -1.515 -13.359  11.273  1.00  1.00           O
ATOM    105  N   SER A  14      -3.562 -12.667  11.935  1.00  1.00           N
ATOM    106  CA  SER A  14      -3.474 -11.632  10.955  1.00  1.00           C
ATOM    107  CB  SER A  14      -3.859 -12.101   9.541  1.00  1.00           C
ATOM    108  OG  SER A  14      -5.233 -12.461   9.506  1.00  1.00           O
ATOM    109  C   SER A  14      -4.400 -10.523  11.293  1.00  1.00           C
ATOM    110  O   SER A  14      -5.366 -10.691  12.037  1.00  1.00           O
ATOM    111  N   ASP A  15      -4.079  -9.333  10.760  1.00  1.00           N
ATOM    112  CA  ASP A  15      -4.950  -8.211  10.883  1.00  1.00           C
ATOM    113  CB  ASP A  15      -4.506  -7.170  11.919  1.00  1.00           C
ATOM    114  CG  ASP A  15      -5.697  -6.246  12.151  1.00  1.00           C
ATOM    115  OD1 ASP A  15      -6.836  -6.659  11.808  1.00  1.00           O
ATOM    116  OD2 ASP A  15      -5.484  -5.123  12.679  1.00  1.00           O
ATOM    117  C   ASP A  15      -4.922  -7.544   9.534  1.00  1.00           C
ATOM    118  O   ASP A  15      -4.006  -6.785   9.225  1.00  1.00           O
ATOM    119  N   ILE A  16      -5.939  -7.837   8.697  1.00  1.00           N
ATOM    120  CA  ILE A  16      -6.075  -7.426   7.320  1.00  1.00           C
ATOM    121  CB  ILE A  16      -7.218  -8.143   6.665  1.00  1.00           C
ATOM    122  CG1 ILE A  16      -7.012  -9.662   6.797  1.00  1.00           C
ATOM    123  CG2 ILE A  16      -7.314  -7.659   5.207  1.00  1.00           C
ATOM    124  CD1 ILE A  16      -8.268 -10.486   6.518  1.00  1.00           C
ATOM    125  C   ILE A  16      -6.295  -5.947   7.148  1.00  1.00           C
ATOM    126  O   ILE A  16      -5.751  -5.344   6.228  1.00  1.00           O
ATOM    127  N   GLU A  17      -7.108  -5.349   8.035  1.00  1.00           N
ATOM    128  CA  GLU A  17      -7.623  -3.999   8.035  1.00  1.00           C
ATOM    129  CB  GLU A  17      -7.442  -3.300   9.392  1.00  1.00           C
ATOM    130  CG  GLU A  17      -8.281  -3.964  10.491  1.00  1.00           C
ATOM    131  CD  GLU A  17      -8.050  -3.222  11.800  1.00  1.00           C
ATOM    132  OE1 GLU A  17      -7.245  -2.254  11.791  1.00  1.00           O
ATOM    133  OE2 GLU A  17      -8.670  -3.615  12.825  1.00  1.00           O
ATOM    134  C   GLU A  17      -7.161  -3.114   6.925  1.00  1.00           C
ATOM    135  O   GLU A  17      -6.010  -2.685   6.857  1.00  1.00           O
ATOM    136  N   VAL A  18      -8.113  -2.841   6.007  1.00  1.00           N
ATOM    137  CA  VAL A  18      -7.954  -1.911   4.932  1.00  1.00           C
ATOM    138  CB  VAL A  18      -7.984  -2.553   3.572  1.00  1.00           C
ATOM    139  CG1 VAL A  18      -9.268  -3.388   3.430  1.00  1.00           C
ATOM    140  CG2 VAL A  18      -7.847  -1.449   2.511  1.00  1.00           C
ATOM    141  C   VAL A  18      -9.111  -0.974   5.051  1.00  1.00           C
ATOM    142  O   VAL A  18     -10.273  -1.378   4.995  1.00  1.00           O
ATOM    143  N   ASP A  19      -8.813   0.320   5.232  1.00  1.00           N
ATOM    144  CA  ASP A  19      -9.835   1.306   5.371  1.00  1.00           C
ATOM    145  CB  ASP A  19      -9.360   2.618   6.017  1.00  1.00           C
ATOM    146  CG  ASP A  19      -9.004   2.347   7.470  1.00  1.00           C
ATOM    147  OD1 ASP A  19      -9.224   1.196   7.933  1.00  1.00           O
ATOM    148  OD2 ASP A  19      -8.498   3.290   8.134  1.00  1.00           O
ATOM    149  C   ASP A  19     -10.295   1.652   3.996  1.00  1.00           C
ATOM    150  O   ASP A  19      -9.800   1.114   3.006  1.00  1.00           O
ATOM    151  N   LEU A  20     -11.284   2.558   3.911  1.00  1.00           N
ATOM    152  CA  LEU A  20     -11.849   2.927   2.648  1.00  1.00           C
ATOM    153  CB  LEU A  20     -13.329   2.520   2.515  1.00  1.00           C
ATOM    154  CG  LEU A  20     -13.604   1.019   2.726  1.00  1.00           C
ATOM    155  CD1 LEU A  20     -15.072   0.677   2.426  1.00  1.00           C
ATOM    156  CD2 LEU A  20     -12.607   0.148   1.949  1.00  1.00           C
ATOM    157  C   LEU A  20     -11.856   4.420   2.570  1.00  1.00           C
ATOM    158  O   LEU A  20     -10.947   5.094   3.048  1.00  1.00           O
ATOM    159  N   LEU A  21     -12.924   4.949   1.935  1.00  1.00           N
ATOM    160  CA  LEU A  21     -13.123   6.342   1.658  1.00  1.00           C
ATOM    161  CB  LEU A  21     -14.398   6.607   0.845  1.00  1.00           C
ATOM    162  CG  LEU A  21     -14.390   5.952  -0.548  1.00  1.00           C
ATOM    163  CD1 LEU A  21     -15.691   6.263  -1.302  1.00  1.00           C
ATOM    164  CD2 LEU A  21     -13.131   6.323  -1.348  1.00  1.00           C
ATOM    165  C   LEU A  21     -13.219   7.153   2.910  1.00  1.00           C
ATOM    166  O   LEU A  21     -12.641   8.235   3.002  1.00  1.00           O
ATOM    167  N   LYS A  22     -13.959   6.673   3.922  1.00  1.00           N
ATOM    168  CA  LYS A  22     -14.075   7.476   5.102  1.00  1.00           C
ATOM    169  CB  LYS A  22     -15.166   6.969   6.061  1.00  1.00           C
ATOM    170  CG  LYS A  22     -16.573   7.044   5.463  1.00  1.00           C
ATOM    171  CD  LYS A  22     -17.609   6.223   6.231  1.00  1.00           C
ATOM    172  CE  LYS A  22     -18.961   6.119   5.522  1.00  1.00           C
ATOM    173  NZ  LYS A  22     -19.663   7.421   5.563  1.00  1.00           N
ATOM    174  C   LYS A  22     -12.739   7.400   5.829  1.00  1.00           C
ATOM    175  O   LYS A  22     -12.630   7.983   6.940  1.00  1.00           O
ATOM    176  OXT LYS A  22     -11.807   6.754   5.279  1.00  1.00           O
TER     177      LYS A  22 
ATOM    178  N   SER B   1     -11.898   4.737 -14.282  1.00  1.00           N
ATOM    179  CA  SER B   1     -10.904   5.004 -13.218  1.00  1.00           C
ATOM    180  CB  SER B   1     -11.414   6.114 -12.282  1.00  1.00           C
ATOM    181  OG  SER B   1     -11.578   7.325 -13.003  1.00  1.00           O
ATOM    182  C   SER B   1     -10.677   3.778 -12.422  1.00  1.00           C
ATOM    183  O   SER B   1     -11.030   2.672 -12.828  1.00  1.00           O
ATOM    184  N   ASN B   2     -10.037   3.958 -11.262  1.00  1.00           N
ATOM    185  CA  ASN B   2      -9.797   2.841 -10.419  1.00  1.00           C
ATOM    186  CB  ASN B   2      -8.502   2.078 -10.750  1.00  1.00           C
ATOM    187  CG  ASN B   2      -8.601   0.660 -10.198  1.00  1.00           C
ATOM    188  OD1 ASN B   2      -9.463   0.348  -9.378  1.00  1.00           O
ATOM    189  ND2 ASN B   2      -7.687  -0.229 -10.670  1.00  1.00           N
ATOM    190  C   ASN B   2      -9.649   3.417  -9.065  1.00  1.00           C
ATOM    191  O   ASN B   2     -10.099   4.528  -8.789  1.00  1.00           O
ATOM    192  N   PHE B   3      -9.047   2.635  -8.168  1.00  1.00           N
ATOM    193  CA  PHE B   3      -8.761   3.115  -6.862  1.00  1.00           C
ATOM    194  CB  PHE B   3      -9.855   2.850  -5.816  1.00  1.00           C
ATOM    195  CG  PHE B   3      -9.503   3.731  -4.666  1.00  1.00           C
ATOM    196  CD1 PHE B   3      -9.799   5.074  -4.713  1.00  1.00           C
ATOM    197  CD2 PHE B   3      -8.881   3.228  -3.549  1.00  1.00           C
ATOM    198  CE1 PHE B   3      -9.481   5.905  -3.665  1.00  1.00           C
ATOM    199  CE2 PHE B   3      -8.558   4.054  -2.497  1.00  1.00           C
ATOM    200  CZ  PHE B   3      -8.856   5.394  -2.554  1.00  1.00           C
ATOM    201  C   PHE B   3      -7.571   2.343  -6.498  1.00  1.00           C
ATOM    202  O   PHE B   3      -6.519   2.467  -7.124  1.00  1.00           O
ATOM    203  N   LEU B   4      -7.694   1.517  -5.463  1.00  1.00           N
ATOM    204  CA  LEU B   4      -6.499   0.832  -5.168  1.00  1.00           C
ATOM    205  CB  LEU B   4      -6.066   0.959  -3.700  1.00  1.00           C
ATOM    206  CG  LEU B   4      -5.820   2.413  -3.259  1.00  1.00           C
ATOM    207  CD1 LEU B   4      -5.156   2.462  -1.879  1.00  1.00           C
ATOM    208  CD2 LEU B   4      -5.039   3.207  -4.317  1.00  1.00           C
ATOM    209  C   LEU B   4      -6.639  -0.608  -5.437  1.00  1.00           C
ATOM    210  O   LEU B   4      -7.717  -1.190  -5.333  1.00  1.00           O
ATOM    211  N   ASN B   5      -5.512  -1.206  -5.847  1.00  1.00           N
ATOM    212  CA  ASN B   5      -5.483  -2.616  -5.995  1.00  1.00           C
ATOM    213  CB  ASN B   5      -5.062  -3.072  -7.405  1.00  1.00           C
ATOM    214  CG  ASN B   5      -6.164  -2.708  -8.397  1.00  1.00           C
ATOM    215  OD1 ASN B   5      -7.348  -2.890  -8.123  1.00  1.00           O
ATOM    216  ND2 ASN B   5      -5.764  -2.179  -9.584  1.00  1.00           N
ATOM    217  C   ASN B   5      -4.424  -3.088  -5.028  1.00  1.00           C
ATOM    218  O   ASN B   5      -3.260  -3.218  -5.401  1.00  1.00           O
ATOM    219  N   CYS B   6      -4.795  -3.352  -3.752  1.00  1.00           N
ATOM    220  CA  CYS B   6      -3.843  -3.812  -2.765  1.00  1.00           C
ATOM    221  CB  CYS B   6      -4.392  -3.753  -1.327  1.00  1.00           C
ATOM    222  SG  CYS B   6      -3.194  -4.333  -0.088  1.00  1.00           S
ATOM    223  C   CYS B   6      -3.588  -5.248  -3.096  1.00  1.00           C
ATOM    224  O   CYS B   6      -4.494  -5.962  -3.521  1.00  1.00           O
ATOM    225  N   TYR B   7      -2.324  -5.697  -2.965  1.00  1.00           N
ATOM    226  CA  TYR B   7      -1.997  -7.077  -3.196  1.00  1.00           C
ATOM    227  CB  TYR B   7      -1.197  -7.295  -4.490  1.00  1.00           C
ATOM    228  CG  TYR B   7      -0.858  -8.739  -4.596  1.00  1.00           C
ATOM    229  CD1 TYR B   7      -1.835  -9.683  -4.824  1.00  1.00           C
ATOM    230  CD2 TYR B   7       0.451  -9.142  -4.495  1.00  1.00           C
ATOM    231  CE1 TYR B   7      -1.506 -11.015  -4.928  1.00  1.00           C
ATOM    232  CE2 TYR B   7       0.785 -10.471  -4.597  1.00  1.00           C
ATOM    233  CZ  TYR B   7      -0.194 -11.409  -4.813  1.00  1.00           C
ATOM    234  OH  TYR B   7       0.152 -12.774  -4.919  1.00  1.00           O
ATOM    235  C   TYR B   7      -1.184  -7.485  -2.050  1.00  1.00           C
ATOM    236  O   TYR B   7      -0.278  -6.768  -1.634  1.00  1.00           O
ATOM    237  N   VAL B   8      -1.534  -8.640  -1.479  1.00  1.00           N
ATOM    238  CA  VAL B   8      -0.753  -9.096  -0.392  1.00  1.00           C
ATOM    239  CB  VAL B   8      -1.439  -8.951   0.935  1.00  1.00           C
ATOM    240  CG1 VAL B   8      -0.545  -9.557   2.030  1.00  1.00           C
ATOM    241  CG2 VAL B   8      -1.765  -7.463   1.148  1.00  1.00           C
ATOM    242  C   VAL B   8      -0.524 -10.530  -0.630  1.00  1.00           C
ATOM    243  O   VAL B   8      -1.399 -11.256  -1.100  1.00  1.00           O
ATOM    244  N   SER B   9       0.701 -10.962  -0.332  1.00  1.00           N
ATOM    245  CA  SER B   9       1.020 -12.330  -0.513  1.00  1.00           C
ATOM    246  CB  SER B   9       2.474 -12.557  -0.966  1.00  1.00           C
ATOM    247  OG  SER B   9       2.706 -11.929  -2.216  1.00  1.00           O
ATOM    248  C   SER B   9       0.885 -12.969   0.827  1.00  1.00           C
ATOM    249  O   SER B   9       0.140 -12.498   1.684  1.00  1.00           O
ATOM    250  N   GLY B  10       1.606 -14.086   1.025  1.00  1.00           N
ATOM    251  CA  GLY B  10       1.536 -14.791   2.268  1.00  1.00           C
ATOM    252  C   GLY B  10       2.156 -13.982   3.338  1.00  1.00           C
ATOM    253  O   GLY B  10       3.165 -13.309   3.135  1.00  1.00           O
ATOM    254  N   PHE B  11       1.532 -14.041   4.525  1.00  1.00           N
ATOM    255  CA  PHE B  11       2.092 -13.367   5.643  1.00  1.00           C
ATOM    256  CB  PHE B  11       1.556 -11.940   5.863  1.00  1.00           C
ATOM    257  CG  PHE B  11       0.072 -11.976   5.940  1.00  1.00           C
ATOM    258  CD1 PHE B  11      -0.574 -12.199   7.134  1.00  1.00           C
ATOM    259  CD2 PHE B  11      -0.673 -11.779   4.804  1.00  1.00           C
ATOM    260  CE1 PHE B  11      -1.946 -12.224   7.186  1.00  1.00           C
ATOM    261  CE2 PHE B  11      -2.047 -11.804   4.850  1.00  1.00           C
ATOM    262  CZ  PHE B  11      -2.686 -12.028   6.044  1.00  1.00           C
ATOM    263  C   PHE B  11       1.881 -14.206   6.858  1.00  1.00           C
ATOM    264  O   PHE B  11       0.859 -14.876   6.997  1.00  1.00           O
ATOM    265  N   HIS B  12       2.873 -14.208   7.769  1.00  1.00           N
ATOM    266  CA  HIS B  12       2.706 -14.958   8.973  1.00  1.00           C
ATOM    267  ND1 HIS B  12       4.320 -18.178   9.426  1.00  1.00           N
ATOM    268  CG  HIS B  12       4.244 -16.965   8.769  1.00  1.00           C
ATOM    269  CB  HIS B  12       3.991 -15.663   9.467  1.00  1.00           C
ATOM    270  NE2 HIS B  12       4.582 -18.608   7.259  1.00  1.00           N
ATOM    271  CD2 HIS B  12       4.405 -17.247   7.452  1.00  1.00           C
ATOM    272  CE1 HIS B  12       4.521 -19.121   8.475  1.00  1.00           C
ATOM    273  C   HIS B  12       2.035 -14.010   9.939  1.00  1.00           C
ATOM    274  O   HIS B  12       0.908 -13.613   9.642  1.00  1.00           O
ATOM    275  N   PRO B  13       2.577 -13.582  11.046  1.00  1.00           N
ATOM    276  CA  PRO B  13       1.795 -12.886  12.025  1.00  1.00           C
ATOM    277  CD  PRO B  13       3.989 -13.250  11.207  1.00  1.00           C
ATOM    278  CB  PRO B  13       2.734 -12.734  13.212  1.00  1.00           C
ATOM    279  CG  PRO B  13       4.086 -12.475  12.533  1.00  1.00           C
ATOM    280  C   PRO B  13       1.261 -11.533  11.699  1.00  1.00           C
ATOM    281  O   PRO B  13       0.541 -11.000  12.542  1.00  1.00           O
ATOM    282  N   SER B  14       1.549 -10.925  10.540  1.00  1.00           N
ATOM    283  CA  SER B  14       1.284  -9.529  10.655  1.00  1.00           C
ATOM    284  CB  SER B  14       2.570  -8.702  10.407  1.00  1.00           C
ATOM    285  OG  SER B  14       2.477  -7.393  10.950  1.00  1.00           O
ATOM    286  C   SER B  14       0.188  -8.972   9.842  1.00  1.00           C
ATOM    287  O   SER B  14      -0.451  -9.623   9.017  1.00  1.00           O
ATOM    288  N   ASP B  15      -0.021  -7.678  10.143  1.00  1.00           N
ATOM    289  CA  ASP B  15      -1.083  -6.875   9.681  1.00  1.00           C
ATOM    290  CB  ASP B  15      -1.708  -6.036  10.807  1.00  1.00           C
ATOM    291  CG  ASP B  15      -0.626  -5.125  11.366  1.00  1.00           C
ATOM    292  OD1 ASP B  15      -0.181  -4.211  10.623  1.00  1.00           O
ATOM    293  OD2 ASP B  15      -0.221  -5.341  12.540  1.00  1.00           O
ATOM    294  C   ASP B  15      -0.735  -5.973   8.558  1.00  1.00           C
ATOM    295  O   ASP B  15       0.398  -5.522   8.399  1.00  1.00           O
ATOM    296  N   ILE B  16      -1.766  -5.732   7.728  1.00  1.00           N
ATOM    297  CA  ILE B  16      -1.703  -4.795   6.657  1.00  1.00           C
ATOM    298  CB  ILE B  16      -2.027  -5.371   5.305  1.00  1.00           C
ATOM    299  CG1 ILE B  16      -2.071  -4.250   4.251  1.00  1.00           C
ATOM    300  CG2 ILE B  16      -3.293  -6.230   5.414  1.00  1.00           C
ATOM    301  CD1 ILE B  16      -2.107  -4.747   2.807  1.00  1.00           C
ATOM    302  C   ILE B  16      -2.684  -3.713   6.972  1.00  1.00           C
ATOM    303  O   ILE B  16      -3.858  -3.979   7.216  1.00  1.00           O
ATOM    304  N   GLU B  17      -2.206  -2.452   7.021  1.00  1.00           N
ATOM    305  CA  GLU B  17      -3.065  -1.333   7.288  1.00  1.00           C
ATOM    306  CB  GLU B  17      -2.541  -0.418   8.418  1.00  1.00           C
ATOM    307  CG  GLU B  17      -3.423   0.802   8.715  1.00  1.00           C
ATOM    308  CD  GLU B  17      -2.627   1.783   9.577  1.00  1.00           C
ATOM    309  OE1 GLU B  17      -1.846   1.318  10.450  1.00  1.00           O
ATOM    310  OE2 GLU B  17      -2.796   3.015   9.373  1.00  1.00           O
ATOM    311  C   GLU B  17      -3.059  -0.503   6.050  1.00  1.00           C
ATOM    312  O   GLU B  17      -2.032   0.068   5.690  1.00  1.00           O
ATOM    313  N   VAL B  18      -4.206  -0.420   5.352  1.00  1.00           N
ATOM    314  CA  VAL B  18      -4.211   0.387   4.169  1.00  1.00           C
ATOM    315  CB  VAL B  18      -4.460  -0.401   2.917  1.00  1.00           C
ATOM    316  CG1 VAL B  18      -4.543   0.578   1.732  1.00  1.00           C
ATOM    317  CG2 VAL B  18      -3.365  -1.471   2.775  1.00  1.00           C
ATOM    318  C   VAL B  18      -5.316   1.356   4.280  1.00  1.00           C
ATOM    319  O   VAL B  18      -6.481   0.977   4.283  1.00  1.00           O
ATOM    320  N   ASP B  19      -4.979   2.648   4.357  1.00  1.00           N
ATOM    321  CA  ASP B  19      -6.030   3.608   4.402  1.00  1.00           C
ATOM    322  CB  ASP B  19      -5.784   4.731   5.419  1.00  1.00           C
ATOM    323  CG  ASP B  19      -5.848   4.072   6.789  1.00  1.00           C
ATOM    324  OD1 ASP B  19      -6.186   2.858   6.833  1.00  1.00           O
ATOM    325  OD2 ASP B  19      -5.563   4.763   7.802  1.00  1.00           O
ATOM    326  C   ASP B  19      -6.073   4.183   3.045  1.00  1.00           C
ATOM    327  O   ASP B  19      -5.045   4.514   2.458  1.00  1.00           O
ATOM    328  N   LEU B  20      -7.288   4.290   2.504  1.00  1.00           N
ATOM    329  CA  LEU B  20      -7.436   4.768   1.176  1.00  1.00           C
ATOM    330  CB  LEU B  20      -8.628   4.120   0.453  1.00  1.00           C
ATOM    331  CG  LEU B  20      -8.583   2.583   0.509  1.00  1.00           C
ATOM    332  CD1 LEU B  20      -9.673   1.947  -0.368  1.00  1.00           C
ATOM    333  CD2 LEU B  20      -7.175   2.053   0.218  1.00  1.00           C
ATOM    334  C   LEU B  20      -7.747   6.211   1.298  1.00  1.00           C
ATOM    335  O   LEU B  20      -7.193   6.918   2.139  1.00  1.00           O
ATOM    336  N   LEU B  21      -8.646   6.681   0.425  1.00  1.00           N
ATOM    337  CA  LEU B  21      -9.034   8.048   0.461  1.00  1.00           C
ATOM    338  CB  LEU B  21     -10.065   8.365  -0.647  1.00  1.00           C
ATOM    339  CG  LEU B  21     -10.596   9.809  -0.739  1.00  1.00           C
ATOM    340  CD1 LEU B  21     -11.426   9.994  -2.018  1.00  1.00           C
ATOM    341  CD2 LEU B  21     -11.415  10.202   0.502  1.00  1.00           C
ATOM    342  C   LEU B  21      -9.605   8.286   1.811  1.00  1.00           C
ATOM    343  O   LEU B  21     -10.328   7.446   2.339  1.00  1.00           O
ATOM    344  N   LYS B  22      -9.247   9.419   2.436  1.00  1.00           N
ATOM    345  CA  LYS B  22      -9.784   9.663   3.737  1.00  1.00           C
ATOM    346  CB  LYS B  22      -8.758  10.161   4.766  1.00  1.00           C
ATOM    347  CG  LYS B  22      -9.312  10.107   6.191  1.00  1.00           C
ATOM    348  CD  LYS B  22      -8.276  10.358   7.287  1.00  1.00           C
ATOM    349  CE  LYS B  22      -8.304  11.792   7.816  1.00  1.00           C
ATOM    350  NZ  LYS B  22      -9.621  12.074   8.432  1.00  1.00           N
ATOM    351  C   LYS B  22     -10.841  10.747   3.596  1.00  1.00           C
ATOM    352  O   LYS B  22     -10.664  11.634   2.718  1.00  1.00           O
ATOM    353  OXT LYS B  22     -11.839  10.703   4.365  1.00  1.00           O
TER     354      LYS B  22 
ATOM    355  N   SER C   1      -7.240   9.525 -11.726  1.00  1.00           N
ATOM    356  CA  SER C   1      -7.529   8.315 -12.528  1.00  1.00           C
ATOM    357  CB  SER C   1      -6.868   8.420 -13.912  1.00  1.00           C
ATOM    358  OG  SER C   1      -7.154   7.259 -14.676  1.00  1.00           O
ATOM    359  C   SER C   1      -7.009   7.117 -11.822  1.00  1.00           C
ATOM    360  O   SER C   1      -7.572   6.682 -10.818  1.00  1.00           O
ATOM    361  N   ASN C   2      -5.905   6.547 -12.327  1.00  1.00           N
ATOM    362  CA  ASN C   2      -5.372   5.420 -11.633  1.00  1.00           C
ATOM    363  CB  ASN C   2      -4.136   4.776 -12.293  1.00  1.00           C
ATOM    364  CG  ASN C   2      -4.560   3.881 -13.450  1.00  1.00           C
ATOM    365  OD1 ASN C   2      -5.307   2.921 -13.269  1.00  1.00           O
ATOM    366  ND2 ASN C   2      -4.058   4.192 -14.674  1.00  1.00           N
ATOM    367  C   ASN C   2      -4.905   5.929 -10.316  1.00  1.00           C
ATOM    368  O   ASN C   2      -4.623   7.113 -10.150  1.00  1.00           O
ATOM    369  N   PHE C   3      -4.848   5.021  -9.332  1.00  1.00           N
ATOM    370  CA  PHE C   3      -4.362   5.336  -8.027  1.00  1.00           C
ATOM    371  CB  PHE C   3      -5.394   5.194  -6.895  1.00  1.00           C
ATOM    372  CG  PHE C   3      -6.258   6.404  -6.960  1.00  1.00           C
ATOM    373  CD1 PHE C   3      -5.860   7.552  -6.316  1.00  1.00           C
ATOM    374  CD2 PHE C   3      -7.438   6.404  -7.667  1.00  1.00           C
ATOM    375  CE1 PHE C   3      -6.631   8.688  -6.362  1.00  1.00           C
ATOM    376  CE2 PHE C   3      -8.215   7.538  -7.716  1.00  1.00           C
ATOM    377  CZ  PHE C   3      -7.813   8.680  -7.063  1.00  1.00           C
ATOM    378  C   PHE C   3      -3.288   4.349  -7.779  1.00  1.00           C
ATOM    379  O   PHE C   3      -2.318   4.284  -8.532  1.00  1.00           O
ATOM    380  N   LEU C   4      -3.427   3.542  -6.718  1.00  1.00           N
ATOM    381  CA  LEU C   4      -2.288   2.747  -6.419  1.00  1.00           C
ATOM    382  CB  LEU C   4      -1.777   2.959  -4.983  1.00  1.00           C
ATOM    383  CG  LEU C   4      -1.319   4.406  -4.719  1.00  1.00           C
ATOM    384  CD1 LEU C   4      -2.502   5.386  -4.778  1.00  1.00           C
ATOM    385  CD2 LEU C   4      -0.508   4.513  -3.418  1.00  1.00           C
ATOM    386  C   LEU C   4      -2.456   1.294  -6.613  1.00  1.00           C
ATOM    387  O   LEU C   4      -3.522   0.713  -6.420  1.00  1.00           O
ATOM    388  N   ASN C   5      -1.328   0.693  -7.032  1.00  1.00           N
ATOM    389  CA  ASN C   5      -1.199  -0.715  -7.174  1.00  1.00           C
ATOM    390  CB  ASN C   5      -0.769  -1.129  -8.590  1.00  1.00           C
ATOM    391  CG  ASN C   5      -1.055  -2.610  -8.766  1.00  1.00           C
ATOM    392  OD1 ASN C   5      -1.237  -3.341  -7.795  1.00  1.00           O
ATOM    393  ND2 ASN C   5      -1.096  -3.068 -10.047  1.00  1.00           N
ATOM    394  C   ASN C   5      -0.085  -1.086  -6.225  1.00  1.00           C
ATOM    395  O   ASN C   5       1.078  -0.781  -6.486  1.00  1.00           O
ATOM    396  N   CYS C   6      -0.406  -1.745  -5.088  1.00  1.00           N
ATOM    397  CA  CYS C   6       0.609  -2.115  -4.129  1.00  1.00           C
ATOM    398  CB  CYS C   6       0.150  -1.980  -2.666  1.00  1.00           C
ATOM    399  SG  CYS C   6      -0.212  -0.263  -2.194  1.00  1.00           S
ATOM    400  C   CYS C   6       0.888  -3.579  -4.359  1.00  1.00           C
ATOM    401  O   CYS C   6       0.007  -4.414  -4.160  1.00  1.00           O
ATOM    402  N   TYR C   7       2.114  -3.934  -4.812  1.00  1.00           N
ATOM    403  CA  TYR C   7       2.480  -5.325  -4.913  1.00  1.00           C
ATOM    404  CB  TYR C   7       3.425  -5.717  -6.074  1.00  1.00           C
ATOM    405  CG  TYR C   7       2.751  -5.832  -7.403  1.00  1.00           C
ATOM    406  CD1 TYR C   7       1.945  -6.914  -7.676  1.00  1.00           C
ATOM    407  CD2 TYR C   7       2.966  -4.899  -8.394  1.00  1.00           C
ATOM    408  CE1 TYR C   7       1.332  -7.047  -8.901  1.00  1.00           C
ATOM    409  CE2 TYR C   7       2.355  -5.026  -9.622  1.00  1.00           C
ATOM    410  CZ  TYR C   7       1.535  -6.101  -9.876  1.00  1.00           C
ATOM    411  OH  TYR C   7       0.906  -6.240 -11.132  1.00  1.00           O
ATOM    412  C   TYR C   7       3.315  -5.546  -3.717  1.00  1.00           C
ATOM    413  O   TYR C   7       4.418  -5.016  -3.598  1.00  1.00           O
ATOM    414  N   VAL C   8       2.788  -6.339  -2.788  1.00  1.00           N
ATOM    415  CA  VAL C   8       3.543  -6.623  -1.622  1.00  1.00           C
ATOM    416  CB  VAL C   8       2.739  -6.535  -0.356  1.00  1.00           C
ATOM    417  CG1 VAL C   8       1.872  -7.791  -0.292  1.00  1.00           C
ATOM    418  CG2 VAL C   8       3.654  -6.444   0.865  1.00  1.00           C
ATOM    419  C   VAL C   8       3.843  -8.052  -1.772  1.00  1.00           C
ATOM    420  O   VAL C   8       3.230  -8.745  -2.582  1.00  1.00           O
ATOM    421  N   SER C   9       4.814  -8.536  -1.005  1.00  1.00           N
ATOM    422  CA  SER C   9       5.084  -9.914  -1.161  1.00  1.00           C
ATOM    423  CB  SER C   9       6.446 -10.214  -1.810  1.00  1.00           C
ATOM    424  OG  SER C   9       6.441  -9.781  -3.162  1.00  1.00           O
ATOM    425  C   SER C   9       5.078 -10.513   0.197  1.00  1.00           C
ATOM    426  O   SER C   9       4.334 -10.084   1.076  1.00  1.00           O
ATOM    427  N   GLY C  10       5.910 -11.547   0.388  1.00  1.00           N
ATOM    428  CA  GLY C  10       5.916 -12.240   1.633  1.00  1.00           C
ATOM    429  C   GLY C  10       6.268 -11.304   2.717  1.00  1.00           C
ATOM    430  O   GLY C  10       6.959 -10.308   2.519  1.00  1.00           O
ATOM    431  N   PHE C  11       5.725 -11.611   3.902  1.00  1.00           N
ATOM    432  CA  PHE C  11       6.070 -10.929   5.096  1.00  1.00           C
ATOM    433  CB  PHE C  11       4.954 -10.115   5.785  1.00  1.00           C
ATOM    434  CG  PHE C  11       4.702  -8.814   5.108  1.00  1.00           C
ATOM    435  CD1 PHE C  11       5.492  -7.721   5.393  1.00  1.00           C
ATOM    436  CD2 PHE C  11       3.673  -8.681   4.212  1.00  1.00           C
ATOM    437  CE1 PHE C  11       5.272  -6.509   4.785  1.00  1.00           C
ATOM    438  CE2 PHE C  11       3.447  -7.471   3.607  1.00  1.00           C
ATOM    439  CZ  PHE C  11       4.240  -6.382   3.887  1.00  1.00           C
ATOM    440  C   PHE C  11       6.336 -12.020   6.068  1.00  1.00           C
ATOM    441  O   PHE C  11       5.994 -13.182   5.845  1.00  1.00           O
ATOM    442  N   HIS C  12       6.989 -11.647   7.179  1.00  1.00           N
ATOM    443  CA  HIS C  12       7.285 -12.500   8.277  1.00  1.00           C
ATOM    444  ND1 HIS C  12      10.771 -13.336   6.889  1.00  1.00           N
ATOM    445  CG  HIS C  12       9.422 -13.226   7.134  1.00  1.00           C
ATOM    446  CB  HIS C  12       8.824 -12.648   8.390  1.00  1.00           C
ATOM    447  NE2 HIS C  12       9.733 -14.144   5.096  1.00  1.00           N
ATOM    448  CD2 HIS C  12       8.801 -13.726   6.026  1.00  1.00           C
ATOM    449  CE1 HIS C  12      10.902 -13.891   5.653  1.00  1.00           C
ATOM    450  C   HIS C  12       6.571 -11.758   9.382  1.00  1.00           C
ATOM    451  O   HIS C  12       5.347 -11.698   9.276  1.00  1.00           O
ATOM    452  N   PRO C  13       7.118 -11.178  10.414  1.00  1.00           N
ATOM    453  CA  PRO C  13       6.201 -10.527  11.313  1.00  1.00           C
ATOM    454  CD  PRO C  13       8.173 -11.842  11.180  1.00  1.00           C
ATOM    455  CB  PRO C  13       6.883 -10.492  12.686  1.00  1.00           C
ATOM    456  CG  PRO C  13       7.821 -11.697  12.664  1.00  1.00           C
ATOM    457  C   PRO C  13       5.586  -9.207  11.014  1.00  1.00           C
ATOM    458  O   PRO C  13       4.887  -8.720  11.904  1.00  1.00           O
ATOM    459  N   SER C  14       5.744  -8.553   9.847  1.00  1.00           N
ATOM    460  CA  SER C  14       5.308  -7.217  10.112  1.00  1.00           C
ATOM    461  CB  SER C  14       6.491  -6.272  10.385  1.00  1.00           C
ATOM    462  OG  SER C  14       7.194  -6.704  11.541  1.00  1.00           O
ATOM    463  C   SER C  14       4.422  -6.520   9.164  1.00  1.00           C
ATOM    464  O   SER C  14       3.884  -7.044   8.190  1.00  1.00           O
ATOM    465  N   ASP C  15       4.285  -5.242   9.566  1.00  1.00           N
ATOM    466  CA  ASP C  15       3.402  -4.222   9.119  1.00  1.00           C
ATOM    467  CB  ASP C  15       3.359  -3.004  10.057  1.00  1.00           C
ATOM    468  CG  ASP C  15       2.725  -3.407  11.380  1.00  1.00           C
ATOM    469  OD1 ASP C  15       3.203  -4.397  11.997  1.00  1.00           O
ATOM    470  OD2 ASP C  15       1.763  -2.710  11.803  1.00  1.00           O
ATOM    471  C   ASP C  15       3.690  -3.676   7.777  1.00  1.00           C
ATOM    472  O   ASP C  15       4.829  -3.566   7.325  1.00  1.00           O
ATOM    473  N   ILE C  16       2.571  -3.344   7.110  1.00  1.00           N
ATOM    474  CA  ILE C  16       2.544  -2.598   5.901  1.00  1.00           C
ATOM    475  CB  ILE C  16       2.193  -3.436   4.690  1.00  1.00           C
ATOM    476  CG1 ILE C  16       2.392  -2.654   3.380  1.00  1.00           C
ATOM    477  CG2 ILE C  16       0.796  -4.043   4.880  1.00  1.00           C
ATOM    478  CD1 ILE C  16       1.466  -1.450   3.217  1.00  1.00           C
ATOM    479  C   ILE C  16       1.536  -1.541   6.160  1.00  1.00           C
ATOM    480  O   ILE C  16       0.364  -1.819   6.408  1.00  1.00           O
ATOM    481  N   GLU C  17       1.973  -0.278   6.167  1.00  1.00           N
ATOM    482  CA  GLU C  17       0.979   0.700   6.439  1.00  1.00           C
ATOM    483  CB  GLU C  17       1.188   1.380   7.802  1.00  1.00           C
ATOM    484  CG  GLU C  17       1.021   0.351   8.928  1.00  1.00           C
ATOM    485  CD  GLU C  17       1.238   0.999  10.287  1.00  1.00           C
ATOM    486  OE1 GLU C  17       1.705   2.167  10.332  1.00  1.00           O
ATOM    487  OE2 GLU C  17       0.938   0.319  11.304  1.00  1.00           O
ATOM    488  C   GLU C  17       0.996   1.700   5.313  1.00  1.00           C
ATOM    489  O   GLU C  17       1.874   2.559   5.246  1.00  1.00           O
ATOM    490  N   VAL C  18       0.016   1.591   4.379  1.00  1.00           N
ATOM    491  CA  VAL C  18      -0.027   2.422   3.199  1.00  1.00           C
ATOM    492  CB  VAL C  18      -1.087   1.994   2.229  1.00  1.00           C
ATOM    493  CG1 VAL C  18      -1.046   2.941   1.019  1.00  1.00           C
ATOM    494  CG2 VAL C  18      -0.855   0.517   1.870  1.00  1.00           C
ATOM    495  C   VAL C  18      -0.264   3.877   3.516  1.00  1.00           C
ATOM    496  O   VAL C  18       0.636   4.690   3.339  1.00  1.00           O
ATOM    497  N   ASP C  19      -1.433   4.245   4.091  1.00  1.00           N
ATOM    498  CA  ASP C  19      -1.766   5.641   4.296  1.00  1.00           C
ATOM    499  CB  ASP C  19      -0.785   6.361   5.242  1.00  1.00           C
ATOM    500  CG  ASP C  19      -0.948   5.786   6.646  1.00  1.00           C
ATOM    501  OD1 ASP C  19      -1.892   4.978   6.856  1.00  1.00           O
ATOM    502  OD2 ASP C  19      -0.124   6.148   7.528  1.00  1.00           O
ATOM    503  C   ASP C  19      -1.750   6.323   2.965  1.00  1.00           C
ATOM    504  O   ASP C  19      -0.695   6.643   2.418  1.00  1.00           O
ATOM    505  N   LEU C  20      -2.952   6.552   2.401  1.00  1.00           N
ATOM    506  CA  LEU C  20      -3.053   7.230   1.144  1.00  1.00           C
ATOM    507  CB  LEU C  20      -4.068   6.673   0.124  1.00  1.00           C
ATOM    508  CG  LEU C  20      -3.620   5.440  -0.680  1.00  1.00           C
ATOM    509  CD1 LEU C  20      -3.591   4.158   0.162  1.00  1.00           C
ATOM    510  CD2 LEU C  20      -4.451   5.315  -1.964  1.00  1.00           C
ATOM    511  C   LEU C  20      -3.494   8.620   1.398  1.00  1.00           C
ATOM    512  O   LEU C  20      -3.050   9.273   2.342  1.00  1.00           O
ATOM    513  N   LEU C  21      -4.390   9.103   0.519  1.00  1.00           N
ATOM    514  CA  LEU C  21      -4.863  10.445   0.606  1.00  1.00           C
ATOM    515  CB  LEU C  21      -6.010  10.748  -0.377  1.00  1.00           C
ATOM    516  CG  LEU C  21      -5.630  10.622  -1.867  1.00  1.00           C
ATOM    517  CD1 LEU C  21      -4.618  11.702  -2.283  1.00  1.00           C
ATOM    518  CD2 LEU C  21      -5.162   9.199  -2.212  1.00  1.00           C
ATOM    519  C   LEU C  21      -5.400  10.639   1.979  1.00  1.00           C
ATOM    520  O   LEU C  21      -6.177   9.826   2.478  1.00  1.00           O
ATOM    521  N   LYS C  22      -4.962  11.721   2.644  1.00  1.00           N
ATOM    522  CA  LYS C  22      -5.464  11.972   3.957  1.00  1.00           C
ATOM    523  CB  LYS C  22      -4.392  12.385   4.984  1.00  1.00           C
ATOM    524  CG  LYS C  22      -3.402  11.267   5.328  1.00  1.00           C
ATOM    525  CD  LYS C  22      -2.332  11.672   6.348  1.00  1.00           C
ATOM    526  CE  LYS C  22      -1.440  12.835   5.905  1.00  1.00           C
ATOM    527  NZ  LYS C  22      -0.492  13.186   6.986  1.00  1.00           N
ATOM    528  C   LYS C  22      -6.453  13.119   3.833  1.00  1.00           C
ATOM    529  O   LYS C  22      -6.149  14.220   4.363  1.00  1.00           O
ATOM    530  OXT LYS C  22      -7.526  12.909   3.204  1.00  1.00           O
TER     531      LYS C  22 
ATOM    532  N   SER D   1      -4.361  11.233 -12.636  1.00  1.00           N
ATOM    533  CA  SER D   1      -3.113  10.693 -13.217  1.00  1.00           C
ATOM    534  CB  SER D   1      -1.928  11.629 -12.917  1.00  1.00           C
ATOM    535  OG  SER D   1      -2.118  12.880 -13.559  1.00  1.00           O
ATOM    536  C   SER D   1      -2.800   9.373 -12.621  1.00  1.00           C
ATOM    537  O   SER D   1      -3.648   8.731 -12.002  1.00  1.00           O
ATOM    538  N   ASN D   2      -1.556   8.921 -12.831  1.00  1.00           N
ATOM    539  CA  ASN D   2      -1.162   7.692 -12.239  1.00  1.00           C
ATOM    540  CB  ASN D   2      -0.046   6.956 -13.007  1.00  1.00           C
ATOM    541  CG  ASN D   2      -0.662   6.422 -14.298  1.00  1.00           C
ATOM    542  OD1 ASN D   2       0.011   5.785 -15.108  1.00  1.00           O
ATOM    543  ND2 ASN D   2      -1.982   6.685 -14.497  1.00  1.00           N
ATOM    544  C   ASN D   2      -0.685   8.028 -10.865  1.00  1.00           C
ATOM    545  O   ASN D   2      -0.468   9.194 -10.540  1.00  1.00           O
ATOM    546  N   PHE D   3      -0.547   6.999 -10.014  1.00  1.00           N
ATOM    547  CA  PHE D   3      -0.105   7.153  -8.661  1.00  1.00           C
ATOM    548  CB  PHE D   3      -1.196   6.863  -7.614  1.00  1.00           C
ATOM    549  CG  PHE D   3      -2.038   8.085  -7.504  1.00  1.00           C
ATOM    550  CD1 PHE D   3      -2.878   8.464  -8.524  1.00  1.00           C
ATOM    551  CD2 PHE D   3      -1.997   8.850  -6.359  1.00  1.00           C
ATOM    552  CE1 PHE D   3      -3.653   9.594  -8.410  1.00  1.00           C
ATOM    553  CE2 PHE D   3      -2.769   9.980  -6.240  1.00  1.00           C
ATOM    554  CZ  PHE D   3      -3.600  10.355  -7.268  1.00  1.00           C
ATOM    555  C   PHE D   3       0.982   6.163  -8.476  1.00  1.00           C
ATOM    556  O   PHE D   3       1.920   6.102  -9.271  1.00  1.00           O
ATOM    557  N   LEU D   4       0.898   5.352  -7.410  1.00  1.00           N
ATOM    558  CA  LEU D   4       2.033   4.531  -7.161  1.00  1.00           C
ATOM    559  CB  LEU D   4       2.513   4.566  -5.701  1.00  1.00           C
ATOM    560  CG  LEU D   4       2.975   5.946  -5.214  1.00  1.00           C
ATOM    561  CD1 LEU D   4       3.513   5.870  -3.775  1.00  1.00           C
ATOM    562  CD2 LEU D   4       3.969   6.579  -6.197  1.00  1.00           C
ATOM    563  C   LEU D   4       1.822   3.099  -7.430  1.00  1.00           C
ATOM    564  O   LEU D   4       0.709   2.577  -7.406  1.00  1.00           O
ATOM    565  N   ASN D   5       2.955   2.438  -7.731  1.00  1.00           N
ATOM    566  CA  ASN D   5       2.967   1.020  -7.805  1.00  1.00           C
ATOM    567  CB  ASN D   5       3.308   0.475  -9.201  1.00  1.00           C
ATOM    568  CG  ASN D   5       2.924  -0.997  -9.224  1.00  1.00           C
ATOM    569  OD1 ASN D   5       3.429  -1.797  -8.439  1.00  1.00           O
ATOM    570  ND2 ASN D   5       1.992  -1.365 -10.143  1.00  1.00           N
ATOM    571  C   ASN D   5       4.051   0.584  -6.848  1.00  1.00           C
ATOM    572  O   ASN D   5       5.194   0.410  -7.258  1.00  1.00           O
ATOM    573  N   CYS D   6       3.727   0.383  -5.547  1.00  1.00           N
ATOM    574  CA  CYS D   6       4.725   0.020  -4.560  1.00  1.00           C
ATOM    575  CB  CYS D   6       4.244   0.192  -3.109  1.00  1.00           C
ATOM    576  SG  CYS D   6       3.905   1.931  -2.698  1.00  1.00           S
ATOM    577  C   CYS D   6       5.076  -1.406  -4.745  1.00  1.00           C
ATOM    578  O   CYS D   6       4.226  -2.241  -5.050  1.00  1.00           O
ATOM    579  N   TYR D   7       6.371  -1.712  -4.586  1.00  1.00           N
ATOM    580  CA  TYR D   7       6.754  -3.078  -4.685  1.00  1.00           C
ATOM    581  CB  TYR D   7       7.636  -3.369  -5.913  1.00  1.00           C
ATOM    582  CG  TYR D   7       7.659  -4.843  -6.142  1.00  1.00           C
ATOM    583  CD1 TYR D   7       8.604  -5.647  -5.549  1.00  1.00           C
ATOM    584  CD2 TYR D   7       6.716  -5.420  -6.963  1.00  1.00           C
ATOM    585  CE1 TYR D   7       8.605  -7.005  -5.774  1.00  1.00           C
ATOM    586  CE2 TYR D   7       6.711  -6.775  -7.191  1.00  1.00           C
ATOM    587  CZ  TYR D   7       7.660  -7.570  -6.596  1.00  1.00           C
ATOM    588  OH  TYR D   7       7.661  -8.962  -6.828  1.00  1.00           O
ATOM    589  C   TYR D   7       7.567  -3.341  -3.494  1.00  1.00           C
ATOM    590  O   TYR D   7       8.487  -2.595  -3.165  1.00  1.00           O
ATOM    591  N   VAL D   8       7.216  -4.420  -2.804  1.00  1.00           N
ATOM    592  CA  VAL D   8       7.976  -4.764  -1.665  1.00  1.00           C
ATOM    593  CB  VAL D   8       7.288  -4.460  -0.376  1.00  1.00           C
ATOM    594  CG1 VAL D   8       7.146  -2.935  -0.230  1.00  1.00           C
ATOM    595  CG2 VAL D   8       5.944  -5.177  -0.423  1.00  1.00           C
ATOM    596  C   VAL D   8       8.184  -6.217  -1.777  1.00  1.00           C
ATOM    597  O   VAL D   8       7.611  -6.868  -2.649  1.00  1.00           O
ATOM    598  N   SER D   9       9.025  -6.780  -0.907  1.00  1.00           N
ATOM    599  CA  SER D   9       9.285  -8.151  -1.158  1.00  1.00           C
ATOM    600  CB  SER D   9      10.675  -8.411  -1.755  1.00  1.00           C
ATOM    601  OG  SER D   9      11.673  -7.999  -0.838  1.00  1.00           O
ATOM    602  C   SER D   9       9.170  -8.953   0.098  1.00  1.00           C
ATOM    603  O   SER D   9       8.232  -8.802   0.878  1.00  1.00           O
ATOM    604  N   GLY D  10      10.160  -9.846   0.303  1.00  1.00           N
ATOM    605  CA  GLY D  10      10.161 -10.859   1.313  1.00  1.00           C
ATOM    606  C   GLY D  10      10.008 -10.353   2.707  1.00  1.00           C
ATOM    607  O   GLY D  10       9.222 -10.900   3.477  1.00  1.00           O
ATOM    608  N   PHE D  11      10.761  -9.323   3.101  1.00  1.00           N
ATOM    609  CA  PHE D  11      10.596  -8.827   4.432  1.00  1.00           C
ATOM    610  CB  PHE D  11       9.211  -8.240   4.740  1.00  1.00           C
ATOM    611  CG  PHE D  11       9.102  -6.959   3.983  1.00  1.00           C
ATOM    612  CD1 PHE D  11       9.783  -5.844   4.412  1.00  1.00           C
ATOM    613  CD2 PHE D  11       8.360  -6.873   2.830  1.00  1.00           C
ATOM    614  CE1 PHE D  11       9.703  -4.649   3.740  1.00  1.00           C
ATOM    615  CE2 PHE D  11       8.276  -5.679   2.147  1.00  1.00           C
ATOM    616  CZ  PHE D  11       8.940  -4.565   2.602  1.00  1.00           C
ATOM    617  C   PHE D  11      10.959  -9.836   5.488  1.00  1.00           C
ATOM    618  O   PHE D  11      11.022 -11.042   5.254  1.00  1.00           O
ATOM    619  N   HIS D  12      11.259  -9.311   6.696  1.00  1.00           N
ATOM    620  CA  HIS D  12      11.572 -10.021   7.908  1.00  1.00           C
ATOM    621  ND1 HIS D  12      12.818 -11.864   9.912  1.00  1.00           N
ATOM    622  CG  HIS D  12      13.582 -11.084   9.070  1.00  1.00           C
ATOM    623  CB  HIS D  12      13.071  -9.922   8.262  1.00  1.00           C
ATOM    624  NE2 HIS D  12      14.891 -12.655  10.027  1.00  1.00           N
ATOM    625  CD2 HIS D  12      14.846 -11.583   9.154  1.00  1.00           C
ATOM    626  CE1 HIS D  12      13.649 -12.785  10.457  1.00  1.00           C
ATOM    627  C   HIS D  12      10.753  -9.186   8.862  1.00  1.00           C
ATOM    628  O   HIS D  12       9.569  -9.031   8.572  1.00  1.00           O
ATOM    629  N   PRO D  13      11.196  -8.609   9.956  1.00  1.00           N
ATOM    630  CA  PRO D  13      10.293  -7.662  10.537  1.00  1.00           C
ATOM    631  CD  PRO D  13      11.989  -9.263  10.989  1.00  1.00           C
ATOM    632  CB  PRO D  13      10.855  -7.318  11.909  1.00  1.00           C
ATOM    633  CG  PRO D  13      11.572  -8.615  12.321  1.00  1.00           C
ATOM    634  C   PRO D  13      10.268  -6.542   9.562  1.00  1.00           C
ATOM    635  O   PRO D  13      11.268  -6.357   8.870  1.00  1.00           O
ATOM    636  N   SER D  14       9.162  -5.784   9.456  1.00  1.00           N
ATOM    637  CA  SER D  14       9.208  -4.843   8.383  1.00  1.00           C
ATOM    638  CB  SER D  14       8.661  -5.421   7.081  1.00  1.00           C
ATOM    639  OG  SER D  14       7.271  -5.670   7.204  1.00  1.00           O
ATOM    640  C   SER D  14       8.372  -3.655   8.647  1.00  1.00           C
ATOM    641  O   SER D  14       7.650  -3.566   9.638  1.00  1.00           O
ATOM    642  N   ASP D  15       8.506  -2.679   7.730  1.00  1.00           N
ATOM    643  CA  ASP D  15       7.700  -1.510   7.793  1.00  1.00           C
ATOM    644  CB  ASP D  15       8.325  -0.374   8.623  1.00  1.00           C
ATOM    645  CG  ASP D  15       8.266  -0.757  10.095  1.00  1.00           C
ATOM    646  OD1 ASP D  15       7.163  -1.152  10.558  1.00  1.00           O
ATOM    647  OD2 ASP D  15       9.326  -0.667  10.772  1.00  1.00           O
ATOM    648  C   ASP D  15       7.549  -0.967   6.393  1.00  1.00           C
ATOM    649  O   ASP D  15       8.506  -0.432   5.837  1.00  1.00           O
ATOM    650  N   ILE D  16       6.353  -1.090   5.769  1.00  1.00           N
ATOM    651  CA  ILE D  16       6.164  -0.512   4.457  1.00  1.00           C
ATOM    652  CB  ILE D  16       5.529  -1.466   3.485  1.00  1.00           C
ATOM    653  CG1 ILE D  16       6.392  -2.732   3.335  1.00  1.00           C
ATOM    654  CG2 ILE D  16       5.303  -0.714   2.164  1.00  1.00           C
ATOM    655  CD1 ILE D  16       5.674  -3.882   2.629  1.00  1.00           C
ATOM    656  C   ILE D  16       5.202   0.628   4.652  1.00  1.00           C
ATOM    657  O   ILE D  16       3.995   0.414   4.664  1.00  1.00           O
ATOM    658  N   GLU D  17       5.695   1.880   4.804  1.00  1.00           N
ATOM    659  CA  GLU D  17       4.772   2.977   4.986  1.00  1.00           C
ATOM    660  CB  GLU D  17       5.104   3.926   6.155  1.00  1.00           C
ATOM    661  CG  GLU D  17       4.055   5.032   6.322  1.00  1.00           C
ATOM    662  CD  GLU D  17       4.431   5.939   7.488  1.00  1.00           C
ATOM    663  OE1 GLU D  17       5.647   6.055   7.794  1.00  1.00           O
ATOM    664  OE2 GLU D  17       3.496   6.537   8.087  1.00  1.00           O
ATOM    665  C   GLU D  17       4.817   3.810   3.725  1.00  1.00           C
ATOM    666  O   GLU D  17       5.900   4.193   3.285  1.00  1.00           O
ATOM    667  N   VAL D  18       3.654   4.102   3.080  1.00  1.00           N
ATOM    668  CA  VAL D  18       3.706   4.897   1.871  1.00  1.00           C
ATOM    669  CB  VAL D  18       3.415   4.084   0.642  1.00  1.00           C
ATOM    670  CG1 VAL D  18       3.450   5.004  -0.590  1.00  1.00           C
ATOM    671  CG2 VAL D  18       4.410   2.915   0.587  1.00  1.00           C
ATOM    672  C   VAL D  18       2.674   6.000   1.905  1.00  1.00           C
ATOM    673  O   VAL D  18       1.597   5.854   1.331  1.00  1.00           O
ATOM    674  N   ASP D  19       3.006   7.181   2.476  1.00  1.00           N
ATOM    675  CA  ASP D  19       2.042   8.252   2.573  1.00  1.00           C
ATOM    676  CB  ASP D  19       2.472   9.373   3.532  1.00  1.00           C
ATOM    677  CG  ASP D  19       2.337   8.843   4.951  1.00  1.00           C
ATOM    678  OD1 ASP D  19       1.176   8.643   5.398  1.00  1.00           O
ATOM    679  OD2 ASP D  19       3.390   8.636   5.611  1.00  1.00           O
ATOM    680  C   ASP D  19       1.866   8.855   1.234  1.00  1.00           C
ATOM    681  O   ASP D  19       2.670   8.660   0.326  1.00  1.00           O
ATOM    682  N   LEU D  20       0.757   9.597   1.091  1.00  1.00           N
ATOM    683  CA  LEU D  20       0.455  10.226  -0.143  1.00  1.00           C
ATOM    684  CB  LEU D  20      -0.732   9.598  -0.891  1.00  1.00           C
ATOM    685  CG  LEU D  20      -0.534   8.110  -1.234  1.00  1.00           C
ATOM    686  CD1 LEU D  20      -1.753   7.545  -1.982  1.00  1.00           C
ATOM    687  CD2 LEU D  20       0.792   7.871  -1.971  1.00  1.00           C
ATOM    688  C   LEU D  20       0.051  11.622   0.147  1.00  1.00           C
ATOM    689  O   LEU D  20       0.423  12.210   1.160  1.00  1.00           O
ATOM    690  N   LEU D  21      -0.719  12.184  -0.797  1.00  1.00           N
ATOM    691  CA  LEU D  21      -1.138  13.535  -0.669  1.00  1.00           C
ATOM    692  CB  LEU D  21      -2.056  14.008  -1.814  1.00  1.00           C
ATOM    693  CG  LEU D  21      -1.358  14.083  -3.187  1.00  1.00           C
ATOM    694  CD1 LEU D  21      -0.841  12.705  -3.634  1.00  1.00           C
ATOM    695  CD2 LEU D  21      -2.268  14.737  -4.239  1.00  1.00           C
ATOM    696  C   LEU D  21      -1.888  13.661   0.605  1.00  1.00           C
ATOM    697  O   LEU D  21      -2.726  12.826   0.944  1.00  1.00           O
ATOM    698  N   LYS D  22      -1.563  14.724   1.359  1.00  1.00           N
ATOM    699  CA  LYS D  22      -2.208  14.966   2.607  1.00  1.00           C
ATOM    700  CB  LYS D  22      -1.278  15.615   3.649  1.00  1.00           C
ATOM    701  CG  LYS D  22      -1.917  15.803   5.027  1.00  1.00           C
ATOM    702  CD  LYS D  22      -0.898  16.114   6.126  1.00  1.00           C
ATOM    703  CE  LYS D  22      -1.516  16.318   7.512  1.00  1.00           C
ATOM    704  NZ  LYS D  22      -0.458  16.269   8.546  1.00  1.00           N
ATOM    705  C   LYS D  22      -3.342  15.941   2.340  1.00  1.00           C
ATOM    706  O   LYS D  22      -4.024  16.327   3.326  1.00  1.00           O
ATOM    707  OXT LYS D  22      -3.540  16.320   1.154  1.00  1.00           O
TER     708      LYS D  22 
ATOM    709  N   SER E   1       0.413  13.596 -14.476  1.00  1.00           N
ATOM    710  CA  SER E   1       1.192  12.725 -15.384  1.00  1.00           C
ATOM    711  CB  SER E   1       2.567  13.346 -15.683  1.00  1.00           C
ATOM    712  OG  SER E   1       2.419  14.544 -16.432  1.00  1.00           O
ATOM    713  C   SER E   1       1.416  11.391 -14.766  1.00  1.00           C
ATOM    714  O   SER E   1       0.486  10.603 -14.597  1.00  1.00           O
ATOM    715  N   ASN E   2       2.681  11.105 -14.413  1.00  1.00           N
ATOM    716  CA  ASN E   2       2.997   9.837 -13.836  1.00  1.00           C
ATOM    717  CB  ASN E   2       3.965   9.003 -14.686  1.00  1.00           C
ATOM    718  CG  ASN E   2       3.174   8.472 -15.872  1.00  1.00           C
ATOM    719  OD1 ASN E   2       2.165   7.790 -15.698  1.00  1.00           O
ATOM    720  ND2 ASN E   2       3.634   8.795 -17.111  1.00  1.00           N
ATOM    721  C   ASN E   2       3.633  10.071 -12.513  1.00  1.00           C
ATOM    722  O   ASN E   2       4.057  11.182 -12.201  1.00  1.00           O
ATOM    723  N   PHE E   3       3.694   9.007 -11.690  1.00  1.00           N
ATOM    724  CA  PHE E   3       4.251   9.149 -10.383  1.00  1.00           C
ATOM    725  CB  PHE E   3       3.203   9.282  -9.269  1.00  1.00           C
ATOM    726  CG  PHE E   3       2.619  10.650  -9.421  1.00  1.00           C
ATOM    727  CD1 PHE E   3       1.680  10.910 -10.393  1.00  1.00           C
ATOM    728  CD2 PHE E   3       3.015  11.677  -8.593  1.00  1.00           C
ATOM    729  CE1 PHE E   3       1.144  12.169 -10.534  1.00  1.00           C
ATOM    730  CE2 PHE E   3       2.482  12.938  -8.729  1.00  1.00           C
ATOM    731  CZ  PHE E   3       1.546  13.186  -9.703  1.00  1.00           C
ATOM    732  C   PHE E   3       5.189   8.014 -10.096  1.00  1.00           C
ATOM    733  O   PHE E   3       5.667   7.336 -11.005  1.00  1.00           O
ATOM    734  N   LEU E   4       5.481   7.800  -8.798  1.00  1.00           N
ATOM    735  CA  LEU E   4       6.546   6.947  -8.349  1.00  1.00           C
ATOM    736  CB  LEU E   4       7.005   7.260  -6.914  1.00  1.00           C
ATOM    737  CG  LEU E   4       7.728   8.617  -6.803  1.00  1.00           C
ATOM    738  CD1 LEU E   4       6.801   9.783  -7.184  1.00  1.00           C
ATOM    739  CD2 LEU E   4       8.383   8.793  -5.424  1.00  1.00           C
ATOM    740  C   LEU E   4       6.386   5.462  -8.455  1.00  1.00           C
ATOM    741  O   LEU E   4       5.316   4.892  -8.244  1.00  1.00           O
ATOM    742  N   ASN E   5       7.536   4.837  -8.830  1.00  1.00           N
ATOM    743  CA  ASN E   5       7.836   3.434  -8.994  1.00  1.00           C
ATOM    744  CB  ASN E   5       9.148   3.234  -9.781  1.00  1.00           C
ATOM    745  CG  ASN E   5       9.330   1.767 -10.150  1.00  1.00           C
ATOM    746  OD1 ASN E   5       9.231   0.876  -9.307  1.00  1.00           O
ATOM    747  ND2 ASN E   5       9.618   1.507 -11.454  1.00  1.00           N
ATOM    748  C   ASN E   5       7.980   2.700  -7.692  1.00  1.00           C
ATOM    749  O   ASN E   5       7.385   1.640  -7.518  1.00  1.00           O
ATOM    750  N   CYS E   6       8.780   3.239  -6.746  1.00  1.00           N
ATOM    751  CA  CYS E   6       9.001   2.636  -5.456  1.00  1.00           C
ATOM    752  CB  CYS E   6       7.846   2.900  -4.473  1.00  1.00           C
ATOM    753  SG  CYS E   6       7.596   4.672  -4.146  1.00  1.00           S
ATOM    754  C   CYS E   6       9.219   1.159  -5.541  1.00  1.00           C
ATOM    755  O   CYS E   6       8.302   0.377  -5.296  1.00  1.00           O
ATOM    756  N   TYR E   7      10.446   0.740  -5.909  1.00  1.00           N
ATOM    757  CA  TYR E   7      10.750  -0.661  -5.969  1.00  1.00           C
ATOM    758  CB  TYR E   7      11.533  -1.072  -7.227  1.00  1.00           C
ATOM    759  CG  TYR E   7      11.610  -2.561  -7.259  1.00  1.00           C
ATOM    760  CD1 TYR E   7      10.564  -3.293  -7.771  1.00  1.00           C
ATOM    761  CD2 TYR E   7      12.720  -3.223  -6.786  1.00  1.00           C
ATOM    762  CE1 TYR E   7      10.618  -4.665  -7.814  1.00  1.00           C
ATOM    763  CE2 TYR E   7      12.780  -4.598  -6.825  1.00  1.00           C
ATOM    764  CZ  TYR E   7      11.731  -5.320  -7.339  1.00  1.00           C
ATOM    765  OH  TYR E   7      11.789  -6.729  -7.381  1.00  1.00           O
ATOM    766  C   TYR E   7      11.599  -0.953  -4.797  1.00  1.00           C
ATOM    767  O   TYR E   7      12.478  -0.173  -4.434  1.00  1.00           O
ATOM    768  N   VAL E   8      11.321  -2.092  -4.156  1.00  1.00           N
ATOM    769  CA  VAL E   8      12.021  -2.413  -2.960  1.00  1.00           C
ATOM    770  CB  VAL E   8      11.104  -2.335  -1.772  1.00  1.00           C
ATOM    771  CG1 VAL E   8      11.844  -2.675  -0.465  1.00  1.00           C
ATOM    772  CG2 VAL E   8      10.447  -0.951  -1.800  1.00  1.00           C
ATOM    773  C   VAL E   8      12.458  -3.821  -3.108  1.00  1.00           C
ATOM    774  O   VAL E   8      12.022  -4.527  -4.017  1.00  1.00           O
ATOM    775  N   SER E   9      13.360  -4.259  -2.221  1.00  1.00           N
ATOM    776  CA  SER E   9      13.838  -5.592  -2.312  1.00  1.00           C
ATOM    777  CB  SER E   9      15.320  -5.674  -2.711  1.00  1.00           C
ATOM    778  OG  SER E   9      15.528  -5.050  -3.969  1.00  1.00           O
ATOM    779  C   SER E   9      13.760  -6.186  -0.945  1.00  1.00           C
ATOM    780  O   SER E   9      13.209  -5.591  -0.020  1.00  1.00           O
ATOM    781  N   GLY E  10      14.303  -7.413  -0.801  1.00  1.00           N
ATOM    782  CA  GLY E  10      14.237  -8.142   0.431  1.00  1.00           C
ATOM    783  C   GLY E  10      14.910  -7.361   1.502  1.00  1.00           C
ATOM    784  O   GLY E  10      15.987  -6.800   1.302  1.00  1.00           O
ATOM    785  N   PHE E  11      14.273  -7.324   2.687  1.00  1.00           N
ATOM    786  CA  PHE E  11      14.840  -6.594   3.768  1.00  1.00           C
ATOM    787  CB  PHE E  11      14.298  -5.165   3.945  1.00  1.00           C
ATOM    788  CG  PHE E  11      15.137  -4.285   3.078  1.00  1.00           C
ATOM    789  CD1 PHE E  11      14.943  -4.197   1.717  1.00  1.00           C
ATOM    790  CD2 PHE E  11      16.141  -3.536   3.649  1.00  1.00           C
ATOM    791  CE1 PHE E  11      15.742  -3.374   0.954  1.00  1.00           C
ATOM    792  CE2 PHE E  11      16.941  -2.712   2.894  1.00  1.00           C
ATOM    793  CZ  PHE E  11      16.740  -2.631   1.539  1.00  1.00           C
ATOM    794  C   PHE E  11      14.731  -7.339   5.055  1.00  1.00           C
ATOM    795  O   PHE E  11      14.003  -8.319   5.192  1.00  1.00           O
ATOM    796  N   HIS E  12      15.518  -6.852   6.030  1.00  1.00           N
ATOM    797  CA  HIS E  12      15.658  -7.370   7.360  1.00  1.00           C
ATOM    798  ND1 HIS E  12      17.989  -5.039   7.205  1.00  1.00           N
ATOM    799  CG  HIS E  12      17.969  -6.393   6.941  1.00  1.00           C
ATOM    800  CB  HIS E  12      17.166  -7.408   7.698  1.00  1.00           C
ATOM    801  NE2 HIS E  12      19.349  -5.372   5.474  1.00  1.00           N
ATOM    802  CD2 HIS E  12      18.803  -6.577   5.883  1.00  1.00           C
ATOM    803  CE1 HIS E  12      18.829  -4.480   6.300  1.00  1.00           C
ATOM    804  C   HIS E  12      14.799  -6.444   8.212  1.00  1.00           C
ATOM    805  O   HIS E  12      13.635  -6.278   7.856  1.00  1.00           O
ATOM    806  N   PRO E  13      15.202  -5.843   9.312  1.00  1.00           N
ATOM    807  CA  PRO E  13      14.250  -5.005  10.004  1.00  1.00           C
ATOM    808  CD  PRO E  13      16.000  -6.569  10.303  1.00  1.00           C
ATOM    809  CB  PRO E  13      14.787  -4.810  11.419  1.00  1.00           C
ATOM    810  CG  PRO E  13      15.526  -6.122  11.691  1.00  1.00           C
ATOM    811  C   PRO E  13      13.848  -3.695   9.357  1.00  1.00           C
ATOM    812  O   PRO E  13      13.133  -2.931  10.002  1.00  1.00           O
ATOM    813  N   SER E  14      14.252  -3.421   8.103  1.00  1.00           N
ATOM    814  CA  SER E  14      14.132  -2.124   7.479  1.00  1.00           C
ATOM    815  CB  SER E  14      14.794  -2.039   6.097  1.00  1.00           C
ATOM    816  OG  SER E  14      13.960  -2.676   5.142  1.00  1.00           O
ATOM    817  C   SER E  14      12.776  -1.544   7.287  1.00  1.00           C
ATOM    818  O   SER E  14      11.741  -2.157   7.542  1.00  1.00           O
ATOM    819  N   ASP E  15      12.827  -0.262   6.838  1.00  1.00           N
ATOM    820  CA  ASP E  15      11.702   0.587   6.576  1.00  1.00           C
ATOM    821  CB  ASP E  15      11.620   1.796   7.523  1.00  1.00           C
ATOM    822  CG  ASP E  15      12.826   2.698   7.277  1.00  1.00           C
ATOM    823  OD1 ASP E  15      13.919   2.173   6.937  1.00  1.00           O
ATOM    824  OD2 ASP E  15      12.655   3.938   7.425  1.00  1.00           O
ATOM    825  C   ASP E  15      11.766   1.143   5.179  1.00  1.00           C
ATOM    826  O   ASP E  15      12.835   1.522   4.703  1.00  1.00           O
ATOM    827  N   ILE E  16      10.608   1.178   4.473  1.00  1.00           N
ATOM    828  CA  ILE E  16      10.504   1.835   3.193  1.00  1.00           C
ATOM    829  CB  ILE E  16       9.937   1.022   2.071  1.00  1.00           C
ATOM    830  CG1 ILE E  16       9.791   1.964   0.863  1.00  1.00           C
ATOM    831  CG2 ILE E  16       8.639   0.331   2.525  1.00  1.00           C
ATOM    832  CD1 ILE E  16       9.225   1.317  -0.393  1.00  1.00           C
ATOM    833  C   ILE E  16       9.559   2.970   3.369  1.00  1.00           C
ATOM    834  O   ILE E  16       8.400   2.777   3.737  1.00  1.00           O
ATOM    835  N   GLU E  17      10.023   4.207   3.130  1.00  1.00           N
ATOM    836  CA  GLU E  17       9.065   5.256   3.265  1.00  1.00           C
ATOM    837  CB  GLU E  17       9.328   6.233   4.427  1.00  1.00           C
ATOM    838  CG  GLU E  17      10.575   7.109   4.272  1.00  1.00           C
ATOM    839  CD  GLU E  17      11.741   6.450   4.993  1.00  1.00           C
ATOM    840  OE1 GLU E  17      11.798   5.192   5.012  1.00  1.00           O
ATOM    841  OE2 GLU E  17      12.586   7.204   5.543  1.00  1.00           O
ATOM    842  C   GLU E  17       9.076   6.070   1.994  1.00  1.00           C
ATOM    843  O   GLU E  17      10.096   6.642   1.615  1.00  1.00           O
ATOM    844  N   VAL E  18       7.931   6.106   1.279  1.00  1.00           N
ATOM    845  CA  VAL E  18       7.781   6.849   0.051  1.00  1.00           C
ATOM    846  CB  VAL E  18       6.512   6.497  -0.662  1.00  1.00           C
ATOM    847  CG1 VAL E  18       6.378   7.400  -1.900  1.00  1.00           C
ATOM    848  CG2 VAL E  18       6.539   4.991  -0.973  1.00  1.00           C
ATOM    849  C   VAL E  18       7.744   8.339   0.309  1.00  1.00           C
ATOM    850  O   VAL E  18       8.417   9.108  -0.375  1.00  1.00           O
ATOM    851  N   ASP E  19       6.959   8.785   1.319  1.00  1.00           N
ATOM    852  CA  ASP E  19       6.812  10.178   1.682  1.00  1.00           C
ATOM    853  CB  ASP E  19       7.995  10.721   2.504  1.00  1.00           C
ATOM    854  CG  ASP E  19       7.919  10.106   3.896  1.00  1.00           C
ATOM    855  OD1 ASP E  19       6.905   9.415   4.181  1.00  1.00           O
ATOM    856  OD2 ASP E  19       8.868  10.325   4.696  1.00  1.00           O
ATOM    857  C   ASP E  19       6.605  11.079   0.495  1.00  1.00           C
ATOM    858  O   ASP E  19       7.517  11.804   0.098  1.00  1.00           O
ATOM    859  N   LEU E  20       5.400  11.059  -0.119  1.00  1.00           N
ATOM    860  CA  LEU E  20       5.158  11.964  -1.211  1.00  1.00           C
ATOM    861  CB  LEU E  20       4.438  11.352  -2.440  1.00  1.00           C
ATOM    862  CG  LEU E  20       3.026  10.779  -2.239  1.00  1.00           C
ATOM    863  CD1 LEU E  20       1.997  11.890  -2.032  1.00  1.00           C
ATOM    864  CD2 LEU E  20       2.631   9.855  -3.401  1.00  1.00           C
ATOM    865  C   LEU E  20       4.494  13.208  -0.699  1.00  1.00           C
ATOM    866  O   LEU E  20       4.558  13.509   0.492  1.00  1.00           O
ATOM    867  N   LEU E  21       3.838  13.967  -1.597  1.00  1.00           N
ATOM    868  CA  LEU E  21       3.338  15.276  -1.288  1.00  1.00           C
ATOM    869  CB  LEU E  21       2.448  15.900  -2.379  1.00  1.00           C
ATOM    870  CG  LEU E  21       1.947  17.303  -1.986  1.00  1.00           C
ATOM    871  CD1 LEU E  21       3.125  18.271  -1.784  1.00  1.00           C
ATOM    872  CD2 LEU E  21       0.909  17.838  -2.984  1.00  1.00           C
ATOM    873  C   LEU E  21       2.569  15.332  -0.018  1.00  1.00           C
ATOM    874  O   LEU E  21       1.827  14.419   0.341  1.00  1.00           O
ATOM    875  N   LYS E  22       2.795  16.451   0.705  1.00  1.00           N
ATOM    876  CA  LYS E  22       2.128  16.775   1.927  1.00  1.00           C
ATOM    877  CB  LYS E  22       3.035  17.404   2.997  1.00  1.00           C
ATOM    878  CG  LYS E  22       3.758  16.363   3.855  1.00  1.00           C
ATOM    879  CD  LYS E  22       4.777  15.509   3.102  1.00  1.00           C
ATOM    880  CE  LYS E  22       6.226  15.894   3.397  1.00  1.00           C
ATOM    881  NZ  LYS E  22       7.146  14.897   2.807  1.00  1.00           N
ATOM    882  C   LYS E  22       1.007  17.750   1.607  1.00  1.00           C
ATOM    883  O   LYS E  22       0.451  17.659   0.480  1.00  1.00           O
ATOM    884  OXT LYS E  22       0.683  18.592   2.486  1.00  1.00           O
TER     885      LYS E  22 
END
