# Supplementary material for: Integrative modeling of diverse protein-peptide systems using CABS-dock
Source: PLoS Comput Biol. 2023 Jul 5;19(7):e1011275. doi: 10.1371/journal.pcbi.1011275 (PMC10351741; doi:10.1371/journal.pcbi.1011275)
Supplement: S1 File — Files in pdb format containing atomic coordinates of the structures obtained in this study: the highest-scored amyloid models and 10 examples of the docked peptide for each enzyme-substrate complex. (ZIP) [file pcbi.1011275.s006.zip › protofilament_2e8d _models/2e8d_best_top10epca.pdb]

EXPDTA    THEORETICAL MODEL, MODELLER 10.4 2023/04/05 17:15:18
ATOM      1  N   SER A   1      -9.324 -16.142   1.568  1.00  1.00           N
ATOM      2  CA  SER A   1     -10.532 -15.424   1.101  1.00  1.00           C
ATOM      3  CB  SER A   1     -11.798 -16.039   1.718  1.00  1.00           C
ATOM      4  OG  SER A   1     -12.947 -15.340   1.258  1.00  1.00           O
ATOM      5  C   SER A   1     -10.474 -13.999   1.517  1.00  1.00           C
ATOM      6  O   SER A   1      -9.662 -13.232   1.006  1.00  1.00           O
ATOM      7  N   ASN A   2     -11.332 -13.615   2.481  1.00  1.00           N
ATOM      8  CA  ASN A   2     -11.352 -12.252   2.905  1.00  1.00           C
ATOM      9  CB  ASN A   2     -12.479 -11.900   3.895  1.00  1.00           C
ATOM     10  CG  ASN A   2     -12.272 -12.692   5.180  1.00  1.00           C
ATOM     11  OD1 ASN A   2     -12.310 -13.922   5.176  1.00  1.00           O
ATOM     12  ND2 ASN A   2     -12.045 -11.970   6.310  1.00  1.00           N
ATOM     13  C   ASN A   2     -10.051 -11.959   3.557  1.00  1.00           C
ATOM     14  O   ASN A   2      -9.365 -12.853   4.050  1.00  1.00           O
ATOM     15  N   PHE A   3      -9.686 -10.668   3.554  1.00  1.00           N
ATOM     16  CA  PHE A   3      -8.440 -10.221   4.075  1.00  1.00           C
ATOM     17  CB  PHE A   3      -7.524  -9.555   3.030  1.00  1.00           C
ATOM     18  CG  PHE A   3      -6.818 -10.634   2.284  1.00  1.00           C
ATOM     19  CD1 PHE A   3      -7.493 -11.451   1.409  1.00  1.00           C
ATOM     20  CD2 PHE A   3      -5.463 -10.815   2.457  1.00  1.00           C
ATOM     21  CE1 PHE A   3      -6.829 -12.442   0.722  1.00  1.00           C
ATOM     22  CE2 PHE A   3      -4.796 -11.803   1.772  1.00  1.00           C
ATOM     23  CZ  PHE A   3      -5.479 -12.621   0.903  1.00  1.00           C
ATOM     24  C   PHE A   3      -8.716  -9.215   5.119  1.00  1.00           C
ATOM     25  O   PHE A   3      -9.824  -9.141   5.648  1.00  1.00           O
ATOM     26  N   LEU A   4      -7.696  -8.408   5.449  1.00  1.00           N
ATOM     27  CA  LEU A   4      -7.902  -7.579   6.582  1.00  1.00           C
ATOM     28  CB  LEU A   4      -6.771  -7.648   7.616  1.00  1.00           C
ATOM     29  CG  LEU A   4      -6.654  -9.047   8.251  1.00  1.00           C
ATOM     30  CD1 LEU A   4      -5.603  -9.074   9.370  1.00  1.00           C
ATOM     31  CD2 LEU A   4      -8.030  -9.570   8.700  1.00  1.00           C
ATOM     32  C   LEU A   4      -8.162  -6.159   6.272  1.00  1.00           C
ATOM     33  O   LEU A   4      -7.888  -5.649   5.188  1.00  1.00           O
ATOM     34  N   ASN A   5      -8.788  -5.514   7.271  1.00  1.00           N
ATOM     35  CA  ASN A   5      -9.027  -4.115   7.239  1.00  1.00           C
ATOM     36  CB  ASN A   5     -10.505  -3.750   7.464  1.00  1.00           C
ATOM     37  CG  ASN A   5     -10.652  -2.255   7.246  1.00  1.00           C
ATOM     38  OD1 ASN A   5     -10.663  -1.476   8.196  1.00  1.00           O
ATOM     39  ND2 ASN A   5     -10.750  -1.831   5.958  1.00  1.00           N
ATOM     40  C   ASN A   5      -8.228  -3.564   8.377  1.00  1.00           C
ATOM     41  O   ASN A   5      -8.570  -3.772   9.540  1.00  1.00           O
ATOM     42  N   CYS A   6      -7.123  -2.861   8.068  1.00  1.00           N
ATOM     43  CA  CYS A   6      -6.322  -2.310   9.121  1.00  1.00           C
ATOM     44  CB  CYS A   6      -4.805  -2.424   8.879  1.00  1.00           C
ATOM     45  SG  CYS A   6      -3.846  -1.704  10.245  1.00  1.00           S
ATOM     46  C   CYS A   6      -6.648  -0.849   9.178  1.00  1.00           C
ATOM     47  O   CYS A   6      -6.767  -0.199   8.141  1.00  1.00           O
ATOM     48  N   TYR A   7      -6.837  -0.299  10.397  1.00  1.00           N
ATOM     49  CA  TYR A   7      -7.107   1.108  10.531  1.00  1.00           C
ATOM     50  CB  TYR A   7      -8.303   1.406  11.453  1.00  1.00           C
ATOM     51  CG  TYR A   7      -8.520   2.881  11.508  1.00  1.00           C
ATOM     52  CD1 TYR A   7      -9.274   3.511  10.544  1.00  1.00           C
ATOM     53  CD2 TYR A   7      -7.978   3.635  12.522  1.00  1.00           C
ATOM     54  CE1 TYR A   7      -9.484   4.870  10.587  1.00  1.00           C
ATOM     55  CE2 TYR A   7      -8.185   4.994  12.570  1.00  1.00           C
ATOM     56  CZ  TYR A   7      -8.940   5.613  11.603  1.00  1.00           C
ATOM     57  OH  TYR A   7      -9.156   7.006  11.644  1.00  1.00           O
ATOM     58  C   TYR A   7      -5.886   1.668  11.185  1.00  1.00           C
ATOM     59  O   TYR A   7      -5.719   1.582  12.401  1.00  1.00           O
ATOM     60  N   VAL A   8      -4.990   2.262  10.378  1.00  1.00           N
ATOM     61  CA  VAL A   8      -3.726   2.668  10.910  1.00  1.00           C
ATOM     62  CB  VAL A   8      -2.795   3.160   9.845  1.00  1.00           C
ATOM     63  CG1 VAL A   8      -1.494   3.646  10.512  1.00  1.00           C
ATOM     64  CG2 VAL A   8      -2.598   2.031   8.819  1.00  1.00           C
ATOM     65  C   VAL A   8      -3.817   3.731  11.945  1.00  1.00           C
ATOM     66  O   VAL A   8      -3.483   3.471  13.099  1.00  1.00           O
ATOM     67  N   SER A   9      -4.294   4.932  11.547  1.00  1.00           N
ATOM     68  CA  SER A   9      -4.424   6.090  12.392  1.00  1.00           C
ATOM     69  CB  SER A   9      -4.603   5.813  13.900  1.00  1.00           C
ATOM     70  OG  SER A   9      -5.751   5.008  14.121  1.00  1.00           O
ATOM     71  C   SER A   9      -3.234   6.980  12.228  1.00  1.00           C
ATOM     72  O   SER A   9      -2.342   6.712  11.423  1.00  1.00           O
ATOM     73  N   GLY A  10      -3.215   8.099  12.985  1.00  1.00           N
ATOM     74  CA  GLY A  10      -2.121   9.028  12.927  1.00  1.00           C
ATOM     75  C   GLY A  10      -0.948   8.410  13.605  1.00  1.00           C
ATOM     76  O   GLY A  10      -1.055   7.917  14.726  1.00  1.00           O
ATOM     77  N   PHE A  11       0.224   8.433  12.943  1.00  1.00           N
ATOM     78  CA  PHE A  11       1.364   7.895  13.614  1.00  1.00           C
ATOM     79  CB  PHE A  11       1.839   6.505  13.144  1.00  1.00           C
ATOM     80  CG  PHE A  11       0.982   5.484  13.807  1.00  1.00           C
ATOM     81  CD1 PHE A  11       1.281   5.069  15.086  1.00  1.00           C
ATOM     82  CD2 PHE A  11      -0.118   4.953  13.174  1.00  1.00           C
ATOM     83  CE1 PHE A  11       0.504   4.134  15.726  1.00  1.00           C
ATOM     84  CE2 PHE A  11      -0.895   4.015  13.811  1.00  1.00           C
ATOM     85  CZ  PHE A  11      -0.588   3.603  15.086  1.00  1.00           C
ATOM     86  C   PHE A  11       2.526   8.827  13.509  1.00  1.00           C
ATOM     87  O   PHE A  11       2.704   9.521  12.509  1.00  1.00           O
ATOM     88  N   HIS A  12       3.339   8.869  14.586  1.00  1.00           N
ATOM     89  CA  HIS A  12       4.567   9.604  14.585  1.00  1.00           C
ATOM     90  ND1 HIS A  12       5.689  12.852  16.089  1.00  1.00           N
ATOM     91  CG  HIS A  12       5.808  11.571  15.597  1.00  1.00           C
ATOM     92  CB  HIS A  12       4.768  10.513  15.814  1.00  1.00           C
ATOM     93  NE2 HIS A  12       7.630  12.766  15.007  1.00  1.00           N
ATOM     94  CD2 HIS A  12       6.999  11.534  14.940  1.00  1.00           C
ATOM     95  CE1 HIS A  12       6.804  13.523  15.706  1.00  1.00           C
ATOM     96  C   HIS A  12       5.563   8.489  14.455  1.00  1.00           C
ATOM     97  O   HIS A  12       5.613   8.030  13.314  1.00  1.00           O
ATOM     98  N   PRO A  13       6.362   8.007  15.416  1.00  1.00           N
ATOM     99  CA  PRO A  13       7.263   6.914  15.118  1.00  1.00           C
ATOM    100  CD  PRO A  13       6.001   7.985  16.831  1.00  1.00           C
ATOM    101  CB  PRO A  13       7.910   6.538  16.447  1.00  1.00           C
ATOM    102  CG  PRO A  13       6.782   6.813  17.457  1.00  1.00           C
ATOM    103  C   PRO A  13       6.354   5.820  14.641  1.00  1.00           C
ATOM    104  O   PRO A  13       5.464   5.423  15.389  1.00  1.00           O
ATOM    105  N   SER A  14       6.524   5.320  13.404  1.00  1.00           N
ATOM    106  CA  SER A  14       5.532   4.379  12.977  1.00  1.00           C
ATOM    107  CB  SER A  14       4.383   5.039  12.191  1.00  1.00           C
ATOM    108  OG  SER A  14       3.431   4.071  11.777  1.00  1.00           O
ATOM    109  C   SER A  14       6.142   3.350  12.112  1.00  1.00           C
ATOM    110  O   SER A  14       7.015   3.629  11.293  1.00  1.00           O
ATOM    111  N   ASP A  15       5.688   2.105  12.313  1.00  1.00           N
ATOM    112  CA  ASP A  15       6.108   1.018  11.495  1.00  1.00           C
ATOM    113  CB  ASP A  15       7.285   0.216  12.079  1.00  1.00           C
ATOM    114  CG  ASP A  15       8.522   1.100  12.069  1.00  1.00           C
ATOM    115  OD1 ASP A  15       8.748   1.798  11.045  1.00  1.00           O
ATOM    116  OD2 ASP A  15       9.253   1.094  13.094  1.00  1.00           O
ATOM    117  C   ASP A  15       4.928   0.094  11.472  1.00  1.00           C
ATOM    118  O   ASP A  15       4.686  -0.628  12.437  1.00  1.00           O
ATOM    119  N   ILE A  16       4.151   0.092  10.370  1.00  1.00           N
ATOM    120  CA  ILE A  16       2.991  -0.758  10.313  1.00  1.00           C
ATOM    121  CB  ILE A  16       1.876  -0.173   9.499  1.00  1.00           C
ATOM    122  CG1 ILE A  16       1.364   1.137  10.115  1.00  1.00           C
ATOM    123  CG2 ILE A  16       0.793  -1.252   9.336  1.00  1.00           C
ATOM    124  CD1 ILE A  16       0.497   1.945   9.149  1.00  1.00           C
ATOM    125  C   ILE A  16       3.422  -2.000   9.588  1.00  1.00           C
ATOM    126  O   ILE A  16       3.585  -1.986   8.369  1.00  1.00           O
ATOM    127  N   GLU A  17       3.635  -3.115  10.323  1.00  1.00           N
ATOM    128  CA  GLU A  17       3.998  -4.335   9.653  1.00  1.00           C
ATOM    129  CB  GLU A  17       5.183  -5.081  10.283  1.00  1.00           C
ATOM    130  CG  GLU A  17       6.507  -4.333  10.107  1.00  1.00           C
ATOM    131  CD  GLU A  17       7.627  -5.165  10.719  1.00  1.00           C
ATOM    132  OE1 GLU A  17       7.630  -6.408  10.506  1.00  1.00           O
ATOM    133  OE2 GLU A  17       8.497  -4.566  11.405  1.00  1.00           O
ATOM    134  C   GLU A  17       2.799  -5.243   9.717  1.00  1.00           C
ATOM    135  O   GLU A  17       2.494  -5.812  10.764  1.00  1.00           O
ATOM    136  N   VAL A  18       2.076  -5.388   8.585  1.00  1.00           N
ATOM    137  CA  VAL A  18       0.872  -6.175   8.527  1.00  1.00           C
ATOM    138  CB  VAL A  18       0.161  -6.034   7.217  1.00  1.00           C
ATOM    139  CG1 VAL A  18      -1.066  -6.960   7.235  1.00  1.00           C
ATOM    140  CG2 VAL A  18      -0.166  -4.544   6.996  1.00  1.00           C
ATOM    141  C   VAL A  18       1.144  -7.643   8.729  1.00  1.00           C
ATOM    142  O   VAL A  18       0.561  -8.261   9.617  1.00  1.00           O
ATOM    143  N   ASP A  19       2.067  -8.229   7.934  1.00  1.00           N
ATOM    144  CA  ASP A  19       2.407  -9.634   7.964  1.00  1.00           C
ATOM    145  CB  ASP A  19       3.026 -10.090   9.301  1.00  1.00           C
ATOM    146  CG  ASP A  19       3.747 -11.417   9.082  1.00  1.00           C
ATOM    147  OD1 ASP A  19       4.054 -11.745   7.905  1.00  1.00           O
ATOM    148  OD2 ASP A  19       4.004 -12.119  10.095  1.00  1.00           O
ATOM    149  C   ASP A  19       1.193 -10.481   7.685  1.00  1.00           C
ATOM    150  O   ASP A  19       0.218 -10.477   8.436  1.00  1.00           O
ATOM    151  N   LEU A  20       1.231 -11.238   6.566  1.00  1.00           N
ATOM    152  CA  LEU A  20       0.158 -12.117   6.167  1.00  1.00           C
ATOM    153  CB  LEU A  20      -0.496 -11.750   4.824  1.00  1.00           C
ATOM    154  CG  LEU A  20      -1.416 -10.516   4.909  1.00  1.00           C
ATOM    155  CD1 LEU A  20      -2.665 -10.824   5.750  1.00  1.00           C
ATOM    156  CD2 LEU A  20      -0.668  -9.269   5.403  1.00  1.00           C
ATOM    157  C   LEU A  20       0.712 -13.507   6.063  1.00  1.00           C
ATOM    158  O   LEU A  20       1.753 -13.819   6.639  1.00  1.00           O
ATOM    159  N   LEU A  21       0.004 -14.389   5.329  1.00  1.00           N
ATOM    160  CA  LEU A  21       0.384 -15.769   5.218  1.00  1.00           C
ATOM    161  CB  LEU A  21      -0.662 -16.646   4.507  1.00  1.00           C
ATOM    162  CG  LEU A  21      -1.981 -16.796   5.288  1.00  1.00           C
ATOM    163  CD1 LEU A  21      -1.770 -17.569   6.601  1.00  1.00           C
ATOM    164  CD2 LEU A  21      -2.667 -15.435   5.492  1.00  1.00           C
ATOM    165  C   LEU A  21       1.657 -15.902   4.461  1.00  1.00           C
ATOM    166  O   LEU A  21       1.963 -15.120   3.563  1.00  1.00           O
ATOM    167  N   LYS A  22       2.443 -16.925   4.846  1.00  1.00           N
ATOM    168  CA  LYS A  22       3.687 -17.224   4.201  1.00  1.00           C
ATOM    169  CB  LYS A  22       3.488 -17.752   2.772  1.00  1.00           C
ATOM    170  CG  LYS A  22       2.685 -19.054   2.732  1.00  1.00           C
ATOM    171  CD  LYS A  22       2.137 -19.410   1.351  1.00  1.00           C
ATOM    172  CE  LYS A  22       1.291 -20.683   1.356  1.00  1.00           C
ATOM    173  NZ  LYS A  22       0.702 -20.908   0.020  1.00  1.00           N
ATOM    174  C   LYS A  22       4.533 -15.959   4.133  1.00  1.00           C
ATOM    175  O   LYS A  22       4.201 -14.960   4.824  1.00  1.00           O
ATOM    176  OXT LYS A  22       5.544 -15.985   3.380  1.00  1.00           O
TER     177      LYS A  22 
ATOM    178  N   SER B   1      -9.442 -13.345  -4.344  1.00  1.00           N
ATOM    179  CA  SER B   1     -10.261 -12.898  -3.194  1.00  1.00           C
ATOM    180  CB  SER B   1      -9.877 -13.669  -1.921  1.00  1.00           C
ATOM    181  OG  SER B   1     -10.122 -15.058  -2.094  1.00  1.00           O
ATOM    182  C   SER B   1     -10.033 -11.451  -2.953  1.00  1.00           C
ATOM    183  O   SER B   1      -9.606 -10.720  -3.846  1.00  1.00           O
ATOM    184  N   ASN B   2     -10.324 -10.999  -1.722  1.00  1.00           N
ATOM    185  CA  ASN B   2     -10.159  -9.614  -1.423  1.00  1.00           C
ATOM    186  CB  ASN B   2     -11.132  -9.057  -0.364  1.00  1.00           C
ATOM    187  CG  ASN B   2     -10.883  -9.784   0.940  1.00  1.00           C
ATOM    188  OD1 ASN B   2     -10.116 -10.742   0.981  1.00  1.00           O
ATOM    189  ND2 ASN B   2     -11.554  -9.332   2.034  1.00  1.00           N
ATOM    190  C   ASN B   2      -8.776  -9.386  -0.974  1.00  1.00           C
ATOM    191  O   ASN B   2      -7.914 -10.262  -1.028  1.00  1.00           O
ATOM    192  N   PHE B   3      -8.537  -8.142  -0.562  1.00  1.00           N
ATOM    193  CA  PHE B   3      -7.258  -7.787  -0.081  1.00  1.00           C
ATOM    194  CB  PHE B   3      -6.317  -7.168  -1.127  1.00  1.00           C
ATOM    195  CG  PHE B   3      -5.627  -8.288  -1.828  1.00  1.00           C
ATOM    196  CD1 PHE B   3      -6.194  -8.945  -2.895  1.00  1.00           C
ATOM    197  CD2 PHE B   3      -4.382  -8.680  -1.392  1.00  1.00           C
ATOM    198  CE1 PHE B   3      -5.518  -9.974  -3.512  1.00  1.00           C
ATOM    199  CE2 PHE B   3      -3.703  -9.705  -2.004  1.00  1.00           C
ATOM    200  CZ  PHE B   3      -4.274 -10.356  -3.069  1.00  1.00           C
ATOM    201  C   PHE B   3      -7.429  -6.810   1.013  1.00  1.00           C
ATOM    202  O   PHE B   3      -8.330  -6.917   1.843  1.00  1.00           O
ATOM    203  N   LEU B   4      -6.534  -5.819   1.031  1.00  1.00           N
ATOM    204  CA  LEU B   4      -6.474  -4.969   2.162  1.00  1.00           C
ATOM    205  CB  LEU B   4      -5.022  -4.828   2.660  1.00  1.00           C
ATOM    206  CG  LEU B   4      -4.790  -3.878   3.852  1.00  1.00           C
ATOM    207  CD1 LEU B   4      -5.461  -4.382   5.136  1.00  1.00           C
ATOM    208  CD2 LEU B   4      -3.286  -3.610   4.036  1.00  1.00           C
ATOM    209  C   LEU B   4      -6.981  -3.591   1.943  1.00  1.00           C
ATOM    210  O   LEU B   4      -7.054  -3.078   0.828  1.00  1.00           O
ATOM    211  N   ASN B   5      -7.406  -2.990   3.073  1.00  1.00           N
ATOM    212  CA  ASN B   5      -7.758  -1.609   3.154  1.00  1.00           C
ATOM    213  CB  ASN B   5      -9.227  -1.362   3.553  1.00  1.00           C
ATOM    214  CG  ASN B   5     -10.117  -1.744   2.376  1.00  1.00           C
ATOM    215  OD1 ASN B   5      -9.680  -1.747   1.227  1.00  1.00           O
ATOM    216  ND2 ASN B   5     -11.404  -2.073   2.667  1.00  1.00           N
ATOM    217  C   ASN B   5      -6.879  -1.066   4.264  1.00  1.00           C
ATOM    218  O   ASN B   5      -7.187  -1.238   5.442  1.00  1.00           O
ATOM    219  N   CYS B   6      -5.749  -0.406   3.908  1.00  1.00           N
ATOM    220  CA  CYS B   6      -4.731   0.066   4.829  1.00  1.00           C
ATOM    221  CB  CYS B   6      -3.470   0.560   4.097  1.00  1.00           C
ATOM    222  SG  CYS B   6      -2.645  -0.754   3.152  1.00  1.00           S
ATOM    223  C   CYS B   6      -5.150   1.194   5.748  1.00  1.00           C
ATOM    224  O   CYS B   6      -4.938   1.108   6.956  1.00  1.00           O
ATOM    225  N   TYR B   7      -5.767   2.276   5.221  1.00  1.00           N
ATOM    226  CA  TYR B   7      -6.157   3.416   6.024  1.00  1.00           C
ATOM    227  CB  TYR B   7      -7.236   3.076   7.064  1.00  1.00           C
ATOM    228  CG  TYR B   7      -8.485   2.738   6.330  1.00  1.00           C
ATOM    229  CD1 TYR B   7      -9.332   3.738   5.917  1.00  1.00           C
ATOM    230  CD2 TYR B   7      -8.812   1.429   6.057  1.00  1.00           C
ATOM    231  CE1 TYR B   7     -10.491   3.443   5.239  1.00  1.00           C
ATOM    232  CE2 TYR B   7      -9.969   1.125   5.379  1.00  1.00           C
ATOM    233  CZ  TYR B   7     -10.808   2.134   4.970  1.00  1.00           C
ATOM    234  OH  TYR B   7     -11.998   1.832   4.274  1.00  1.00           O
ATOM    235  C   TYR B   7      -5.023   4.034   6.771  1.00  1.00           C
ATOM    236  O   TYR B   7      -5.079   4.133   7.995  1.00  1.00           O
ATOM    237  N   VAL B   8      -3.957   4.468   6.070  1.00  1.00           N
ATOM    238  CA  VAL B   8      -2.927   5.151   6.795  1.00  1.00           C
ATOM    239  CB  VAL B   8      -1.536   4.959   6.277  1.00  1.00           C
ATOM    240  CG1 VAL B   8      -1.191   3.479   6.487  1.00  1.00           C
ATOM    241  CG2 VAL B   8      -1.427   5.441   4.824  1.00  1.00           C
ATOM    242  C   VAL B   8      -3.264   6.589   6.890  1.00  1.00           C
ATOM    243  O   VAL B   8      -4.086   7.118   6.145  1.00  1.00           O
ATOM    244  N   SER B   9      -2.653   7.249   7.879  1.00  1.00           N
ATOM    245  CA  SER B   9      -2.924   8.628   8.096  1.00  1.00           C
ATOM    246  CB  SER B   9      -3.605   8.918   9.447  1.00  1.00           C
ATOM    247  OG  SER B   9      -4.887   8.309   9.518  1.00  1.00           O
ATOM    248  C   SER B   9      -1.595   9.317   8.115  1.00  1.00           C
ATOM    249  O   SER B   9      -0.678   8.940   7.385  1.00  1.00           O
ATOM    250  N   GLY B  10      -1.459  10.369   8.942  1.00  1.00           N
ATOM    251  CA  GLY B  10      -0.229  11.100   8.975  1.00  1.00           C
ATOM    252  C   GLY B  10       0.865  10.217   9.446  1.00  1.00           C
ATOM    253  O   GLY B  10       0.688   9.386  10.335  1.00  1.00           O
ATOM    254  N   PHE B  11       2.044  10.400   8.830  1.00  1.00           N
ATOM    255  CA  PHE B  11       3.188   9.654   9.232  1.00  1.00           C
ATOM    256  CB  PHE B  11       3.660   8.575   8.242  1.00  1.00           C
ATOM    257  CG  PHE B  11       2.705   7.437   8.292  1.00  1.00           C
ATOM    258  CD1 PHE B  11       1.601   7.414   7.473  1.00  1.00           C
ATOM    259  CD2 PHE B  11       2.920   6.394   9.166  1.00  1.00           C
ATOM    260  CE1 PHE B  11       0.729   6.357   7.529  1.00  1.00           C
ATOM    261  CE2 PHE B  11       2.048   5.334   9.224  1.00  1.00           C
ATOM    262  CZ  PHE B  11       0.947   5.317   8.401  1.00  1.00           C
ATOM    263  C   PHE B  11       4.333  10.599   9.385  1.00  1.00           C
ATOM    264  O   PHE B  11       4.306  11.731   8.905  1.00  1.00           O
ATOM    265  N   HIS B  12       5.370  10.139  10.106  1.00  1.00           N
ATOM    266  CA  HIS B  12       6.557  10.913  10.269  1.00  1.00           C
ATOM    267  ND1 HIS B  12       5.808  13.891  12.013  1.00  1.00           N
ATOM    268  CG  HIS B  12       5.639  12.524  12.035  1.00  1.00           C
ATOM    269  CB  HIS B  12       6.712  11.539  11.674  1.00  1.00           C
ATOM    270  NE2 HIS B  12       3.714  13.525  12.666  1.00  1.00           N
ATOM    271  CD2 HIS B  12       4.352  12.318  12.437  1.00  1.00           C
ATOM    272  CE1 HIS B  12       4.629  14.440  12.400  1.00  1.00           C
ATOM    273  C   HIS B  12       7.698   9.988   9.915  1.00  1.00           C
ATOM    274  O   HIS B  12       7.890   9.748   8.725  1.00  1.00           O
ATOM    275  N   PRO B  13       8.474   9.426  10.810  1.00  1.00           N
ATOM    276  CA  PRO B  13       9.634   8.698  10.386  1.00  1.00           C
ATOM    277  CD  PRO B  13       7.989   8.872  12.070  1.00  1.00           C
ATOM    278  CB  PRO B  13      10.274   8.189  11.672  1.00  1.00           C
ATOM    279  CG  PRO B  13       9.044   7.846  12.524  1.00  1.00           C
ATOM    280  C   PRO B  13       9.401   7.510   9.494  1.00  1.00           C
ATOM    281  O   PRO B  13      10.346   7.171   8.785  1.00  1.00           O
ATOM    282  N   SER B  14       8.225   6.830   9.458  1.00  1.00           N
ATOM    283  CA  SER B  14       8.484   5.595   8.772  1.00  1.00           C
ATOM    284  CB  SER B  14       9.105   4.529   9.691  1.00  1.00           C
ATOM    285  OG  SER B  14      10.353   4.983  10.189  1.00  1.00           O
ATOM    286  C   SER B  14       7.418   4.884   8.032  1.00  1.00           C
ATOM    287  O   SER B  14       6.379   5.399   7.621  1.00  1.00           O
ATOM    288  N   ASP B  15       7.797   3.598   7.868  1.00  1.00           N
ATOM    289  CA  ASP B  15       7.295   2.535   7.062  1.00  1.00           C
ATOM    290  CB  ASP B  15       8.131   1.245   7.164  1.00  1.00           C
ATOM    291  CG  ASP B  15       9.506   1.507   6.575  1.00  1.00           C
ATOM    292  OD1 ASP B  15      10.188   2.447   7.063  1.00  1.00           O
ATOM    293  OD2 ASP B  15       9.900   0.759   5.640  1.00  1.00           O
ATOM    294  C   ASP B  15       5.898   2.108   7.334  1.00  1.00           C
ATOM    295  O   ASP B  15       5.423   2.070   8.469  1.00  1.00           O
ATOM    296  N   ILE B  16       5.216   1.819   6.205  1.00  1.00           N
ATOM    297  CA  ILE B  16       3.957   1.151   6.105  1.00  1.00           C
ATOM    298  CB  ILE B  16       2.885   2.000   5.481  1.00  1.00           C
ATOM    299  CG1 ILE B  16       1.625   1.154   5.241  1.00  1.00           C
ATOM    300  CG2 ILE B  16       3.444   2.731   4.248  1.00  1.00           C
ATOM    301  CD1 ILE B  16       0.479   1.944   4.617  1.00  1.00           C
ATOM    302  C   ILE B  16       4.238  -0.013   5.195  1.00  1.00           C
ATOM    303  O   ILE B  16       4.101   0.098   3.978  1.00  1.00           O
ATOM    304  N   GLU B  17       4.654  -1.176   5.739  1.00  1.00           N
ATOM    305  CA  GLU B  17       4.880  -2.275   4.839  1.00  1.00           C
ATOM    306  CB  GLU B  17       6.219  -3.022   4.993  1.00  1.00           C
ATOM    307  CG  GLU B  17       7.406  -2.316   4.329  1.00  1.00           C
ATOM    308  CD  GLU B  17       8.542  -3.324   4.216  1.00  1.00           C
ATOM    309  OE1 GLU B  17       8.491  -4.345   4.952  1.00  1.00           O
ATOM    310  OE2 GLU B  17       9.469  -3.096   3.394  1.00  1.00           O
ATOM    311  C   GLU B  17       3.794  -3.253   5.059  1.00  1.00           C
ATOM    312  O   GLU B  17       3.654  -3.821   6.141  1.00  1.00           O
ATOM    313  N   VAL B  18       2.970  -3.448   4.019  1.00  1.00           N
ATOM    314  CA  VAL B  18       1.953  -4.433   4.128  1.00  1.00           C
ATOM    315  CB  VAL B  18       0.604  -3.957   3.665  1.00  1.00           C
ATOM    316  CG1 VAL B  18       0.712  -3.426   2.226  1.00  1.00           C
ATOM    317  CG2 VAL B  18      -0.394  -5.115   3.822  1.00  1.00           C
ATOM    318  C   VAL B  18       2.412  -5.561   3.254  1.00  1.00           C
ATOM    319  O   VAL B  18       2.593  -5.402   2.048  1.00  1.00           O
ATOM    320  N   ASP B  19       2.650  -6.741   3.854  1.00  1.00           N
ATOM    321  CA  ASP B  19       3.121  -7.836   3.064  1.00  1.00           C
ATOM    322  CB  ASP B  19       4.356  -8.531   3.659  1.00  1.00           C
ATOM    323  CG  ASP B  19       5.530  -7.580   3.489  1.00  1.00           C
ATOM    324  OD1 ASP B  19       5.424  -6.668   2.625  1.00  1.00           O
ATOM    325  OD2 ASP B  19       6.543  -7.752   4.218  1.00  1.00           O
ATOM    326  C   ASP B  19       2.029  -8.826   2.986  1.00  1.00           C
ATOM    327  O   ASP B  19       1.661  -9.449   3.979  1.00  1.00           O
ATOM    328  N   LEU B  20       1.484  -8.995   1.776  1.00  1.00           N
ATOM    329  CA  LEU B  20       0.444  -9.951   1.618  1.00  1.00           C
ATOM    330  CB  LEU B  20      -0.468  -9.719   0.398  1.00  1.00           C
ATOM    331  CG  LEU B  20      -1.482  -8.575   0.590  1.00  1.00           C
ATOM    332  CD1 LEU B  20      -2.509  -8.925   1.679  1.00  1.00           C
ATOM    333  CD2 LEU B  20      -0.797  -7.228   0.858  1.00  1.00           C
ATOM    334  C   LEU B  20       1.095 -11.285   1.475  1.00  1.00           C
ATOM    335  O   LEU B  20       2.212 -11.495   1.945  1.00  1.00           O
ATOM    336  N   LEU B  21       0.399 -12.241   0.838  1.00  1.00           N
ATOM    337  CA  LEU B  21       0.913 -13.576   0.784  1.00  1.00           C
ATOM    338  CB  LEU B  21      -0.061 -14.584   0.148  1.00  1.00           C
ATOM    339  CG  LEU B  21       0.482 -16.025   0.084  1.00  1.00           C
ATOM    340  CD1 LEU B  21       0.720 -16.595   1.489  1.00  1.00           C
ATOM    341  CD2 LEU B  21      -0.413 -16.932  -0.775  1.00  1.00           C
ATOM    342  C   LEU B  21       2.199 -13.640   0.042  1.00  1.00           C
ATOM    343  O   LEU B  21       2.385 -12.998  -0.989  1.00  1.00           O
ATOM    344  N   LYS B  22       3.136 -14.433   0.597  1.00  1.00           N
ATOM    345  CA  LYS B  22       4.400 -14.625  -0.036  1.00  1.00           C
ATOM    346  CB  LYS B  22       5.609 -14.432   0.895  1.00  1.00           C
ATOM    347  CG  LYS B  22       6.945 -14.597   0.167  1.00  1.00           C
ATOM    348  CD  LYS B  22       8.165 -14.226   1.010  1.00  1.00           C
ATOM    349  CE  LYS B  22       8.966 -15.434   1.502  1.00  1.00           C
ATOM    350  NZ  LYS B  22       8.144 -16.257   2.415  1.00  1.00           N
ATOM    351  C   LYS B  22       4.431 -16.078  -0.486  1.00  1.00           C
ATOM    352  O   LYS B  22       3.545 -16.474  -1.291  1.00  1.00           O
ATOM    353  OXT LYS B  22       5.343 -16.813  -0.022  1.00  1.00           O
TER     354      LYS B  22 
ATOM    355  N   SER C   1      -9.673 -10.542  -7.123  1.00  1.00           N
ATOM    356  CA  SER C   1     -10.773  -9.583  -7.374  1.00  1.00           C
ATOM    357  CB  SER C   1     -12.021  -9.982  -6.567  1.00  1.00           C
ATOM    358  OG  SER C   1     -13.079  -9.065  -6.806  1.00  1.00           O
ATOM    359  C   SER C   1     -10.350  -8.221  -6.954  1.00  1.00           C
ATOM    360  O   SER C   1      -9.552  -7.569  -7.626  1.00  1.00           O
ATOM    361  N   ASN C   2     -10.878  -7.756  -5.810  1.00  1.00           N
ATOM    362  CA  ASN C   2     -10.483  -6.468  -5.334  1.00  1.00           C
ATOM    363  CB  ASN C   2     -11.280  -5.970  -4.109  1.00  1.00           C
ATOM    364  CG  ASN C   2     -12.709  -5.673  -4.544  1.00  1.00           C
ATOM    365  OD1 ASN C   2     -12.961  -5.351  -5.703  1.00  1.00           O
ATOM    366  ND2 ASN C   2     -13.673  -5.776  -3.588  1.00  1.00           N
ATOM    367  C   ASN C   2      -9.065  -6.613  -4.893  1.00  1.00           C
ATOM    368  O   ASN C   2      -8.574  -7.724  -4.705  1.00  1.00           O
ATOM    369  N   PHE C   3      -8.366  -5.474  -4.753  1.00  1.00           N
ATOM    370  CA  PHE C   3      -6.992  -5.438  -4.344  1.00  1.00           C
ATOM    371  CB  PHE C   3      -5.999  -5.048  -5.453  1.00  1.00           C
ATOM    372  CG  PHE C   3      -5.761  -6.286  -6.248  1.00  1.00           C
ATOM    373  CD1 PHE C   3      -6.637  -6.693  -7.227  1.00  1.00           C
ATOM    374  CD2 PHE C   3      -4.644  -7.049  -5.997  1.00  1.00           C
ATOM    375  CE1 PHE C   3      -6.400  -7.845  -7.944  1.00  1.00           C
ATOM    376  CE2 PHE C   3      -4.402  -8.199  -6.711  1.00  1.00           C
ATOM    377  CZ  PHE C   3      -5.281  -8.600  -7.687  1.00  1.00           C
ATOM    378  C   PHE C   3      -6.901  -4.449  -3.250  1.00  1.00           C
ATOM    379  O   PHE C   3      -7.641  -4.520  -2.269  1.00  1.00           O
ATOM    380  N   LEU C   4      -5.977  -3.492  -3.389  1.00  1.00           N
ATOM    381  CA  LEU C   4      -5.737  -2.681  -2.251  1.00  1.00           C
ATOM    382  CB  LEU C   4      -4.247  -2.704  -1.870  1.00  1.00           C
ATOM    383  CG  LEU C   4      -3.876  -1.890  -0.618  1.00  1.00           C
ATOM    384  CD1 LEU C   4      -4.375  -2.570   0.666  1.00  1.00           C
ATOM    385  CD2 LEU C   4      -2.372  -1.586  -0.573  1.00  1.00           C
ATOM    386  C   LEU C   4      -6.106  -1.265  -2.430  1.00  1.00           C
ATOM    387  O   LEU C   4      -6.144  -0.719  -3.531  1.00  1.00           O
ATOM    388  N   ASN C   5      -6.414  -0.662  -1.270  1.00  1.00           N
ATOM    389  CA  ASN C   5      -6.675   0.728  -1.152  1.00  1.00           C
ATOM    390  CB  ASN C   5      -8.128   1.026  -0.741  1.00  1.00           C
ATOM    391  CG  ASN C   5      -8.289   2.531  -0.579  1.00  1.00           C
ATOM    392  OD1 ASN C   5      -7.753   3.122   0.359  1.00  1.00           O
ATOM    393  ND2 ASN C   5      -9.049   3.175  -1.504  1.00  1.00           N
ATOM    394  C   ASN C   5      -5.774   1.225  -0.058  1.00  1.00           C
ATOM    395  O   ASN C   5      -6.021   0.959   1.118  1.00  1.00           O
ATOM    396  N   CYS C   6      -4.695   1.954  -0.416  1.00  1.00           N
ATOM    397  CA  CYS C   6      -3.806   2.492   0.580  1.00  1.00           C
ATOM    398  CB  CYS C   6      -2.314   2.300   0.249  1.00  1.00           C
ATOM    399  SG  CYS C   6      -1.231   2.982   1.540  1.00  1.00           S
ATOM    400  C   CYS C   6      -4.085   3.969   0.574  1.00  1.00           C
ATOM    401  O   CYS C   6      -3.939   4.619  -0.460  1.00  1.00           O
ATOM    402  N   TYR C   7      -4.522   4.540   1.719  1.00  1.00           N
ATOM    403  CA  TYR C   7      -4.800   5.950   1.722  1.00  1.00           C
ATOM    404  CB  TYR C   7      -6.128   6.323   2.397  1.00  1.00           C
ATOM    405  CG  TYR C   7      -6.363   7.773   2.144  1.00  1.00           C
ATOM    406  CD1 TYR C   7      -6.866   8.193   0.934  1.00  1.00           C
ATOM    407  CD2 TYR C   7      -6.087   8.712   3.109  1.00  1.00           C
ATOM    408  CE1 TYR C   7      -7.091   9.526   0.686  1.00  1.00           C
ATOM    409  CE2 TYR C   7      -6.309  10.047   2.867  1.00  1.00           C
ATOM    410  CZ  TYR C   7      -6.811  10.456   1.656  1.00  1.00           C
ATOM    411  OH  TYR C   7      -7.040  11.827   1.408  1.00  1.00           O
ATOM    412  C   TYR C   7      -3.708   6.573   2.491  1.00  1.00           C
ATOM    413  O   TYR C   7      -3.690   6.512   3.717  1.00  1.00           O
ATOM    414  N   VAL C   8      -2.766   7.215   1.783  1.00  1.00           N
ATOM    415  CA  VAL C   8      -1.672   7.745   2.523  1.00  1.00           C
ATOM    416  CB  VAL C   8      -0.315   7.506   1.933  1.00  1.00           C
ATOM    417  CG1 VAL C   8      -0.005   8.584   0.881  1.00  1.00           C
ATOM    418  CG2 VAL C   8       0.684   7.416   3.098  1.00  1.00           C
ATOM    419  C   VAL C   8      -1.875   9.195   2.677  1.00  1.00           C
ATOM    420  O   VAL C   8      -2.695   9.808   1.995  1.00  1.00           O
ATOM    421  N   SER C   9      -1.127   9.781   3.619  1.00  1.00           N
ATOM    422  CA  SER C   9      -1.371  11.151   3.877  1.00  1.00           C
ATOM    423  CB  SER C   9      -2.297  11.367   5.086  1.00  1.00           C
ATOM    424  OG  SER C   9      -3.563  10.780   4.832  1.00  1.00           O
ATOM    425  C   SER C   9      -0.087  11.834   4.184  1.00  1.00           C
ATOM    426  O   SER C   9       0.957  11.539   3.606  1.00  1.00           O
ATOM    427  N   GLY C  10      -0.164  12.799   5.117  1.00  1.00           N
ATOM    428  CA  GLY C  10       0.964  13.601   5.460  1.00  1.00           C
ATOM    429  C   GLY C  10       2.084  12.712   5.820  1.00  1.00           C
ATOM    430  O   GLY C  10       1.942  11.760   6.588  1.00  1.00           O
ATOM    431  N   PHE C  11       3.250  13.041   5.252  1.00  1.00           N
ATOM    432  CA  PHE C  11       4.419  12.280   5.507  1.00  1.00           C
ATOM    433  CB  PHE C  11       5.129  11.715   4.267  1.00  1.00           C
ATOM    434  CG  PHE C  11       4.260  10.828   3.454  1.00  1.00           C
ATOM    435  CD1 PHE C  11       3.493  11.369   2.451  1.00  1.00           C
ATOM    436  CD2 PHE C  11       4.235   9.473   3.681  1.00  1.00           C
ATOM    437  CE1 PHE C  11       2.693  10.570   1.673  1.00  1.00           C
ATOM    438  CE2 PHE C  11       3.437   8.667   2.906  1.00  1.00           C
ATOM    439  CZ  PHE C  11       2.674   9.220   1.908  1.00  1.00           C
ATOM    440  C   PHE C  11       5.436  13.273   5.954  1.00  1.00           C
ATOM    441  O   PHE C  11       5.192  14.476   6.011  1.00  1.00           O
ATOM    442  N   HIS C  12       6.608  12.727   6.306  1.00  1.00           N
ATOM    443  CA  HIS C  12       7.828  13.397   6.627  1.00  1.00           C
ATOM    444  ND1 HIS C  12       7.772  15.788   9.065  1.00  1.00           N
ATOM    445  CG  HIS C  12       7.290  14.526   8.787  1.00  1.00           C
ATOM    446  CB  HIS C  12       8.103  13.440   8.139  1.00  1.00           C
ATOM    447  NE2 HIS C  12       5.645  15.767   9.710  1.00  1.00           N
ATOM    448  CD2 HIS C  12       5.989  14.533   9.186  1.00  1.00           C
ATOM    449  CE1 HIS C  12       6.748  16.488   9.615  1.00  1.00           C
ATOM    450  C   HIS C  12       8.785  12.518   5.888  1.00  1.00           C
ATOM    451  O   HIS C  12       8.450  12.185   4.753  1.00  1.00           O
ATOM    452  N   PRO C  13       9.929  12.100   6.342  1.00  1.00           N
ATOM    453  CA  PRO C  13      10.605  11.179   5.479  1.00  1.00           C
ATOM    454  CD  PRO C  13      10.869  12.970   7.031  1.00  1.00           C
ATOM    455  CB  PRO C  13      12.033  11.083   6.006  1.00  1.00           C
ATOM    456  CG  PRO C  13      12.266  12.490   6.594  1.00  1.00           C
ATOM    457  C   PRO C  13       9.826   9.924   5.467  1.00  1.00           C
ATOM    458  O   PRO C  13       9.269   9.571   6.506  1.00  1.00           O
ATOM    459  N   SER C  14       9.747   9.225   4.322  1.00  1.00           N
ATOM    460  CA  SER C  14       8.861   8.125   4.455  1.00  1.00           C
ATOM    461  CB  SER C  14       7.381   8.561   4.398  1.00  1.00           C
ATOM    462  OG  SER C  14       6.510   7.449   4.550  1.00  1.00           O
ATOM    463  C   SER C  14       9.068   7.083   3.433  1.00  1.00           C
ATOM    464  O   SER C  14       9.704   7.278   2.398  1.00  1.00           O
ATOM    465  N   ASP C  15       8.519   5.903   3.757  1.00  1.00           N
ATOM    466  CA  ASP C  15       8.555   4.795   2.874  1.00  1.00           C
ATOM    467  CB  ASP C  15       9.554   3.703   3.305  1.00  1.00           C
ATOM    468  CG  ASP C  15      10.966   4.250   3.149  1.00  1.00           C
ATOM    469  OD1 ASP C  15      11.238   4.901   2.106  1.00  1.00           O
ATOM    470  OD2 ASP C  15      11.797   4.018   4.069  1.00  1.00           O
ATOM    471  C   ASP C  15       7.192   4.169   2.895  1.00  1.00           C
ATOM    472  O   ASP C  15       6.793   3.580   3.898  1.00  1.00           O
ATOM    473  N   ILE C  16       6.419   4.298   1.798  1.00  1.00           N
ATOM    474  CA  ILE C  16       5.142   3.636   1.770  1.00  1.00           C
ATOM    475  CB  ILE C  16       4.051   4.468   1.149  1.00  1.00           C
ATOM    476  CG1 ILE C  16       3.808   5.767   1.942  1.00  1.00           C
ATOM    477  CG2 ILE C  16       2.805   3.577   1.007  1.00  1.00           C
ATOM    478  CD1 ILE C  16       3.336   5.547   3.379  1.00  1.00           C
ATOM    479  C   ILE C  16       5.356   2.466   0.856  1.00  1.00           C
ATOM    480  O   ILE C  16       5.268   2.603  -0.362  1.00  1.00           O
ATOM    481  N   GLU C  17       5.657   1.274   1.414  1.00  1.00           N
ATOM    482  CA  GLU C  17       5.884   0.152   0.551  1.00  1.00           C
ATOM    483  CB  GLU C  17       7.236  -0.532   0.819  1.00  1.00           C
ATOM    484  CG  GLU C  17       8.420   0.369   0.450  1.00  1.00           C
ATOM    485  CD  GLU C  17       9.715  -0.349   0.793  1.00  1.00           C
ATOM    486  OE1 GLU C  17       9.701  -1.171   1.748  1.00  1.00           O
ATOM    487  OE2 GLU C  17      10.740  -0.079   0.113  1.00  1.00           O
ATOM    488  C   GLU C  17       4.764  -0.819   0.777  1.00  1.00           C
ATOM    489  O   GLU C  17       4.806  -1.620   1.709  1.00  1.00           O
ATOM    490  N   VAL C  18       3.720  -0.758  -0.084  1.00  1.00           N
ATOM    491  CA  VAL C  18       2.618  -1.680   0.000  1.00  1.00           C
ATOM    492  CB  VAL C  18       1.309  -1.113  -0.474  1.00  1.00           C
ATOM    493  CG1 VAL C  18       0.896   0.032   0.467  1.00  1.00           C
ATOM    494  CG2 VAL C  18       1.463  -0.674  -1.937  1.00  1.00           C
ATOM    495  C   VAL C  18       3.004  -2.794  -0.885  1.00  1.00           C
ATOM    496  O   VAL C  18       3.414  -2.594  -2.025  1.00  1.00           O
ATOM    497  N   ASP C  19       2.911  -4.015  -0.357  1.00  1.00           N
ATOM    498  CA  ASP C  19       3.369  -5.117  -1.125  1.00  1.00           C
ATOM    499  CB  ASP C  19       4.535  -5.842  -0.411  1.00  1.00           C
ATOM    500  CG  ASP C  19       5.203  -6.901  -1.278  1.00  1.00           C
ATOM    501  OD1 ASP C  19       4.524  -7.476  -2.166  1.00  1.00           O
ATOM    502  OD2 ASP C  19       6.420  -7.149  -1.062  1.00  1.00           O
ATOM    503  C   ASP C  19       2.246  -6.066  -1.224  1.00  1.00           C
ATOM    504  O   ASP C  19       1.521  -6.287  -0.258  1.00  1.00           O
ATOM    505  N   LEU C  20       2.069  -6.629  -2.425  1.00  1.00           N
ATOM    506  CA  LEU C  20       1.038  -7.580  -2.632  1.00  1.00           C
ATOM    507  CB  LEU C  20       0.276  -7.428  -3.963  1.00  1.00           C
ATOM    508  CG  LEU C  20      -0.612  -6.174  -4.071  1.00  1.00           C
ATOM    509  CD1 LEU C  20      -1.495  -6.234  -5.331  1.00  1.00           C
ATOM    510  CD2 LEU C  20      -1.424  -5.950  -2.788  1.00  1.00           C
ATOM    511  C   LEU C  20       1.677  -8.931  -2.699  1.00  1.00           C
ATOM    512  O   LEU C  20       2.674  -9.207  -2.037  1.00  1.00           O
ATOM    513  N   LEU C  21       1.080  -9.824  -3.510  1.00  1.00           N
ATOM    514  CA  LEU C  21       1.564 -11.164  -3.628  1.00  1.00           C
ATOM    515  CB  LEU C  21       0.648 -12.035  -4.524  1.00  1.00           C
ATOM    516  CG  LEU C  21       0.994 -13.537  -4.670  1.00  1.00           C
ATOM    517  CD1 LEU C  21      -0.095 -14.258  -5.481  1.00  1.00           C
ATOM    518  CD2 LEU C  21       2.378 -13.779  -5.293  1.00  1.00           C
ATOM    519  C   LEU C  21       2.938 -11.110  -4.196  1.00  1.00           C
ATOM    520  O   LEU C  21       3.236 -10.299  -5.071  1.00  1.00           O
ATOM    521  N   LYS C  22       3.822 -11.978  -3.668  1.00  1.00           N
ATOM    522  CA  LYS C  22       5.175 -12.041  -4.121  1.00  1.00           C
ATOM    523  CB  LYS C  22       6.183 -11.684  -3.008  1.00  1.00           C
ATOM    524  CG  LYS C  22       7.652 -11.631  -3.438  1.00  1.00           C
ATOM    525  CD  LYS C  22       8.236 -12.994  -3.819  1.00  1.00           C
ATOM    526  CE  LYS C  22       9.713 -12.941  -4.217  1.00  1.00           C
ATOM    527  NZ  LYS C  22      10.215 -14.307  -4.483  1.00  1.00           N
ATOM    528  C   LYS C  22       5.428 -13.472  -4.577  1.00  1.00           C
ATOM    529  O   LYS C  22       5.715 -13.662  -5.789  1.00  1.00           O
ATOM    530  OXT LYS C  22       5.334 -14.395  -3.724  1.00  1.00           O
TER     531      LYS C  22 
ATOM    532  N   SER D   1     -10.054  -7.729 -12.682  1.00  1.00           N
ATOM    533  CA  SER D   1     -10.947  -7.106 -11.679  1.00  1.00           C
ATOM    534  CB  SER D   1     -10.962  -7.938 -10.386  1.00  1.00           C
ATOM    535  OG  SER D   1     -11.487  -9.230 -10.651  1.00  1.00           O
ATOM    536  C   SER D   1     -10.477  -5.729 -11.355  1.00  1.00           C
ATOM    537  O   SER D   1      -9.872  -5.053 -12.185  1.00  1.00           O
ATOM    538  N   ASN D   2     -10.769  -5.265 -10.128  1.00  1.00           N
ATOM    539  CA  ASN D   2     -10.328  -3.962  -9.744  1.00  1.00           C
ATOM    540  CB  ASN D   2     -11.173  -3.307  -8.637  1.00  1.00           C
ATOM    541  CG  ASN D   2     -12.493  -2.867  -9.259  1.00  1.00           C
ATOM    542  OD1 ASN D   2     -13.502  -3.563  -9.161  1.00  1.00           O
ATOM    543  ND2 ASN D   2     -12.489  -1.679  -9.921  1.00  1.00           N
ATOM    544  C   ASN D   2      -8.917  -4.075  -9.259  1.00  1.00           C
ATOM    545  O   ASN D   2      -8.401  -5.170  -9.039  1.00  1.00           O
ATOM    546  N   PHE D   3      -8.249  -2.917  -9.118  1.00  1.00           N
ATOM    547  CA  PHE D   3      -6.893  -2.838  -8.658  1.00  1.00           C
ATOM    548  CB  PHE D   3      -5.856  -2.475  -9.738  1.00  1.00           C
ATOM    549  CG  PHE D   3      -5.388  -3.714 -10.421  1.00  1.00           C
ATOM    550  CD1 PHE D   3      -6.127  -4.333 -11.400  1.00  1.00           C
ATOM    551  CD2 PHE D   3      -4.170  -4.251 -10.070  1.00  1.00           C
ATOM    552  CE1 PHE D   3      -5.662  -5.474 -12.013  1.00  1.00           C
ATOM    553  CE2 PHE D   3      -3.699  -5.390 -10.676  1.00  1.00           C
ATOM    554  CZ  PHE D   3      -4.446  -6.004 -11.651  1.00  1.00           C
ATOM    555  C   PHE D   3      -6.816  -1.760  -7.640  1.00  1.00           C
ATOM    556  O   PHE D   3      -7.793  -1.417  -6.975  1.00  1.00           O
ATOM    557  N   LEU D   4      -5.597  -1.219  -7.514  1.00  1.00           N
ATOM    558  CA  LEU D   4      -5.206  -0.286  -6.510  1.00  1.00           C
ATOM    559  CB  LEU D   4      -3.680  -0.270  -6.333  1.00  1.00           C
ATOM    560  CG  LEU D   4      -3.153   0.707  -5.269  1.00  1.00           C
ATOM    561  CD1 LEU D   4      -3.609   0.326  -3.849  1.00  1.00           C
ATOM    562  CD2 LEU D   4      -1.629   0.854  -5.400  1.00  1.00           C
ATOM    563  C   LEU D   4      -5.635   1.111  -6.732  1.00  1.00           C
ATOM    564  O   LEU D   4      -5.748   1.606  -7.852  1.00  1.00           O
ATOM    565  N   ASN D   5      -5.899   1.768  -5.591  1.00  1.00           N
ATOM    566  CA  ASN D   5      -6.155   3.165  -5.560  1.00  1.00           C
ATOM    567  CB  ASN D   5      -7.629   3.523  -5.309  1.00  1.00           C
ATOM    568  CG  ASN D   5      -7.780   5.028  -5.478  1.00  1.00           C
ATOM    569  OD1 ASN D   5      -6.801   5.747  -5.673  1.00  1.00           O
ATOM    570  ND2 ASN D   5      -9.044   5.523  -5.393  1.00  1.00           N
ATOM    571  C   ASN D   5      -5.364   3.687  -4.416  1.00  1.00           C
ATOM    572  O   ASN D   5      -5.686   3.426  -3.258  1.00  1.00           O
ATOM    573  N   CYS D   6      -4.290   4.438  -4.702  1.00  1.00           N
ATOM    574  CA  CYS D   6      -3.551   4.944  -3.593  1.00  1.00           C
ATOM    575  CB  CYS D   6      -2.064   4.549  -3.572  1.00  1.00           C
ATOM    576  SG  CYS D   6      -1.806   2.824  -3.058  1.00  1.00           S
ATOM    577  C   CYS D   6      -3.623   6.430  -3.651  1.00  1.00           C
ATOM    578  O   CYS D   6      -3.589   7.034  -4.722  1.00  1.00           O
ATOM    579  N   TYR D   7      -3.747   7.058  -2.471  1.00  1.00           N
ATOM    580  CA  TYR D   7      -3.798   8.483  -2.414  1.00  1.00           C
ATOM    581  CB  TYR D   7      -4.985   9.008  -1.589  1.00  1.00           C
ATOM    582  CG  TYR D   7      -4.931  10.496  -1.583  1.00  1.00           C
ATOM    583  CD1 TYR D   7      -5.467  11.222  -2.620  1.00  1.00           C
ATOM    584  CD2 TYR D   7      -4.346  11.165  -0.531  1.00  1.00           C
ATOM    585  CE1 TYR D   7      -5.415  12.596  -2.607  1.00  1.00           C
ATOM    586  CE2 TYR D   7      -4.291  12.539  -0.514  1.00  1.00           C
ATOM    587  CZ  TYR D   7      -4.827  13.257  -1.555  1.00  1.00           C
ATOM    588  OH  TYR D   7      -4.774  14.667  -1.543  1.00  1.00           O
ATOM    589  C   TYR D   7      -2.565   8.910  -1.731  1.00  1.00           C
ATOM    590  O   TYR D   7      -2.280   8.464  -0.623  1.00  1.00           O
ATOM    591  N   VAL D   8      -1.793   9.780  -2.395  1.00  1.00           N
ATOM    592  CA  VAL D   8      -0.594  10.230  -1.778  1.00  1.00           C
ATOM    593  CB  VAL D   8       0.635   9.982  -2.585  1.00  1.00           C
ATOM    594  CG1 VAL D   8       0.639  10.898  -3.819  1.00  1.00           C
ATOM    595  CG2 VAL D   8       1.820  10.166  -1.636  1.00  1.00           C
ATOM    596  C   VAL D   8      -0.754  11.685  -1.586  1.00  1.00           C
ATOM    597  O   VAL D   8      -1.578  12.325  -2.238  1.00  1.00           O
ATOM    598  N   SER D   9       0.023  12.253  -0.656  1.00  1.00           N
ATOM    599  CA  SER D   9      -0.198  13.633  -0.414  1.00  1.00           C
ATOM    600  CB  SER D   9      -0.963  13.921   0.887  1.00  1.00           C
ATOM    601  OG  SER D   9      -0.164  13.573   2.007  1.00  1.00           O
ATOM    602  C   SER D   9       1.105  14.321  -0.294  1.00  1.00           C
ATOM    603  O   SER D   9       2.102  13.936  -0.905  1.00  1.00           O
ATOM    604  N   GLY D  10       1.097  15.402   0.500  1.00  1.00           N
ATOM    605  CA  GLY D  10       2.280  16.166   0.675  1.00  1.00           C
ATOM    606  C   GLY D  10       3.315  15.246   1.186  1.00  1.00           C
ATOM    607  O   GLY D  10       3.045  14.331   1.964  1.00  1.00           O
ATOM    608  N   PHE D  11       4.551  15.492   0.739  1.00  1.00           N
ATOM    609  CA  PHE D  11       5.626  14.647   1.118  1.00  1.00           C
ATOM    610  CB  PHE D  11       6.435  14.042  -0.047  1.00  1.00           C
ATOM    611  CG  PHE D  11       5.710  13.054  -0.884  1.00  1.00           C
ATOM    612  CD1 PHE D  11       4.819  13.465  -1.848  1.00  1.00           C
ATOM    613  CD2 PHE D  11       5.967  11.711  -0.731  1.00  1.00           C
ATOM    614  CE1 PHE D  11       4.177  12.541  -2.636  1.00  1.00           C
ATOM    615  CE2 PHE D  11       5.329  10.781  -1.515  1.00  1.00           C
ATOM    616  CZ  PHE D  11       4.434  11.202  -2.466  1.00  1.00           C
ATOM    617  C   PHE D  11       6.683  15.523   1.693  1.00  1.00           C
ATOM    618  O   PHE D  11       6.519  16.723   1.910  1.00  1.00           O
ATOM    619  N   HIS D  12       7.801  14.846   1.978  1.00  1.00           N
ATOM    620  CA  HIS D  12       9.075  15.343   2.374  1.00  1.00           C
ATOM    621  ND1 HIS D  12       9.108  17.562   4.863  1.00  1.00           N
ATOM    622  CG  HIS D  12       8.599  16.301   4.641  1.00  1.00           C
ATOM    623  CB  HIS D  12       9.333  15.236   3.884  1.00  1.00           C
ATOM    624  NE2 HIS D  12       7.097  17.512   5.812  1.00  1.00           N
ATOM    625  CD2 HIS D  12       7.370  16.288   5.228  1.00  1.00           C
ATOM    626  CE1 HIS D  12       8.170  18.243   5.566  1.00  1.00           C
ATOM    627  C   HIS D  12       9.946  14.400   1.618  1.00  1.00           C
ATOM    628  O   HIS D  12       9.530  14.005   0.532  1.00  1.00           O
ATOM    629  N   PRO D  13      11.111  14.007   2.032  1.00  1.00           N
ATOM    630  CA  PRO D  13      11.759  13.079   1.152  1.00  1.00           C
ATOM    631  CD  PRO D  13      12.068  14.918   2.642  1.00  1.00           C
ATOM    632  CB  PRO D  13      13.217  13.041   1.596  1.00  1.00           C
ATOM    633  CG  PRO D  13      13.450  14.468   2.134  1.00  1.00           C
ATOM    634  C   PRO D  13      11.013  11.798   1.204  1.00  1.00           C
ATOM    635  O   PRO D  13      10.545  11.439   2.282  1.00  1.00           O
ATOM    636  N   SER D  14      10.863  11.090   0.071  1.00  1.00           N
ATOM    637  CA  SER D  14      10.042   9.939   0.236  1.00  1.00           C
ATOM    638  CB  SER D  14       8.541  10.276   0.227  1.00  1.00           C
ATOM    639  OG  SER D  14       7.758   9.105   0.392  1.00  1.00           O
ATOM    640  C   SER D  14      10.269   8.921  -0.807  1.00  1.00           C
ATOM    641  O   SER D  14      10.820   9.185  -1.875  1.00  1.00           O
ATOM    642  N   ASP D  15       9.842   7.697  -0.467  1.00  1.00           N
ATOM    643  CA  ASP D  15       9.943   6.619  -1.375  1.00  1.00           C
ATOM    644  CB  ASP D  15      11.105   5.666  -1.035  1.00  1.00           C
ATOM    645  CG  ASP D  15      11.223   4.612  -2.129  1.00  1.00           C
ATOM    646  OD1 ASP D  15      10.359   4.595  -3.045  1.00  1.00           O
ATOM    647  OD2 ASP D  15      12.187   3.804  -2.058  1.00  1.00           O
ATOM    648  C   ASP D  15       8.672   5.845  -1.288  1.00  1.00           C
ATOM    649  O   ASP D  15       8.365   5.254  -0.256  1.00  1.00           O
ATOM    650  N   ILE D  16       7.881   5.827  -2.376  1.00  1.00           N
ATOM    651  CA  ILE D  16       6.678   5.055  -2.311  1.00  1.00           C
ATOM    652  CB  ILE D  16       5.437   5.859  -2.579  1.00  1.00           C
ATOM    653  CG1 ILE D  16       5.273   6.939  -1.495  1.00  1.00           C
ATOM    654  CG2 ILE D  16       4.242   4.894  -2.682  1.00  1.00           C
ATOM    655  CD1 ILE D  16       4.228   7.997  -1.841  1.00  1.00           C
ATOM    656  C   ILE D  16       6.777   3.987  -3.324  1.00  1.00           C
ATOM    657  O   ILE D  16       6.823   4.246  -4.525  1.00  1.00           O
ATOM    658  N   GLU D  17       6.844   2.737  -2.845  1.00  1.00           N
ATOM    659  CA  GLU D  17       6.870   1.696  -3.805  1.00  1.00           C
ATOM    660  CB  GLU D  17       8.116   0.794  -3.756  1.00  1.00           C
ATOM    661  CG  GLU D  17       8.125  -0.227  -4.896  1.00  1.00           C
ATOM    662  CD  GLU D  17       9.381  -1.073  -4.785  1.00  1.00           C
ATOM    663  OE1 GLU D  17       9.513  -1.814  -3.775  1.00  1.00           O
ATOM    664  OE2 GLU D  17      10.225  -0.987  -5.717  1.00  1.00           O
ATOM    665  C   GLU D  17       5.698   0.832  -3.539  1.00  1.00           C
ATOM    666  O   GLU D  17       5.544   0.290  -2.446  1.00  1.00           O
ATOM    667  N   VAL D  18       4.817   0.700  -4.542  1.00  1.00           N
ATOM    668  CA  VAL D  18       3.698  -0.166  -4.390  1.00  1.00           C
ATOM    669  CB  VAL D  18       2.410   0.464  -4.850  1.00  1.00           C
ATOM    670  CG1 VAL D  18       2.632   1.112  -6.227  1.00  1.00           C
ATOM    671  CG2 VAL D  18       1.312  -0.612  -4.876  1.00  1.00           C
ATOM    672  C   VAL D  18       3.984  -1.343  -5.264  1.00  1.00           C
ATOM    673  O   VAL D  18       4.030  -1.226  -6.488  1.00  1.00           O
ATOM    674  N   ASP D  19       4.212  -2.524  -4.664  1.00  1.00           N
ATOM    675  CA  ASP D  19       4.460  -3.636  -5.526  1.00  1.00           C
ATOM    676  CB  ASP D  19       5.749  -4.435  -5.235  1.00  1.00           C
ATOM    677  CG  ASP D  19       5.704  -5.078  -3.863  1.00  1.00           C
ATOM    678  OD1 ASP D  19       5.317  -4.389  -2.883  1.00  1.00           O
ATOM    679  OD2 ASP D  19       6.072  -6.280  -3.790  1.00  1.00           O
ATOM    680  C   ASP D  19       3.276  -4.510  -5.469  1.00  1.00           C
ATOM    681  O   ASP D  19       2.796  -4.871  -4.395  1.00  1.00           O
ATOM    682  N   LEU D  20       2.757  -4.841  -6.659  1.00  1.00           N
ATOM    683  CA  LEU D  20       1.559  -5.598  -6.707  1.00  1.00           C
ATOM    684  CB  LEU D  20       0.469  -5.015  -7.626  1.00  1.00           C
ATOM    685  CG  LEU D  20      -0.046  -3.639  -7.168  1.00  1.00           C
ATOM    686  CD1 LEU D  20      -1.306  -3.230  -7.946  1.00  1.00           C
ATOM    687  CD2 LEU D  20      -0.233  -3.589  -5.642  1.00  1.00           C
ATOM    688  C   LEU D  20       1.853  -6.961  -7.200  1.00  1.00           C
ATOM    689  O   LEU D  20       2.844  -7.585  -6.824  1.00  1.00           O
ATOM    690  N   LEU D  21       0.956  -7.446  -8.073  1.00  1.00           N
ATOM    691  CA  LEU D  21       1.012  -8.786  -8.553  1.00  1.00           C
ATOM    692  CB  LEU D  21      -0.004  -9.065  -9.674  1.00  1.00           C
ATOM    693  CG  LEU D  21      -1.474  -8.856  -9.264  1.00  1.00           C
ATOM    694  CD1 LEU D  21      -1.753  -7.386  -8.906  1.00  1.00           C
ATOM    695  CD2 LEU D  21      -2.428  -9.387 -10.344  1.00  1.00           C
ATOM    696  C   LEU D  21       2.368  -9.032  -9.107  1.00  1.00           C
ATOM    697  O   LEU D  21       2.901  -8.233  -9.874  1.00  1.00           O
ATOM    698  N   LYS D  22       2.969 -10.157  -8.681  1.00  1.00           N
ATOM    699  CA  LYS D  22       4.259 -10.507  -9.173  1.00  1.00           C
ATOM    700  CB  LYS D  22       5.353 -10.531  -8.092  1.00  1.00           C
ATOM    701  CG  LYS D  22       5.659  -9.145  -7.526  1.00  1.00           C
ATOM    702  CD  LYS D  22       6.058  -8.132  -8.601  1.00  1.00           C
ATOM    703  CE  LYS D  22       7.267  -8.563  -9.437  1.00  1.00           C
ATOM    704  NZ  LYS D  22       6.854  -9.537 -10.473  1.00  1.00           N
ATOM    705  C   LYS D  22       4.153 -11.915  -9.747  1.00  1.00           C
ATOM    706  O   LYS D  22       3.252 -12.143 -10.597  1.00  1.00           O
ATOM    707  OXT LYS D  22       4.977 -12.780  -9.346  1.00  1.00           O
TER     708      LYS D  22 
ATOM    709  N   SER E   1      -8.311  -5.294 -17.238  1.00  1.00           N
ATOM    710  CA  SER E   1      -9.476  -4.681 -16.563  1.00  1.00           C
ATOM    711  CB  SER E   1      -9.948  -5.566 -15.396  1.00  1.00           C
ATOM    712  OG  SER E   1     -10.373  -6.833 -15.878  1.00  1.00           O
ATOM    713  C   SER E   1      -9.098  -3.354 -16.017  1.00  1.00           C
ATOM    714  O   SER E   1      -8.295  -2.628 -16.602  1.00  1.00           O
ATOM    715  N   ASN E   2      -9.695  -2.999 -14.867  1.00  1.00           N
ATOM    716  CA  ASN E   2      -9.367  -1.750 -14.263  1.00  1.00           C
ATOM    717  CB  ASN E   2     -10.336  -1.340 -13.144  1.00  1.00           C
ATOM    718  CG  ASN E   2     -11.665  -0.997 -13.803  1.00  1.00           C
ATOM    719  OD1 ASN E   2     -11.819   0.066 -14.402  1.00  1.00           O
ATOM    720  ND2 ASN E   2     -12.649  -1.931 -13.705  1.00  1.00           N
ATOM    721  C   ASN E   2      -8.006  -1.911 -13.681  1.00  1.00           C
ATOM    722  O   ASN E   2      -7.615  -3.004 -13.279  1.00  1.00           O
ATOM    723  N   PHE E   3      -7.240  -0.810 -13.657  1.00  1.00           N
ATOM    724  CA  PHE E   3      -5.923  -0.816 -13.102  1.00  1.00           C
ATOM    725  CB  PHE E   3      -4.803  -0.321 -14.042  1.00  1.00           C
ATOM    726  CG  PHE E   3      -4.477  -1.352 -15.065  1.00  1.00           C
ATOM    727  CD1 PHE E   3      -3.580  -2.350 -14.765  1.00  1.00           C
ATOM    728  CD2 PHE E   3      -5.051  -1.328 -16.316  1.00  1.00           C
ATOM    729  CE1 PHE E   3      -3.261  -3.311 -15.692  1.00  1.00           C
ATOM    730  CE2 PHE E   3      -4.733  -2.288 -17.250  1.00  1.00           C
ATOM    731  CZ  PHE E   3      -3.838  -3.283 -16.938  1.00  1.00           C
ATOM    732  C   PHE E   3      -5.953   0.179 -12.008  1.00  1.00           C
ATOM    733  O   PHE E   3      -7.012   0.512 -11.481  1.00  1.00           O
ATOM    734  N   LEU E   4      -4.767   0.686 -11.638  1.00  1.00           N
ATOM    735  CA  LEU E   4      -4.769   1.527 -10.495  1.00  1.00           C
ATOM    736  CB  LEU E   4      -3.590   1.322  -9.525  1.00  1.00           C
ATOM    737  CG  LEU E   4      -2.318   2.090  -9.940  1.00  1.00           C
ATOM    738  CD1 LEU E   4      -1.190   1.920  -8.907  1.00  1.00           C
ATOM    739  CD2 LEU E   4      -1.885   1.722 -11.368  1.00  1.00           C
ATOM    740  C   LEU E   4      -4.724   2.959 -10.815  1.00  1.00           C
ATOM    741  O   LEU E   4      -4.392   3.386 -11.919  1.00  1.00           O
ATOM    742  N   ASN E   5      -5.105   3.727  -9.783  1.00  1.00           N
ATOM    743  CA  ASN E   5      -5.047   5.140  -9.831  1.00  1.00           C
ATOM    744  CB  ASN E   5      -6.401   5.823  -9.567  1.00  1.00           C
ATOM    745  CG  ASN E   5      -7.376   5.436 -10.671  1.00  1.00           C
ATOM    746  OD1 ASN E   5      -7.128   5.668 -11.853  1.00  1.00           O
ATOM    747  ND2 ASN E   5      -8.524   4.826 -10.270  1.00  1.00           N
ATOM    748  C   ASN E   5      -4.158   5.544  -8.714  1.00  1.00           C
ATOM    749  O   ASN E   5      -4.353   5.133  -7.571  1.00  1.00           O
ATOM    750  N   CYS E   6      -3.129   6.341  -9.022  1.00  1.00           N
ATOM    751  CA  CYS E   6      -2.316   6.808  -7.952  1.00  1.00           C
ATOM    752  CB  CYS E   6      -0.831   6.415  -8.102  1.00  1.00           C
ATOM    753  SG  CYS E   6      -0.100   6.881  -9.703  1.00  1.00           S
ATOM    754  C   CYS E   6      -2.448   8.296  -7.962  1.00  1.00           C
ATOM    755  O   CYS E   6      -1.748   8.992  -8.694  1.00  1.00           O
ATOM    756  N   TYR E   7      -3.380   8.830  -7.148  1.00  1.00           N
ATOM    757  CA  TYR E   7      -3.527  10.253  -7.095  1.00  1.00           C
ATOM    758  CB  TYR E   7      -4.763  10.717  -6.304  1.00  1.00           C
ATOM    759  CG  TYR E   7      -4.779  12.208  -6.305  1.00  1.00           C
ATOM    760  CD1 TYR E   7      -4.035  12.912  -5.385  1.00  1.00           C
ATOM    761  CD2 TYR E   7      -5.532  12.902  -7.220  1.00  1.00           C
ATOM    762  CE1 TYR E   7      -4.039  14.284  -5.372  1.00  1.00           C
ATOM    763  CE2 TYR E   7      -5.542  14.277  -7.213  1.00  1.00           C
ATOM    764  CZ  TYR E   7      -4.796  14.970  -6.290  1.00  1.00           C
ATOM    765  OH  TYR E   7      -4.809  16.379  -6.286  1.00  1.00           O
ATOM    766  C   TYR E   7      -2.322  10.716  -6.356  1.00  1.00           C
ATOM    767  O   TYR E   7      -2.004  10.195  -5.289  1.00  1.00           O
ATOM    768  N   VAL E   8      -1.611  11.708  -6.914  1.00  1.00           N
ATOM    769  CA  VAL E   8      -0.400  12.140  -6.287  1.00  1.00           C
ATOM    770  CB  VAL E   8       0.784  12.097  -7.213  1.00  1.00           C
ATOM    771  CG1 VAL E   8       0.563  13.120  -8.340  1.00  1.00           C
ATOM    772  CG2 VAL E   8       2.064  12.343  -6.396  1.00  1.00           C
ATOM    773  C   VAL E   8      -0.571  13.559  -5.876  1.00  1.00           C
ATOM    774  O   VAL E   8      -1.458  14.264  -6.352  1.00  1.00           O
ATOM    775  N   SER E   9       0.292  14.008  -4.949  1.00  1.00           N
ATOM    776  CA  SER E   9       0.161  15.346  -4.476  1.00  1.00           C
ATOM    777  CB  SER E   9      -0.412  15.435  -3.053  1.00  1.00           C
ATOM    778  OG  SER E   9      -1.727  14.898  -3.029  1.00  1.00           O
ATOM    779  C   SER E   9       1.499  15.988  -4.459  1.00  1.00           C
ATOM    780  O   SER E   9       2.482  15.442  -4.957  1.00  1.00           O
ATOM    781  N   GLY E  10       1.549  17.198  -3.879  1.00  1.00           N
ATOM    782  CA  GLY E  10       2.762  17.947  -3.861  1.00  1.00           C
ATOM    783  C   GLY E  10       3.786  17.157  -3.147  1.00  1.00           C
ATOM    784  O   GLY E  10       3.513  16.504  -2.141  1.00  1.00           O
ATOM    785  N   PHE E  11       5.016  17.215  -3.676  1.00  1.00           N
ATOM    786  CA  PHE E  11       6.079  16.489  -3.077  1.00  1.00           C
ATOM    787  CB  PHE E  11       6.419  15.190  -3.830  1.00  1.00           C
ATOM    788  CG  PHE E  11       6.659  15.544  -5.260  1.00  1.00           C
ATOM    789  CD1 PHE E  11       7.863  16.062  -5.680  1.00  1.00           C
ATOM    790  CD2 PHE E  11       5.664  15.344  -6.190  1.00  1.00           C
ATOM    791  CE1 PHE E  11       8.064  16.382  -7.005  1.00  1.00           C
ATOM    792  CE2 PHE E  11       5.860  15.661  -7.513  1.00  1.00           C
ATOM    793  CZ  PHE E  11       7.063  16.182  -7.924  1.00  1.00           C
ATOM    794  C   PHE E  11       7.293  17.356  -3.079  1.00  1.00           C
ATOM    795  O   PHE E  11       7.417  18.292  -3.868  1.00  1.00           O
ATOM    796  N   HIS E  12       8.208  17.048  -2.145  1.00  1.00           N
ATOM    797  CA  HIS E  12       9.488  17.672  -2.006  1.00  1.00           C
ATOM    798  ND1 HIS E  12       9.777  19.994   0.637  1.00  1.00           N
ATOM    799  CG  HIS E  12       9.202  18.802   0.255  1.00  1.00           C
ATOM    800  CB  HIS E  12       9.922  17.739  -0.524  1.00  1.00           C
ATOM    801  NE2 HIS E  12       7.677  20.044   1.362  1.00  1.00           N
ATOM    802  CD2 HIS E  12       7.919  18.849   0.706  1.00  1.00           C
ATOM    803  CE1 HIS E  12       8.821  20.698   1.296  1.00  1.00           C
ATOM    804  C   HIS E  12      10.357  16.730  -2.776  1.00  1.00           C
ATOM    805  O   HIS E  12       9.875  16.240  -3.795  1.00  1.00           O
ATOM    806  N   PRO E  13      11.586  16.436  -2.437  1.00  1.00           N
ATOM    807  CA  PRO E  13      12.248  15.490  -3.281  1.00  1.00           C
ATOM    808  CD  PRO E  13      12.534  17.441  -1.994  1.00  1.00           C
ATOM    809  CB  PRO E  13      13.732  15.527  -2.898  1.00  1.00           C
ATOM    810  CG  PRO E  13      13.831  16.631  -1.821  1.00  1.00           C
ATOM    811  C   PRO E  13      11.564  14.185  -3.154  1.00  1.00           C
ATOM    812  O   PRO E  13      11.215  13.802  -2.039  1.00  1.00           O
ATOM    813  N   SER E  14      11.347  13.480  -4.275  1.00  1.00           N
ATOM    814  CA  SER E  14      10.572  12.310  -4.074  1.00  1.00           C
ATOM    815  CB  SER E  14       9.065  12.542  -4.279  1.00  1.00           C
ATOM    816  OG  SER E  14       8.572  13.467  -3.320  1.00  1.00           O
ATOM    817  C   SER E  14      10.971  11.243  -5.005  1.00  1.00           C
ATOM    818  O   SER E  14      11.573  11.475  -6.052  1.00  1.00           O
ATOM    819  N   ASP E  15      10.636  10.014  -4.585  1.00  1.00           N
ATOM    820  CA  ASP E  15      10.874   8.885  -5.405  1.00  1.00           C
ATOM    821  CB  ASP E  15      11.957   7.937  -4.855  1.00  1.00           C
ATOM    822  CG  ASP E  15      12.379   6.983  -5.968  1.00  1.00           C
ATOM    823  OD1 ASP E  15      11.999   7.240  -7.140  1.00  1.00           O
ATOM    824  OD2 ASP E  15      13.096   5.991  -5.664  1.00  1.00           O
ATOM    825  C   ASP E  15       9.600   8.127  -5.448  1.00  1.00           C
ATOM    826  O   ASP E  15       9.118   7.639  -4.426  1.00  1.00           O
ATOM    827  N   ILE E  16       9.003   8.023  -6.645  1.00  1.00           N
ATOM    828  CA  ILE E  16       7.776   7.304  -6.706  1.00  1.00           C
ATOM    829  CB  ILE E  16       6.643   8.106  -7.276  1.00  1.00           C
ATOM    830  CG1 ILE E  16       6.915   8.528  -8.732  1.00  1.00           C
ATOM    831  CG2 ILE E  16       6.396   9.280  -6.316  1.00  1.00           C
ATOM    832  CD1 ILE E  16       5.673   9.049  -9.451  1.00  1.00           C
ATOM    833  C   ILE E  16       7.987   6.109  -7.575  1.00  1.00           C
ATOM    834  O   ILE E  16       8.396   6.225  -8.728  1.00  1.00           O
ATOM    835  N   GLU E  17       7.745   4.907  -7.023  1.00  1.00           N
ATOM    836  CA  GLU E  17       7.889   3.723  -7.816  1.00  1.00           C
ATOM    837  CB  GLU E  17       9.002   2.787  -7.311  1.00  1.00           C
ATOM    838  CG  GLU E  17      10.412   3.377  -7.408  1.00  1.00           C
ATOM    839  CD  GLU E  17      11.395   2.347  -6.864  1.00  1.00           C
ATOM    840  OE1 GLU E  17      11.142   1.816  -5.749  1.00  1.00           O
ATOM    841  OE2 GLU E  17      12.406   2.073  -7.563  1.00  1.00           O
ATOM    842  C   GLU E  17       6.606   2.970  -7.683  1.00  1.00           C
ATOM    843  O   GLU E  17       6.340   2.354  -6.651  1.00  1.00           O
ATOM    844  N   VAL E  18       5.767   3.008  -8.731  1.00  1.00           N
ATOM    845  CA  VAL E  18       4.560   2.238  -8.723  1.00  1.00           C
ATOM    846  CB  VAL E  18       3.416   2.920  -9.412  1.00  1.00           C
ATOM    847  CG1 VAL E  18       3.079   4.203  -8.633  1.00  1.00           C
ATOM    848  CG2 VAL E  18       3.806   3.177 -10.877  1.00  1.00           C
ATOM    849  C   VAL E  18       4.932   1.038  -9.542  1.00  1.00           C
ATOM    850  O   VAL E  18       5.634   1.163 -10.545  1.00  1.00           O
ATOM    851  N   ASP E  19       4.523  -0.169  -9.121  1.00  1.00           N
ATOM    852  CA  ASP E  19       4.885  -1.322  -9.893  1.00  1.00           C
ATOM    853  CB  ASP E  19       5.301  -2.527  -9.035  1.00  1.00           C
ATOM    854  CG  ASP E  19       6.661  -2.221  -8.433  1.00  1.00           C
ATOM    855  OD1 ASP E  19       7.298  -1.238  -8.897  1.00  1.00           O
ATOM    856  OD2 ASP E  19       7.083  -2.962  -7.507  1.00  1.00           O
ATOM    857  C   ASP E  19       3.673  -1.735 -10.654  1.00  1.00           C
ATOM    858  O   ASP E  19       3.290  -1.135 -11.657  1.00  1.00           O
ATOM    859  N   LEU E  20       3.043  -2.800 -10.141  1.00  1.00           N
ATOM    860  CA  LEU E  20       1.799  -3.336 -10.592  1.00  1.00           C
ATOM    861  CB  LEU E  20       0.758  -2.265 -10.946  1.00  1.00           C
ATOM    862  CG  LEU E  20       0.249  -1.471  -9.734  1.00  1.00           C
ATOM    863  CD1 LEU E  20       1.322  -0.528  -9.165  1.00  1.00           C
ATOM    864  CD2 LEU E  20      -1.088  -0.791 -10.056  1.00  1.00           C
ATOM    865  C   LEU E  20       1.816  -4.284 -11.734  1.00  1.00           C
ATOM    866  O   LEU E  20       0.813  -4.960 -11.954  1.00  1.00           O
ATOM    867  N   LEU E  21       2.896  -4.427 -12.498  1.00  1.00           N
ATOM    868  CA  LEU E  21       2.715  -5.468 -13.460  1.00  1.00           C
ATOM    869  CB  LEU E  21       2.926  -5.047 -14.924  1.00  1.00           C
ATOM    870  CG  LEU E  21       1.838  -4.098 -15.458  1.00  1.00           C
ATOM    871  CD1 LEU E  21       1.853  -2.752 -14.719  1.00  1.00           C
ATOM    872  CD2 LEU E  21       1.932  -3.947 -16.986  1.00  1.00           C
ATOM    873  C   LEU E  21       3.752  -6.488 -13.158  1.00  1.00           C
ATOM    874  O   LEU E  21       4.743  -6.201 -12.487  1.00  1.00           O
ATOM    875  N   LYS E  22       3.525  -7.723 -13.630  1.00  1.00           N
ATOM    876  CA  LYS E  22       4.456  -8.780 -13.399  1.00  1.00           C
ATOM    877  CB  LYS E  22       3.890 -10.148 -13.826  1.00  1.00           C
ATOM    878  CG  LYS E  22       2.744 -10.621 -12.927  1.00  1.00           C
ATOM    879  CD  LYS E  22       1.876 -11.730 -13.530  1.00  1.00           C
ATOM    880  CE  LYS E  22       0.767 -11.201 -14.445  1.00  1.00           C
ATOM    881  NZ  LYS E  22      -0.059 -12.321 -14.953  1.00  1.00           N
ATOM    882  C   LYS E  22       5.700  -8.489 -14.225  1.00  1.00           C
ATOM    883  O   LYS E  22       5.953  -9.239 -15.205  1.00  1.00           O
ATOM    884  OXT LYS E  22       6.418  -7.512 -13.879  1.00  1.00           O
TER     885      LYS E  22 
END
