# Supplementary material for: Integrative modeling of diverse protein-peptide systems using CABS-dock
Source: PLoS Comput Biol. 2023 Jul 5;19(7):e1011275. doi: 10.1371/journal.pcbi.1011275 (PMC10351741; doi:10.1371/journal.pcbi.1011275)
Supplement: S1 File — Files in pdb format containing atomic coordinates of the structures obtained in this study: the highest-scored amyloid models and 10 examples of the docked peptide for each enzyme-substrate complex. (ZIP) [file pcbi.1011275.s006.zip › protofilament_2e8d _models/2e8d_best_top10pca.pdb]

EXPDTA    THEORETICAL MODEL, MODELLER 10.4 2023/04/05 17:15:41
ATOM      1  N   SER A   1      12.338   6.743   9.406  1.00  1.00           N
ATOM      2  CA  SER A   1      11.888   7.364  10.673  1.00  1.00           C
ATOM      3  CB  SER A   1      11.277   8.752  10.408  1.00  1.00           C
ATOM      4  OG  SER A   1      10.887   9.360  11.631  1.00  1.00           O
ATOM      5  C   SER A   1      10.852   6.498  11.303  1.00  1.00           C
ATOM      6  O   SER A   1      11.127   5.354  11.665  1.00  1.00           O
ATOM      7  N   ASN A   2       9.624   7.023  11.456  1.00  1.00           N
ATOM      8  CA  ASN A   2       8.601   6.195  12.012  1.00  1.00           C
ATOM      9  CB  ASN A   2       7.265   6.919  12.249  1.00  1.00           C
ATOM     10  CG  ASN A   2       7.478   7.887  13.405  1.00  1.00           C
ATOM     11  OD1 ASN A   2       8.609   8.253  13.722  1.00  1.00           O
ATOM     12  ND2 ASN A   2       6.364   8.303  14.065  1.00  1.00           N
ATOM     13  C   ASN A   2       8.405   5.115  11.007  1.00  1.00           C
ATOM     14  O   ASN A   2       8.760   5.270   9.840  1.00  1.00           O
ATOM     15  N   PHE A   3       7.861   3.969  11.451  1.00  1.00           N
ATOM     16  CA  PHE A   3       7.723   2.846  10.578  1.00  1.00           C
ATOM     17  CB  PHE A   3       8.468   1.582  11.055  1.00  1.00           C
ATOM     18  CG  PHE A   3       9.936   1.845  11.052  1.00  1.00           C
ATOM     19  CD1 PHE A   3      10.545   2.404  12.152  1.00  1.00           C
ATOM     20  CD2 PHE A   3      10.706   1.529   9.954  1.00  1.00           C
ATOM     21  CE1 PHE A   3      11.897   2.650  12.158  1.00  1.00           C
ATOM     22  CE2 PHE A   3      12.059   1.774   9.952  1.00  1.00           C
ATOM     23  CZ  PHE A   3      12.656   2.333  11.057  1.00  1.00           C
ATOM     24  C   PHE A   3       6.279   2.467  10.541  1.00  1.00           C
ATOM     25  O   PHE A   3       5.384   3.275  10.786  1.00  1.00           O
ATOM     26  N   LEU A   4       6.042   1.191  10.192  1.00  1.00           N
ATOM     27  CA  LEU A   4       4.740   0.645   9.982  1.00  1.00           C
ATOM     28  CB  LEU A   4       4.772  -0.616   9.110  1.00  1.00           C
ATOM     29  CG  LEU A   4       5.304  -1.840   9.892  1.00  1.00           C
ATOM     30  CD1 LEU A   4       5.374  -3.092   9.005  1.00  1.00           C
ATOM     31  CD2 LEU A   4       6.634  -1.540  10.607  1.00  1.00           C
ATOM     32  C   LEU A   4       4.073   0.207  11.236  1.00  1.00           C
ATOM     33  O   LEU A   4       4.701  -0.074  12.254  1.00  1.00           O
ATOM     34  N   ASN A   5       2.728   0.189  11.154  1.00  1.00           N
ATOM     35  CA  ASN A   5       1.913  -0.412  12.156  1.00  1.00           C
ATOM     36  CB  ASN A   5       1.036   0.584  12.931  1.00  1.00           C
ATOM     37  CG  ASN A   5       0.527  -0.140  14.168  1.00  1.00           C
ATOM     38  OD1 ASN A   5       0.416  -1.365  14.181  1.00  1.00           O
ATOM     39  ND2 ASN A   5       0.219   0.634  15.243  1.00  1.00           N
ATOM     40  C   ASN A   5       0.998  -1.324  11.386  1.00  1.00           C
ATOM     41  O   ASN A   5      -0.053  -0.892  10.915  1.00  1.00           O
ATOM     42  N   CYS A   6       1.381  -2.613  11.215  1.00  1.00           N
ATOM     43  CA  CYS A   6       0.572  -3.544  10.467  1.00  1.00           C
ATOM     44  CB  CYS A   6       1.345  -4.721   9.843  1.00  1.00           C
ATOM     45  SG  CYS A   6       2.384  -4.228   8.433  1.00  1.00           S
ATOM     46  C   CYS A   6      -0.443  -4.134  11.388  1.00  1.00           C
ATOM     47  O   CYS A   6      -0.230  -4.226  12.597  1.00  1.00           O
ATOM     48  N   TYR A   7      -1.596  -4.534  10.821  1.00  1.00           N
ATOM     49  CA  TYR A   7      -2.620  -5.134  11.619  1.00  1.00           C
ATOM     50  CB  TYR A   7      -3.897  -4.279  11.677  1.00  1.00           C
ATOM     51  CG  TYR A   7      -3.532  -2.940  12.215  1.00  1.00           C
ATOM     52  CD1 TYR A   7      -3.065  -1.958  11.369  1.00  1.00           C
ATOM     53  CD2 TYR A   7      -3.644  -2.671  13.558  1.00  1.00           C
ATOM     54  CE1 TYR A   7      -2.721  -0.718  11.857  1.00  1.00           C
ATOM     55  CE2 TYR A   7      -3.302  -1.433  14.049  1.00  1.00           C
ATOM     56  CZ  TYR A   7      -2.842  -0.453  13.200  1.00  1.00           C
ATOM     57  OH  TYR A   7      -2.492   0.817  13.711  1.00  1.00           O
ATOM     58  C   TYR A   7      -3.028  -6.372  10.919  1.00  1.00           C
ATOM     59  O   TYR A   7      -3.335  -6.332   9.731  1.00  1.00           O
ATOM     60  N   VAL A   8      -3.024  -7.515  11.624  1.00  1.00           N
ATOM     61  CA  VAL A   8      -3.528  -8.680  10.973  1.00  1.00           C
ATOM     62  CB  VAL A   8      -2.480  -9.722  10.700  1.00  1.00           C
ATOM     63  CG1 VAL A   8      -3.148 -10.954  10.058  1.00  1.00           C
ATOM     64  CG2 VAL A   8      -1.380  -9.083   9.836  1.00  1.00           C
ATOM     65  C   VAL A   8      -4.531  -9.275  11.901  1.00  1.00           C
ATOM     66  O   VAL A   8      -4.191  -9.751  12.981  1.00  1.00           O
ATOM     67  N   SER A   9      -5.815  -9.247  11.499  1.00  1.00           N
ATOM     68  CA  SER A   9      -6.835  -9.842  12.306  1.00  1.00           C
ATOM     69  CB  SER A   9      -7.777  -8.839  12.988  1.00  1.00           C
ATOM     70  OG  SER A   9      -8.745  -9.537  13.758  1.00  1.00           O
ATOM     71  C   SER A   9      -7.642 -10.670  11.382  1.00  1.00           C
ATOM     72  O   SER A   9      -7.793 -10.340  10.207  1.00  1.00           O
ATOM     73  N   GLY A  10      -8.165 -11.794  11.891  1.00  1.00           N
ATOM     74  CA  GLY A  10      -8.902 -12.657  11.030  1.00  1.00           C
ATOM     75  C   GLY A  10      -7.872 -13.501  10.382  1.00  1.00           C
ATOM     76  O   GLY A  10      -6.741 -13.061  10.184  1.00  1.00           O
ATOM     77  N   PHE A  11      -8.231 -14.740  10.016  1.00  1.00           N
ATOM     78  CA  PHE A  11      -7.206 -15.543   9.439  1.00  1.00           C
ATOM     79  CB  PHE A  11      -6.308 -16.249  10.478  1.00  1.00           C
ATOM     80  CG  PHE A  11      -5.411 -15.296  11.190  1.00  1.00           C
ATOM     81  CD1 PHE A  11      -5.853 -14.583  12.281  1.00  1.00           C
ATOM     82  CD2 PHE A  11      -4.106 -15.142  10.779  1.00  1.00           C
ATOM     83  CE1 PHE A  11      -5.011 -13.716  12.936  1.00  1.00           C
ATOM     84  CE2 PHE A  11      -3.259 -14.278  11.430  1.00  1.00           C
ATOM     85  CZ  PHE A  11      -3.716 -13.557  12.507  1.00  1.00           C
ATOM     86  C   PHE A  11      -7.813 -16.675   8.687  1.00  1.00           C
ATOM     87  O   PHE A  11      -9.028 -16.878   8.656  1.00  1.00           O
ATOM     88  N   HIS A  12      -6.891 -17.424   8.067  1.00  1.00           N
ATOM     89  CA  HIS A  12      -6.961 -18.578   7.228  1.00  1.00           C
ATOM     90  ND1 HIS A  12     -10.448 -17.794   6.609  1.00  1.00           N
ATOM     91  CG  HIS A  12      -9.440 -18.734   6.603  1.00  1.00           C
ATOM     92  CB  HIS A  12      -8.038 -18.485   6.125  1.00  1.00           C
ATOM     93  NE2 HIS A  12     -11.330 -19.675   7.405  1.00  1.00           N
ATOM     94  CD2 HIS A  12      -9.997 -19.876   7.092  1.00  1.00           C
ATOM     95  CE1 HIS A  12     -11.555 -18.411   7.098  1.00  1.00           C
ATOM     96  C   HIS A  12      -5.600 -18.440   6.616  1.00  1.00           C
ATOM     97  O   HIS A  12      -4.693 -18.050   7.349  1.00  1.00           O
ATOM     98  N   PRO A  13      -5.326 -18.714   5.375  1.00  1.00           N
ATOM     99  CA  PRO A  13      -3.993 -18.391   4.950  1.00  1.00           C
ATOM    100  CD  PRO A  13      -5.794 -19.930   4.729  1.00  1.00           C
ATOM    101  CB  PRO A  13      -3.711 -19.248   3.712  1.00  1.00           C
ATOM    102  CG  PRO A  13      -5.055 -19.925   3.384  1.00  1.00           C
ATOM    103  C   PRO A  13      -3.812 -16.914   4.753  1.00  1.00           C
ATOM    104  O   PRO A  13      -4.775 -16.237   4.403  1.00  1.00           O
ATOM    105  N   SER A  14      -2.595 -16.382   5.005  1.00  1.00           N
ATOM    106  CA  SER A  14      -2.311 -14.985   4.794  1.00  1.00           C
ATOM    107  CB  SER A  14      -2.807 -14.077   5.931  1.00  1.00           C
ATOM    108  OG  SER A  14      -2.132 -14.404   7.136  1.00  1.00           O
ATOM    109  C   SER A  14      -0.818 -14.877   4.744  1.00  1.00           C
ATOM    110  O   SER A  14      -0.112 -15.604   5.444  1.00  1.00           O
ATOM    111  N   ASP A  15      -0.292 -13.979   3.889  1.00  1.00           N
ATOM    112  CA  ASP A  15       1.127 -13.790   3.805  1.00  1.00           C
ATOM    113  CB  ASP A  15       1.699 -14.072   2.403  1.00  1.00           C
ATOM    114  CG  ASP A  15       1.508 -15.547   2.068  1.00  1.00           C
ATOM    115  OD1 ASP A  15       0.984 -16.290   2.940  1.00  1.00           O
ATOM    116  OD2 ASP A  15       1.891 -15.949   0.937  1.00  1.00           O
ATOM    117  C   ASP A  15       1.324 -12.320   4.028  1.00  1.00           C
ATOM    118  O   ASP A  15       1.076 -11.523   3.129  1.00  1.00           O
ATOM    119  N   ILE A  16       1.758 -11.910   5.237  1.00  1.00           N
ATOM    120  CA  ILE A  16       1.982 -10.505   5.437  1.00  1.00           C
ATOM    121  CB  ILE A  16       1.515  -9.990   6.767  1.00  1.00           C
ATOM    122  CG1 ILE A  16      -0.002 -10.190   6.913  1.00  1.00           C
ATOM    123  CG2 ILE A  16       1.951  -8.519   6.879  1.00  1.00           C
ATOM    124  CD1 ILE A  16      -0.412 -11.659   7.029  1.00  1.00           C
ATOM    125  C   ILE A  16       3.464 -10.333   5.381  1.00  1.00           C
ATOM    126  O   ILE A  16       4.204 -10.927   6.166  1.00  1.00           O
ATOM    127  N   GLU A  17       3.938  -9.526   4.414  1.00  1.00           N
ATOM    128  CA  GLU A  17       5.347  -9.333   4.246  1.00  1.00           C
ATOM    129  CB  GLU A  17       5.846  -9.895   2.908  1.00  1.00           C
ATOM    130  CG  GLU A  17       7.345  -9.737   2.665  1.00  1.00           C
ATOM    131  CD  GLU A  17       7.614 -10.331   1.292  1.00  1.00           C
ATOM    132  OE1 GLU A  17       6.922 -11.325   0.944  1.00  1.00           O
ATOM    133  OE2 GLU A  17       8.495  -9.794   0.568  1.00  1.00           O
ATOM    134  C   GLU A  17       5.583  -7.871   4.199  1.00  1.00           C
ATOM    135  O   GLU A  17       4.941  -7.148   3.441  1.00  1.00           O
ATOM    136  N   VAL A  18       6.511  -7.397   5.039  1.00  1.00           N
ATOM    137  CA  VAL A  18       6.822  -6.012   4.973  1.00  1.00           C
ATOM    138  CB  VAL A  18       6.221  -5.217   6.096  1.00  1.00           C
ATOM    139  CG1 VAL A  18       6.731  -3.768   6.015  1.00  1.00           C
ATOM    140  CG2 VAL A  18       4.690  -5.334   6.002  1.00  1.00           C
ATOM    141  C   VAL A  18       8.309  -5.910   5.092  1.00  1.00           C
ATOM    142  O   VAL A  18       8.901  -6.443   6.028  1.00  1.00           O
ATOM    143  N   ASP A  19       8.960  -5.229   4.125  1.00  1.00           N
ATOM    144  CA  ASP A  19      10.383  -5.045   4.203  1.00  1.00           C
ATOM    145  CB  ASP A  19      11.160  -5.629   3.003  1.00  1.00           C
ATOM    146  CG  ASP A  19      10.660  -5.004   1.711  1.00  1.00           C
ATOM    147  OD1 ASP A  19       9.416  -4.858   1.567  1.00  1.00           O
ATOM    148  OD2 ASP A  19      11.515  -4.658   0.854  1.00  1.00           O
ATOM    149  C   ASP A  19      10.630  -3.574   4.329  1.00  1.00           C
ATOM    150  O   ASP A  19      10.669  -2.823   3.356  1.00  1.00           O
ATOM    151  N   LEU A  20      10.772  -3.122   5.582  1.00  1.00           N
ATOM    152  CA  LEU A  20      10.883  -1.729   5.883  1.00  1.00           C
ATOM    153  CB  LEU A  20      10.961  -1.491   7.400  1.00  1.00           C
ATOM    154  CG  LEU A  20       9.806  -2.101   8.218  1.00  1.00           C
ATOM    155  CD1 LEU A  20       9.976  -1.809   9.720  1.00  1.00           C
ATOM    156  CD2 LEU A  20       8.436  -1.667   7.683  1.00  1.00           C
ATOM    157  C   LEU A  20      12.140  -1.112   5.364  1.00  1.00           C
ATOM    158  O   LEU A  20      12.096  -0.128   4.628  1.00  1.00           O
ATOM    159  N   LEU A  21      13.306  -1.685   5.717  1.00  1.00           N
ATOM    160  CA  LEU A  21      14.518  -0.992   5.385  1.00  1.00           C
ATOM    161  CB  LEU A  21      15.362  -0.609   6.612  1.00  1.00           C
ATOM    162  CG  LEU A  21      16.015  -1.817   7.315  1.00  1.00           C
ATOM    163  CD1 LEU A  21      16.809  -1.379   8.558  1.00  1.00           C
ATOM    164  CD2 LEU A  21      14.990  -2.920   7.623  1.00  1.00           C
ATOM    165  C   LEU A  21      15.371  -1.864   4.527  1.00  1.00           C
ATOM    166  O   LEU A  21      15.393  -3.085   4.679  1.00  1.00           O
ATOM    167  N   LYS A  22      16.083  -1.232   3.575  1.00  1.00           N
ATOM    168  CA  LYS A  22      16.991  -1.947   2.732  1.00  1.00           C
ATOM    169  CB  LYS A  22      16.684  -1.819   1.232  1.00  1.00           C
ATOM    170  CG  LYS A  22      15.447  -2.603   0.802  1.00  1.00           C
ATOM    171  CD  LYS A  22      15.576  -4.109   1.034  1.00  1.00           C
ATOM    172  CE  LYS A  22      14.337  -4.896   0.610  1.00  1.00           C
ATOM    173  NZ  LYS A  22      14.583  -6.347   0.767  1.00  1.00           N
ATOM    174  C   LYS A  22      18.362  -1.327   2.949  1.00  1.00           C
ATOM    175  O   LYS A  22      19.272  -2.049   3.436  1.00  1.00           O
ATOM    176  OXT LYS A  22      18.517  -0.119   2.621  1.00  1.00           O
TER     177      LYS A  22 
ATOM    178  N   SER B   1      11.348   8.827   5.699  1.00  1.00           N
ATOM    179  CA  SER B   1      10.643   9.608   6.740  1.00  1.00           C
ATOM    180  CB  SER B   1      10.050  10.888   6.140  1.00  1.00           C
ATOM    181  OG  SER B   1      11.091  11.718   5.649  1.00  1.00           O
ATOM    182  C   SER B   1       9.559   8.796   7.356  1.00  1.00           C
ATOM    183  O   SER B   1       9.804   7.729   7.916  1.00  1.00           O
ATOM    184  N   ASN B   2       8.316   9.293   7.261  1.00  1.00           N
ATOM    185  CA  ASN B   2       7.218   8.569   7.812  1.00  1.00           C
ATOM    186  CB  ASN B   2       5.872   9.299   7.691  1.00  1.00           C
ATOM    187  CG  ASN B   2       5.877  10.461   8.667  1.00  1.00           C
ATOM    188  OD1 ASN B   2       5.951  10.267   9.879  1.00  1.00           O
ATOM    189  ND2 ASN B   2       5.805  11.705   8.126  1.00  1.00           N
ATOM    190  C   ASN B   2       7.098   7.336   6.999  1.00  1.00           C
ATOM    191  O   ASN B   2       7.760   7.184   5.974  1.00  1.00           O
ATOM    192  N   PHE B   3       6.280   6.389   7.475  1.00  1.00           N
ATOM    193  CA  PHE B   3       6.082   5.206   6.707  1.00  1.00           C
ATOM    194  CB  PHE B   3       6.823   3.926   7.151  1.00  1.00           C
ATOM    195  CG  PHE B   3       8.131   3.867   6.435  1.00  1.00           C
ATOM    196  CD1 PHE B   3       8.129   3.810   5.059  1.00  1.00           C
ATOM    197  CD2 PHE B   3       9.333   3.810   7.100  1.00  1.00           C
ATOM    198  CE1 PHE B   3       9.303   3.741   4.350  1.00  1.00           C
ATOM    199  CE2 PHE B   3      10.512   3.739   6.392  1.00  1.00           C
ATOM    200  CZ  PHE B   3      10.502   3.707   5.017  1.00  1.00           C
ATOM    201  C   PHE B   3       4.639   4.874   6.631  1.00  1.00           C
ATOM    202  O   PHE B   3       3.783   5.758   6.626  1.00  1.00           O
ATOM    203  N   LEU B   4       4.335   3.566   6.547  1.00  1.00           N
ATOM    204  CA  LEU B   4       2.992   3.219   6.221  1.00  1.00           C
ATOM    205  CB  LEU B   4       2.890   2.245   5.034  1.00  1.00           C
ATOM    206  CG  LEU B   4       3.270   0.798   5.406  1.00  1.00           C
ATOM    207  CD1 LEU B   4       3.194  -0.139   4.187  1.00  1.00           C
ATOM    208  CD2 LEU B   4       4.630   0.739   6.121  1.00  1.00           C
ATOM    209  C   LEU B   4       2.217   2.577   7.289  1.00  1.00           C
ATOM    210  O   LEU B   4       2.743   1.951   8.207  1.00  1.00           O
ATOM    211  N   ASN B   5       0.892   2.778   7.165  1.00  1.00           N
ATOM    212  CA  ASN B   5       0.000   2.012   7.954  1.00  1.00           C
ATOM    213  CB  ASN B   5      -0.965   2.786   8.886  1.00  1.00           C
ATOM    214  CG  ASN B   5      -1.961   3.667   8.139  1.00  1.00           C
ATOM    215  OD1 ASN B   5      -2.838   3.191   7.419  1.00  1.00           O
ATOM    216  ND2 ASN B   5      -1.860   5.002   8.367  1.00  1.00           N
ATOM    217  C   ASN B   5      -0.758   1.146   6.981  1.00  1.00           C
ATOM    218  O   ASN B   5      -1.391   1.638   6.049  1.00  1.00           O
ATOM    219  N   CYS B   6      -0.637  -0.192   7.131  1.00  1.00           N
ATOM    220  CA  CYS B   6      -1.340  -1.144   6.308  1.00  1.00           C
ATOM    221  CB  CYS B   6      -0.439  -2.243   5.717  1.00  1.00           C
ATOM    222  SG  CYS B   6      -1.375  -3.458   4.735  1.00  1.00           S
ATOM    223  C   CYS B   6      -2.266  -1.828   7.268  1.00  1.00           C
ATOM    224  O   CYS B   6      -1.816  -2.418   8.250  1.00  1.00           O
ATOM    225  N   TYR B   7      -3.592  -1.760   7.029  1.00  1.00           N
ATOM    226  CA  TYR B   7      -4.482  -2.387   7.969  1.00  1.00           C
ATOM    227  CB  TYR B   7      -5.637  -1.486   8.443  1.00  1.00           C
ATOM    228  CG  TYR B   7      -6.488  -2.249   9.408  1.00  1.00           C
ATOM    229  CD1 TYR B   7      -7.495  -3.087   8.978  1.00  1.00           C
ATOM    230  CD2 TYR B   7      -6.270  -2.123  10.761  1.00  1.00           C
ATOM    231  CE1 TYR B   7      -8.270  -3.780   9.881  1.00  1.00           C
ATOM    232  CE2 TYR B   7      -7.041  -2.811  11.671  1.00  1.00           C
ATOM    233  CZ  TYR B   7      -8.045  -3.639  11.228  1.00  1.00           C
ATOM    234  OH  TYR B   7      -8.838  -4.346  12.154  1.00  1.00           O
ATOM    235  C   TYR B   7      -5.133  -3.525   7.267  1.00  1.00           C
ATOM    236  O   TYR B   7      -5.845  -3.344   6.280  1.00  1.00           O
ATOM    237  N   VAL B   8      -4.877  -4.742   7.763  1.00  1.00           N
ATOM    238  CA  VAL B   8      -5.350  -5.890   7.069  1.00  1.00           C
ATOM    239  CB  VAL B   8      -4.651  -7.153   7.470  1.00  1.00           C
ATOM    240  CG1 VAL B   8      -5.362  -8.328   6.779  1.00  1.00           C
ATOM    241  CG2 VAL B   8      -3.164  -7.040   7.086  1.00  1.00           C
ATOM    242  C   VAL B   8      -6.828  -6.184   7.095  1.00  1.00           C
ATOM    243  O   VAL B   8      -7.427  -6.315   6.028  1.00  1.00           O
ATOM    244  N   SER B   9      -7.454  -6.315   8.289  1.00  1.00           N
ATOM    245  CA  SER B   9      -8.843  -6.718   8.364  1.00  1.00           C
ATOM    246  CB  SER B   9      -9.772  -5.969   7.379  1.00  1.00           C
ATOM    247  OG  SER B   9     -11.125  -6.353   7.569  1.00  1.00           O
ATOM    248  C   SER B   9      -8.894  -8.211   8.109  1.00  1.00           C
ATOM    249  O   SER B   9      -7.857  -8.875   8.050  1.00  1.00           O
ATOM    250  N   GLY B  10     -10.109  -8.779   7.946  1.00  1.00           N
ATOM    251  CA  GLY B  10     -10.342 -10.202   7.832  1.00  1.00           C
ATOM    252  C   GLY B  10      -9.885 -10.776   6.546  1.00  1.00           C
ATOM    253  O   GLY B  10      -9.813 -10.100   5.521  1.00  1.00           O
ATOM    254  N   PHE B  11      -9.566 -12.090   6.587  1.00  1.00           N
ATOM    255  CA  PHE B  11      -9.144 -12.706   5.373  1.00  1.00           C
ATOM    256  CB  PHE B  11      -7.711 -12.336   4.951  1.00  1.00           C
ATOM    257  CG  PHE B  11      -6.770 -12.757   6.026  1.00  1.00           C
ATOM    258  CD1 PHE B  11      -6.397 -14.074   6.166  1.00  1.00           C
ATOM    259  CD2 PHE B  11      -6.245 -11.819   6.885  1.00  1.00           C
ATOM    260  CE1 PHE B  11      -5.522 -14.443   7.161  1.00  1.00           C
ATOM    261  CE2 PHE B  11      -5.369 -12.181   7.880  1.00  1.00           C
ATOM    262  CZ  PHE B  11      -5.007 -13.498   8.019  1.00  1.00           C
ATOM    263  C   PHE B  11      -9.241 -14.197   5.385  1.00  1.00           C
ATOM    264  O   PHE B  11      -9.401 -14.848   6.416  1.00  1.00           O
ATOM    265  N   HIS B  12      -9.163 -14.722   4.151  1.00  1.00           N
ATOM    266  CA  HIS B  12      -9.069 -16.074   3.692  1.00  1.00           C
ATOM    267  ND1 HIS B  12     -12.076 -15.103   3.794  1.00  1.00           N
ATOM    268  CG  HIS B  12     -11.556 -16.272   3.275  1.00  1.00           C
ATOM    269  CB  HIS B  12     -10.184 -16.391   2.682  1.00  1.00           C
ATOM    270  NE2 HIS B  12     -13.651 -16.656   4.029  1.00  1.00           N
ATOM    271  CD2 HIS B  12     -12.533 -17.206   3.427  1.00  1.00           C
ATOM    272  CE1 HIS B  12     -13.325 -15.389   4.229  1.00  1.00           C
ATOM    273  C   HIS B  12      -7.751 -15.917   2.985  1.00  1.00           C
ATOM    274  O   HIS B  12      -6.923 -15.201   3.548  1.00  1.00           O
ATOM    275  N   PRO B  13      -7.428 -16.442   1.833  1.00  1.00           N
ATOM    276  CA  PRO B  13      -6.102 -16.139   1.359  1.00  1.00           C
ATOM    277  CD  PRO B  13      -7.807 -17.806   1.484  1.00  1.00           C
ATOM    278  CB  PRO B  13      -5.831 -17.127   0.227  1.00  1.00           C
ATOM    279  CG  PRO B  13      -6.638 -18.368   0.658  1.00  1.00           C
ATOM    280  C   PRO B  13      -5.861 -14.705   1.047  1.00  1.00           C
ATOM    281  O   PRO B  13      -6.732 -14.062   0.460  1.00  1.00           O
ATOM    282  N   SER B  14      -4.682 -14.179   1.441  1.00  1.00           N
ATOM    283  CA  SER B  14      -4.373 -12.807   1.181  1.00  1.00           C
ATOM    284  CB  SER B  14      -4.816 -11.852   2.300  1.00  1.00           C
ATOM    285  OG  SER B  14      -4.091 -12.133   3.486  1.00  1.00           O
ATOM    286  C   SER B  14      -2.903 -12.675   1.041  1.00  1.00           C
ATOM    287  O   SER B  14      -2.134 -13.462   1.592  1.00  1.00           O
ATOM    288  N   ASP B  15      -2.478 -11.666   0.261  1.00  1.00           N
ATOM    289  CA  ASP B  15      -1.083 -11.421   0.108  1.00  1.00           C
ATOM    290  CB  ASP B  15      -0.537 -11.824  -1.270  1.00  1.00           C
ATOM    291  CG  ASP B  15      -0.435 -13.343  -1.269  1.00  1.00           C
ATOM    292  OD1 ASP B  15       0.056 -13.896  -0.247  1.00  1.00           O
ATOM    293  OD2 ASP B  15      -0.854 -13.968  -2.280  1.00  1.00           O
ATOM    294  C   ASP B  15      -0.857  -9.943   0.291  1.00  1.00           C
ATOM    295  O   ASP B  15      -1.131  -9.153  -0.610  1.00  1.00           O
ATOM    296  N   ILE B  16      -0.351  -9.538   1.479  1.00  1.00           N
ATOM    297  CA  ILE B  16      -0.051  -8.158   1.771  1.00  1.00           C
ATOM    298  CB  ILE B  16      -0.561  -7.748   3.136  1.00  1.00           C
ATOM    299  CG1 ILE B  16      -0.260  -6.278   3.486  1.00  1.00           C
ATOM    300  CG2 ILE B  16      -0.060  -8.771   4.170  1.00  1.00           C
ATOM    301  CD1 ILE B  16       1.206  -5.936   3.747  1.00  1.00           C
ATOM    302  C   ILE B  16       1.426  -8.050   1.723  1.00  1.00           C
ATOM    303  O   ILE B  16       2.145  -8.596   2.560  1.00  1.00           O
ATOM    304  N   GLU B  17       1.931  -7.351   0.698  1.00  1.00           N
ATOM    305  CA  GLU B  17       3.345  -7.230   0.686  1.00  1.00           C
ATOM    306  CB  GLU B  17       4.055  -8.094  -0.371  1.00  1.00           C
ATOM    307  CG  GLU B  17       3.956  -9.596  -0.082  1.00  1.00           C
ATOM    308  CD  GLU B  17       4.828 -10.345  -1.086  1.00  1.00           C
ATOM    309  OE1 GLU B  17       5.776  -9.717  -1.627  1.00  1.00           O
ATOM    310  OE2 GLU B  17       4.560 -11.553  -1.321  1.00  1.00           O
ATOM    311  C   GLU B  17       3.692  -5.792   0.438  1.00  1.00           C
ATOM    312  O   GLU B  17       3.205  -5.192  -0.522  1.00  1.00           O
ATOM    313  N   VAL B  18       4.540  -5.190   1.305  1.00  1.00           N
ATOM    314  CA  VAL B  18       4.902  -3.810   1.109  1.00  1.00           C
ATOM    315  CB  VAL B  18       4.219  -2.865   2.051  1.00  1.00           C
ATOM    316  CG1 VAL B  18       4.712  -3.148   3.479  1.00  1.00           C
ATOM    317  CG2 VAL B  18       4.475  -1.429   1.569  1.00  1.00           C
ATOM    318  C   VAL B  18       6.381  -3.651   1.296  1.00  1.00           C
ATOM    319  O   VAL B  18       6.969  -4.207   2.223  1.00  1.00           O
ATOM    320  N   ASP B  19       7.016  -2.890   0.382  1.00  1.00           N
ATOM    321  CA  ASP B  19       8.416  -2.564   0.437  1.00  1.00           C
ATOM    322  CB  ASP B  19       9.135  -2.763  -0.917  1.00  1.00           C
ATOM    323  CG  ASP B  19      10.648  -2.609  -0.767  1.00  1.00           C
ATOM    324  OD1 ASP B  19      11.101  -1.808   0.093  1.00  1.00           O
ATOM    325  OD2 ASP B  19      11.379  -3.304  -1.524  1.00  1.00           O
ATOM    326  C   ASP B  19       8.425  -1.114   0.742  1.00  1.00           C
ATOM    327  O   ASP B  19       7.627  -0.348   0.204  1.00  1.00           O
ATOM    328  N   LEU B  20       9.315  -0.698   1.644  1.00  1.00           N
ATOM    329  CA  LEU B  20       9.335   0.678   1.995  1.00  1.00           C
ATOM    330  CB  LEU B  20       9.450   0.909   3.512  1.00  1.00           C
ATOM    331  CG  LEU B  20       8.327   0.275   4.356  1.00  1.00           C
ATOM    332  CD1 LEU B  20       8.495   0.629   5.841  1.00  1.00           C
ATOM    333  CD2 LEU B  20       6.934   0.619   3.809  1.00  1.00           C
ATOM    334  C   LEU B  20      10.583   1.261   1.409  1.00  1.00           C
ATOM    335  O   LEU B  20      10.804   1.240   0.199  1.00  1.00           O
ATOM    336  N   LEU B  21      11.432   1.808   2.299  1.00  1.00           N
ATOM    337  CA  LEU B  21      12.649   2.488   1.959  1.00  1.00           C
ATOM    338  CB  LEU B  21      13.303   3.097   3.216  1.00  1.00           C
ATOM    339  CG  LEU B  21      14.559   3.963   2.996  1.00  1.00           C
ATOM    340  CD1 LEU B  21      15.755   3.150   2.481  1.00  1.00           C
ATOM    341  CD2 LEU B  21      14.236   5.178   2.117  1.00  1.00           C
ATOM    342  C   LEU B  21      13.592   1.518   1.327  1.00  1.00           C
ATOM    343  O   LEU B  21      13.683   0.359   1.726  1.00  1.00           O
ATOM    344  N   LYS B  22      14.309   1.990   0.289  1.00  1.00           N
ATOM    345  CA  LYS B  22      15.252   1.162  -0.397  1.00  1.00           C
ATOM    346  CB  LYS B  22      14.868   0.879  -1.857  1.00  1.00           C
ATOM    347  CG  LYS B  22      15.838  -0.075  -2.555  1.00  1.00           C
ATOM    348  CD  LYS B  22      15.289  -0.647  -3.860  1.00  1.00           C
ATOM    349  CE  LYS B  22      16.243  -1.627  -4.544  1.00  1.00           C
ATOM    350  NZ  LYS B  22      17.392  -0.894  -5.114  1.00  1.00           N
ATOM    351  C   LYS B  22      16.581   1.908  -0.428  1.00  1.00           C
ATOM    352  O   LYS B  22      17.611   1.263  -0.757  1.00  1.00           O
ATOM    353  OXT LYS B  22      16.591   3.133  -0.133  1.00  1.00           O
TER     354      LYS B  22 
ATOM    355  N   SER C   1      10.100  12.003   3.088  1.00  1.00           N
ATOM    356  CA  SER C   1       8.890  12.851   3.068  1.00  1.00           C
ATOM    357  CB  SER C   1       8.537  13.259   1.628  1.00  1.00           C
ATOM    358  OG  SER C   1       9.548  14.098   1.090  1.00  1.00           O
ATOM    359  C   SER C   1       7.723  12.121   3.636  1.00  1.00           C
ATOM    360  O   SER C   1       7.824  11.432   4.648  1.00  1.00           O
ATOM    361  N   ASN C   2       6.556  12.280   2.995  1.00  1.00           N
ATOM    362  CA  ASN C   2       5.377  11.619   3.459  1.00  1.00           C
ATOM    363  CB  ASN C   2       4.088  12.376   3.101  1.00  1.00           C
ATOM    364  CG  ASN C   2       4.133  13.733   3.787  1.00  1.00           C
ATOM    365  OD1 ASN C   2       4.761  13.897   4.834  1.00  1.00           O
ATOM    366  ND2 ASN C   2       3.445  14.737   3.183  1.00  1.00           N
ATOM    367  C   ASN C   2       5.328  10.306   2.753  1.00  1.00           C
ATOM    368  O   ASN C   2       6.102  10.079   1.823  1.00  1.00           O
ATOM    369  N   PHE C   3       4.436   9.397   3.197  1.00  1.00           N
ATOM    370  CA  PHE C   3       4.296   8.119   2.556  1.00  1.00           C
ATOM    371  CB  PHE C   3       5.226   7.030   3.105  1.00  1.00           C
ATOM    372  CG  PHE C   3       6.544   7.486   2.589  1.00  1.00           C
ATOM    373  CD1 PHE C   3       6.836   7.366   1.250  1.00  1.00           C
ATOM    374  CD2 PHE C   3       7.458   8.097   3.414  1.00  1.00           C
ATOM    375  CE1 PHE C   3       8.041   7.806   0.757  1.00  1.00           C
ATOM    376  CE2 PHE C   3       8.666   8.536   2.929  1.00  1.00           C
ATOM    377  CZ  PHE C   3       8.959   8.392   1.596  1.00  1.00           C
ATOM    378  C   PHE C   3       2.870   7.707   2.635  1.00  1.00           C
ATOM    379  O   PHE C   3       1.977   8.537   2.478  1.00  1.00           O
ATOM    380  N   LEU C   4       2.595   6.413   2.880  1.00  1.00           N
ATOM    381  CA  LEU C   4       1.235   6.082   2.623  1.00  1.00           C
ATOM    382  CB  LEU C   4       1.083   5.268   1.325  1.00  1.00           C
ATOM    383  CG  LEU C   4       1.701   3.851   1.370  1.00  1.00           C
ATOM    384  CD1 LEU C   4       1.538   3.146   0.014  1.00  1.00           C
ATOM    385  CD2 LEU C   4       3.158   3.846   1.867  1.00  1.00           C
ATOM    386  C   LEU C   4       0.505   5.344   3.672  1.00  1.00           C
ATOM    387  O   LEU C   4       1.054   4.850   4.656  1.00  1.00           O
ATOM    388  N   ASN C   5      -0.824   5.318   3.432  1.00  1.00           N
ATOM    389  CA  ASN C   5      -1.791   4.616   4.205  1.00  1.00           C
ATOM    390  CB  ASN C   5      -2.865   5.539   4.799  1.00  1.00           C
ATOM    391  CG  ASN C   5      -2.163   6.571   5.664  1.00  1.00           C
ATOM    392  OD1 ASN C   5      -1.022   6.375   6.081  1.00  1.00           O
ATOM    393  ND2 ASN C   5      -2.865   7.702   5.943  1.00  1.00           N
ATOM    394  C   ASN C   5      -2.506   3.699   3.240  1.00  1.00           C
ATOM    395  O   ASN C   5      -3.259   4.171   2.390  1.00  1.00           O
ATOM    396  N   CYS C   6      -2.285   2.365   3.332  1.00  1.00           N
ATOM    397  CA  CYS C   6      -2.966   1.420   2.476  1.00  1.00           C
ATOM    398  CB  CYS C   6      -2.047   0.342   1.876  1.00  1.00           C
ATOM    399  SG  CYS C   6      -0.863   1.034   0.679  1.00  1.00           S
ATOM    400  C   CYS C   6      -3.951   0.750   3.345  1.00  1.00           C
ATOM    401  O   CYS C   6      -3.604   0.211   4.394  1.00  1.00           O
ATOM    402  N   TYR C   7      -5.230   0.788   2.949  1.00  1.00           N
ATOM    403  CA  TYR C   7      -6.141   0.167   3.841  1.00  1.00           C
ATOM    404  CB  TYR C   7      -7.208   1.120   4.417  1.00  1.00           C
ATOM    405  CG  TYR C   7      -8.000   0.337   5.410  1.00  1.00           C
ATOM    406  CD1 TYR C   7      -7.573   0.244   6.717  1.00  1.00           C
ATOM    407  CD2 TYR C   7      -9.154  -0.309   5.041  1.00  1.00           C
ATOM    408  CE1 TYR C   7      -8.290  -0.478   7.641  1.00  1.00           C
ATOM    409  CE2 TYR C   7      -9.874  -1.033   5.961  1.00  1.00           C
ATOM    410  CZ  TYR C   7      -9.442  -1.119   7.261  1.00  1.00           C
ATOM    411  OH  TYR C   7     -10.179  -1.862   8.204  1.00  1.00           O
ATOM    412  C   TYR C   7      -6.840  -0.895   3.115  1.00  1.00           C
ATOM    413  O   TYR C   7      -7.423  -0.672   2.056  1.00  1.00           O
ATOM    414  N   VAL C   8      -6.761  -2.108   3.665  1.00  1.00           N
ATOM    415  CA  VAL C   8      -7.503  -3.138   3.049  1.00  1.00           C
ATOM    416  CB  VAL C   8      -6.660  -4.307   2.625  1.00  1.00           C
ATOM    417  CG1 VAL C   8      -5.746  -3.836   1.481  1.00  1.00           C
ATOM    418  CG2 VAL C   8      -5.876  -4.825   3.845  1.00  1.00           C
ATOM    419  C   VAL C   8      -8.512  -3.586   4.066  1.00  1.00           C
ATOM    420  O   VAL C   8      -8.159  -4.049   5.147  1.00  1.00           O
ATOM    421  N   SER C   9      -9.814  -3.421   3.759  1.00  1.00           N
ATOM    422  CA  SER C   9     -10.844  -3.879   4.650  1.00  1.00           C
ATOM    423  CB  SER C   9     -11.950  -2.851   4.931  1.00  1.00           C
ATOM    424  OG  SER C   9     -12.914  -3.412   5.809  1.00  1.00           O
ATOM    425  C   SER C   9     -11.506  -5.006   3.920  1.00  1.00           C
ATOM    426  O   SER C   9     -11.884  -4.866   2.758  1.00  1.00           O
ATOM    427  N   GLY C  10     -11.645  -6.175   4.569  1.00  1.00           N
ATOM    428  CA  GLY C  10     -12.291  -7.274   3.908  1.00  1.00           C
ATOM    429  C   GLY C  10     -11.274  -7.954   3.064  1.00  1.00           C
ATOM    430  O   GLY C  10     -10.196  -7.406   2.857  1.00  1.00           O
ATOM    431  N   PHE C  11     -11.606  -9.176   2.584  1.00  1.00           N
ATOM    432  CA  PHE C  11     -10.751  -9.919   1.702  1.00  1.00           C
ATOM    433  CB  PHE C  11      -9.453 -10.494   2.309  1.00  1.00           C
ATOM    434  CG  PHE C  11      -8.425  -9.439   2.475  1.00  1.00           C
ATOM    435  CD1 PHE C  11      -7.845  -8.896   1.359  1.00  1.00           C
ATOM    436  CD2 PHE C  11      -8.071  -8.965   3.716  1.00  1.00           C
ATOM    437  CE1 PHE C  11      -6.896  -7.913   1.464  1.00  1.00           C
ATOM    438  CE2 PHE C  11      -7.120  -7.981   3.832  1.00  1.00           C
ATOM    439  CZ  PHE C  11      -6.530  -7.461   2.707  1.00  1.00           C
ATOM    440  C   PHE C  11     -11.444 -11.161   1.223  1.00  1.00           C
ATOM    441  O   PHE C  11     -12.561 -11.467   1.638  1.00  1.00           O
ATOM    442  N   HIS C  12     -10.746 -11.888   0.307  1.00  1.00           N
ATOM    443  CA  HIS C  12     -11.067 -13.175  -0.260  1.00  1.00           C
ATOM    444  ND1 HIS C  12     -13.172 -15.276  -1.752  1.00  1.00           N
ATOM    445  CG  HIS C  12     -12.705 -15.100  -0.465  1.00  1.00           C
ATOM    446  CB  HIS C  12     -12.432 -13.759   0.151  1.00  1.00           C
ATOM    447  NE2 HIS C  12     -12.923 -17.307  -0.886  1.00  1.00           N
ATOM    448  CD2 HIS C  12     -12.560 -16.352   0.048  1.00  1.00           C
ATOM    449  CE1 HIS C  12     -13.283 -16.613  -1.949  1.00  1.00           C
ATOM    450  C   HIS C  12     -11.095 -13.044  -1.757  1.00  1.00           C
ATOM    451  O   HIS C  12     -12.192 -12.762  -2.242  1.00  1.00           O
ATOM    452  N   PRO C  13     -10.069 -13.194  -2.593  1.00  1.00           N
ATOM    453  CA  PRO C  13      -8.653 -13.336  -2.269  1.00  1.00           C
ATOM    454  CD  PRO C  13     -10.399 -14.000  -3.762  1.00  1.00           C
ATOM    455  CB  PRO C  13      -8.048 -14.262  -3.324  1.00  1.00           C
ATOM    456  CG  PRO C  13      -9.252 -15.004  -3.917  1.00  1.00           C
ATOM    457  C   PRO C  13      -8.044 -11.950  -2.354  1.00  1.00           C
ATOM    458  O   PRO C  13      -8.804 -11.015  -2.583  1.00  1.00           O
ATOM    459  N   SER C  14      -6.710 -11.754  -2.177  1.00  1.00           N
ATOM    460  CA  SER C  14      -6.225 -10.400  -2.356  1.00  1.00           C
ATOM    461  CB  SER C  14      -6.397  -9.515  -1.115  1.00  1.00           C
ATOM    462  OG  SER C  14      -5.888  -8.212  -1.359  1.00  1.00           O
ATOM    463  C   SER C  14      -4.768 -10.367  -2.669  1.00  1.00           C
ATOM    464  O   SER C  14      -4.034 -11.323  -2.421  1.00  1.00           O
ATOM    465  N   ASP C  15      -4.337  -9.232  -3.261  1.00  1.00           N
ATOM    466  CA  ASP C  15      -2.951  -9.011  -3.530  1.00  1.00           C
ATOM    467  CB  ASP C  15      -2.532  -9.405  -4.961  1.00  1.00           C
ATOM    468  CG  ASP C  15      -1.010  -9.402  -5.063  1.00  1.00           C
ATOM    469  OD1 ASP C  15      -0.367  -8.481  -4.493  1.00  1.00           O
ATOM    470  OD2 ASP C  15      -0.470 -10.330  -5.724  1.00  1.00           O
ATOM    471  C   ASP C  15      -2.677  -7.535  -3.356  1.00  1.00           C
ATOM    472  O   ASP C  15      -2.974  -6.747  -4.254  1.00  1.00           O
ATOM    473  N   ILE C  16      -2.129  -7.103  -2.192  1.00  1.00           N
ATOM    474  CA  ILE C  16      -1.757  -5.714  -2.056  1.00  1.00           C
ATOM    475  CB  ILE C  16      -2.285  -5.033  -0.822  1.00  1.00           C
ATOM    476  CG1 ILE C  16      -1.776  -5.667   0.483  1.00  1.00           C
ATOM    477  CG2 ILE C  16      -3.818  -5.017  -0.946  1.00  1.00           C
ATOM    478  CD1 ILE C  16      -2.066  -4.791   1.700  1.00  1.00           C
ATOM    479  C   ILE C  16      -0.259  -5.682  -2.100  1.00  1.00           C
ATOM    480  O   ILE C  16       0.425  -5.954  -1.115  1.00  1.00           O
ATOM    481  N   GLU C  17       0.297  -5.372  -3.290  1.00  1.00           N
ATOM    482  CA  GLU C  17       1.723  -5.304  -3.427  1.00  1.00           C
ATOM    483  CB  GLU C  17       2.264  -5.974  -4.700  1.00  1.00           C
ATOM    484  CG  GLU C  17       3.786  -5.887  -4.833  1.00  1.00           C
ATOM    485  CD  GLU C  17       4.419  -6.709  -3.718  1.00  1.00           C
ATOM    486  OE1 GLU C  17       4.010  -7.887  -3.539  1.00  1.00           O
ATOM    487  OE2 GLU C  17       5.322  -6.166  -3.027  1.00  1.00           O
ATOM    488  C   GLU C  17       2.073  -3.852  -3.497  1.00  1.00           C
ATOM    489  O   GLU C  17       1.723  -3.168  -4.457  1.00  1.00           O
ATOM    490  N   VAL C  18       2.774  -3.330  -2.470  1.00  1.00           N
ATOM    491  CA  VAL C  18       3.108  -1.936  -2.511  1.00  1.00           C
ATOM    492  CB  VAL C  18       2.468  -1.140  -1.414  1.00  1.00           C
ATOM    493  CG1 VAL C  18       2.998   0.302  -1.494  1.00  1.00           C
ATOM    494  CG2 VAL C  18       0.940  -1.254  -1.550  1.00  1.00           C
ATOM    495  C   VAL C  18       4.586  -1.800  -2.335  1.00  1.00           C
ATOM    496  O   VAL C  18       5.157  -2.314  -1.376  1.00  1.00           O
ATOM    497  N   ASP C  19       5.251  -1.115  -3.284  1.00  1.00           N
ATOM    498  CA  ASP C  19       6.648  -0.815  -3.161  1.00  1.00           C
ATOM    499  CB  ASP C  19       7.489  -1.242  -4.379  1.00  1.00           C
ATOM    500  CG  ASP C  19       6.880  -0.600  -5.614  1.00  1.00           C
ATOM    501  OD1 ASP C  19       5.684  -0.895  -5.876  1.00  1.00           O
ATOM    502  OD2 ASP C  19       7.590   0.166  -6.318  1.00  1.00           O
ATOM    503  C   ASP C  19       6.701   0.655  -3.018  1.00  1.00           C
ATOM    504  O   ASP C  19       6.107   1.392  -3.803  1.00  1.00           O
ATOM    505  N   LEU C  20       7.415   1.122  -1.986  1.00  1.00           N
ATOM    506  CA  LEU C  20       7.402   2.522  -1.714  1.00  1.00           C
ATOM    507  CB  LEU C  20       7.429   2.867  -0.215  1.00  1.00           C
ATOM    508  CG  LEU C  20       6.274   2.248   0.592  1.00  1.00           C
ATOM    509  CD1 LEU C  20       6.216   2.839   2.007  1.00  1.00           C
ATOM    510  CD2 LEU C  20       4.935   2.324  -0.157  1.00  1.00           C
ATOM    511  C   LEU C  20       8.619   3.141  -2.307  1.00  1.00           C
ATOM    512  O   LEU C  20       8.939   2.910  -3.471  1.00  1.00           O
ATOM    513  N   LEU C  21       9.316   3.970  -1.497  1.00  1.00           N
ATOM    514  CA  LEU C  21      10.468   4.678  -1.971  1.00  1.00           C
ATOM    515  CB  LEU C  21      11.324   5.362  -0.891  1.00  1.00           C
ATOM    516  CG  LEU C  21      10.569   6.259   0.090  1.00  1.00           C
ATOM    517  CD1 LEU C  21       9.700   5.399   1.024  1.00  1.00           C
ATOM    518  CD2 LEU C  21      11.541   7.185   0.842  1.00  1.00           C
ATOM    519  C   LEU C  21      11.393   3.638  -2.505  1.00  1.00           C
ATOM    520  O   LEU C  21      11.647   2.629  -1.851  1.00  1.00           O
ATOM    521  N   LYS C  22      11.912   3.844  -3.728  1.00  1.00           N
ATOM    522  CA  LYS C  22      12.821   2.863  -4.227  1.00  1.00           C
ATOM    523  CB  LYS C  22      12.784   2.689  -5.756  1.00  1.00           C
ATOM    524  CG  LYS C  22      13.642   1.522  -6.259  1.00  1.00           C
ATOM    525  CD  LYS C  22      13.104   0.150  -5.851  1.00  1.00           C
ATOM    526  CE  LYS C  22      13.894  -1.025  -6.433  1.00  1.00           C
ATOM    527  NZ  LYS C  22      13.493  -1.272  -7.838  1.00  1.00           N
ATOM    528  C   LYS C  22      14.218   3.333  -3.847  1.00  1.00           C
ATOM    529  O   LYS C  22      15.101   3.334  -4.745  1.00  1.00           O
ATOM    530  OXT LYS C  22      14.422   3.701  -2.659  1.00  1.00           O
TER     531      LYS C  22 
ATOM    532  N   SER D   1       8.597  15.676  -1.023  1.00  1.00           N
ATOM    533  CA  SER D   1       7.433  15.292  -1.852  1.00  1.00           C
ATOM    534  CB  SER D   1       7.767  14.060  -2.711  1.00  1.00           C
ATOM    535  OG  SER D   1       8.809  14.362  -3.626  1.00  1.00           O
ATOM    536  C   SER D   1       6.264  14.960  -0.996  1.00  1.00           C
ATOM    537  O   SER D   1       6.287  15.131   0.221  1.00  1.00           O
ATOM    538  N   ASN D   2       5.193  14.481  -1.642  1.00  1.00           N
ATOM    539  CA  ASN D   2       4.000  14.130  -0.945  1.00  1.00           C
ATOM    540  CB  ASN D   2       2.828  15.059  -1.301  1.00  1.00           C
ATOM    541  CG  ASN D   2       1.637  14.721  -0.422  1.00  1.00           C
ATOM    542  OD1 ASN D   2       0.753  13.964  -0.818  1.00  1.00           O
ATOM    543  ND2 ASN D   2       1.611  15.294   0.812  1.00  1.00           N
ATOM    544  C   ASN D   2       3.661  12.768  -1.431  1.00  1.00           C
ATOM    545  O   ASN D   2       4.241  12.296  -2.407  1.00  1.00           O
ATOM    546  N   PHE D   3       2.715  12.089  -0.762  1.00  1.00           N
ATOM    547  CA  PHE D   3       2.456  10.758  -1.202  1.00  1.00           C
ATOM    548  CB  PHE D   3       3.270   9.673  -0.475  1.00  1.00           C
ATOM    549  CG  PHE D   3       4.615   9.604  -1.124  1.00  1.00           C
ATOM    550  CD1 PHE D   3       5.608  10.513  -0.834  1.00  1.00           C
ATOM    551  CD2 PHE D   3       4.887   8.606  -2.034  1.00  1.00           C
ATOM    552  CE1 PHE D   3       6.840  10.436  -1.443  1.00  1.00           C
ATOM    553  CE2 PHE D   3       6.116   8.521  -2.646  1.00  1.00           C
ATOM    554  CZ  PHE D   3       7.097   9.440  -2.355  1.00  1.00           C
ATOM    555  C   PHE D   3       1.013  10.400  -1.106  1.00  1.00           C
ATOM    556  O   PHE D   3       0.134  11.253  -1.189  1.00  1.00           O
ATOM    557  N   LEU D   4       0.748   9.086  -0.936  1.00  1.00           N
ATOM    558  CA  LEU D   4      -0.589   8.625  -1.127  1.00  1.00           C
ATOM    559  CB  LEU D   4      -0.688   7.549  -2.223  1.00  1.00           C
ATOM    560  CG  LEU D   4      -0.254   8.022  -3.620  1.00  1.00           C
ATOM    561  CD1 LEU D   4       1.237   8.380  -3.640  1.00  1.00           C
ATOM    562  CD2 LEU D   4      -0.613   6.988  -4.698  1.00  1.00           C
ATOM    563  C   LEU D   4      -1.286   8.036   0.037  1.00  1.00           C
ATOM    564  O   LEU D   4      -0.712   7.677   1.062  1.00  1.00           O
ATOM    565  N   ASN D   5      -2.620   7.986  -0.167  1.00  1.00           N
ATOM    566  CA  ASN D   5      -3.590   7.315   0.636  1.00  1.00           C
ATOM    567  CB  ASN D   5      -4.713   8.225   1.162  1.00  1.00           C
ATOM    568  CG  ASN D   5      -4.144   9.232   2.146  1.00  1.00           C
ATOM    569  OD1 ASN D   5      -4.542  10.397   2.161  1.00  1.00           O
ATOM    570  ND2 ASN D   5      -3.189   8.774   2.998  1.00  1.00           N
ATOM    571  C   ASN D   5      -4.262   6.423  -0.350  1.00  1.00           C
ATOM    572  O   ASN D   5      -4.926   6.900  -1.267  1.00  1.00           O
ATOM    573  N   CYS D   6      -4.089   5.099  -0.214  1.00  1.00           N
ATOM    574  CA  CYS D   6      -4.766   4.234  -1.129  1.00  1.00           C
ATOM    575  CB  CYS D   6      -3.871   3.108  -1.673  1.00  1.00           C
ATOM    576  SG  CYS D   6      -2.435   3.741  -2.592  1.00  1.00           S
ATOM    577  C   CYS D   6      -5.808   3.600  -0.299  1.00  1.00           C
ATOM    578  O   CYS D   6      -5.510   2.906   0.671  1.00  1.00           O
ATOM    579  N   TYR D   7      -7.079   3.835  -0.640  1.00  1.00           N
ATOM    580  CA  TYR D   7      -8.045   3.230   0.202  1.00  1.00           C
ATOM    581  CB  TYR D   7      -9.151   4.185   0.692  1.00  1.00           C
ATOM    582  CG  TYR D   7      -8.532   5.205   1.590  1.00  1.00           C
ATOM    583  CD1 TYR D   7      -8.009   6.370   1.074  1.00  1.00           C
ATOM    584  CD2 TYR D   7      -8.467   4.996   2.951  1.00  1.00           C
ATOM    585  CE1 TYR D   7      -7.440   7.313   1.898  1.00  1.00           C
ATOM    586  CE2 TYR D   7      -7.898   5.936   3.780  1.00  1.00           C
ATOM    587  CZ  TYR D   7      -7.386   7.098   3.255  1.00  1.00           C
ATOM    588  OH  TYR D   7      -6.802   8.064   4.103  1.00  1.00           O
ATOM    589  C   TYR D   7      -8.682   2.159  -0.571  1.00  1.00           C
ATOM    590  O   TYR D   7      -9.297   2.384  -1.613  1.00  1.00           O
ATOM    591  N   VAL D   8      -8.506   0.937  -0.067  1.00  1.00           N
ATOM    592  CA  VAL D   8      -9.144  -0.136  -0.723  1.00  1.00           C
ATOM    593  CB  VAL D   8      -8.232  -1.290  -1.019  1.00  1.00           C
ATOM    594  CG1 VAL D   8      -9.071  -2.432  -1.617  1.00  1.00           C
ATOM    595  CG2 VAL D   8      -7.102  -0.803  -1.940  1.00  1.00           C
ATOM    596  C   VAL D   8     -10.161  -0.634   0.230  1.00  1.00           C
ATOM    597  O   VAL D   8      -9.868  -0.877   1.400  1.00  1.00           O
ATOM    598  N   SER D   9     -11.408  -0.787  -0.235  1.00  1.00           N
ATOM    599  CA  SER D   9     -12.361  -1.271   0.703  1.00  1.00           C
ATOM    600  CB  SER D   9     -13.363  -0.198   1.150  1.00  1.00           C
ATOM    601  OG  SER D   9     -12.684   0.843   1.835  1.00  1.00           O
ATOM    602  C   SER D   9     -13.156  -2.341   0.032  1.00  1.00           C
ATOM    603  O   SER D   9     -13.651  -2.148  -1.077  1.00  1.00           O
ATOM    604  N   GLY D  10     -13.298  -3.505   0.694  1.00  1.00           N
ATOM    605  CA  GLY D  10     -14.082  -4.579   0.154  1.00  1.00           C
ATOM    606  C   GLY D  10     -13.214  -5.365  -0.756  1.00  1.00           C
ATOM    607  O   GLY D  10     -12.235  -4.852  -1.299  1.00  1.00           O
ATOM    608  N   PHE D  11     -13.565  -6.647  -0.954  1.00  1.00           N
ATOM    609  CA  PHE D  11     -12.781  -7.440  -1.841  1.00  1.00           C
ATOM    610  CB  PHE D  11     -11.510  -8.064  -1.231  1.00  1.00           C
ATOM    611  CG  PHE D  11     -10.469  -7.024  -0.989  1.00  1.00           C
ATOM    612  CD1 PHE D  11      -9.667  -6.561  -2.009  1.00  1.00           C
ATOM    613  CD2 PHE D  11     -10.274  -6.522   0.272  1.00  1.00           C
ATOM    614  CE1 PHE D  11      -8.702  -5.609  -1.771  1.00  1.00           C
ATOM    615  CE2 PHE D  11      -9.313  -5.573   0.522  1.00  1.00           C
ATOM    616  CZ  PHE D  11      -8.524  -5.109  -0.502  1.00  1.00           C
ATOM    617  C   PHE D  11     -13.588  -8.610  -2.305  1.00  1.00           C
ATOM    618  O   PHE D  11     -14.741  -8.818  -1.932  1.00  1.00           O
ATOM    619  N   HIS D  12     -12.922  -9.371  -3.184  1.00  1.00           N
ATOM    620  CA  HIS D  12     -13.234 -10.586  -3.874  1.00  1.00           C
ATOM    621  ND1 HIS D  12     -16.425 -10.905  -3.555  1.00  1.00           N
ATOM    622  CG  HIS D  12     -15.663 -10.042  -4.303  1.00  1.00           C
ATOM    623  CB  HIS D  12     -14.347 -10.404  -4.921  1.00  1.00           C
ATOM    624  NE2 HIS D  12     -17.529  -8.978  -3.613  1.00  1.00           N
ATOM    625  CD2 HIS D  12     -16.354  -8.864  -4.329  1.00  1.00           C
ATOM    626  CE1 HIS D  12     -17.532 -10.219  -3.164  1.00  1.00           C
ATOM    627  C   HIS D  12     -11.899 -10.705  -4.542  1.00  1.00           C
ATOM    628  O   HIS D  12     -10.930 -10.469  -3.831  1.00  1.00           O
ATOM    629  N   PRO D  13     -11.678 -11.017  -5.787  1.00  1.00           N
ATOM    630  CA  PRO D  13     -10.302 -10.961  -6.201  1.00  1.00           C
ATOM    631  CD  PRO D  13     -12.384 -12.081  -6.477  1.00  1.00           C
ATOM    632  CB  PRO D  13     -10.216 -11.759  -7.504  1.00  1.00           C
ATOM    633  CG  PRO D  13     -11.670 -12.144  -7.835  1.00  1.00           C
ATOM    634  C   PRO D  13      -9.844  -9.530  -6.280  1.00  1.00           C
ATOM    635  O   PRO D  13     -10.673  -8.662  -6.555  1.00  1.00           O
ATOM    636  N   SER D  14      -8.544  -9.250  -6.024  1.00  1.00           N
ATOM    637  CA  SER D  14      -8.099  -7.880  -6.050  1.00  1.00           C
ATOM    638  CB  SER D  14      -8.180  -7.186  -4.682  1.00  1.00           C
ATOM    639  OG  SER D  14      -7.270  -7.799  -3.780  1.00  1.00           O
ATOM    640  C   SER D  14      -6.677  -7.814  -6.474  1.00  1.00           C
ATOM    641  O   SER D  14      -5.973  -8.821  -6.522  1.00  1.00           O
ATOM    642  N   ASP D  15      -6.235  -6.592  -6.830  1.00  1.00           N
ATOM    643  CA  ASP D  15      -4.880  -6.403  -7.241  1.00  1.00           C
ATOM    644  CB  ASP D  15      -4.699  -6.720  -8.736  1.00  1.00           C
ATOM    645  CG  ASP D  15      -3.221  -6.740  -9.082  1.00  1.00           C
ATOM    646  OD1 ASP D  15      -2.411  -6.215  -8.274  1.00  1.00           O
ATOM    647  OD2 ASP D  15      -2.888  -7.285 -10.169  1.00  1.00           O
ATOM    648  C   ASP D  15      -4.553  -4.939  -7.043  1.00  1.00           C
ATOM    649  O   ASP D  15      -4.860  -4.125  -7.912  1.00  1.00           O
ATOM    650  N   ILE D  16      -3.934  -4.549  -5.900  1.00  1.00           N
ATOM    651  CA  ILE D  16      -3.553  -3.165  -5.735  1.00  1.00           C
ATOM    652  CB  ILE D  16      -3.993  -2.527  -4.438  1.00  1.00           C
ATOM    653  CG1 ILE D  16      -3.749  -1.010  -4.508  1.00  1.00           C
ATOM    654  CG2 ILE D  16      -3.330  -3.235  -3.244  1.00  1.00           C
ATOM    655  CD1 ILE D  16      -4.458  -0.221  -3.409  1.00  1.00           C
ATOM    656  C   ILE D  16      -2.049  -3.120  -5.866  1.00  1.00           C
ATOM    657  O   ILE D  16      -1.327  -3.696  -5.052  1.00  1.00           O
ATOM    658  N   GLU D  17      -1.532  -2.458  -6.930  1.00  1.00           N
ATOM    659  CA  GLU D  17      -0.108  -2.413  -7.166  1.00  1.00           C
ATOM    660  CB  GLU D  17       0.260  -3.056  -8.508  1.00  1.00           C
ATOM    661  CG  GLU D  17      -0.069  -4.550  -8.529  1.00  1.00           C
ATOM    662  CD  GLU D  17      -0.003  -5.053  -9.964  1.00  1.00           C
ATOM    663  OE1 GLU D  17      -0.941  -4.744 -10.746  1.00  1.00           O
ATOM    664  OE2 GLU D  17       0.985  -5.759 -10.297  1.00  1.00           O
ATOM    665  C   GLU D  17       0.317  -0.972  -7.181  1.00  1.00           C
ATOM    666  O   GLU D  17       0.135  -0.262  -8.169  1.00  1.00           O
ATOM    667  N   VAL D  18       0.886  -0.515  -6.048  1.00  1.00           N
ATOM    668  CA  VAL D  18       1.222   0.865  -5.817  1.00  1.00           C
ATOM    669  CB  VAL D  18       1.428   1.147  -4.361  1.00  1.00           C
ATOM    670  CG1 VAL D  18       1.894   2.605  -4.203  1.00  1.00           C
ATOM    671  CG2 VAL D  18       0.121   0.826  -3.621  1.00  1.00           C
ATOM    672  C   VAL D  18       2.414   1.476  -6.523  1.00  1.00           C
ATOM    673  O   VAL D  18       2.260   2.491  -7.201  1.00  1.00           O
ATOM    674  N   ASP D  19       3.634   0.909  -6.384  1.00  1.00           N
ATOM    675  CA  ASP D  19       4.838   1.470  -6.977  1.00  1.00           C
ATOM    676  CB  ASP D  19       5.014   1.115  -8.468  1.00  1.00           C
ATOM    677  CG  ASP D  19       6.398   1.560  -8.923  1.00  1.00           C
ATOM    678  OD1 ASP D  19       7.210   1.983  -8.057  1.00  1.00           O
ATOM    679  OD2 ASP D  19       6.659   1.484 -10.153  1.00  1.00           O
ATOM    680  C   ASP D  19       4.945   2.959  -6.857  1.00  1.00           C
ATOM    681  O   ASP D  19       4.663   3.685  -7.809  1.00  1.00           O
ATOM    682  N   LEU D  20       5.358   3.471  -5.680  1.00  1.00           N
ATOM    683  CA  LEU D  20       5.517   4.897  -5.605  1.00  1.00           C
ATOM    684  CB  LEU D  20       4.796   5.580  -4.419  1.00  1.00           C
ATOM    685  CG  LEU D  20       5.202   5.111  -3.004  1.00  1.00           C
ATOM    686  CD1 LEU D  20       4.857   3.626  -2.806  1.00  1.00           C
ATOM    687  CD2 LEU D  20       6.661   5.461  -2.650  1.00  1.00           C
ATOM    688  C   LEU D  20       6.973   5.283  -5.569  1.00  1.00           C
ATOM    689  O   LEU D  20       7.831   4.525  -5.121  1.00  1.00           O
ATOM    690  N   LEU D  21       7.257   6.502  -6.084  1.00  1.00           N
ATOM    691  CA  LEU D  21       8.540   7.157  -6.092  1.00  1.00           C
ATOM    692  CB  LEU D  21       8.898   7.750  -4.711  1.00  1.00           C
ATOM    693  CG  LEU D  21      10.019   8.814  -4.703  1.00  1.00           C
ATOM    694  CD1 LEU D  21      11.365   8.285  -5.224  1.00  1.00           C
ATOM    695  CD2 LEU D  21       9.549  10.092  -5.416  1.00  1.00           C
ATOM    696  C   LEU D  21       9.625   6.209  -6.533  1.00  1.00           C
ATOM    697  O   LEU D  21      10.439   5.763  -5.726  1.00  1.00           O
ATOM    698  N   LYS D  22       9.639   5.845  -7.834  1.00  1.00           N
ATOM    699  CA  LYS D  22      10.678   5.003  -8.373  1.00  1.00           C
ATOM    700  CB  LYS D  22      10.575   4.859  -9.899  1.00  1.00           C
ATOM    701  CG  LYS D  22      11.558   3.858 -10.503  1.00  1.00           C
ATOM    702  CD  LYS D  22      11.219   2.399 -10.190  1.00  1.00           C
ATOM    703  CE  LYS D  22      12.090   1.404 -10.957  1.00  1.00           C
ATOM    704  NZ  LYS D  22      11.687   0.021 -10.627  1.00  1.00           N
ATOM    705  C   LYS D  22      12.004   5.689  -8.069  1.00  1.00           C
ATOM    706  O   LYS D  22      12.839   5.084  -7.344  1.00  1.00           O
ATOM    707  OXT LYS D  22      12.201   6.831  -8.566  1.00  1.00           O
TER     708      LYS D  22 
ATOM    709  N   SER E   1       5.115  17.596  -6.692  1.00  1.00           N
ATOM    710  CA  SER E   1       4.348  18.272  -5.621  1.00  1.00           C
ATOM    711  CB  SER E   1       3.423  19.352  -6.211  1.00  1.00           C
ATOM    712  OG  SER E   1       4.188  20.380  -6.827  1.00  1.00           O
ATOM    713  C   SER E   1       3.512  17.276  -4.897  1.00  1.00           C
ATOM    714  O   SER E   1       4.003  16.237  -4.460  1.00  1.00           O
ATOM    715  N   ASN E   2       2.213  17.573  -4.750  1.00  1.00           N
ATOM    716  CA  ASN E   2       1.342  16.683  -4.051  1.00  1.00           C
ATOM    717  CB  ASN E   2       0.050  17.377  -3.583  1.00  1.00           C
ATOM    718  CG  ASN E   2      -0.638  17.992  -4.801  1.00  1.00           C
ATOM    719  OD1 ASN E   2      -0.007  18.665  -5.614  1.00  1.00           O
ATOM    720  ND2 ASN E   2      -1.973  17.765  -4.931  1.00  1.00           N
ATOM    721  C   ASN E   2       0.974  15.553  -4.942  1.00  1.00           C
ATOM    722  O   ASN E   2       0.997  15.674  -6.166  1.00  1.00           O
ATOM    723  N   PHE E   3       0.632  14.407  -4.321  1.00  1.00           N
ATOM    724  CA  PHE E   3       0.272  13.262  -5.091  1.00  1.00           C
ATOM    725  CB  PHE E   3       1.307  12.131  -5.153  1.00  1.00           C
ATOM    726  CG  PHE E   3       2.260  12.569  -6.214  1.00  1.00           C
ATOM    727  CD1 PHE E   3       1.957  12.352  -7.541  1.00  1.00           C
ATOM    728  CD2 PHE E   3       3.432  13.216  -5.904  1.00  1.00           C
ATOM    729  CE1 PHE E   3       2.808  12.753  -8.544  1.00  1.00           C
ATOM    730  CE2 PHE E   3       4.287  13.621  -6.904  1.00  1.00           C
ATOM    731  CZ  PHE E   3       3.982  13.390  -8.225  1.00  1.00           C
ATOM    732  C   PHE E   3      -1.064  12.725  -4.680  1.00  1.00           C
ATOM    733  O   PHE E   3      -1.847  13.398  -4.010  1.00  1.00           O
ATOM    734  N   LEU E   4      -1.344  11.480  -5.110  1.00  1.00           N
ATOM    735  CA  LEU E   4      -2.655  10.904  -5.093  1.00  1.00           C
ATOM    736  CB  LEU E   4      -2.871   9.805  -6.153  1.00  1.00           C
ATOM    737  CG  LEU E   4      -2.818  10.281  -7.614  1.00  1.00           C
ATOM    738  CD1 LEU E   4      -1.390  10.669  -8.023  1.00  1.00           C
ATOM    739  CD2 LEU E   4      -3.462   9.251  -8.556  1.00  1.00           C
ATOM    740  C   LEU E   4      -3.190  10.311  -3.841  1.00  1.00           C
ATOM    741  O   LEU E   4      -2.487   9.973  -2.890  1.00  1.00           O
ATOM    742  N   ASN E   5      -4.539  10.215  -3.880  1.00  1.00           N
ATOM    743  CA  ASN E   5      -5.378   9.542  -2.942  1.00  1.00           C
ATOM    744  CB  ASN E   5      -6.293  10.491  -2.151  1.00  1.00           C
ATOM    745  CG  ASN E   5      -5.395  11.300  -1.223  1.00  1.00           C
ATOM    746  OD1 ASN E   5      -4.309  10.855  -0.850  1.00  1.00           O
ATOM    747  ND2 ASN E   5      -5.851  12.521  -0.835  1.00  1.00           N
ATOM    748  C   ASN E   5      -6.243   8.625  -3.767  1.00  1.00           C
ATOM    749  O   ASN E   5      -7.172   9.081  -4.434  1.00  1.00           O
ATOM    750  N   CYS E   6      -5.961   7.302  -3.749  1.00  1.00           N
ATOM    751  CA  CYS E   6      -6.751   6.375  -4.523  1.00  1.00           C
ATOM    752  CB  CYS E   6      -6.018   5.076  -4.897  1.00  1.00           C
ATOM    753  SG  CYS E   6      -4.617   5.353  -6.017  1.00  1.00           S
ATOM    754  C   CYS E   6      -7.903   5.985  -3.668  1.00  1.00           C
ATOM    755  O   CYS E   6      -7.729   5.513  -2.546  1.00  1.00           O
ATOM    756  N   TYR E   7      -9.128   6.208  -4.173  1.00  1.00           N
ATOM    757  CA  TYR E   7     -10.282   5.793  -3.440  1.00  1.00           C
ATOM    758  CB  TYR E   7     -11.321   6.900  -3.189  1.00  1.00           C
ATOM    759  CG  TYR E   7     -10.853   7.766  -2.069  1.00  1.00           C
ATOM    760  CD1 TYR E   7     -10.003   8.829  -2.277  1.00  1.00           C
ATOM    761  CD2 TYR E   7     -11.289   7.501  -0.791  1.00  1.00           C
ATOM    762  CE1 TYR E   7      -9.594   9.612  -1.222  1.00  1.00           C
ATOM    763  CE2 TYR E   7     -10.882   8.279   0.265  1.00  1.00           C
ATOM    764  CZ  TYR E   7     -10.034   9.337   0.050  1.00  1.00           C
ATOM    765  OH  TYR E   7      -9.621  10.136   1.138  1.00  1.00           O
ATOM    766  C   TYR E   7     -10.946   4.756  -4.243  1.00  1.00           C
ATOM    767  O   TYR E   7     -11.424   5.000  -5.348  1.00  1.00           O
ATOM    768  N   VAL E   8     -10.957   3.539  -3.696  1.00  1.00           N
ATOM    769  CA  VAL E   8     -11.641   2.516  -4.391  1.00  1.00           C
ATOM    770  CB  VAL E   8     -10.714   1.521  -5.006  1.00  1.00           C
ATOM    771  CG1 VAL E   8      -9.832   0.936  -3.892  1.00  1.00           C
ATOM    772  CG2 VAL E   8     -11.551   0.513  -5.813  1.00  1.00           C
ATOM    773  C   VAL E   8     -12.526   1.869  -3.395  1.00  1.00           C
ATOM    774  O   VAL E   8     -12.074   1.365  -2.369  1.00  1.00           O
ATOM    775  N   SER E   9     -13.838   1.894  -3.672  1.00  1.00           N
ATOM    776  CA  SER E   9     -14.734   1.293  -2.747  1.00  1.00           C
ATOM    777  CB  SER E   9     -15.690   2.284  -2.061  1.00  1.00           C
ATOM    778  OG  SER E   9     -14.960   3.170  -1.226  1.00  1.00           O
ATOM    779  C   SER E   9     -15.561   0.333  -3.513  1.00  1.00           C
ATOM    780  O   SER E   9     -15.944   0.582  -4.655  1.00  1.00           O
ATOM    781  N   GLY E  10     -15.827  -0.826  -2.898  1.00  1.00           N
ATOM    782  CA  GLY E  10     -16.615  -1.794  -3.577  1.00  1.00           C
ATOM    783  C   GLY E  10     -15.665  -2.481  -4.482  1.00  1.00           C
ATOM    784  O   GLY E  10     -14.898  -1.836  -5.198  1.00  1.00           O
ATOM    785  N   PHE E  11     -15.694  -3.818  -4.485  1.00  1.00           N
ATOM    786  CA  PHE E  11     -14.780  -4.488  -5.345  1.00  1.00           C
ATOM    787  CB  PHE E  11     -13.499  -4.996  -4.669  1.00  1.00           C
ATOM    788  CG  PHE E  11     -12.531  -3.882  -4.518  1.00  1.00           C
ATOM    789  CD1 PHE E  11     -12.581  -3.038  -3.437  1.00  1.00           C
ATOM    790  CD2 PHE E  11     -11.559  -3.703  -5.474  1.00  1.00           C
ATOM    791  CE1 PHE E  11     -11.671  -2.018  -3.311  1.00  1.00           C
ATOM    792  CE2 PHE E  11     -10.643  -2.688  -5.359  1.00  1.00           C
ATOM    793  CZ  PHE E  11     -10.705  -1.849  -4.274  1.00  1.00           C
ATOM    794  C   PHE E  11     -15.426  -5.722  -5.871  1.00  1.00           C
ATOM    795  O   PHE E  11     -16.454  -6.193  -5.384  1.00  1.00           O
ATOM    796  N   HIS E  12     -14.775  -6.235  -6.922  1.00  1.00           N
ATOM    797  CA  HIS E  12     -15.013  -7.424  -7.675  1.00  1.00           C
ATOM    798  ND1 HIS E  12     -17.632  -5.357  -8.148  1.00  1.00           N
ATOM    799  CG  HIS E  12     -17.337  -6.684  -8.367  1.00  1.00           C
ATOM    800  CB  HIS E  12     -15.999  -7.176  -8.832  1.00  1.00           C
ATOM    801  NE2 HIS E  12     -19.466  -6.506  -7.641  1.00  1.00           N
ATOM    802  CD2 HIS E  12     -18.470  -7.372  -8.055  1.00  1.00           C
ATOM    803  CE1 HIS E  12     -18.917  -5.306  -7.715  1.00  1.00           C
ATOM    804  C   HIS E  12     -13.629  -7.587  -8.227  1.00  1.00           C
ATOM    805  O   HIS E  12     -12.691  -7.366  -7.462  1.00  1.00           O
ATOM    806  N   PRO E  13     -13.370  -7.949  -9.454  1.00  1.00           N
ATOM    807  CA  PRO E  13     -11.988  -7.887  -9.838  1.00  1.00           C
ATOM    808  CD  PRO E  13     -14.035  -9.067 -10.105  1.00  1.00           C
ATOM    809  CB  PRO E  13     -11.846  -8.754 -11.095  1.00  1.00           C
ATOM    810  CG  PRO E  13     -13.285  -9.186 -11.440  1.00  1.00           C
ATOM    811  C   PRO E  13     -11.578  -6.448  -9.990  1.00  1.00           C
ATOM    812  O   PRO E  13     -12.415  -5.638 -10.382  1.00  1.00           O
ATOM    813  N   SER E  14     -10.312  -6.091  -9.665  1.00  1.00           N
ATOM    814  CA  SER E  14      -9.923  -4.711  -9.795  1.00  1.00           C
ATOM    815  CB  SER E  14     -10.241  -3.856  -8.555  1.00  1.00           C
ATOM    816  OG  SER E  14      -9.821  -2.517  -8.768  1.00  1.00           O
ATOM    817  C   SER E  14      -8.452  -4.615 -10.038  1.00  1.00           C
ATOM    818  O   SER E  14      -7.691  -5.520  -9.704  1.00  1.00           O
ATOM    819  N   ASP E  15      -8.031  -3.494 -10.668  1.00  1.00           N
ATOM    820  CA  ASP E  15      -6.637  -3.267 -10.914  1.00  1.00           C
ATOM    821  CB  ASP E  15      -6.218  -3.543 -12.368  1.00  1.00           C
ATOM    822  CG  ASP E  15      -6.371  -5.034 -12.631  1.00  1.00           C
ATOM    823  OD1 ASP E  15      -7.538  -5.496 -12.742  1.00  1.00           O
ATOM    824  OD2 ASP E  15      -5.324  -5.728 -12.723  1.00  1.00           O
ATOM    825  C   ASP E  15      -6.364  -1.806 -10.667  1.00  1.00           C
ATOM    826  O   ASP E  15      -6.680  -0.968 -11.511  1.00  1.00           O
ATOM    827  N   ILE E  16      -5.785  -1.455  -9.496  1.00  1.00           N
ATOM    828  CA  ILE E  16      -5.503  -0.080  -9.150  1.00  1.00           C
ATOM    829  CB  ILE E  16      -5.083   0.087  -7.711  1.00  1.00           C
ATOM    830  CG1 ILE E  16      -4.975   1.581  -7.358  1.00  1.00           C
ATOM    831  CG2 ILE E  16      -3.797  -0.716  -7.464  1.00  1.00           C
ATOM    832  CD1 ILE E  16      -4.879   1.847  -5.856  1.00  1.00           C
ATOM    833  C   ILE E  16      -4.417   0.503 -10.016  1.00  1.00           C
ATOM    834  O   ILE E  16      -4.592   1.591 -10.562  1.00  1.00           O
ATOM    835  N   GLU E  17      -3.297  -0.232 -10.200  1.00  1.00           N
ATOM    836  CA  GLU E  17      -2.098   0.190 -10.890  1.00  1.00           C
ATOM    837  CB  GLU E  17      -2.152  -0.026 -12.415  1.00  1.00           C
ATOM    838  CG  GLU E  17      -0.800   0.135 -13.109  1.00  1.00           C
ATOM    839  CD  GLU E  17       0.011  -1.114 -12.807  1.00  1.00           C
ATOM    840  OE1 GLU E  17      -0.410  -2.209 -13.268  1.00  1.00           O
ATOM    841  OE2 GLU E  17       1.054  -0.996 -12.109  1.00  1.00           O
ATOM    842  C   GLU E  17      -1.812   1.643 -10.623  1.00  1.00           C
ATOM    843  O   GLU E  17      -2.358   2.541 -11.263  1.00  1.00           O
ATOM    844  N   VAL E  18      -0.886   1.905  -9.673  1.00  1.00           N
ATOM    845  CA  VAL E  18      -0.504   3.244  -9.312  1.00  1.00           C
ATOM    846  CB  VAL E  18      -0.488   3.468  -7.825  1.00  1.00           C
ATOM    847  CG1 VAL E  18      -0.039   4.912  -7.545  1.00  1.00           C
ATOM    848  CG2 VAL E  18      -1.873   3.120  -7.256  1.00  1.00           C
ATOM    849  C   VAL E  18       0.913   3.406  -9.764  1.00  1.00           C
ATOM    850  O   VAL E  18       1.719   2.482  -9.673  1.00  1.00           O
ATOM    851  N   ASP E  19       1.230   4.579 -10.330  1.00  1.00           N
ATOM    852  CA  ASP E  19       2.583   4.910 -10.664  1.00  1.00           C
ATOM    853  CB  ASP E  19       2.862   5.026 -12.173  1.00  1.00           C
ATOM    854  CG  ASP E  19       2.795   3.647 -12.807  1.00  1.00           C
ATOM    855  OD1 ASP E  19       2.606   2.653 -12.057  1.00  1.00           O
ATOM    856  OD2 ASP E  19       2.937   3.570 -14.057  1.00  1.00           O
ATOM    857  C   ASP E  19       2.718   6.285 -10.138  1.00  1.00           C
ATOM    858  O   ASP E  19       1.786   7.084 -10.229  1.00  1.00           O
ATOM    859  N   LEU E  20       3.870   6.602  -9.547  1.00  1.00           N
ATOM    860  CA  LEU E  20       3.972   7.919  -9.024  1.00  1.00           C
ATOM    861  CB  LEU E  20       4.237   7.917  -7.505  1.00  1.00           C
ATOM    862  CG  LEU E  20       3.907   9.248  -6.812  1.00  1.00           C
ATOM    863  CD1 LEU E  20       2.397   9.519  -6.899  1.00  1.00           C
ATOM    864  CD2 LEU E  20       4.407   9.274  -5.359  1.00  1.00           C
ATOM    865  C   LEU E  20       5.141   8.512  -9.737  1.00  1.00           C
ATOM    866  O   LEU E  20       5.397   8.179 -10.894  1.00  1.00           O
ATOM    867  N   LEU E  21       5.888   9.418  -9.086  1.00  1.00           N
ATOM    868  CA  LEU E  21       6.996   9.974  -9.797  1.00  1.00           C
ATOM    869  CB  LEU E  21       7.794  11.030  -9.010  1.00  1.00           C
ATOM    870  CG  LEU E  21       7.036  12.345  -8.750  1.00  1.00           C
ATOM    871  CD1 LEU E  21       7.912  13.346  -7.977  1.00  1.00           C
ATOM    872  CD2 LEU E  21       6.484  12.926 -10.061  1.00  1.00           C
ATOM    873  C   LEU E  21       7.952   8.875 -10.130  1.00  1.00           C
ATOM    874  O   LEU E  21       8.174   7.970  -9.327  1.00  1.00           O
ATOM    875  N   LYS E  22       8.515   8.918 -11.358  1.00  1.00           N
ATOM    876  CA  LYS E  22       9.498   7.945 -11.731  1.00  1.00           C
ATOM    877  CB  LYS E  22       9.356   7.372 -13.151  1.00  1.00           C
ATOM    878  CG  LYS E  22      10.278   6.168 -13.354  1.00  1.00           C
ATOM    879  CD  LYS E  22       9.980   5.325 -14.596  1.00  1.00           C
ATOM    880  CE  LYS E  22      10.823   4.048 -14.657  1.00  1.00           C
ATOM    881  NZ  LYS E  22      10.586   3.336 -15.932  1.00  1.00           N
ATOM    882  C   LYS E  22      10.860   8.621 -11.635  1.00  1.00           C
ATOM    883  O   LYS E  22      10.913   9.785 -11.155  1.00  1.00           O
ATOM    884  OXT LYS E  22      11.869   7.981 -12.034  1.00  1.00           O
TER     885      LYS E  22 
END
