# Supplementary material for: Integrative modeling of diverse protein-peptide systems using CABS-dock
Source: PLoS Comput Biol. 2023 Jul 5;19(7):e1011275. doi: 10.1371/journal.pcbi.1011275 (PMC10351741; doi:10.1371/journal.pcbi.1011275)
Supplement: S1 File — Files in pdb format containing atomic coordinates of the structures obtained in this study: the highest-scored amyloid models and 10 examples of the docked peptide for each enzyme-substrate complex. (ZIP) [file pcbi.1011275.s006.zip › protofilament_2e8d _models/2e8d_best_top10pcae.pdb]

EXPDTA    THEORETICAL MODEL, MODELLER 10.4 2023/04/05 17:15:33
ATOM      1  N   SER A   1     -15.340   6.704 -10.844  1.00  1.00           N
ATOM      2  CA  SER A   1     -14.367   6.055  -9.944  1.00  1.00           C
ATOM      3  CB  SER A   1     -14.322   6.778  -8.587  1.00  1.00           C
ATOM      4  OG  SER A   1     -13.819   8.097  -8.743  1.00  1.00           O
ATOM      5  C   SER A   1     -14.720   4.627  -9.720  1.00  1.00           C
ATOM      6  O   SER A   1     -15.718   4.131 -10.239  1.00  1.00           O
ATOM      7  N   ASN A   2     -13.878   3.928  -8.941  1.00  1.00           N
ATOM      8  CA  ASN A   2     -14.089   2.540  -8.688  1.00  1.00           C
ATOM      9  CB  ASN A   2     -13.195   1.619  -9.538  1.00  1.00           C
ATOM     10  CG  ASN A   2     -13.712   1.687 -10.972  1.00  1.00           C
ATOM     11  OD1 ASN A   2     -14.912   1.825 -11.203  1.00  1.00           O
ATOM     12  ND2 ASN A   2     -12.787   1.583 -11.964  1.00  1.00           N
ATOM     13  C   ASN A   2     -13.801   2.332  -7.244  1.00  1.00           C
ATOM     14  O   ASN A   2     -14.070   3.202  -6.419  1.00  1.00           O
ATOM     15  N   PHE A   3     -13.300   1.140  -6.885  1.00  1.00           N
ATOM     16  CA  PHE A   3     -13.000   0.919  -5.506  1.00  1.00           C
ATOM     17  CB  PHE A   3     -14.163   0.332  -4.692  1.00  1.00           C
ATOM     18  CG  PHE A   3     -15.246   1.354  -4.677  1.00  1.00           C
ATOM     19  CD1 PHE A   3     -15.222   2.385  -3.766  1.00  1.00           C
ATOM     20  CD2 PHE A   3     -16.269   1.294  -5.592  1.00  1.00           C
ATOM     21  CE1 PHE A   3     -16.223   3.327  -3.752  1.00  1.00           C
ATOM     22  CE2 PHE A   3     -17.271   2.235  -5.578  1.00  1.00           C
ATOM     23  CZ  PHE A   3     -17.249   3.257  -4.662  1.00  1.00           C
ATOM     24  C   PHE A   3     -11.880  -0.049  -5.446  1.00  1.00           C
ATOM     25  O   PHE A   3     -11.110  -0.188  -6.394  1.00  1.00           O
ATOM     26  N   LEU A   4     -11.746  -0.748  -4.307  1.00  1.00           N
ATOM     27  CA  LEU A   4     -10.564  -1.529  -4.241  1.00  1.00           C
ATOM     28  CB  LEU A   4      -9.606  -1.113  -3.107  1.00  1.00           C
ATOM     29  CG  LEU A   4      -9.973  -1.661  -1.711  1.00  1.00           C
ATOM     30  CD1 LEU A   4      -8.984  -1.173  -0.641  1.00  1.00           C
ATOM     31  CD2 LEU A   4     -11.435  -1.367  -1.343  1.00  1.00           C
ATOM     32  C   LEU A   4     -10.809  -2.973  -4.059  1.00  1.00           C
ATOM     33  O   LEU A   4     -11.879  -3.418  -3.650  1.00  1.00           O
ATOM     34  N   ASN A   5      -9.760  -3.735  -4.410  1.00  1.00           N
ATOM     35  CA  ASN A   5      -9.737  -5.145  -4.232  1.00  1.00           C
ATOM     36  CB  ASN A   5      -9.479  -5.916  -5.542  1.00  1.00           C
ATOM     37  CG  ASN A   5     -10.605  -5.635  -6.530  1.00  1.00           C
ATOM     38  OD1 ASN A   5     -11.594  -6.362  -6.590  1.00  1.00           O
ATOM     39  ND2 ASN A   5     -10.450  -4.551  -7.336  1.00  1.00           N
ATOM     40  C   ASN A   5      -8.537  -5.403  -3.375  1.00  1.00           C
ATOM     41  O   ASN A   5      -7.438  -4.951  -3.696  1.00  1.00           O
ATOM     42  N   CYS A   6      -8.701  -6.109  -2.240  1.00  1.00           N
ATOM     43  CA  CYS A   6      -7.533  -6.412  -1.460  1.00  1.00           C
ATOM     44  CB  CYS A   6      -7.646  -6.021   0.030  1.00  1.00           C
ATOM     45  SG  CYS A   6      -9.084  -6.736   0.883  1.00  1.00           S
ATOM     46  C   CYS A   6      -7.335  -7.898  -1.581  1.00  1.00           C
ATOM     47  O   CYS A   6      -7.998  -8.686  -0.907  1.00  1.00           O
ATOM     48  N   TYR A   7      -6.423  -8.332  -2.477  1.00  1.00           N
ATOM     49  CA  TYR A   7      -6.190  -9.743  -2.612  1.00  1.00           C
ATOM     50  CB  TYR A   7      -5.453 -10.182  -3.893  1.00  1.00           C
ATOM     51  CG  TYR A   7      -6.316 -10.194  -5.106  1.00  1.00           C
ATOM     52  CD1 TYR A   7      -6.458  -9.093  -5.922  1.00  1.00           C
ATOM     53  CD2 TYR A   7      -6.976 -11.354  -5.432  1.00  1.00           C
ATOM     54  CE1 TYR A   7      -7.250  -9.159  -7.046  1.00  1.00           C
ATOM     55  CE2 TYR A   7      -7.766 -11.426  -6.550  1.00  1.00           C
ATOM     56  CZ  TYR A   7      -7.911 -10.326  -7.358  1.00  1.00           C
ATOM     57  OH  TYR A   7      -8.725 -10.408  -8.508  1.00  1.00           O
ATOM     58  C   TYR A   7      -5.267 -10.128  -1.532  1.00  1.00           C
ATOM     59  O   TYR A   7      -4.216  -9.515  -1.355  1.00  1.00           O
ATOM     60  N   VAL A   8      -5.646 -11.156  -0.762  1.00  1.00           N
ATOM     61  CA  VAL A   8      -4.730 -11.573   0.237  1.00  1.00           C
ATOM     62  CB  VAL A   8      -5.082 -11.102   1.616  1.00  1.00           C
ATOM     63  CG1 VAL A   8      -4.967  -9.569   1.629  1.00  1.00           C
ATOM     64  CG2 VAL A   8      -6.484 -11.617   1.983  1.00  1.00           C
ATOM     65  C   VAL A   8      -4.673 -13.053   0.232  1.00  1.00           C
ATOM     66  O   VAL A   8      -5.645 -13.733  -0.093  1.00  1.00           O
ATOM     67  N   SER A   9      -3.493 -13.594   0.575  1.00  1.00           N
ATOM     68  CA  SER A   9      -3.389 -15.016   0.604  1.00  1.00           C
ATOM     69  CB  SER A   9      -2.725 -15.623  -0.644  1.00  1.00           C
ATOM     70  OG  SER A   9      -2.630 -17.034  -0.510  1.00  1.00           O
ATOM     71  C   SER A   9      -2.541 -15.405   1.764  1.00  1.00           C
ATOM     72  O   SER A   9      -1.693 -14.640   2.222  1.00  1.00           O
ATOM     73  N   GLY A  10      -2.794 -16.611   2.296  1.00  1.00           N
ATOM     74  CA  GLY A  10      -1.990 -17.113   3.364  1.00  1.00           C
ATOM     75  C   GLY A  10      -2.329 -16.343   4.587  1.00  1.00           C
ATOM     76  O   GLY A  10      -2.976 -15.299   4.530  1.00  1.00           O
ATOM     77  N   PHE A  11      -1.880 -16.853   5.741  1.00  1.00           N
ATOM     78  CA  PHE A  11      -2.122 -16.168   6.966  1.00  1.00           C
ATOM     79  CB  PHE A  11      -3.610 -16.015   7.314  1.00  1.00           C
ATOM     80  CG  PHE A  11      -4.224 -17.371   7.343  1.00  1.00           C
ATOM     81  CD1 PHE A  11      -4.204 -18.137   8.485  1.00  1.00           C
ATOM     82  CD2 PHE A  11      -4.822 -17.877   6.211  1.00  1.00           C
ATOM     83  CE1 PHE A  11      -4.783 -19.384   8.492  1.00  1.00           C
ATOM     84  CE2 PHE A  11      -5.401 -19.124   6.214  1.00  1.00           C
ATOM     85  CZ  PHE A  11      -5.380 -19.881   7.358  1.00  1.00           C
ATOM     86  C   PHE A  11      -1.453 -16.967   8.038  1.00  1.00           C
ATOM     87  O   PHE A  11      -0.690 -17.893   7.763  1.00  1.00           O
ATOM     88  N   HIS A  12      -1.717 -16.584   9.297  1.00  1.00           N
ATOM     89  CA  HIS A  12      -1.169 -17.173  10.481  1.00  1.00           C
ATOM     90  ND1 HIS A  12       2.520 -18.037  11.129  1.00  1.00           N
ATOM     91  CG  HIS A  12       1.153 -17.946  11.256  1.00  1.00           C
ATOM     92  CB  HIS A  12       0.348 -16.908  10.536  1.00  1.00           C
ATOM     93  NE2 HIS A  12       1.899 -19.681  12.486  1.00  1.00           N
ATOM     94  CD2 HIS A  12       0.790 -18.959  12.090  1.00  1.00           C
ATOM     95  CE1 HIS A  12       2.915 -19.090  11.882  1.00  1.00           C
ATOM     96  C   HIS A  12      -1.879 -16.295  11.463  1.00  1.00           C
ATOM     97  O   HIS A  12      -3.072 -16.083  11.263  1.00  1.00           O
ATOM     98  N   PRO A  13      -1.313 -15.756  12.503  1.00  1.00           N
ATOM     99  CA  PRO A  13      -2.115 -14.787  13.195  1.00  1.00           C
ATOM    100  CD  PRO A  13      -0.484 -16.516  13.424  1.00  1.00           C
ATOM    101  CB  PRO A  13      -1.457 -14.591  14.555  1.00  1.00           C
ATOM    102  CG  PRO A  13      -0.803 -15.960  14.823  1.00  1.00           C
ATOM    103  C   PRO A  13      -2.165 -13.572  12.340  1.00  1.00           C
ATOM    104  O   PRO A  13      -1.158 -13.280  11.694  1.00  1.00           O
ATOM    105  N   SER A  14      -3.299 -12.840  12.291  1.00  1.00           N
ATOM    106  CA  SER A  14      -3.195 -11.729  11.399  1.00  1.00           C
ATOM    107  CB  SER A  14      -3.026 -12.178   9.936  1.00  1.00           C
ATOM    108  OG  SER A  14      -2.895 -11.064   9.065  1.00  1.00           O
ATOM    109  C   SER A  14      -4.370 -10.826  11.453  1.00  1.00           C
ATOM    110  O   SER A  14      -5.430 -11.168  11.972  1.00  1.00           O
ATOM    111  N   ASP A  15      -4.167  -9.610  10.902  1.00  1.00           N
ATOM    112  CA  ASP A  15      -5.205  -8.633  10.815  1.00  1.00           C
ATOM    113  CB  ASP A  15      -5.142  -7.553  11.908  1.00  1.00           C
ATOM    114  CG  ASP A  15      -6.470  -6.808  11.871  1.00  1.00           C
ATOM    115  OD1 ASP A  15      -7.380  -7.260  11.126  1.00  1.00           O
ATOM    116  OD2 ASP A  15      -6.591  -5.781  12.590  1.00  1.00           O
ATOM    117  C   ASP A  15      -5.087  -7.911   9.492  1.00  1.00           C
ATOM    118  O   ASP A  15      -3.988  -7.576   9.053  1.00  1.00           O
ATOM    119  N   ILE A  16      -6.228  -7.683   8.805  1.00  1.00           N
ATOM    120  CA  ILE A  16      -6.308  -6.927   7.577  1.00  1.00           C
ATOM    121  CB  ILE A  16      -6.952  -7.717   6.466  1.00  1.00           C
ATOM    122  CG1 ILE A  16      -7.052  -6.865   5.195  1.00  1.00           C
ATOM    123  CG2 ILE A  16      -8.280  -8.329   6.957  1.00  1.00           C
ATOM    124  CD1 ILE A  16      -7.531  -7.660   3.984  1.00  1.00           C
ATOM    125  C   ILE A  16      -7.199  -5.757   7.892  1.00  1.00           C
ATOM    126  O   ILE A  16      -8.368  -5.920   8.238  1.00  1.00           O
ATOM    127  N   GLU A  17      -6.676  -4.521   7.803  1.00  1.00           N
ATOM    128  CA  GLU A  17      -7.508  -3.403   8.151  1.00  1.00           C
ATOM    129  CB  GLU A  17      -6.997  -2.716   9.424  1.00  1.00           C
ATOM    130  CG  GLU A  17      -7.919  -1.656  10.019  1.00  1.00           C
ATOM    131  CD  GLU A  17      -7.356  -1.344  11.393  1.00  1.00           C
ATOM    132  OE1 GLU A  17      -6.596  -2.201  11.920  1.00  1.00           O
ATOM    133  OE2 GLU A  17      -7.666  -0.246  11.929  1.00  1.00           O
ATOM    134  C   GLU A  17      -7.439  -2.429   7.018  1.00  1.00           C
ATOM    135  O   GLU A  17      -6.380  -1.869   6.736  1.00  1.00           O
ATOM    136  N   VAL A  18      -8.585  -2.201   6.339  1.00  1.00           N
ATOM    137  CA  VAL A  18      -8.629  -1.295   5.222  1.00  1.00           C
ATOM    138  CB  VAL A  18      -9.058  -1.956   3.940  1.00  1.00           C
ATOM    139  CG1 VAL A  18     -10.463  -2.554   4.127  1.00  1.00           C
ATOM    140  CG2 VAL A  18      -8.994  -0.917   2.809  1.00  1.00           C
ATOM    141  C   VAL A  18      -9.639  -0.252   5.543  1.00  1.00           C
ATOM    142  O   VAL A  18     -10.755  -0.546   5.972  1.00  1.00           O
ATOM    143  N   ASP A  19      -9.245   1.019   5.387  1.00  1.00           N
ATOM    144  CA  ASP A  19     -10.198   2.070   5.520  1.00  1.00           C
ATOM    145  CB  ASP A  19      -9.665   3.305   6.277  1.00  1.00           C
ATOM    146  CG  ASP A  19      -9.498   2.936   7.746  1.00  1.00           C
ATOM    147  OD1 ASP A  19     -10.258   2.053   8.226  1.00  1.00           O
ATOM    148  OD2 ASP A  19      -8.610   3.540   8.409  1.00  1.00           O
ATOM    149  C   ASP A  19     -10.440   2.478   4.109  1.00  1.00           C
ATOM    150  O   ASP A  19      -9.511   2.505   3.303  1.00  1.00           O
ATOM    151  N   LEU A  20     -11.696   2.776   3.755  1.00  1.00           N
ATOM    152  CA  LEU A  20     -11.937   3.117   2.388  1.00  1.00           C
ATOM    153  CB  LEU A  20     -13.168   2.433   1.775  1.00  1.00           C
ATOM    154  CG  LEU A  20     -13.040   0.902   1.707  1.00  1.00           C
ATOM    155  CD1 LEU A  20     -14.204   0.264   0.931  1.00  1.00           C
ATOM    156  CD2 LEU A  20     -11.656   0.493   1.184  1.00  1.00           C
ATOM    157  C   LEU A  20     -12.195   4.581   2.324  1.00  1.00           C
ATOM    158  O   LEU A  20     -11.378   5.380   2.773  1.00  1.00           O
ATOM    159  N   LEU A  21     -13.360   4.963   1.765  1.00  1.00           N
ATOM    160  CA  LEU A  21     -13.642   6.346   1.507  1.00  1.00           C
ATOM    161  CB  LEU A  21     -14.950   6.559   0.730  1.00  1.00           C
ATOM    162  CG  LEU A  21     -14.861   5.907  -0.661  1.00  1.00           C
ATOM    163  CD1 LEU A  21     -16.100   6.199  -1.517  1.00  1.00           C
ATOM    164  CD2 LEU A  21     -13.531   6.258  -1.345  1.00  1.00           C
ATOM    165  C   LEU A  21     -13.630   7.157   2.762  1.00  1.00           C
ATOM    166  O   LEU A  21     -13.038   8.235   2.790  1.00  1.00           O
ATOM    167  N   LYS A  22     -14.255   6.677   3.849  1.00  1.00           N
ATOM    168  CA  LYS A  22     -14.205   7.469   5.042  1.00  1.00           C
ATOM    169  CB  LYS A  22     -15.587   7.701   5.671  1.00  1.00           C
ATOM    170  CG  LYS A  22     -15.546   8.597   6.905  1.00  1.00           C
ATOM    171  CD  LYS A  22     -15.212  10.054   6.585  1.00  1.00           C
ATOM    172  CE  LYS A  22     -16.435  10.894   6.214  1.00  1.00           C
ATOM    173  NZ  LYS A  22     -16.020  12.284   5.915  1.00  1.00           N
ATOM    174  C   LYS A  22     -13.395   6.653   6.039  1.00  1.00           C
ATOM    175  O   LYS A  22     -13.180   5.446   5.754  1.00  1.00           O
ATOM    176  OXT LYS A  22     -12.991   7.210   7.094  1.00  1.00           O
TER     177      LYS A  22 
ATOM    178  N   SER B   1     -12.278   5.248 -13.483  1.00  1.00           N
ATOM    179  CA  SER B   1     -10.924   5.161 -12.904  1.00  1.00           C
ATOM    180  CB  SER B   1     -10.503   6.537 -12.374  1.00  1.00           C
ATOM    181  OG  SER B   1     -11.339   6.916 -11.290  1.00  1.00           O
ATOM    182  C   SER B   1     -10.886   4.189 -11.784  1.00  1.00           C
ATOM    183  O   SER B   1     -11.892   3.937 -11.122  1.00  1.00           O
ATOM    184  N   ASN B   2      -9.700   3.617 -11.535  1.00  1.00           N
ATOM    185  CA  ASN B   2      -9.643   2.641 -10.504  1.00  1.00           C
ATOM    186  CB  ASN B   2      -8.786   1.404 -10.859  1.00  1.00           C
ATOM    187  CG  ASN B   2      -9.063   0.300  -9.839  1.00  1.00           C
ATOM    188  OD1 ASN B   2      -8.179  -0.476  -9.479  1.00  1.00           O
ATOM    189  ND2 ASN B   2     -10.335   0.220  -9.367  1.00  1.00           N
ATOM    190  C   ASN B   2      -9.061   3.266  -9.288  1.00  1.00           C
ATOM    191  O   ASN B   2      -8.423   4.317  -9.338  1.00  1.00           O
ATOM    192  N   PHE B   3      -9.315   2.611  -8.146  1.00  1.00           N
ATOM    193  CA  PHE B   3      -8.799   2.981  -6.867  1.00  1.00           C
ATOM    194  CB  PHE B   3      -9.775   2.719  -5.708  1.00  1.00           C
ATOM    195  CG  PHE B   3     -10.686   3.893  -5.640  1.00  1.00           C
ATOM    196  CD1 PHE B   3     -11.514   4.218  -6.690  1.00  1.00           C
ATOM    197  CD2 PHE B   3     -10.722   4.660  -4.500  1.00  1.00           C
ATOM    198  CE1 PHE B   3     -12.345   5.311  -6.608  1.00  1.00           C
ATOM    199  CE2 PHE B   3     -11.556   5.749  -4.413  1.00  1.00           C
ATOM    200  CZ  PHE B   3     -12.367   6.079  -5.471  1.00  1.00           C
ATOM    201  C   PHE B   3      -7.660   2.083  -6.683  1.00  1.00           C
ATOM    202  O   PHE B   3      -6.911   1.813  -7.621  1.00  1.00           O
ATOM    203  N   LEU B   4      -7.474   1.596  -5.458  1.00  1.00           N
ATOM    204  CA  LEU B   4      -6.298   0.825  -5.399  1.00  1.00           C
ATOM    205  CB  LEU B   4      -5.370   1.146  -4.211  1.00  1.00           C
ATOM    206  CG  LEU B   4      -5.963   0.979  -2.799  1.00  1.00           C
ATOM    207  CD1 LEU B   4      -6.344  -0.473  -2.465  1.00  1.00           C
ATOM    208  CD2 LEU B   4      -4.990   1.571  -1.773  1.00  1.00           C
ATOM    209  C   LEU B   4      -6.542  -0.619  -5.390  1.00  1.00           C
ATOM    210  O   LEU B   4      -7.591  -1.099  -4.968  1.00  1.00           O
ATOM    211  N   ASN B   5      -5.547  -1.351  -5.915  1.00  1.00           N
ATOM    212  CA  ASN B   5      -5.642  -2.752  -5.760  1.00  1.00           C
ATOM    213  CB  ASN B   5      -5.589  -3.591  -7.057  1.00  1.00           C
ATOM    214  CG  ASN B   5      -4.287  -3.356  -7.790  1.00  1.00           C
ATOM    215  OD1 ASN B   5      -3.328  -4.108  -7.636  1.00  1.00           O
ATOM    216  ND2 ASN B   5      -4.255  -2.284  -8.624  1.00  1.00           N
ATOM    217  C   ASN B   5      -4.526  -3.169  -4.834  1.00  1.00           C
ATOM    218  O   ASN B   5      -3.362  -3.238  -5.223  1.00  1.00           O
ATOM    219  N   CYS B   6      -4.859  -3.449  -3.555  1.00  1.00           N
ATOM    220  CA  CYS B   6      -3.882  -3.869  -2.580  1.00  1.00           C
ATOM    221  CB  CYS B   6      -4.383  -3.683  -1.136  1.00  1.00           C
ATOM    222  SG  CYS B   6      -3.200  -4.272   0.109  1.00  1.00           S
ATOM    223  C   CYS B   6      -3.640  -5.335  -2.813  1.00  1.00           C
ATOM    224  O   CYS B   6      -4.576  -6.130  -2.883  1.00  1.00           O
ATOM    225  N   TYR B   7      -2.360  -5.734  -2.945  1.00  1.00           N
ATOM    226  CA  TYR B   7      -2.009  -7.110  -3.189  1.00  1.00           C
ATOM    227  CB  TYR B   7      -1.217  -7.268  -4.499  1.00  1.00           C
ATOM    228  CG  TYR B   7      -0.799  -8.685  -4.666  1.00  1.00           C
ATOM    229  CD1 TYR B   7      -1.695  -9.635  -5.097  1.00  1.00           C
ATOM    230  CD2 TYR B   7       0.504  -9.044  -4.416  1.00  1.00           C
ATOM    231  CE1 TYR B   7      -1.290 -10.938  -5.254  1.00  1.00           C
ATOM    232  CE2 TYR B   7       0.915 -10.344  -4.571  1.00  1.00           C
ATOM    233  CZ  TYR B   7       0.013 -11.288  -4.992  1.00  1.00           C
ATOM    234  OH  TYR B   7       0.425 -12.626  -5.157  1.00  1.00           O
ATOM    235  C   TYR B   7      -1.159  -7.512  -2.062  1.00  1.00           C
ATOM    236  O   TYR B   7      -0.204  -6.825  -1.711  1.00  1.00           O
ATOM    237  N   VAL B   8      -1.516  -8.641  -1.450  1.00  1.00           N
ATOM    238  CA  VAL B   8      -0.799  -9.064  -0.303  1.00  1.00           C
ATOM    239  CB  VAL B   8      -1.615  -8.858   0.936  1.00  1.00           C
ATOM    240  CG1 VAL B   8      -0.955  -9.604   2.098  1.00  1.00           C
ATOM    241  CG2 VAL B   8      -1.784  -7.345   1.167  1.00  1.00           C
ATOM    242  C   VAL B   8      -0.601 -10.515  -0.424  1.00  1.00           C
ATOM    243  O   VAL B   8      -1.413 -11.207  -1.033  1.00  1.00           O
ATOM    244  N   SER B   9       0.507 -11.021   0.137  1.00  1.00           N
ATOM    245  CA  SER B   9       0.597 -12.433   0.064  1.00  1.00           C
ATOM    246  CB  SER B   9       1.039 -12.956  -1.310  1.00  1.00           C
ATOM    247  OG  SER B   9       1.105 -14.376  -1.297  1.00  1.00           O
ATOM    248  C   SER B   9       1.570 -12.943   1.067  1.00  1.00           C
ATOM    249  O   SER B   9       2.559 -12.291   1.397  1.00  1.00           O
ATOM    250  N   GLY B  10       1.264 -14.141   1.596  1.00  1.00           N
ATOM    251  CA  GLY B  10       2.169 -14.877   2.424  1.00  1.00           C
ATOM    252  C   GLY B  10       2.464 -14.226   3.730  1.00  1.00           C
ATOM    253  O   GLY B  10       3.622 -14.153   4.140  1.00  1.00           O
ATOM    254  N   PHE B  11       1.441 -13.726   4.434  1.00  1.00           N
ATOM    255  CA  PHE B  11       1.750 -13.170   5.712  1.00  1.00           C
ATOM    256  CB  PHE B  11       0.740 -12.120   6.213  1.00  1.00           C
ATOM    257  CG  PHE B  11       1.145 -10.790   5.663  1.00  1.00           C
ATOM    258  CD1 PHE B  11       0.976 -10.467   4.336  1.00  1.00           C
ATOM    259  CD2 PHE B  11       1.696  -9.847   6.503  1.00  1.00           C
ATOM    260  CE1 PHE B  11       1.364  -9.233   3.862  1.00  1.00           C
ATOM    261  CE2 PHE B  11       2.080  -8.613   6.032  1.00  1.00           C
ATOM    262  CZ  PHE B  11       1.916  -8.300   4.705  1.00  1.00           C
ATOM    263  C   PHE B  11       1.830 -14.249   6.741  1.00  1.00           C
ATOM    264  O   PHE B  11       1.185 -15.291   6.634  1.00  1.00           O
ATOM    265  N   HIS B  12       2.677 -14.004   7.761  1.00  1.00           N
ATOM    266  CA  HIS B  12       2.864 -14.843   8.902  1.00  1.00           C
ATOM    267  ND1 HIS B  12       5.562 -15.739   6.937  1.00  1.00           N
ATOM    268  CG  HIS B  12       4.854 -16.143   8.046  1.00  1.00           C
ATOM    269  CB  HIS B  12       4.348 -15.204   9.099  1.00  1.00           C
ATOM    270  NE2 HIS B  12       5.353 -17.948   6.786  1.00  1.00           N
ATOM    271  CD2 HIS B  12       4.733 -17.496   7.936  1.00  1.00           C
ATOM    272  CE1 HIS B  12       5.834 -16.857   6.219  1.00  1.00           C
ATOM    273  C   HIS B  12       2.217 -14.038  10.011  1.00  1.00           C
ATOM    274  O   HIS B  12       1.018 -13.810   9.865  1.00  1.00           O
ATOM    275  N   PRO B  13       2.799 -13.534  11.078  1.00  1.00           N
ATOM    276  CA  PRO B  13       1.919 -12.812  11.957  1.00  1.00           C
ATOM    277  CD  PRO B  13       3.754 -14.306  11.873  1.00  1.00           C
ATOM    278  CB  PRO B  13       2.585 -12.795  13.333  1.00  1.00           C
ATOM    279  CG  PRO B  13       3.410 -14.082  13.354  1.00  1.00           C
ATOM    280  C   PRO B  13       1.317 -11.491  11.641  1.00  1.00           C
ATOM    281  O   PRO B  13       0.508 -11.053  12.459  1.00  1.00           O
ATOM    282  N   SER B  14       1.604 -10.802  10.526  1.00  1.00           N
ATOM    283  CA  SER B  14       1.082  -9.490  10.734  1.00  1.00           C
ATOM    284  CB  SER B  14       2.161  -8.452  11.075  1.00  1.00           C
ATOM    285  OG  SER B  14       2.634  -8.663  12.397  1.00  1.00           O
ATOM    286  C   SER B  14       0.193  -8.886   9.719  1.00  1.00           C
ATOM    287  O   SER B  14      -0.202  -9.460   8.706  1.00  1.00           O
ATOM    288  N   ASP B  15      -0.137  -7.634  10.093  1.00  1.00           N
ATOM    289  CA  ASP B  15      -1.126  -6.770   9.551  1.00  1.00           C
ATOM    290  CB  ASP B  15      -1.600  -5.715  10.567  1.00  1.00           C
ATOM    291  CG  ASP B  15      -0.423  -4.808  10.903  1.00  1.00           C
ATOM    292  OD1 ASP B  15       0.724  -5.156  10.516  1.00  1.00           O
ATOM    293  OD2 ASP B  15      -0.658  -3.748  11.543  1.00  1.00           O
ATOM    294  C   ASP B  15      -0.766  -6.037   8.296  1.00  1.00           C
ATOM    295  O   ASP B  15       0.401  -5.790   7.997  1.00  1.00           O
ATOM    296  N   ILE B  16      -1.840  -5.701   7.532  1.00  1.00           N
ATOM    297  CA  ILE B  16      -1.848  -4.858   6.362  1.00  1.00           C
ATOM    298  CB  ILE B  16      -2.319  -5.554   5.109  1.00  1.00           C
ATOM    299  CG1 ILE B  16      -2.268  -4.604   3.896  1.00  1.00           C
ATOM    300  CG2 ILE B  16      -3.687  -6.203   5.375  1.00  1.00           C
ATOM    301  CD1 ILE B  16      -0.849  -4.193   3.493  1.00  1.00           C
ATOM    302  C   ILE B  16      -2.796  -3.730   6.701  1.00  1.00           C
ATOM    303  O   ILE B  16      -4.006  -3.917   6.829  1.00  1.00           O
ATOM    304  N   GLU B  17      -2.269  -2.503   6.887  1.00  1.00           N
ATOM    305  CA  GLU B  17      -3.144  -1.411   7.224  1.00  1.00           C
ATOM    306  CB  GLU B  17      -2.666  -0.603   8.442  1.00  1.00           C
ATOM    307  CG  GLU B  17      -2.683  -1.399   9.748  1.00  1.00           C
ATOM    308  CD  GLU B  17      -2.026  -0.537  10.817  1.00  1.00           C
ATOM    309  OE1 GLU B  17      -1.504   0.552  10.460  1.00  1.00           O
ATOM    310  OE2 GLU B  17      -2.032  -0.955  12.005  1.00  1.00           O
ATOM    311  C   GLU B  17      -3.148  -0.507   6.042  1.00  1.00           C
ATOM    312  O   GLU B  17      -2.106   0.014   5.644  1.00  1.00           O
ATOM    313  N   VAL B  18      -4.330  -0.313   5.431  1.00  1.00           N
ATOM    314  CA  VAL B  18      -4.361   0.537   4.285  1.00  1.00           C
ATOM    315  CB  VAL B  18      -4.539  -0.237   3.009  1.00  1.00           C
ATOM    316  CG1 VAL B  18      -4.624   0.735   1.820  1.00  1.00           C
ATOM    317  CG2 VAL B  18      -3.378  -1.241   2.910  1.00  1.00           C
ATOM    318  C   VAL B  18      -5.503   1.475   4.425  1.00  1.00           C
ATOM    319  O   VAL B  18      -6.654   1.067   4.573  1.00  1.00           O
ATOM    320  N   ASP B  19      -5.209   2.783   4.406  1.00  1.00           N
ATOM    321  CA  ASP B  19      -6.303   3.694   4.410  1.00  1.00           C
ATOM    322  CB  ASP B  19      -6.270   4.822   5.460  1.00  1.00           C
ATOM    323  CG  ASP B  19      -5.013   5.666   5.289  1.00  1.00           C
ATOM    324  OD1 ASP B  19      -3.981   5.286   5.901  1.00  1.00           O
ATOM    325  OD2 ASP B  19      -5.060   6.699   4.571  1.00  1.00           O
ATOM    326  C   ASP B  19      -6.300   4.329   3.086  1.00  1.00           C
ATOM    327  O   ASP B  19      -5.266   4.797   2.621  1.00  1.00           O
ATOM    328  N   LEU B  20      -7.474   4.358   2.447  1.00  1.00           N
ATOM    329  CA  LEU B  20      -7.546   4.894   1.132  1.00  1.00           C
ATOM    330  CB  LEU B  20      -8.701   4.323   0.292  1.00  1.00           C
ATOM    331  CG  LEU B  20      -8.712   2.788   0.158  1.00  1.00           C
ATOM    332  CD1 LEU B  20      -9.748   2.327  -0.877  1.00  1.00           C
ATOM    333  CD2 LEU B  20      -7.306   2.238  -0.087  1.00  1.00           C
ATOM    334  C   LEU B  20      -7.866   6.338   1.283  1.00  1.00           C
ATOM    335  O   LEU B  20      -7.328   7.033   2.142  1.00  1.00           O
ATOM    336  N   LEU B  21      -8.773   6.822   0.420  1.00  1.00           N
ATOM    337  CA  LEU B  21      -9.123   8.202   0.468  1.00  1.00           C
ATOM    338  CB  LEU B  21     -10.198   8.588  -0.575  1.00  1.00           C
ATOM    339  CG  LEU B  21     -10.459  10.103  -0.785  1.00  1.00           C
ATOM    340  CD1 LEU B  21     -11.564  10.310  -1.830  1.00  1.00           C
ATOM    341  CD2 LEU B  21     -10.743  10.875   0.513  1.00  1.00           C
ATOM    342  C   LEU B  21      -9.685   8.459   1.824  1.00  1.00           C
ATOM    343  O   LEU B  21     -10.533   7.714   2.307  1.00  1.00           O
ATOM    344  N   LYS B  22      -9.219   9.538   2.473  1.00  1.00           N
ATOM    345  CA  LYS B  22      -9.712   9.861   3.775  1.00  1.00           C
ATOM    346  CB  LYS B  22     -11.192  10.304   3.768  1.00  1.00           C
ATOM    347  CG  LYS B  22     -11.734  10.652   5.157  1.00  1.00           C
ATOM    348  CD  LYS B  22     -11.040  11.850   5.800  1.00  1.00           C
ATOM    349  CE  LYS B  22     -11.356  11.984   7.289  1.00  1.00           C
ATOM    350  NZ  LYS B  22     -11.043  10.712   7.976  1.00  1.00           N
ATOM    351  C   LYS B  22      -9.551   8.648   4.684  1.00  1.00           C
ATOM    352  O   LYS B  22      -8.389   8.195   4.876  1.00  1.00           O
ATOM    353  OXT LYS B  22     -10.591   8.152   5.192  1.00  1.00           O
TER     354      LYS B  22 
ATOM    355  N   SER C   1      -8.340   7.860 -13.784  1.00  1.00           N
ATOM    356  CA  SER C   1      -7.088   8.092 -13.031  1.00  1.00           C
ATOM    357  CB  SER C   1      -7.188   9.389 -12.211  1.00  1.00           C
ATOM    358  OG  SER C   1      -5.987   9.598 -11.484  1.00  1.00           O
ATOM    359  C   SER C   1      -6.762   6.970 -12.121  1.00  1.00           C
ATOM    360  O   SER C   1      -7.439   6.746 -11.119  1.00  1.00           O
ATOM    361  N   ASN C   2      -5.696   6.226 -12.460  1.00  1.00           N
ATOM    362  CA  ASN C   2      -5.340   5.128 -11.630  1.00  1.00           C
ATOM    363  CB  ASN C   2      -4.336   4.145 -12.266  1.00  1.00           C
ATOM    364  CG  ASN C   2      -4.445   2.800 -11.552  1.00  1.00           C
ATOM    365  OD1 ASN C   2      -3.688   1.869 -11.824  1.00  1.00           O
ATOM    366  ND2 ASN C   2      -5.436   2.681 -10.629  1.00  1.00           N
ATOM    367  C   ASN C   2      -4.709   5.710 -10.414  1.00  1.00           C
ATOM    368  O   ASN C   2      -4.098   6.777 -10.459  1.00  1.00           O
ATOM    369  N   PHE C   3      -4.855   5.003  -9.282  1.00  1.00           N
ATOM    370  CA  PHE C   3      -4.295   5.456  -8.050  1.00  1.00           C
ATOM    371  CB  PHE C   3      -5.258   5.463  -6.849  1.00  1.00           C
ATOM    372  CG  PHE C   3      -6.263   6.553  -7.044  1.00  1.00           C
ATOM    373  CD1 PHE C   3      -5.911   7.868  -6.833  1.00  1.00           C
ATOM    374  CD2 PHE C   3      -7.548   6.273  -7.452  1.00  1.00           C
ATOM    375  CE1 PHE C   3      -6.823   8.881  -7.013  1.00  1.00           C
ATOM    376  CE2 PHE C   3      -8.465   7.283  -7.630  1.00  1.00           C
ATOM    377  CZ  PHE C   3      -8.106   8.591  -7.410  1.00  1.00           C
ATOM    378  C   PHE C   3      -3.207   4.510  -7.721  1.00  1.00           C
ATOM    379  O   PHE C   3      -2.128   4.562  -8.307  1.00  1.00           O
ATOM    380  N   LEU C   4      -3.465   3.606  -6.765  1.00  1.00           N
ATOM    381  CA  LEU C   4      -2.359   2.819  -6.345  1.00  1.00           C
ATOM    382  CB  LEU C   4      -2.042   3.034  -4.852  1.00  1.00           C
ATOM    383  CG  LEU C   4      -1.568   4.461  -4.499  1.00  1.00           C
ATOM    384  CD1 LEU C   4      -2.620   5.520  -4.864  1.00  1.00           C
ATOM    385  CD2 LEU C   4      -1.145   4.565  -3.023  1.00  1.00           C
ATOM    386  C   LEU C   4      -2.510   1.362  -6.568  1.00  1.00           C
ATOM    387  O   LEU C   4      -3.590   0.776  -6.491  1.00  1.00           O
ATOM    388  N   ASN C   5      -1.355   0.750  -6.878  1.00  1.00           N
ATOM    389  CA  ASN C   5      -1.243  -0.662  -7.034  1.00  1.00           C
ATOM    390  CB  ASN C   5      -0.779  -1.082  -8.448  1.00  1.00           C
ATOM    391  CG  ASN C   5      -1.915  -0.819  -9.440  1.00  1.00           C
ATOM    392  OD1 ASN C   5      -2.091  -1.562 -10.404  1.00  1.00           O
ATOM    393  ND2 ASN C   5      -2.713   0.257  -9.203  1.00  1.00           N
ATOM    394  C   ASN C   5      -0.164  -1.072  -6.055  1.00  1.00           C
ATOM    395  O   ASN C   5       1.019  -0.874  -6.322  1.00  1.00           O
ATOM    396  N   CYS C   6      -0.513  -1.635  -4.875  1.00  1.00           N
ATOM    397  CA  CYS C   6       0.531  -2.032  -3.961  1.00  1.00           C
ATOM    398  CB  CYS C   6       0.226  -1.793  -2.467  1.00  1.00           C
ATOM    399  SG  CYS C   6      -1.095  -2.837  -1.804  1.00  1.00           S
ATOM    400  C   CYS C   6       0.741  -3.507  -4.183  1.00  1.00           C
ATOM    401  O   CYS C   6      -0.187  -4.309  -4.074  1.00  1.00           O
ATOM    402  N   TYR C   7       1.978  -3.894  -4.564  1.00  1.00           N
ATOM    403  CA  TYR C   7       2.321  -5.284  -4.721  1.00  1.00           C
ATOM    404  CB  TYR C   7       3.170  -5.630  -5.956  1.00  1.00           C
ATOM    405  CG  TYR C   7       2.338  -5.629  -7.188  1.00  1.00           C
ATOM    406  CD1 TYR C   7       1.920  -4.453  -7.762  1.00  1.00           C
ATOM    407  CD2 TYR C   7       2.001  -6.825  -7.781  1.00  1.00           C
ATOM    408  CE1 TYR C   7       1.161  -4.472  -8.910  1.00  1.00           C
ATOM    409  CE2 TYR C   7       1.245  -6.851  -8.927  1.00  1.00           C
ATOM    410  CZ  TYR C   7       0.825  -5.672  -9.494  1.00  1.00           C
ATOM    411  OH  TYR C   7       0.049  -5.693 -10.674  1.00  1.00           O
ATOM    412  C   TYR C   7       3.213  -5.575  -3.584  1.00  1.00           C
ATOM    413  O   TYR C   7       4.368  -5.154  -3.545  1.00  1.00           O
ATOM    414  N   VAL C   8       2.691  -6.304  -2.601  1.00  1.00           N
ATOM    415  CA  VAL C   8       3.571  -6.589  -1.531  1.00  1.00           C
ATOM    416  CB  VAL C   8       3.092  -6.086  -0.194  1.00  1.00           C
ATOM    417  CG1 VAL C   8       2.969  -4.555  -0.272  1.00  1.00           C
ATOM    418  CG2 VAL C   8       1.776  -6.787   0.182  1.00  1.00           C
ATOM    419  C   VAL C   8       3.640  -8.056  -1.444  1.00  1.00           C
ATOM    420  O   VAL C   8       2.623  -8.736  -1.554  1.00  1.00           O
ATOM    421  N   SER C   9       4.844  -8.609  -1.272  1.00  1.00           N
ATOM    422  CA  SER C   9       4.765 -10.021  -1.187  1.00  1.00           C
ATOM    423  CB  SER C   9       4.951 -10.733  -2.531  1.00  1.00           C
ATOM    424  OG  SER C   9       6.264 -10.515  -3.020  1.00  1.00           O
ATOM    425  C   SER C   9       5.786 -10.561  -0.246  1.00  1.00           C
ATOM    426  O   SER C   9       6.958 -10.188  -0.276  1.00  1.00           O
ATOM    427  N   GLY C  10       5.321 -11.468   0.633  1.00  1.00           N
ATOM    428  CA  GLY C  10       6.160 -12.163   1.553  1.00  1.00           C
ATOM    429  C   GLY C  10       6.387 -11.274   2.708  1.00  1.00           C
ATOM    430  O   GLY C  10       6.981 -10.206   2.586  1.00  1.00           O
ATOM    431  N   PHE C  11       5.914 -11.711   3.877  1.00  1.00           N
ATOM    432  CA  PHE C  11       6.142 -10.938   5.046  1.00  1.00           C
ATOM    433  CB  PHE C  11       5.005  -9.948   5.353  1.00  1.00           C
ATOM    434  CG  PHE C  11       5.070  -8.909   4.286  1.00  1.00           C
ATOM    435  CD1 PHE C  11       4.431  -9.102   3.080  1.00  1.00           C
ATOM    436  CD2 PHE C  11       5.786  -7.749   4.479  1.00  1.00           C
ATOM    437  CE1 PHE C  11       4.495  -8.151   2.089  1.00  1.00           C
ATOM    438  CE2 PHE C  11       5.853  -6.793   3.492  1.00  1.00           C
ATOM    439  CZ  PHE C  11       5.205  -6.992   2.297  1.00  1.00           C
ATOM    440  C   PHE C  11       6.218 -11.942   6.146  1.00  1.00           C
ATOM    441  O   PHE C  11       5.570 -12.984   6.085  1.00  1.00           O
ATOM    442  N   HIS C  12       7.048 -11.667   7.159  1.00  1.00           N
ATOM    443  CA  HIS C  12       7.150 -12.553   8.268  1.00  1.00           C
ATOM    444  ND1 HIS C  12       9.248 -15.474   7.952  1.00  1.00           N
ATOM    445  CG  HIS C  12       8.899 -14.216   7.521  1.00  1.00           C
ATOM    446  CB  HIS C  12       8.595 -13.083   8.451  1.00  1.00           C
ATOM    447  NE2 HIS C  12       9.188 -15.555   5.733  1.00  1.00           N
ATOM    448  CD2 HIS C  12       8.867 -14.279   6.162  1.00  1.00           C
ATOM    449  CE1 HIS C  12       9.411 -16.235   6.842  1.00  1.00           C
ATOM    450  C   HIS C  12       6.512 -11.788   9.400  1.00  1.00           C
ATOM    451  O   HIS C  12       5.307 -11.974   9.565  1.00  1.00           O
ATOM    452  N   PRO C  13       7.131 -10.961  10.216  1.00  1.00           N
ATOM    453  CA  PRO C  13       6.338 -10.331  11.241  1.00  1.00           C
ATOM    454  CD  PRO C  13       8.501 -11.151  10.693  1.00  1.00           C
ATOM    455  CB  PRO C  13       7.234 -10.181  12.470  1.00  1.00           C
ATOM    456  CG  PRO C  13       8.653 -10.239  11.910  1.00  1.00           C
ATOM    457  C   PRO C  13       5.664  -9.026  10.953  1.00  1.00           C
ATOM    458  O   PRO C  13       5.157  -8.464  11.921  1.00  1.00           O
ATOM    459  N   SER C  14       5.603  -8.454   9.733  1.00  1.00           N
ATOM    460  CA  SER C  14       5.185  -7.110  10.001  1.00  1.00           C
ATOM    461  CB  SER C  14       6.374  -6.155  10.193  1.00  1.00           C
ATOM    462  OG  SER C  14       7.165  -6.562  11.300  1.00  1.00           O
ATOM    463  C   SER C  14       4.251  -6.433   9.082  1.00  1.00           C
ATOM    464  O   SER C  14       3.639  -6.992   8.173  1.00  1.00           O
ATOM    465  N   ASP C  15       4.149  -5.133   9.421  1.00  1.00           N
ATOM    466  CA  ASP C  15       3.214  -4.184   8.933  1.00  1.00           C
ATOM    467  CB  ASP C  15       2.876  -3.090   9.974  1.00  1.00           C
ATOM    468  CG  ASP C  15       4.138  -2.297  10.292  1.00  1.00           C
ATOM    469  OD1 ASP C  15       4.812  -1.839   9.333  1.00  1.00           O
ATOM    470  OD2 ASP C  15       4.443  -2.114  11.500  1.00  1.00           O
ATOM    471  C   ASP C  15       3.523  -3.525   7.620  1.00  1.00           C
ATOM    472  O   ASP C  15       4.675  -3.354   7.222  1.00  1.00           O
ATOM    473  N   ILE C  16       2.419  -3.136   6.933  1.00  1.00           N
ATOM    474  CA  ILE C  16       2.371  -2.375   5.713  1.00  1.00           C
ATOM    475  CB  ILE C  16       1.687  -3.128   4.606  1.00  1.00           C
ATOM    476  CG1 ILE C  16       2.360  -4.490   4.384  1.00  1.00           C
ATOM    477  CG2 ILE C  16       1.645  -2.229   3.361  1.00  1.00           C
ATOM    478  CD1 ILE C  16       3.850  -4.405   4.068  1.00  1.00           C
ATOM    479  C   ILE C  16       1.465  -1.217   6.055  1.00  1.00           C
ATOM    480  O   ILE C  16       0.276  -1.424   6.298  1.00  1.00           O
ATOM    481  N   GLU C  17       1.980   0.033   6.116  1.00  1.00           N
ATOM    482  CA  GLU C  17       1.098   1.133   6.423  1.00  1.00           C
ATOM    483  CB  GLU C  17       1.575   1.978   7.614  1.00  1.00           C
ATOM    484  CG  GLU C  17       0.585   3.077   7.990  1.00  1.00           C
ATOM    485  CD  GLU C  17       1.013   3.671   9.321  1.00  1.00           C
ATOM    486  OE1 GLU C  17       1.878   3.056   9.999  1.00  1.00           O
ATOM    487  OE2 GLU C  17       0.459   4.742   9.686  1.00  1.00           O
ATOM    488  C   GLU C  17       1.043   2.005   5.195  1.00  1.00           C
ATOM    489  O   GLU C  17       1.957   2.785   4.930  1.00  1.00           O
ATOM    490  N   VAL C  18      -0.042   1.866   4.397  1.00  1.00           N
ATOM    491  CA  VAL C  18      -0.152   2.552   3.134  1.00  1.00           C
ATOM    492  CB  VAL C  18      -1.169   1.953   2.220  1.00  1.00           C
ATOM    493  CG1 VAL C  18      -1.119   2.778   0.924  1.00  1.00           C
ATOM    494  CG2 VAL C  18      -0.871   0.454   2.028  1.00  1.00           C
ATOM    495  C   VAL C  18      -0.451   4.040   3.242  1.00  1.00           C
ATOM    496  O   VAL C  18       0.154   4.827   2.519  1.00  1.00           O
ATOM    497  N   ASP C  19      -1.404   4.464   4.114  1.00  1.00           N
ATOM    498  CA  ASP C  19      -1.796   5.850   4.345  1.00  1.00           C
ATOM    499  CB  ASP C  19      -0.938   6.563   5.406  1.00  1.00           C
ATOM    500  CG  ASP C  19      -1.719   7.765   5.917  1.00  1.00           C
ATOM    501  OD1 ASP C  19      -2.222   8.546   5.066  1.00  1.00           O
ATOM    502  OD2 ASP C  19      -1.823   7.920   7.163  1.00  1.00           O
ATOM    503  C   ASP C  19      -1.838   6.655   3.083  1.00  1.00           C
ATOM    504  O   ASP C  19      -0.882   7.333   2.713  1.00  1.00           O
ATOM    505  N   LEU C  20      -2.976   6.579   2.377  1.00  1.00           N
ATOM    506  CA  LEU C  20      -3.163   7.274   1.140  1.00  1.00           C
ATOM    507  CB  LEU C  20      -4.285   6.700   0.251  1.00  1.00           C
ATOM    508  CG  LEU C  20      -3.938   5.391  -0.479  1.00  1.00           C
ATOM    509  CD1 LEU C  20      -3.631   4.253   0.499  1.00  1.00           C
ATOM    510  CD2 LEU C  20      -5.049   5.003  -1.468  1.00  1.00           C
ATOM    511  C   LEU C  20      -3.578   8.673   1.401  1.00  1.00           C
ATOM    512  O   LEU C  20      -3.125   9.331   2.336  1.00  1.00           O
ATOM    513  N   LEU C  21      -4.467   9.150   0.516  1.00  1.00           N
ATOM    514  CA  LEU C  21      -4.948  10.487   0.535  1.00  1.00           C
ATOM    515  CB  LEU C  21      -6.148  10.708  -0.399  1.00  1.00           C
ATOM    516  CG  LEU C  21      -5.868  10.481  -1.891  1.00  1.00           C
ATOM    517  CD1 LEU C  21      -5.454   9.026  -2.176  1.00  1.00           C
ATOM    518  CD2 LEU C  21      -7.069  10.955  -2.727  1.00  1.00           C
ATOM    519  C   LEU C  21      -5.434  10.763   1.906  1.00  1.00           C
ATOM    520  O   LEU C  21      -6.080   9.937   2.549  1.00  1.00           O
ATOM    521  N   LYS C  22      -5.077  11.959   2.391  1.00  1.00           N
ATOM    522  CA  LYS C  22      -5.468  12.401   3.684  1.00  1.00           C
ATOM    523  CB  LYS C  22      -4.258  12.621   4.602  1.00  1.00           C
ATOM    524  CG  LYS C  22      -4.596  13.095   6.015  1.00  1.00           C
ATOM    525  CD  LYS C  22      -3.392  12.989   6.950  1.00  1.00           C
ATOM    526  CE  LYS C  22      -2.724  11.612   6.901  1.00  1.00           C
ATOM    527  NZ  LYS C  22      -1.459  11.628   7.668  1.00  1.00           N
ATOM    528  C   LYS C  22      -6.099  13.768   3.435  1.00  1.00           C
ATOM    529  O   LYS C  22      -7.332  13.827   3.192  1.00  1.00           O
ATOM    530  OXT LYS C  22      -5.343  14.774   3.479  1.00  1.00           O
TER     531      LYS C  22 
ATOM    532  N   SER D   1      -2.971  11.380 -12.686  1.00  1.00           N
ATOM    533  CA  SER D   1      -2.953  10.333 -13.727  1.00  1.00           C
ATOM    534  CB  SER D   1      -1.878  10.642 -14.777  1.00  1.00           C
ATOM    535  OG  SER D   1      -1.868   9.626 -15.767  1.00  1.00           O
ATOM    536  C   SER D   1      -2.635   9.032 -13.109  1.00  1.00           C
ATOM    537  O   SER D   1      -3.518   8.229 -12.814  1.00  1.00           O
ATOM    538  N   ASN D   2      -1.337   8.794 -12.893  1.00  1.00           N
ATOM    539  CA  ASN D   2      -0.985   7.566 -12.275  1.00  1.00           C
ATOM    540  CB  ASN D   2      -0.010   6.710 -13.100  1.00  1.00           C
ATOM    541  CG  ASN D   2      -0.765   6.207 -14.325  1.00  1.00           C
ATOM    542  OD1 ASN D   2      -0.187   6.032 -15.396  1.00  1.00           O
ATOM    543  ND2 ASN D   2      -2.095   5.969 -14.164  1.00  1.00           N
ATOM    544  C   ASN D   2      -0.343   7.893 -10.974  1.00  1.00           C
ATOM    545  O   ASN D   2       0.301   8.929 -10.818  1.00  1.00           O
ATOM    546  N   PHE D   3      -0.540   6.998  -9.994  1.00  1.00           N
ATOM    547  CA  PHE D   3       0.032   7.175  -8.702  1.00  1.00           C
ATOM    548  CB  PHE D   3      -0.986   7.271  -7.557  1.00  1.00           C
ATOM    549  CG  PHE D   3      -1.642   8.599  -7.723  1.00  1.00           C
ATOM    550  CD1 PHE D   3      -0.973   9.743  -7.350  1.00  1.00           C
ATOM    551  CD2 PHE D   3      -2.895   8.716  -8.279  1.00  1.00           C
ATOM    552  CE1 PHE D   3      -1.556  10.979  -7.502  1.00  1.00           C
ATOM    553  CE2 PHE D   3      -3.484   9.950  -8.432  1.00  1.00           C
ATOM    554  CZ  PHE D   3      -2.815  11.085  -8.043  1.00  1.00           C
ATOM    555  C   PHE D   3       0.908   5.996  -8.488  1.00  1.00           C
ATOM    556  O   PHE D   3       1.510   5.469  -9.423  1.00  1.00           O
ATOM    557  N   LEU D   4       0.996   5.552  -7.231  1.00  1.00           N
ATOM    558  CA  LEU D   4       1.977   4.590  -6.858  1.00  1.00           C
ATOM    559  CB  LEU D   4       2.171   4.503  -5.332  1.00  1.00           C
ATOM    560  CG  LEU D   4       2.568   5.828  -4.656  1.00  1.00           C
ATOM    561  CD1 LEU D   4       3.921   6.337  -5.172  1.00  1.00           C
ATOM    562  CD2 LEU D   4       1.439   6.862  -4.753  1.00  1.00           C
ATOM    563  C   LEU D   4       1.748   3.197  -7.293  1.00  1.00           C
ATOM    564  O   LEU D   4       0.631   2.730  -7.511  1.00  1.00           O
ATOM    565  N   ASN D   5       2.904   2.527  -7.461  1.00  1.00           N
ATOM    566  CA  ASN D   5       3.018   1.123  -7.662  1.00  1.00           C
ATOM    567  CB  ASN D   5       3.571   0.757  -9.050  1.00  1.00           C
ATOM    568  CG  ASN D   5       2.548   1.215 -10.075  1.00  1.00           C
ATOM    569  OD1 ASN D   5       1.361   1.311  -9.770  1.00  1.00           O
ATOM    570  ND2 ASN D   5       3.017   1.511 -11.317  1.00  1.00           N
ATOM    571  C   ASN D   5       4.058   0.711  -6.645  1.00  1.00           C
ATOM    572  O   ASN D   5       5.246   0.684  -6.966  1.00  1.00           O
ATOM    573  N   CYS D   6       3.659   0.375  -5.394  1.00  1.00           N
ATOM    574  CA  CYS D   6       4.637   0.048  -4.377  1.00  1.00           C
ATOM    575  CB  CYS D   6       4.173   0.364  -2.947  1.00  1.00           C
ATOM    576  SG  CYS D   6       3.937   2.147  -2.699  1.00  1.00           S
ATOM    577  C   CYS D   6       4.911  -1.405  -4.446  1.00  1.00           C
ATOM    578  O   CYS D   6       4.003  -2.234  -4.414  1.00  1.00           O
ATOM    579  N   TYR D   7       6.202  -1.747  -4.551  1.00  1.00           N
ATOM    580  CA  TYR D   7       6.543  -3.126  -4.612  1.00  1.00           C
ATOM    581  CB  TYR D   7       7.361  -3.476  -5.868  1.00  1.00           C
ATOM    582  CG  TYR D   7       6.491  -3.211  -7.054  1.00  1.00           C
ATOM    583  CD1 TYR D   7       6.308  -1.936  -7.541  1.00  1.00           C
ATOM    584  CD2 TYR D   7       5.858  -4.250  -7.690  1.00  1.00           C
ATOM    585  CE1 TYR D   7       5.500  -1.714  -8.636  1.00  1.00           C
ATOM    586  CE2 TYR D   7       5.051  -4.038  -8.782  1.00  1.00           C
ATOM    587  CZ  TYR D   7       4.869  -2.765  -9.258  1.00  1.00           C
ATOM    588  OH  TYR D   7       4.040  -2.544 -10.379  1.00  1.00           O
ATOM    589  C   TYR D   7       7.386  -3.392  -3.449  1.00  1.00           C
ATOM    590  O   TYR D   7       8.367  -2.696  -3.190  1.00  1.00           O
ATOM    591  N   VAL D   8       6.972  -4.397  -2.677  1.00  1.00           N
ATOM    592  CA  VAL D   8       7.783  -4.762  -1.582  1.00  1.00           C
ATOM    593  CB  VAL D   8       7.241  -4.308  -0.257  1.00  1.00           C
ATOM    594  CG1 VAL D   8       7.199  -2.768  -0.235  1.00  1.00           C
ATOM    595  CG2 VAL D   8       5.882  -4.982  -0.018  1.00  1.00           C
ATOM    596  C   VAL D   8       7.802  -6.239  -1.579  1.00  1.00           C
ATOM    597  O   VAL D   8       6.785  -6.887  -1.821  1.00  1.00           O
ATOM    598  N   SER D   9       8.975  -6.822  -1.311  1.00  1.00           N
ATOM    599  CA  SER D   9       8.954  -8.234  -1.348  1.00  1.00           C
ATOM    600  CB  SER D   9       9.331  -8.805  -2.725  1.00  1.00           C
ATOM    601  OG  SER D   9      10.652  -8.410  -3.065  1.00  1.00           O
ATOM    602  C   SER D   9       9.927  -8.772  -0.370  1.00  1.00           C
ATOM    603  O   SER D   9      10.944  -8.152  -0.065  1.00  1.00           O
ATOM    604  N   GLY D  10       9.599  -9.964   0.157  1.00  1.00           N
ATOM    605  CA  GLY D  10      10.502 -10.668   1.003  1.00  1.00           C
ATOM    606  C   GLY D  10      10.854  -9.878   2.205  1.00  1.00           C
ATOM    607  O   GLY D  10      11.968  -9.366   2.316  1.00  1.00           O
ATOM    608  N   PHE D  11       9.914  -9.742   3.149  1.00  1.00           N
ATOM    609  CA  PHE D  11      10.307  -9.006   4.302  1.00  1.00           C
ATOM    610  CB  PHE D  11       9.333  -7.888   4.693  1.00  1.00           C
ATOM    611  CG  PHE D  11       9.452  -6.908   3.586  1.00  1.00           C
ATOM    612  CD1 PHE D  11       8.690  -7.048   2.453  1.00  1.00           C
ATOM    613  CD2 PHE D  11      10.338  -5.859   3.675  1.00  1.00           C
ATOM    614  CE1 PHE D  11       8.809  -6.148   1.426  1.00  1.00           C
ATOM    615  CE2 PHE D  11      10.457  -4.956   2.645  1.00  1.00           C
ATOM    616  CZ  PHE D  11       9.691  -5.099   1.515  1.00  1.00           C
ATOM    617  C   PHE D  11      10.451  -9.928   5.465  1.00  1.00           C
ATOM    618  O   PHE D  11       9.859 -11.005   5.523  1.00  1.00           O
ATOM    619  N   HIS D  12      11.303  -9.495   6.411  1.00  1.00           N
ATOM    620  CA  HIS D  12      11.621 -10.113   7.665  1.00  1.00           C
ATOM    621  ND1 HIS D  12      13.497 -12.264   8.969  1.00  1.00           N
ATOM    622  CG  HIS D  12      13.747 -10.914   8.898  1.00  1.00           C
ATOM    623  CB  HIS D  12      13.145  -9.991   7.889  1.00  1.00           C
ATOM    624  NE2 HIS D  12      14.943 -11.796  10.593  1.00  1.00           N
ATOM    625  CD2 HIS D  12      14.632 -10.644   9.896  1.00  1.00           C
ATOM    626  CE1 HIS D  12      14.236 -12.743  10.001  1.00  1.00           C
ATOM    627  C   HIS D  12      10.830  -9.209   8.565  1.00  1.00           C
ATOM    628  O   HIS D  12       9.722  -8.881   8.147  1.00  1.00           O
ATOM    629  N   PRO D  13      11.195  -8.762   9.739  1.00  1.00           N
ATOM    630  CA  PRO D  13      10.300  -7.801  10.305  1.00  1.00           C
ATOM    631  CD  PRO D  13      11.752  -9.592  10.787  1.00  1.00           C
ATOM    632  CB  PRO D  13      10.686  -7.646  11.778  1.00  1.00           C
ATOM    633  CG  PRO D  13      11.870  -8.616  11.969  1.00  1.00           C
ATOM    634  C   PRO D  13      10.395  -6.580   9.466  1.00  1.00           C
ATOM    635  O   PRO D  13      11.506  -6.214   9.091  1.00  1.00           O
ATOM    636  N   SER D  14       9.264  -5.929   9.135  1.00  1.00           N
ATOM    637  CA  SER D  14       9.497  -4.839   8.247  1.00  1.00           C
ATOM    638  CB  SER D  14       9.786  -5.302   6.802  1.00  1.00           C
ATOM    639  OG  SER D  14       9.990  -4.191   5.940  1.00  1.00           O
ATOM    640  C   SER D  14       8.379  -3.877   8.188  1.00  1.00           C
ATOM    641  O   SER D  14       7.231  -4.174   8.506  1.00  1.00           O
ATOM    642  N   ASP D  15       8.733  -2.658   7.758  1.00  1.00           N
ATOM    643  CA  ASP D  15       7.756  -1.640   7.591  1.00  1.00           C
ATOM    644  CB  ASP D  15       7.935  -0.415   8.498  1.00  1.00           C
ATOM    645  CG  ASP D  15       7.471  -0.789   9.889  1.00  1.00           C
ATOM    646  OD1 ASP D  15       7.359  -2.013  10.160  1.00  1.00           O
ATOM    647  OD2 ASP D  15       7.227   0.143  10.700  1.00  1.00           O
ATOM    648  C   ASP D  15       7.859  -1.119   6.189  1.00  1.00           C
ATOM    649  O   ASP D  15       8.945  -1.037   5.619  1.00  1.00           O
ATOM    650  N   ILE D  16       6.695  -0.800   5.588  1.00  1.00           N
ATOM    651  CA  ILE D  16       6.611  -0.163   4.304  1.00  1.00           C
ATOM    652  CB  ILE D  16       5.839  -0.940   3.271  1.00  1.00           C
ATOM    653  CG1 ILE D  16       5.816  -0.174   1.940  1.00  1.00           C
ATOM    654  CG2 ILE D  16       4.444  -1.255   3.824  1.00  1.00           C
ATOM    655  CD1 ILE D  16       5.099  -0.916   0.813  1.00  1.00           C
ATOM    656  C   ILE D  16       5.814   1.048   4.562  1.00  1.00           C
ATOM    657  O   ILE D  16       4.850   1.004   5.323  1.00  1.00           O
ATOM    658  N   GLU D  17       6.195   2.190   3.981  1.00  1.00           N
ATOM    659  CA  GLU D  17       5.311   3.242   4.327  1.00  1.00           C
ATOM    660  CB  GLU D  17       5.750   4.069   5.550  1.00  1.00           C
ATOM    661  CG  GLU D  17       4.674   5.057   6.010  1.00  1.00           C
ATOM    662  CD  GLU D  17       4.972   5.491   7.439  1.00  1.00           C
ATOM    663  OE1 GLU D  17       6.175   5.612   7.792  1.00  1.00           O
ATOM    664  OE2 GLU D  17       3.990   5.693   8.203  1.00  1.00           O
ATOM    665  C   GLU D  17       5.123   4.165   3.173  1.00  1.00           C
ATOM    666  O   GLU D  17       6.034   4.398   2.378  1.00  1.00           O
ATOM    667  N   VAL D  18       3.884   4.682   3.051  1.00  1.00           N
ATOM    668  CA  VAL D  18       3.549   5.657   2.058  1.00  1.00           C
ATOM    669  CB  VAL D  18       2.769   5.117   0.901  1.00  1.00           C
ATOM    670  CG1 VAL D  18       2.443   6.285  -0.051  1.00  1.00           C
ATOM    671  CG2 VAL D  18       3.585   3.989   0.250  1.00  1.00           C
ATOM    672  C   VAL D  18       2.666   6.661   2.755  1.00  1.00           C
ATOM    673  O   VAL D  18       1.875   6.306   3.625  1.00  1.00           O
ATOM    674  N   ASP D  19       2.824   7.960   2.429  1.00  1.00           N
ATOM    675  CA  ASP D  19       1.984   9.010   2.951  1.00  1.00           C
ATOM    676  CB  ASP D  19       2.708   9.900   3.971  1.00  1.00           C
ATOM    677  CG  ASP D  19       2.969   9.059   5.215  1.00  1.00           C
ATOM    678  OD1 ASP D  19       2.145   8.147   5.490  1.00  1.00           O
ATOM    679  OD2 ASP D  19       3.995   9.310   5.903  1.00  1.00           O
ATOM    680  C   ASP D  19       1.719   9.837   1.747  1.00  1.00           C
ATOM    681  O   ASP D  19       2.547  10.656   1.351  1.00  1.00           O
ATOM    682  N   LEU D  20       0.545   9.642   1.133  1.00  1.00           N
ATOM    683  CA  LEU D  20       0.296  10.307  -0.100  1.00  1.00           C
ATOM    684  CB  LEU D  20      -0.849   9.695  -0.931  1.00  1.00           C
ATOM    685  CG  LEU D  20      -0.613   8.251  -1.414  1.00  1.00           C
ATOM    686  CD1 LEU D  20      -1.706   7.822  -2.411  1.00  1.00           C
ATOM    687  CD2 LEU D  20       0.811   8.067  -1.959  1.00  1.00           C
ATOM    688  C   LEU D  20      -0.112  11.700   0.174  1.00  1.00           C
ATOM    689  O   LEU D  20       0.080  12.233   1.265  1.00  1.00           O
ATOM    690  N   LEU D  21      -0.679  12.322  -0.868  1.00  1.00           N
ATOM    691  CA  LEU D  21      -1.060  13.687  -0.786  1.00  1.00           C
ATOM    692  CB  LEU D  21      -1.792  14.215  -2.039  1.00  1.00           C
ATOM    693  CG  LEU D  21      -3.018  13.393  -2.491  1.00  1.00           C
ATOM    694  CD1 LEU D  21      -3.708  14.072  -3.680  1.00  1.00           C
ATOM    695  CD2 LEU D  21      -2.658  11.936  -2.829  1.00  1.00           C
ATOM    696  C   LEU D  21      -1.937  13.889   0.393  1.00  1.00           C
ATOM    697  O   LEU D  21      -2.941  13.206   0.584  1.00  1.00           O
ATOM    698  N   LYS D  22      -1.546  14.865   1.228  1.00  1.00           N
ATOM    699  CA  LYS D  22      -2.284  15.167   2.410  1.00  1.00           C
ATOM    700  CB  LYS D  22      -1.388  15.544   3.606  1.00  1.00           C
ATOM    701  CG  LYS D  22      -0.563  14.378   4.159  1.00  1.00           C
ATOM    702  CD  LYS D  22       0.493  14.821   5.174  1.00  1.00           C
ATOM    703  CE  LYS D  22       1.385  13.689   5.690  1.00  1.00           C
ATOM    704  NZ  LYS D  22       2.644  13.638   4.911  1.00  1.00           N
ATOM    705  C   LYS D  22      -3.167  16.365   2.093  1.00  1.00           C
ATOM    706  O   LYS D  22      -2.867  17.473   2.612  1.00  1.00           O
ATOM    707  OXT LYS D  22      -4.149  16.191   1.323  1.00  1.00           O
TER     708      LYS D  22 
ATOM    709  N   SER E   1      -0.071  13.454 -13.062  1.00  1.00           N
ATOM    710  CA  SER E   1       0.976  13.127 -14.057  1.00  1.00           C
ATOM    711  CB  SER E   1       2.125  14.145 -13.950  1.00  1.00           C
ATOM    712  OG  SER E   1       3.093  13.928 -14.967  1.00  1.00           O
ATOM    713  C   SER E   1       1.486  11.755 -13.755  1.00  1.00           C
ATOM    714  O   SER E   1       0.703  10.833 -13.533  1.00  1.00           O
ATOM    715  N   ASN E   2       2.820  11.572 -13.747  1.00  1.00           N
ATOM    716  CA  ASN E   2       3.335  10.272 -13.431  1.00  1.00           C
ATOM    717  CB  ASN E   2       4.471   9.792 -14.351  1.00  1.00           C
ATOM    718  CG  ASN E   2       3.818   9.332 -15.641  1.00  1.00           C
ATOM    719  OD1 ASN E   2       3.370   8.192 -15.748  1.00  1.00           O
ATOM    720  ND2 ASN E   2       3.735  10.247 -16.641  1.00  1.00           N
ATOM    721  C   ASN E   2       3.875  10.328 -12.048  1.00  1.00           C
ATOM    722  O   ASN E   2       4.384  11.352 -11.595  1.00  1.00           O
ATOM    723  N   PHE E   3       3.759   9.195 -11.337  1.00  1.00           N
ATOM    724  CA  PHE E   3       4.220   9.142  -9.991  1.00  1.00           C
ATOM    725  CB  PHE E   3       3.125   8.895  -8.935  1.00  1.00           C
ATOM    726  CG  PHE E   3       2.538  10.216  -8.569  1.00  1.00           C
ATOM    727  CD1 PHE E   3       1.716  10.894  -9.435  1.00  1.00           C
ATOM    728  CD2 PHE E   3       2.801  10.774  -7.338  1.00  1.00           C
ATOM    729  CE1 PHE E   3       1.176  12.110  -9.084  1.00  1.00           C
ATOM    730  CE2 PHE E   3       2.264  11.989  -6.981  1.00  1.00           C
ATOM    731  CZ  PHE E   3       1.448  12.664  -7.856  1.00  1.00           C
ATOM    732  C   PHE E   3       5.244   8.082  -9.845  1.00  1.00           C
ATOM    733  O   PHE E   3       5.806   7.595 -10.824  1.00  1.00           O
ATOM    734  N   LEU E   4       5.527   7.707  -8.585  1.00  1.00           N
ATOM    735  CA  LEU E   4       6.657   6.866  -8.396  1.00  1.00           C
ATOM    736  CB  LEU E   4       7.552   7.285  -7.204  1.00  1.00           C
ATOM    737  CG  LEU E   4       6.932   7.144  -5.796  1.00  1.00           C
ATOM    738  CD1 LEU E   4       6.806   5.677  -5.343  1.00  1.00           C
ATOM    739  CD2 LEU E   4       7.685   8.014  -4.777  1.00  1.00           C
ATOM    740  C   LEU E   4       6.348   5.429  -8.238  1.00  1.00           C
ATOM    741  O   LEU E   4       5.273   5.030  -7.794  1.00  1.00           O
ATOM    742  N   ASN E   5       7.336   4.615  -8.661  1.00  1.00           N
ATOM    743  CA  ASN E   5       7.316   3.214  -8.406  1.00  1.00           C
ATOM    744  CB  ASN E   5       7.411   2.317  -9.663  1.00  1.00           C
ATOM    745  CG  ASN E   5       8.703   2.588 -10.425  1.00  1.00           C
ATOM    746  OD1 ASN E   5       9.751   2.024 -10.119  1.00  1.00           O
ATOM    747  ND2 ASN E   5       8.616   3.453 -11.473  1.00  1.00           N
ATOM    748  C   ASN E   5       8.491   2.948  -7.495  1.00  1.00           C
ATOM    749  O   ASN E   5       9.642   3.174  -7.864  1.00  1.00           O
ATOM    750  N   CYS E   6       8.222   2.510  -6.244  1.00  1.00           N
ATOM    751  CA  CYS E   6       9.254   2.318  -5.250  1.00  1.00           C
ATOM    752  CB  CYS E   6       8.701   2.023  -3.846  1.00  1.00           C
ATOM    753  SG  CYS E   6       7.829   3.430  -3.099  1.00  1.00           S
ATOM    754  C   CYS E   6      10.208   1.187  -5.552  1.00  1.00           C
ATOM    755  O   CYS E   6      11.422   1.385  -5.575  1.00  1.00           O
ATOM    756  N   TYR E   7       9.677  -0.025  -5.809  1.00  1.00           N
ATOM    757  CA  TYR E   7      10.435  -1.227  -6.070  1.00  1.00           C
ATOM    758  CB  TYR E   7      10.988  -1.280  -7.507  1.00  1.00           C
ATOM    759  CG  TYR E   7      11.252  -2.703  -7.879  1.00  1.00           C
ATOM    760  CD1 TYR E   7      10.241  -3.451  -8.438  1.00  1.00           C
ATOM    761  CD2 TYR E   7      12.475  -3.295  -7.676  1.00  1.00           C
ATOM    762  CE1 TYR E   7      10.448  -4.761  -8.799  1.00  1.00           C
ATOM    763  CE2 TYR E   7      12.689  -4.606  -8.035  1.00  1.00           C
ATOM    764  CZ  TYR E   7      11.676  -5.342  -8.599  1.00  1.00           C
ATOM    765  OH  TYR E   7      11.889  -6.687  -8.972  1.00  1.00           O
ATOM    766  C   TYR E   7      11.528  -1.427  -5.067  1.00  1.00           C
ATOM    767  O   TYR E   7      12.712  -1.300  -5.377  1.00  1.00           O
ATOM    768  N   VAL E   8      11.122  -1.744  -3.818  1.00  1.00           N
ATOM    769  CA  VAL E   8      12.021  -1.862  -2.708  1.00  1.00           C
ATOM    770  CB  VAL E   8      11.288  -2.027  -1.399  1.00  1.00           C
ATOM    771  CG1 VAL E   8      10.470  -0.751  -1.152  1.00  1.00           C
ATOM    772  CG2 VAL E   8      10.397  -3.277  -1.438  1.00  1.00           C
ATOM    773  C   VAL E   8      13.055  -2.939  -2.822  1.00  1.00           C
ATOM    774  O   VAL E   8      14.238  -2.605  -2.884  1.00  1.00           O
ATOM    775  N   SER E   9      12.625  -4.226  -2.865  1.00  1.00           N
ATOM    776  CA  SER E   9      13.453  -5.406  -2.947  1.00  1.00           C
ATOM    777  CB  SER E   9      14.945  -5.193  -3.278  1.00  1.00           C
ATOM    778  OG  SER E   9      15.071  -4.571  -4.548  1.00  1.00           O
ATOM    779  C   SER E   9      13.420  -6.175  -1.673  1.00  1.00           C
ATOM    780  O   SER E   9      12.604  -5.926  -0.789  1.00  1.00           O
ATOM    781  N   GLY E  10      14.336  -7.164  -1.581  1.00  1.00           N
ATOM    782  CA  GLY E  10      14.437  -7.990  -0.418  1.00  1.00           C
ATOM    783  C   GLY E  10      14.802  -7.109   0.722  1.00  1.00           C
ATOM    784  O   GLY E  10      15.903  -6.563   0.772  1.00  1.00           O
ATOM    785  N   PHE E  11      13.872  -6.959   1.683  1.00  1.00           N
ATOM    786  CA  PHE E  11      14.192  -6.190   2.842  1.00  1.00           C
ATOM    787  CB  PHE E  11      13.391  -4.885   3.005  1.00  1.00           C
ATOM    788  CG  PHE E  11      14.093  -3.883   2.135  1.00  1.00           C
ATOM    789  CD1 PHE E  11      13.816  -3.757   0.790  1.00  1.00           C
ATOM    790  CD2 PHE E  11      15.065  -3.075   2.684  1.00  1.00           C
ATOM    791  CE1 PHE E  11      14.484  -2.835   0.015  1.00  1.00           C
ATOM    792  CE2 PHE E  11      15.737  -2.154   1.918  1.00  1.00           C
ATOM    793  CZ  PHE E  11      15.443  -2.030   0.582  1.00  1.00           C
ATOM    794  C   PHE E  11      14.080  -7.070   4.046  1.00  1.00           C
ATOM    795  O   PHE E  11      13.149  -7.862   4.185  1.00  1.00           O
ATOM    796  N   HIS E  12      15.089  -6.948   4.931  1.00  1.00           N
ATOM    797  CA  HIS E  12      15.211  -7.660   6.172  1.00  1.00           C
ATOM    798  ND1 HIS E  12      18.181  -8.403   4.434  1.00  1.00           N
ATOM    799  CG  HIS E  12      17.271  -8.855   5.366  1.00  1.00           C
ATOM    800  CB  HIS E  12      16.685  -8.000   6.455  1.00  1.00           C
ATOM    801  NE2 HIS E  12      17.795 -10.540   3.957  1.00  1.00           N
ATOM    802  CD2 HIS E  12      17.048 -10.164   5.057  1.00  1.00           C
ATOM    803  CE1 HIS E  12      18.460  -9.450   3.618  1.00  1.00           C
ATOM    804  C   HIS E  12      14.640  -6.680   7.151  1.00  1.00           C
ATOM    805  O   HIS E  12      13.575  -6.163   6.818  1.00  1.00           O
ATOM    806  N   PRO E  13      15.163  -6.372   8.318  1.00  1.00           N
ATOM    807  CA  PRO E  13      14.489  -5.335   9.042  1.00  1.00           C
ATOM    808  CD  PRO E  13      15.705  -7.366   9.236  1.00  1.00           C
ATOM    809  CB  PRO E  13      15.086  -5.332  10.440  1.00  1.00           C
ATOM    810  CG  PRO E  13      15.426  -6.819  10.653  1.00  1.00           C
ATOM    811  C   PRO E  13      14.594  -4.084   8.249  1.00  1.00           C
ATOM    812  O   PRO E  13      15.704  -3.670   7.923  1.00  1.00           O
ATOM    813  N   SER E  14      13.446  -3.464   7.930  1.00  1.00           N
ATOM    814  CA  SER E  14      13.528  -2.368   7.021  1.00  1.00           C
ATOM    815  CB  SER E  14      13.212  -2.781   5.580  1.00  1.00           C
ATOM    816  OG  SER E  14      13.143  -1.635   4.746  1.00  1.00           O
ATOM    817  C   SER E  14      12.517  -1.355   7.373  1.00  1.00           C
ATOM    818  O   SER E  14      11.514  -1.651   8.018  1.00  1.00           O
ATOM    819  N   ASP E  15      12.801  -0.108   6.964  1.00  1.00           N
ATOM    820  CA  ASP E  15      11.860   0.939   7.155  1.00  1.00           C
ATOM    821  CB  ASP E  15      12.172   1.838   8.365  1.00  1.00           C
ATOM    822  CG  ASP E  15      10.912   2.636   8.663  1.00  1.00           C
ATOM    823  OD1 ASP E  15       9.817   2.162   8.256  1.00  1.00           O
ATOM    824  OD2 ASP E  15      11.018   3.714   9.305  1.00  1.00           O
ATOM    825  C   ASP E  15      11.938   1.800   5.927  1.00  1.00           C
ATOM    826  O   ASP E  15      12.894   2.557   5.767  1.00  1.00           O
ATOM    827  N   ILE E  16      10.937   1.710   5.022  1.00  1.00           N
ATOM    828  CA  ILE E  16      10.944   2.490   3.807  1.00  1.00           C
ATOM    829  CB  ILE E  16      10.571   1.732   2.570  1.00  1.00           C
ATOM    830  CG1 ILE E  16      10.687   2.668   1.354  1.00  1.00           C
ATOM    831  CG2 ILE E  16       9.172   1.124   2.761  1.00  1.00           C
ATOM    832  CD1 ILE E  16      10.520   1.965   0.012  1.00  1.00           C
ATOM    833  C   ILE E  16       9.932   3.575   3.957  1.00  1.00           C
ATOM    834  O   ILE E  16       8.792   3.335   4.350  1.00  1.00           O
ATOM    835  N   GLU E  17      10.328   4.828   3.667  1.00  1.00           N
ATOM    836  CA  GLU E  17       9.368   5.872   3.849  1.00  1.00           C
ATOM    837  CB  GLU E  17       9.750   6.838   4.986  1.00  1.00           C
ATOM    838  CG  GLU E  17       8.704   7.913   5.281  1.00  1.00           C
ATOM    839  CD  GLU E  17       9.224   8.741   6.446  1.00  1.00           C
ATOM    840  OE1 GLU E  17      10.431   9.104   6.420  1.00  1.00           O
ATOM    841  OE2 GLU E  17       8.425   9.011   7.382  1.00  1.00           O
ATOM    842  C   GLU E  17       9.236   6.694   2.595  1.00  1.00           C
ATOM    843  O   GLU E  17      10.163   7.399   2.196  1.00  1.00           O
ATOM    844  N   VAL E  18       8.068   6.604   1.927  1.00  1.00           N
ATOM    845  CA  VAL E  18       7.801   7.344   0.723  1.00  1.00           C
ATOM    846  CB  VAL E  18       6.539   6.893   0.061  1.00  1.00           C
ATOM    847  CG1 VAL E  18       6.248   7.816  -1.133  1.00  1.00           C
ATOM    848  CG2 VAL E  18       6.697   5.410  -0.310  1.00  1.00           C
ATOM    849  C   VAL E  18       7.633   8.811   0.999  1.00  1.00           C
ATOM    850  O   VAL E  18       8.334   9.628   0.405  1.00  1.00           O
ATOM    851  N   ASP E  19       6.724   9.166   1.939  1.00  1.00           N
ATOM    852  CA  ASP E  19       6.405  10.533   2.274  1.00  1.00           C
ATOM    853  CB  ASP E  19       7.436  11.206   3.206  1.00  1.00           C
ATOM    854  CG  ASP E  19       6.935  12.571   3.690  1.00  1.00           C
ATOM    855  OD1 ASP E  19       6.268  13.306   2.914  1.00  1.00           O
ATOM    856  OD2 ASP E  19       7.224  12.894   4.872  1.00  1.00           O
ATOM    857  C   ASP E  19       6.304  11.353   1.019  1.00  1.00           C
ATOM    858  O   ASP E  19       7.209  12.122   0.694  1.00  1.00           O
ATOM    859  N   LEU E  20       5.189  11.216   0.275  1.00  1.00           N
ATOM    860  CA  LEU E  20       5.016  11.964  -0.941  1.00  1.00           C
ATOM    861  CB  LEU E  20       4.003  11.352  -1.927  1.00  1.00           C
ATOM    862  CG  LEU E  20       4.490  10.044  -2.588  1.00  1.00           C
ATOM    863  CD1 LEU E  20       3.512   9.549  -3.663  1.00  1.00           C
ATOM    864  CD2 LEU E  20       5.921  10.192  -3.125  1.00  1.00           C
ATOM    865  C   LEU E  20       4.589  13.357  -0.611  1.00  1.00           C
ATOM    866  O   LEU E  20       5.024  13.949   0.376  1.00  1.00           O
ATOM    867  N   LEU E  21       3.718  13.918  -1.465  1.00  1.00           N
ATOM    868  CA  LEU E  21       3.354  15.290  -1.337  1.00  1.00           C
ATOM    869  CB  LEU E  21       2.422  15.786  -2.450  1.00  1.00           C
ATOM    870  CG  LEU E  21       2.136  17.292  -2.330  1.00  1.00           C
ATOM    871  CD1 LEU E  21       3.441  18.096  -2.453  1.00  1.00           C
ATOM    872  CD2 LEU E  21       1.059  17.745  -3.327  1.00  1.00           C
ATOM    873  C   LEU E  21       2.700  15.533  -0.026  1.00  1.00           C
ATOM    874  O   LEU E  21       2.039  14.662   0.537  1.00  1.00           O
ATOM    875  N   LYS E  22       2.917  16.754   0.500  1.00  1.00           N
ATOM    876  CA  LYS E  22       2.327  17.155   1.738  1.00  1.00           C
ATOM    877  CB  LYS E  22       0.831  16.817   1.820  1.00  1.00           C
ATOM    878  CG  LYS E  22       0.035  17.294   0.604  1.00  1.00           C
ATOM    879  CD  LYS E  22       0.209  18.776   0.268  1.00  1.00           C
ATOM    880  CE  LYS E  22      -0.413  19.141  -1.080  1.00  1.00           C
ATOM    881  NZ  LYS E  22      -0.061  20.529  -1.454  1.00  1.00           N
ATOM    882  C   LYS E  22       3.037  16.366   2.836  1.00  1.00           C
ATOM    883  O   LYS E  22       2.614  16.474   4.019  1.00  1.00           O
ATOM    884  OXT LYS E  22       4.015  15.647   2.500  1.00  1.00           O
TER     885      LYS E  22 
END
