# Supplementary material for: Integrative modeling of diverse protein-peptide systems using CABS-dock
Source: PLoS Comput Biol. 2023 Jul 5;19(7):e1011275. doi: 10.1371/journal.pcbi.1011275 (PMC10351741; doi:10.1371/journal.pcbi.1011275)
Supplement: S1 File — Files in pdb format containing atomic coordinates of the structures obtained in this study: the highest-scored amyloid models and 10 examples of the docked peptide for each enzyme-substrate complex. (ZIP) [file pcbi.1011275.s006.zip › protofilament_2nnt _models/2nnt_best_e.pdb]

EXPDTA    THEORETICAL MODEL, MODELLER 10.4 2023/04/05 17:16:04
ATOM      1  N   MET A   1       5.948  -0.569  15.996  1.00  1.00           N
ATOM      2  CA  MET A   1       5.418  -0.281  17.344  1.00  1.00           C
ATOM      3  CB  MET A   1       5.745   1.162  17.756  1.00  1.00           C
ATOM      4  CG  MET A   1       4.979   2.204  16.939  1.00  1.00           C
ATOM      5  SD  MET A   1       5.212   3.919  17.485  1.00  1.00           S
ATOM      6  CE  MET A   1       3.885   4.548  16.416  1.00  1.00           C
ATOM      7  C   MET A   1       3.937  -0.422  17.326  1.00  1.00           C
ATOM      8  O   MET A   1       3.392  -1.053  16.419  1.00  1.00           O
ATOM      9  N   GLY A   2       3.247   0.126  18.353  1.00  1.00           N
ATOM     10  CA  GLY A   2       1.820   0.143  18.258  1.00  1.00           C
ATOM     11  C   GLY A   2       1.639   0.953  17.030  1.00  1.00           C
ATOM     12  O   GLY A   2       1.953   2.140  17.014  1.00  1.00           O
ATOM     13  N   ALA A   3       1.139   0.336  15.947  1.00  1.00           N
ATOM     14  CA  ALA A   3       1.171   1.134  14.770  1.00  1.00           C
ATOM     15  CB  ALA A   3       2.313   0.767  13.814  1.00  1.00           C
ATOM     16  C   ALA A   3      -0.083   0.998  14.015  1.00  1.00           C
ATOM     17  O   ALA A   3      -0.735  -0.044  14.006  1.00  1.00           O
ATOM     18  N   THR A   4      -0.456   2.112  13.374  1.00  1.00           N
ATOM     19  CA  THR A   4      -1.600   2.124  12.537  1.00  1.00           C
ATOM     20  CB  THR A   4      -2.818   2.663  13.229  1.00  1.00           C
ATOM     21  OG1 THR A   4      -3.118   1.874  14.373  1.00  1.00           O
ATOM     22  CG2 THR A   4      -3.995   2.648  12.239  1.00  1.00           C
ATOM     23  C   THR A   4      -1.265   3.035  11.424  1.00  1.00           C
ATOM     24  O   THR A   4      -0.667   4.089  11.630  1.00  1.00           O
ATOM     25  N   ALA A   5      -1.616   2.634  10.198  1.00  1.00           N
ATOM     26  CA  ALA A   5      -1.342   3.532   9.132  1.00  1.00           C
ATOM     27  CB  ALA A   5      -0.102   3.159   8.307  1.00  1.00           C
ATOM     28  C   ALA A   5      -2.504   3.477   8.218  1.00  1.00           C
ATOM     29  O   ALA A   5      -3.031   2.403   7.929  1.00  1.00           O
ATOM     30  N   VAL A   6      -2.964   4.653   7.763  1.00  1.00           N
ATOM     31  CA  VAL A   6      -4.023   4.629   6.813  1.00  1.00           C
ATOM     32  CB  VAL A   6      -5.344   5.077   7.356  1.00  1.00           C
ATOM     33  CG1 VAL A   6      -6.358   5.083   6.198  1.00  1.00           C
ATOM     34  CG2 VAL A   6      -5.728   4.155   8.525  1.00  1.00           C
ATOM     35  C   VAL A   6      -3.648   5.588   5.751  1.00  1.00           C
ATOM     36  O   VAL A   6      -3.402   6.765   6.011  1.00  1.00           O
ATOM     37  N   SER A   7      -3.582   5.097   4.508  1.00  1.00           N
ATOM     38  CA  SER A   7      -3.284   5.989   3.441  1.00  1.00           C
ATOM     39  CB  SER A   7      -2.082   5.550   2.595  1.00  1.00           C
ATOM     40  OG  SER A   7      -1.886   6.471   1.534  1.00  1.00           O
ATOM     41  C   SER A   7      -4.485   5.944   2.554  1.00  1.00           C
ATOM     42  O   SER A   7      -4.954   4.864   2.191  1.00  1.00           O
ATOM     43  N   GLU A   8      -5.020   7.126   2.190  1.00  1.00           N
ATOM     44  CA  GLU A   8      -6.194   7.149   1.369  1.00  1.00           C
ATOM     45  CB  GLU A   8      -7.467   7.572   2.131  1.00  1.00           C
ATOM     46  CG  GLU A   8      -8.712   7.716   1.245  1.00  1.00           C
ATOM     47  CD  GLU A   8      -8.741   9.132   0.684  1.00  1.00           C
ATOM     48  OE1 GLU A   8      -8.137  10.031   1.327  1.00  1.00           O
ATOM     49  OE2 GLU A   8      -9.359   9.339  -0.392  1.00  1.00           O
ATOM     50  C   GLU A   8      -6.024   8.117   0.260  1.00  1.00           C
ATOM     51  O   GLU A   8      -5.339   9.130   0.386  1.00  1.00           O
ATOM     52  N   TRP A   9      -6.652   7.799  -0.888  1.00  1.00           N
ATOM     53  CA  TRP A   9      -6.649   8.767  -1.933  1.00  1.00           C
ATOM     54  CB  TRP A   9      -5.373   8.754  -2.797  1.00  1.00           C
ATOM     55  CG  TRP A   9      -5.302   9.931  -3.735  1.00  1.00           C
ATOM     56  CD2 TRP A   9      -5.169  11.278  -3.257  1.00  1.00           C
ATOM     57  CD1 TRP A   9      -5.400  10.009  -5.095  1.00  1.00           C
ATOM     58  NE1 TRP A   9      -5.324  11.325  -5.493  1.00  1.00           N
ATOM     59  CE2 TRP A   9      -5.193  12.115  -4.368  1.00  1.00           C
ATOM     60  CE3 TRP A   9      -5.051  11.767  -1.988  1.00  1.00           C
ATOM     61  CZ2 TRP A   9      -5.080  13.468  -4.227  1.00  1.00           C
ATOM     62  CZ3 TRP A   9      -4.947  13.132  -1.846  1.00  1.00           C
ATOM     63  CH2 TRP A   9      -4.962  13.963  -2.945  1.00  1.00           C
ATOM     64  C   TRP A   9      -7.837   8.522  -2.822  1.00  1.00           C
ATOM     65  O   TRP A   9      -8.089   7.389  -3.227  1.00  1.00           O
ATOM     66  N   THR A  10      -8.624   9.584  -3.124  1.00  1.00           N
ATOM     67  CA  THR A  10      -9.715   9.474  -4.059  1.00  1.00           C
ATOM     68  CB  THR A  10     -11.086   9.682  -3.466  1.00  1.00           C
ATOM     69  OG1 THR A  10     -12.061   9.545  -4.491  1.00  1.00           O
ATOM     70  CG2 THR A  10     -11.191  11.053  -2.768  1.00  1.00           C
ATOM     71  C   THR A  10      -9.487  10.528  -5.125  1.00  1.00           C
ATOM     72  O   THR A  10      -9.546  11.721  -4.838  1.00  1.00           O
ATOM     73  N   GLU A  11      -9.177  10.141  -6.391  1.00  1.00           N
ATOM     74  CA  GLU A  11      -8.994  11.187  -7.370  1.00  1.00           C
ATOM     75  CB  GLU A  11      -8.434  10.762  -8.742  1.00  1.00           C
ATOM     76  CG  GLU A  11      -6.906  10.810  -8.850  1.00  1.00           C
ATOM     77  CD  GLU A  11      -6.488  12.273  -8.914  1.00  1.00           C
ATOM     78  OE1 GLU A  11      -7.347  13.144  -8.609  1.00  1.00           O
ATOM     79  OE2 GLU A  11      -5.305  12.535  -9.266  1.00  1.00           O
ATOM     80  C   GLU A  11     -10.277  11.891  -7.676  1.00  1.00           C
ATOM     81  O   GLU A  11     -10.354  13.108  -7.522  1.00  1.00           O
ATOM     82  N   TYR A  12     -11.331  11.138  -8.063  1.00  1.00           N
ATOM     83  CA  TYR A  12     -12.562  11.743  -8.506  1.00  1.00           C
ATOM     84  CB  TYR A  12     -13.342  12.443  -7.376  1.00  1.00           C
ATOM     85  CG  TYR A  12     -14.655  12.943  -7.893  1.00  1.00           C
ATOM     86  CD1 TYR A  12     -15.662  12.060  -8.213  1.00  1.00           C
ATOM     87  CD2 TYR A  12     -14.901  14.291  -8.028  1.00  1.00           C
ATOM     88  CE1 TYR A  12     -16.880  12.503  -8.676  1.00  1.00           C
ATOM     89  CE2 TYR A  12     -16.118  14.741  -8.490  1.00  1.00           C
ATOM     90  CZ  TYR A  12     -17.111  13.850  -8.818  1.00  1.00           C
ATOM     91  OH  TYR A  12     -18.360  14.311  -9.292  1.00  1.00           O
ATOM     92  C   TYR A  12     -12.173  12.744  -9.533  1.00  1.00           C
ATOM     93  O   TYR A  12     -12.606  13.895  -9.498  1.00  1.00           O
ATOM     94  N   LYS A  13     -11.333  12.311 -10.487  1.00  1.00           N
ATOM     95  CA  LYS A  13     -10.779  13.234 -11.427  1.00  1.00           C
ATOM     96  CB  LYS A  13      -9.258  13.039 -11.622  1.00  1.00           C
ATOM     97  CG  LYS A  13      -8.561  14.153 -12.406  1.00  1.00           C
ATOM     98  CD  LYS A  13      -8.627  15.525 -11.734  1.00  1.00           C
ATOM     99  CE  LYS A  13      -7.329  15.917 -11.034  1.00  1.00           C
ATOM    100  NZ  LYS A  13      -7.423  17.311 -10.548  1.00  1.00           N
ATOM    101  C   LYS A  13     -11.468  13.163 -12.734  1.00  1.00           C
ATOM    102  O   LYS A  13     -12.343  12.328 -12.958  1.00  1.00           O
ATOM    103  N   THR A  14     -11.092  14.094 -13.636  1.00  1.00           N
ATOM    104  CA  THR A  14     -11.782  14.091 -14.871  1.00  1.00           C
ATOM    105  CB  THR A  14     -13.010  14.955 -14.866  1.00  1.00           C
ATOM    106  OG1 THR A  14     -12.659  16.317 -14.661  1.00  1.00           O
ATOM    107  CG2 THR A  14     -13.942  14.472 -13.748  1.00  1.00           C
ATOM    108  C   THR A  14     -10.984  14.559 -16.009  1.00  1.00           C
ATOM    109  O   THR A  14      -9.770  14.415 -16.031  1.00  1.00           O
ATOM    110  N   ALA A  15     -11.716  15.083 -17.021  1.00  1.00           N
ATOM    111  CA  ALA A  15     -11.079  15.596 -18.186  1.00  1.00           C
ATOM    112  CB  ALA A  15     -12.045  16.288 -19.159  1.00  1.00           C
ATOM    113  C   ALA A  15     -10.158  16.634 -17.672  1.00  1.00           C
ATOM    114  O   ALA A  15     -10.571  17.743 -17.340  1.00  1.00           O
ATOM    115  N   ASP A  16      -8.869  16.294 -17.574  1.00  1.00           N
ATOM    116  CA  ASP A  16      -7.992  17.289 -17.106  1.00  1.00           C
ATOM    117  CB  ASP A  16      -7.980  17.509 -15.577  1.00  1.00           C
ATOM    118  CG  ASP A  16      -7.264  16.360 -14.863  1.00  1.00           C
ATOM    119  OD1 ASP A  16      -7.525  15.167 -15.167  1.00  1.00           O
ATOM    120  OD2 ASP A  16      -6.412  16.688 -13.991  1.00  1.00           O
ATOM    121  C   ASP A  16      -6.613  16.949 -17.515  1.00  1.00           C
ATOM    122  O   ASP A  16      -6.271  15.775 -17.611  1.00  1.00           O
ATOM    123  N   GLY A  17      -5.779  17.962 -17.797  1.00  1.00           N
ATOM    124  CA  GLY A  17      -4.433  17.650 -18.165  1.00  1.00           C
ATOM    125  C   GLY A  17      -3.723  17.037 -16.999  1.00  1.00           C
ATOM    126  O   GLY A  17      -3.068  16.005 -17.149  1.00  1.00           O
ATOM    127  N   LYS A  18      -3.822  17.654 -15.800  1.00  1.00           N
ATOM    128  CA  LYS A  18      -3.112  17.054 -14.709  1.00  1.00           C
ATOM    129  CB  LYS A  18      -1.613  16.847 -14.986  1.00  1.00           C
ATOM    130  CG  LYS A  18      -0.894  18.099 -15.502  1.00  1.00           C
ATOM    131  CD  LYS A  18       0.631  18.029 -15.376  1.00  1.00           C
ATOM    132  CE  LYS A  18       1.245  16.702 -15.832  1.00  1.00           C
ATOM    133  NZ  LYS A  18       2.704  16.696 -15.583  1.00  1.00           N
ATOM    134  C   LYS A  18      -3.202  17.832 -13.446  1.00  1.00           C
ATOM    135  O   LYS A  18      -3.476  19.031 -13.428  1.00  1.00           O
ATOM    136  N   THR A  19      -2.982  17.107 -12.331  1.00  1.00           N
ATOM    137  CA  THR A  19      -2.902  17.711 -11.039  1.00  1.00           C
ATOM    138  CB  THR A  19      -4.068  17.405 -10.140  1.00  1.00           C
ATOM    139  OG1 THR A  19      -4.002  18.195  -8.963  1.00  1.00           O
ATOM    140  CG2 THR A  19      -4.065  15.912  -9.778  1.00  1.00           C
ATOM    141  C   THR A  19      -1.673  17.161 -10.412  1.00  1.00           C
ATOM    142  O   THR A  19      -1.414  15.961 -10.494  1.00  1.00           O
ATOM    143  N   PHE A  20      -0.863  18.023  -9.772  1.00  1.00           N
ATOM    144  CA  PHE A  20       0.336  17.480  -9.209  1.00  1.00           C
ATOM    145  CB  PHE A  20       1.617  18.090  -9.803  1.00  1.00           C
ATOM    146  CG  PHE A  20       2.773  17.207  -9.472  1.00  1.00           C
ATOM    147  CD1 PHE A  20       3.064  16.144 -10.297  1.00  1.00           C
ATOM    148  CD2 PHE A  20       3.553  17.438  -8.363  1.00  1.00           C
ATOM    149  CE1 PHE A  20       4.126  15.316 -10.017  1.00  1.00           C
ATOM    150  CE2 PHE A  20       4.618  16.612  -8.079  1.00  1.00           C
ATOM    151  CZ  PHE A  20       4.903  15.551  -8.908  1.00  1.00           C
ATOM    152  C   PHE A  20       0.346  17.793  -7.754  1.00  1.00           C
ATOM    153  O   PHE A  20       0.101  18.927  -7.343  1.00  1.00           O
ATOM    154  N   TYR A  21       0.624  16.770  -6.928  1.00  1.00           N
ATOM    155  CA  TYR A  21       0.702  17.029  -5.528  1.00  1.00           C
ATOM    156  CB  TYR A  21      -0.489  16.487  -4.716  1.00  1.00           C
ATOM    157  CG  TYR A  21      -1.700  17.195  -5.224  1.00  1.00           C
ATOM    158  CD1 TYR A  21      -1.857  18.541  -5.001  1.00  1.00           C
ATOM    159  CD2 TYR A  21      -2.683  16.517  -5.912  1.00  1.00           C
ATOM    160  CE1 TYR A  21      -2.969  19.204  -5.466  1.00  1.00           C
ATOM    161  CE2 TYR A  21      -3.799  17.172  -6.381  1.00  1.00           C
ATOM    162  CZ  TYR A  21      -3.942  18.522  -6.157  1.00  1.00           C
ATOM    163  OH  TYR A  21      -5.085  19.202  -6.634  1.00  1.00           O
ATOM    164  C   TYR A  21       1.950  16.387  -5.037  1.00  1.00           C
ATOM    165  O   TYR A  21       2.443  15.426  -5.624  1.00  1.00           O
ATOM    166  N   TYR A  22       2.545  16.953  -3.974  1.00  1.00           N
ATOM    167  CA  TYR A  22       3.716  16.324  -3.447  1.00  1.00           C
ATOM    168  CB  TYR A  22       5.013  17.095  -3.758  1.00  1.00           C
ATOM    169  CG  TYR A  22       6.173  16.295  -3.262  1.00  1.00           C
ATOM    170  CD1 TYR A  22       6.641  16.438  -1.976  1.00  1.00           C
ATOM    171  CD2 TYR A  22       6.794  15.394  -4.098  1.00  1.00           C
ATOM    172  CE1 TYR A  22       7.711  15.699  -1.527  1.00  1.00           C
ATOM    173  CE2 TYR A  22       7.863  14.650  -3.655  1.00  1.00           C
ATOM    174  CZ  TYR A  22       8.325  14.806  -2.370  1.00  1.00           C
ATOM    175  OH  TYR A  22       9.422  14.046  -1.914  1.00  1.00           O
ATOM    176  C   TYR A  22       3.552  16.278  -1.970  1.00  1.00           C
ATOM    177  O   TYR A  22       3.172  17.267  -1.346  1.00  1.00           O
ATOM    178  N   ASN A  23       3.804  15.105  -1.369  1.00  1.00           N
ATOM    179  CA  ASN A  23       3.714  15.060   0.053  1.00  1.00           C
ATOM    180  CB  ASN A  23       2.402  14.433   0.565  1.00  1.00           C
ATOM    181  CG  ASN A  23       2.300  14.646   2.072  1.00  1.00           C
ATOM    182  OD1 ASN A  23       3.009  14.013   2.851  1.00  1.00           O
ATOM    183  ND2 ASN A  23       1.391  15.562   2.501  1.00  1.00           N
ATOM    184  C   ASN A  23       4.854  14.223   0.529  1.00  1.00           C
ATOM    185  O   ASN A  23       4.932  13.024   0.264  1.00  1.00           O
ATOM    186  N   ASN A  24       5.797  14.838   1.256  1.00  1.00           N
ATOM    187  CA  ASN A  24       6.887  14.056   1.747  1.00  1.00           C
ATOM    188  CB  ASN A  24       8.273  14.653   1.452  1.00  1.00           C
ATOM    189  CG  ASN A  24       9.325  13.673   1.959  1.00  1.00           C
ATOM    190  OD1 ASN A  24       9.000  12.610   2.486  1.00  1.00           O
ATOM    191  ND2 ASN A  24      10.625  14.040   1.799  1.00  1.00           N
ATOM    192  C   ASN A  24       6.755  14.047   3.221  1.00  1.00           C
ATOM    193  O   ASN A  24       6.777  15.091   3.872  1.00  1.00           O
ATOM    194  N   ARG A  25       6.607  12.851   3.801  1.00  1.00           N
ATOM    195  CA  ARG A  25       6.500  12.826   5.219  1.00  1.00           C
ATOM    196  CB  ARG A  25       5.179  12.232   5.732  1.00  1.00           C
ATOM    197  CG  ARG A  25       3.949  13.103   5.465  1.00  1.00           C
ATOM    198  CD  ARG A  25       3.168  13.438   6.737  1.00  1.00           C
ATOM    199  NE  ARG A  25       2.727  12.147   7.336  1.00  1.00           N
ATOM    200  CZ  ARG A  25       1.459  11.681   7.125  1.00  1.00           C
ATOM    201  NH1 ARG A  25       0.564  12.414   6.404  1.00  1.00           N
ATOM    202  NH2 ARG A  25       1.080  10.483   7.660  1.00  1.00           N
ATOM    203  C   ARG A  25       7.581  11.938   5.721  1.00  1.00           C
ATOM    204  O   ARG A  25       7.826  10.858   5.189  1.00  1.00           O
ATOM    205  N   THR A  26       8.279  12.394   6.768  1.00  1.00           N
ATOM    206  CA  THR A  26       9.276  11.568   7.365  1.00  1.00           C
ATOM    207  CB  THR A  26      10.666  12.118   7.257  1.00  1.00           C
ATOM    208  OG1 THR A  26      11.613  11.136   7.648  1.00  1.00           O
ATOM    209  CG2 THR A  26      10.777  13.350   8.166  1.00  1.00           C
ATOM    210  C   THR A  26       8.930  11.535   8.818  1.00  1.00           C
ATOM    211  O   THR A  26       8.373  12.496   9.344  1.00  1.00           O
ATOM    212  N   LEU A  27       9.210  10.419   9.518  1.00  1.00           N
ATOM    213  CA  LEU A  27       8.840  10.411  10.903  1.00  1.00           C
ATOM    214  CB  LEU A  27       7.385   9.932  11.090  1.00  1.00           C
ATOM    215  CG  LEU A  27       6.852   9.938  12.535  1.00  1.00           C
ATOM    216  CD1 LEU A  27       7.489   8.837  13.396  1.00  1.00           C
ATOM    217  CD2 LEU A  27       6.978  11.337  13.160  1.00  1.00           C
ATOM    218  C   LEU A  27       9.752   9.482  11.635  1.00  1.00           C
ATOM    219  O   LEU A  27       9.843   8.300  11.303  1.00  1.00           O
ATOM    220  N   GLU A  28      10.469   9.997  12.654  1.00  1.00           N
ATOM    221  CA  GLU A  28      11.246   9.099  13.455  1.00  1.00           C
ATOM    222  CB  GLU A  28      12.756   9.378  13.545  1.00  1.00           C
ATOM    223  CG  GLU A  28      13.098  10.639  14.337  1.00  1.00           C
ATOM    224  CD  GLU A  28      14.551  10.524  14.775  1.00  1.00           C
ATOM    225  OE1 GLU A  28      15.447  10.585  13.889  1.00  1.00           O
ATOM    226  OE2 GLU A  28      14.777  10.358  16.003  1.00  1.00           O
ATOM    227  C   GLU A  28      10.722   9.254  14.835  1.00  1.00           C
ATOM    228  O   GLU A  28      10.525  10.372  15.313  1.00  1.00           O
ATOM    229  N   SER A  29      10.454   8.127  15.514  1.00  1.00           N
ATOM    230  CA  SER A  29       9.964   8.264  16.845  1.00  1.00           C
ATOM    231  CB  SER A  29       8.439   8.067  16.951  1.00  1.00           C
ATOM    232  OG  SER A  29       8.074   6.761  16.533  1.00  1.00           O
ATOM    233  C   SER A  29      10.649   7.251  17.696  1.00  1.00           C
ATOM    234  O   SER A  29      10.932   6.138  17.254  1.00  1.00           O
ATOM    235  N   THR A  30      10.948   7.630  18.952  1.00  1.00           N
ATOM    236  CA  THR A  30      11.645   6.723  19.806  1.00  1.00           C
ATOM    237  CB  THR A  30      11.978   7.315  21.149  1.00  1.00           C
ATOM    238  OG1 THR A  30      12.791   8.469  20.982  1.00  1.00           O
ATOM    239  CG2 THR A  30      12.734   6.265  21.983  1.00  1.00           C
ATOM    240  C   THR A  30      10.797   5.505  20.017  1.00  1.00           C
ATOM    241  O   THR A  30      11.242   4.388  19.751  1.00  1.00           O
ATOM    242  N   TRP A  31       9.532   5.674  20.452  1.00  1.00           N
ATOM    243  CA  TRP A  31       8.739   4.495  20.670  1.00  1.00           C
ATOM    244  CB  TRP A  31       7.525   4.679  21.601  1.00  1.00           C
ATOM    245  CG  TRP A  31       6.778   3.382  21.850  1.00  1.00           C
ATOM    246  CD2 TRP A  31       5.423   3.279  22.319  1.00  1.00           C
ATOM    247  CD1 TRP A  31       7.223   2.103  21.681  1.00  1.00           C
ATOM    248  NE1 TRP A  31       6.227   1.209  21.996  1.00  1.00           N
ATOM    249  CE2 TRP A  31       5.119   1.920  22.400  1.00  1.00           C
ATOM    250  CE3 TRP A  31       4.507   4.236  22.661  1.00  1.00           C
ATOM    251  CZ2 TRP A  31       3.894   1.492  22.823  1.00  1.00           C
ATOM    252  CZ3 TRP A  31       3.270   3.801  23.090  1.00  1.00           C
ATOM    253  CH2 TRP A  31       2.973   2.457  23.169  1.00  1.00           C
ATOM    254  C   TRP A  31       8.168   4.119  19.302  1.00  1.00           C
ATOM    255  O   TRP A  31       8.225   4.986  18.392  1.00  1.00           O
ATOM    256  OXT TRP A  31       7.664   2.978  19.131  1.00  1.00           O
TER     257      TRP A  31 
ATOM    258  N   MET B   1       5.075  -6.104  17.273  1.00  1.00           N
ATOM    259  CA  MET B   1       4.340  -4.988  16.635  1.00  1.00           C
ATOM    260  CB  MET B   1       4.210  -5.205  15.119  1.00  1.00           C
ATOM    261  CG  MET B   1       5.525  -5.036  14.358  1.00  1.00           C
ATOM    262  SD  MET B   1       5.380  -5.247  12.559  1.00  1.00           S
ATOM    263  CE  MET B   1       5.553  -7.052  12.619  1.00  1.00           C
ATOM    264  C   MET B   1       2.962  -4.840  17.190  1.00  1.00           C
ATOM    265  O   MET B   1       2.694  -3.927  17.970  1.00  1.00           O
ATOM    266  N   GLY B   2       2.048  -5.762  16.817  1.00  1.00           N
ATOM    267  CA  GLY B   2       0.673  -5.588  17.183  1.00  1.00           C
ATOM    268  C   GLY B   2       0.218  -4.620  16.166  1.00  1.00           C
ATOM    269  O   GLY B   2      -0.832  -3.987  16.263  1.00  1.00           O
ATOM    270  N   ALA B   3       1.064  -4.540  15.131  1.00  1.00           N
ATOM    271  CA  ALA B   3       0.993  -3.560  14.113  1.00  1.00           C
ATOM    272  CB  ALA B   3       2.307  -3.418  13.325  1.00  1.00           C
ATOM    273  C   ALA B   3      -0.082  -3.773  13.139  1.00  1.00           C
ATOM    274  O   ALA B   3      -0.559  -4.881  12.899  1.00  1.00           O
ATOM    275  N   THR B   4      -0.491  -2.635  12.565  1.00  1.00           N
ATOM    276  CA  THR B   4      -1.491  -2.646  11.566  1.00  1.00           C
ATOM    277  CB  THR B   4      -2.778  -2.037  12.035  1.00  1.00           C
ATOM    278  OG1 THR B   4      -3.274  -2.730  13.171  1.00  1.00           O
ATOM    279  CG2 THR B   4      -3.792  -2.103  10.882  1.00  1.00           C
ATOM    280  C   THR B   4      -1.012  -1.788  10.444  1.00  1.00           C
ATOM    281  O   THR B   4      -0.445  -0.722  10.669  1.00  1.00           O
ATOM    282  N   ALA B   5      -1.208  -2.250   9.195  1.00  1.00           N
ATOM    283  CA  ALA B   5      -0.887  -1.425   8.066  1.00  1.00           C
ATOM    284  CB  ALA B   5       0.218  -2.004   7.168  1.00  1.00           C
ATOM    285  C   ALA B   5      -2.142  -1.405   7.254  1.00  1.00           C
ATOM    286  O   ALA B   5      -2.724  -2.454   6.983  1.00  1.00           O
ATOM    287  N   VAL B   6      -2.619  -0.211   6.865  1.00  1.00           N
ATOM    288  CA  VAL B   6      -3.799  -0.188   6.056  1.00  1.00           C
ATOM    289  CB  VAL B   6      -5.018   0.347   6.766  1.00  1.00           C
ATOM    290  CG1 VAL B   6      -6.179   0.460   5.761  1.00  1.00           C
ATOM    291  CG2 VAL B   6      -5.336  -0.595   7.942  1.00  1.00           C
ATOM    292  C   VAL B   6      -3.491   0.699   4.895  1.00  1.00           C
ATOM    293  O   VAL B   6      -2.907   1.768   5.065  1.00  1.00           O
ATOM    294  N   SER B   7      -3.857   0.278   3.669  1.00  1.00           N
ATOM    295  CA  SER B   7      -3.547   1.132   2.566  1.00  1.00           C
ATOM    296  CB  SER B   7      -2.364   0.645   1.707  1.00  1.00           C
ATOM    297  OG  SER B   7      -2.729  -0.520   0.983  1.00  1.00           O
ATOM    298  C   SER B   7      -4.724   1.202   1.693  1.00  1.00           C
ATOM    299  O   SER B   7      -5.562   0.302   1.670  1.00  1.00           O
ATOM    300  N   GLU B   8      -4.836   2.319   0.966  1.00  1.00           N
ATOM    301  CA  GLU B   8      -5.956   2.330   0.107  1.00  1.00           C
ATOM    302  CB  GLU B   8      -7.277   2.732   0.799  1.00  1.00           C
ATOM    303  CG  GLU B   8      -8.495   2.662  -0.131  1.00  1.00           C
ATOM    304  CD  GLU B   8      -9.767   2.763   0.705  1.00  1.00           C
ATOM    305  OE1 GLU B   8     -10.125   1.739   1.350  1.00  1.00           O
ATOM    306  OE2 GLU B   8     -10.394   3.855   0.711  1.00  1.00           O
ATOM    307  C   GLU B   8      -5.738   3.254  -1.013  1.00  1.00           C
ATOM    308  O   GLU B   8      -5.106   4.303  -0.889  1.00  1.00           O
ATOM    309  N   TRP B   9      -6.259   2.842  -2.172  1.00  1.00           N
ATOM    310  CA  TRP B   9      -6.158   3.705  -3.285  1.00  1.00           C
ATOM    311  CB  TRP B   9      -4.954   3.356  -4.167  1.00  1.00           C
ATOM    312  CG  TRP B   9      -4.624   4.357  -5.243  1.00  1.00           C
ATOM    313  CD2 TRP B   9      -3.786   5.499  -5.028  1.00  1.00           C
ATOM    314  CD1 TRP B   9      -4.987   4.380  -6.554  1.00  1.00           C
ATOM    315  NE1 TRP B   9      -4.404   5.454  -7.182  1.00  1.00           N
ATOM    316  CE2 TRP B   9      -3.664   6.153  -6.252  1.00  1.00           C
ATOM    317  CE3 TRP B   9      -3.160   5.964  -3.906  1.00  1.00           C
ATOM    318  CZ2 TRP B   9      -2.905   7.283  -6.371  1.00  1.00           C
ATOM    319  CZ3 TRP B   9      -2.404   7.111  -4.028  1.00  1.00           C
ATOM    320  CH2 TRP B   9      -2.278   7.756  -5.240  1.00  1.00           C
ATOM    321  C   TRP B   9      -7.401   3.480  -4.102  1.00  1.00           C
ATOM    322  O   TRP B   9      -7.613   2.374  -4.598  1.00  1.00           O
ATOM    323  N   THR B  10      -8.261   4.511  -4.259  1.00  1.00           N
ATOM    324  CA  THR B  10      -9.441   4.351  -5.067  1.00  1.00           C
ATOM    325  CB  THR B  10     -10.726   4.409  -4.287  1.00  1.00           C
ATOM    326  OG1 THR B  10     -11.824   4.157  -5.148  1.00  1.00           O
ATOM    327  CG2 THR B  10     -10.872   5.773  -3.592  1.00  1.00           C
ATOM    328  C   THR B  10      -9.408   5.437  -6.108  1.00  1.00           C
ATOM    329  O   THR B  10      -9.440   6.621  -5.777  1.00  1.00           O
ATOM    330  N   GLU B  11      -9.322   5.066  -7.407  1.00  1.00           N
ATOM    331  CA  GLU B  11      -9.242   6.093  -8.409  1.00  1.00           C
ATOM    332  CB  GLU B  11      -8.060   5.908  -9.375  1.00  1.00           C
ATOM    333  CG  GLU B  11      -6.725   6.041  -8.643  1.00  1.00           C
ATOM    334  CD  GLU B  11      -6.832   7.293  -7.785  1.00  1.00           C
ATOM    335  OE1 GLU B  11      -7.548   8.231  -8.217  1.00  1.00           O
ATOM    336  OE2 GLU B  11      -6.224   7.326  -6.683  1.00  1.00           O
ATOM    337  C   GLU B  11     -10.508   6.092  -9.186  1.00  1.00           C
ATOM    338  O   GLU B  11     -10.653   5.346 -10.153  1.00  1.00           O
ATOM    339  N   TYR B  12     -11.475   6.927  -8.758  1.00  1.00           N
ATOM    340  CA  TYR B  12     -12.598   7.126  -9.617  1.00  1.00           C
ATOM    341  CB  TYR B  12     -13.640   8.082  -9.008  1.00  1.00           C
ATOM    342  CG  TYR B  12     -14.658   8.409 -10.042  1.00  1.00           C
ATOM    343  CD1 TYR B  12     -14.440   9.488 -10.862  1.00  1.00           C
ATOM    344  CD2 TYR B  12     -15.800   7.655 -10.202  1.00  1.00           C
ATOM    345  CE1 TYR B  12     -15.357   9.825 -11.825  1.00  1.00           C
ATOM    346  CE2 TYR B  12     -16.725   7.989 -11.167  1.00  1.00           C
ATOM    347  CZ  TYR B  12     -16.497   9.075 -11.982  1.00  1.00           C
ATOM    348  OH  TYR B  12     -17.431   9.433 -12.976  1.00  1.00           O
ATOM    349  C   TYR B  12     -11.888   7.808 -10.716  1.00  1.00           C
ATOM    350  O   TYR B  12     -11.082   8.702 -10.463  1.00  1.00           O
ATOM    351  N   LYS B  13     -12.116   7.408 -11.970  1.00  1.00           N
ATOM    352  CA  LYS B  13     -11.122   7.940 -12.833  1.00  1.00           C
ATOM    353  CB  LYS B  13     -10.101   6.858 -13.242  1.00  1.00           C
ATOM    354  CG  LYS B  13      -8.792   7.403 -13.814  1.00  1.00           C
ATOM    355  CD  LYS B  13      -7.616   6.433 -13.683  1.00  1.00           C
ATOM    356  CE  LYS B  13      -7.204   6.216 -12.223  1.00  1.00           C
ATOM    357  NZ  LYS B  13      -6.473   4.937 -12.089  1.00  1.00           N
ATOM    358  C   LYS B  13     -11.702   8.561 -14.023  1.00  1.00           C
ATOM    359  O   LYS B  13     -12.919   8.670 -14.171  1.00  1.00           O
ATOM    360  N   THR B  14     -10.817   9.019 -14.921  1.00  1.00           N
ATOM    361  CA  THR B  14     -11.460   9.748 -15.937  1.00  1.00           C
ATOM    362  CB  THR B  14     -11.575  11.180 -15.551  1.00  1.00           C
ATOM    363  OG1 THR B  14     -12.429  11.889 -16.438  1.00  1.00           O
ATOM    364  CG2 THR B  14     -10.148  11.747 -15.573  1.00  1.00           C
ATOM    365  C   THR B  14     -10.793   9.718 -17.249  1.00  1.00           C
ATOM    366  O   THR B  14      -9.627   9.353 -17.373  1.00  1.00           O
ATOM    367  N   ALA B  15     -11.562  10.169 -18.265  1.00  1.00           N
ATOM    368  CA  ALA B  15     -11.053  10.215 -19.589  1.00  1.00           C
ATOM    369  CB  ALA B  15     -12.129  10.497 -20.657  1.00  1.00           C
ATOM    370  C   ALA B  15     -10.058  11.309 -19.640  1.00  1.00           C
ATOM    371  O   ALA B  15     -10.376  12.395 -20.118  1.00  1.00           O
ATOM    372  N   ASP B  16      -8.815  11.044 -19.172  1.00  1.00           N
ATOM    373  CA  ASP B  16      -7.889  12.107 -19.310  1.00  1.00           C
ATOM    374  CB  ASP B  16      -8.329  13.421 -18.633  1.00  1.00           C
ATOM    375  CG  ASP B  16      -7.916  14.564 -19.558  1.00  1.00           C
ATOM    376  OD1 ASP B  16      -6.703  14.719 -19.854  1.00  1.00           O
ATOM    377  OD2 ASP B  16      -8.836  15.298 -20.003  1.00  1.00           O
ATOM    378  C   ASP B  16      -6.520  11.758 -18.850  1.00  1.00           C
ATOM    379  O   ASP B  16      -6.320  10.902 -17.989  1.00  1.00           O
ATOM    380  N   GLY B  17      -5.527  12.420 -19.474  1.00  1.00           N
ATOM    381  CA  GLY B  17      -4.189  12.254 -19.034  1.00  1.00           C
ATOM    382  C   GLY B  17      -4.173  12.803 -17.661  1.00  1.00           C
ATOM    383  O   GLY B  17      -4.533  13.960 -17.452  1.00  1.00           O
ATOM    384  N   LYS B  18      -3.750  12.014 -16.666  1.00  1.00           N
ATOM    385  CA  LYS B  18      -3.837  12.602 -15.367  1.00  1.00           C
ATOM    386  CB  LYS B  18      -4.926  12.018 -14.463  1.00  1.00           C
ATOM    387  CG  LYS B  18      -6.346  12.133 -15.003  1.00  1.00           C
ATOM    388  CD  LYS B  18      -7.334  11.333 -14.153  1.00  1.00           C
ATOM    389  CE  LYS B  18      -6.815   9.949 -13.752  1.00  1.00           C
ATOM    390  NZ  LYS B  18      -7.410   9.561 -12.454  1.00  1.00           N
ATOM    391  C   LYS B  18      -2.596  12.340 -14.658  1.00  1.00           C
ATOM    392  O   LYS B  18      -1.700  11.665 -15.160  1.00  1.00           O
ATOM    393  N   THR B  19      -2.519  12.894 -13.445  1.00  1.00           N
ATOM    394  CA  THR B  19      -1.308  12.643 -12.785  1.00  1.00           C
ATOM    395  CB  THR B  19      -0.235  13.663 -13.055  1.00  1.00           C
ATOM    396  OG1 THR B  19      -0.683  14.972 -12.747  1.00  1.00           O
ATOM    397  CG2 THR B  19       0.163  13.571 -14.538  1.00  1.00           C
ATOM    398  C   THR B  19      -1.464  12.503 -11.338  1.00  1.00           C
ATOM    399  O   THR B  19      -2.570  12.458 -10.803  1.00  1.00           O
ATOM    400  N   PHE B  20      -0.307  12.407 -10.667  1.00  1.00           N
ATOM    401  CA  PHE B  20      -0.455  12.127  -9.294  1.00  1.00           C
ATOM    402  CB  PHE B  20      -0.576  10.629  -8.946  1.00  1.00           C
ATOM    403  CG  PHE B  20      -1.965  10.111  -9.139  1.00  1.00           C
ATOM    404  CD1 PHE B  20      -2.404   9.657 -10.362  1.00  1.00           C
ATOM    405  CD2 PHE B  20      -2.817  10.052  -8.059  1.00  1.00           C
ATOM    406  CE1 PHE B  20      -3.685   9.171 -10.501  1.00  1.00           C
ATOM    407  CE2 PHE B  20      -4.096   9.568  -8.192  1.00  1.00           C
ATOM    408  CZ  PHE B  20      -4.534   9.130  -9.418  1.00  1.00           C
ATOM    409  C   PHE B  20       0.622  12.609  -8.425  1.00  1.00           C
ATOM    410  O   PHE B  20       1.367  13.542  -8.722  1.00  1.00           O
ATOM    411  N   TYR B  21       0.685  11.931  -7.263  1.00  1.00           N
ATOM    412  CA  TYR B  21       1.545  12.460  -6.283  1.00  1.00           C
ATOM    413  CB  TYR B  21       0.802  13.274  -5.208  1.00  1.00           C
ATOM    414  CG  TYR B  21      -0.070  12.381  -4.387  1.00  1.00           C
ATOM    415  CD1 TYR B  21       0.426  11.765  -3.263  1.00  1.00           C
ATOM    416  CD2 TYR B  21      -1.386  12.162  -4.726  1.00  1.00           C
ATOM    417  CE1 TYR B  21      -0.374  10.944  -2.500  1.00  1.00           C
ATOM    418  CE2 TYR B  21      -2.191  11.342  -3.964  1.00  1.00           C
ATOM    419  CZ  TYR B  21      -1.687  10.732  -2.842  1.00  1.00           C
ATOM    420  OH  TYR B  21      -2.507   9.893  -2.056  1.00  1.00           O
ATOM    421  C   TYR B  21       2.370  11.461  -5.539  1.00  1.00           C
ATOM    422  O   TYR B  21       2.322  10.256  -5.777  1.00  1.00           O
ATOM    423  N   TYR B  22       3.178  12.014  -4.601  1.00  1.00           N
ATOM    424  CA  TYR B  22       4.107  11.284  -3.785  1.00  1.00           C
ATOM    425  CB  TYR B  22       5.495  11.943  -3.701  1.00  1.00           C
ATOM    426  CG  TYR B  22       6.192  11.877  -5.016  1.00  1.00           C
ATOM    427  CD1 TYR B  22       6.036  12.886  -5.938  1.00  1.00           C
ATOM    428  CD2 TYR B  22       7.013  10.815  -5.319  1.00  1.00           C
ATOM    429  CE1 TYR B  22       6.687  12.822  -7.149  1.00  1.00           C
ATOM    430  CE2 TYR B  22       7.666  10.747  -6.526  1.00  1.00           C
ATOM    431  CZ  TYR B  22       7.498  11.754  -7.445  1.00  1.00           C
ATOM    432  OH  TYR B  22       8.160  11.698  -8.690  1.00  1.00           O
ATOM    433  C   TYR B  22       3.650  11.299  -2.363  1.00  1.00           C
ATOM    434  O   TYR B  22       3.560  12.363  -1.755  1.00  1.00           O
ATOM    435  N   ASN B  23       3.315  10.121  -1.803  1.00  1.00           N
ATOM    436  CA  ASN B  23       2.909  10.014  -0.425  1.00  1.00           C
ATOM    437  CB  ASN B  23       2.228   8.656  -0.181  1.00  1.00           C
ATOM    438  CG  ASN B  23       1.718   8.533   1.250  1.00  1.00           C
ATOM    439  OD1 ASN B  23       1.883   9.429   2.076  1.00  1.00           O
ATOM    440  ND2 ASN B  23       1.076   7.371   1.549  1.00  1.00           N
ATOM    441  C   ASN B  23       4.067  10.102   0.558  1.00  1.00           C
ATOM    442  O   ASN B  23       4.054  10.937   1.461  1.00  1.00           O
ATOM    443  N   ASN B  24       5.105   9.241   0.390  1.00  1.00           N
ATOM    444  CA  ASN B  24       6.285   9.152   1.233  1.00  1.00           C
ATOM    445  CB  ASN B  24       7.325  10.251   0.932  1.00  1.00           C
ATOM    446  CG  ASN B  24       8.619   9.908   1.676  1.00  1.00           C
ATOM    447  OD1 ASN B  24       8.658   9.859   2.904  1.00  1.00           O
ATOM    448  ND2 ASN B  24       9.716   9.657   0.912  1.00  1.00           N
ATOM    449  C   ASN B  24       5.996   9.191   2.723  1.00  1.00           C
ATOM    450  O   ASN B  24       6.192  10.223   3.359  1.00  1.00           O
ATOM    451  N   ARG B  25       5.480   8.090   3.309  1.00  1.00           N
ATOM    452  CA  ARG B  25       5.123   8.008   4.709  1.00  1.00           C
ATOM    453  CB  ARG B  25       4.119   6.881   4.993  1.00  1.00           C
ATOM    454  CG  ARG B  25       3.622   6.891   6.438  1.00  1.00           C
ATOM    455  CD  ARG B  25       2.789   5.665   6.808  1.00  1.00           C
ATOM    456  NE  ARG B  25       1.587   5.677   5.929  1.00  1.00           N
ATOM    457  CZ  ARG B  25       0.441   6.293   6.342  1.00  1.00           C
ATOM    458  NH1 ARG B  25       0.366   6.818   7.600  1.00  1.00           N
ATOM    459  NH2 ARG B  25      -0.626   6.381   5.494  1.00  1.00           N
ATOM    460  C   ARG B  25       6.209   7.865   5.768  1.00  1.00           C
ATOM    461  O   ARG B  25       6.129   8.524   6.805  1.00  1.00           O
ATOM    462  N   THR B  26       7.260   7.048   5.528  1.00  1.00           N
ATOM    463  CA  THR B  26       8.251   6.559   6.481  1.00  1.00           C
ATOM    464  CB  THR B  26       9.638   7.051   6.195  1.00  1.00           C
ATOM    465  OG1 THR B  26      10.555   6.447   7.097  1.00  1.00           O
ATOM    466  CG2 THR B  26       9.668   8.584   6.331  1.00  1.00           C
ATOM    467  C   THR B  26       7.939   6.798   7.929  1.00  1.00           C
ATOM    468  O   THR B  26       7.980   7.923   8.422  1.00  1.00           O
ATOM    469  N   LEU B  27       7.629   5.680   8.637  1.00  1.00           N
ATOM    470  CA  LEU B  27       7.350   5.611  10.054  1.00  1.00           C
ATOM    471  CB  LEU B  27       5.973   4.994  10.354  1.00  1.00           C
ATOM    472  CG  LEU B  27       4.819   5.724   9.630  1.00  1.00           C
ATOM    473  CD1 LEU B  27       3.442   5.226  10.103  1.00  1.00           C
ATOM    474  CD2 LEU B  27       4.962   7.251   9.715  1.00  1.00           C
ATOM    475  C   LEU B  27       8.403   4.711  10.606  1.00  1.00           C
ATOM    476  O   LEU B  27       8.568   3.584  10.143  1.00  1.00           O
ATOM    477  N   GLU B  28       9.182   5.185  11.591  1.00  1.00           N
ATOM    478  CA  GLU B  28      10.194   4.307  12.097  1.00  1.00           C
ATOM    479  CB  GLU B  28      11.607   4.613  11.575  1.00  1.00           C
ATOM    480  CG  GLU B  28      12.086   6.022  11.921  1.00  1.00           C
ATOM    481  CD  GLU B  28      13.588   6.064  11.684  1.00  1.00           C
ATOM    482  OE1 GLU B  28      14.014   6.171  10.502  1.00  1.00           O
ATOM    483  OE2 GLU B  28      14.332   5.976  12.694  1.00  1.00           O
ATOM    484  C   GLU B  28      10.235   4.426  13.570  1.00  1.00           C
ATOM    485  O   GLU B  28       9.897   5.463  14.138  1.00  1.00           O
ATOM    486  N   SER B  29      10.630   3.331  14.239  1.00  1.00           N
ATOM    487  CA  SER B  29      10.693   3.476  15.649  1.00  1.00           C
ATOM    488  CB  SER B  29       9.342   3.247  16.348  1.00  1.00           C
ATOM    489  OG  SER B  29       8.406   4.232  15.934  1.00  1.00           O
ATOM    490  C   SER B  29      11.659   2.521  16.231  1.00  1.00           C
ATOM    491  O   SER B  29      11.878   1.422  15.725  1.00  1.00           O
ATOM    492  N   THR B  30      12.284   2.958  17.330  1.00  1.00           N
ATOM    493  CA  THR B  30      13.131   2.080  18.056  1.00  1.00           C
ATOM    494  CB  THR B  30      14.247   2.775  18.781  1.00  1.00           C
ATOM    495  OG1 THR B  30      13.719   3.661  19.755  1.00  1.00           O
ATOM    496  CG2 THR B  30      15.083   3.560  17.754  1.00  1.00           C
ATOM    497  C   THR B  30      12.212   1.490  19.073  1.00  1.00           C
ATOM    498  O   THR B  30      11.014   1.769  19.065  1.00  1.00           O
ATOM    499  N   TRP B  31      12.730   0.653  19.981  1.00  1.00           N
ATOM    500  CA  TRP B  31      11.845   0.071  20.943  1.00  1.00           C
ATOM    501  CB  TRP B  31      11.084   1.099  21.797  1.00  1.00           C
ATOM    502  CG  TRP B  31      11.971   1.888  22.731  1.00  1.00           C
ATOM    503  CD2 TRP B  31      11.517   2.517  23.939  1.00  1.00           C
ATOM    504  CD1 TRP B  31      13.306   2.152  22.637  1.00  1.00           C
ATOM    505  NE1 TRP B  31      13.711   2.914  23.706  1.00  1.00           N
ATOM    506  CE2 TRP B  31      12.621   3.144  24.517  1.00  1.00           C
ATOM    507  CE3 TRP B  31      10.283   2.570  24.518  1.00  1.00           C
ATOM    508  CZ2 TRP B  31      12.506   3.842  25.683  1.00  1.00           C
ATOM    509  CZ3 TRP B  31      10.173   3.268  25.699  1.00  1.00           C
ATOM    510  CH2 TRP B  31      11.262   3.892  26.270  1.00  1.00           C
ATOM    511  C   TRP B  31      10.830  -0.818  20.235  1.00  1.00           C
ATOM    512  O   TRP B  31       9.604  -0.588  20.422  1.00  1.00           O
ATOM    513  OXT TRP B  31      11.265  -1.754  19.516  1.00  1.00           O
TER     514      TRP B  31 
ATOM    515  N   MET C   1       5.172  -9.123  15.620  1.00  1.00           N
ATOM    516  CA  MET C   1       4.368  -9.819  16.648  1.00  1.00           C
ATOM    517  CB  MET C   1       4.208  -8.911  17.887  1.00  1.00           C
ATOM    518  CG  MET C   1       3.626  -9.599  19.127  1.00  1.00           C
ATOM    519  SD  MET C   1       3.663  -8.601  20.649  1.00  1.00           S
ATOM    520  CE  MET C   1       2.389  -7.413  20.135  1.00  1.00           C
ATOM    521  C   MET C   1       3.014 -10.102  16.077  1.00  1.00           C
ATOM    522  O   MET C   1       2.891 -10.310  14.871  1.00  1.00           O
ATOM    523  N   GLY C   2       1.961 -10.138  16.925  1.00  1.00           N
ATOM    524  CA  GLY C   2       0.643 -10.333  16.403  1.00  1.00           C
ATOM    525  C   GLY C   2       0.472  -9.193  15.477  1.00  1.00           C
ATOM    526  O   GLY C   2       0.432  -8.039  15.901  1.00  1.00           O
ATOM    527  N   ALA C   3       0.359  -9.479  14.171  1.00  1.00           N
ATOM    528  CA  ALA C   3       0.332  -8.311  13.366  1.00  1.00           C
ATOM    529  CB  ALA C   3       1.707  -7.636  13.227  1.00  1.00           C
ATOM    530  C   ALA C   3      -0.172  -8.562  11.995  1.00  1.00           C
ATOM    531  O   ALA C   3      -0.426  -9.699  11.597  1.00  1.00           O
ATOM    532  N   THR C   4      -0.345  -7.451  11.239  1.00  1.00           N
ATOM    533  CA  THR C   4      -0.928  -7.594   9.946  1.00  1.00           C
ATOM    534  CB  THR C   4      -2.400  -7.298   9.937  1.00  1.00           C
ATOM    535  OG1 THR C   4      -2.615  -5.905  10.126  1.00  1.00           O
ATOM    536  CG2 THR C   4      -3.057  -8.074  11.092  1.00  1.00           C
ATOM    537  C   THR C   4      -0.387  -6.633   8.962  1.00  1.00           C
ATOM    538  O   THR C   4       0.211  -5.607   9.284  1.00  1.00           O
ATOM    539  N   ALA C   5      -0.638  -6.993   7.698  1.00  1.00           N
ATOM    540  CA  ALA C   5      -0.332  -6.165   6.590  1.00  1.00           C
ATOM    541  CB  ALA C   5       0.811  -6.706   5.714  1.00  1.00           C
ATOM    542  C   ALA C   5      -1.578  -6.160   5.786  1.00  1.00           C
ATOM    543  O   ALA C   5      -2.287  -7.162   5.727  1.00  1.00           O
ATOM    544  N   VAL C   6      -1.908  -5.018   5.163  1.00  1.00           N
ATOM    545  CA  VAL C   6      -3.133  -5.024   4.427  1.00  1.00           C
ATOM    546  CB  VAL C   6      -4.279  -4.449   5.208  1.00  1.00           C
ATOM    547  CG1 VAL C   6      -5.528  -4.437   4.311  1.00  1.00           C
ATOM    548  CG2 VAL C   6      -4.431  -5.239   6.518  1.00  1.00           C
ATOM    549  C   VAL C   6      -2.957  -4.161   3.241  1.00  1.00           C
ATOM    550  O   VAL C   6      -2.173  -3.212   3.249  1.00  1.00           O
ATOM    551  N   SER C   7      -3.680  -4.508   2.167  1.00  1.00           N
ATOM    552  CA  SER C   7      -3.636  -3.672   1.022  1.00  1.00           C
ATOM    553  CB  SER C   7      -2.658  -4.144  -0.073  1.00  1.00           C
ATOM    554  OG  SER C   7      -3.136  -5.320  -0.709  1.00  1.00           O
ATOM    555  C   SER C   7      -5.003  -3.687   0.422  1.00  1.00           C
ATOM    556  O   SER C   7      -5.639  -4.736   0.337  1.00  1.00           O
ATOM    557  N   GLU C   8      -5.503  -2.509   0.003  1.00  1.00           N
ATOM    558  CA  GLU C   8      -6.790  -2.467  -0.623  1.00  1.00           C
ATOM    559  CB  GLU C   8      -7.871  -1.811   0.259  1.00  1.00           C
ATOM    560  CG  GLU C   8      -9.300  -1.998  -0.256  1.00  1.00           C
ATOM    561  CD  GLU C   8      -9.549  -1.026  -1.399  1.00  1.00           C
ATOM    562  OE1 GLU C   8      -9.795   0.174  -1.118  1.00  1.00           O
ATOM    563  OE2 GLU C   8      -9.507  -1.479  -2.577  1.00  1.00           O
ATOM    564  C   GLU C   8      -6.624  -1.601  -1.824  1.00  1.00           C
ATOM    565  O   GLU C   8      -6.175  -0.461  -1.706  1.00  1.00           O
ATOM    566  N   TRP C   9      -6.956  -2.113  -3.025  1.00  1.00           N
ATOM    567  CA  TRP C   9      -6.786  -1.234  -4.138  1.00  1.00           C
ATOM    568  CB  TRP C   9      -5.482  -1.470  -4.890  1.00  1.00           C
ATOM    569  CG  TRP C   9      -5.176  -0.355  -5.843  1.00  1.00           C
ATOM    570  CD2 TRP C   9      -3.841   0.073  -6.113  1.00  1.00           C
ATOM    571  CD1 TRP C   9      -6.005   0.479  -6.532  1.00  1.00           C
ATOM    572  NE1 TRP C   9      -5.260   1.406  -7.221  1.00  1.00           N
ATOM    573  CE2 TRP C   9      -3.927   1.167  -6.971  1.00  1.00           C
ATOM    574  CE3 TRP C   9      -2.642  -0.407  -5.674  1.00  1.00           C
ATOM    575  CZ2 TRP C   9      -2.804   1.808  -7.406  1.00  1.00           C
ATOM    576  CZ3 TRP C   9      -1.513   0.236  -6.120  1.00  1.00           C
ATOM    577  CH2 TRP C   9      -1.594   1.321  -6.966  1.00  1.00           C
ATOM    578  C   TRP C   9      -7.890  -1.444  -5.102  1.00  1.00           C
ATOM    579  O   TRP C   9      -8.089  -2.551  -5.598  1.00  1.00           O
ATOM    580  N   THR C  10      -8.638  -0.366  -5.397  1.00  1.00           N
ATOM    581  CA  THR C  10      -9.675  -0.488  -6.369  1.00  1.00           C
ATOM    582  CB  THR C  10     -11.052  -0.268  -5.808  1.00  1.00           C
ATOM    583  OG1 THR C  10     -11.163   1.039  -5.264  1.00  1.00           O
ATOM    584  CG2 THR C  10     -11.311  -1.321  -4.716  1.00  1.00           C
ATOM    585  C   THR C  10      -9.407   0.578  -7.401  1.00  1.00           C
ATOM    586  O   THR C  10      -9.454   1.767  -7.087  1.00  1.00           O
ATOM    587  N   GLU C  11      -9.091   0.189  -8.660  1.00  1.00           N
ATOM    588  CA  GLU C  11      -8.875   1.181  -9.687  1.00  1.00           C
ATOM    589  CB  GLU C  11      -7.671   0.913 -10.609  1.00  1.00           C
ATOM    590  CG  GLU C  11      -6.300   1.059  -9.951  1.00  1.00           C
ATOM    591  CD  GLU C  11      -5.251   0.941 -11.056  1.00  1.00           C
ATOM    592  OE1 GLU C  11      -5.605   1.158 -12.245  1.00  1.00           O
ATOM    593  OE2 GLU C  11      -4.077   0.626 -10.727  1.00  1.00           O
ATOM    594  C   GLU C  11     -10.061   1.100 -10.591  1.00  1.00           C
ATOM    595  O   GLU C  11     -10.121   0.222 -11.450  1.00  1.00           O
ATOM    596  N   TYR C  12     -11.049   2.002 -10.424  1.00  1.00           N
ATOM    597  CA  TYR C  12     -12.113   2.013 -11.383  1.00  1.00           C
ATOM    598  CB  TYR C  12     -13.380   2.743 -10.905  1.00  1.00           C
ATOM    599  CG  TYR C  12     -14.452   2.379 -11.870  1.00  1.00           C
ATOM    600  CD1 TYR C  12     -15.012   1.127 -11.815  1.00  1.00           C
ATOM    601  CD2 TYR C  12     -14.899   3.271 -12.817  1.00  1.00           C
ATOM    602  CE1 TYR C  12     -16.001   0.761 -12.694  1.00  1.00           C
ATOM    603  CE2 TYR C  12     -15.889   2.913 -13.701  1.00  1.00           C
ATOM    604  CZ  TYR C  12     -16.439   1.658 -13.638  1.00  1.00           C
ATOM    605  OH  TYR C  12     -17.454   1.294 -14.546  1.00  1.00           O
ATOM    606  C   TYR C  12     -11.459   2.792 -12.450  1.00  1.00           C
ATOM    607  O   TYR C  12     -10.878   3.842 -12.185  1.00  1.00           O
ATOM    608  N   LYS C  13     -11.500   2.305 -13.688  1.00  1.00           N
ATOM    609  CA  LYS C  13     -10.606   2.970 -14.563  1.00  1.00           C
ATOM    610  CB  LYS C  13      -9.610   2.012 -15.233  1.00  1.00           C
ATOM    611  CG  LYS C  13      -8.648   1.312 -14.274  1.00  1.00           C
ATOM    612  CD  LYS C  13      -7.914   0.126 -14.910  1.00  1.00           C
ATOM    613  CE  LYS C  13      -6.526   0.468 -15.455  1.00  1.00           C
ATOM    614  NZ  LYS C  13      -6.637   1.199 -16.735  1.00  1.00           N
ATOM    615  C   LYS C  13     -11.299   3.674 -15.624  1.00  1.00           C
ATOM    616  O   LYS C  13     -12.494   3.952 -15.556  1.00  1.00           O
ATOM    617  N   THR C  14     -10.516   3.994 -16.663  1.00  1.00           N
ATOM    618  CA  THR C  14     -11.182   4.872 -17.517  1.00  1.00           C
ATOM    619  CB  THR C  14     -10.979   6.281 -17.053  1.00  1.00           C
ATOM    620  OG1 THR C  14     -11.929   7.195 -17.591  1.00  1.00           O
ATOM    621  CG2 THR C  14      -9.551   6.639 -17.485  1.00  1.00           C
ATOM    622  C   THR C  14     -10.743   4.799 -18.906  1.00  1.00           C
ATOM    623  O   THR C  14      -9.880   4.016 -19.283  1.00  1.00           O
ATOM    624  N   ALA C  15     -11.335   5.710 -19.688  1.00  1.00           N
ATOM    625  CA  ALA C  15     -11.086   5.740 -21.068  1.00  1.00           C
ATOM    626  CB  ALA C  15     -11.747   6.925 -21.793  1.00  1.00           C
ATOM    627  C   ALA C  15      -9.625   5.889 -21.232  1.00  1.00           C
ATOM    628  O   ALA C  15      -9.038   5.143 -22.011  1.00  1.00           O
ATOM    629  N   ASP C  16      -8.970   6.782 -20.463  1.00  1.00           N
ATOM    630  CA  ASP C  16      -7.591   6.840 -20.809  1.00  1.00           C
ATOM    631  CB  ASP C  16      -7.290   7.698 -22.066  1.00  1.00           C
ATOM    632  CG  ASP C  16      -7.490   6.921 -23.356  1.00  1.00           C
ATOM    633  OD1 ASP C  16      -6.610   6.074 -23.668  1.00  1.00           O
ATOM    634  OD2 ASP C  16      -8.519   7.161 -24.044  1.00  1.00           O
ATOM    635  C   ASP C  16      -6.684   7.446 -19.844  1.00  1.00           C
ATOM    636  O   ASP C  16      -6.956   7.710 -18.674  1.00  1.00           O
ATOM    637  N   GLY C  17      -5.503   7.626 -20.452  1.00  1.00           N
ATOM    638  CA  GLY C  17      -4.366   8.292 -19.955  1.00  1.00           C
ATOM    639  C   GLY C  17      -3.872   7.591 -18.766  1.00  1.00           C
ATOM    640  O   GLY C  17      -3.925   6.364 -18.679  1.00  1.00           O
ATOM    641  N   LYS C  18      -3.379   8.365 -17.789  1.00  1.00           N
ATOM    642  CA  LYS C  18      -2.782   7.588 -16.777  1.00  1.00           C
ATOM    643  CB  LYS C  18      -1.334   7.202 -17.121  1.00  1.00           C
ATOM    644  CG  LYS C  18      -0.433   8.424 -17.331  1.00  1.00           C
ATOM    645  CD  LYS C  18       1.062   8.104 -17.370  1.00  1.00           C
ATOM    646  CE  LYS C  18       1.953   9.315 -17.648  1.00  1.00           C
ATOM    647  NZ  LYS C  18       3.374   8.948 -17.463  1.00  1.00           N
ATOM    648  C   LYS C  18      -2.721   8.237 -15.472  1.00  1.00           C
ATOM    649  O   LYS C  18      -3.071   9.397 -15.262  1.00  1.00           O
ATOM    650  N   THR C  19      -2.251   7.391 -14.550  1.00  1.00           N
ATOM    651  CA  THR C  19      -2.090   7.772 -13.207  1.00  1.00           C
ATOM    652  CB  THR C  19      -2.584   6.763 -12.224  1.00  1.00           C
ATOM    653  OG1 THR C  19      -1.818   5.569 -12.302  1.00  1.00           O
ATOM    654  CG2 THR C  19      -4.053   6.486 -12.564  1.00  1.00           C
ATOM    655  C   THR C  19      -0.666   7.921 -12.916  1.00  1.00           C
ATOM    656  O   THR C  19       0.181   8.017 -13.801  1.00  1.00           O
ATOM    657  N   PHE C  20      -0.391   7.964 -11.612  1.00  1.00           N
ATOM    658  CA  PHE C  20       0.946   8.120 -11.193  1.00  1.00           C
ATOM    659  CB  PHE C  20       1.396   9.595 -11.295  1.00  1.00           C
ATOM    660  CG  PHE C  20       2.847   9.745 -10.990  1.00  1.00           C
ATOM    661  CD1 PHE C  20       3.798   9.413 -11.931  1.00  1.00           C
ATOM    662  CD2 PHE C  20       3.256  10.250  -9.776  1.00  1.00           C
ATOM    663  CE1 PHE C  20       5.138   9.557 -11.659  1.00  1.00           C
ATOM    664  CE2 PHE C  20       4.594  10.395  -9.500  1.00  1.00           C
ATOM    665  CZ  PHE C  20       5.537  10.047 -10.439  1.00  1.00           C
ATOM    666  C   PHE C  20       0.949   7.706  -9.785  1.00  1.00           C
ATOM    667  O   PHE C  20      -0.090   7.338  -9.242  1.00  1.00           O
ATOM    668  N   TYR C  21       2.124   7.732  -9.147  1.00  1.00           N
ATOM    669  CA  TYR C  21       2.040   7.122  -7.878  1.00  1.00           C
ATOM    670  CB  TYR C  21       2.067   5.625  -8.054  1.00  1.00           C
ATOM    671  CG  TYR C  21       3.420   5.312  -8.612  1.00  1.00           C
ATOM    672  CD1 TYR C  21       3.669   5.502  -9.948  1.00  1.00           C
ATOM    673  CD2 TYR C  21       4.455   4.869  -7.820  1.00  1.00           C
ATOM    674  CE1 TYR C  21       4.894   5.234 -10.512  1.00  1.00           C
ATOM    675  CE2 TYR C  21       5.684   4.594  -8.374  1.00  1.00           C
ATOM    676  CZ  TYR C  21       5.909   4.768  -9.718  1.00  1.00           C
ATOM    677  OH  TYR C  21       7.174   4.481 -10.271  1.00  1.00           O
ATOM    678  C   TYR C  21       3.228   7.447  -7.048  1.00  1.00           C
ATOM    679  O   TYR C  21       4.005   8.354  -7.323  1.00  1.00           O
ATOM    680  N   TYR C  22       3.316   6.665  -5.961  1.00  1.00           N
ATOM    681  CA  TYR C  22       4.363   6.585  -4.999  1.00  1.00           C
ATOM    682  CB  TYR C  22       5.482   7.645  -5.092  1.00  1.00           C
ATOM    683  CG  TYR C  22       6.538   7.153  -6.031  1.00  1.00           C
ATOM    684  CD1 TYR C  22       7.483   6.282  -5.543  1.00  1.00           C
ATOM    685  CD2 TYR C  22       6.613   7.524  -7.357  1.00  1.00           C
ATOM    686  CE1 TYR C  22       8.480   5.789  -6.347  1.00  1.00           C
ATOM    687  CE2 TYR C  22       7.611   7.033  -8.169  1.00  1.00           C
ATOM    688  CZ  TYR C  22       8.546   6.160  -7.666  1.00  1.00           C
ATOM    689  OH  TYR C  22       9.572   5.647  -8.487  1.00  1.00           O
ATOM    690  C   TYR C  22       3.743   6.641  -3.668  1.00  1.00           C
ATOM    691  O   TYR C  22       3.283   7.682  -3.203  1.00  1.00           O
ATOM    692  N   ASN C  23       3.713   5.467  -3.037  1.00  1.00           N
ATOM    693  CA  ASN C  23       3.231   5.386  -1.714  1.00  1.00           C
ATOM    694  CB  ASN C  23       1.844   4.733  -1.575  1.00  1.00           C
ATOM    695  CG  ASN C  23       0.783   5.714  -2.044  1.00  1.00           C
ATOM    696  OD1 ASN C  23       1.059   6.892  -2.256  1.00  1.00           O
ATOM    697  ND2 ASN C  23      -0.477   5.223  -2.190  1.00  1.00           N
ATOM    698  C   ASN C  23       4.174   4.490  -1.047  1.00  1.00           C
ATOM    699  O   ASN C  23       4.245   3.296  -1.336  1.00  1.00           O
ATOM    700  N   ASN C  24       4.944   5.057  -0.124  1.00  1.00           N
ATOM    701  CA  ASN C  24       5.843   4.181   0.514  1.00  1.00           C
ATOM    702  CB  ASN C  24       7.315   4.630   0.427  1.00  1.00           C
ATOM    703  CG  ASN C  24       7.774   4.528  -1.017  1.00  1.00           C
ATOM    704  OD1 ASN C  24       8.677   5.248  -1.441  1.00  1.00           O
ATOM    705  ND2 ASN C  24       7.131   3.619  -1.798  1.00  1.00           N
ATOM    706  C   ASN C  24       5.492   4.194   1.936  1.00  1.00           C
ATOM    707  O   ASN C  24       5.338   5.247   2.553  1.00  1.00           O
ATOM    708  N   ARG C  25       5.347   2.995   2.493  1.00  1.00           N
ATOM    709  CA  ARG C  25       5.011   2.992   3.860  1.00  1.00           C
ATOM    710  CB  ARG C  25       3.604   2.445   4.089  1.00  1.00           C
ATOM    711  CG  ARG C  25       2.543   3.301   3.399  1.00  1.00           C
ATOM    712  CD  ARG C  25       1.161   2.665   3.435  1.00  1.00           C
ATOM    713  NE  ARG C  25       0.949   2.195   4.830  1.00  1.00           N
ATOM    714  CZ  ARG C  25       0.094   1.162   5.066  1.00  1.00           C
ATOM    715  NH1 ARG C  25      -0.578   0.583   4.028  1.00  1.00           N
ATOM    716  NH2 ARG C  25      -0.091   0.720   6.345  1.00  1.00           N
ATOM    717  C   ARG C  25       5.982   2.108   4.542  1.00  1.00           C
ATOM    718  O   ARG C  25       6.175   0.954   4.162  1.00  1.00           O
ATOM    719  N   THR C  26       6.643   2.658   5.570  1.00  1.00           N
ATOM    720  CA  THR C  26       7.582   1.881   6.306  1.00  1.00           C
ATOM    721  CB  THR C  26       8.962   2.461   6.282  1.00  1.00           C
ATOM    722  OG1 THR C  26       9.419   2.574   4.942  1.00  1.00           O
ATOM    723  CG2 THR C  26       9.885   1.536   7.088  1.00  1.00           C
ATOM    724  C   THR C  26       7.112   1.920   7.723  1.00  1.00           C
ATOM    725  O   THR C  26       6.942   2.996   8.290  1.00  1.00           O
ATOM    726  N   LEU C  27       6.834   0.746   8.320  1.00  1.00           N
ATOM    727  CA  LEU C  27       6.466   0.692   9.708  1.00  1.00           C
ATOM    728  CB  LEU C  27       5.064   0.099   9.930  1.00  1.00           C
ATOM    729  CG  LEU C  27       3.957   0.888   9.198  1.00  1.00           C
ATOM    730  CD1 LEU C  27       2.562   0.297   9.459  1.00  1.00           C
ATOM    731  CD2 LEU C  27       4.039   2.388   9.511  1.00  1.00           C
ATOM    732  C   LEU C  27       7.462  -0.235  10.263  1.00  1.00           C
ATOM    733  O   LEU C  27       7.387  -1.443  10.040  1.00  1.00           O
ATOM    734  N   GLU C  28       8.442   0.297  11.001  1.00  1.00           N
ATOM    735  CA  GLU C  28       9.439  -0.653  11.325  1.00  1.00           C
ATOM    736  CB  GLU C  28      10.675  -0.569  10.402  1.00  1.00           C
ATOM    737  CG  GLU C  28      11.436   0.761  10.445  1.00  1.00           C
ATOM    738  CD  GLU C  28      12.539   0.712   9.392  1.00  1.00           C
ATOM    739  OE1 GLU C  28      12.531  -0.242   8.569  1.00  1.00           O
ATOM    740  OE2 GLU C  28      13.402   1.629   9.397  1.00  1.00           O
ATOM    741  C   GLU C  28       9.884  -0.535  12.714  1.00  1.00           C
ATOM    742  O   GLU C  28       9.845   0.533  13.323  1.00  1.00           O
ATOM    743  N   SER C  29      10.324  -1.681  13.253  1.00  1.00           N
ATOM    744  CA  SER C  29      10.756  -1.627  14.597  1.00  1.00           C
ATOM    745  CB  SER C  29       9.686  -2.077  15.599  1.00  1.00           C
ATOM    746  OG  SER C  29       8.590  -1.176  15.569  1.00  1.00           O
ATOM    747  C   SER C  29      11.957  -2.489  14.793  1.00  1.00           C
ATOM    748  O   SER C  29      12.035  -3.613  14.298  1.00  1.00           O
ATOM    749  N   THR C  30      12.943  -1.926  15.522  1.00  1.00           N
ATOM    750  CA  THR C  30      14.188  -2.564  15.830  1.00  1.00           C
ATOM    751  CB  THR C  30      15.200  -1.632  16.434  1.00  1.00           C
ATOM    752  OG1 THR C  30      14.713  -1.111  17.663  1.00  1.00           O
ATOM    753  CG2 THR C  30      15.507  -0.493  15.449  1.00  1.00           C
ATOM    754  C   THR C  30      14.017  -3.675  16.813  1.00  1.00           C
ATOM    755  O   THR C  30      14.637  -4.724  16.673  1.00  1.00           O
ATOM    756  N   TRP C  31      13.187  -3.480  17.857  1.00  1.00           N
ATOM    757  CA  TRP C  31      13.120  -4.510  18.853  1.00  1.00           C
ATOM    758  CB  TRP C  31      13.358  -3.973  20.281  1.00  1.00           C
ATOM    759  CG  TRP C  31      13.301  -5.004  21.388  1.00  1.00           C
ATOM    760  CD2 TRP C  31      14.327  -5.983  21.621  1.00  1.00           C
ATOM    761  CD1 TRP C  31      12.333  -5.231  22.325  1.00  1.00           C
ATOM    762  NE1 TRP C  31      12.698  -6.281  23.134  1.00  1.00           N
ATOM    763  CE2 TRP C  31      13.920  -6.758  22.710  1.00  1.00           C
ATOM    764  CE3 TRP C  31      15.508  -6.221  20.977  1.00  1.00           C
ATOM    765  CZ2 TRP C  31      14.695  -7.784  23.172  1.00  1.00           C
ATOM    766  CZ3 TRP C  31      16.286  -7.255  21.447  1.00  1.00           C
ATOM    767  CH2 TRP C  31      15.887  -8.022  22.523  1.00  1.00           C
ATOM    768  C   TRP C  31      11.745  -5.149  18.799  1.00  1.00           C
ATOM    769  O   TRP C  31      10.900  -4.671  17.997  1.00  1.00           O
ATOM    770  OXT TRP C  31      11.528  -6.133  19.554  1.00  1.00           O
TER     771      TRP C  31 
ATOM    772  N   MET D   1       4.415 -15.867  16.696  1.00  1.00           N
ATOM    773  CA  MET D   1       4.661 -14.666  15.866  1.00  1.00           C
ATOM    774  CB  MET D   1       6.095 -14.741  15.297  1.00  1.00           C
ATOM    775  CG  MET D   1       7.154 -14.750  16.407  1.00  1.00           C
ATOM    776  SD  MET D   1       8.821 -15.303  15.931  1.00  1.00           S
ATOM    777  CE  MET D   1       9.336 -13.752  15.137  1.00  1.00           C
ATOM    778  C   MET D   1       3.662 -14.689  14.756  1.00  1.00           C
ATOM    779  O   MET D   1       4.022 -14.733  13.581  1.00  1.00           O
ATOM    780  N   GLY D   2       2.364 -14.658  15.122  1.00  1.00           N
ATOM    781  CA  GLY D   2       1.313 -14.747  14.153  1.00  1.00           C
ATOM    782  C   GLY D   2       1.430 -13.573  13.236  1.00  1.00           C
ATOM    783  O   GLY D   2       1.626 -12.438  13.672  1.00  1.00           O
ATOM    784  N   ALA D   3       1.312 -13.827  11.919  1.00  1.00           N
ATOM    785  CA  ALA D   3       1.380 -12.742  10.990  1.00  1.00           C
ATOM    786  CB  ALA D   3       2.718 -12.648  10.235  1.00  1.00           C
ATOM    787  C   ALA D   3       0.300 -12.944   9.977  1.00  1.00           C
ATOM    788  O   ALA D   3       0.008 -14.073   9.586  1.00  1.00           O
ATOM    789  N   THR D   4      -0.344 -11.845   9.528  1.00  1.00           N
ATOM    790  CA  THR D   4      -1.373 -12.007   8.541  1.00  1.00           C
ATOM    791  CB  THR D   4      -2.748 -11.639   9.023  1.00  1.00           C
ATOM    792  OG1 THR D   4      -2.795 -10.279   9.419  1.00  1.00           O
ATOM    793  CG2 THR D   4      -3.106 -12.558  10.203  1.00  1.00           C
ATOM    794  C   THR D   4      -1.035 -11.185   7.350  1.00  1.00           C
ATOM    795  O   THR D   4      -0.740  -9.996   7.467  1.00  1.00           O
ATOM    796  N   ALA D   5      -1.040 -11.821   6.162  1.00  1.00           N
ATOM    797  CA  ALA D   5      -0.801 -11.077   4.965  1.00  1.00           C
ATOM    798  CB  ALA D   5       0.313 -11.651   4.074  1.00  1.00           C
ATOM    799  C   ALA D   5      -2.060 -11.118   4.204  1.00  1.00           C
ATOM    800  O   ALA D   5      -2.554 -12.185   3.837  1.00  1.00           O
ATOM    801  N   VAL D   6      -2.620  -9.926   3.976  1.00  1.00           N
ATOM    802  CA  VAL D   6      -3.813  -9.862   3.215  1.00  1.00           C
ATOM    803  CB  VAL D   6      -4.984  -9.305   3.976  1.00  1.00           C
ATOM    804  CG1 VAL D   6      -4.661  -7.863   4.399  1.00  1.00           C
ATOM    805  CG2 VAL D   6      -6.243  -9.424   3.100  1.00  1.00           C
ATOM    806  C   VAL D   6      -3.522  -8.966   2.081  1.00  1.00           C
ATOM    807  O   VAL D   6      -2.940  -7.894   2.246  1.00  1.00           O
ATOM    808  N   SER D   7      -3.881  -9.425   0.880  1.00  1.00           N
ATOM    809  CA  SER D   7      -3.696  -8.574  -0.237  1.00  1.00           C
ATOM    810  CB  SER D   7      -2.714  -9.113  -1.289  1.00  1.00           C
ATOM    811  OG  SER D   7      -1.405  -9.175  -0.747  1.00  1.00           O
ATOM    812  C   SER D   7      -5.026  -8.554  -0.899  1.00  1.00           C
ATOM    813  O   SER D   7      -5.622  -9.602  -1.137  1.00  1.00           O
ATOM    814  N   GLU D   8      -5.544  -7.354  -1.197  1.00  1.00           N
ATOM    815  CA  GLU D   8      -6.816  -7.292  -1.839  1.00  1.00           C
ATOM    816  CB  GLU D   8      -7.874  -6.575  -0.978  1.00  1.00           C
ATOM    817  CG  GLU D   8      -9.286  -6.571  -1.569  1.00  1.00           C
ATOM    818  CD  GLU D   8      -9.378  -5.437  -2.580  1.00  1.00           C
ATOM    819  OE1 GLU D   8      -8.961  -4.299  -2.230  1.00  1.00           O
ATOM    820  OE2 GLU D   8      -9.871  -5.693  -3.710  1.00  1.00           O
ATOM    821  C   GLU D   8      -6.597  -6.483  -3.069  1.00  1.00           C
ATOM    822  O   GLU D   8      -6.034  -5.390  -3.009  1.00  1.00           O
ATOM    823  N   TRP D   9      -7.007  -7.005  -4.235  1.00  1.00           N
ATOM    824  CA  TRP D   9      -6.773  -6.244  -5.421  1.00  1.00           C
ATOM    825  CB  TRP D   9      -5.476  -6.695  -6.100  1.00  1.00           C
ATOM    826  CG  TRP D   9      -5.234  -6.145  -7.476  1.00  1.00           C
ATOM    827  CD2 TRP D   9      -5.161  -6.979  -8.637  1.00  1.00           C
ATOM    828  CD1 TRP D   9      -4.988  -4.871  -7.892  1.00  1.00           C
ATOM    829  NE1 TRP D   9      -4.757  -4.859  -9.247  1.00  1.00           N
ATOM    830  CE2 TRP D   9      -4.864  -6.151  -9.719  1.00  1.00           C
ATOM    831  CE3 TRP D   9      -5.321  -8.326  -8.791  1.00  1.00           C
ATOM    832  CZ2 TRP D   9      -4.718  -6.664 -10.975  1.00  1.00           C
ATOM    833  CZ3 TRP D   9      -5.185  -8.839 -10.062  1.00  1.00           C
ATOM    834  CH2 TRP D   9      -4.889  -8.022 -11.134  1.00  1.00           C
ATOM    835  C   TRP D   9      -7.922  -6.444  -6.343  1.00  1.00           C
ATOM    836  O   TRP D   9      -8.244  -7.569  -6.725  1.00  1.00           O
ATOM    837  N   THR D  10      -8.586  -5.332  -6.704  1.00  1.00           N
ATOM    838  CA  THR D  10      -9.661  -5.407  -7.638  1.00  1.00           C
ATOM    839  CB  THR D  10     -11.003  -5.129  -7.030  1.00  1.00           C
ATOM    840  OG1 THR D  10     -11.274  -6.059  -5.994  1.00  1.00           O
ATOM    841  CG2 THR D  10     -12.072  -5.228  -8.134  1.00  1.00           C
ATOM    842  C   THR D  10      -9.424  -4.329  -8.658  1.00  1.00           C
ATOM    843  O   THR D  10      -9.509  -3.143  -8.340  1.00  1.00           O
ATOM    844  N   GLU D  11      -9.115  -4.702  -9.917  1.00  1.00           N
ATOM    845  CA  GLU D  11      -8.943  -3.688 -10.921  1.00  1.00           C
ATOM    846  CB  GLU D  11      -7.619  -3.780 -11.692  1.00  1.00           C
ATOM    847  CG  GLU D  11      -6.412  -3.294 -10.884  1.00  1.00           C
ATOM    848  CD  GLU D  11      -5.203  -3.456 -11.788  1.00  1.00           C
ATOM    849  OE1 GLU D  11      -5.216  -4.428 -12.587  1.00  1.00           O
ATOM    850  OE2 GLU D  11      -4.260  -2.623 -11.699  1.00  1.00           O
ATOM    851  C   GLU D  11     -10.080  -3.845 -11.872  1.00  1.00           C
ATOM    852  O   GLU D  11     -10.219  -4.861 -12.553  1.00  1.00           O
ATOM    853  N   TYR D  12     -10.944  -2.821 -11.916  1.00  1.00           N
ATOM    854  CA  TYR D  12     -12.086  -2.846 -12.768  1.00  1.00           C
ATOM    855  CB  TYR D  12     -12.962  -1.603 -12.561  1.00  1.00           C
ATOM    856  CG  TYR D  12     -14.123  -1.702 -13.480  1.00  1.00           C
ATOM    857  CD1 TYR D  12     -15.221  -2.464 -13.154  1.00  1.00           C
ATOM    858  CD2 TYR D  12     -14.107  -1.018 -14.670  1.00  1.00           C
ATOM    859  CE1 TYR D  12     -16.293  -2.548 -14.011  1.00  1.00           C
ATOM    860  CE2 TYR D  12     -15.173  -1.096 -15.531  1.00  1.00           C
ATOM    861  CZ  TYR D  12     -16.264  -1.861 -15.200  1.00  1.00           C
ATOM    862  OH  TYR D  12     -17.354  -1.937 -16.089  1.00  1.00           O
ATOM    863  C   TYR D  12     -11.582  -2.857 -14.167  1.00  1.00           C
ATOM    864  O   TYR D  12     -12.082  -3.588 -15.020  1.00  1.00           O
ATOM    865  N   LYS D  13     -10.567  -2.015 -14.423  1.00  1.00           N
ATOM    866  CA  LYS D  13      -9.916  -1.964 -15.692  1.00  1.00           C
ATOM    867  CB  LYS D  13      -9.512  -3.311 -16.304  1.00  1.00           C
ATOM    868  CG  LYS D  13      -8.301  -3.964 -15.633  1.00  1.00           C
ATOM    869  CD  LYS D  13      -7.017  -3.145 -15.764  1.00  1.00           C
ATOM    870  CE  LYS D  13      -5.765  -3.914 -15.347  1.00  1.00           C
ATOM    871  NZ  LYS D  13      -5.587  -5.064 -16.260  1.00  1.00           N
ATOM    872  C   LYS D  13     -10.679  -1.219 -16.675  1.00  1.00           C
ATOM    873  O   LYS D  13     -11.810  -0.797 -16.440  1.00  1.00           O
ATOM    874  N   THR D  14     -10.032  -1.024 -17.832  1.00  1.00           N
ATOM    875  CA  THR D  14     -10.739  -0.150 -18.666  1.00  1.00           C
ATOM    876  CB  THR D  14     -10.642   1.226 -18.086  1.00  1.00           C
ATOM    877  OG1 THR D  14     -11.520   2.125 -18.743  1.00  1.00           O
ATOM    878  CG2 THR D  14      -9.165   1.665 -18.123  1.00  1.00           C
ATOM    879  C   THR D  14     -10.290  -0.198 -20.070  1.00  1.00           C
ATOM    880  O   THR D  14      -9.399  -0.957 -20.452  1.00  1.00           O
ATOM    881  N   ALA D  15     -10.949   0.647 -20.878  1.00  1.00           N
ATOM    882  CA  ALA D  15     -10.691   0.704 -22.274  1.00  1.00           C
ATOM    883  CB  ALA D  15     -11.506   1.783 -23.008  1.00  1.00           C
ATOM    884  C   ALA D  15      -9.256   1.050 -22.431  1.00  1.00           C
ATOM    885  O   ALA D  15      -8.593   0.499 -23.307  1.00  1.00           O
ATOM    886  N   ASP D  16      -8.680   1.951 -21.610  1.00  1.00           N
ATOM    887  CA  ASP D  16      -7.370   2.132 -22.126  1.00  1.00           C
ATOM    888  CB  ASP D  16      -7.396   2.954 -23.442  1.00  1.00           C
ATOM    889  CG  ASP D  16      -6.157   2.672 -24.288  1.00  1.00           C
ATOM    890  OD1 ASP D  16      -5.756   1.481 -24.382  1.00  1.00           O
ATOM    891  OD2 ASP D  16      -5.584   3.655 -24.831  1.00  1.00           O
ATOM    892  C   ASP D  16      -6.404   2.823 -21.266  1.00  1.00           C
ATOM    893  O   ASP D  16      -6.729   3.475 -20.274  1.00  1.00           O
ATOM    894  N   GLY D  17      -5.138   2.602 -21.668  1.00  1.00           N
ATOM    895  CA  GLY D  17      -3.964   3.213 -21.147  1.00  1.00           C
ATOM    896  C   GLY D  17      -3.854   2.758 -19.749  1.00  1.00           C
ATOM    897  O   GLY D  17      -4.753   2.092 -19.237  1.00  1.00           O
ATOM    898  N   LYS D  18      -2.756   3.093 -19.054  1.00  1.00           N
ATOM    899  CA  LYS D  18      -2.935   2.582 -17.750  1.00  1.00           C
ATOM    900  CB  LYS D  18      -2.823   1.040 -17.621  1.00  1.00           C
ATOM    901  CG  LYS D  18      -3.769   0.509 -16.527  1.00  1.00           C
ATOM    902  CD  LYS D  18      -4.080  -0.988 -16.560  1.00  1.00           C
ATOM    903  CE  LYS D  18      -3.571  -1.728 -15.322  1.00  1.00           C
ATOM    904  NZ  LYS D  18      -4.237  -1.182 -14.118  1.00  1.00           N
ATOM    905  C   LYS D  18      -2.110   3.239 -16.730  1.00  1.00           C
ATOM    906  O   LYS D  18      -1.501   4.292 -16.920  1.00  1.00           O
ATOM    907  N   THR D  19      -2.122   2.573 -15.579  1.00  1.00           N
ATOM    908  CA  THR D  19      -1.611   3.118 -14.391  1.00  1.00           C
ATOM    909  CB  THR D  19      -2.348   2.648 -13.171  1.00  1.00           C
ATOM    910  OG1 THR D  19      -2.178   1.246 -13.010  1.00  1.00           O
ATOM    911  CG2 THR D  19      -3.841   2.989 -13.321  1.00  1.00           C
ATOM    912  C   THR D  19      -0.198   2.814 -14.141  1.00  1.00           C
ATOM    913  O   THR D  19       0.549   2.299 -14.971  1.00  1.00           O
ATOM    914  N   PHE D  20       0.163   3.177 -12.901  1.00  1.00           N
ATOM    915  CA  PHE D  20       1.469   3.051 -12.381  1.00  1.00           C
ATOM    916  CB  PHE D  20       2.213   4.388 -12.232  1.00  1.00           C
ATOM    917  CG  PHE D  20       2.648   4.860 -13.577  1.00  1.00           C
ATOM    918  CD1 PHE D  20       1.829   5.659 -14.339  1.00  1.00           C
ATOM    919  CD2 PHE D  20       3.881   4.495 -14.065  1.00  1.00           C
ATOM    920  CE1 PHE D  20       2.245   6.088 -15.575  1.00  1.00           C
ATOM    921  CE2 PHE D  20       4.300   4.921 -15.302  1.00  1.00           C
ATOM    922  CZ  PHE D  20       3.478   5.720 -16.056  1.00  1.00           C
ATOM    923  C   PHE D  20       1.374   2.405 -11.044  1.00  1.00           C
ATOM    924  O   PHE D  20       0.433   1.655 -10.785  1.00  1.00           O
ATOM    925  N   TYR D  21       2.350   2.648 -10.146  1.00  1.00           N
ATOM    926  CA  TYR D  21       2.252   1.774  -9.028  1.00  1.00           C
ATOM    927  CB  TYR D  21       2.759   0.371  -9.397  1.00  1.00           C
ATOM    928  CG  TYR D  21       3.981   0.516 -10.238  1.00  1.00           C
ATOM    929  CD1 TYR D  21       5.216   0.765  -9.689  1.00  1.00           C
ATOM    930  CD2 TYR D  21       3.877   0.391 -11.605  1.00  1.00           C
ATOM    931  CE1 TYR D  21       6.325   0.897 -10.496  1.00  1.00           C
ATOM    932  CE2 TYR D  21       4.979   0.521 -12.418  1.00  1.00           C
ATOM    933  CZ  TYR D  21       6.207   0.777 -11.861  1.00  1.00           C
ATOM    934  OH  TYR D  21       7.337   0.910 -12.697  1.00  1.00           O
ATOM    935  C   TYR D  21       2.856   2.184  -7.711  1.00  1.00           C
ATOM    936  O   TYR D  21       2.456   3.148  -7.067  1.00  1.00           O
ATOM    937  N   TYR D  22       3.787   1.349  -7.209  1.00  1.00           N
ATOM    938  CA  TYR D  22       4.447   1.555  -5.949  1.00  1.00           C
ATOM    939  CB  TYR D  22       5.487   2.696  -5.941  1.00  1.00           C
ATOM    940  CG  TYR D  22       6.778   2.141  -6.442  1.00  1.00           C
ATOM    941  CD1 TYR D  22       7.059   2.054  -7.785  1.00  1.00           C
ATOM    942  CD2 TYR D  22       7.715   1.690  -5.541  1.00  1.00           C
ATOM    943  CE1 TYR D  22       8.256   1.531  -8.221  1.00  1.00           C
ATOM    944  CE2 TYR D  22       8.912   1.169  -5.967  1.00  1.00           C
ATOM    945  CZ  TYR D  22       9.184   1.085  -7.311  1.00  1.00           C
ATOM    946  OH  TYR D  22      10.414   0.544  -7.749  1.00  1.00           O
ATOM    947  C   TYR D  22       3.568   1.683  -4.727  1.00  1.00           C
ATOM    948  O   TYR D  22       3.525   2.738  -4.097  1.00  1.00           O
ATOM    949  N   ASN D  23       2.825   0.608  -4.367  1.00  1.00           N
ATOM    950  CA  ASN D  23       2.023   0.574  -3.161  1.00  1.00           C
ATOM    951  CB  ASN D  23       1.044  -0.620  -3.138  1.00  1.00           C
ATOM    952  CG  ASN D  23       0.015  -0.418  -2.028  1.00  1.00           C
ATOM    953  OD1 ASN D  23      -1.161  -0.171  -2.290  1.00  1.00           O
ATOM    954  ND2 ASN D  23       0.461  -0.536  -0.750  1.00  1.00           N
ATOM    955  C   ASN D  23       2.858   0.509  -1.920  1.00  1.00           C
ATOM    956  O   ASN D  23       2.668   1.293  -0.990  1.00  1.00           O
ATOM    957  N   ASN D  24       3.825  -0.425  -1.893  1.00  1.00           N
ATOM    958  CA  ASN D  24       4.737  -0.601  -0.798  1.00  1.00           C
ATOM    959  CB  ASN D  24       5.982   0.311  -0.853  1.00  1.00           C
ATOM    960  CG  ASN D  24       7.087  -0.390  -1.634  1.00  1.00           C
ATOM    961  OD1 ASN D  24       7.391  -0.049  -2.776  1.00  1.00           O
ATOM    962  ND2 ASN D  24       7.713  -1.406  -0.982  1.00  1.00           N
ATOM    963  C   ASN D  24       4.203  -0.513   0.573  1.00  1.00           C
ATOM    964  O   ASN D  24       3.926   0.565   1.096  1.00  1.00           O
ATOM    965  N   ARG D  25       4.014  -1.698   1.169  1.00  1.00           N
ATOM    966  CA  ARG D  25       3.684  -1.753   2.546  1.00  1.00           C
ATOM    967  CB  ARG D  25       2.255  -2.272   2.788  1.00  1.00           C
ATOM    968  CG  ARG D  25       1.997  -3.631   2.137  1.00  1.00           C
ATOM    969  CD  ARG D  25       0.515  -3.986   2.024  1.00  1.00           C
ATOM    970  NE  ARG D  25       0.417  -5.125   1.071  1.00  1.00           N
ATOM    971  CZ  ARG D  25       0.466  -4.876  -0.270  1.00  1.00           C
ATOM    972  NH1 ARG D  25       0.662  -3.603  -0.721  1.00  1.00           N
ATOM    973  NH2 ARG D  25       0.319  -5.897  -1.163  1.00  1.00           N
ATOM    974  C   ARG D  25       4.650  -2.657   3.203  1.00  1.00           C
ATOM    975  O   ARG D  25       4.962  -3.736   2.700  1.00  1.00           O
ATOM    976  N   THR D  26       5.183  -2.200   4.344  1.00  1.00           N
ATOM    977  CA  THR D  26       6.093  -3.043   5.027  1.00  1.00           C
ATOM    978  CB  THR D  26       7.527  -2.614   4.932  1.00  1.00           C
ATOM    979  OG1 THR D  26       8.365  -3.645   5.432  1.00  1.00           O
ATOM    980  CG2 THR D  26       7.727  -1.331   5.758  1.00  1.00           C
ATOM    981  C   THR D  26       5.751  -3.026   6.475  1.00  1.00           C
ATOM    982  O   THR D  26       5.388  -1.996   7.041  1.00  1.00           O
ATOM    983  N   LEU D  27       5.831  -4.213   7.092  1.00  1.00           N
ATOM    984  CA  LEU D  27       5.687  -4.363   8.506  1.00  1.00           C
ATOM    985  CB  LEU D  27       4.770  -5.528   8.899  1.00  1.00           C
ATOM    986  CG  LEU D  27       3.347  -5.517   8.312  1.00  1.00           C
ATOM    987  CD1 LEU D  27       2.609  -6.800   8.719  1.00  1.00           C
ATOM    988  CD2 LEU D  27       2.564  -4.253   8.698  1.00  1.00           C
ATOM    989  C   LEU D  27       7.046  -4.896   8.846  1.00  1.00           C
ATOM    990  O   LEU D  27       7.324  -6.060   8.561  1.00  1.00           O
ATOM    991  N   GLU D  28       7.946  -4.094   9.446  1.00  1.00           N
ATOM    992  CA  GLU D  28       9.231  -4.696   9.658  1.00  1.00           C
ATOM    993  CB  GLU D  28      10.415  -3.985   8.975  1.00  1.00           C
ATOM    994  CG  GLU D  28      11.720  -4.778   9.110  1.00  1.00           C
ATOM    995  CD  GLU D  28      12.835  -4.069   8.354  1.00  1.00           C
ATOM    996  OE1 GLU D  28      12.564  -3.019   7.712  1.00  1.00           O
ATOM    997  OE2 GLU D  28      13.984  -4.581   8.405  1.00  1.00           O
ATOM    998  C   GLU D  28       9.533  -4.770  11.096  1.00  1.00           C
ATOM    999  O   GLU D  28       9.052  -3.978  11.904  1.00  1.00           O
ATOM   1000  N   SER D  29      10.336  -5.789  11.438  1.00  1.00           N
ATOM   1001  CA  SER D  29      10.709  -5.932  12.794  1.00  1.00           C
ATOM   1002  CB  SER D  29       9.645  -6.661  13.636  1.00  1.00           C
ATOM   1003  OG  SER D  29       9.462  -7.986  13.158  1.00  1.00           O
ATOM   1004  C   SER D  29      11.961  -6.715  12.875  1.00  1.00           C
ATOM   1005  O   SER D  29      12.279  -7.527  12.008  1.00  1.00           O
ATOM   1006  N   THR D  30      12.727  -6.456  13.944  1.00  1.00           N
ATOM   1007  CA  THR D  30      13.903  -7.228  14.125  1.00  1.00           C
ATOM   1008  CB  THR D  30      15.168  -6.574  13.622  1.00  1.00           C
ATOM   1009  OG1 THR D  30      15.417  -5.352  14.299  1.00  1.00           O
ATOM   1010  CG2 THR D  30      15.018  -6.314  12.114  1.00  1.00           C
ATOM   1011  C   THR D  30      14.043  -7.501  15.593  1.00  1.00           C
ATOM   1012  O   THR D  30      13.356  -6.894  16.411  1.00  1.00           O
ATOM   1013  N   TRP D  31      14.912  -8.459  15.973  1.00  1.00           N
ATOM   1014  CA  TRP D  31      15.086  -8.714  17.374  1.00  1.00           C
ATOM   1015  CB  TRP D  31      14.184  -9.846  17.909  1.00  1.00           C
ATOM   1016  CG  TRP D  31      14.217 -10.018  19.412  1.00  1.00           C
ATOM   1017  CD2 TRP D  31      15.150 -10.848  20.118  1.00  1.00           C
ATOM   1018  CD1 TRP D  31      13.403  -9.463  20.355  1.00  1.00           C
ATOM   1019  NE1 TRP D  31      13.770  -9.900  21.606  1.00  1.00           N
ATOM   1020  CE2 TRP D  31      14.845 -10.752  21.474  1.00  1.00           C
ATOM   1021  CE3 TRP D  31      16.179 -11.627  19.676  1.00  1.00           C
ATOM   1022  CZ2 TRP D  31      15.565 -11.440  22.407  1.00  1.00           C
ATOM   1023  CZ3 TRP D  31      16.906 -12.318  20.620  1.00  1.00           C
ATOM   1024  CH2 TRP D  31      16.603 -12.226  21.961  1.00  1.00           C
ATOM   1025  C   TRP D  31      16.531  -9.167  17.527  1.00  1.00           C
ATOM   1026  O   TRP D  31      17.130  -9.554  16.488  1.00  1.00           O
ATOM   1027  OXT TRP D  31      17.057  -9.124  18.671  1.00  1.00           O
TER    1028      TRP D  31 
ATOM   1029  N   MET E   1       6.943 -17.768  13.463  1.00  1.00           N
ATOM   1030  CA  MET E   1       6.435 -17.168  12.204  1.00  1.00           C
ATOM   1031  CB  MET E   1       7.541 -17.095  11.142  1.00  1.00           C
ATOM   1032  CG  MET E   1       8.693 -16.152  11.482  1.00  1.00           C
ATOM   1033  SD  MET E   1      10.002 -16.077  10.217  1.00  1.00           S
ATOM   1034  CE  MET E   1      11.120 -15.102  11.262  1.00  1.00           C
ATOM   1035  C   MET E   1       5.354 -18.019  11.619  1.00  1.00           C
ATOM   1036  O   MET E   1       5.562 -18.680  10.603  1.00  1.00           O
ATOM   1037  N   GLY E   2       4.163 -18.042  12.243  1.00  1.00           N
ATOM   1038  CA  GLY E   2       3.119 -18.795  11.619  1.00  1.00           C
ATOM   1039  C   GLY E   2       2.752 -17.979  10.428  1.00  1.00           C
ATOM   1040  O   GLY E   2       2.932 -16.763  10.433  1.00  1.00           O
ATOM   1041  N   ALA E   3       2.229 -18.605   9.361  1.00  1.00           N
ATOM   1042  CA  ALA E   3       1.949 -17.754   8.246  1.00  1.00           C
ATOM   1043  CB  ALA E   3       2.867 -18.007   7.038  1.00  1.00           C
ATOM   1044  C   ALA E   3       0.551 -17.971   7.786  1.00  1.00           C
ATOM   1045  O   ALA E   3       0.096 -19.106   7.635  1.00  1.00           O
ATOM   1046  N   THR E   4      -0.171 -16.852   7.576  1.00  1.00           N
ATOM   1047  CA  THR E   4      -1.481 -16.901   7.008  1.00  1.00           C
ATOM   1048  CB  THR E   4      -2.568 -16.337   7.890  1.00  1.00           C
ATOM   1049  OG1 THR E   4      -3.829 -16.465   7.251  1.00  1.00           O
ATOM   1050  CG2 THR E   4      -2.278 -14.868   8.231  1.00  1.00           C
ATOM   1051  C   THR E   4      -1.367 -16.100   5.762  1.00  1.00           C
ATOM   1052  O   THR E   4      -1.038 -14.916   5.795  1.00  1.00           O
ATOM   1053  N   ALA E   5      -1.581 -16.734   4.602  1.00  1.00           N
ATOM   1054  CA  ALA E   5      -1.448 -15.912   3.446  1.00  1.00           C
ATOM   1055  CB  ALA E   5      -0.496 -16.470   2.376  1.00  1.00           C
ATOM   1056  C   ALA E   5      -2.788 -15.813   2.833  1.00  1.00           C
ATOM   1057  O   ALA E   5      -3.383 -16.807   2.422  1.00  1.00           O
ATOM   1058  N   VAL E   6      -3.305 -14.582   2.778  1.00  1.00           N
ATOM   1059  CA  VAL E   6      -4.547 -14.388   2.122  1.00  1.00           C
ATOM   1060  CB  VAL E   6      -5.485 -13.518   2.900  1.00  1.00           C
ATOM   1061  CG1 VAL E   6      -6.756 -13.292   2.066  1.00  1.00           C
ATOM   1062  CG2 VAL E   6      -5.729 -14.166   4.273  1.00  1.00           C
ATOM   1063  C   VAL E   6      -4.164 -13.631   0.914  1.00  1.00           C
ATOM   1064  O   VAL E   6      -3.718 -12.489   1.000  1.00  1.00           O
ATOM   1065  N   SER E   7      -4.296 -14.262  -0.256  1.00  1.00           N
ATOM   1066  CA  SER E   7      -3.923 -13.546  -1.422  1.00  1.00           C
ATOM   1067  CB  SER E   7      -2.868 -14.279  -2.254  1.00  1.00           C
ATOM   1068  OG  SER E   7      -1.723 -14.524  -1.453  1.00  1.00           O
ATOM   1069  C   SER E   7      -5.150 -13.510  -2.236  1.00  1.00           C
ATOM   1070  O   SER E   7      -5.752 -14.544  -2.521  1.00  1.00           O
ATOM   1071  N   GLU E   8      -5.575 -12.301  -2.606  1.00  1.00           N
ATOM   1072  CA  GLU E   8      -6.733 -12.239  -3.422  1.00  1.00           C
ATOM   1073  CB  GLU E   8      -7.955 -11.681  -2.682  1.00  1.00           C
ATOM   1074  CG  GLU E   8      -8.414 -12.605  -1.549  1.00  1.00           C
ATOM   1075  CD  GLU E   8      -9.328 -11.805  -0.636  1.00  1.00           C
ATOM   1076  OE1 GLU E   8      -8.810 -10.879   0.043  1.00  1.00           O
ATOM   1077  OE2 GLU E   8     -10.552 -12.103  -0.603  1.00  1.00           O
ATOM   1078  C   GLU E   8      -6.387 -11.332  -4.544  1.00  1.00           C
ATOM   1079  O   GLU E   8      -5.862 -10.239  -4.335  1.00  1.00           O
ATOM   1080  N   TRP E   9      -6.637 -11.784  -5.783  1.00  1.00           N
ATOM   1081  CA  TRP E   9      -6.313 -10.917  -6.863  1.00  1.00           C
ATOM   1082  CB  TRP E   9      -5.011 -11.319  -7.566  1.00  1.00           C
ATOM   1083  CG  TRP E   9      -3.822 -11.222  -6.646  1.00  1.00           C
ATOM   1084  CD2 TRP E   9      -2.849 -12.263  -6.477  1.00  1.00           C
ATOM   1085  CD1 TRP E   9      -3.463 -10.212  -5.805  1.00  1.00           C
ATOM   1086  NE1 TRP E   9      -2.329 -10.560  -5.114  1.00  1.00           N
ATOM   1087  CE2 TRP E   9      -1.939 -11.820  -5.518  1.00  1.00           C
ATOM   1088  CE3 TRP E   9      -2.726 -13.489  -7.067  1.00  1.00           C
ATOM   1089  CZ2 TRP E   9      -0.887 -12.602  -5.135  1.00  1.00           C
ATOM   1090  CZ3 TRP E   9      -1.665 -14.275  -6.681  1.00  1.00           C
ATOM   1091  CH2 TRP E   9      -0.763 -13.839  -5.733  1.00  1.00           C
ATOM   1092  C   TRP E   9      -7.407 -11.018  -7.876  1.00  1.00           C
ATOM   1093  O   TRP E   9      -7.737 -12.112  -8.335  1.00  1.00           O
ATOM   1094  N   THR E  10      -8.019  -9.873  -8.243  1.00  1.00           N
ATOM   1095  CA  THR E  10      -9.006  -9.937  -9.279  1.00  1.00           C
ATOM   1096  CB  THR E  10     -10.426  -9.882  -8.809  1.00  1.00           C
ATOM   1097  OG1 THR E  10     -10.681 -10.956  -7.918  1.00  1.00           O
ATOM   1098  CG2 THR E  10     -11.342  -9.998 -10.042  1.00  1.00           C
ATOM   1099  C   THR E  10      -8.803  -8.785 -10.187  1.00  1.00           C
ATOM   1100  O   THR E  10      -8.598  -7.656  -9.746  1.00  1.00           O
ATOM   1101  N   GLU E  11      -8.841  -9.060 -11.502  1.00  1.00           N
ATOM   1102  CA  GLU E  11      -8.703  -7.992 -12.435  1.00  1.00           C
ATOM   1103  CB  GLU E  11      -7.329  -7.997 -13.155  1.00  1.00           C
ATOM   1104  CG  GLU E  11      -6.990  -9.318 -13.864  1.00  1.00           C
ATOM   1105  CD  GLU E  11      -5.655  -9.196 -14.608  1.00  1.00           C
ATOM   1106  OE1 GLU E  11      -5.425  -8.151 -15.271  1.00  1.00           O
ATOM   1107  OE2 GLU E  11      -4.846 -10.161 -14.531  1.00  1.00           O
ATOM   1108  C   GLU E  11      -9.767  -8.162 -13.476  1.00  1.00           C
ATOM   1109  O   GLU E  11      -9.681  -9.047 -14.324  1.00  1.00           O
ATOM   1110  N   TYR E  12     -10.816  -7.315 -13.436  1.00  1.00           N
ATOM   1111  CA  TYR E  12     -11.788  -7.353 -14.487  1.00  1.00           C
ATOM   1112  CB  TYR E  12     -13.148  -6.731 -14.134  1.00  1.00           C
ATOM   1113  CG  TYR E  12     -14.011  -6.955 -15.322  1.00  1.00           C
ATOM   1114  CD1 TYR E  12     -14.604  -8.181 -15.521  1.00  1.00           C
ATOM   1115  CD2 TYR E  12     -14.226  -5.952 -16.236  1.00  1.00           C
ATOM   1116  CE1 TYR E  12     -15.404  -8.408 -16.614  1.00  1.00           C
ATOM   1117  CE2 TYR E  12     -15.025  -6.175 -17.332  1.00  1.00           C
ATOM   1118  CZ  TYR E  12     -15.614  -7.403 -17.523  1.00  1.00           C
ATOM   1119  OH  TYR E  12     -16.432  -7.636 -18.649  1.00  1.00           O
ATOM   1120  C   TYR E  12     -11.144  -6.494 -15.494  1.00  1.00           C
ATOM   1121  O   TYR E  12     -10.479  -5.544 -15.104  1.00  1.00           O
ATOM   1122  N   LYS E  13     -11.232  -6.823 -16.791  1.00  1.00           N
ATOM   1123  CA  LYS E  13     -10.502  -5.959 -17.662  1.00  1.00           C
ATOM   1124  CB  LYS E  13      -9.140  -6.527 -18.106  1.00  1.00           C
ATOM   1125  CG  LYS E  13      -9.249  -7.700 -19.084  1.00  1.00           C
ATOM   1126  CD  LYS E  13      -7.952  -7.979 -19.848  1.00  1.00           C
ATOM   1127  CE  LYS E  13      -8.050  -9.162 -20.812  1.00  1.00           C
ATOM   1128  NZ  LYS E  13      -8.077 -10.424 -20.041  1.00  1.00           N
ATOM   1129  C   LYS E  13     -11.267  -5.738 -18.906  1.00  1.00           C
ATOM   1130  O   LYS E  13     -12.279  -6.387 -19.162  1.00  1.00           O
ATOM   1131  N   THR E  14     -10.801  -4.761 -19.704  1.00  1.00           N
ATOM   1132  CA  THR E  14     -11.411  -4.625 -20.981  1.00  1.00           C
ATOM   1133  CB  THR E  14     -12.183  -3.377 -21.263  1.00  1.00           C
ATOM   1134  OG1 THR E  14     -11.295  -2.314 -21.551  1.00  1.00           O
ATOM   1135  CG2 THR E  14     -13.040  -3.032 -20.032  1.00  1.00           C
ATOM   1136  C   THR E  14     -10.290  -4.634 -21.948  1.00  1.00           C
ATOM   1137  O   THR E  14      -9.185  -5.037 -21.585  1.00  1.00           O
ATOM   1138  N   ALA E  15     -10.557  -4.256 -23.220  1.00  1.00           N
ATOM   1139  CA  ALA E  15      -9.450  -4.161 -24.120  1.00  1.00           C
ATOM   1140  CB  ALA E  15      -9.829  -3.603 -25.502  1.00  1.00           C
ATOM   1141  C   ALA E  15      -8.616  -3.150 -23.455  1.00  1.00           C
ATOM   1142  O   ALA E  15      -9.002  -1.990 -23.399  1.00  1.00           O
ATOM   1143  N   ASP E  16      -7.463  -3.559 -22.900  1.00  1.00           N
ATOM   1144  CA  ASP E  16      -6.812  -2.548 -22.143  1.00  1.00           C
ATOM   1145  CB  ASP E  16      -7.117  -2.598 -20.638  1.00  1.00           C
ATOM   1146  CG  ASP E  16      -6.359  -1.450 -19.988  1.00  1.00           C
ATOM   1147  OD1 ASP E  16      -6.256  -0.375 -20.637  1.00  1.00           O
ATOM   1148  OD2 ASP E  16      -5.882  -1.625 -18.836  1.00  1.00           O
ATOM   1149  C   ASP E  16      -5.339  -2.638 -22.251  1.00  1.00           C
ATOM   1150  O   ASP E  16      -4.741  -3.650 -21.897  1.00  1.00           O
ATOM   1151  N   GLY E  17      -4.714  -1.573 -22.789  1.00  1.00           N
ATOM   1152  CA  GLY E  17      -3.302  -1.544 -22.625  1.00  1.00           C
ATOM   1153  C   GLY E  17      -3.225  -1.332 -21.154  1.00  1.00           C
ATOM   1154  O   GLY E  17      -3.717  -0.327 -20.645  1.00  1.00           O
ATOM   1155  N   LYS E  18      -2.589  -2.256 -20.425  1.00  1.00           N
ATOM   1156  CA  LYS E  18      -2.754  -2.163 -19.008  1.00  1.00           C
ATOM   1157  CB  LYS E  18      -3.603  -3.336 -18.500  1.00  1.00           C
ATOM   1158  CG  LYS E  18      -3.001  -4.663 -18.977  1.00  1.00           C
ATOM   1159  CD  LYS E  18      -3.726  -5.927 -18.516  1.00  1.00           C
ATOM   1160  CE  LYS E  18      -3.244  -7.178 -19.258  1.00  1.00           C
ATOM   1161  NZ  LYS E  18      -3.811  -8.401 -18.644  1.00  1.00           N
ATOM   1162  C   LYS E  18      -1.475  -2.268 -18.308  1.00  1.00           C
ATOM   1163  O   LYS E  18      -0.540  -2.924 -18.768  1.00  1.00           O
ATOM   1164  N   THR E  19      -1.394  -1.596 -17.147  1.00  1.00           N
ATOM   1165  CA  THR E  19      -0.158  -1.826 -16.524  1.00  1.00           C
ATOM   1166  CB  THR E  19       0.983  -1.193 -17.277  1.00  1.00           C
ATOM   1167  OG1 THR E  19       2.227  -1.611 -16.740  1.00  1.00           O
ATOM   1168  CG2 THR E  19       0.849   0.339 -17.208  1.00  1.00           C
ATOM   1169  C   THR E  19      -0.076  -1.408 -15.119  1.00  1.00           C
ATOM   1170  O   THR E  19      -0.823  -0.557 -14.644  1.00  1.00           O
ATOM   1171  N   PHE E  20       0.880  -2.042 -14.417  1.00  1.00           N
ATOM   1172  CA  PHE E  20       1.049  -1.655 -13.072  1.00  1.00           C
ATOM   1173  CB  PHE E  20      -0.236  -1.821 -12.239  1.00  1.00           C
ATOM   1174  CG  PHE E  20      -0.638  -3.255 -12.338  1.00  1.00           C
ATOM   1175  CD1 PHE E  20      -0.059  -4.218 -11.542  1.00  1.00           C
ATOM   1176  CD2 PHE E  20      -1.609  -3.636 -13.236  1.00  1.00           C
ATOM   1177  CE1 PHE E  20      -0.434  -5.534 -11.651  1.00  1.00           C
ATOM   1178  CE2 PHE E  20      -1.991  -4.952 -13.347  1.00  1.00           C
ATOM   1179  CZ  PHE E  20      -1.401  -5.905 -12.553  1.00  1.00           C
ATOM   1180  C   PHE E  20       2.107  -2.436 -12.412  1.00  1.00           C
ATOM   1181  O   PHE E  20       2.681  -3.369 -12.973  1.00  1.00           O
ATOM   1182  N   TYR E  21       2.394  -2.030 -11.166  1.00  1.00           N
ATOM   1183  CA  TYR E  21       3.390  -2.746 -10.466  1.00  1.00           C
ATOM   1184  CB  TYR E  21       4.842  -2.325 -10.774  1.00  1.00           C
ATOM   1185  CG  TYR E  21       5.403  -3.027 -11.967  1.00  1.00           C
ATOM   1186  CD1 TYR E  21       5.919  -4.292 -11.805  1.00  1.00           C
ATOM   1187  CD2 TYR E  21       5.432  -2.452 -13.215  1.00  1.00           C
ATOM   1188  CE1 TYR E  21       6.460  -4.980 -12.863  1.00  1.00           C
ATOM   1189  CE2 TYR E  21       5.974  -3.134 -14.283  1.00  1.00           C
ATOM   1190  CZ  TYR E  21       6.489  -4.398 -14.106  1.00  1.00           C
ATOM   1191  OH  TYR E  21       7.047  -5.108 -15.190  1.00  1.00           O
ATOM   1192  C   TYR E  21       3.298  -2.660  -8.982  1.00  1.00           C
ATOM   1193  O   TYR E  21       2.376  -2.129  -8.372  1.00  1.00           O
ATOM   1194  N   TYR E  22       4.302  -3.351  -8.422  1.00  1.00           N
ATOM   1195  CA  TYR E  22       4.792  -3.410  -7.087  1.00  1.00           C
ATOM   1196  CB  TYR E  22       6.023  -2.527  -6.816  1.00  1.00           C
ATOM   1197  CG  TYR E  22       7.155  -3.166  -7.546  1.00  1.00           C
ATOM   1198  CD1 TYR E  22       7.796  -4.253  -6.996  1.00  1.00           C
ATOM   1199  CD2 TYR E  22       7.555  -2.711  -8.781  1.00  1.00           C
ATOM   1200  CE1 TYR E  22       8.838  -4.864  -7.653  1.00  1.00           C
ATOM   1201  CE2 TYR E  22       8.599  -3.315  -9.445  1.00  1.00           C
ATOM   1202  CZ  TYR E  22       9.245  -4.392  -8.876  1.00  1.00           C
ATOM   1203  OH  TYR E  22      10.315  -5.019  -9.548  1.00  1.00           O
ATOM   1204  C   TYR E  22       3.812  -3.276  -5.965  1.00  1.00           C
ATOM   1205  O   TYR E  22       3.804  -2.262  -5.270  1.00  1.00           O
ATOM   1206  N   ASN E  23       2.954  -4.291  -5.750  1.00  1.00           N
ATOM   1207  CA  ASN E  23       2.200  -4.267  -4.527  1.00  1.00           C
ATOM   1208  CB  ASN E  23       0.758  -4.792  -4.633  1.00  1.00           C
ATOM   1209  CG  ASN E  23      -0.138  -3.699  -5.194  1.00  1.00           C
ATOM   1210  OD1 ASN E  23       0.228  -2.994  -6.133  1.00  1.00           O
ATOM   1211  ND2 ASN E  23      -1.349  -3.546  -4.592  1.00  1.00           N
ATOM   1212  C   ASN E  23       2.927  -5.206  -3.664  1.00  1.00           C
ATOM   1213  O   ASN E  23       2.838  -6.421  -3.834  1.00  1.00           O
ATOM   1214  N   ASN E  24       3.697  -4.670  -2.712  1.00  1.00           N
ATOM   1215  CA  ASN E  24       4.403  -5.626  -1.944  1.00  1.00           C
ATOM   1216  CB  ASN E  24       5.933  -5.593  -2.101  1.00  1.00           C
ATOM   1217  CG  ASN E  24       6.284  -6.400  -3.345  1.00  1.00           C
ATOM   1218  OD1 ASN E  24       5.948  -7.581  -3.450  1.00  1.00           O
ATOM   1219  ND2 ASN E  24       6.981  -5.751  -4.314  1.00  1.00           N
ATOM   1220  C   ASN E  24       4.105  -5.458  -0.530  1.00  1.00           C
ATOM   1221  O   ASN E  24       3.949  -4.352  -0.014  1.00  1.00           O
ATOM   1222  N   ARG E  25       3.992  -6.620   0.113  1.00  1.00           N
ATOM   1223  CA  ARG E  25       3.813  -6.628   1.507  1.00  1.00           C
ATOM   1224  CB  ARG E  25       2.517  -7.305   1.988  1.00  1.00           C
ATOM   1225  CG  ARG E  25       2.379  -8.746   1.481  1.00  1.00           C
ATOM   1226  CD  ARG E  25       1.349  -9.596   2.230  1.00  1.00           C
ATOM   1227  NE  ARG E  25       0.932 -10.708   1.320  1.00  1.00           N
ATOM   1228  CZ  ARG E  25       1.688 -11.833   1.148  1.00  1.00           C
ATOM   1229  NH1 ARG E  25       2.914 -11.945   1.734  1.00  1.00           N
ATOM   1230  NH2 ARG E  25       1.219 -12.852   0.367  1.00  1.00           N
ATOM   1231  C   ARG E  25       4.914  -7.426   2.043  1.00  1.00           C
ATOM   1232  O   ARG E  25       5.303  -8.447   1.479  1.00  1.00           O
ATOM   1233  N   THR E  26       5.483  -6.947   3.147  1.00  1.00           N
ATOM   1234  CA  THR E  26       6.520  -7.747   3.661  1.00  1.00           C
ATOM   1235  CB  THR E  26       7.879  -7.144   3.435  1.00  1.00           C
ATOM   1236  OG1 THR E  26       8.103  -6.934   2.048  1.00  1.00           O
ATOM   1237  CG2 THR E  26       8.943  -8.100   3.997  1.00  1.00           C
ATOM   1238  C   THR E  26       6.312  -7.829   5.115  1.00  1.00           C
ATOM   1239  O   THR E  26       6.070  -6.828   5.788  1.00  1.00           O
ATOM   1240  N   LEU E  27       6.354  -9.057   5.637  1.00  1.00           N
ATOM   1241  CA  LEU E  27       6.300  -9.136   7.047  1.00  1.00           C
ATOM   1242  CB  LEU E  27       5.174 -10.039   7.593  1.00  1.00           C
ATOM   1243  CG  LEU E  27       3.758  -9.516   7.259  1.00  1.00           C
ATOM   1244  CD1 LEU E  27       3.464  -9.631   5.758  1.00  1.00           C
ATOM   1245  CD2 LEU E  27       2.674 -10.170   8.132  1.00  1.00           C
ATOM   1246  C   LEU E  27       7.627  -9.710   7.436  1.00  1.00           C
ATOM   1247  O   LEU E  27       7.900 -10.884   7.199  1.00  1.00           O
ATOM   1248  N   GLU E  28       8.502  -8.879   8.041  1.00  1.00           N
ATOM   1249  CA  GLU E  28       9.821  -9.339   8.354  1.00  1.00           C
ATOM   1250  CB  GLU E  28      10.881  -8.348   7.854  1.00  1.00           C
ATOM   1251  CG  GLU E  28      10.822  -8.165   6.335  1.00  1.00           C
ATOM   1252  CD  GLU E  28      11.573  -6.893   5.960  1.00  1.00           C
ATOM   1253  OE1 GLU E  28      12.426  -6.440   6.769  1.00  1.00           O
ATOM   1254  OE2 GLU E  28      11.298  -6.354   4.855  1.00  1.00           O
ATOM   1255  C   GLU E  28       9.921  -9.431   9.829  1.00  1.00           C
ATOM   1256  O   GLU E  28       9.900  -8.430  10.542  1.00  1.00           O
ATOM   1257  N   SER E  29      10.027 -10.674  10.315  1.00  1.00           N
ATOM   1258  CA  SER E  29      10.202 -10.899  11.710  1.00  1.00           C
ATOM   1259  CB  SER E  29       9.134 -11.800  12.348  1.00  1.00           C
ATOM   1260  OG  SER E  29       7.861 -11.180  12.258  1.00  1.00           O
ATOM   1261  C   SER E  29      11.486 -11.651  11.785  1.00  1.00           C
ATOM   1262  O   SER E  29      11.955 -12.183  10.780  1.00  1.00           O
ATOM   1263  N   THR E  30      12.120 -11.686  12.966  1.00  1.00           N
ATOM   1264  CA  THR E  30      13.341 -12.423  13.028  1.00  1.00           C
ATOM   1265  CB  THR E  30      14.527 -11.592  13.423  1.00  1.00           C
ATOM   1266  OG1 THR E  30      14.704 -10.529  12.498  1.00  1.00           O
ATOM   1267  CG2 THR E  30      15.779 -12.490  13.450  1.00  1.00           C
ATOM   1268  C   THR E  30      13.157 -13.471  14.062  1.00  1.00           C
ATOM   1269  O   THR E  30      12.419 -13.283  15.028  1.00  1.00           O
ATOM   1270  N   TRP E  31      13.813 -14.626  13.863  1.00  1.00           N
ATOM   1271  CA  TRP E  31      13.683 -15.679  14.816  1.00  1.00           C
ATOM   1272  CB  TRP E  31      14.364 -16.988  14.376  1.00  1.00           C
ATOM   1273  CG  TRP E  31      14.224 -18.111  15.371  1.00  1.00           C
ATOM   1274  CD2 TRP E  31      13.126 -19.037  15.394  1.00  1.00           C
ATOM   1275  CD1 TRP E  31      15.052 -18.468  16.393  1.00  1.00           C
ATOM   1276  NE1 TRP E  31      14.539 -19.557  17.053  1.00  1.00           N
ATOM   1277  CE2 TRP E  31      13.356 -19.921  16.447  1.00  1.00           C
ATOM   1278  CE3 TRP E  31      12.018 -19.138  14.605  1.00  1.00           C
ATOM   1279  CZ2 TRP E  31      12.479 -20.926  16.727  1.00  1.00           C
ATOM   1280  CZ3 TRP E  31      11.137 -20.160  14.887  1.00  1.00           C
ATOM   1281  CH2 TRP E  31      11.363 -21.037  15.927  1.00  1.00           C
ATOM   1282  C   TRP E  31      14.366 -15.194  16.085  1.00  1.00           C
ATOM   1283  O   TRP E  31      14.262 -15.896  17.127  1.00  1.00           O
ATOM   1284  OXT TRP E  31      15.006 -14.110  16.024  1.00  1.00           O
TER    1285      TRP E  31 
END
