# Supplementary material for: Integrative modeling of diverse protein-peptide systems using CABS-dock
Source: PLoS Comput Biol. 2023 Jul 5;19(7):e1011275. doi: 10.1371/journal.pcbi.1011275 (PMC10351741; doi:10.1371/journal.pcbi.1011275)
Supplement: S1 File — Files in pdb format containing atomic coordinates of the structures obtained in this study: the highest-scored amyloid models and 10 examples of the docked peptide for each enzyme-substrate complex. (ZIP) [file pcbi.1011275.s006.zip › protofilament_2nnt _models/2nnt_best_epca.pdb]

EXPDTA    THEORETICAL MODEL, MODELLER 10.4 2023/04/05 17:15:53
ATOM      1  N   MET A   1      -7.737 -16.007  17.365  1.00  1.00           N
ATOM      2  CA  MET A   1      -7.946 -16.997  16.286  1.00  1.00           C
ATOM      3  CB  MET A   1      -8.984 -18.042  16.730  1.00  1.00           C
ATOM      4  CG  MET A   1      -9.145 -19.215  15.763  1.00  1.00           C
ATOM      5  SD  MET A   1     -10.227 -20.535  16.384  1.00  1.00           S
ATOM      6  CE  MET A   1      -8.981 -21.221  17.510  1.00  1.00           C
ATOM      7  C   MET A   1      -8.437 -16.296  15.068  1.00  1.00           C
ATOM      8  O   MET A   1      -8.645 -15.083  15.080  1.00  1.00           O
ATOM      9  N   GLY A   2      -8.622 -17.049  13.970  1.00  1.00           N
ATOM     10  CA  GLY A   2      -9.090 -16.431  12.769  1.00  1.00           C
ATOM     11  C   GLY A   2      -7.980 -15.574  12.247  1.00  1.00           C
ATOM     12  O   GLY A   2      -8.217 -14.515  11.668  1.00  1.00           O
ATOM     13  N   ALA A   3      -6.722 -16.012  12.453  1.00  1.00           N
ATOM     14  CA  ALA A   3      -5.598 -15.248  11.991  1.00  1.00           C
ATOM     15  CB  ALA A   3      -4.240 -15.880  12.342  1.00  1.00           C
ATOM     16  C   ALA A   3      -5.668 -15.213  10.515  1.00  1.00           C
ATOM     17  O   ALA A   3      -6.024 -16.203   9.878  1.00  1.00           O
ATOM     18  N   THR A   4      -5.336 -14.056   9.923  1.00  1.00           N
ATOM     19  CA  THR A   4      -5.367 -14.058   8.502  1.00  1.00           C
ATOM     20  CB  THR A   4      -6.665 -13.559   7.937  1.00  1.00           C
ATOM     21  OG1 THR A   4      -7.737 -14.380   8.380  1.00  1.00           O
ATOM     22  CG2 THR A   4      -6.576 -13.578   6.402  1.00  1.00           C
ATOM     23  C   THR A   4      -4.288 -13.207   7.988  1.00  1.00           C
ATOM     24  O   THR A   4      -3.958 -12.169   8.555  1.00  1.00           O
ATOM     25  N   ALA A   5      -3.702 -13.655   6.873  1.00  1.00           N
ATOM     26  CA  ALA A   5      -2.689 -12.863   6.286  1.00  1.00           C
ATOM     27  CB  ALA A   5      -1.287 -13.480   6.397  1.00  1.00           C
ATOM     28  C   ALA A   5      -3.028 -12.766   4.855  1.00  1.00           C
ATOM     29  O   ALA A   5      -3.487 -13.729   4.243  1.00  1.00           O
ATOM     30  N   VAL A   6      -2.834 -11.574   4.281  1.00  1.00           N
ATOM     31  CA  VAL A   6      -3.157 -11.475   2.904  1.00  1.00           C
ATOM     32  CB  VAL A   6      -4.431 -10.727   2.628  1.00  1.00           C
ATOM     33  CG1 VAL A   6      -4.246  -9.265   3.073  1.00  1.00           C
ATOM     34  CG2 VAL A   6      -4.784 -10.884   1.137  1.00  1.00           C
ATOM     35  C   VAL A   6      -2.064 -10.721   2.230  1.00  1.00           C
ATOM     36  O   VAL A   6      -1.459  -9.821   2.809  1.00  1.00           O
ATOM     37  N   SER A   7      -1.772 -11.098   0.972  1.00  1.00           N
ATOM     38  CA  SER A   7      -0.782 -10.378   0.239  1.00  1.00           C
ATOM     39  CB  SER A   7       0.601 -11.056   0.226  1.00  1.00           C
ATOM     40  OG  SER A   7       0.533 -12.308  -0.440  1.00  1.00           O
ATOM     41  C   SER A   7      -1.258 -10.283  -1.150  1.00  1.00           C
ATOM     42  O   SER A   7      -1.977 -11.163  -1.621  1.00  1.00           O
ATOM     43  N   GLU A   8      -0.890  -9.203  -1.860  1.00  1.00           N
ATOM     44  CA  GLU A   8      -1.492  -9.256  -3.137  1.00  1.00           C
ATOM     45  CB  GLU A   8      -3.013  -9.057  -3.043  1.00  1.00           C
ATOM     46  CG  GLU A   8      -3.793  -9.461  -4.294  1.00  1.00           C
ATOM     47  CD  GLU A   8      -5.260  -9.506  -3.886  1.00  1.00           C
ATOM     48  OE1 GLU A   8      -5.722  -8.515  -3.260  1.00  1.00           O
ATOM     49  OE2 GLU A   8      -5.935 -10.527  -4.191  1.00  1.00           O
ATOM     50  C   GLU A   8      -0.952  -8.264  -4.105  1.00  1.00           C
ATOM     51  O   GLU A   8      -0.491  -7.185  -3.742  1.00  1.00           O
ATOM     52  N   TRP A   9      -1.001  -8.659  -5.393  1.00  1.00           N
ATOM     53  CA  TRP A   9      -0.667  -7.805  -6.489  1.00  1.00           C
ATOM     54  CB  TRP A   9       0.488  -8.333  -7.345  1.00  1.00           C
ATOM     55  CG  TRP A   9       0.291  -9.754  -7.791  1.00  1.00           C
ATOM     56  CD2 TRP A   9       0.942 -10.323  -8.932  1.00  1.00           C
ATOM     57  CD1 TRP A   9      -0.492 -10.734  -7.259  1.00  1.00           C
ATOM     58  NE1 TRP A   9      -0.356 -11.888  -7.992  1.00  1.00           N
ATOM     59  CE2 TRP A   9       0.522 -11.646  -9.028  1.00  1.00           C
ATOM     60  CE3 TRP A   9       1.818  -9.782  -9.829  1.00  1.00           C
ATOM     61  CZ2 TRP A   9       0.972 -12.454 -10.031  1.00  1.00           C
ATOM     62  CZ3 TRP A   9       2.275 -10.601 -10.837  1.00  1.00           C
ATOM     63  CH2 TRP A   9       1.860 -11.911 -10.934  1.00  1.00           C
ATOM     64  C   TRP A   9      -1.901  -7.759  -7.329  1.00  1.00           C
ATOM     65  O   TRP A   9      -2.286  -8.756  -7.939  1.00  1.00           O
ATOM     66  N   THR A  10      -2.583  -6.600  -7.369  1.00  1.00           N
ATOM     67  CA  THR A  10      -3.774  -6.556  -8.158  1.00  1.00           C
ATOM     68  CB  THR A  10      -5.010  -6.232  -7.356  1.00  1.00           C
ATOM     69  OG1 THR A  10      -6.151  -6.203  -8.198  1.00  1.00           O
ATOM     70  CG2 THR A  10      -4.830  -4.896  -6.616  1.00  1.00           C
ATOM     71  C   THR A  10      -3.593  -5.533  -9.256  1.00  1.00           C
ATOM     72  O   THR A  10      -3.672  -4.326  -9.030  1.00  1.00           O
ATOM     73  N   GLU A  11      -3.310  -6.011 -10.489  1.00  1.00           N
ATOM     74  CA  GLU A  11      -3.027  -5.159 -11.619  1.00  1.00           C
ATOM     75  CB  GLU A  11      -2.456  -5.972 -12.795  1.00  1.00           C
ATOM     76  CG  GLU A  11      -1.999  -5.138 -13.993  1.00  1.00           C
ATOM     77  CD  GLU A  11      -1.431  -6.105 -15.026  1.00  1.00           C
ATOM     78  OE1 GLU A  11      -0.563  -6.936 -14.645  1.00  1.00           O
ATOM     79  OE2 GLU A  11      -1.857  -6.029 -16.208  1.00  1.00           O
ATOM     80  C   GLU A  11      -4.224  -4.404 -12.128  1.00  1.00           C
ATOM     81  O   GLU A  11      -4.198  -3.180 -12.171  1.00  1.00           O
ATOM     82  N   TYR A  12      -5.325  -5.106 -12.484  1.00  1.00           N
ATOM     83  CA  TYR A  12      -6.483  -4.454 -13.053  1.00  1.00           C
ATOM     84  CB  TYR A  12      -7.418  -3.809 -12.006  1.00  1.00           C
ATOM     85  CG  TYR A  12      -8.220  -4.910 -11.392  1.00  1.00           C
ATOM     86  CD1 TYR A  12      -7.668  -5.790 -10.491  1.00  1.00           C
ATOM     87  CD2 TYR A  12      -9.552  -5.051 -11.717  1.00  1.00           C
ATOM     88  CE1 TYR A  12      -8.423  -6.803  -9.941  1.00  1.00           C
ATOM     89  CE2 TYR A  12     -10.314  -6.057 -11.172  1.00  1.00           C
ATOM     90  CZ  TYR A  12      -9.750  -6.937 -10.282  1.00  1.00           C
ATOM     91  OH  TYR A  12     -10.530  -7.972  -9.723  1.00  1.00           O
ATOM     92  C   TYR A  12      -6.120  -3.454 -14.100  1.00  1.00           C
ATOM     93  O   TYR A  12      -6.234  -2.251 -13.874  1.00  1.00           O
ATOM     94  N   LYS A  13      -5.654  -3.910 -15.285  1.00  1.00           N
ATOM     95  CA  LYS A  13      -5.317  -2.897 -16.239  1.00  1.00           C
ATOM     96  CB  LYS A  13      -3.806  -2.669 -16.395  1.00  1.00           C
ATOM     97  CG  LYS A  13      -3.133  -2.072 -15.161  1.00  1.00           C
ATOM     98  CD  LYS A  13      -1.610  -2.092 -15.262  1.00  1.00           C
ATOM     99  CE  LYS A  13      -0.886  -1.406 -14.105  1.00  1.00           C
ATOM    100  NZ  LYS A  13       0.556  -1.324 -14.424  1.00  1.00           N
ATOM    101  C   LYS A  13      -5.816  -3.168 -17.613  1.00  1.00           C
ATOM    102  O   LYS A  13      -5.784  -4.292 -18.113  1.00  1.00           O
ATOM    103  N   THR A  14      -6.310  -2.095 -18.257  1.00  1.00           N
ATOM    104  CA  THR A  14      -6.717  -2.208 -19.617  1.00  1.00           C
ATOM    105  CB  THR A  14      -7.572  -1.066 -20.102  1.00  1.00           C
ATOM    106  OG1 THR A  14      -8.125  -1.363 -21.378  1.00  1.00           O
ATOM    107  CG2 THR A  14      -6.725   0.208 -20.171  1.00  1.00           C
ATOM    108  C   THR A  14      -5.495  -2.361 -20.487  1.00  1.00           C
ATOM    109  O   THR A  14      -5.482  -3.195 -21.392  1.00  1.00           O
ATOM    110  N   ALA A  15      -4.417  -1.574 -20.231  1.00  1.00           N
ATOM    111  CA  ALA A  15      -3.255  -1.700 -21.077  1.00  1.00           C
ATOM    112  CB  ALA A  15      -3.278  -0.755 -22.292  1.00  1.00           C
ATOM    113  C   ALA A  15      -1.989  -1.425 -20.313  1.00  1.00           C
ATOM    114  O   ALA A  15      -1.962  -0.631 -19.374  1.00  1.00           O
ATOM    115  N   ASP A  16      -0.904  -2.126 -20.716  1.00  1.00           N
ATOM    116  CA  ASP A  16       0.429  -1.968 -20.192  1.00  1.00           C
ATOM    117  CB  ASP A  16       0.843  -3.052 -19.177  1.00  1.00           C
ATOM    118  CG  ASP A  16       0.123  -2.814 -17.856  1.00  1.00           C
ATOM    119  OD1 ASP A  16      -0.053  -1.625 -17.481  1.00  1.00           O
ATOM    120  OD2 ASP A  16      -0.258  -3.822 -17.200  1.00  1.00           O
ATOM    121  C   ASP A  16       1.339  -2.122 -21.368  1.00  1.00           C
ATOM    122  O   ASP A  16       1.174  -3.042 -22.168  1.00  1.00           O
ATOM    123  N   GLY A  17       2.316  -1.211 -21.510  1.00  1.00           N
ATOM    124  CA  GLY A  17       3.252  -1.297 -22.593  1.00  1.00           C
ATOM    125  C   GLY A  17       4.400  -2.077 -22.044  1.00  1.00           C
ATOM    126  O   GLY A  17       4.195  -3.064 -21.338  1.00  1.00           O
ATOM    127  N   LYS A  18       5.646  -1.670 -22.349  1.00  1.00           N
ATOM    128  CA  LYS A  18       6.736  -2.447 -21.838  1.00  1.00           C
ATOM    129  CB  LYS A  18       8.117  -2.045 -22.400  1.00  1.00           C
ATOM    130  CG  LYS A  18       8.631  -0.670 -21.971  1.00  1.00           C
ATOM    131  CD  LYS A  18      10.088  -0.416 -22.374  1.00  1.00           C
ATOM    132  CE  LYS A  18      11.044  -1.556 -22.001  1.00  1.00           C
ATOM    133  NZ  LYS A  18      11.111  -1.710 -20.529  1.00  1.00           N
ATOM    134  C   LYS A  18       6.739  -2.341 -20.361  1.00  1.00           C
ATOM    135  O   LYS A  18       6.699  -1.247 -19.800  1.00  1.00           O
ATOM    136  N   THR A  19       6.760  -3.504 -19.689  1.00  1.00           N
ATOM    137  CA  THR A  19       6.749  -3.447 -18.266  1.00  1.00           C
ATOM    138  CB  THR A  19       5.452  -3.881 -17.647  1.00  1.00           C
ATOM    139  OG1 THR A  19       5.463  -3.621 -16.251  1.00  1.00           O
ATOM    140  CG2 THR A  19       5.246  -5.384 -17.909  1.00  1.00           C
ATOM    141  C   THR A  19       7.799  -4.346 -17.724  1.00  1.00           C
ATOM    142  O   THR A  19       7.999  -5.463 -18.198  1.00  1.00           O
ATOM    143  N   PHE A  20       8.519  -3.853 -16.706  1.00  1.00           N
ATOM    144  CA  PHE A  20       9.457  -4.693 -16.041  1.00  1.00           C
ATOM    145  CB  PHE A  20      10.883  -4.115 -16.022  1.00  1.00           C
ATOM    146  CG  PHE A  20      11.790  -5.147 -15.447  1.00  1.00           C
ATOM    147  CD1 PHE A  20      12.105  -6.267 -16.183  1.00  1.00           C
ATOM    148  CD2 PHE A  20      12.342  -4.994 -14.197  1.00  1.00           C
ATOM    149  CE1 PHE A  20      12.943  -7.228 -15.672  1.00  1.00           C
ATOM    150  CE2 PHE A  20      13.181  -5.952 -13.680  1.00  1.00           C
ATOM    151  CZ  PHE A  20      13.481  -7.071 -14.419  1.00  1.00           C
ATOM    152  C   PHE A  20       8.961  -4.740 -14.643  1.00  1.00           C
ATOM    153  O   PHE A  20       8.868  -3.706 -13.982  1.00  1.00           O
ATOM    154  N   TYR A  21       8.609  -5.941 -14.154  1.00  1.00           N
ATOM    155  CA  TYR A  21       8.053  -5.974 -12.840  1.00  1.00           C
ATOM    156  CB  TYR A  21       6.657  -6.619 -12.803  1.00  1.00           C
ATOM    157  CG  TYR A  21       6.000  -6.319 -11.499  1.00  1.00           C
ATOM    158  CD1 TYR A  21       6.161  -7.147 -10.410  1.00  1.00           C
ATOM    159  CD2 TYR A  21       5.215  -5.194 -11.373  1.00  1.00           C
ATOM    160  CE1 TYR A  21       5.541  -6.853  -9.218  1.00  1.00           C
ATOM    161  CE2 TYR A  21       4.594  -4.897 -10.184  1.00  1.00           C
ATOM    162  CZ  TYR A  21       4.757  -5.731  -9.104  1.00  1.00           C
ATOM    163  OH  TYR A  21       4.122  -5.430  -7.881  1.00  1.00           O
ATOM    164  C   TYR A  21       8.934  -6.832 -11.994  1.00  1.00           C
ATOM    165  O   TYR A  21       9.134  -8.012 -12.282  1.00  1.00           O
ATOM    166  N   TYR A  22       9.503  -6.242 -10.927  1.00  1.00           N
ATOM    167  CA  TYR A  22      10.214  -7.036  -9.976  1.00  1.00           C
ATOM    168  CB  TYR A  22      11.426  -6.350  -9.318  1.00  1.00           C
ATOM    169  CG  TYR A  22      11.902  -7.325  -8.297  1.00  1.00           C
ATOM    170  CD1 TYR A  22      12.703  -8.384  -8.655  1.00  1.00           C
ATOM    171  CD2 TYR A  22      11.533  -7.189  -6.977  1.00  1.00           C
ATOM    172  CE1 TYR A  22      13.130  -9.291  -7.712  1.00  1.00           C
ATOM    173  CE2 TYR A  22      11.956  -8.091  -6.029  1.00  1.00           C
ATOM    174  CZ  TYR A  22      12.758  -9.144  -6.398  1.00  1.00           C
ATOM    175  OH  TYR A  22      13.196 -10.075  -5.433  1.00  1.00           O
ATOM    176  C   TYR A  22       9.190  -7.220  -8.928  1.00  1.00           C
ATOM    177  O   TYR A  22       8.577  -6.255  -8.473  1.00  1.00           O
ATOM    178  N   ASN A  23       8.938  -8.471  -8.531  1.00  1.00           N
ATOM    179  CA  ASN A  23       7.836  -8.603  -7.645  1.00  1.00           C
ATOM    180  CB  ASN A  23       6.678  -9.422  -8.247  1.00  1.00           C
ATOM    181  CG  ASN A  23       7.194 -10.820  -8.565  1.00  1.00           C
ATOM    182  OD1 ASN A  23       8.229 -10.973  -9.212  1.00  1.00           O
ATOM    183  ND2 ASN A  23       6.456 -11.866  -8.104  1.00  1.00           N
ATOM    184  C   ASN A  23       8.234  -9.290  -6.395  1.00  1.00           C
ATOM    185  O   ASN A  23       9.124 -10.140  -6.374  1.00  1.00           O
ATOM    186  N   ASN A  24       7.574  -8.895  -5.295  1.00  1.00           N
ATOM    187  CA  ASN A  24       7.827  -9.568  -4.070  1.00  1.00           C
ATOM    188  CB  ASN A  24       8.839  -8.845  -3.163  1.00  1.00           C
ATOM    189  CG  ASN A  24       9.169  -9.766  -1.995  1.00  1.00           C
ATOM    190  OD1 ASN A  24       8.287 -10.176  -1.241  1.00  1.00           O
ATOM    191  ND2 ASN A  24      10.477 -10.110  -1.851  1.00  1.00           N
ATOM    192  C   ASN A  24       6.548  -9.652  -3.325  1.00  1.00           C
ATOM    193  O   ASN A  24       5.915  -8.642  -3.028  1.00  1.00           O
ATOM    194  N   ARG A  25       6.129 -10.888  -3.020  1.00  1.00           N
ATOM    195  CA  ARG A  25       4.953 -11.048  -2.234  1.00  1.00           C
ATOM    196  CB  ARG A  25       3.746 -11.573  -3.040  1.00  1.00           C
ATOM    197  CG  ARG A  25       3.997 -12.940  -3.685  1.00  1.00           C
ATOM    198  CD  ARG A  25       4.588 -12.892  -5.094  1.00  1.00           C
ATOM    199  NE  ARG A  25       3.449 -12.803  -6.047  1.00  1.00           N
ATOM    200  CZ  ARG A  25       2.872 -13.950  -6.515  1.00  1.00           C
ATOM    201  NH1 ARG A  25       3.322 -15.166  -6.083  1.00  1.00           N
ATOM    202  NH2 ARG A  25       1.841 -13.881  -7.406  1.00  1.00           N
ATOM    203  C   ARG A  25       5.305 -12.075  -1.193  1.00  1.00           C
ATOM    204  O   ARG A  25       5.657 -13.204  -1.526  1.00  1.00           O
ATOM    205  N   THR A  26       5.257 -11.716   0.106  1.00  1.00           N
ATOM    206  CA  THR A  26       5.574 -12.716   1.089  1.00  1.00           C
ATOM    207  CB  THR A  26       6.855 -12.458   1.836  1.00  1.00           C
ATOM    208  OG1 THR A  26       7.174 -13.571   2.659  1.00  1.00           O
ATOM    209  CG2 THR A  26       6.733 -11.176   2.679  1.00  1.00           C
ATOM    210  C   THR A  26       4.457 -12.772   2.059  1.00  1.00           C
ATOM    211  O   THR A  26       4.052 -11.758   2.626  1.00  1.00           O
ATOM    212  N   LEU A  27       3.902 -13.978   2.254  1.00  1.00           N
ATOM    213  CA  LEU A  27       2.834 -14.079   3.188  1.00  1.00           C
ATOM    214  CB  LEU A  27       1.542 -14.710   2.623  1.00  1.00           C
ATOM    215  CG  LEU A  27       1.690 -16.153   2.092  1.00  1.00           C
ATOM    216  CD1 LEU A  27       0.348 -16.682   1.560  1.00  1.00           C
ATOM    217  CD2 LEU A  27       2.813 -16.282   1.049  1.00  1.00           C
ATOM    218  C   LEU A  27       3.304 -14.942   4.305  1.00  1.00           C
ATOM    219  O   LEU A  27       3.641 -16.107   4.105  1.00  1.00           O
ATOM    220  N   GLU A  28       3.358 -14.375   5.522  1.00  1.00           N
ATOM    221  CA  GLU A  28       3.782 -15.146   6.647  1.00  1.00           C
ATOM    222  CB  GLU A  28       4.995 -14.528   7.362  1.00  1.00           C
ATOM    223  CG  GLU A  28       4.748 -13.088   7.806  1.00  1.00           C
ATOM    224  CD  GLU A  28       6.096 -12.450   8.118  1.00  1.00           C
ATOM    225  OE1 GLU A  28       7.031 -13.186   8.536  1.00  1.00           O
ATOM    226  OE2 GLU A  28       6.201 -11.209   7.934  1.00  1.00           O
ATOM    227  C   GLU A  28       2.639 -15.185   7.580  1.00  1.00           C
ATOM    228  O   GLU A  28       2.189 -14.155   8.082  1.00  1.00           O
ATOM    229  N   SER A  29       2.121 -16.397   7.820  1.00  1.00           N
ATOM    230  CA  SER A  29       1.029 -16.453   8.723  1.00  1.00           C
ATOM    231  CB  SER A  29      -0.236 -17.080   8.121  1.00  1.00           C
ATOM    232  OG  SER A  29      -1.266 -17.109   9.096  1.00  1.00           O
ATOM    233  C   SER A  29       1.426 -17.314   9.867  1.00  1.00           C
ATOM    234  O   SER A  29       1.584 -18.525   9.723  1.00  1.00           O
ATOM    235  N   THR A  30       1.606 -16.689  11.041  1.00  1.00           N
ATOM    236  CA  THR A  30       1.840 -17.452  12.222  1.00  1.00           C
ATOM    237  CB  THR A  30       2.905 -16.877  13.110  1.00  1.00           C
ATOM    238  OG1 THR A  30       4.133 -16.782  12.404  1.00  1.00           O
ATOM    239  CG2 THR A  30       3.071 -17.792  14.335  1.00  1.00           C
ATOM    240  C   THR A  30       0.545 -17.313  12.928  1.00  1.00           C
ATOM    241  O   THR A  30       0.144 -16.214  13.307  1.00  1.00           O
ATOM    242  N   TRP A  31      -0.177 -18.428  13.081  1.00  1.00           N
ATOM    243  CA  TRP A  31      -1.452 -18.323  13.705  1.00  1.00           C
ATOM    244  CB  TRP A  31      -2.301 -19.595  13.528  1.00  1.00           C
ATOM    245  CG  TRP A  31      -3.639 -19.593  14.234  1.00  1.00           C
ATOM    246  CD2 TRP A  31      -3.954 -20.478  15.318  1.00  1.00           C
ATOM    247  CD1 TRP A  31      -4.761 -18.850  14.004  1.00  1.00           C
ATOM    248  NE1 TRP A  31      -5.754 -19.213  14.885  1.00  1.00           N
ATOM    249  CE2 TRP A  31      -5.269 -20.216  15.700  1.00  1.00           C
ATOM    250  CE3 TRP A  31      -3.204 -21.431  15.942  1.00  1.00           C
ATOM    251  CZ2 TRP A  31      -5.856 -20.910  16.720  1.00  1.00           C
ATOM    252  CZ3 TRP A  31      -3.794 -22.129  16.971  1.00  1.00           C
ATOM    253  CH2 TRP A  31      -5.096 -21.871  17.352  1.00  1.00           C
ATOM    254  C   TRP A  31      -1.224 -18.080  15.189  1.00  1.00           C
ATOM    255  O   TRP A  31      -0.669 -18.981  15.876  1.00  1.00           O
ATOM    256  OXT TRP A  31      -1.609 -16.974  15.653  1.00  1.00           O
TER     257      TRP A  31 
ATOM    258  N   MET B   1      -8.970 -11.446  18.276  1.00  1.00           N
ATOM    259  CA  MET B   1      -8.903 -12.192  17.001  1.00  1.00           C
ATOM    260  CB  MET B   1      -9.911 -13.352  17.013  1.00  1.00           C
ATOM    261  CG  MET B   1     -11.362 -12.872  17.051  1.00  1.00           C
ATOM    262  SD  MET B   1     -12.600 -14.197  17.146  1.00  1.00           S
ATOM    263  CE  MET B   1     -14.011 -13.055  17.112  1.00  1.00           C
ATOM    264  C   MET B   1      -9.241 -11.286  15.871  1.00  1.00           C
ATOM    265  O   MET B   1      -9.313 -10.069  16.038  1.00  1.00           O
ATOM    266  N   GLY B   2      -9.446 -11.866  14.675  1.00  1.00           N
ATOM    267  CA  GLY B   2      -9.732 -11.046  13.541  1.00  1.00           C
ATOM    268  C   GLY B   2      -8.449 -10.347  13.238  1.00  1.00           C
ATOM    269  O   GLY B   2      -8.428  -9.329  12.549  1.00  1.00           O
ATOM    270  N   ALA B   3      -7.336 -10.894  13.764  1.00  1.00           N
ATOM    271  CA  ALA B   3      -6.054 -10.275  13.592  1.00  1.00           C
ATOM    272  CB  ALA B   3      -4.935 -10.943  14.412  1.00  1.00           C
ATOM    273  C   ALA B   3      -5.678 -10.332  12.152  1.00  1.00           C
ATOM    274  O   ALA B   3      -5.920 -11.337  11.483  1.00  1.00           O
ATOM    275  N   THR B   4      -5.076  -9.243  11.620  1.00  1.00           N
ATOM    276  CA  THR B   4      -4.830  -9.311  10.213  1.00  1.00           C
ATOM    277  CB  THR B   4      -6.082  -8.959   9.434  1.00  1.00           C
ATOM    278  OG1 THR B   4      -7.166  -9.765   9.869  1.00  1.00           O
ATOM    279  CG2 THR B   4      -5.886  -9.201   7.925  1.00  1.00           C
ATOM    280  C   THR B   4      -3.766  -8.380   9.780  1.00  1.00           C
ATOM    281  O   THR B   4      -3.432  -7.407  10.452  1.00  1.00           O
ATOM    282  N   ALA B   5      -3.207  -8.708   8.603  1.00  1.00           N
ATOM    283  CA  ALA B   5      -2.268  -7.886   7.929  1.00  1.00           C
ATOM    284  CB  ALA B   5      -0.830  -8.435   7.968  1.00  1.00           C
ATOM    285  C   ALA B   5      -2.686  -7.907   6.488  1.00  1.00           C
ATOM    286  O   ALA B   5      -3.075  -8.953   5.972  1.00  1.00           O
ATOM    287  N   VAL B   6      -2.649  -6.744   5.802  1.00  1.00           N
ATOM    288  CA  VAL B   6      -2.997  -6.720   4.407  1.00  1.00           C
ATOM    289  CB  VAL B   6      -4.358  -6.146   4.137  1.00  1.00           C
ATOM    290  CG1 VAL B   6      -4.557  -6.058   2.612  1.00  1.00           C
ATOM    291  CG2 VAL B   6      -5.409  -7.000   4.866  1.00  1.00           C
ATOM    292  C   VAL B   6      -2.023  -5.819   3.730  1.00  1.00           C
ATOM    293  O   VAL B   6      -1.802  -4.693   4.171  1.00  1.00           O
ATOM    294  N   SER B   7      -1.405  -6.295   2.635  1.00  1.00           N
ATOM    295  CA  SER B   7      -0.530  -5.424   1.917  1.00  1.00           C
ATOM    296  CB  SER B   7       0.934  -5.898   1.898  1.00  1.00           C
ATOM    297  OG  SER B   7       1.744  -4.967   1.197  1.00  1.00           O
ATOM    298  C   SER B   7      -1.051  -5.433   0.530  1.00  1.00           C
ATOM    299  O   SER B   7      -1.267  -6.499  -0.044  1.00  1.00           O
ATOM    300  N   GLU B   8      -1.296  -4.247  -0.057  1.00  1.00           N
ATOM    301  CA  GLU B   8      -1.868  -4.355  -1.360  1.00  1.00           C
ATOM    302  CB  GLU B   8      -3.397  -4.169  -1.402  1.00  1.00           C
ATOM    303  CG  GLU B   8      -4.163  -5.359  -0.817  1.00  1.00           C
ATOM    304  CD  GLU B   8      -5.648  -5.156  -1.096  1.00  1.00           C
ATOM    305  OE1 GLU B   8      -6.193  -4.096  -0.688  1.00  1.00           O
ATOM    306  OE2 GLU B   8      -6.255  -6.059  -1.734  1.00  1.00           O
ATOM    307  C   GLU B   8      -1.270  -3.391  -2.339  1.00  1.00           C
ATOM    308  O   GLU B   8      -1.042  -2.221  -2.037  1.00  1.00           O
ATOM    309  N   TRP B   9      -1.020  -3.894  -3.569  1.00  1.00           N
ATOM    310  CA  TRP B   9      -0.496  -3.128  -4.666  1.00  1.00           C
ATOM    311  CB  TRP B   9       0.730  -3.809  -5.299  1.00  1.00           C
ATOM    312  CG  TRP B   9       1.218  -3.200  -6.587  1.00  1.00           C
ATOM    313  CD2 TRP B   9       1.238  -3.903  -7.840  1.00  1.00           C
ATOM    314  CD1 TRP B   9       1.752  -1.969  -6.826  1.00  1.00           C
ATOM    315  NE1 TRP B   9       2.097  -1.858  -8.153  1.00  1.00           N
ATOM    316  CE2 TRP B   9       1.786  -3.043  -8.789  1.00  1.00           C
ATOM    317  CE3 TRP B   9       0.834  -5.167  -8.173  1.00  1.00           C
ATOM    318  CZ2 TRP B   9       1.941  -3.433 -10.089  1.00  1.00           C
ATOM    319  CZ3 TRP B   9       0.986  -5.553  -9.487  1.00  1.00           C
ATOM    320  CH2 TRP B   9       1.528  -4.703 -10.427  1.00  1.00           C
ATOM    321  C   TRP B   9      -1.563  -3.067  -5.683  1.00  1.00           C
ATOM    322  O   TRP B   9      -1.988  -4.091  -6.213  1.00  1.00           O
ATOM    323  N   THR B  10      -2.045  -1.849  -5.966  1.00  1.00           N
ATOM    324  CA  THR B  10      -3.068  -1.783  -6.945  1.00  1.00           C
ATOM    325  CB  THR B  10      -4.431  -1.526  -6.354  1.00  1.00           C
ATOM    326  OG1 THR B  10      -5.431  -1.569  -7.360  1.00  1.00           O
ATOM    327  CG2 THR B  10      -4.427  -0.159  -5.647  1.00  1.00           C
ATOM    328  C   THR B  10      -2.747  -0.674  -7.923  1.00  1.00           C
ATOM    329  O   THR B  10      -2.534   0.471  -7.524  1.00  1.00           O
ATOM    330  N   GLU B  11      -2.673  -0.984  -9.241  1.00  1.00           N
ATOM    331  CA  GLU B  11      -2.476   0.062 -10.218  1.00  1.00           C
ATOM    332  CB  GLU B  11      -1.101   0.045 -10.905  1.00  1.00           C
ATOM    333  CG  GLU B  11       0.030   0.467  -9.962  1.00  1.00           C
ATOM    334  CD  GLU B  11       1.308   0.598 -10.780  1.00  1.00           C
ATOM    335  OE1 GLU B  11       1.408   1.569 -11.577  1.00  1.00           O
ATOM    336  OE2 GLU B  11       2.202  -0.275 -10.620  1.00  1.00           O
ATOM    337  C   GLU B  11      -3.529  -0.103 -11.262  1.00  1.00           C
ATOM    338  O   GLU B  11      -3.335  -0.810 -12.247  1.00  1.00           O
ATOM    339  N   TYR B  12      -4.656   0.618 -11.109  1.00  1.00           N
ATOM    340  CA  TYR B  12      -5.765   0.428 -11.998  1.00  1.00           C
ATOM    341  CB  TYR B  12      -7.100   0.542 -11.230  1.00  1.00           C
ATOM    342  CG  TYR B  12      -8.300   0.333 -12.091  1.00  1.00           C
ATOM    343  CD1 TYR B  12      -8.730  -0.939 -12.393  1.00  1.00           C
ATOM    344  CD2 TYR B  12      -9.002   1.407 -12.589  1.00  1.00           C
ATOM    345  CE1 TYR B  12      -9.846  -1.140 -13.174  1.00  1.00           C
ATOM    346  CE2 TYR B  12     -10.118   1.213 -13.370  1.00  1.00           C
ATOM    347  CZ  TYR B  12     -10.545  -0.062 -13.664  1.00  1.00           C
ATOM    348  OH  TYR B  12     -11.693  -0.261 -14.465  1.00  1.00           O
ATOM    349  C   TYR B  12      -5.666   1.472 -13.023  1.00  1.00           C
ATOM    350  O   TYR B  12      -5.773   2.664 -12.735  1.00  1.00           O
ATOM    351  N   LYS B  13      -5.439   1.050 -14.276  1.00  1.00           N
ATOM    352  CA  LYS B  13      -5.233   2.146 -15.145  1.00  1.00           C
ATOM    353  CB  LYS B  13      -3.815   2.726 -15.045  1.00  1.00           C
ATOM    354  CG  LYS B  13      -2.744   1.707 -15.428  1.00  1.00           C
ATOM    355  CD  LYS B  13      -1.339   2.295 -15.541  1.00  1.00           C
ATOM    356  CE  LYS B  13      -0.665   2.502 -14.184  1.00  1.00           C
ATOM    357  NZ  LYS B  13       0.751   2.879 -14.383  1.00  1.00           N
ATOM    358  C   LYS B  13      -5.462   1.843 -16.568  1.00  1.00           C
ATOM    359  O   LYS B  13      -5.384   0.705 -17.028  1.00  1.00           O
ATOM    360  N   THR B  14      -5.814   2.924 -17.284  1.00  1.00           N
ATOM    361  CA  THR B  14      -6.003   2.866 -18.689  1.00  1.00           C
ATOM    362  CB  THR B  14      -6.681   4.074 -19.258  1.00  1.00           C
ATOM    363  OG1 THR B  14      -5.882   5.231 -19.066  1.00  1.00           O
ATOM    364  CG2 THR B  14      -8.045   4.231 -18.567  1.00  1.00           C
ATOM    365  C   THR B  14      -4.684   2.706 -19.400  1.00  1.00           C
ATOM    366  O   THR B  14      -4.549   1.858 -20.279  1.00  1.00           O
ATOM    367  N   ALA B  15      -3.646   3.491 -19.043  1.00  1.00           N
ATOM    368  CA  ALA B  15      -2.445   3.347 -19.823  1.00  1.00           C
ATOM    369  CB  ALA B  15      -2.238   4.481 -20.840  1.00  1.00           C
ATOM    370  C   ALA B  15      -1.248   3.363 -18.923  1.00  1.00           C
ATOM    371  O   ALA B  15      -1.196   4.093 -17.935  1.00  1.00           O
ATOM    372  N   ASP B  16      -0.253   2.515 -19.251  1.00  1.00           N
ATOM    373  CA  ASP B  16       1.003   2.490 -18.561  1.00  1.00           C
ATOM    374  CB  ASP B  16       1.203   1.243 -17.691  1.00  1.00           C
ATOM    375  CG  ASP B  16       2.323   1.565 -16.724  1.00  1.00           C
ATOM    376  OD1 ASP B  16       2.896   2.679 -16.853  1.00  1.00           O
ATOM    377  OD2 ASP B  16       2.621   0.707 -15.849  1.00  1.00           O
ATOM    378  C   ASP B  16       2.004   2.462 -19.666  1.00  1.00           C
ATOM    379  O   ASP B  16       2.030   1.520 -20.457  1.00  1.00           O
ATOM    380  N   GLY B  17       2.844   3.507 -19.770  1.00  1.00           N
ATOM    381  CA  GLY B  17       3.813   3.554 -20.825  1.00  1.00           C
ATOM    382  C   GLY B  17       4.983   2.807 -20.280  1.00  1.00           C
ATOM    383  O   GLY B  17       4.809   1.777 -19.630  1.00  1.00           O
ATOM    384  N   LYS B  18       6.213   3.285 -20.531  1.00  1.00           N
ATOM    385  CA  LYS B  18       7.328   2.545 -20.026  1.00  1.00           C
ATOM    386  CB  LYS B  18       8.680   3.012 -20.594  1.00  1.00           C
ATOM    387  CG  LYS B  18       8.768   2.720 -22.095  1.00  1.00           C
ATOM    388  CD  LYS B  18       9.934   3.379 -22.837  1.00  1.00           C
ATOM    389  CE  LYS B  18       9.951   3.029 -24.329  1.00  1.00           C
ATOM    390  NZ  LYS B  18      11.147   3.609 -24.978  1.00  1.00           N
ATOM    391  C   LYS B  18       7.330   2.619 -18.548  1.00  1.00           C
ATOM    392  O   LYS B  18       7.176   3.685 -17.953  1.00  1.00           O
ATOM    393  N   THR B  19       7.490   1.441 -17.918  1.00  1.00           N
ATOM    394  CA  THR B  19       7.459   1.395 -16.497  1.00  1.00           C
ATOM    395  CB  THR B  19       6.237   0.722 -15.956  1.00  1.00           C
ATOM    396  OG1 THR B  19       5.083   1.394 -16.426  1.00  1.00           O
ATOM    397  CG2 THR B  19       6.284   0.741 -14.416  1.00  1.00           C
ATOM    398  C   THR B  19       8.607   0.572 -16.026  1.00  1.00           C
ATOM    399  O   THR B  19       8.959  -0.443 -16.625  1.00  1.00           O
ATOM    400  N   PHE B  20       9.237   1.035 -14.934  1.00  1.00           N
ATOM    401  CA  PHE B  20      10.225   0.256 -14.257  1.00  1.00           C
ATOM    402  CB  PHE B  20      11.589   0.957 -14.139  1.00  1.00           C
ATOM    403  CG  PHE B  20      12.520  -0.012 -13.502  1.00  1.00           C
ATOM    404  CD1 PHE B  20      13.171  -0.956 -14.261  1.00  1.00           C
ATOM    405  CD2 PHE B  20      12.737   0.016 -12.143  1.00  1.00           C
ATOM    406  CE1 PHE B  20      14.030  -1.854 -13.673  1.00  1.00           C
ATOM    407  CE2 PHE B  20      13.595  -0.881 -11.549  1.00  1.00           C
ATOM    408  CZ  PHE B  20      14.244  -1.819 -12.315  1.00  1.00           C
ATOM    409  C   PHE B  20       9.632   0.145 -12.898  1.00  1.00           C
ATOM    410  O   PHE B  20       9.397   1.155 -12.236  1.00  1.00           O
ATOM    411  N   TYR B  21       9.341  -1.081 -12.439  1.00  1.00           N
ATOM    412  CA  TYR B  21       8.654  -1.134 -11.188  1.00  1.00           C
ATOM    413  CB  TYR B  21       7.255  -1.748 -11.365  1.00  1.00           C
ATOM    414  CG  TYR B  21       6.411  -1.404 -10.191  1.00  1.00           C
ATOM    415  CD1 TYR B  21       5.918  -0.126 -10.066  1.00  1.00           C
ATOM    416  CD2 TYR B  21       6.091  -2.341  -9.236  1.00  1.00           C
ATOM    417  CE1 TYR B  21       5.129   0.224  -8.997  1.00  1.00           C
ATOM    418  CE2 TYR B  21       5.302  -1.994  -8.164  1.00  1.00           C
ATOM    419  CZ  TYR B  21       4.821  -0.712  -8.041  1.00  1.00           C
ATOM    420  OH  TYR B  21       4.013  -0.354  -6.941  1.00  1.00           O
ATOM    421  C   TYR B  21       9.458  -2.010 -10.288  1.00  1.00           C
ATOM    422  O   TYR B  21       9.776  -3.149 -10.635  1.00  1.00           O
ATOM    423  N   TYR B  22       9.830  -1.484  -9.109  1.00  1.00           N
ATOM    424  CA  TYR B  22      10.515  -2.280  -8.137  1.00  1.00           C
ATOM    425  CB  TYR B  22      11.757  -1.602  -7.539  1.00  1.00           C
ATOM    426  CG  TYR B  22      12.362  -2.539  -6.549  1.00  1.00           C
ATOM    427  CD1 TYR B  22      13.303  -3.459  -6.949  1.00  1.00           C
ATOM    428  CD2 TYR B  22      11.987  -2.507  -5.225  1.00  1.00           C
ATOM    429  CE1 TYR B  22      13.872  -4.328  -6.046  1.00  1.00           C
ATOM    430  CE2 TYR B  22      12.549  -3.372  -4.315  1.00  1.00           C
ATOM    431  CZ  TYR B  22      13.491  -4.286  -4.725  1.00  1.00           C
ATOM    432  OH  TYR B  22      14.065  -5.171  -3.785  1.00  1.00           O
ATOM    433  C   TYR B  22       9.524  -2.374  -7.053  1.00  1.00           C
ATOM    434  O   TYR B  22       9.054  -1.352  -6.554  1.00  1.00           O
ATOM    435  N   ASN B  23       9.149  -3.594  -6.654  1.00  1.00           N
ATOM    436  CA  ASN B  23       8.097  -3.522  -5.710  1.00  1.00           C
ATOM    437  CB  ASN B  23       6.710  -3.805  -6.313  1.00  1.00           C
ATOM    438  CG  ASN B  23       5.650  -3.400  -5.297  1.00  1.00           C
ATOM    439  OD1 ASN B  23       5.085  -4.243  -4.599  1.00  1.00           O
ATOM    440  ND2 ASN B  23       5.396  -2.068  -5.192  1.00  1.00           N
ATOM    441  C   ASN B  23       8.289  -4.455  -4.588  1.00  1.00           C
ATOM    442  O   ASN B  23       8.963  -5.480  -4.688  1.00  1.00           O
ATOM    443  N   ASN B  24       7.683  -4.064  -3.457  1.00  1.00           N
ATOM    444  CA  ASN B  24       7.740  -4.888  -2.311  1.00  1.00           C
ATOM    445  CB  ASN B  24       8.762  -4.408  -1.266  1.00  1.00           C
ATOM    446  CG  ASN B  24       8.752  -5.399  -0.114  1.00  1.00           C
ATOM    447  OD1 ASN B  24       8.688  -6.610  -0.319  1.00  1.00           O
ATOM    448  ND2 ASN B  24       8.806  -4.866   1.137  1.00  1.00           N
ATOM    449  C   ASN B  24       6.415  -4.897  -1.662  1.00  1.00           C
ATOM    450  O   ASN B  24       5.719  -3.884  -1.594  1.00  1.00           O
ATOM    451  N   ARG B  25       6.027  -6.085  -1.188  1.00  1.00           N
ATOM    452  CA  ARG B  25       4.798  -6.174  -0.483  1.00  1.00           C
ATOM    453  CB  ARG B  25       3.646  -6.669  -1.375  1.00  1.00           C
ATOM    454  CG  ARG B  25       3.442  -5.795  -2.618  1.00  1.00           C
ATOM    455  CD  ARG B  25       2.324  -6.263  -3.553  1.00  1.00           C
ATOM    456  NE  ARG B  25       2.620  -7.671  -3.944  1.00  1.00           N
ATOM    457  CZ  ARG B  25       3.489  -7.949  -4.960  1.00  1.00           C
ATOM    458  NH1 ARG B  25       4.161  -6.940  -5.587  1.00  1.00           N
ATOM    459  NH2 ARG B  25       3.693  -9.244  -5.337  1.00  1.00           N
ATOM    460  C   ARG B  25       5.029  -7.218   0.576  1.00  1.00           C
ATOM    461  O   ARG B  25       5.425  -8.336   0.251  1.00  1.00           O
ATOM    462  N   THR B  26       4.805  -6.902   1.875  1.00  1.00           N
ATOM    463  CA  THR B  26       5.034  -7.921   2.867  1.00  1.00           C
ATOM    464  CB  THR B  26       6.352  -7.811   3.579  1.00  1.00           C
ATOM    465  OG1 THR B  26       6.438  -6.580   4.281  1.00  1.00           O
ATOM    466  CG2 THR B  26       7.482  -7.925   2.542  1.00  1.00           C
ATOM    467  C   THR B  26       3.964  -7.896   3.879  1.00  1.00           C
ATOM    468  O   THR B  26       3.384  -6.857   4.188  1.00  1.00           O
ATOM    469  N   LEU B  27       3.664  -9.090   4.407  1.00  1.00           N
ATOM    470  CA  LEU B  27       2.668  -9.135   5.414  1.00  1.00           C
ATOM    471  CB  LEU B  27       1.338  -9.785   4.967  1.00  1.00           C
ATOM    472  CG  LEU B  27       1.355 -11.317   4.751  1.00  1.00           C
ATOM    473  CD1 LEU B  27       1.310 -12.120   6.067  1.00  1.00           C
ATOM    474  CD2 LEU B  27       0.242 -11.736   3.783  1.00  1.00           C
ATOM    475  C   LEU B  27       3.191  -9.923   6.529  1.00  1.00           C
ATOM    476  O   LEU B  27       3.880 -10.925   6.346  1.00  1.00           O
ATOM    477  N   GLU B  28       2.899  -9.458   7.739  1.00  1.00           N
ATOM    478  CA  GLU B  28       3.275 -10.298   8.807  1.00  1.00           C
ATOM    479  CB  GLU B  28       4.397  -9.725   9.687  1.00  1.00           C
ATOM    480  CG  GLU B  28       4.783 -10.658  10.839  1.00  1.00           C
ATOM    481  CD  GLU B  28       5.834  -9.973  11.704  1.00  1.00           C
ATOM    482  OE1 GLU B  28       6.776  -9.362  11.132  1.00  1.00           O
ATOM    483  OE2 GLU B  28       5.715 -10.066  12.956  1.00  1.00           O
ATOM    484  C   GLU B  28       2.078 -10.420   9.661  1.00  1.00           C
ATOM    485  O   GLU B  28       1.638  -9.452  10.280  1.00  1.00           O
ATOM    486  N   SER B  29       1.491 -11.619   9.708  1.00  1.00           N
ATOM    487  CA  SER B  29       0.394 -11.709  10.601  1.00  1.00           C
ATOM    488  CB  SER B  29      -0.854 -12.383  10.003  1.00  1.00           C
ATOM    489  OG  SER B  29      -1.381 -11.594   8.949  1.00  1.00           O
ATOM    490  C   SER B  29       0.881 -12.590  11.706  1.00  1.00           C
ATOM    491  O   SER B  29       0.862 -13.816  11.592  1.00  1.00           O
ATOM    492  N   THR B  30       1.343 -11.969  12.808  1.00  1.00           N
ATOM    493  CA  THR B  30       1.863 -12.702  13.926  1.00  1.00           C
ATOM    494  CB  THR B  30       2.525 -11.837  14.965  1.00  1.00           C
ATOM    495  OG1 THR B  30       3.194 -12.655  15.915  1.00  1.00           O
ATOM    496  CG2 THR B  30       1.469 -10.961  15.671  1.00  1.00           C
ATOM    497  C   THR B  30       0.760 -13.434  14.581  1.00  1.00           C
ATOM    498  O   THR B  30       0.939 -14.558  15.050  1.00  1.00           O
ATOM    499  N   TRP B  31      -0.416 -12.795  14.647  1.00  1.00           N
ATOM    500  CA  TRP B  31      -1.471 -13.448  15.334  1.00  1.00           C
ATOM    501  CB  TRP B  31      -2.251 -12.503  16.259  1.00  1.00           C
ATOM    502  CG  TRP B  31      -3.216 -13.220  17.159  1.00  1.00           C
ATOM    503  CD2 TRP B  31      -2.772 -14.059  18.233  1.00  1.00           C
ATOM    504  CD1 TRP B  31      -4.580 -13.281  17.152  1.00  1.00           C
ATOM    505  NE1 TRP B  31      -5.013 -14.112  18.159  1.00  1.00           N
ATOM    506  CE2 TRP B  31      -3.909 -14.597  18.831  1.00  1.00           C
ATOM    507  CE3 TRP B  31      -1.517 -14.363  18.674  1.00  1.00           C
ATOM    508  CZ2 TRP B  31      -3.807 -15.450  19.892  1.00  1.00           C
ATOM    509  CZ3 TRP B  31      -1.420 -15.218  19.750  1.00  1.00           C
ATOM    510  CH2 TRP B  31      -2.544 -15.752  20.348  1.00  1.00           C
ATOM    511  C   TRP B  31      -2.427 -13.987  14.286  1.00  1.00           C
ATOM    512  O   TRP B  31      -2.272 -13.646  13.083  1.00  1.00           O
ATOM    513  OXT TRP B  31      -3.333 -14.766  14.683  1.00  1.00           O
TER     514      TRP B  31 
ATOM    515  N   MET C   1      -7.444  -6.739  19.194  1.00  1.00           N
ATOM    516  CA  MET C   1      -8.610  -7.441  18.608  1.00  1.00           C
ATOM    517  CB  MET C   1      -9.910  -6.951  19.263  1.00  1.00           C
ATOM    518  CG  MET C   1     -10.023  -7.400  20.720  1.00  1.00           C
ATOM    519  SD  MET C   1     -10.144  -9.202  20.919  1.00  1.00           S
ATOM    520  CE  MET C   1     -10.175  -9.160  22.731  1.00  1.00           C
ATOM    521  C   MET C   1      -8.687  -7.222  17.149  1.00  1.00           C
ATOM    522  O   MET C   1      -7.911  -7.810  16.395  1.00  1.00           O
ATOM    523  N   GLY C   2      -9.655  -6.396  16.709  1.00  1.00           N
ATOM    524  CA  GLY C   2      -9.698  -6.112  15.311  1.00  1.00           C
ATOM    525  C   GLY C   2      -8.422  -5.385  15.048  1.00  1.00           C
ATOM    526  O   GLY C   2      -8.308  -4.192  15.321  1.00  1.00           O
ATOM    527  N   ALA C   3      -7.425  -6.096  14.491  1.00  1.00           N
ATOM    528  CA  ALA C   3      -6.168  -5.471  14.235  1.00  1.00           C
ATOM    529  CB  ALA C   3      -4.967  -6.233  14.823  1.00  1.00           C
ATOM    530  C   ALA C   3      -6.014  -5.471  12.776  1.00  1.00           C
ATOM    531  O   ALA C   3      -6.081  -6.518  12.133  1.00  1.00           O
ATOM    532  N   THR C   4      -5.809  -4.279  12.207  1.00  1.00           N
ATOM    533  CA  THR C   4      -5.687  -4.304  10.801  1.00  1.00           C
ATOM    534  CB  THR C   4      -6.900  -3.808  10.065  1.00  1.00           C
ATOM    535  OG1 THR C   4      -6.782  -4.096   8.679  1.00  1.00           O
ATOM    536  CG2 THR C   4      -7.029  -2.291  10.275  1.00  1.00           C
ATOM    537  C   THR C   4      -4.565  -3.446  10.400  1.00  1.00           C
ATOM    538  O   THR C   4      -4.263  -2.431  11.023  1.00  1.00           O
ATOM    539  N   ALA C   5      -3.889  -3.875   9.331  1.00  1.00           N
ATOM    540  CA  ALA C   5      -2.870  -3.034   8.830  1.00  1.00           C
ATOM    541  CB  ALA C   5      -1.446  -3.519   9.150  1.00  1.00           C
ATOM    542  C   ALA C   5      -3.059  -3.004   7.376  1.00  1.00           C
ATOM    543  O   ALA C   5      -3.314  -4.030   6.745  1.00  1.00           O
ATOM    544  N   VAL C   6      -2.959  -1.805   6.800  1.00  1.00           N
ATOM    545  CA  VAL C   6      -3.095  -1.778   5.395  1.00  1.00           C
ATOM    546  CB  VAL C   6      -4.391  -1.184   4.920  1.00  1.00           C
ATOM    547  CG1 VAL C   6      -4.438   0.297   5.334  1.00  1.00           C
ATOM    548  CG2 VAL C   6      -4.498  -1.398   3.401  1.00  1.00           C
ATOM    549  C   VAL C   6      -2.005  -0.922   4.866  1.00  1.00           C
ATOM    550  O   VAL C   6      -1.697   0.140   5.404  1.00  1.00           O
ATOM    551  N   SER C   7      -1.369  -1.395   3.789  1.00  1.00           N
ATOM    552  CA  SER C   7      -0.377  -0.586   3.171  1.00  1.00           C
ATOM    553  CB  SER C   7       1.041  -1.182   3.252  1.00  1.00           C
ATOM    554  OG  SER C   7       1.993  -0.282   2.704  1.00  1.00           O
ATOM    555  C   SER C   7      -0.792  -0.536   1.756  1.00  1.00           C
ATOM    556  O   SER C   7      -1.155  -1.562   1.184  1.00  1.00           O
ATOM    557  N   GLU C   8      -0.773   0.652   1.131  1.00  1.00           N
ATOM    558  CA  GLU C   8      -1.300   0.536  -0.181  1.00  1.00           C
ATOM    559  CB  GLU C   8      -2.819   0.764  -0.270  1.00  1.00           C
ATOM    560  CG  GLU C   8      -3.260   2.172   0.125  1.00  1.00           C
ATOM    561  CD  GLU C   8      -4.707   2.338  -0.323  1.00  1.00           C
ATOM    562  OE1 GLU C   8      -5.615   1.789   0.357  1.00  1.00           O
ATOM    563  OE2 GLU C   8      -4.921   3.023  -1.358  1.00  1.00           O
ATOM    564  C   GLU C   8      -0.666   1.461  -1.169  1.00  1.00           C
ATOM    565  O   GLU C   8      -0.094   2.492  -0.820  1.00  1.00           O
ATOM    566  N   TRP C   9      -0.755   1.055  -2.456  1.00  1.00           N
ATOM    567  CA  TRP C   9      -0.324   1.811  -3.599  1.00  1.00           C
ATOM    568  CB  TRP C   9       0.841   1.141  -4.360  1.00  1.00           C
ATOM    569  CG  TRP C   9       1.218   1.751  -5.699  1.00  1.00           C
ATOM    570  CD2 TRP C   9       2.148   2.832  -5.889  1.00  1.00           C
ATOM    571  CD1 TRP C   9       0.788   1.395  -6.943  1.00  1.00           C
ATOM    572  NE1 TRP C   9       1.392   2.180  -7.897  1.00  1.00           N
ATOM    573  CE2 TRP C   9       2.234   3.065  -7.261  1.00  1.00           C
ATOM    574  CE3 TRP C   9       2.877   3.564  -4.995  1.00  1.00           C
ATOM    575  CZ2 TRP C   9       3.052   4.039  -7.760  1.00  1.00           C
ATOM    576  CZ3 TRP C   9       3.699   4.549  -5.497  1.00  1.00           C
ATOM    577  CH2 TRP C   9       3.783   4.778  -6.855  1.00  1.00           C
ATOM    578  C   TRP C   9      -1.479   1.875  -4.517  1.00  1.00           C
ATOM    579  O   TRP C   9      -1.919   0.856  -5.047  1.00  1.00           O
ATOM    580  N   THR C  10      -2.028   3.080  -4.719  1.00  1.00           N
ATOM    581  CA  THR C  10      -3.102   3.076  -5.644  1.00  1.00           C
ATOM    582  CB  THR C  10      -4.459   3.236  -5.011  1.00  1.00           C
ATOM    583  OG1 THR C  10      -5.474   3.184  -6.003  1.00  1.00           O
ATOM    584  CG2 THR C  10      -4.532   4.557  -4.226  1.00  1.00           C
ATOM    585  C   THR C  10      -2.891   4.157  -6.663  1.00  1.00           C
ATOM    586  O   THR C  10      -3.036   5.345  -6.378  1.00  1.00           O
ATOM    587  N   GLU C  11      -2.507   3.757  -7.892  1.00  1.00           N
ATOM    588  CA  GLU C  11      -2.419   4.679  -8.992  1.00  1.00           C
ATOM    589  CB  GLU C  11      -1.465   4.221 -10.115  1.00  1.00           C
ATOM    590  CG  GLU C  11       0.032   4.289  -9.779  1.00  1.00           C
ATOM    591  CD  GLU C  11       0.555   5.657 -10.212  1.00  1.00           C
ATOM    592  OE1 GLU C  11       0.189   6.094 -11.336  1.00  1.00           O
ATOM    593  OE2 GLU C  11       1.321   6.280  -9.426  1.00  1.00           O
ATOM    594  C   GLU C  11      -3.796   4.647  -9.531  1.00  1.00           C
ATOM    595  O   GLU C  11      -4.549   3.706  -9.283  1.00  1.00           O
ATOM    596  N   TYR C  12      -4.174   5.687 -10.270  1.00  1.00           N
ATOM    597  CA  TYR C  12      -5.479   5.701 -10.833  1.00  1.00           C
ATOM    598  CB  TYR C  12      -6.402   6.800 -10.291  1.00  1.00           C
ATOM    599  CG  TYR C  12      -6.846   6.334  -8.953  1.00  1.00           C
ATOM    600  CD1 TYR C  12      -7.979   5.562  -8.852  1.00  1.00           C
ATOM    601  CD2 TYR C  12      -6.141   6.639  -7.813  1.00  1.00           C
ATOM    602  CE1 TYR C  12      -8.419   5.105  -7.635  1.00  1.00           C
ATOM    603  CE2 TYR C  12      -6.576   6.186  -6.589  1.00  1.00           C
ATOM    604  CZ  TYR C  12      -7.714   5.420  -6.499  1.00  1.00           C
ATOM    605  OH  TYR C  12      -8.158   4.953  -5.246  1.00  1.00           O
ATOM    606  C   TYR C  12      -5.269   5.937 -12.251  1.00  1.00           C
ATOM    607  O   TYR C  12      -4.213   5.596 -12.782  1.00  1.00           O
ATOM    608  N   LYS C  13      -6.253   6.517 -12.940  1.00  1.00           N
ATOM    609  CA  LYS C  13      -5.875   6.365 -14.282  1.00  1.00           C
ATOM    610  CB  LYS C  13      -6.463   5.070 -14.879  1.00  1.00           C
ATOM    611  CG  LYS C  13      -7.996   5.035 -14.806  1.00  1.00           C
ATOM    612  CD  LYS C  13      -8.667   3.886 -15.564  1.00  1.00           C
ATOM    613  CE  LYS C  13     -10.197   3.907 -15.451  1.00  1.00           C
ATOM    614  NZ  LYS C  13     -10.774   2.700 -16.085  1.00  1.00           N
ATOM    615  C   LYS C  13      -6.235   7.441 -15.205  1.00  1.00           C
ATOM    616  O   LYS C  13      -7.122   8.272 -15.008  1.00  1.00           O
ATOM    617  N   THR C  14      -5.425   7.386 -16.262  1.00  1.00           N
ATOM    618  CA  THR C  14      -5.457   8.134 -17.453  1.00  1.00           C
ATOM    619  CB  THR C  14      -5.496   9.623 -17.275  1.00  1.00           C
ATOM    620  OG1 THR C  14      -5.562  10.209 -18.565  1.00  1.00           O
ATOM    621  CG2 THR C  14      -4.291  10.154 -16.461  1.00  1.00           C
ATOM    622  C   THR C  14      -4.169   7.734 -18.120  1.00  1.00           C
ATOM    623  O   THR C  14      -3.852   6.547 -18.173  1.00  1.00           O
ATOM    624  N   ALA C  15      -3.375   8.690 -18.648  1.00  1.00           N
ATOM    625  CA  ALA C  15      -2.141   8.293 -19.253  1.00  1.00           C
ATOM    626  CB  ALA C  15      -1.810   9.055 -20.546  1.00  1.00           C
ATOM    627  C   ALA C  15      -0.962   8.492 -18.326  1.00  1.00           C
ATOM    628  O   ALA C  15      -0.765   9.578 -17.781  1.00  1.00           O
ATOM    629  N   ASP C  16      -0.165   7.412 -18.104  1.00  1.00           N
ATOM    630  CA  ASP C  16       1.034   7.424 -17.282  1.00  1.00           C
ATOM    631  CB  ASP C  16       1.554   6.010 -16.939  1.00  1.00           C
ATOM    632  CG  ASP C  16       2.684   6.104 -15.905  1.00  1.00           C
ATOM    633  OD1 ASP C  16       3.719   6.766 -16.187  1.00  1.00           O
ATOM    634  OD2 ASP C  16       2.529   5.487 -14.815  1.00  1.00           O
ATOM    635  C   ASP C  16       2.161   8.163 -17.949  1.00  1.00           C
ATOM    636  O   ASP C  16       2.768   9.049 -17.349  1.00  1.00           O
ATOM    637  N   GLY C  17       2.453   7.847 -19.230  1.00  1.00           N
ATOM    638  CA  GLY C  17       3.614   8.423 -19.857  1.00  1.00           C
ATOM    639  C   GLY C  17       4.787   7.655 -19.312  1.00  1.00           C
ATOM    640  O   GLY C  17       4.651   6.485 -18.953  1.00  1.00           O
ATOM    641  N   LYS C  18       5.981   8.285 -19.245  1.00  1.00           N
ATOM    642  CA  LYS C  18       7.133   7.605 -18.701  1.00  1.00           C
ATOM    643  CB  LYS C  18       8.464   8.354 -18.886  1.00  1.00           C
ATOM    644  CG  LYS C  18       9.640   7.630 -18.223  1.00  1.00           C
ATOM    645  CD  LYS C  18      11.018   8.167 -18.612  1.00  1.00           C
ATOM    646  CE  LYS C  18      11.581   7.539 -19.886  1.00  1.00           C
ATOM    647  NZ  LYS C  18      12.990   7.953 -20.075  1.00  1.00           N
ATOM    648  C   LYS C  18       6.924   7.475 -17.245  1.00  1.00           C
ATOM    649  O   LYS C  18       6.317   8.337 -16.612  1.00  1.00           O
ATOM    650  N   THR C  19       7.407   6.364 -16.667  1.00  1.00           N
ATOM    651  CA  THR C  19       7.184   6.260 -15.270  1.00  1.00           C
ATOM    652  CB  THR C  19       5.952   5.486 -14.929  1.00  1.00           C
ATOM    653  OG1 THR C  19       5.625   5.675 -13.561  1.00  1.00           O
ATOM    654  CG2 THR C  19       6.216   3.998 -15.219  1.00  1.00           C
ATOM    655  C   THR C  19       8.328   5.576 -14.622  1.00  1.00           C
ATOM    656  O   THR C  19       9.121   4.885 -15.263  1.00  1.00           O
ATOM    657  N   PHE C  20       8.457   5.808 -13.305  1.00  1.00           N
ATOM    658  CA  PHE C  20       9.432   5.106 -12.545  1.00  1.00           C
ATOM    659  CB  PHE C  20      10.769   5.851 -12.411  1.00  1.00           C
ATOM    660  CG  PHE C  20      11.754   4.887 -11.850  1.00  1.00           C
ATOM    661  CD1 PHE C  20      12.454   4.046 -12.687  1.00  1.00           C
ATOM    662  CD2 PHE C  20      11.979   4.817 -10.494  1.00  1.00           C
ATOM    663  CE1 PHE C  20      13.360   3.149 -12.174  1.00  1.00           C
ATOM    664  CE2 PHE C  20      12.886   3.920  -9.979  1.00  1.00           C
ATOM    665  CZ  PHE C  20      13.581   3.084 -10.819  1.00  1.00           C
ATOM    666  C   PHE C  20       8.851   4.974 -11.194  1.00  1.00           C
ATOM    667  O   PHE C  20       8.225   5.901 -10.685  1.00  1.00           O
ATOM    668  N   TYR C  21       8.994   3.789 -10.592  1.00  1.00           N
ATOM    669  CA  TYR C  21       8.497   3.689  -9.265  1.00  1.00           C
ATOM    670  CB  TYR C  21       7.158   2.948  -9.129  1.00  1.00           C
ATOM    671  CG  TYR C  21       6.109   3.726  -9.840  1.00  1.00           C
ATOM    672  CD1 TYR C  21       5.668   4.927  -9.332  1.00  1.00           C
ATOM    673  CD2 TYR C  21       5.546   3.242 -10.999  1.00  1.00           C
ATOM    674  CE1 TYR C  21       4.692   5.644  -9.983  1.00  1.00           C
ATOM    675  CE2 TYR C  21       4.569   3.953 -11.654  1.00  1.00           C
ATOM    676  CZ  TYR C  21       4.145   5.159 -11.147  1.00  1.00           C
ATOM    677  OH  TYR C  21       3.144   5.895 -11.814  1.00  1.00           O
ATOM    678  C   TYR C  21       9.472   2.891  -8.473  1.00  1.00           C
ATOM    679  O   TYR C  21       9.977   1.865  -8.925  1.00  1.00           O
ATOM    680  N   TYR C  22       9.773   3.379  -7.263  1.00  1.00           N
ATOM    681  CA  TYR C  22      10.556   2.650  -6.315  1.00  1.00           C
ATOM    682  CB  TYR C  22      11.747   3.475  -5.784  1.00  1.00           C
ATOM    683  CG  TYR C  22      12.488   2.689  -4.757  1.00  1.00           C
ATOM    684  CD1 TYR C  22      12.055   2.658  -3.449  1.00  1.00           C
ATOM    685  CD2 TYR C  22      13.623   1.988  -5.097  1.00  1.00           C
ATOM    686  CE1 TYR C  22      12.741   1.936  -2.498  1.00  1.00           C
ATOM    687  CE2 TYR C  22      14.311   1.267  -4.150  1.00  1.00           C
ATOM    688  CZ  TYR C  22      13.871   1.237  -2.849  1.00  1.00           C
ATOM    689  OH  TYR C  22      14.577   0.497  -1.877  1.00  1.00           O
ATOM    690  C   TYR C  22       9.579   2.499  -5.223  1.00  1.00           C
ATOM    691  O   TYR C  22       9.085   3.492  -4.693  1.00  1.00           O
ATOM    692  N   ASN C  23       9.236   1.262  -4.855  1.00  1.00           N
ATOM    693  CA  ASN C  23       8.180   1.278  -3.909  1.00  1.00           C
ATOM    694  CB  ASN C  23       6.821   0.776  -4.434  1.00  1.00           C
ATOM    695  CG  ASN C  23       6.121   1.927  -5.133  1.00  1.00           C
ATOM    696  OD1 ASN C  23       5.447   1.739  -6.144  1.00  1.00           O
ATOM    697  ND2 ASN C  23       6.269   3.154  -4.567  1.00  1.00           N
ATOM    698  C   ASN C  23       8.463   0.458  -2.730  1.00  1.00           C
ATOM    699  O   ASN C  23       9.314  -0.429  -2.722  1.00  1.00           O
ATOM    700  N   ASN C  24       7.720   0.797  -1.671  1.00  1.00           N
ATOM    701  CA  ASN C  24       7.819   0.070  -0.467  1.00  1.00           C
ATOM    702  CB  ASN C  24       8.658   0.810   0.591  1.00  1.00           C
ATOM    703  CG  ASN C  24      10.074   1.021   0.071  1.00  1.00           C
ATOM    704  OD1 ASN C  24      10.485   2.145  -0.221  1.00  1.00           O
ATOM    705  ND2 ASN C  24      10.845  -0.094  -0.040  1.00  1.00           N
ATOM    706  C   ASN C  24       6.460   0.019   0.073  1.00  1.00           C
ATOM    707  O   ASN C  24       5.779   1.036   0.161  1.00  1.00           O
ATOM    708  N   ARG C  25       6.028  -1.188   0.427  1.00  1.00           N
ATOM    709  CA  ARG C  25       4.750  -1.318   1.022  1.00  1.00           C
ATOM    710  CB  ARG C  25       3.741  -1.871  -0.004  1.00  1.00           C
ATOM    711  CG  ARG C  25       2.270  -1.810   0.396  1.00  1.00           C
ATOM    712  CD  ARG C  25       1.341  -2.350  -0.692  1.00  1.00           C
ATOM    713  NE  ARG C  25       1.527  -1.500  -1.904  1.00  1.00           N
ATOM    714  CZ  ARG C  25       2.493  -1.813  -2.820  1.00  1.00           C
ATOM    715  NH1 ARG C  25       3.277  -2.914  -2.635  1.00  1.00           N
ATOM    716  NH2 ARG C  25       2.666  -1.030  -3.923  1.00  1.00           N
ATOM    717  C   ARG C  25       4.980  -2.349   2.060  1.00  1.00           C
ATOM    718  O   ARG C  25       5.296  -3.495   1.747  1.00  1.00           O
ATOM    719  N   THR C  26       4.835  -1.976   3.336  1.00  1.00           N
ATOM    720  CA  THR C  26       5.127  -2.963   4.320  1.00  1.00           C
ATOM    721  CB  THR C  26       6.230  -2.566   5.253  1.00  1.00           C
ATOM    722  OG1 THR C  26       5.851  -1.416   5.994  1.00  1.00           O
ATOM    723  CG2 THR C  26       7.493  -2.265   4.431  1.00  1.00           C
ATOM    724  C   THR C  26       3.930  -3.098   5.147  1.00  1.00           C
ATOM    725  O   THR C  26       3.087  -2.206   5.218  1.00  1.00           O
ATOM    726  N   LEU C  27       3.809  -4.264   5.777  1.00  1.00           N
ATOM    727  CA  LEU C  27       2.648  -4.370   6.566  1.00  1.00           C
ATOM    728  CB  LEU C  27       1.538  -5.105   5.800  1.00  1.00           C
ATOM    729  CG  LEU C  27       0.153  -5.009   6.453  1.00  1.00           C
ATOM    730  CD1 LEU C  27       0.119  -5.648   7.851  1.00  1.00           C
ATOM    731  CD2 LEU C  27      -0.343  -3.558   6.418  1.00  1.00           C
ATOM    732  C   LEU C  27       3.027  -5.211   7.706  1.00  1.00           C
ATOM    733  O   LEU C  27       3.373  -6.378   7.544  1.00  1.00           O
ATOM    734  N   GLU C  28       2.999  -4.635   8.907  1.00  1.00           N
ATOM    735  CA  GLU C  28       3.340  -5.509   9.961  1.00  1.00           C
ATOM    736  CB  GLU C  28       4.553  -5.069  10.792  1.00  1.00           C
ATOM    737  CG  GLU C  28       5.892  -5.157  10.069  1.00  1.00           C
ATOM    738  CD  GLU C  28       6.944  -4.710  11.068  1.00  1.00           C
ATOM    739  OE1 GLU C  28       6.627  -3.813  11.896  1.00  1.00           O
ATOM    740  OE2 GLU C  28       8.075  -5.260  11.018  1.00  1.00           O
ATOM    741  C   GLU C  28       2.221  -5.514  10.899  1.00  1.00           C
ATOM    742  O   GLU C  28       1.778  -4.474  11.382  1.00  1.00           O
ATOM    743  N   SER C  29       1.710  -6.713  11.172  1.00  1.00           N
ATOM    744  CA  SER C  29       0.704  -6.683  12.155  1.00  1.00           C
ATOM    745  CB  SER C  29      -0.691  -7.074  11.642  1.00  1.00           C
ATOM    746  OG  SER C  29      -1.166  -6.086  10.740  1.00  1.00           O
ATOM    747  C   SER C  29       1.089  -7.630  13.205  1.00  1.00           C
ATOM    748  O   SER C  29       0.953  -8.845  13.070  1.00  1.00           O
ATOM    749  N   THR C  30       1.596  -7.070  14.302  1.00  1.00           N
ATOM    750  CA  THR C  30       1.863  -7.930  15.384  1.00  1.00           C
ATOM    751  CB  THR C  30       3.123  -7.576  16.129  1.00  1.00           C
ATOM    752  OG1 THR C  30       3.327  -8.478  17.204  1.00  1.00           O
ATOM    753  CG2 THR C  30       3.094  -6.116  16.607  1.00  1.00           C
ATOM    754  C   THR C  30       0.651  -7.788  16.221  1.00  1.00           C
ATOM    755  O   THR C  30       0.503  -6.868  17.024  1.00  1.00           O
ATOM    756  N   TRP C  31      -0.282  -8.722  15.996  1.00  1.00           N
ATOM    757  CA  TRP C  31      -1.535  -8.656  16.655  1.00  1.00           C
ATOM    758  CB  TRP C  31      -1.405  -8.467  18.173  1.00  1.00           C
ATOM    759  CG  TRP C  31      -0.771  -9.638  18.886  1.00  1.00           C
ATOM    760  CD2 TRP C  31      -1.503 -10.612  19.644  1.00  1.00           C
ATOM    761  CD1 TRP C  31       0.545  -9.987  18.977  1.00  1.00           C
ATOM    762  NE1 TRP C  31       0.681 -11.119  19.746  1.00  1.00           N
ATOM    763  CE2 TRP C  31      -0.572 -11.512  20.165  1.00  1.00           C
ATOM    764  CE3 TRP C  31      -2.838 -10.739  19.892  1.00  1.00           C
ATOM    765  CZ2 TRP C  31      -0.967 -12.559  20.946  1.00  1.00           C
ATOM    766  CZ3 TRP C  31      -3.234 -11.801  20.673  1.00  1.00           C
ATOM    767  CH2 TRP C  31      -2.316 -12.693  21.189  1.00  1.00           C
ATOM    768  C   TRP C  31      -2.274  -7.455  16.082  1.00  1.00           C
ATOM    769  O   TRP C  31      -2.748  -6.610  16.888  1.00  1.00           O
ATOM    770  OXT TRP C  31      -2.371  -7.361  14.830  1.00  1.00           O
TER     771      TRP C  31 
ATOM    772  N   MET D   1      -9.219  -3.691  20.239  1.00  1.00           N
ATOM    773  CA  MET D   1      -9.923  -2.495  19.722  1.00  1.00           C
ATOM    774  CB  MET D   1      -9.181  -1.205  20.118  1.00  1.00           C
ATOM    775  CG  MET D   1      -7.752  -1.135  19.571  1.00  1.00           C
ATOM    776  SD  MET D   1      -6.985   0.513  19.660  1.00  1.00           S
ATOM    777  CE  MET D   1      -6.979   0.620  21.472  1.00  1.00           C
ATOM    778  C   MET D   1     -10.008  -2.534  18.243  1.00  1.00           C
ATOM    779  O   MET D   1     -10.122  -3.597  17.634  1.00  1.00           O
ATOM    780  N   GLY D   2      -9.979  -1.341  17.629  1.00  1.00           N
ATOM    781  CA  GLY D   2      -9.993  -1.278  16.207  1.00  1.00           C
ATOM    782  C   GLY D   2      -8.755  -0.550  15.842  1.00  1.00           C
ATOM    783  O   GLY D   2      -8.661   0.666  15.999  1.00  1.00           O
ATOM    784  N   ALA D   3      -7.757  -1.294  15.342  1.00  1.00           N
ATOM    785  CA  ALA D   3      -6.550  -0.627  14.989  1.00  1.00           C
ATOM    786  CB  ALA D   3      -5.282  -1.316  15.523  1.00  1.00           C
ATOM    787  C   ALA D   3      -6.479  -0.648  13.521  1.00  1.00           C
ATOM    788  O   ALA D   3      -6.508  -1.709  12.901  1.00  1.00           O
ATOM    789  N   THR D   4      -6.405   0.547  12.929  1.00  1.00           N
ATOM    790  CA  THR D   4      -6.314   0.577  11.516  1.00  1.00           C
ATOM    791  CB  THR D   4      -7.523   1.168  10.856  1.00  1.00           C
ATOM    792  OG1 THR D   4      -8.688   0.437  11.204  1.00  1.00           O
ATOM    793  CG2 THR D   4      -7.311   1.134   9.332  1.00  1.00           C
ATOM    794  C   THR D   4      -5.186   1.460  11.188  1.00  1.00           C
ATOM    795  O   THR D   4      -5.111   2.599  11.647  1.00  1.00           O
ATOM    796  N   ALA D   5      -4.260   0.940  10.385  1.00  1.00           N
ATOM    797  CA  ALA D   5      -3.212   1.809  10.011  1.00  1.00           C
ATOM    798  CB  ALA D   5      -1.814   1.302  10.408  1.00  1.00           C
ATOM    799  C   ALA D   5      -3.258   1.856   8.544  1.00  1.00           C
ATOM    800  O   ALA D   5      -3.469   0.844   7.877  1.00  1.00           O
ATOM    801  N   VAL D   6      -3.084   3.056   7.996  1.00  1.00           N
ATOM    802  CA  VAL D   6      -3.149   3.076   6.587  1.00  1.00           C
ATOM    803  CB  VAL D   6      -4.402   3.719   6.069  1.00  1.00           C
ATOM    804  CG1 VAL D   6      -4.333   3.770   4.535  1.00  1.00           C
ATOM    805  CG2 VAL D   6      -5.625   2.968   6.624  1.00  1.00           C
ATOM    806  C   VAL D   6      -2.026   3.905   6.097  1.00  1.00           C
ATOM    807  O   VAL D   6      -1.676   4.926   6.687  1.00  1.00           O
ATOM    808  N   SER D   7      -1.412   3.454   4.996  1.00  1.00           N
ATOM    809  CA  SER D   7      -0.415   4.258   4.378  1.00  1.00           C
ATOM    810  CB  SER D   7       0.987   3.631   4.348  1.00  1.00           C
ATOM    811  OG  SER D   7       1.890   4.525   3.716  1.00  1.00           O
ATOM    812  C   SER D   7      -0.916   4.368   2.997  1.00  1.00           C
ATOM    813  O   SER D   7      -1.537   3.432   2.496  1.00  1.00           O
ATOM    814  N   GLU D   8      -0.703   5.508   2.330  1.00  1.00           N
ATOM    815  CA  GLU D   8      -1.374   5.492   1.082  1.00  1.00           C
ATOM    816  CB  GLU D   8      -2.811   6.042   1.198  1.00  1.00           C
ATOM    817  CG  GLU D   8      -3.634   5.988  -0.090  1.00  1.00           C
ATOM    818  CD  GLU D   8      -5.010   6.570   0.220  1.00  1.00           C
ATOM    819  OE1 GLU D   8      -5.776   5.906   0.967  1.00  1.00           O
ATOM    820  OE2 GLU D   8      -5.307   7.687  -0.282  1.00  1.00           O
ATOM    821  C   GLU D   8      -0.663   6.304   0.054  1.00  1.00           C
ATOM    822  O   GLU D   8       0.069   7.245   0.361  1.00  1.00           O
ATOM    823  N   TRP D   9      -0.856   5.897  -1.217  1.00  1.00           N
ATOM    824  CA  TRP D   9      -0.360   6.594  -2.366  1.00  1.00           C
ATOM    825  CB  TRP D   9       0.782   5.841  -3.069  1.00  1.00           C
ATOM    826  CG  TRP D   9       1.208   6.429  -4.391  1.00  1.00           C
ATOM    827  CD2 TRP D   9       1.915   7.670  -4.532  1.00  1.00           C
ATOM    828  CD1 TRP D   9       0.994   5.959  -5.654  1.00  1.00           C
ATOM    829  NE1 TRP D   9       1.536   6.825  -6.574  1.00  1.00           N
ATOM    830  CE2 TRP D   9       2.103   7.884  -5.898  1.00  1.00           C
ATOM    831  CE3 TRP D   9       2.365   8.561  -3.603  1.00  1.00           C
ATOM    832  CZ2 TRP D   9       2.749   8.995  -6.355  1.00  1.00           C
ATOM    833  CZ3 TRP D   9       3.018   9.681  -4.066  1.00  1.00           C
ATOM    834  CH2 TRP D   9       3.206   9.891  -5.416  1.00  1.00           C
ATOM    835  C   TRP D   9      -1.497   6.693  -3.303  1.00  1.00           C
ATOM    836  O   TRP D   9      -2.050   5.688  -3.750  1.00  1.00           O
ATOM    837  N   THR D  10      -1.893   7.934  -3.609  1.00  1.00           N
ATOM    838  CA  THR D  10      -2.993   8.047  -4.495  1.00  1.00           C
ATOM    839  CB  THR D  10      -4.255   8.505  -3.819  1.00  1.00           C
ATOM    840  OG1 THR D  10      -4.604   7.606  -2.777  1.00  1.00           O
ATOM    841  CG2 THR D  10      -5.386   8.564  -4.860  1.00  1.00           C
ATOM    842  C   THR D  10      -2.666   9.075  -5.536  1.00  1.00           C
ATOM    843  O   THR D  10      -2.392  10.231  -5.218  1.00  1.00           O
ATOM    844  N   GLU D  11      -2.664   8.659  -6.818  1.00  1.00           N
ATOM    845  CA  GLU D  11      -2.520   9.580  -7.912  1.00  1.00           C
ATOM    846  CB  GLU D  11      -1.362   9.270  -8.885  1.00  1.00           C
ATOM    847  CG  GLU D  11       0.037   9.653  -8.401  1.00  1.00           C
ATOM    848  CD  GLU D  11       0.980   9.518  -9.594  1.00  1.00           C
ATOM    849  OE1 GLU D  11       0.734   8.621 -10.444  1.00  1.00           O
ATOM    850  OE2 GLU D  11       1.955  10.314  -9.677  1.00  1.00           O
ATOM    851  C   GLU D  11      -3.763   9.389  -8.718  1.00  1.00           C
ATOM    852  O   GLU D  11      -3.989   8.319  -9.283  1.00  1.00           O
ATOM    853  N   TYR D  12      -4.624  10.419  -8.772  1.00  1.00           N
ATOM    854  CA  TYR D  12      -5.766  10.341  -9.630  1.00  1.00           C
ATOM    855  CB  TYR D  12      -7.067  10.890  -9.017  1.00  1.00           C
ATOM    856  CG  TYR D  12      -8.058  11.090 -10.117  1.00  1.00           C
ATOM    857  CD1 TYR D  12      -8.836  10.058 -10.592  1.00  1.00           C
ATOM    858  CD2 TYR D  12      -8.201  12.339 -10.674  1.00  1.00           C
ATOM    859  CE1 TYR D  12      -9.744  10.277 -11.603  1.00  1.00           C
ATOM    860  CE2 TYR D  12      -9.104  12.567 -11.684  1.00  1.00           C
ATOM    861  CZ  TYR D  12      -9.878  11.532 -12.153  1.00  1.00           C
ATOM    862  OH  TYR D  12     -10.808  11.763 -13.189  1.00  1.00           O
ATOM    863  C   TYR D  12      -5.389  11.228 -10.734  1.00  1.00           C
ATOM    864  O   TYR D  12      -5.027  12.383 -10.517  1.00  1.00           O
ATOM    865  N   LYS D  13      -5.433  10.712 -11.964  1.00  1.00           N
ATOM    866  CA  LYS D  13      -4.856  11.598 -12.900  1.00  1.00           C
ATOM    867  CB  LYS D  13      -3.435  11.165 -13.317  1.00  1.00           C
ATOM    868  CG  LYS D  13      -2.411  11.120 -12.176  1.00  1.00           C
ATOM    869  CD  LYS D  13      -2.109  12.484 -11.553  1.00  1.00           C
ATOM    870  CE  LYS D  13      -1.105  12.422 -10.399  1.00  1.00           C
ATOM    871  NZ  LYS D  13      -0.815  13.790  -9.911  1.00  1.00           N
ATOM    872  C   LYS D  13      -5.627  11.658 -14.154  1.00  1.00           C
ATOM    873  O   LYS D  13      -6.218  10.678 -14.602  1.00  1.00           O
ATOM    874  N   THR D  14      -5.731  12.888 -14.669  1.00  1.00           N
ATOM    875  CA  THR D  14      -6.198  13.132 -15.988  1.00  1.00           C
ATOM    876  CB  THR D  14      -6.758  14.511 -16.154  1.00  1.00           C
ATOM    877  OG1 THR D  14      -7.817  14.727 -15.233  1.00  1.00           O
ATOM    878  CG2 THR D  14      -7.287  14.635 -17.593  1.00  1.00           C
ATOM    879  C   THR D  14      -5.031  13.006 -16.936  1.00  1.00           C
ATOM    880  O   THR D  14      -5.213  12.699 -18.110  1.00  1.00           O
ATOM    881  N   ALA D  15      -3.796  13.335 -16.481  1.00  1.00           N
ATOM    882  CA  ALA D  15      -2.655  13.223 -17.359  1.00  1.00           C
ATOM    883  CB  ALA D  15      -2.518  14.401 -18.335  1.00  1.00           C
ATOM    884  C   ALA D  15      -1.406  13.179 -16.514  1.00  1.00           C
ATOM    885  O   ALA D  15      -1.348  13.772 -15.438  1.00  1.00           O
ATOM    886  N   ASP D  16      -0.382  12.424 -16.976  1.00  1.00           N
ATOM    887  CA  ASP D  16       0.925  12.349 -16.364  1.00  1.00           C
ATOM    888  CB  ASP D  16       1.206  11.024 -15.638  1.00  1.00           C
ATOM    889  CG  ASP D  16       0.470  11.068 -14.310  1.00  1.00           C
ATOM    890  OD1 ASP D  16       0.406  12.176 -13.709  1.00  1.00           O
ATOM    891  OD2 ASP D  16      -0.040  10.000 -13.878  1.00  1.00           O
ATOM    892  C   ASP D  16       1.872  12.440 -17.512  1.00  1.00           C
ATOM    893  O   ASP D  16       1.735  11.714 -18.495  1.00  1.00           O
ATOM    894  N   GLY D  17       2.838  13.370 -17.437  1.00  1.00           N
ATOM    895  CA  GLY D  17       3.815  13.490 -18.476  1.00  1.00           C
ATOM    896  C   GLY D  17       4.952  12.679 -17.953  1.00  1.00           C
ATOM    897  O   GLY D  17       4.736  11.557 -17.495  1.00  1.00           O
ATOM    898  N   LYS D  18       6.191  13.209 -18.005  1.00  1.00           N
ATOM    899  CA  LYS D  18       7.279  12.464 -17.436  1.00  1.00           C
ATOM    900  CB  LYS D  18       8.631  13.194 -17.485  1.00  1.00           C
ATOM    901  CG  LYS D  18       9.164  13.410 -18.899  1.00  1.00           C
ATOM    902  CD  LYS D  18      10.306  14.427 -18.961  1.00  1.00           C
ATOM    903  CE  LYS D  18      10.887  14.596 -20.366  1.00  1.00           C
ATOM    904  NZ  LYS D  18      11.957  15.618 -20.355  1.00  1.00           N
ATOM    905  C   LYS D  18       6.912  12.284 -16.013  1.00  1.00           C
ATOM    906  O   LYS D  18       6.239  13.131 -15.430  1.00  1.00           O
ATOM    907  N   THR D  19       7.304  11.155 -15.410  1.00  1.00           N
ATOM    908  CA  THR D  19       6.814  11.024 -14.084  1.00  1.00           C
ATOM    909  CB  THR D  19       5.859   9.887 -13.863  1.00  1.00           C
ATOM    910  OG1 THR D  19       6.536   8.653 -14.020  1.00  1.00           O
ATOM    911  CG2 THR D  19       4.701   9.991 -14.872  1.00  1.00           C
ATOM    912  C   THR D  19       7.917  10.848 -13.144  1.00  1.00           C
ATOM    913  O   THR D  19       9.082  11.115 -13.438  1.00  1.00           O
ATOM    914  N   PHE D  20       7.538  10.389 -11.952  1.00  1.00           N
ATOM    915  CA  PHE D  20       8.508  10.352 -10.933  1.00  1.00           C
ATOM    916  CB  PHE D  20       8.423  11.608 -10.057  1.00  1.00           C
ATOM    917  CG  PHE D  20       7.087  11.549  -9.386  1.00  1.00           C
ATOM    918  CD1 PHE D  20       5.941  11.903 -10.062  1.00  1.00           C
ATOM    919  CD2 PHE D  20       6.967  11.109  -8.085  1.00  1.00           C
ATOM    920  CE1 PHE D  20       4.714  11.830  -9.439  1.00  1.00           C
ATOM    921  CE2 PHE D  20       5.747  11.035  -7.459  1.00  1.00           C
ATOM    922  CZ  PHE D  20       4.609  11.398  -8.136  1.00  1.00           C
ATOM    923  C   PHE D  20       8.223   9.234 -10.032  1.00  1.00           C
ATOM    924  O   PHE D  20       7.409   8.355 -10.313  1.00  1.00           O
ATOM    925  N   TYR D  21       8.926   9.266  -8.893  1.00  1.00           N
ATOM    926  CA  TYR D  21       8.826   8.146  -8.051  1.00  1.00           C
ATOM    927  CB  TYR D  21       9.646   6.972  -8.612  1.00  1.00           C
ATOM    928  CG  TYR D  21      10.907   7.545  -9.175  1.00  1.00           C
ATOM    929  CD1 TYR D  21      10.914   8.050 -10.459  1.00  1.00           C
ATOM    930  CD2 TYR D  21      12.071   7.589  -8.449  1.00  1.00           C
ATOM    931  CE1 TYR D  21      12.043   8.592 -11.020  1.00  1.00           C
ATOM    932  CE2 TYR D  21      13.208   8.129  -9.003  1.00  1.00           C
ATOM    933  CZ  TYR D  21      13.197   8.627 -10.281  1.00  1.00           C
ATOM    934  OH  TYR D  21      14.370   9.174 -10.830  1.00  1.00           O
ATOM    935  C   TYR D  21       9.310   8.394  -6.666  1.00  1.00           C
ATOM    936  O   TYR D  21       8.924   9.343  -5.986  1.00  1.00           O
ATOM    937  N   TYR D  22      10.188   7.462  -6.233  1.00  1.00           N
ATOM    938  CA  TYR D  22      10.749   7.418  -4.920  1.00  1.00           C
ATOM    939  CB  TYR D  22      11.785   8.512  -4.595  1.00  1.00           C
ATOM    940  CG  TYR D  22      13.115   8.115  -5.140  1.00  1.00           C
ATOM    941  CD1 TYR D  22      13.797   7.063  -4.568  1.00  1.00           C
ATOM    942  CD2 TYR D  22      13.706   8.802  -6.173  1.00  1.00           C
ATOM    943  CE1 TYR D  22      15.029   6.676  -5.037  1.00  1.00           C
ATOM    944  CE2 TYR D  22      14.942   8.419  -6.647  1.00  1.00           C
ATOM    945  CZ  TYR D  22      15.606   7.358  -6.079  1.00  1.00           C
ATOM    946  OH  TYR D  22      16.873   6.967  -6.562  1.00  1.00           O
ATOM    947  C   TYR D  22       9.696   7.476  -3.888  1.00  1.00           C
ATOM    948  O   TYR D  22       9.486   8.502  -3.243  1.00  1.00           O
ATOM    949  N   ASN D  23       8.987   6.351  -3.715  1.00  1.00           N
ATOM    950  CA  ASN D  23       7.934   6.391  -2.763  1.00  1.00           C
ATOM    951  CB  ASN D  23       6.555   6.154  -3.399  1.00  1.00           C
ATOM    952  CG  ASN D  23       6.325   7.255  -4.421  1.00  1.00           C
ATOM    953  OD1 ASN D  23       6.408   8.442  -4.110  1.00  1.00           O
ATOM    954  ND2 ASN D  23       6.045   6.843  -5.686  1.00  1.00           N
ATOM    955  C   ASN D  23       8.099   5.361  -1.714  1.00  1.00           C
ATOM    956  O   ASN D  23       8.647   4.283  -1.942  1.00  1.00           O
ATOM    957  N   ASN D  24       7.617   5.699  -0.502  1.00  1.00           N
ATOM    958  CA  ASN D  24       7.694   4.749   0.553  1.00  1.00           C
ATOM    959  CB  ASN D  24       8.856   4.994   1.528  1.00  1.00           C
ATOM    960  CG  ASN D  24       8.915   3.794   2.458  1.00  1.00           C
ATOM    961  OD1 ASN D  24       9.665   2.848   2.225  1.00  1.00           O
ATOM    962  ND2 ASN D  24       8.093   3.827   3.540  1.00  1.00           N
ATOM    963  C   ASN D  24       6.451   4.782   1.348  1.00  1.00           C
ATOM    964  O   ASN D  24       5.885   5.840   1.616  1.00  1.00           O
ATOM    965  N   ARG D  25       5.979   3.590   1.737  1.00  1.00           N
ATOM    966  CA  ARG D  25       4.835   3.590   2.575  1.00  1.00           C
ATOM    967  CB  ARG D  25       3.521   3.265   1.839  1.00  1.00           C
ATOM    968  CG  ARG D  25       3.430   1.833   1.306  1.00  1.00           C
ATOM    969  CD  ARG D  25       2.491   1.674   0.108  1.00  1.00           C
ATOM    970  NE  ARG D  25       3.253   2.126  -1.091  1.00  1.00           N
ATOM    971  CZ  ARG D  25       3.256   3.445  -1.444  1.00  1.00           C
ATOM    972  NH1 ARG D  25       2.426   4.317  -0.800  1.00  1.00           N
ATOM    973  NH2 ARG D  25       4.101   3.892  -2.420  1.00  1.00           N
ATOM    974  C   ARG D  25       5.068   2.509   3.598  1.00  1.00           C
ATOM    975  O   ARG D  25       5.428   1.390   3.238  1.00  1.00           O
ATOM    976  N   THR D  26       4.890   2.804   4.909  1.00  1.00           N
ATOM    977  CA  THR D  26       5.128   1.778   5.895  1.00  1.00           C
ATOM    978  CB  THR D  26       6.459   1.908   6.587  1.00  1.00           C
ATOM    979  OG1 THR D  26       6.708   0.761   7.386  1.00  1.00           O
ATOM    980  CG2 THR D  26       6.457   3.177   7.455  1.00  1.00           C
ATOM    981  C   THR D  26       4.075   1.822   6.929  1.00  1.00           C
ATOM    982  O   THR D  26       3.578   2.887   7.294  1.00  1.00           O
ATOM    983  N   LEU D  27       3.700   0.630   7.419  1.00  1.00           N
ATOM    984  CA  LEU D  27       2.715   0.599   8.441  1.00  1.00           C
ATOM    985  CB  LEU D  27       1.357   0.021   8.002  1.00  1.00           C
ATOM    986  CG  LEU D  27       0.622   0.867   6.947  1.00  1.00           C
ATOM    987  CD1 LEU D  27       0.155   2.217   7.515  1.00  1.00           C
ATOM    988  CD2 LEU D  27       1.479   1.020   5.686  1.00  1.00           C
ATOM    989  C   LEU D  27       3.187  -0.279   9.518  1.00  1.00           C
ATOM    990  O   LEU D  27       3.729  -1.359   9.288  1.00  1.00           O
ATOM    991  N   GLU D  28       3.017   0.192  10.754  1.00  1.00           N
ATOM    992  CA  GLU D  28       3.348  -0.734  11.763  1.00  1.00           C
ATOM    993  CB  GLU D  28       4.543  -0.328  12.641  1.00  1.00           C
ATOM    994  CG  GLU D  28       4.847  -1.379  13.712  1.00  1.00           C
ATOM    995  CD  GLU D  28       6.006  -0.907  14.579  1.00  1.00           C
ATOM    996  OE1 GLU D  28       6.774  -0.021  14.116  1.00  1.00           O
ATOM    997  OE2 GLU D  28       6.134  -1.429  15.718  1.00  1.00           O
ATOM    998  C   GLU D  28       2.184  -0.827  12.654  1.00  1.00           C
ATOM    999  O   GLU D  28       2.033  -0.039  13.587  1.00  1.00           O
ATOM   1000  N   SER D  29       1.301  -1.790  12.382  1.00  1.00           N
ATOM   1001  CA  SER D  29       0.281  -1.913  13.353  1.00  1.00           C
ATOM   1002  CB  SER D  29      -0.931  -2.736  12.887  1.00  1.00           C
ATOM   1003  OG  SER D  29      -1.895  -2.800  13.928  1.00  1.00           O
ATOM   1004  C   SER D  29       0.967  -2.642  14.428  1.00  1.00           C
ATOM   1005  O   SER D  29       1.873  -3.429  14.160  1.00  1.00           O
ATOM   1006  N   THR D  30       0.590  -2.390  15.682  1.00  1.00           N
ATOM   1007  CA  THR D  30       1.364  -3.074  16.651  1.00  1.00           C
ATOM   1008  CB  THR D  30       2.424  -2.176  17.246  1.00  1.00           C
ATOM   1009  OG1 THR D  30       3.173  -1.575  16.201  1.00  1.00           O
ATOM   1010  CG2 THR D  30       3.396  -2.989  18.121  1.00  1.00           C
ATOM   1011  C   THR D  30       0.427  -3.502  17.726  1.00  1.00           C
ATOM   1012  O   THR D  30      -0.772  -3.238  17.667  1.00  1.00           O
ATOM   1013  N   TRP D  31       0.950  -4.221  18.732  1.00  1.00           N
ATOM   1014  CA  TRP D  31       0.082  -4.628  19.778  1.00  1.00           C
ATOM   1015  CB  TRP D  31      -0.055  -6.161  19.862  1.00  1.00           C
ATOM   1016  CG  TRP D  31      -0.960  -6.691  20.949  1.00  1.00           C
ATOM   1017  CD2 TRP D  31      -2.370  -6.922  20.792  1.00  1.00           C
ATOM   1018  CD1 TRP D  31      -0.645  -7.070  22.220  1.00  1.00           C
ATOM   1019  NE1 TRP D  31      -1.768  -7.526  22.866  1.00  1.00           N
ATOM   1020  CE2 TRP D  31      -2.837  -7.440  22.000  1.00  1.00           C
ATOM   1021  CE3 TRP D  31      -3.206  -6.723  19.729  1.00  1.00           C
ATOM   1022  CZ2 TRP D  31      -4.150  -7.770  22.162  1.00  1.00           C
ATOM   1023  CZ3 TRP D  31      -4.533  -7.051  19.900  1.00  1.00           C
ATOM   1024  CH2 TRP D  31      -4.994  -7.563  21.094  1.00  1.00           C
ATOM   1025  C   TRP D  31       0.659  -4.109  21.090  1.00  1.00           C
ATOM   1026  O   TRP D  31       1.692  -4.670  21.545  1.00  1.00           O
ATOM   1027  OXT TRP D  31       0.074  -3.146  21.655  1.00  1.00           O
TER    1028      TRP D  31 
ATOM   1029  N   MET E   1      -9.092   3.311  21.671  1.00  1.00           N
ATOM   1030  CA  MET E   1      -9.843   2.419  20.760  1.00  1.00           C
ATOM   1031  CB  MET E   1     -11.067   1.840  21.498  1.00  1.00           C
ATOM   1032  CG  MET E   1     -11.717   0.641  20.803  1.00  1.00           C
ATOM   1033  SD  MET E   1     -13.180  -0.020  21.661  1.00  1.00           S
ATOM   1034  CE  MET E   1     -12.341  -0.199  23.261  1.00  1.00           C
ATOM   1035  C   MET E   1     -10.294   3.235  19.591  1.00  1.00           C
ATOM   1036  O   MET E   1     -10.441   4.452  19.691  1.00  1.00           O
ATOM   1037  N   GLY E   2     -10.497   2.590  18.429  1.00  1.00           N
ATOM   1038  CA  GLY E   2     -10.922   3.349  17.293  1.00  1.00           C
ATOM   1039  C   GLY E   2      -9.718   4.066  16.775  1.00  1.00           C
ATOM   1040  O   GLY E   2      -9.837   5.021  16.008  1.00  1.00           O
ATOM   1041  N   ALA E   3      -8.516   3.610  17.186  1.00  1.00           N
ATOM   1042  CA  ALA E   3      -7.312   4.264  16.769  1.00  1.00           C
ATOM   1043  CB  ALA E   3      -6.033   3.648  17.364  1.00  1.00           C
ATOM   1044  C   ALA E   3      -7.221   4.165  15.295  1.00  1.00           C
ATOM   1045  O   ALA E   3      -7.284   3.082  14.715  1.00  1.00           O
ATOM   1046  N   THR E   4      -7.083   5.329  14.648  1.00  1.00           N
ATOM   1047  CA  THR E   4      -6.931   5.346  13.234  1.00  1.00           C
ATOM   1048  CB  THR E   4      -8.134   5.888  12.518  1.00  1.00           C
ATOM   1049  OG1 THR E   4      -9.275   5.084  12.776  1.00  1.00           O
ATOM   1050  CG2 THR E   4      -7.843   5.943  11.010  1.00  1.00           C
ATOM   1051  C   THR E   4      -5.822   6.285  12.954  1.00  1.00           C
ATOM   1052  O   THR E   4      -5.873   7.451  13.343  1.00  1.00           O
ATOM   1053  N   ALA E   5      -4.778   5.802  12.271  1.00  1.00           N
ATOM   1054  CA  ALA E   5      -3.725   6.697  11.944  1.00  1.00           C
ATOM   1055  CB  ALA E   5      -2.359   6.239  12.478  1.00  1.00           C
ATOM   1056  C   ALA E   5      -3.667   6.708  10.460  1.00  1.00           C
ATOM   1057  O   ALA E   5      -3.797   5.669   9.817  1.00  1.00           O
ATOM   1058  N   VAL E   6      -3.490   7.897   9.863  1.00  1.00           N
ATOM   1059  CA  VAL E   6      -3.484   7.903   8.440  1.00  1.00           C
ATOM   1060  CB  VAL E   6      -4.765   8.430   7.868  1.00  1.00           C
ATOM   1061  CG1 VAL E   6      -4.624   8.468   6.339  1.00  1.00           C
ATOM   1062  CG2 VAL E   6      -5.922   7.548   8.370  1.00  1.00           C
ATOM   1063  C   VAL E   6      -2.374   8.779   7.948  1.00  1.00           C
ATOM   1064  O   VAL E   6      -2.132   9.858   8.484  1.00  1.00           O
ATOM   1065  N   SER E   7      -1.664   8.305   6.904  1.00  1.00           N
ATOM   1066  CA  SER E   7      -0.629   9.045   6.240  1.00  1.00           C
ATOM   1067  CB  SER E   7       0.721   8.311   6.168  1.00  1.00           C
ATOM   1068  OG  SER E   7       1.683   9.108   5.493  1.00  1.00           O
ATOM   1069  C   SER E   7      -1.132   9.151   4.850  1.00  1.00           C
ATOM   1070  O   SER E   7      -1.813   8.244   4.375  1.00  1.00           O
ATOM   1071  N   GLU E   8      -0.843  10.254   4.142  1.00  1.00           N
ATOM   1072  CA  GLU E   8      -1.481  10.249   2.872  1.00  1.00           C
ATOM   1073  CB  GLU E   8      -2.943  10.710   2.983  1.00  1.00           C
ATOM   1074  CG  GLU E   8      -3.817  10.387   1.774  1.00  1.00           C
ATOM   1075  CD  GLU E   8      -5.235  10.811   2.130  1.00  1.00           C
ATOM   1076  OE1 GLU E   8      -5.404  11.490   3.178  1.00  1.00           O
ATOM   1077  OE2 GLU E   8      -6.168  10.457   1.361  1.00  1.00           O
ATOM   1078  C   GLU E   8      -0.802  11.159   1.915  1.00  1.00           C
ATOM   1079  O   GLU E   8      -0.288  12.214   2.286  1.00  1.00           O
ATOM   1080  N   TRP E   9      -0.780  10.740   0.635  1.00  1.00           N
ATOM   1081  CA  TRP E   9      -0.266  11.593  -0.387  1.00  1.00           C
ATOM   1082  CB  TRP E   9       1.011  11.069  -1.053  1.00  1.00           C
ATOM   1083  CG  TRP E   9       1.648  12.080  -1.972  1.00  1.00           C
ATOM   1084  CD2 TRP E   9       2.476  13.150  -1.498  1.00  1.00           C
ATOM   1085  CD1 TRP E   9       1.570  12.219  -3.325  1.00  1.00           C
ATOM   1086  NE1 TRP E   9       2.301  13.313  -3.725  1.00  1.00           N
ATOM   1087  CE2 TRP E   9       2.865  13.895  -2.608  1.00  1.00           C
ATOM   1088  CE3 TRP E   9       2.876  13.486  -0.237  1.00  1.00           C
ATOM   1089  CZ2 TRP E   9       3.666  14.995  -2.475  1.00  1.00           C
ATOM   1090  CZ3 TRP E   9       3.689  14.589  -0.107  1.00  1.00           C
ATOM   1091  CH2 TRP E   9       4.075  15.330  -1.204  1.00  1.00           C
ATOM   1092  C   TRP E   9      -1.321  11.645  -1.418  1.00  1.00           C
ATOM   1093  O   TRP E   9      -1.678  10.625  -2.005  1.00  1.00           O
ATOM   1094  N   THR E  10      -1.864  12.846  -1.656  1.00  1.00           N
ATOM   1095  CA  THR E  10      -2.872  12.917  -2.654  1.00  1.00           C
ATOM   1096  CB  THR E  10      -4.191  13.426  -2.153  1.00  1.00           C
ATOM   1097  OG1 THR E  10      -5.163  13.346  -3.187  1.00  1.00           O
ATOM   1098  CG2 THR E  10      -4.020  14.881  -1.687  1.00  1.00           C
ATOM   1099  C   THR E  10      -2.398  13.866  -3.704  1.00  1.00           C
ATOM   1100  O   THR E  10      -1.875  14.939  -3.406  1.00  1.00           O
ATOM   1101  N   GLU E  11      -2.540  13.467  -4.980  1.00  1.00           N
ATOM   1102  CA  GLU E  11      -2.172  14.344  -6.050  1.00  1.00           C
ATOM   1103  CB  GLU E  11      -0.936  13.856  -6.828  1.00  1.00           C
ATOM   1104  CG  GLU E  11       0.343  13.827  -5.986  1.00  1.00           C
ATOM   1105  CD  GLU E  11       1.482  13.255  -6.826  1.00  1.00           C
ATOM   1106  OE1 GLU E  11       1.196  12.647  -7.892  1.00  1.00           O
ATOM   1107  OE2 GLU E  11       2.658  13.418  -6.403  1.00  1.00           O
ATOM   1108  C   GLU E  11      -3.323  14.298  -6.982  1.00  1.00           C
ATOM   1109  O   GLU E  11      -3.706  13.230  -7.455  1.00  1.00           O
ATOM   1110  N   TYR E  12      -3.927  15.461  -7.251  1.00  1.00           N
ATOM   1111  CA  TYR E  12      -5.038  15.478  -8.148  1.00  1.00           C
ATOM   1112  CB  TYR E  12      -6.255  16.195  -7.542  1.00  1.00           C
ATOM   1113  CG  TYR E  12      -7.435  16.019  -8.435  1.00  1.00           C
ATOM   1114  CD1 TYR E  12      -7.574  16.736  -9.602  1.00  1.00           C
ATOM   1115  CD2 TYR E  12      -8.424  15.136  -8.077  1.00  1.00           C
ATOM   1116  CE1 TYR E  12      -8.679  16.559 -10.403  1.00  1.00           C
ATOM   1117  CE2 TYR E  12      -9.529  14.955  -8.873  1.00  1.00           C
ATOM   1118  CZ  TYR E  12      -9.658  15.666 -10.038  1.00  1.00           C
ATOM   1119  OH  TYR E  12     -10.800  15.470 -10.845  1.00  1.00           O
ATOM   1120  C   TYR E  12      -4.560  16.330  -9.274  1.00  1.00           C
ATOM   1121  O   TYR E  12      -4.218  17.491  -9.057  1.00  1.00           O
ATOM   1122  N   LYS E  13      -4.491  15.797 -10.510  1.00  1.00           N
ATOM   1123  CA  LYS E  13      -3.966  16.693 -11.491  1.00  1.00           C
ATOM   1124  CB  LYS E  13      -2.435  16.634 -11.629  1.00  1.00           C
ATOM   1125  CG  LYS E  13      -1.690  17.274 -10.455  1.00  1.00           C
ATOM   1126  CD  LYS E  13      -1.943  18.780 -10.318  1.00  1.00           C
ATOM   1127  CE  LYS E  13      -1.242  19.614 -11.393  1.00  1.00           C
ATOM   1128  NZ  LYS E  13      -1.563  21.052 -11.230  1.00  1.00           N
ATOM   1129  C   LYS E  13      -4.525  16.454 -12.846  1.00  1.00           C
ATOM   1130  O   LYS E  13      -4.610  15.323 -13.321  1.00  1.00           O
ATOM   1131  N   THR E  14      -4.936  17.560 -13.495  1.00  1.00           N
ATOM   1132  CA  THR E  14      -5.397  17.507 -14.846  1.00  1.00           C
ATOM   1133  CB  THR E  14      -5.941  18.817 -15.332  1.00  1.00           C
ATOM   1134  OG1 THR E  14      -4.928  19.812 -15.285  1.00  1.00           O
ATOM   1135  CG2 THR E  14      -7.133  19.226 -14.449  1.00  1.00           C
ATOM   1136  C   THR E  14      -4.223  17.173 -15.700  1.00  1.00           C
ATOM   1137  O   THR E  14      -4.289  16.296 -16.560  1.00  1.00           O
ATOM   1138  N   ALA E  15      -3.097  17.875 -15.463  1.00  1.00           N
ATOM   1139  CA  ALA E  15      -1.918  17.623 -16.235  1.00  1.00           C
ATOM   1140  CB  ALA E  15      -1.751  18.567 -17.441  1.00  1.00           C
ATOM   1141  C   ALA E  15      -0.727  17.805 -15.347  1.00  1.00           C
ATOM   1142  O   ALA E  15      -0.757  18.588 -14.398  1.00  1.00           O
ATOM   1143  N   ASP E  16       0.361  17.058 -15.630  1.00  1.00           N
ATOM   1144  CA  ASP E  16       1.550  17.161 -14.832  1.00  1.00           C
ATOM   1145  CB  ASP E  16       1.997  15.818 -14.236  1.00  1.00           C
ATOM   1146  CG  ASP E  16       2.972  16.102 -13.104  1.00  1.00           C
ATOM   1147  OD1 ASP E  16       3.134  17.295 -12.733  1.00  1.00           O
ATOM   1148  OD2 ASP E  16       3.566  15.116 -12.591  1.00  1.00           O
ATOM   1149  C   ASP E  16       2.641  17.651 -15.718  1.00  1.00           C
ATOM   1150  O   ASP E  16       2.576  17.510 -16.939  1.00  1.00           O
ATOM   1151  N   GLY E  17       3.673  18.263 -15.112  1.00  1.00           N
ATOM   1152  CA  GLY E  17       4.771  18.778 -15.867  1.00  1.00           C
ATOM   1153  C   GLY E  17       5.865  17.762 -15.825  1.00  1.00           C
ATOM   1154  O   GLY E  17       5.629  16.559 -15.936  1.00  1.00           O
ATOM   1155  N   LYS E  18       7.107  18.253 -15.663  1.00  1.00           N
ATOM   1156  CA  LYS E  18       8.275  17.429 -15.699  1.00  1.00           C
ATOM   1157  CB  LYS E  18       9.547  18.272 -15.506  1.00  1.00           C
ATOM   1158  CG  LYS E  18      10.871  17.514 -15.580  1.00  1.00           C
ATOM   1159  CD  LYS E  18      12.055  18.463 -15.787  1.00  1.00           C
ATOM   1160  CE  LYS E  18      13.424  17.796 -15.691  1.00  1.00           C
ATOM   1161  NZ  LYS E  18      13.867  17.770 -14.279  1.00  1.00           N
ATOM   1162  C   LYS E  18       8.238  16.395 -14.634  1.00  1.00           C
ATOM   1163  O   LYS E  18       8.328  15.206 -14.937  1.00  1.00           O
ATOM   1164  N   THR E  19       8.075  16.779 -13.356  1.00  1.00           N
ATOM   1165  CA  THR E  19       8.154  15.658 -12.481  1.00  1.00           C
ATOM   1166  CB  THR E  19       9.533  15.059 -12.471  1.00  1.00           C
ATOM   1167  OG1 THR E  19       9.537  13.783 -11.846  1.00  1.00           O
ATOM   1168  CG2 THR E  19      10.470  16.024 -11.727  1.00  1.00           C
ATOM   1169  C   THR E  19       7.810  16.008 -11.080  1.00  1.00           C
ATOM   1170  O   THR E  19       7.579  17.164 -10.731  1.00  1.00           O
ATOM   1171  N   PHE E  20       7.768  14.946 -10.255  1.00  1.00           N
ATOM   1172  CA  PHE E  20       7.575  15.019  -8.849  1.00  1.00           C
ATOM   1173  CB  PHE E  20       6.206  14.555  -8.321  1.00  1.00           C
ATOM   1174  CG  PHE E  20       5.292  15.736  -8.344  1.00  1.00           C
ATOM   1175  CD1 PHE E  20       4.718  16.170  -9.514  1.00  1.00           C
ATOM   1176  CD2 PHE E  20       5.004  16.410  -7.177  1.00  1.00           C
ATOM   1177  CE1 PHE E  20       3.877  17.257  -9.518  1.00  1.00           C
ATOM   1178  CE2 PHE E  20       4.163  17.496  -7.176  1.00  1.00           C
ATOM   1179  CZ  PHE E  20       3.598  17.927  -8.351  1.00  1.00           C
ATOM   1180  C   PHE E  20       8.626  14.234  -8.181  1.00  1.00           C
ATOM   1181  O   PHE E  20       9.567  13.765  -8.818  1.00  1.00           O
ATOM   1182  N   TYR E  21       8.527  14.098  -6.848  1.00  1.00           N
ATOM   1183  CA  TYR E  21       9.677  13.477  -6.302  1.00  1.00           C
ATOM   1184  CB  TYR E  21      10.809  14.462  -5.956  1.00  1.00           C
ATOM   1185  CG  TYR E  21      11.362  15.070  -7.201  1.00  1.00           C
ATOM   1186  CD1 TYR E  21      10.794  16.205  -7.731  1.00  1.00           C
ATOM   1187  CD2 TYR E  21      12.449  14.510  -7.830  1.00  1.00           C
ATOM   1188  CE1 TYR E  21      11.306  16.774  -8.875  1.00  1.00           C
ATOM   1189  CE2 TYR E  21      12.966  15.072  -8.974  1.00  1.00           C
ATOM   1190  CZ  TYR E  21      12.394  16.207  -9.496  1.00  1.00           C
ATOM   1191  OH  TYR E  21      12.925  16.786 -10.670  1.00  1.00           O
ATOM   1192  C   TYR E  21       9.472  12.716  -5.054  1.00  1.00           C
ATOM   1193  O   TYR E  21       8.385  12.265  -4.699  1.00  1.00           O
ATOM   1194  N   TYR E  22      10.635  12.574  -4.382  1.00  1.00           N
ATOM   1195  CA  TYR E  22      10.862  11.851  -3.177  1.00  1.00           C
ATOM   1196  CB  TYR E  22      12.135  12.290  -2.420  1.00  1.00           C
ATOM   1197  CG  TYR E  22      13.348  12.058  -3.264  1.00  1.00           C
ATOM   1198  CD1 TYR E  22      13.733  12.990  -4.200  1.00  1.00           C
ATOM   1199  CD2 TYR E  22      14.111  10.922  -3.111  1.00  1.00           C
ATOM   1200  CE1 TYR E  22      14.851  12.792  -4.978  1.00  1.00           C
ATOM   1201  CE2 TYR E  22      15.230  10.715  -3.885  1.00  1.00           C
ATOM   1202  CZ  TYR E  22      15.601  11.652  -4.818  1.00  1.00           C
ATOM   1203  OH  TYR E  22      16.749  11.441  -5.610  1.00  1.00           O
ATOM   1204  C   TYR E  22       9.730  12.084  -2.261  1.00  1.00           C
ATOM   1205  O   TYR E  22       9.290  13.214  -2.062  1.00  1.00           O
ATOM   1206  N   ASN E  23       9.205  10.986  -1.699  1.00  1.00           N
ATOM   1207  CA  ASN E  23       8.144  11.167  -0.773  1.00  1.00           C
ATOM   1208  CB  ASN E  23       6.738  10.974  -1.365  1.00  1.00           C
ATOM   1209  CG  ASN E  23       6.441  12.165  -2.259  1.00  1.00           C
ATOM   1210  OD1 ASN E  23       6.607  13.315  -1.861  1.00  1.00           O
ATOM   1211  ND2 ASN E  23       5.999  11.886  -3.515  1.00  1.00           N
ATOM   1212  C   ASN E  23       8.282  10.152   0.290  1.00  1.00           C
ATOM   1213  O   ASN E  23       8.859   9.085   0.088  1.00  1.00           O
ATOM   1214  N   ASN E  24       7.778  10.492   1.483  1.00  1.00           N
ATOM   1215  CA  ASN E  24       7.820   9.520   2.516  1.00  1.00           C
ATOM   1216  CB  ASN E  24       8.964   9.714   3.522  1.00  1.00           C
ATOM   1217  CG  ASN E  24      10.236   9.196   2.871  1.00  1.00           C
ATOM   1218  OD1 ASN E  24      10.597   8.032   3.034  1.00  1.00           O
ATOM   1219  ND2 ASN E  24      10.925  10.074   2.096  1.00  1.00           N
ATOM   1220  C   ASN E  24       6.554   9.602   3.266  1.00  1.00           C
ATOM   1221  O   ASN E  24       6.040  10.680   3.561  1.00  1.00           O
ATOM   1222  N   ARG E  25       6.008   8.419   3.564  1.00  1.00           N
ATOM   1223  CA  ARG E  25       4.820   8.362   4.336  1.00  1.00           C
ATOM   1224  CB  ARG E  25       3.601   7.952   3.494  1.00  1.00           C
ATOM   1225  CG  ARG E  25       3.136   9.054   2.544  1.00  1.00           C
ATOM   1226  CD  ARG E  25       2.379   8.530   1.324  1.00  1.00           C
ATOM   1227  NE  ARG E  25       3.401   7.884   0.456  1.00  1.00           N
ATOM   1228  CZ  ARG E  25       4.245   8.672  -0.272  1.00  1.00           C
ATOM   1229  NH1 ARG E  25       4.127  10.031  -0.205  1.00  1.00           N
ATOM   1230  NH2 ARG E  25       5.205   8.102  -1.059  1.00  1.00           N
ATOM   1231  C   ARG E  25       5.062   7.293   5.358  1.00  1.00           C
ATOM   1232  O   ARG E  25       5.392   6.160   5.010  1.00  1.00           O
ATOM   1233  N   THR E  26       4.922   7.631   6.656  1.00  1.00           N
ATOM   1234  CA  THR E  26       5.160   6.654   7.680  1.00  1.00           C
ATOM   1235  CB  THR E  26       6.340   6.977   8.546  1.00  1.00           C
ATOM   1236  OG1 THR E  26       7.520   7.068   7.760  1.00  1.00           O
ATOM   1237  CG2 THR E  26       6.482   5.870   9.605  1.00  1.00           C
ATOM   1238  C   THR E  26       3.985   6.632   8.572  1.00  1.00           C
ATOM   1239  O   THR E  26       3.478   7.677   8.977  1.00  1.00           O
ATOM   1240  N   LEU E  27       3.495   5.422   8.880  1.00  1.00           N
ATOM   1241  CA  LEU E  27       2.426   5.411   9.811  1.00  1.00           C
ATOM   1242  CB  LEU E  27       1.099   4.884   9.247  1.00  1.00           C
ATOM   1243  CG  LEU E  27      -0.063   5.112  10.224  1.00  1.00           C
ATOM   1244  CD1 LEU E  27      -0.304   6.622  10.409  1.00  1.00           C
ATOM   1245  CD2 LEU E  27      -1.324   4.335   9.810  1.00  1.00           C
ATOM   1246  C   LEU E  27       2.831   4.506  10.924  1.00  1.00           C
ATOM   1247  O   LEU E  27       3.030   3.307  10.729  1.00  1.00           O
ATOM   1248  N   GLU E  28       2.976   5.080  12.130  1.00  1.00           N
ATOM   1249  CA  GLU E  28       3.304   4.292  13.276  1.00  1.00           C
ATOM   1250  CB  GLU E  28       4.317   4.968  14.214  1.00  1.00           C
ATOM   1251  CG  GLU E  28       5.715   5.137  13.624  1.00  1.00           C
ATOM   1252  CD  GLU E  28       6.532   5.932  14.628  1.00  1.00           C
ATOM   1253  OE1 GLU E  28       6.470   7.191  14.578  1.00  1.00           O
ATOM   1254  OE2 GLU E  28       7.223   5.290  15.460  1.00  1.00           O
ATOM   1255  C   GLU E  28       2.043   4.216  14.040  1.00  1.00           C
ATOM   1256  O   GLU E  28       1.418   5.236  14.329  1.00  1.00           O
ATOM   1257  N   SER E  29       1.616   2.998  14.380  1.00  1.00           N
ATOM   1258  CA  SER E  29       0.401   2.955  15.111  1.00  1.00           C
ATOM   1259  CB  SER E  29      -0.759   2.320  14.328  1.00  1.00           C
ATOM   1260  OG  SER E  29      -0.467   0.959  14.049  1.00  1.00           O
ATOM   1261  C   SER E  29       0.632   2.117  16.297  1.00  1.00           C
ATOM   1262  O   SER E  29       1.386   1.145  16.271  1.00  1.00           O
ATOM   1263  N   THR E  30      -0.021   2.515  17.392  1.00  1.00           N
ATOM   1264  CA  THR E  30       0.117   1.747  18.569  1.00  1.00           C
ATOM   1265  CB  THR E  30       0.429   2.557  19.797  1.00  1.00           C
ATOM   1266  OG1 THR E  30      -0.641   3.443  20.086  1.00  1.00           O
ATOM   1267  CG2 THR E  30       1.723   3.353  19.549  1.00  1.00           C
ATOM   1268  C   THR E  30      -1.193   1.111  18.805  1.00  1.00           C
ATOM   1269  O   THR E  30      -1.980   0.882  17.886  1.00  1.00           O
ATOM   1270  N   TRP E  31      -1.432   0.789  20.078  1.00  1.00           N
ATOM   1271  CA  TRP E  31      -2.648   0.168  20.463  1.00  1.00           C
ATOM   1272  CB  TRP E  31      -2.378  -1.069  21.337  1.00  1.00           C
ATOM   1273  CG  TRP E  31      -3.596  -1.787  21.866  1.00  1.00           C
ATOM   1274  CD2 TRP E  31      -3.981  -1.781  23.248  1.00  1.00           C
ATOM   1275  CD1 TRP E  31      -4.504  -2.569  21.216  1.00  1.00           C
ATOM   1276  NE1 TRP E  31      -5.442  -3.039  22.106  1.00  1.00           N
ATOM   1277  CE2 TRP E  31      -5.128  -2.565  23.363  1.00  1.00           C
ATOM   1278  CE3 TRP E  31      -3.418  -1.178  24.336  1.00  1.00           C
ATOM   1279  CZ2 TRP E  31      -5.737  -2.755  24.572  1.00  1.00           C
ATOM   1280  CZ3 TRP E  31      -4.035  -1.368  25.552  1.00  1.00           C
ATOM   1281  CH2 TRP E  31      -5.172  -2.141  25.668  1.00  1.00           C
ATOM   1282  C   TRP E  31      -3.418   1.189  21.290  1.00  1.00           C
ATOM   1283  O   TRP E  31      -3.918   2.182  20.694  1.00  1.00           O
ATOM   1284  OXT TRP E  31      -3.514   0.987  22.530  1.00  1.00           O
TER    1285      TRP E  31 
END
