# Supplementary material for: Integrative modeling of diverse protein-peptide systems using CABS-dock
Source: PLoS Comput Biol. 2023 Jul 5;19(7):e1011275. doi: 10.1371/journal.pcbi.1011275 (PMC10351741; doi:10.1371/journal.pcbi.1011275)
Supplement: S1 File — Files in pdb format containing atomic coordinates of the structures obtained in this study: the highest-scored amyloid models and 10 examples of the docked peptide for each enzyme-substrate complex. (ZIP) [file pcbi.1011275.s006.zip › protofilament_2nnt _models/2nnt_best_pca.pdb]

EXPDTA    THEORETICAL MODEL, MODELLER 10.4 2023/04/05 17:16:28
ATOM      1  N   MET A   1      -7.549 -16.062  16.422  1.00  1.00           N
ATOM      2  CA  MET A   1      -8.245 -16.975  15.488  1.00  1.00           C
ATOM      3  CB  MET A   1      -9.403 -17.697  16.197  1.00  1.00           C
ATOM      4  CG  MET A   1      -8.977 -18.574  17.374  1.00  1.00           C
ATOM      5  SD  MET A   1      -8.453 -17.647  18.847  1.00  1.00           S
ATOM      6  CE  MET A   1      -8.447 -19.104  19.931  1.00  1.00           C
ATOM      7  C   MET A   1      -8.851 -16.178  14.386  1.00  1.00           C
ATOM      8  O   MET A   1      -8.812 -14.948  14.397  1.00  1.00           O
ATOM      9  N   GLY A   2      -9.418 -16.869  13.380  1.00  1.00           N
ATOM     10  CA  GLY A   2     -10.010 -16.146  12.296  1.00  1.00           C
ATOM     11  C   GLY A   2      -8.881 -15.389  11.687  1.00  1.00           C
ATOM     12  O   GLY A   2      -9.070 -14.329  11.091  1.00  1.00           O
ATOM     13  N   ALA A   3      -7.661 -15.938  11.838  1.00  1.00           N
ATOM     14  CA  ALA A   3      -6.488 -15.263  11.388  1.00  1.00           C
ATOM     15  CB  ALA A   3      -5.182 -15.892  11.905  1.00  1.00           C
ATOM     16  C   ALA A   3      -6.444 -15.268   9.909  1.00  1.00           C
ATOM     17  O   ALA A   3      -6.894 -16.211   9.257  1.00  1.00           O
ATOM     18  N   THR A   4      -5.916 -14.172   9.339  1.00  1.00           N
ATOM     19  CA  THR A   4      -5.817 -14.146   7.921  1.00  1.00           C
ATOM     20  CB  THR A   4      -7.030 -13.585   7.237  1.00  1.00           C
ATOM     21  OG1 THR A   4      -6.955 -13.828   5.840  1.00  1.00           O
ATOM     22  CG2 THR A   4      -7.097 -12.071   7.509  1.00  1.00           C
ATOM     23  C   THR A   4      -4.676 -13.317   7.527  1.00  1.00           C
ATOM     24  O   THR A   4      -4.183 -12.484   8.286  1.00  1.00           O
ATOM     25  N   ALA A   5      -4.204 -13.566   6.303  1.00  1.00           N
ATOM     26  CA  ALA A   5      -3.167 -12.731   5.837  1.00  1.00           C
ATOM     27  CB  ALA A   5      -1.760 -13.265   6.157  1.00  1.00           C
ATOM     28  C   ALA A   5      -3.317 -12.648   4.376  1.00  1.00           C
ATOM     29  O   ALA A   5      -3.638 -13.636   3.716  1.00  1.00           O
ATOM     30  N   VAL A   6      -3.103 -11.449   3.818  1.00  1.00           N
ATOM     31  CA  VAL A   6      -3.233 -11.407   2.406  1.00  1.00           C
ATOM     32  CB  VAL A   6      -4.522 -10.807   1.928  1.00  1.00           C
ATOM     33  CG1 VAL A   6      -4.518 -10.809   0.390  1.00  1.00           C
ATOM     34  CG2 VAL A   6      -5.692 -11.580   2.557  1.00  1.00           C
ATOM     35  C   VAL A   6      -2.160 -10.548   1.864  1.00  1.00           C
ATOM     36  O   VAL A   6      -1.945  -9.423   2.310  1.00  1.00           O
ATOM     37  N   SER A   7      -1.438 -11.091   0.876  1.00  1.00           N
ATOM     38  CA  SER A   7      -0.414 -10.345   0.228  1.00  1.00           C
ATOM     39  CB  SER A   7       0.952 -11.041   0.258  1.00  1.00           C
ATOM     40  OG  SER A   7       0.855 -12.320  -0.350  1.00  1.00           O
ATOM     41  C   SER A   7      -0.858 -10.290  -1.178  1.00  1.00           C
ATOM     42  O   SER A   7      -1.340 -11.288  -1.712  1.00  1.00           O
ATOM     43  N   GLU A   8      -0.739  -9.130  -1.839  1.00  1.00           N
ATOM     44  CA  GLU A   8      -1.300  -9.270  -3.132  1.00  1.00           C
ATOM     45  CB  GLU A   8      -2.827  -9.073  -3.166  1.00  1.00           C
ATOM     46  CG  GLU A   8      -3.459  -9.459  -4.506  1.00  1.00           C
ATOM     47  CD  GLU A   8      -4.970  -9.394  -4.345  1.00  1.00           C
ATOM     48  OE1 GLU A   8      -5.428  -8.953  -3.257  1.00  1.00           O
ATOM     49  OE2 GLU A   8      -5.688  -9.784  -5.306  1.00  1.00           O
ATOM     50  C   GLU A   8      -0.711  -8.347  -4.135  1.00  1.00           C
ATOM     51  O   GLU A   8      -0.152  -7.297  -3.818  1.00  1.00           O
ATOM     52  N   TRP A   9      -0.820  -8.778  -5.406  1.00  1.00           N
ATOM     53  CA  TRP A   9      -0.415  -7.995  -6.529  1.00  1.00           C
ATOM     54  CB  TRP A   9       0.641  -8.682  -7.417  1.00  1.00           C
ATOM     55  CG  TRP A   9       0.108  -9.802  -8.283  1.00  1.00           C
ATOM     56  CD2 TRP A   9      -0.575 -10.968  -7.794  1.00  1.00           C
ATOM     57  CD1 TRP A   9       0.099  -9.895  -9.645  1.00  1.00           C
ATOM     58  NE1 TRP A   9      -0.537 -11.049 -10.036  1.00  1.00           N
ATOM     59  CE2 TRP A   9      -0.963 -11.717  -8.906  1.00  1.00           C
ATOM     60  CE3 TRP A   9      -0.866 -11.376  -6.525  1.00  1.00           C
ATOM     61  CZ2 TRP A   9      -1.648 -12.889  -8.762  1.00  1.00           C
ATOM     62  CZ3 TRP A   9      -1.550 -12.564  -6.383  1.00  1.00           C
ATOM     63  CH2 TRP A   9      -1.935 -13.306  -7.481  1.00  1.00           C
ATOM     64  C   TRP A   9      -1.654  -7.880  -7.343  1.00  1.00           C
ATOM     65  O   TRP A   9      -2.360  -8.866  -7.554  1.00  1.00           O
ATOM     66  N   THR A  10      -1.998  -6.660  -7.781  1.00  1.00           N
ATOM     67  CA  THR A  10      -3.169  -6.605  -8.592  1.00  1.00           C
ATOM     68  CB  THR A  10      -4.412  -6.165  -7.864  1.00  1.00           C
ATOM     69  OG1 THR A  10      -5.556  -6.367  -8.682  1.00  1.00           O
ATOM     70  CG2 THR A  10      -4.284  -4.682  -7.487  1.00  1.00           C
ATOM     71  C   THR A  10      -2.908  -5.663  -9.726  1.00  1.00           C
ATOM     72  O   THR A  10      -2.195  -4.671  -9.579  1.00  1.00           O
ATOM     73  N   GLU A  11      -3.462  -5.979 -10.912  1.00  1.00           N
ATOM     74  CA  GLU A  11      -3.298  -5.164 -12.084  1.00  1.00           C
ATOM     75  CB  GLU A  11      -2.237  -5.751 -13.032  1.00  1.00           C
ATOM     76  CG  GLU A  11      -1.989  -4.959 -14.314  1.00  1.00           C
ATOM     77  CD  GLU A  11      -1.008  -5.767 -15.157  1.00  1.00           C
ATOM     78  OE1 GLU A  11      -0.560  -6.843 -14.675  1.00  1.00           O
ATOM     79  OE2 GLU A  11      -0.699  -5.323 -16.294  1.00  1.00           O
ATOM     80  C   GLU A  11      -4.601  -5.237 -12.814  1.00  1.00           C
ATOM     81  O   GLU A  11      -5.095  -6.321 -13.119  1.00  1.00           O
ATOM     82  N   TYR A  12      -5.208  -4.073 -13.090  1.00  1.00           N
ATOM     83  CA  TYR A  12      -6.391  -4.030 -13.897  1.00  1.00           C
ATOM     84  CB  TYR A  12      -7.512  -3.147 -13.323  1.00  1.00           C
ATOM     85  CG  TYR A  12      -8.110  -3.753 -12.101  1.00  1.00           C
ATOM     86  CD1 TYR A  12      -7.416  -3.807 -10.913  1.00  1.00           C
ATOM     87  CD2 TYR A  12      -9.398  -4.234 -12.145  1.00  1.00           C
ATOM     88  CE1 TYR A  12      -7.997  -4.357  -9.794  1.00  1.00           C
ATOM     89  CE2 TYR A  12      -9.983  -4.785 -11.030  1.00  1.00           C
ATOM     90  CZ  TYR A  12      -9.280  -4.849  -9.853  1.00  1.00           C
ATOM     91  OH  TYR A  12      -9.879  -5.413  -8.705  1.00  1.00           O
ATOM     92  C   TYR A  12      -5.914  -3.274 -15.074  1.00  1.00           C
ATOM     93  O   TYR A  12      -5.394  -2.170 -14.915  1.00  1.00           O
ATOM     94  N   LYS A  13      -6.037  -3.808 -16.296  1.00  1.00           N
ATOM     95  CA  LYS A  13      -5.426  -2.929 -17.227  1.00  1.00           C
ATOM     96  CB  LYS A  13      -3.952  -3.252 -17.526  1.00  1.00           C
ATOM     97  CG  LYS A  13      -3.761  -4.528 -18.347  1.00  1.00           C
ATOM     98  CD  LYS A  13      -2.371  -4.633 -18.979  1.00  1.00           C
ATOM     99  CE  LYS A  13      -2.161  -5.888 -19.831  1.00  1.00           C
ATOM    100  NZ  LYS A  13      -1.930  -7.064 -18.964  1.00  1.00           N
ATOM    101  C   LYS A  13      -6.095  -2.889 -18.544  1.00  1.00           C
ATOM    102  O   LYS A  13      -6.336  -3.913 -19.183  1.00  1.00           O
ATOM    103  N   THR A  14      -6.430  -1.662 -18.973  1.00  1.00           N
ATOM    104  CA  THR A  14      -6.877  -1.493 -20.312  1.00  1.00           C
ATOM    105  CB  THR A  14      -7.368  -0.105 -20.599  1.00  1.00           C
ATOM    106  OG1 THR A  14      -8.446   0.220 -19.733  1.00  1.00           O
ATOM    107  CG2 THR A  14      -7.831  -0.034 -22.065  1.00  1.00           C
ATOM    108  C   THR A  14      -5.661  -1.723 -21.152  1.00  1.00           C
ATOM    109  O   THR A  14      -5.718  -2.412 -22.170  1.00  1.00           O
ATOM    110  N   ALA A  15      -4.511  -1.144 -20.728  1.00  1.00           N
ATOM    111  CA  ALA A  15      -3.293  -1.332 -21.468  1.00  1.00           C
ATOM    112  CB  ALA A  15      -3.223  -0.487 -22.748  1.00  1.00           C
ATOM    113  C   ALA A  15      -2.117  -0.929 -20.633  1.00  1.00           C
ATOM    114  O   ALA A  15      -2.222  -0.065 -19.768  1.00  1.00           O
ATOM    115  N   ASP A  16      -0.959  -1.578 -20.891  1.00  1.00           N
ATOM    116  CA  ASP A  16       0.298  -1.283 -20.258  1.00  1.00           C
ATOM    117  CB  ASP A  16       0.677  -2.293 -19.158  1.00  1.00           C
ATOM    118  CG  ASP A  16       1.886  -1.783 -18.380  1.00  1.00           C
ATOM    119  OD1 ASP A  16       2.949  -1.546 -19.011  1.00  1.00           O
ATOM    120  OD2 ASP A  16       1.768  -1.646 -17.133  1.00  1.00           O
ATOM    121  C   ASP A  16       1.294  -1.404 -21.359  1.00  1.00           C
ATOM    122  O   ASP A  16       1.149  -2.247 -22.243  1.00  1.00           O
ATOM    123  N   GLY A  17       2.326  -0.549 -21.353  1.00  1.00           N
ATOM    124  CA  GLY A  17       3.310  -0.631 -22.386  1.00  1.00           C
ATOM    125  C   GLY A  17       4.318  -1.606 -21.879  1.00  1.00           C
ATOM    126  O   GLY A  17       3.950  -2.623 -21.293  1.00  1.00           O
ATOM    127  N   LYS A  18       5.619  -1.335 -22.107  1.00  1.00           N
ATOM    128  CA  LYS A  18       6.609  -2.248 -21.619  1.00  1.00           C
ATOM    129  CB  LYS A  18       8.053  -1.783 -21.863  1.00  1.00           C
ATOM    130  CG  LYS A  18       8.472  -1.802 -23.334  1.00  1.00           C
ATOM    131  CD  LYS A  18       8.448  -3.203 -23.948  1.00  1.00           C
ATOM    132  CE  LYS A  18       9.025  -3.274 -25.363  1.00  1.00           C
ATOM    133  NZ  LYS A  18       8.112  -2.608 -26.318  1.00  1.00           N
ATOM    134  C   LYS A  18       6.422  -2.328 -20.150  1.00  1.00           C
ATOM    135  O   LYS A  18       6.417  -1.314 -19.453  1.00  1.00           O
ATOM    136  N   THR A  19       6.244  -3.553 -19.635  1.00  1.00           N
ATOM    137  CA  THR A  19       6.055  -3.649 -18.228  1.00  1.00           C
ATOM    138  CB  THR A  19       4.748  -4.282 -17.836  1.00  1.00           C
ATOM    139  OG1 THR A  19       4.590  -4.254 -16.425  1.00  1.00           O
ATOM    140  CG2 THR A  19       4.699  -5.730 -18.360  1.00  1.00           C
ATOM    141  C   THR A  19       7.158  -4.484 -17.674  1.00  1.00           C
ATOM    142  O   THR A  19       7.424  -5.589 -18.145  1.00  1.00           O
ATOM    143  N   PHE A  20       7.870  -3.944 -16.673  1.00  1.00           N
ATOM    144  CA  PHE A  20       8.869  -4.730 -16.023  1.00  1.00           C
ATOM    145  CB  PHE A  20      10.272  -4.109 -15.990  1.00  1.00           C
ATOM    146  CG  PHE A  20      11.122  -5.066 -15.225  1.00  1.00           C
ATOM    147  CD1 PHE A  20      11.779  -6.088 -15.868  1.00  1.00           C
ATOM    148  CD2 PHE A  20      11.250  -4.953 -13.859  1.00  1.00           C
ATOM    149  CE1 PHE A  20      12.559  -6.975 -15.162  1.00  1.00           C
ATOM    150  CE2 PHE A  20      12.026  -5.836 -13.146  1.00  1.00           C
ATOM    151  CZ  PHE A  20      12.685  -6.851 -13.799  1.00  1.00           C
ATOM    152  C   PHE A  20       8.412  -4.846 -14.624  1.00  1.00           C
ATOM    153  O   PHE A  20       8.077  -3.855 -13.978  1.00  1.00           O
ATOM    154  N   TYR A  21       8.373  -6.082 -14.118  1.00  1.00           N
ATOM    155  CA  TYR A  21       7.917  -6.262 -12.784  1.00  1.00           C
ATOM    156  CB  TYR A  21       6.599  -7.063 -12.737  1.00  1.00           C
ATOM    157  CG  TYR A  21       6.806  -8.275 -13.584  1.00  1.00           C
ATOM    158  CD1 TYR A  21       6.581  -8.205 -14.940  1.00  1.00           C
ATOM    159  CD2 TYR A  21       7.233  -9.468 -13.046  1.00  1.00           C
ATOM    160  CE1 TYR A  21       6.775  -9.303 -15.744  1.00  1.00           C
ATOM    161  CE2 TYR A  21       7.430 -10.571 -13.846  1.00  1.00           C
ATOM    162  CZ  TYR A  21       7.200 -10.489 -15.199  1.00  1.00           C
ATOM    163  OH  TYR A  21       7.400 -11.615 -16.028  1.00  1.00           O
ATOM    164  C   TYR A  21       8.974  -7.012 -12.037  1.00  1.00           C
ATOM    165  O   TYR A  21       9.496  -8.024 -12.502  1.00  1.00           O
ATOM    166  N   TYR A  22       9.359  -6.478 -10.866  1.00  1.00           N
ATOM    167  CA  TYR A  22      10.257  -7.165  -9.988  1.00  1.00           C
ATOM    168  CB  TYR A  22      11.474  -6.308  -9.603  1.00  1.00           C
ATOM    169  CG  TYR A  22      12.492  -7.175  -8.947  1.00  1.00           C
ATOM    170  CD1 TYR A  22      13.384  -7.886  -9.717  1.00  1.00           C
ATOM    171  CD2 TYR A  22      12.563  -7.275  -7.578  1.00  1.00           C
ATOM    172  CE1 TYR A  22      14.332  -8.689  -9.130  1.00  1.00           C
ATOM    173  CE2 TYR A  22      13.509  -8.077  -6.983  1.00  1.00           C
ATOM    174  CZ  TYR A  22      14.395  -8.784  -7.761  1.00  1.00           C
ATOM    175  OH  TYR A  22      15.369  -9.608  -7.156  1.00  1.00           O
ATOM    176  C   TYR A  22       9.392  -7.310  -8.798  1.00  1.00           C
ATOM    177  O   TYR A  22       9.023  -6.314  -8.177  1.00  1.00           O
ATOM    178  N   ASN A  23       9.019  -8.545  -8.433  1.00  1.00           N
ATOM    179  CA  ASN A  23       8.013  -8.522  -7.427  1.00  1.00           C
ATOM    180  CB  ASN A  23       6.628  -9.002  -7.908  1.00  1.00           C
ATOM    181  CG  ASN A  23       6.674 -10.491  -8.245  1.00  1.00           C
ATOM    182  OD1 ASN A  23       5.744 -11.233  -7.933  1.00  1.00           O
ATOM    183  ND2 ASN A  23       7.772 -10.942  -8.908  1.00  1.00           N
ATOM    184  C   ASN A  23       8.370  -9.334  -6.248  1.00  1.00           C
ATOM    185  O   ASN A  23       9.175 -10.264  -6.308  1.00  1.00           O
ATOM    186  N   ASN A  24       7.764  -8.938  -5.116  1.00  1.00           N
ATOM    187  CA  ASN A  24       7.955  -9.623  -3.885  1.00  1.00           C
ATOM    188  CB  ASN A  24       8.873  -8.855  -2.918  1.00  1.00           C
ATOM    189  CG  ASN A  24       9.282  -9.782  -1.783  1.00  1.00           C
ATOM    190  OD1 ASN A  24       8.493 -10.598  -1.308  1.00  1.00           O
ATOM    191  ND2 ASN A  24      10.559  -9.652  -1.333  1.00  1.00           N
ATOM    192  C   ASN A  24       6.623  -9.743  -3.235  1.00  1.00           C
ATOM    193  O   ASN A  24       5.869  -8.775  -3.156  1.00  1.00           O
ATOM    194  N   ARG A  25       6.292 -10.957  -2.762  1.00  1.00           N
ATOM    195  CA  ARG A  25       5.034 -11.137  -2.113  1.00  1.00           C
ATOM    196  CB  ARG A  25       3.982 -11.789  -3.027  1.00  1.00           C
ATOM    197  CG  ARG A  25       2.559 -11.733  -2.472  1.00  1.00           C
ATOM    198  CD  ARG A  25       1.549 -12.556  -3.279  1.00  1.00           C
ATOM    199  NE  ARG A  25       1.579 -13.947  -2.745  1.00  1.00           N
ATOM    200  CZ  ARG A  25       0.554 -14.813  -3.017  1.00  1.00           C
ATOM    201  NH1 ARG A  25      -0.471 -14.429  -3.830  1.00  1.00           N
ATOM    202  NH2 ARG A  25       0.555 -16.060  -2.463  1.00  1.00           N
ATOM    203  C   ARG A  25       5.294 -12.088  -0.972  1.00  1.00           C
ATOM    204  O   ARG A  25       6.037 -13.055  -1.134  1.00  1.00           O
ATOM    205  N   THR A  26       4.715 -11.833   0.224  1.00  1.00           N
ATOM    206  CA  THR A  26       4.938 -12.714   1.345  1.00  1.00           C
ATOM    207  CB  THR A  26       5.969 -12.202   2.306  1.00  1.00           C
ATOM    208  OG1 THR A  26       6.252 -13.183   3.294  1.00  1.00           O
ATOM    209  CG2 THR A  26       5.428 -10.924   2.967  1.00  1.00           C
ATOM    210  C   THR A  26       3.657 -12.838   2.120  1.00  1.00           C
ATOM    211  O   THR A  26       2.803 -11.957   2.063  1.00  1.00           O
ATOM    212  N   LEU A  27       3.486 -13.958   2.858  1.00  1.00           N
ATOM    213  CA  LEU A  27       2.285 -14.176   3.625  1.00  1.00           C
ATOM    214  CB  LEU A  27       1.308 -15.069   2.835  1.00  1.00           C
ATOM    215  CG  LEU A  27      -0.047 -15.362   3.495  1.00  1.00           C
ATOM    216  CD1 LEU A  27      -0.940 -14.120   3.456  1.00  1.00           C
ATOM    217  CD2 LEU A  27      -0.714 -16.603   2.880  1.00  1.00           C
ATOM    218  C   LEU A  27       2.688 -14.967   4.839  1.00  1.00           C
ATOM    219  O   LEU A  27       2.993 -16.154   4.722  1.00  1.00           O
ATOM    220  N   GLU A  28       2.732 -14.342   6.037  1.00  1.00           N
ATOM    221  CA  GLU A  28       3.161 -15.106   7.177  1.00  1.00           C
ATOM    222  CB  GLU A  28       3.434 -14.273   8.438  1.00  1.00           C
ATOM    223  CG  GLU A  28       4.718 -13.450   8.402  1.00  1.00           C
ATOM    224  CD  GLU A  28       4.978 -13.004   9.837  1.00  1.00           C
ATOM    225  OE1 GLU A  28       4.409 -13.645  10.763  1.00  1.00           O
ATOM    226  OE2 GLU A  28       5.747 -12.025  10.031  1.00  1.00           O
ATOM    227  C   GLU A  28       2.175 -16.138   7.614  1.00  1.00           C
ATOM    228  O   GLU A  28       2.456 -17.336   7.604  1.00  1.00           O
ATOM    229  N   SER A  29       0.969 -15.682   7.993  1.00  1.00           N
ATOM    230  CA  SER A  29      -0.067 -16.551   8.463  1.00  1.00           C
ATOM    231  CB  SER A  29      -0.545 -17.524   7.365  1.00  1.00           C
ATOM    232  OG  SER A  29      -1.623 -18.322   7.829  1.00  1.00           O
ATOM    233  C   SER A  29       0.398 -17.345   9.656  1.00  1.00           C
ATOM    234  O   SER A  29      -0.117 -18.431   9.913  1.00  1.00           O
ATOM    235  N   THR A  30       1.372 -16.844  10.445  1.00  1.00           N
ATOM    236  CA  THR A  30       1.715 -17.597  11.627  1.00  1.00           C
ATOM    237  CB  THR A  30       2.906 -17.049  12.356  1.00  1.00           C
ATOM    238  OG1 THR A  30       4.031 -17.002  11.491  1.00  1.00           O
ATOM    239  CG2 THR A  30       3.207 -17.958  13.560  1.00  1.00           C
ATOM    240  C   THR A  30       0.529 -17.410  12.499  1.00  1.00           C
ATOM    241  O   THR A  30       0.156 -16.279  12.807  1.00  1.00           O
ATOM    242  N   TRP A  31      -0.124 -18.512  12.899  1.00  1.00           N
ATOM    243  CA  TRP A  31      -1.288 -18.325  13.701  1.00  1.00           C
ATOM    244  CB  TRP A  31      -2.377 -19.384  13.456  1.00  1.00           C
ATOM    245  CG  TRP A  31      -3.616 -19.189  14.297  1.00  1.00           C
ATOM    246  CD2 TRP A  31      -3.862 -19.866  15.538  1.00  1.00           C
ATOM    247  CD1 TRP A  31      -4.696 -18.385  14.075  1.00  1.00           C
ATOM    248  NE1 TRP A  31      -5.596 -18.514  15.104  1.00  1.00           N
ATOM    249  CE2 TRP A  31      -5.097 -19.422  16.011  1.00  1.00           C
ATOM    250  CE3 TRP A  31      -3.117 -20.779  16.229  1.00  1.00           C
ATOM    251  CZ2 TRP A  31      -5.609 -19.889  17.187  1.00  1.00           C
ATOM    252  CZ3 TRP A  31      -3.637 -21.249  17.414  1.00  1.00           C
ATOM    253  CH2 TRP A  31      -4.858 -20.810  17.882  1.00  1.00           C
ATOM    254  C   TRP A  31      -0.843 -18.429  15.156  1.00  1.00           C
ATOM    255  O   TRP A  31       0.370 -18.685  15.383  1.00  1.00           O
ATOM    256  OXT TRP A  31      -1.706 -18.248  16.056  1.00  1.00           O
TER     257      TRP A  31 
ATOM    258  N   MET B   1      -8.022 -11.450  18.109  1.00  1.00           N
ATOM    259  CA  MET B   1      -8.725 -12.204  17.047  1.00  1.00           C
ATOM    260  CB  MET B   1     -10.016 -12.826  17.606  1.00  1.00           C
ATOM    261  CG  MET B   1     -10.742 -13.740  16.618  1.00  1.00           C
ATOM    262  SD  MET B   1     -12.264 -14.486  17.275  1.00  1.00           S
ATOM    263  CE  MET B   1     -13.208 -12.933  17.272  1.00  1.00           C
ATOM    264  C   MET B   1      -9.074 -11.281  15.927  1.00  1.00           C
ATOM    265  O   MET B   1      -9.050 -10.061  16.083  1.00  1.00           O
ATOM    266  N   GLY B   2      -9.394 -11.846  14.748  1.00  1.00           N
ATOM    267  CA  GLY B   2      -9.773 -11.017  13.644  1.00  1.00           C
ATOM    268  C   GLY B   2      -8.548 -10.380  13.044  1.00  1.00           C
ATOM    269  O   GLY B   2      -8.632  -9.288  12.483  1.00  1.00           O
ATOM    270  N   ALA B   3      -7.371 -11.038  13.138  1.00  1.00           N
ATOM    271  CA  ALA B   3      -6.162 -10.463  12.604  1.00  1.00           C
ATOM    272  CB  ALA B   3      -4.890 -11.251  12.968  1.00  1.00           C
ATOM    273  C   ALA B   3      -6.256 -10.412  11.130  1.00  1.00           C
ATOM    274  O   ALA B   3      -6.797 -11.310  10.487  1.00  1.00           O
ATOM    275  N   THR B   4      -5.743  -9.315  10.558  1.00  1.00           N
ATOM    276  CA  THR B   4      -5.771  -9.229   9.142  1.00  1.00           C
ATOM    277  CB  THR B   4      -6.985  -8.528   8.610  1.00  1.00           C
ATOM    278  OG1 THR B   4      -7.020  -7.190   9.084  1.00  1.00           O
ATOM    279  CG2 THR B   4      -8.241  -9.290   9.071  1.00  1.00           C
ATOM    280  C   THR B   4      -4.610  -8.459   8.712  1.00  1.00           C
ATOM    281  O   THR B   4      -4.046  -7.659   9.457  1.00  1.00           O
ATOM    282  N   ALA B   5      -4.207  -8.722   7.472  1.00  1.00           N
ATOM    283  CA  ALA B   5      -3.139  -7.945   6.994  1.00  1.00           C
ATOM    284  CB  ALA B   5      -1.755  -8.562   7.255  1.00  1.00           C
ATOM    285  C   ALA B   5      -3.300  -7.864   5.543  1.00  1.00           C
ATOM    286  O   ALA B   5      -3.756  -8.801   4.890  1.00  1.00           O
ATOM    287  N   VAL B   6      -2.944  -6.705   4.995  1.00  1.00           N
ATOM    288  CA  VAL B   6      -3.059  -6.661   3.592  1.00  1.00           C
ATOM    289  CB  VAL B   6      -4.339  -6.035   3.124  1.00  1.00           C
ATOM    290  CG1 VAL B   6      -4.287  -5.903   1.593  1.00  1.00           C
ATOM    291  CG2 VAL B   6      -5.521  -6.874   3.643  1.00  1.00           C
ATOM    292  C   VAL B   6      -1.949  -5.817   3.090  1.00  1.00           C
ATOM    293  O   VAL B   6      -1.632  -4.774   3.659  1.00  1.00           O
ATOM    294  N   SER B   7      -1.312  -6.281   2.008  1.00  1.00           N
ATOM    295  CA  SER B   7      -0.293  -5.508   1.383  1.00  1.00           C
ATOM    296  CB  SER B   7       1.095  -6.161   1.451  1.00  1.00           C
ATOM    297  OG  SER B   7       1.086  -7.378   0.722  1.00  1.00           O
ATOM    298  C   SER B   7      -0.687  -5.490  -0.038  1.00  1.00           C
ATOM    299  O   SER B   7      -0.956  -6.542  -0.617  1.00  1.00           O
ATOM    300  N   GLU B   8      -0.742  -4.306  -0.668  1.00  1.00           N
ATOM    301  CA  GLU B   8      -1.260  -4.462  -1.981  1.00  1.00           C
ATOM    302  CB  GLU B   8      -2.797  -4.433  -2.026  1.00  1.00           C
ATOM    303  CG  GLU B   8      -3.445  -5.643  -1.352  1.00  1.00           C
ATOM    304  CD  GLU B   8      -4.956  -5.506  -1.457  1.00  1.00           C
ATOM    305  OE1 GLU B   8      -5.437  -4.383  -1.765  1.00  1.00           O
ATOM    306  OE2 GLU B   8      -5.651  -6.530  -1.220  1.00  1.00           O
ATOM    307  C   GLU B   8      -0.799  -3.419  -2.941  1.00  1.00           C
ATOM    308  O   GLU B   8      -0.448  -2.304  -2.555  1.00  1.00           O
ATOM    309  N   TRP B   9      -0.774  -3.794  -4.245  1.00  1.00           N
ATOM    310  CA  TRP B   9      -0.494  -2.817  -5.256  1.00  1.00           C
ATOM    311  CB  TRP B   9       0.901  -2.893  -5.910  1.00  1.00           C
ATOM    312  CG  TRP B   9       1.120  -4.004  -6.902  1.00  1.00           C
ATOM    313  CD2 TRP B   9       0.945  -3.833  -8.315  1.00  1.00           C
ATOM    314  CD1 TRP B   9       1.535  -5.289  -6.713  1.00  1.00           C
ATOM    315  NE1 TRP B   9       1.622  -5.934  -7.925  1.00  1.00           N
ATOM    316  CE2 TRP B   9       1.260  -5.048  -8.920  1.00  1.00           C
ATOM    317  CE3 TRP B   9       0.554  -2.748  -9.049  1.00  1.00           C
ATOM    318  CZ2 TRP B   9       1.191  -5.198 -10.275  1.00  1.00           C
ATOM    319  CZ3 TRP B   9       0.480  -2.904 -10.415  1.00  1.00           C
ATOM    320  CH2 TRP B   9       0.792  -4.107 -11.015  1.00  1.00           C
ATOM    321  C   TRP B   9      -1.538  -2.914  -6.314  1.00  1.00           C
ATOM    322  O   TRP B   9      -1.696  -3.951  -6.955  1.00  1.00           O
ATOM    323  N   THR B  10      -2.283  -1.811  -6.524  1.00  1.00           N
ATOM    324  CA  THR B  10      -3.314  -1.833  -7.515  1.00  1.00           C
ATOM    325  CB  THR B  10      -4.690  -1.595  -6.947  1.00  1.00           C
ATOM    326  OG1 THR B  10      -5.673  -1.749  -7.959  1.00  1.00           O
ATOM    327  CG2 THR B  10      -4.761  -0.187  -6.332  1.00  1.00           C
ATOM    328  C   THR B  10      -3.021  -0.756  -8.528  1.00  1.00           C
ATOM    329  O   THR B  10      -2.832   0.408  -8.182  1.00  1.00           O
ATOM    330  N   GLU B  11      -2.927  -1.130  -9.824  1.00  1.00           N
ATOM    331  CA  GLU B  11      -2.771  -0.147 -10.865  1.00  1.00           C
ATOM    332  CB  GLU B  11      -1.506  -0.305 -11.727  1.00  1.00           C
ATOM    333  CG  GLU B  11      -0.215   0.096 -11.011  1.00  1.00           C
ATOM    334  CD  GLU B  11       0.908   0.022 -12.035  1.00  1.00           C
ATOM    335  OE1 GLU B  11       0.622  -0.393 -13.190  1.00  1.00           O
ATOM    336  OE2 GLU B  11       2.061   0.389 -11.684  1.00  1.00           O
ATOM    337  C   GLU B  11      -3.951  -0.354 -11.763  1.00  1.00           C
ATOM    338  O   GLU B  11      -4.068  -1.387 -12.420  1.00  1.00           O
ATOM    339  N   TYR B  12      -4.874   0.626 -11.795  1.00  1.00           N
ATOM    340  CA  TYR B  12      -6.014   0.558 -12.665  1.00  1.00           C
ATOM    341  CB  TYR B  12      -7.319   1.032 -12.005  1.00  1.00           C
ATOM    342  CG  TYR B  12      -8.353   1.138 -13.072  1.00  1.00           C
ATOM    343  CD1 TYR B  12      -9.096   0.042 -13.451  1.00  1.00           C
ATOM    344  CD2 TYR B  12      -8.578   2.344 -13.698  1.00  1.00           C
ATOM    345  CE1 TYR B  12     -10.048   0.151 -14.439  1.00  1.00           C
ATOM    346  CE2 TYR B  12      -9.528   2.458 -14.685  1.00  1.00           C
ATOM    347  CZ  TYR B  12     -10.266   1.359 -15.057  1.00  1.00           C
ATOM    348  OH  TYR B  12     -11.242   1.467 -16.069  1.00  1.00           O
ATOM    349  C   TYR B  12      -5.700   1.531 -13.719  1.00  1.00           C
ATOM    350  O   TYR B  12      -5.516   2.715 -13.442  1.00  1.00           O
ATOM    351  N   LYS B  13      -5.607   1.074 -14.974  1.00  1.00           N
ATOM    352  CA  LYS B  13      -5.191   2.124 -15.823  1.00  1.00           C
ATOM    353  CB  LYS B  13      -3.675   2.371 -15.793  1.00  1.00           C
ATOM    354  CG  LYS B  13      -2.823   1.102 -15.843  1.00  1.00           C
ATOM    355  CD  LYS B  13      -2.947   0.307 -17.141  1.00  1.00           C
ATOM    356  CE  LYS B  13      -2.038  -0.920 -17.167  1.00  1.00           C
ATOM    357  NZ  LYS B  13      -2.141  -1.642 -15.884  1.00  1.00           N
ATOM    358  C   LYS B  13      -5.567   1.967 -17.233  1.00  1.00           C
ATOM    359  O   LYS B  13      -5.573   0.879 -17.808  1.00  1.00           O
ATOM    360  N   THR B  14      -5.921   3.123 -17.808  1.00  1.00           N
ATOM    361  CA  THR B  14      -6.177   3.184 -19.195  1.00  1.00           C
ATOM    362  CB  THR B  14      -6.684   4.521 -19.637  1.00  1.00           C
ATOM    363  OG1 THR B  14      -7.876   4.853 -18.941  1.00  1.00           O
ATOM    364  CG2 THR B  14      -6.959   4.448 -21.147  1.00  1.00           C
ATOM    365  C   THR B  14      -4.864   2.969 -19.883  1.00  1.00           C
ATOM    366  O   THR B  14      -4.764   2.162 -20.806  1.00  1.00           O
ATOM    367  N   ALA B  15      -3.806   3.683 -19.432  1.00  1.00           N
ATOM    368  CA  ALA B  15      -2.532   3.529 -20.078  1.00  1.00           C
ATOM    369  CB  ALA B  15      -2.317   4.506 -21.247  1.00  1.00           C
ATOM    370  C   ALA B  15      -1.415   3.769 -19.102  1.00  1.00           C
ATOM    371  O   ALA B  15      -1.496   4.637 -18.234  1.00  1.00           O
ATOM    372  N   ASP B  16      -0.343   2.955 -19.234  1.00  1.00           N
ATOM    373  CA  ASP B  16       0.898   3.084 -18.515  1.00  1.00           C
ATOM    374  CB  ASP B  16       1.156   1.987 -17.468  1.00  1.00           C
ATOM    375  CG  ASP B  16       0.221   2.213 -16.287  1.00  1.00           C
ATOM    376  OD1 ASP B  16      -0.741   3.013 -16.432  1.00  1.00           O
ATOM    377  OD2 ASP B  16       0.460   1.587 -15.220  1.00  1.00           O
ATOM    378  C   ASP B  16       1.920   2.924 -19.578  1.00  1.00           C
ATOM    379  O   ASP B  16       1.908   1.944 -20.320  1.00  1.00           O
ATOM    380  N   GLY B  17       2.832   3.896 -19.697  1.00  1.00           N
ATOM    381  CA  GLY B  17       3.808   3.769 -20.729  1.00  1.00           C
ATOM    382  C   GLY B  17       4.891   2.942 -20.131  1.00  1.00           C
ATOM    383  O   GLY B  17       4.606   1.974 -19.426  1.00  1.00           O
ATOM    384  N   LYS B  18       6.163   3.290 -20.411  1.00  1.00           N
ATOM    385  CA  LYS B  18       7.239   2.510 -19.874  1.00  1.00           C
ATOM    386  CB  LYS B  18       8.636   3.068 -20.196  1.00  1.00           C
ATOM    387  CG  LYS B  18       9.766   2.210 -19.628  1.00  1.00           C
ATOM    388  CD  LYS B  18      11.148   2.590 -20.160  1.00  1.00           C
ATOM    389  CE  LYS B  18      11.688   3.894 -19.569  1.00  1.00           C
ATOM    390  NZ  LYS B  18      13.047   4.163 -20.087  1.00  1.00           N
ATOM    391  C   LYS B  18       7.082   2.513 -18.406  1.00  1.00           C
ATOM    392  O   LYS B  18       6.984   3.564 -17.775  1.00  1.00           O
ATOM    393  N   THR B  19       7.030   1.308 -17.823  1.00  1.00           N
ATOM    394  CA  THR B  19       6.828   1.294 -16.419  1.00  1.00           C
ATOM    395  CB  THR B  19       5.489   0.746 -16.024  1.00  1.00           C
ATOM    396  OG1 THR B  19       5.380  -0.613 -16.421  1.00  1.00           O
ATOM    397  CG2 THR B  19       4.398   1.585 -16.710  1.00  1.00           C
ATOM    398  C   THR B  19       7.850   0.433 -15.804  1.00  1.00           C
ATOM    399  O   THR B  19       8.118  -0.678 -16.259  1.00  1.00           O
ATOM    400  N   PHE B  20       8.467   0.956 -14.741  1.00  1.00           N
ATOM    401  CA  PHE B  20       9.385   0.144 -14.030  1.00  1.00           C
ATOM    402  CB  PHE B  20      10.719   0.838 -13.693  1.00  1.00           C
ATOM    403  CG  PHE B  20      11.401   1.264 -14.947  1.00  1.00           C
ATOM    404  CD1 PHE B  20      11.156   2.508 -15.481  1.00  1.00           C
ATOM    405  CD2 PHE B  20      12.285   0.427 -15.588  1.00  1.00           C
ATOM    406  CE1 PHE B  20      11.781   2.914 -16.636  1.00  1.00           C
ATOM    407  CE2 PHE B  20      12.913   0.829 -16.744  1.00  1.00           C
ATOM    408  CZ  PHE B  20      12.662   2.074 -17.271  1.00  1.00           C
ATOM    409  C   PHE B  20       8.728  -0.031 -12.715  1.00  1.00           C
ATOM    410  O   PHE B  20       8.392   0.947 -12.050  1.00  1.00           O
ATOM    411  N   TYR B  21       8.498  -1.277 -12.293  1.00  1.00           N
ATOM    412  CA  TYR B  21       7.852  -1.356 -11.028  1.00  1.00           C
ATOM    413  CB  TYR B  21       6.509  -2.101 -11.137  1.00  1.00           C
ATOM    414  CG  TYR B  21       5.639  -1.817  -9.960  1.00  1.00           C
ATOM    415  CD1 TYR B  21       4.887  -0.665  -9.942  1.00  1.00           C
ATOM    416  CD2 TYR B  21       5.548  -2.687  -8.897  1.00  1.00           C
ATOM    417  CE1 TYR B  21       4.062  -0.373  -8.883  1.00  1.00           C
ATOM    418  CE2 TYR B  21       4.723  -2.397  -7.833  1.00  1.00           C
ATOM    419  CZ  TYR B  21       3.979  -1.241  -7.824  1.00  1.00           C
ATOM    420  OH  TYR B  21       3.132  -0.944  -6.735  1.00  1.00           O
ATOM    421  C   TYR B  21       8.765  -2.172 -10.168  1.00  1.00           C
ATOM    422  O   TYR B  21       8.936  -3.368 -10.396  1.00  1.00           O
ATOM    423  N   TYR B  22       9.392  -1.536  -9.158  1.00  1.00           N
ATOM    424  CA  TYR B  22      10.216  -2.253  -8.225  1.00  1.00           C
ATOM    425  CB  TYR B  22      11.465  -1.483  -7.762  1.00  1.00           C
ATOM    426  CG  TYR B  22      12.410  -1.326  -8.905  1.00  1.00           C
ATOM    427  CD1 TYR B  22      12.268  -0.299  -9.809  1.00  1.00           C
ATOM    428  CD2 TYR B  22      13.449  -2.213  -9.065  1.00  1.00           C
ATOM    429  CE1 TYR B  22      13.151  -0.161 -10.856  1.00  1.00           C
ATOM    430  CE2 TYR B  22      14.336  -2.082 -10.107  1.00  1.00           C
ATOM    431  CZ  TYR B  22      14.187  -1.054 -11.006  1.00  1.00           C
ATOM    432  OH  TYR B  22      15.094  -0.914 -12.078  1.00  1.00           O
ATOM    433  C   TYR B  22       9.327  -2.353  -7.063  1.00  1.00           C
ATOM    434  O   TYR B  22       8.844  -1.342  -6.555  1.00  1.00           O
ATOM    435  N   ASN B  23       9.055  -3.578  -6.606  1.00  1.00           N
ATOM    436  CA  ASN B  23       8.053  -3.525  -5.611  1.00  1.00           C
ATOM    437  CB  ASN B  23       6.648  -3.857  -6.142  1.00  1.00           C
ATOM    438  CG  ASN B  23       6.666  -5.276  -6.692  1.00  1.00           C
ATOM    439  OD1 ASN B  23       6.830  -6.244  -5.952  1.00  1.00           O
ATOM    440  ND2 ASN B  23       6.486  -5.405  -8.035  1.00  1.00           N
ATOM    441  C   ASN B  23       8.309  -4.427  -4.481  1.00  1.00           C
ATOM    442  O   ASN B  23       9.041  -5.410  -4.571  1.00  1.00           O
ATOM    443  N   ASN B  24       7.684  -4.057  -3.353  1.00  1.00           N
ATOM    444  CA  ASN B  24       7.812  -4.859  -2.196  1.00  1.00           C
ATOM    445  CB  ASN B  24       8.853  -4.303  -1.207  1.00  1.00           C
ATOM    446  CG  ASN B  24       9.247  -5.397  -0.227  1.00  1.00           C
ATOM    447  OD1 ASN B  24       8.455  -5.814   0.616  1.00  1.00           O
ATOM    448  ND2 ASN B  24      10.513  -5.881  -0.345  1.00  1.00           N
ATOM    449  C   ASN B  24       6.502  -4.898  -1.515  1.00  1.00           C
ATOM    450  O   ASN B  24       5.820  -3.884  -1.375  1.00  1.00           O
ATOM    451  N   ARG B  25       6.118  -6.107  -1.089  1.00  1.00           N
ATOM    452  CA  ARG B  25       4.892  -6.252  -0.388  1.00  1.00           C
ATOM    453  CB  ARG B  25       3.834  -7.008  -1.202  1.00  1.00           C
ATOM    454  CG  ARG B  25       3.643  -6.450  -2.614  1.00  1.00           C
ATOM    455  CD  ARG B  25       2.932  -7.427  -3.551  1.00  1.00           C
ATOM    456  NE  ARG B  25       3.181  -6.970  -4.945  1.00  1.00           N
ATOM    457  CZ  ARG B  25       3.479  -7.883  -5.916  1.00  1.00           C
ATOM    458  NH1 ARG B  25       3.525  -9.212  -5.610  1.00  1.00           N
ATOM    459  NH2 ARG B  25       3.742  -7.468  -7.190  1.00  1.00           N
ATOM    460  C   ARG B  25       5.236  -7.162   0.755  1.00  1.00           C
ATOM    461  O   ARG B  25       5.919  -8.164   0.554  1.00  1.00           O
ATOM    462  N   THR B  26       4.796  -6.850   1.990  1.00  1.00           N
ATOM    463  CA  THR B  26       5.146  -7.733   3.070  1.00  1.00           C
ATOM    464  CB  THR B  26       6.229  -7.184   3.954  1.00  1.00           C
ATOM    465  OG1 THR B  26       7.389  -6.899   3.186  1.00  1.00           O
ATOM    466  CG2 THR B  26       6.564  -8.226   5.035  1.00  1.00           C
ATOM    467  C   THR B  26       3.958  -7.912   3.921  1.00  1.00           C
ATOM    468  O   THR B  26       3.078  -7.055   3.990  1.00  1.00           O
ATOM    469  N   LEU B  27       3.908  -9.070   4.586  1.00  1.00           N
ATOM    470  CA  LEU B  27       2.810  -9.311   5.448  1.00  1.00           C
ATOM    471  CB  LEU B  27       1.864 -10.393   4.924  1.00  1.00           C
ATOM    472  CG  LEU B  27       1.244 -10.109   3.553  1.00  1.00           C
ATOM    473  CD1 LEU B  27       0.369 -11.297   3.139  1.00  1.00           C
ATOM    474  CD2 LEU B  27       0.498  -8.763   3.526  1.00  1.00           C
ATOM    475  C   LEU B  27       3.365  -9.948   6.645  1.00  1.00           C
ATOM    476  O   LEU B  27       4.196 -10.849   6.560  1.00  1.00           O
ATOM    477  N   GLU B  28       2.927  -9.483   7.811  1.00  1.00           N
ATOM    478  CA  GLU B  28       3.349 -10.238   8.926  1.00  1.00           C
ATOM    479  CB  GLU B  28       4.437  -9.554   9.776  1.00  1.00           C
ATOM    480  CG  GLU B  28       5.785  -9.427   9.063  1.00  1.00           C
ATOM    481  CD  GLU B  28       6.785  -8.760  10.001  1.00  1.00           C
ATOM    482  OE1 GLU B  28       6.378  -8.359  11.124  1.00  1.00           O
ATOM    483  OE2 GLU B  28       7.976  -8.644   9.603  1.00  1.00           O
ATOM    484  C   GLU B  28       2.157 -10.383   9.785  1.00  1.00           C
ATOM    485  O   GLU B  28       1.709  -9.427  10.416  1.00  1.00           O
ATOM    486  N   SER B  29       1.590 -11.593   9.827  1.00  1.00           N
ATOM    487  CA  SER B  29       0.489 -11.704  10.714  1.00  1.00           C
ATOM    488  CB  SER B  29      -0.760 -12.343  10.071  1.00  1.00           C
ATOM    489  OG  SER B  29      -0.470 -13.649   9.594  1.00  1.00           O
ATOM    490  C   SER B  29       0.963 -12.579  11.836  1.00  1.00           C
ATOM    491  O   SER B  29       0.936 -13.803  11.741  1.00  1.00           O
ATOM    492  N   THR B  30       1.431 -11.964  12.943  1.00  1.00           N
ATOM    493  CA  THR B  30       1.925 -12.756  14.032  1.00  1.00           C
ATOM    494  CB  THR B  30       2.520 -11.934  15.136  1.00  1.00           C
ATOM    495  OG1 THR B  30       3.569 -11.117  14.636  1.00  1.00           O
ATOM    496  CG2 THR B  30       3.079 -12.897  16.195  1.00  1.00           C
ATOM    497  C   THR B  30       0.783 -13.522  14.593  1.00  1.00           C
ATOM    498  O   THR B  30       0.853 -14.739  14.758  1.00  1.00           O
ATOM    499  N   TRP B  31      -0.325 -12.819  14.882  1.00  1.00           N
ATOM    500  CA  TRP B  31      -1.465 -13.507  15.394  1.00  1.00           C
ATOM    501  CB  TRP B  31      -1.536 -13.591  16.931  1.00  1.00           C
ATOM    502  CG  TRP B  31      -0.477 -14.459  17.571  1.00  1.00           C
ATOM    503  CD2 TRP B  31       0.698 -13.954  18.226  1.00  1.00           C
ATOM    504  CD1 TRP B  31      -0.436 -15.818  17.700  1.00  1.00           C
ATOM    505  NE1 TRP B  31       0.700 -16.192  18.378  1.00  1.00           N
ATOM    506  CE2 TRP B  31       1.404 -15.055  18.712  1.00  1.00           C
ATOM    507  CE3 TRP B  31       1.146 -12.679  18.414  1.00  1.00           C
ATOM    508  CZ2 TRP B  31       2.577 -14.893  19.393  1.00  1.00           C
ATOM    509  CZ3 TRP B  31       2.332 -12.522  19.096  1.00  1.00           C
ATOM    510  CH2 TRP B  31       3.034 -13.607  19.575  1.00  1.00           C
ATOM    511  C   TRP B  31      -2.688 -12.717  14.946  1.00  1.00           C
ATOM    512  O   TRP B  31      -3.544 -13.304  14.233  1.00  1.00           O
ATOM    513  OXT TRP B  31      -2.785 -11.516  15.317  1.00  1.00           O
TER     514      TRP B  31 
ATOM    515  N   MET C   1      -8.222  -6.448  19.020  1.00  1.00           N
ATOM    516  CA  MET C   1      -9.017  -7.326  18.132  1.00  1.00           C
ATOM    517  CB  MET C   1     -10.171  -7.984  18.907  1.00  1.00           C
ATOM    518  CG  MET C   1     -11.080  -8.838  18.019  1.00  1.00           C
ATOM    519  SD  MET C   1     -12.471  -9.627  18.879  1.00  1.00           S
ATOM    520  CE  MET C   1     -13.377  -9.977  17.344  1.00  1.00           C
ATOM    521  C   MET C   1      -9.614  -6.572  16.990  1.00  1.00           C
ATOM    522  O   MET C   1      -9.736  -5.350  17.031  1.00  1.00           O
ATOM    523  N   GLY C   2      -9.987  -7.301  15.919  1.00  1.00           N
ATOM    524  CA  GLY C   2     -10.596  -6.666  14.790  1.00  1.00           C
ATOM    525  C   GLY C   2      -9.549  -5.828  14.140  1.00  1.00           C
ATOM    526  O   GLY C   2      -9.849  -4.809  13.519  1.00  1.00           O
ATOM    527  N   ALA C   3      -8.279  -6.250  14.273  1.00  1.00           N
ATOM    528  CA  ALA C   3      -7.180  -5.478  13.773  1.00  1.00           C
ATOM    529  CB  ALA C   3      -5.820  -5.913  14.346  1.00  1.00           C
ATOM    530  C   ALA C   3      -7.078  -5.542  12.297  1.00  1.00           C
ATOM    531  O   ALA C   3      -7.414  -6.541  11.664  1.00  1.00           O
ATOM    532  N   THR C   4      -6.627  -4.417  11.714  1.00  1.00           N
ATOM    533  CA  THR C   4      -6.385  -4.407  10.312  1.00  1.00           C
ATOM    534  CB  THR C   4      -7.546  -3.917   9.499  1.00  1.00           C
ATOM    535  OG1 THR C   4      -7.848  -2.570   9.831  1.00  1.00           O
ATOM    536  CG2 THR C   4      -8.759  -4.820   9.776  1.00  1.00           C
ATOM    537  C   THR C   4      -5.259  -3.512  10.052  1.00  1.00           C
ATOM    538  O   THR C   4      -5.132  -2.434  10.632  1.00  1.00           O
ATOM    539  N   ALA C   5      -4.385  -3.969   9.160  1.00  1.00           N
ATOM    540  CA  ALA C   5      -3.341  -3.098   8.792  1.00  1.00           C
ATOM    541  CB  ALA C   5      -1.945  -3.628   9.156  1.00  1.00           C
ATOM    542  C   ALA C   5      -3.433  -3.019   7.331  1.00  1.00           C
ATOM    543  O   ALA C   5      -3.545  -4.034   6.645  1.00  1.00           O
ATOM    544  N   VAL C   6      -3.403  -1.798   6.803  1.00  1.00           N
ATOM    545  CA  VAL C   6      -3.474  -1.770   5.392  1.00  1.00           C
ATOM    546  CB  VAL C   6      -4.731  -1.146   4.868  1.00  1.00           C
ATOM    547  CG1 VAL C   6      -4.640  -1.072   3.334  1.00  1.00           C
ATOM    548  CG2 VAL C   6      -5.928  -1.963   5.383  1.00  1.00           C
ATOM    549  C   VAL C   6      -2.332  -0.926   4.909  1.00  1.00           C
ATOM    550  O   VAL C   6      -2.078   0.156   5.434  1.00  1.00           O
ATOM    551  N   SER C   7      -1.599  -1.427   3.895  1.00  1.00           N
ATOM    552  CA  SER C   7      -0.540  -0.678   3.279  1.00  1.00           C
ATOM    553  CB  SER C   7       0.820  -1.397   3.290  1.00  1.00           C
ATOM    554  OG  SER C   7       0.746  -2.604   2.545  1.00  1.00           O
ATOM    555  C   SER C   7      -0.982  -0.549   1.878  1.00  1.00           C
ATOM    556  O   SER C   7      -1.580  -1.478   1.335  1.00  1.00           O
ATOM    557  N   GLU C   8      -0.744   0.601   1.231  1.00  1.00           N
ATOM    558  CA  GLU C   8      -1.333   0.535  -0.055  1.00  1.00           C
ATOM    559  CB  GLU C   8      -2.852   0.790  -0.029  1.00  1.00           C
ATOM    560  CG  GLU C   8      -3.253   2.132   0.588  1.00  1.00           C
ATOM    561  CD  GLU C   8      -4.760   2.106   0.824  1.00  1.00           C
ATOM    562  OE1 GLU C   8      -5.523   2.196  -0.174  1.00  1.00           O
ATOM    563  OE2 GLU C   8      -5.166   1.985   2.011  1.00  1.00           O
ATOM    564  C   GLU C   8      -0.724   1.455  -1.053  1.00  1.00           C
ATOM    565  O   GLU C   8      -0.173   2.504  -0.728  1.00  1.00           O
ATOM    566  N   TRP C   9      -0.828   1.020  -2.327  1.00  1.00           N
ATOM    567  CA  TRP C   9      -0.393   1.730  -3.494  1.00  1.00           C
ATOM    568  CB  TRP C   9       0.656   0.949  -4.300  1.00  1.00           C
ATOM    569  CG  TRP C   9       0.947   1.517  -5.668  1.00  1.00           C
ATOM    570  CD2 TRP C   9       1.893   2.561  -5.922  1.00  1.00           C
ATOM    571  CD1 TRP C   9       0.412   1.174  -6.877  1.00  1.00           C
ATOM    572  NE1 TRP C   9       0.979   1.932  -7.873  1.00  1.00           N
ATOM    573  CE2 TRP C   9       1.890   2.793  -7.298  1.00  1.00           C
ATOM    574  CE3 TRP C   9       2.699   3.266  -5.078  1.00  1.00           C
ATOM    575  CZ2 TRP C   9       2.701   3.741  -7.849  1.00  1.00           C
ATOM    576  CZ3 TRP C   9       3.514   4.222  -5.635  1.00  1.00           C
ATOM    577  CH2 TRP C   9       3.515   4.454  -6.995  1.00  1.00           C
ATOM    578  C   TRP C   9      -1.574   1.849  -4.367  1.00  1.00           C
ATOM    579  O   TRP C   9      -2.203   0.852  -4.716  1.00  1.00           O
ATOM    580  N   THR C  10      -1.925   3.086  -4.735  1.00  1.00           N
ATOM    581  CA  THR C  10      -3.043   3.167  -5.604  1.00  1.00           C
ATOM    582  CB  THR C  10      -4.293   3.618  -4.912  1.00  1.00           C
ATOM    583  OG1 THR C  10      -4.125   4.936  -4.413  1.00  1.00           O
ATOM    584  CG2 THR C  10      -4.588   2.652  -3.753  1.00  1.00           C
ATOM    585  C   THR C  10      -2.736   4.190  -6.661  1.00  1.00           C
ATOM    586  O   THR C  10      -2.373   5.323  -6.351  1.00  1.00           O
ATOM    587  N   GLU C  11      -2.852   3.802  -7.949  1.00  1.00           N
ATOM    588  CA  GLU C  11      -2.699   4.717  -9.051  1.00  1.00           C
ATOM    589  CB  GLU C  11      -1.523   4.387  -9.990  1.00  1.00           C
ATOM    590  CG  GLU C  11      -0.151   4.881  -9.530  1.00  1.00           C
ATOM    591  CD  GLU C  11       0.060   6.261 -10.143  1.00  1.00           C
ATOM    592  OE1 GLU C  11      -0.952   6.992 -10.316  1.00  1.00           O
ATOM    593  OE2 GLU C  11       1.234   6.605 -10.445  1.00  1.00           O
ATOM    594  C   GLU C  11      -3.934   4.521  -9.885  1.00  1.00           C
ATOM    595  O   GLU C  11      -4.129   3.454 -10.466  1.00  1.00           O
ATOM    596  N   TYR C  12      -4.816   5.535  -9.956  1.00  1.00           N
ATOM    597  CA  TYR C  12      -5.952   5.445 -10.833  1.00  1.00           C
ATOM    598  CB  TYR C  12      -7.284   5.898 -10.209  1.00  1.00           C
ATOM    599  CG  TYR C  12      -7.711   4.853  -9.236  1.00  1.00           C
ATOM    600  CD1 TYR C  12      -7.186   4.804  -7.964  1.00  1.00           C
ATOM    601  CD2 TYR C  12      -8.649   3.918  -9.606  1.00  1.00           C
ATOM    602  CE1 TYR C  12      -7.590   3.833  -7.079  1.00  1.00           C
ATOM    603  CE2 TYR C  12      -9.057   2.946  -8.725  1.00  1.00           C
ATOM    604  CZ  TYR C  12      -8.527   2.903  -7.460  1.00  1.00           C
ATOM    605  OH  TYR C  12      -8.944   1.904  -6.555  1.00  1.00           O
ATOM    606  C   TYR C  12      -5.610   6.399 -11.894  1.00  1.00           C
ATOM    607  O   TYR C  12      -5.430   7.587 -11.628  1.00  1.00           O
ATOM    608  N   LYS C  13      -5.478   5.923 -13.136  1.00  1.00           N
ATOM    609  CA  LYS C  13      -5.000   6.957 -13.968  1.00  1.00           C
ATOM    610  CB  LYS C  13      -3.497   7.212 -13.767  1.00  1.00           C
ATOM    611  CG  LYS C  13      -2.721   5.983 -13.279  1.00  1.00           C
ATOM    612  CD  LYS C  13      -2.649   4.812 -14.256  1.00  1.00           C
ATOM    613  CE  LYS C  13      -2.065   3.542 -13.629  1.00  1.00           C
ATOM    614  NZ  LYS C  13      -0.633   3.730 -13.315  1.00  1.00           N
ATOM    615  C   LYS C  13      -5.285   6.794 -15.401  1.00  1.00           C
ATOM    616  O   LYS C  13      -5.246   5.704 -15.970  1.00  1.00           O
ATOM    617  N   THR C  14      -5.630   7.946 -15.997  1.00  1.00           N
ATOM    618  CA  THR C  14      -5.906   8.004 -17.382  1.00  1.00           C
ATOM    619  CB  THR C  14      -6.582   9.285 -17.790  1.00  1.00           C
ATOM    620  OG1 THR C  14      -6.917   9.235 -19.167  1.00  1.00           O
ATOM    621  CG2 THR C  14      -5.662  10.482 -17.499  1.00  1.00           C
ATOM    622  C   THR C  14      -4.672   7.811 -18.201  1.00  1.00           C
ATOM    623  O   THR C  14      -4.636   6.937 -19.067  1.00  1.00           O
ATOM    624  N   ALA C  15      -3.608   8.597 -17.932  1.00  1.00           N
ATOM    625  CA  ALA C  15      -2.431   8.458 -18.736  1.00  1.00           C
ATOM    626  CB  ALA C  15      -2.321   9.495 -19.867  1.00  1.00           C
ATOM    627  C   ALA C  15      -1.243   8.645 -17.850  1.00  1.00           C
ATOM    628  O   ALA C  15      -1.254   9.464 -16.932  1.00  1.00           O
ATOM    629  N   ASP C  16      -0.191   7.841 -18.093  1.00  1.00           N
ATOM    630  CA  ASP C  16       1.056   7.947 -17.390  1.00  1.00           C
ATOM    631  CB  ASP C  16       1.366   6.744 -16.483  1.00  1.00           C
ATOM    632  CG  ASP C  16       0.344   6.703 -15.360  1.00  1.00           C
ATOM    633  OD1 ASP C  16      -0.648   7.474 -15.437  1.00  1.00           O
ATOM    634  OD2 ASP C  16       0.545   5.901 -14.411  1.00  1.00           O
ATOM    635  C   ASP C  16       2.079   7.895 -18.471  1.00  1.00           C
ATOM    636  O   ASP C  16       1.964   7.103 -19.405  1.00  1.00           O
ATOM    637  N   GLY C  17       3.103   8.754 -18.393  1.00  1.00           N
ATOM    638  CA  GLY C  17       4.147   8.673 -19.364  1.00  1.00           C
ATOM    639  C   GLY C  17       5.155   7.813 -18.699  1.00  1.00           C
ATOM    640  O   GLY C  17       4.822   6.760 -18.156  1.00  1.00           O
ATOM    641  N   LYS C  18       6.427   8.227 -18.722  1.00  1.00           N
ATOM    642  CA  LYS C  18       7.374   7.398 -18.055  1.00  1.00           C
ATOM    643  CB  LYS C  18       8.818   7.916 -18.182  1.00  1.00           C
ATOM    644  CG  LYS C  18       9.345   7.909 -19.621  1.00  1.00           C
ATOM    645  CD  LYS C  18      10.604   8.755 -19.826  1.00  1.00           C
ATOM    646  CE  LYS C  18      11.132   8.727 -21.262  1.00  1.00           C
ATOM    647  NZ  LYS C  18      12.241   9.694 -21.424  1.00  1.00           N
ATOM    648  C   LYS C  18       7.009   7.396 -16.621  1.00  1.00           C
ATOM    649  O   LYS C  18       6.881   8.447 -15.995  1.00  1.00           O
ATOM    650  N   THR C  19       6.803   6.191 -16.070  1.00  1.00           N
ATOM    651  CA  THR C  19       6.499   6.126 -14.683  1.00  1.00           C
ATOM    652  CB  THR C  19       5.142   5.553 -14.385  1.00  1.00           C
ATOM    653  OG1 THR C  19       5.058   4.212 -14.847  1.00  1.00           O
ATOM    654  CG2 THR C  19       4.074   6.420 -15.073  1.00  1.00           C
ATOM    655  C   THR C  19       7.513   5.232 -14.074  1.00  1.00           C
ATOM    656  O   THR C  19       7.646   4.072 -14.456  1.00  1.00           O
ATOM    657  N   PHE C  20       8.278   5.775 -13.114  1.00  1.00           N
ATOM    658  CA  PHE C  20       9.254   4.966 -12.460  1.00  1.00           C
ATOM    659  CB  PHE C  20      10.666   5.586 -12.450  1.00  1.00           C
ATOM    660  CG  PHE C  20      11.599   4.655 -11.749  1.00  1.00           C
ATOM    661  CD1 PHE C  20      12.090   3.547 -12.402  1.00  1.00           C
ATOM    662  CD2 PHE C  20      11.997   4.891 -10.452  1.00  1.00           C
ATOM    663  CE1 PHE C  20      12.952   2.682 -11.770  1.00  1.00           C
ATOM    664  CE2 PHE C  20      12.861   4.029  -9.816  1.00  1.00           C
ATOM    665  CZ  PHE C  20      13.339   2.920 -10.474  1.00  1.00           C
ATOM    666  C   PHE C  20       8.804   4.868 -11.061  1.00  1.00           C
ATOM    667  O   PHE C  20       8.445   5.865 -10.437  1.00  1.00           O
ATOM    668  N   TYR C  21       8.789   3.643 -10.528  1.00  1.00           N
ATOM    669  CA  TYR C  21       8.327   3.564  -9.190  1.00  1.00           C
ATOM    670  CB  TYR C  21       7.030   2.747  -9.024  1.00  1.00           C
ATOM    671  CG  TYR C  21       5.962   3.309  -9.900  1.00  1.00           C
ATOM    672  CD1 TYR C  21       5.134   4.316  -9.458  1.00  1.00           C
ATOM    673  CD2 TYR C  21       5.790   2.822 -11.177  1.00  1.00           C
ATOM    674  CE1 TYR C  21       4.150   4.823 -10.277  1.00  1.00           C
ATOM    675  CE2 TYR C  21       4.809   3.325 -11.997  1.00  1.00           C
ATOM    676  CZ  TYR C  21       3.986   4.328 -11.548  1.00  1.00           C
ATOM    677  OH  TYR C  21       2.979   4.844 -12.391  1.00  1.00           O
ATOM    678  C   TYR C  21       9.347   2.818  -8.404  1.00  1.00           C
ATOM    679  O   TYR C  21       9.879   1.799  -8.841  1.00  1.00           O
ATOM    680  N   TYR C  22       9.664   3.347  -7.215  1.00  1.00           N
ATOM    681  CA  TYR C  22      10.472   2.647  -6.270  1.00  1.00           C
ATOM    682  CB  TYR C  22      11.635   3.491  -5.721  1.00  1.00           C
ATOM    683  CG  TYR C  22      12.350   2.688  -4.689  1.00  1.00           C
ATOM    684  CD1 TYR C  22      13.319   1.779  -5.049  1.00  1.00           C
ATOM    685  CD2 TYR C  22      12.045   2.847  -3.357  1.00  1.00           C
ATOM    686  CE1 TYR C  22      13.975   1.043  -4.091  1.00  1.00           C
ATOM    687  CE2 TYR C  22      12.699   2.113  -2.395  1.00  1.00           C
ATOM    688  CZ  TYR C  22      13.666   1.209  -2.763  1.00  1.00           C
ATOM    689  OH  TYR C  22      14.340   0.455  -1.780  1.00  1.00           O
ATOM    690  C   TYR C  22       9.498   2.479  -5.184  1.00  1.00           C
ATOM    691  O   TYR C  22       8.892   3.452  -4.738  1.00  1.00           O
ATOM    692  N   ASN C  23       9.284   1.246  -4.729  1.00  1.00           N
ATOM    693  CA  ASN C  23       8.179   1.216  -3.844  1.00  1.00           C
ATOM    694  CB  ASN C  23       6.942   0.542  -4.460  1.00  1.00           C
ATOM    695  CG  ASN C  23       6.434   1.407  -5.600  1.00  1.00           C
ATOM    696  OD1 ASN C  23       6.049   2.554  -5.394  1.00  1.00           O
ATOM    697  ND2 ASN C  23       6.429   0.847  -6.840  1.00  1.00           N
ATOM    698  C   ASN C  23       8.478   0.434  -2.640  1.00  1.00           C
ATOM    699  O   ASN C  23       9.393  -0.387  -2.598  1.00  1.00           O
ATOM    700  N   ASN C  24       7.677   0.721  -1.604  1.00  1.00           N
ATOM    701  CA  ASN C  24       7.800  -0.039  -0.420  1.00  1.00           C
ATOM    702  CB  ASN C  24       8.853   0.520   0.552  1.00  1.00           C
ATOM    703  CG  ASN C  24       8.964  -0.429   1.736  1.00  1.00           C
ATOM    704  OD1 ASN C  24       8.348  -0.220   2.779  1.00  1.00           O
ATOM    705  ND2 ASN C  24       9.766  -1.515   1.565  1.00  1.00           N
ATOM    706  C   ASN C  24       6.505  -0.034   0.279  1.00  1.00           C
ATOM    707  O   ASN C  24       5.868   1.004   0.451  1.00  1.00           O
ATOM    708  N   ARG C  25       6.076  -1.234   0.681  1.00  1.00           N
ATOM    709  CA  ARG C  25       4.894  -1.312   1.456  1.00  1.00           C
ATOM    710  CB  ARG C  25       3.666  -1.812   0.674  1.00  1.00           C
ATOM    711  CG  ARG C  25       3.190  -0.832  -0.400  1.00  1.00           C
ATOM    712  CD  ARG C  25       2.030  -1.363  -1.242  1.00  1.00           C
ATOM    713  NE  ARG C  25       2.526  -2.584  -1.935  1.00  1.00           N
ATOM    714  CZ  ARG C  25       3.229  -2.467  -3.100  1.00  1.00           C
ATOM    715  NH1 ARG C  25       3.452  -1.235  -3.643  1.00  1.00           N
ATOM    716  NH2 ARG C  25       3.717  -3.585  -3.712  1.00  1.00           N
ATOM    717  C   ARG C  25       5.186  -2.328   2.521  1.00  1.00           C
ATOM    718  O   ARG C  25       5.674  -3.416   2.223  1.00  1.00           O
ATOM    719  N   THR C  26       4.927  -1.994   3.804  1.00  1.00           N
ATOM    720  CA  THR C  26       5.153  -2.952   4.853  1.00  1.00           C
ATOM    721  CB  THR C  26       6.276  -2.581   5.775  1.00  1.00           C
ATOM    722  OG1 THR C  26       5.972  -1.377   6.463  1.00  1.00           O
ATOM    723  CG2 THR C  26       7.553  -2.397   4.934  1.00  1.00           C
ATOM    724  C   THR C  26       3.913  -3.007   5.643  1.00  1.00           C
ATOM    725  O   THR C  26       3.327  -1.983   5.990  1.00  1.00           O
ATOM    726  N   LEU C  27       3.470  -4.234   5.927  1.00  1.00           N
ATOM    727  CA  LEU C  27       2.253  -4.340   6.638  1.00  1.00           C
ATOM    728  CB  LEU C  27       1.185  -5.045   5.785  1.00  1.00           C
ATOM    729  CG  LEU C  27      -0.227  -4.993   6.373  1.00  1.00           C
ATOM    730  CD1 LEU C  27      -0.353  -5.795   7.678  1.00  1.00           C
ATOM    731  CD2 LEU C  27      -0.662  -3.529   6.503  1.00  1.00           C
ATOM    732  C   LEU C  27       2.534  -5.206   7.785  1.00  1.00           C
ATOM    733  O   LEU C  27       2.775  -6.403   7.636  1.00  1.00           O
ATOM    734  N   GLU C  28       2.523  -4.623   8.982  1.00  1.00           N
ATOM    735  CA  GLU C  28       2.757  -5.542  10.024  1.00  1.00           C
ATOM    736  CB  GLU C  28       3.995  -5.255  10.894  1.00  1.00           C
ATOM    737  CG  GLU C  28       5.311  -5.778  10.310  1.00  1.00           C
ATOM    738  CD  GLU C  28       5.764  -4.869   9.179  1.00  1.00           C
ATOM    739  OE1 GLU C  28       6.118  -3.693   9.464  1.00  1.00           O
ATOM    740  OE2 GLU C  28       5.769  -5.343   8.012  1.00  1.00           O
ATOM    741  C   GLU C  28       1.599  -5.547  10.916  1.00  1.00           C
ATOM    742  O   GLU C  28       1.233  -4.537  11.513  1.00  1.00           O
ATOM    743  N   SER C  29       0.971  -6.720  11.002  1.00  1.00           N
ATOM    744  CA  SER C  29      -0.055  -6.824  11.960  1.00  1.00           C
ATOM    745  CB  SER C  29      -1.309  -7.548  11.439  1.00  1.00           C
ATOM    746  OG  SER C  29      -2.293  -7.615  12.459  1.00  1.00           O
ATOM    747  C   SER C  29       0.572  -7.681  13.020  1.00  1.00           C
ATOM    748  O   SER C  29       0.702  -8.891  12.842  1.00  1.00           O
ATOM    749  N   THR C  30       0.992  -7.077  14.153  1.00  1.00           N
ATOM    750  CA  THR C  30       1.662  -7.840  15.174  1.00  1.00           C
ATOM    751  CB  THR C  30       2.937  -7.208  15.656  1.00  1.00           C
ATOM    752  OG1 THR C  30       2.670  -5.962  16.284  1.00  1.00           O
ATOM    753  CG2 THR C  30       3.856  -7.001  14.441  1.00  1.00           C
ATOM    754  C   THR C  30       0.740  -7.926  16.327  1.00  1.00           C
ATOM    755  O   THR C  30       0.135  -6.936  16.734  1.00  1.00           O
ATOM    756  N   TRP C  31       0.594  -9.143  16.866  1.00  1.00           N
ATOM    757  CA  TRP C  31      -0.273  -9.310  17.981  1.00  1.00           C
ATOM    758  CB  TRP C  31      -1.215 -10.516  17.815  1.00  1.00           C
ATOM    759  CG  TRP C  31      -2.120 -10.771  18.992  1.00  1.00           C
ATOM    760  CD2 TRP C  31      -3.270  -9.973  19.313  1.00  1.00           C
ATOM    761  CD1 TRP C  31      -2.031 -11.728  19.960  1.00  1.00           C
ATOM    762  NE1 TRP C  31      -3.060 -11.584  20.859  1.00  1.00           N
ATOM    763  CE2 TRP C  31      -3.828 -10.505  20.475  1.00  1.00           C
ATOM    764  CE3 TRP C  31      -3.813  -8.886  18.692  1.00  1.00           C
ATOM    765  CZ2 TRP C  31      -4.944  -9.954  21.036  1.00  1.00           C
ATOM    766  CZ3 TRP C  31      -4.939  -8.334  19.260  1.00  1.00           C
ATOM    767  CH2 TRP C  31      -5.494  -8.859  20.409  1.00  1.00           C
ATOM    768  C   TRP C  31       0.608  -9.553  19.198  1.00  1.00           C
ATOM    769  O   TRP C  31       0.053  -9.618  20.328  1.00  1.00           O
ATOM    770  OXT TRP C  31       1.848  -9.674  19.013  1.00  1.00           O
TER     771      TRP C  31 
ATOM    772  N   MET D   1     -10.309  -1.190  20.204  1.00  1.00           N
ATOM    773  CA  MET D   1     -10.083  -2.540  19.635  1.00  1.00           C
ATOM    774  CB  MET D   1     -11.217  -3.505  20.049  1.00  1.00           C
ATOM    775  CG  MET D   1     -12.596  -3.171  19.470  1.00  1.00           C
ATOM    776  SD  MET D   1     -13.895  -4.398  19.810  1.00  1.00           S
ATOM    777  CE  MET D   1     -14.208  -3.854  21.515  1.00  1.00           C
ATOM    778  C   MET D   1     -10.003  -2.489  18.155  1.00  1.00           C
ATOM    779  O   MET D   1      -9.035  -2.980  17.575  1.00  1.00           O
ATOM    780  N   GLY D   2     -11.024  -1.887  17.513  1.00  1.00           N
ATOM    781  CA  GLY D   2     -10.990  -1.794  16.090  1.00  1.00           C
ATOM    782  C   GLY D   2      -9.737  -1.044  15.792  1.00  1.00           C
ATOM    783  O   GLY D   2      -9.646   0.160  16.021  1.00  1.00           O
ATOM    784  N   ALA D   3      -8.727  -1.764  15.272  1.00  1.00           N
ATOM    785  CA  ALA D   3      -7.474  -1.130  15.012  1.00  1.00           C
ATOM    786  CB  ALA D   3      -6.255  -1.968  15.438  1.00  1.00           C
ATOM    787  C   ALA D   3      -7.386  -0.947  13.534  1.00  1.00           C
ATOM    788  O   ALA D   3      -7.669  -1.866  12.767  1.00  1.00           O
ATOM    789  N   THR D   4      -7.017   0.270  13.090  1.00  1.00           N
ATOM    790  CA  THR D   4      -6.899   0.502  11.682  1.00  1.00           C
ATOM    791  CB  THR D   4      -8.030   1.313  11.117  1.00  1.00           C
ATOM    792  OG1 THR D   4      -9.270   0.659  11.340  1.00  1.00           O
ATOM    793  CG2 THR D   4      -7.800   1.510   9.609  1.00  1.00           C
ATOM    794  C   THR D   4      -5.680   1.291  11.471  1.00  1.00           C
ATOM    795  O   THR D   4      -5.290   2.112  12.298  1.00  1.00           O
ATOM    796  N   ALA D   5      -5.026   1.023  10.339  1.00  1.00           N
ATOM    797  CA  ALA D   5      -3.899   1.813  10.018  1.00  1.00           C
ATOM    798  CB  ALA D   5      -2.564   1.215  10.499  1.00  1.00           C
ATOM    799  C   ALA D   5      -3.852   1.859   8.547  1.00  1.00           C
ATOM    800  O   ALA D   5      -4.119   0.863   7.877  1.00  1.00           O
ATOM    801  N   VAL D   6      -3.531   3.032   7.992  1.00  1.00           N
ATOM    802  CA  VAL D   6      -3.464   3.005   6.576  1.00  1.00           C
ATOM    803  CB  VAL D   6      -4.721   3.459   5.893  1.00  1.00           C
ATOM    804  CG1 VAL D   6      -4.473   3.450   4.374  1.00  1.00           C
ATOM    805  CG2 VAL D   6      -5.878   2.543   6.331  1.00  1.00           C
ATOM    806  C   VAL D   6      -2.354   3.903   6.123  1.00  1.00           C
ATOM    807  O   VAL D   6      -2.130   4.967   6.695  1.00  1.00           O
ATOM    808  N   SER D   7      -1.609   3.463   5.084  1.00  1.00           N
ATOM    809  CA  SER D   7      -0.588   4.268   4.471  1.00  1.00           C
ATOM    810  CB  SER D   7       0.838   3.716   4.588  1.00  1.00           C
ATOM    811  OG  SER D   7       1.318   3.881   5.913  1.00  1.00           O
ATOM    812  C   SER D   7      -0.934   4.291   3.038  1.00  1.00           C
ATOM    813  O   SER D   7      -1.288   3.262   2.464  1.00  1.00           O
ATOM    814  N   GLU D   8      -0.863   5.467   2.399  1.00  1.00           N
ATOM    815  CA  GLU D   8      -1.312   5.320   1.066  1.00  1.00           C
ATOM    816  CB  GLU D   8      -2.834   5.461   0.903  1.00  1.00           C
ATOM    817  CG  GLU D   8      -3.344   5.041  -0.477  1.00  1.00           C
ATOM    818  CD  GLU D   8      -4.853   5.220  -0.489  1.00  1.00           C
ATOM    819  OE1 GLU D   8      -5.409   5.573   0.585  1.00  1.00           O
ATOM    820  OE2 GLU D   8      -5.472   5.009  -1.567  1.00  1.00           O
ATOM    821  C   GLU D   8      -0.663   6.273   0.132  1.00  1.00           C
ATOM    822  O   GLU D   8      -0.088   7.286   0.526  1.00  1.00           O
ATOM    823  N   TRP D   9      -0.741   5.901  -1.162  1.00  1.00           N
ATOM    824  CA  TRP D   9      -0.212   6.667  -2.243  1.00  1.00           C
ATOM    825  CB  TRP D   9       0.995   5.939  -2.857  1.00  1.00           C
ATOM    826  CG  TRP D   9       1.838   6.714  -3.834  1.00  1.00           C
ATOM    827  CD2 TRP D   9       1.501   6.895  -5.213  1.00  1.00           C
ATOM    828  CD1 TRP D   9       3.030   7.345  -3.636  1.00  1.00           C
ATOM    829  NE1 TRP D   9       3.465   7.899  -4.816  1.00  1.00           N
ATOM    830  CE2 TRP D   9       2.531   7.630  -5.793  1.00  1.00           C
ATOM    831  CE3 TRP D   9       0.428   6.467  -5.938  1.00  1.00           C
ATOM    832  CZ2 TRP D   9       2.508   7.947  -7.119  1.00  1.00           C
ATOM    833  CZ3 TRP D   9       0.396   6.812  -7.268  1.00  1.00           C
ATOM    834  CH2 TRP D   9       1.415   7.538  -7.850  1.00  1.00           C
ATOM    835  C   TRP D   9      -1.296   6.734  -3.248  1.00  1.00           C
ATOM    836  O   TRP D   9      -1.703   5.715  -3.806  1.00  1.00           O
ATOM    837  N   THR D  10      -1.816   7.944  -3.494  1.00  1.00           N
ATOM    838  CA  THR D  10      -2.858   8.009  -4.461  1.00  1.00           C
ATOM    839  CB  THR D  10      -4.196   8.363  -3.874  1.00  1.00           C
ATOM    840  OG1 THR D  10      -4.587   7.395  -2.911  1.00  1.00           O
ATOM    841  CG2 THR D  10      -5.235   8.445  -5.006  1.00  1.00           C
ATOM    842  C   THR D  10      -2.515   9.088  -5.447  1.00  1.00           C
ATOM    843  O   THR D  10      -2.435  10.260  -5.081  1.00  1.00           O
ATOM    844  N   GLU D  11      -2.277   8.723  -6.728  1.00  1.00           N
ATOM    845  CA  GLU D  11      -2.086   9.745  -7.721  1.00  1.00           C
ATOM    846  CB  GLU D  11      -0.688   9.773  -8.355  1.00  1.00           C
ATOM    847  CG  GLU D  11       0.346  10.249  -7.330  1.00  1.00           C
ATOM    848  CD  GLU D  11       1.653  10.605  -8.021  1.00  1.00           C
ATOM    849  OE1 GLU D  11       1.674  10.732  -9.274  1.00  1.00           O
ATOM    850  OE2 GLU D  11       2.661  10.746  -7.279  1.00  1.00           O
ATOM    851  C   GLU D  11      -3.153   9.541  -8.755  1.00  1.00           C
ATOM    852  O   GLU D  11      -3.018   8.710  -9.651  1.00  1.00           O
ATOM    853  N   TYR D  12      -4.265  10.307  -8.628  1.00  1.00           N
ATOM    854  CA  TYR D  12      -5.362  10.262  -9.560  1.00  1.00           C
ATOM    855  CB  TYR D  12      -6.688  10.806  -9.002  1.00  1.00           C
ATOM    856  CG  TYR D  12      -7.727  10.644 -10.060  1.00  1.00           C
ATOM    857  CD1 TYR D  12      -8.392   9.447 -10.198  1.00  1.00           C
ATOM    858  CD2 TYR D  12      -8.036  11.679 -10.913  1.00  1.00           C
ATOM    859  CE1 TYR D  12      -9.353   9.282 -11.166  1.00  1.00           C
ATOM    860  CE2 TYR D  12      -8.998  11.519 -11.884  1.00  1.00           C
ATOM    861  CZ  TYR D  12      -9.658  10.321 -12.010  1.00  1.00           C
ATOM    862  OH  TYR D  12     -10.645  10.157 -13.004  1.00  1.00           O
ATOM    863  C   TYR D  12      -4.921  11.166 -10.626  1.00  1.00           C
ATOM    864  O   TYR D  12      -4.395  12.241 -10.342  1.00  1.00           O
ATOM    865  N   LYS D  13      -5.088  10.776 -11.892  1.00  1.00           N
ATOM    866  CA  LYS D  13      -4.421  11.697 -12.728  1.00  1.00           C
ATOM    867  CB  LYS D  13      -2.938  11.349 -12.907  1.00  1.00           C
ATOM    868  CG  LYS D  13      -2.748  10.064 -13.714  1.00  1.00           C
ATOM    869  CD  LYS D  13      -1.286   9.679 -13.935  1.00  1.00           C
ATOM    870  CE  LYS D  13      -0.721   8.819 -12.802  1.00  1.00           C
ATOM    871  NZ  LYS D  13       0.691   8.477 -13.083  1.00  1.00           N
ATOM    872  C   LYS D  13      -4.961  11.752 -14.089  1.00  1.00           C
ATOM    873  O   LYS D  13      -5.889  11.046 -14.485  1.00  1.00           O
ATOM    874  N   THR D  14      -4.342  12.685 -14.817  1.00  1.00           N
ATOM    875  CA  THR D  14      -4.573  12.906 -16.190  1.00  1.00           C
ATOM    876  CB  THR D  14      -4.943  14.321 -16.505  1.00  1.00           C
ATOM    877  OG1 THR D  14      -6.108  14.688 -15.780  1.00  1.00           O
ATOM    878  CG2 THR D  14      -5.194  14.450 -18.018  1.00  1.00           C
ATOM    879  C   THR D  14      -3.257  12.603 -16.870  1.00  1.00           C
ATOM    880  O   THR D  14      -2.848  11.447 -16.962  1.00  1.00           O
ATOM    881  N   ALA D  15      -2.565  13.656 -17.362  1.00  1.00           N
ATOM    882  CA  ALA D  15      -1.392  13.537 -18.192  1.00  1.00           C
ATOM    883  CB  ALA D  15      -0.956  14.893 -18.776  1.00  1.00           C
ATOM    884  C   ALA D  15      -0.158  12.904 -17.609  1.00  1.00           C
ATOM    885  O   ALA D  15       0.320  11.922 -18.175  1.00  1.00           O
ATOM    886  N   ASP D  16       0.358  13.386 -16.455  1.00  1.00           N
ATOM    887  CA  ASP D  16       1.597  12.884 -15.895  1.00  1.00           C
ATOM    888  CB  ASP D  16       1.421  11.623 -15.030  1.00  1.00           C
ATOM    889  CG  ASP D  16       0.805  12.053 -13.706  1.00  1.00           C
ATOM    890  OD1 ASP D  16       0.441  13.254 -13.577  1.00  1.00           O
ATOM    891  OD2 ASP D  16       0.701  11.186 -12.798  1.00  1.00           O
ATOM    892  C   ASP D  16       2.645  12.629 -16.940  1.00  1.00           C
ATOM    893  O   ASP D  16       2.734  11.533 -17.491  1.00  1.00           O
ATOM    894  N   GLY D  17       3.464  13.657 -17.248  1.00  1.00           N
ATOM    895  CA  GLY D  17       4.528  13.509 -18.205  1.00  1.00           C
ATOM    896  C   GLY D  17       5.561  12.692 -17.505  1.00  1.00           C
ATOM    897  O   GLY D  17       5.222  11.696 -16.867  1.00  1.00           O
ATOM    898  N   LYS D  18       6.853  13.055 -17.628  1.00  1.00           N
ATOM    899  CA  LYS D  18       7.831  12.258 -16.947  1.00  1.00           C
ATOM    900  CB  LYS D  18       9.286  12.723 -17.135  1.00  1.00           C
ATOM    901  CG  LYS D  18       9.823  12.498 -18.549  1.00  1.00           C
ATOM    902  CD  LYS D  18      11.186  13.151 -18.777  1.00  1.00           C
ATOM    903  CE  LYS D  18      11.179  14.669 -18.594  1.00  1.00           C
ATOM    904  NZ  LYS D  18      12.567  15.162 -18.481  1.00  1.00           N
ATOM    905  C   LYS D  18       7.511  12.299 -15.504  1.00  1.00           C
ATOM    906  O   LYS D  18       7.275  13.358 -14.928  1.00  1.00           O
ATOM    907  N   THR D  19       7.430  11.104 -14.902  1.00  1.00           N
ATOM    908  CA  THR D  19       7.140  11.052 -13.512  1.00  1.00           C
ATOM    909  CB  THR D  19       5.746  10.581 -13.230  1.00  1.00           C
ATOM    910  OG1 THR D  19       5.576   9.247 -13.685  1.00  1.00           O
ATOM    911  CG2 THR D  19       4.770  11.511 -13.973  1.00  1.00           C
ATOM    912  C   THR D  19       8.087  10.089 -12.901  1.00  1.00           C
ATOM    913  O   THR D  19       8.170   8.931 -13.305  1.00  1.00           O
ATOM    914  N   PHE D  20       8.854  10.570 -11.913  1.00  1.00           N
ATOM    915  CA  PHE D  20       9.745   9.701 -11.226  1.00  1.00           C
ATOM    916  CB  PHE D  20      11.218  10.146 -11.265  1.00  1.00           C
ATOM    917  CG  PHE D  20      11.727   9.849 -12.635  1.00  1.00           C
ATOM    918  CD1 PHE D  20      11.550  10.739 -13.670  1.00  1.00           C
ATOM    919  CD2 PHE D  20      12.378   8.664 -12.882  1.00  1.00           C
ATOM    920  CE1 PHE D  20      12.023  10.449 -14.928  1.00  1.00           C
ATOM    921  CE2 PHE D  20      12.852   8.368 -14.138  1.00  1.00           C
ATOM    922  CZ  PHE D  20      12.674   9.261 -15.165  1.00  1.00           C
ATOM    923  C   PHE D  20       9.287   9.690  -9.823  1.00  1.00           C
ATOM    924  O   PHE D  20       9.233  10.731  -9.169  1.00  1.00           O
ATOM    925  N   TYR D  21       8.919   8.500  -9.324  1.00  1.00           N
ATOM    926  CA  TYR D  21       8.440   8.502  -7.986  1.00  1.00           C
ATOM    927  CB  TYR D  21       7.004   7.977  -7.823  1.00  1.00           C
ATOM    928  CG  TYR D  21       6.119   8.835  -8.657  1.00  1.00           C
ATOM    929  CD1 TYR D  21       5.628  10.028  -8.177  1.00  1.00           C
ATOM    930  CD2 TYR D  21       5.798   8.444  -9.936  1.00  1.00           C
ATOM    931  CE1 TYR D  21       4.818  10.809  -8.967  1.00  1.00           C
ATOM    932  CE2 TYR D  21       4.988   9.223 -10.726  1.00  1.00           C
ATOM    933  CZ  TYR D  21       4.493  10.408 -10.239  1.00  1.00           C
ATOM    934  OH  TYR D  21       3.662  11.212 -11.048  1.00  1.00           O
ATOM    935  C   TYR D  21       9.304   7.596  -7.180  1.00  1.00           C
ATOM    936  O   TYR D  21       9.521   6.436  -7.528  1.00  1.00           O
ATOM    937  N   TYR D  22       9.833   8.132  -6.071  1.00  1.00           N
ATOM    938  CA  TYR D  22      10.581   7.352  -5.133  1.00  1.00           C
ATOM    939  CB  TYR D  22      11.920   8.016  -4.750  1.00  1.00           C
ATOM    940  CG  TYR D  22      12.526   7.282  -3.603  1.00  1.00           C
ATOM    941  CD1 TYR D  22      13.168   6.080  -3.789  1.00  1.00           C
ATOM    942  CD2 TYR D  22      12.465   7.819  -2.338  1.00  1.00           C
ATOM    943  CE1 TYR D  22      13.728   5.420  -2.721  1.00  1.00           C
ATOM    944  CE2 TYR D  22      13.022   7.164  -1.267  1.00  1.00           C
ATOM    945  CZ  TYR D  22      13.654   5.961  -1.459  1.00  1.00           C
ATOM    946  OH  TYR D  22      14.228   5.283  -0.362  1.00  1.00           O
ATOM    947  C   TYR D  22       9.708   7.341  -3.950  1.00  1.00           C
ATOM    948  O   TYR D  22       9.469   8.380  -3.339  1.00  1.00           O
ATOM    949  N   ASN D  23       9.176   6.166  -3.588  1.00  1.00           N
ATOM    950  CA  ASN D  23       8.236   6.324  -2.540  1.00  1.00           C
ATOM    951  CB  ASN D  23       6.777   6.381  -3.020  1.00  1.00           C
ATOM    952  CG  ASN D  23       6.445   5.083  -3.735  1.00  1.00           C
ATOM    953  OD1 ASN D  23       6.327   4.022  -3.124  1.00  1.00           O
ATOM    954  ND2 ASN D  23       6.280   5.183  -5.079  1.00  1.00           N
ATOM    955  C   ASN D  23       8.321   5.267  -1.525  1.00  1.00           C
ATOM    956  O   ASN D  23       8.840   4.178  -1.757  1.00  1.00           O
ATOM    957  N   ASN D  24       7.808   5.615  -0.332  1.00  1.00           N
ATOM    958  CA  ASN D  24       7.806   4.655   0.710  1.00  1.00           C
ATOM    959  CB  ASN D  24       8.984   4.792   1.689  1.00  1.00           C
ATOM    960  CG  ASN D  24      10.232   4.311   0.968  1.00  1.00           C
ATOM    961  OD1 ASN D  24      10.976   5.103   0.393  1.00  1.00           O
ATOM    962  ND2 ASN D  24      10.469   2.972   0.997  1.00  1.00           N
ATOM    963  C   ASN D  24       6.568   4.765   1.497  1.00  1.00           C
ATOM    964  O   ASN D  24       6.055   5.854   1.752  1.00  1.00           O
ATOM    965  N   ARG D  25       6.046   3.597   1.890  1.00  1.00           N
ATOM    966  CA  ARG D  25       4.892   3.613   2.713  1.00  1.00           C
ATOM    967  CB  ARG D  25       3.591   3.348   1.940  1.00  1.00           C
ATOM    968  CG  ARG D  25       3.254   4.491   0.981  1.00  1.00           C
ATOM    969  CD  ARG D  25       2.061   4.203   0.073  1.00  1.00           C
ATOM    970  NE  ARG D  25       2.434   3.017  -0.746  1.00  1.00           N
ATOM    971  CZ  ARG D  25       3.266   3.172  -1.815  1.00  1.00           C
ATOM    972  NH1 ARG D  25       3.765   4.407  -2.111  1.00  1.00           N
ATOM    973  NH2 ARG D  25       3.612   2.090  -2.574  1.00  1.00           N
ATOM    974  C   ARG D  25       5.070   2.539   3.754  1.00  1.00           C
ATOM    975  O   ARG D  25       5.445   1.416   3.424  1.00  1.00           O
ATOM    976  N   THR D  26       4.827   2.854   5.050  1.00  1.00           N
ATOM    977  CA  THR D  26       4.993   1.861   6.084  1.00  1.00           C
ATOM    978  CB  THR D  26       6.214   2.058   6.930  1.00  1.00           C
ATOM    979  OG1 THR D  26       7.386   1.971   6.135  1.00  1.00           O
ATOM    980  CG2 THR D  26       6.223   0.983   8.029  1.00  1.00           C
ATOM    981  C   THR D  26       3.831   1.902   7.015  1.00  1.00           C
ATOM    982  O   THR D  26       3.288   2.965   7.316  1.00  1.00           O
ATOM    983  N   LEU D  27       3.420   0.713   7.496  1.00  1.00           N
ATOM    984  CA  LEU D  27       2.332   0.634   8.418  1.00  1.00           C
ATOM    985  CB  LEU D  27       1.078  -0.062   7.850  1.00  1.00           C
ATOM    986  CG  LEU D  27       0.377   0.721   6.722  1.00  1.00           C
ATOM    987  CD1 LEU D  27      -0.250   2.018   7.251  1.00  1.00           C
ATOM    988  CD2 LEU D  27       1.320   0.965   5.536  1.00  1.00           C
ATOM    989  C   LEU D  27       2.772  -0.165   9.565  1.00  1.00           C
ATOM    990  O   LEU D  27       3.503  -1.144   9.430  1.00  1.00           O
ATOM    991  N   GLU D  28       2.356   0.273  10.754  1.00  1.00           N
ATOM    992  CA  GLU D  28       2.655  -0.541  11.869  1.00  1.00           C
ATOM    993  CB  GLU D  28       3.610   0.095  12.899  1.00  1.00           C
ATOM    994  CG  GLU D  28       5.045   0.337  12.432  1.00  1.00           C
ATOM    995  CD  GLU D  28       5.794   0.929  13.622  1.00  1.00           C
ATOM    996  OE1 GLU D  28       5.239   0.873  14.752  1.00  1.00           O
ATOM    997  OE2 GLU D  28       6.929   1.438  13.422  1.00  1.00           O
ATOM    998  C   GLU D  28       1.385  -0.669  12.607  1.00  1.00           C
ATOM    999  O   GLU D  28       0.736   0.322  12.936  1.00  1.00           O
ATOM   1000  N   SER D  29       0.978  -1.911  12.863  1.00  1.00           N
ATOM   1001  CA  SER D  29      -0.151  -2.040  13.707  1.00  1.00           C
ATOM   1002  CB  SER D  29      -1.305  -2.841  13.077  1.00  1.00           C
ATOM   1003  OG  SER D  29      -1.821  -2.153  11.947  1.00  1.00           O
ATOM   1004  C   SER D  29       0.385  -2.841  14.856  1.00  1.00           C
ATOM   1005  O   SER D  29       0.848  -3.963  14.662  1.00  1.00           O
ATOM   1006  N   THR D  30       0.359  -2.289  16.086  1.00  1.00           N
ATOM   1007  CA  THR D  30       0.931  -3.028  17.179  1.00  1.00           C
ATOM   1008  CB  THR D  30       2.175  -2.399  17.743  1.00  1.00           C
ATOM   1009  OG1 THR D  30       3.165  -2.279  16.732  1.00  1.00           O
ATOM   1010  CG2 THR D  30       2.705  -3.275  18.890  1.00  1.00           C
ATOM   1011  C   THR D  30      -0.077  -3.089  18.279  1.00  1.00           C
ATOM   1012  O   THR D  30      -0.956  -2.236  18.394  1.00  1.00           O
ATOM   1013  N   TRP D  31       0.028  -4.146  19.105  1.00  1.00           N
ATOM   1014  CA  TRP D  31      -0.832  -4.346  20.230  1.00  1.00           C
ATOM   1015  CB  TRP D  31      -0.766  -5.808  20.720  1.00  1.00           C
ATOM   1016  CG  TRP D  31       0.638  -6.287  21.020  1.00  1.00           C
ATOM   1017  CD2 TRP D  31       1.193  -6.463  22.334  1.00  1.00           C
ATOM   1018  CD1 TRP D  31       1.610  -6.665  20.140  1.00  1.00           C
ATOM   1019  NE1 TRP D  31       2.747  -7.032  20.819  1.00  1.00           N
ATOM   1020  CE2 TRP D  31       2.501  -6.922  22.171  1.00  1.00           C
ATOM   1021  CE3 TRP D  31       0.655  -6.278  23.577  1.00  1.00           C
ATOM   1022  CZ2 TRP D  31       3.292  -7.191  23.251  1.00  1.00           C
ATOM   1023  CZ3 TRP D  31       1.463  -6.534  24.662  1.00  1.00           C
ATOM   1024  CH2 TRP D  31       2.756  -6.981  24.501  1.00  1.00           C
ATOM   1025  C   TRP D  31      -0.359  -3.399  21.328  1.00  1.00           C
ATOM   1026  O   TRP D  31      -0.313  -2.166  21.069  1.00  1.00           O
ATOM   1027  OXT TRP D  31      -0.041  -3.888  22.442  1.00  1.00           O
TER    1028      TRP D  31 
ATOM   1029  N   MET E   1     -10.674   3.512  21.455  1.00  1.00           N
ATOM   1030  CA  MET E   1     -10.914   2.557  20.348  1.00  1.00           C
ATOM   1031  CB  MET E   1     -12.150   1.687  20.651  1.00  1.00           C
ATOM   1032  CG  MET E   1     -11.987   0.793  21.885  1.00  1.00           C
ATOM   1033  SD  MET E   1     -13.471  -0.154  22.343  1.00  1.00           S
ATOM   1034  CE  MET E   1     -14.405   1.268  22.981  1.00  1.00           C
ATOM   1035  C   MET E   1     -11.170   3.321  19.091  1.00  1.00           C
ATOM   1036  O   MET E   1     -11.101   4.550  19.078  1.00  1.00           O
ATOM   1037  N   GLY E   2     -11.456   2.606  17.987  1.00  1.00           N
ATOM   1038  CA  GLY E   2     -11.718   3.286  16.755  1.00  1.00           C
ATOM   1039  C   GLY E   2     -10.433   3.899  16.310  1.00  1.00           C
ATOM   1040  O   GLY E   2     -10.427   4.924  15.631  1.00  1.00           O
ATOM   1041  N   ALA E   3      -9.296   3.281  16.681  1.00  1.00           N
ATOM   1042  CA  ALA E   3      -8.041   3.883  16.342  1.00  1.00           C
ATOM   1043  CB  ALA E   3      -6.820   3.123  16.892  1.00  1.00           C
ATOM   1044  C   ALA E   3      -7.909   3.961  14.856  1.00  1.00           C
ATOM   1045  O   ALA E   3      -8.134   2.983  14.145  1.00  1.00           O
ATOM   1046  N   THR E   4      -7.560   5.163  14.351  1.00  1.00           N
ATOM   1047  CA  THR E   4      -7.314   5.344  12.948  1.00  1.00           C
ATOM   1048  CB  THR E   4      -8.445   5.993  12.204  1.00  1.00           C
ATOM   1049  OG1 THR E   4      -9.632   5.227  12.342  1.00  1.00           O
ATOM   1050  CG2 THR E   4      -8.056   6.089  10.718  1.00  1.00           C
ATOM   1051  C   THR E   4      -6.139   6.253  12.845  1.00  1.00           C
ATOM   1052  O   THR E   4      -6.089   7.294  13.498  1.00  1.00           O
ATOM   1053  N   ALA E   5      -5.148   5.863  12.026  1.00  1.00           N
ATOM   1054  CA  ALA E   5      -4.007   6.699  11.828  1.00  1.00           C
ATOM   1055  CB  ALA E   5      -2.721   6.159  12.477  1.00  1.00           C
ATOM   1056  C   ALA E   5      -3.776   6.709  10.362  1.00  1.00           C
ATOM   1057  O   ALA E   5      -3.985   5.697   9.693  1.00  1.00           O
ATOM   1058  N   VAL E   6      -3.362   7.860   9.807  1.00  1.00           N
ATOM   1059  CA  VAL E   6      -3.171   7.818   8.395  1.00  1.00           C
ATOM   1060  CB  VAL E   6      -4.379   8.274   7.624  1.00  1.00           C
ATOM   1061  CG1 VAL E   6      -4.063   8.206   6.120  1.00  1.00           C
ATOM   1062  CG2 VAL E   6      -5.586   7.426   8.054  1.00  1.00           C
ATOM   1063  C   VAL E   6      -2.054   8.720   7.996  1.00  1.00           C
ATOM   1064  O   VAL E   6      -1.787   9.744   8.624  1.00  1.00           O
ATOM   1065  N   SER E   7      -1.356   8.318   6.919  1.00  1.00           N
ATOM   1066  CA  SER E   7      -0.355   9.121   6.291  1.00  1.00           C
ATOM   1067  CB  SER E   7       1.050   8.498   6.305  1.00  1.00           C
ATOM   1068  OG  SER E   7       1.061   7.306   5.534  1.00  1.00           O
ATOM   1069  C   SER E   7      -0.808   9.144   4.881  1.00  1.00           C
ATOM   1070  O   SER E   7      -1.212   8.110   4.350  1.00  1.00           O
ATOM   1071  N   GLU E   8      -0.793  10.308   4.212  1.00  1.00           N
ATOM   1072  CA  GLU E   8      -1.364  10.158   2.919  1.00  1.00           C
ATOM   1073  CB  GLU E   8      -2.897  10.246   2.937  1.00  1.00           C
ATOM   1074  CG  GLU E   8      -3.563   9.822   1.631  1.00  1.00           C
ATOM   1075  CD  GLU E   8      -5.065   9.888   1.855  1.00  1.00           C
ATOM   1076  OE1 GLU E   8      -5.472  10.280   2.981  1.00  1.00           O
ATOM   1077  OE2 GLU E   8      -5.824   9.545   0.910  1.00  1.00           O
ATOM   1078  C   GLU E   8      -0.862  11.177   1.961  1.00  1.00           C
ATOM   1079  O   GLU E   8      -0.502  12.295   2.331  1.00  1.00           O
ATOM   1080  N   TRP E   9      -0.816  10.771   0.679  1.00  1.00           N
ATOM   1081  CA  TRP E   9      -0.434  11.664  -0.369  1.00  1.00           C
ATOM   1082  CB  TRP E   9       0.876  11.261  -1.069  1.00  1.00           C
ATOM   1083  CG  TRP E   9       1.281  12.205  -2.175  1.00  1.00           C
ATOM   1084  CD2 TRP E   9       1.945  13.459  -1.951  1.00  1.00           C
ATOM   1085  CD1 TRP E   9       1.099  12.096  -3.520  1.00  1.00           C
ATOM   1086  NE1 TRP E   9       1.609  13.207  -4.152  1.00  1.00           N
ATOM   1087  CE2 TRP E   9       2.130  14.053  -3.198  1.00  1.00           C
ATOM   1088  CE3 TRP E   9       2.360  14.066  -0.800  1.00  1.00           C
ATOM   1089  CZ2 TRP E   9       2.737  15.273  -3.314  1.00  1.00           C
ATOM   1090  CZ3 TRP E   9       2.973  15.293  -0.920  1.00  1.00           C
ATOM   1091  CH2 TRP E   9       3.157  15.884  -2.153  1.00  1.00           C
ATOM   1092  C   TRP E   9      -1.527  11.638  -1.376  1.00  1.00           C
ATOM   1093  O   TRP E   9      -1.826  10.593  -1.952  1.00  1.00           O
ATOM   1094  N   THR E  10      -2.179  12.797  -1.600  1.00  1.00           N
ATOM   1095  CA  THR E  10      -3.200  12.818  -2.599  1.00  1.00           C
ATOM   1096  CB  THR E  10      -4.590  13.048  -2.072  1.00  1.00           C
ATOM   1097  OG1 THR E  10      -5.534  12.883  -3.119  1.00  1.00           O
ATOM   1098  CG2 THR E  10      -4.696  14.457  -1.467  1.00  1.00           C
ATOM   1099  C   THR E  10      -2.862  13.888  -3.588  1.00  1.00           C
ATOM   1100  O   THR E  10      -2.683  15.053  -3.230  1.00  1.00           O
ATOM   1101  N   GLU E  11      -2.730  13.506  -4.873  1.00  1.00           N
ATOM   1102  CA  GLU E  11      -2.474  14.478  -5.896  1.00  1.00           C
ATOM   1103  CB  GLU E  11      -1.124  14.305  -6.611  1.00  1.00           C
ATOM   1104  CG  GLU E  11       0.070  14.833  -5.810  1.00  1.00           C
ATOM   1105  CD  GLU E  11       0.043  16.353  -5.908  1.00  1.00           C
ATOM   1106  OE1 GLU E  11      -1.023  16.949  -5.600  1.00  1.00           O
ATOM   1107  OE2 GLU E  11       1.093  16.938  -6.289  1.00  1.00           O
ATOM   1108  C   GLU E  11      -3.535  14.304  -6.918  1.00  1.00           C
ATOM   1109  O   GLU E  11      -3.696  13.232  -7.499  1.00  1.00           O
ATOM   1110  N   TYR E  12      -4.298  15.381  -7.149  1.00  1.00           N
ATOM   1111  CA  TYR E  12      -5.298  15.355  -8.162  1.00  1.00           C
ATOM   1112  CB  TYR E  12      -6.637  15.946  -7.691  1.00  1.00           C
ATOM   1113  CG  TYR E  12      -6.334  17.266  -7.070  1.00  1.00           C
ATOM   1114  CD1 TYR E  12      -5.935  17.317  -5.754  1.00  1.00           C
ATOM   1115  CD2 TYR E  12      -6.430  18.438  -7.786  1.00  1.00           C
ATOM   1116  CE1 TYR E  12      -5.642  18.516  -5.150  1.00  1.00           C
ATOM   1117  CE2 TYR E  12      -6.138  19.641  -7.187  1.00  1.00           C
ATOM   1118  CZ  TYR E  12      -5.744  19.681  -5.870  1.00  1.00           C
ATOM   1119  OH  TYR E  12      -5.444  20.918  -5.261  1.00  1.00           O
ATOM   1120  C   TYR E  12      -4.707  16.189  -9.251  1.00  1.00           C
ATOM   1121  O   TYR E  12      -4.253  17.305  -9.004  1.00  1.00           O
ATOM   1122  N   LYS E  13      -4.644  15.663 -10.491  1.00  1.00           N
ATOM   1123  CA  LYS E  13      -3.925  16.442 -11.454  1.00  1.00           C
ATOM   1124  CB  LYS E  13      -2.584  15.803 -11.844  1.00  1.00           C
ATOM   1125  CG  LYS E  13      -1.712  15.373 -10.663  1.00  1.00           C
ATOM   1126  CD  LYS E  13      -0.577  14.435 -11.083  1.00  1.00           C
ATOM   1127  CE  LYS E  13       0.019  13.619  -9.936  1.00  1.00           C
ATOM   1128  NZ  LYS E  13      -0.830  12.435  -9.672  1.00  1.00           N
ATOM   1129  C   LYS E  13      -4.671  16.524 -12.740  1.00  1.00           C
ATOM   1130  O   LYS E  13      -5.045  15.511 -13.327  1.00  1.00           O
ATOM   1131  N   THR E  14      -4.923  17.759 -13.202  1.00  1.00           N
ATOM   1132  CA  THR E  14      -5.470  17.937 -14.510  1.00  1.00           C
ATOM   1133  CB  THR E  14      -5.909  19.346 -14.774  1.00  1.00           C
ATOM   1134  OG1 THR E  14      -4.790  20.218 -14.709  1.00  1.00           O
ATOM   1135  CG2 THR E  14      -6.959  19.747 -13.723  1.00  1.00           C
ATOM   1136  C   THR E  14      -4.369  17.629 -15.474  1.00  1.00           C
ATOM   1137  O   THR E  14      -4.596  17.033 -16.526  1.00  1.00           O
ATOM   1138  N   ALA E  15      -3.134  18.070 -15.143  1.00  1.00           N
ATOM   1139  CA  ALA E  15      -2.011  17.793 -15.993  1.00  1.00           C
ATOM   1140  CB  ALA E  15      -1.972  18.663 -17.261  1.00  1.00           C
ATOM   1141  C   ALA E  15      -0.762  18.077 -15.224  1.00  1.00           C
ATOM   1142  O   ALA E  15      -0.768  18.847 -14.265  1.00  1.00           O
ATOM   1143  N   ASP E  16       0.352  17.435 -15.625  1.00  1.00           N
ATOM   1144  CA  ASP E  16       1.602  17.664 -14.965  1.00  1.00           C
ATOM   1145  CB  ASP E  16       2.259  16.370 -14.446  1.00  1.00           C
ATOM   1146  CG  ASP E  16       3.191  16.715 -13.288  1.00  1.00           C
ATOM   1147  OD1 ASP E  16       4.053  17.621 -13.442  1.00  1.00           O
ATOM   1148  OD2 ASP E  16       3.046  16.062 -12.221  1.00  1.00           O
ATOM   1149  C   ASP E  16       2.496  18.279 -15.975  1.00  1.00           C
ATOM   1150  O   ASP E  16       2.102  19.191 -16.701  1.00  1.00           O
ATOM   1151  N   GLY E  17       3.743  17.783 -16.038  1.00  1.00           N
ATOM   1152  CA  GLY E  17       4.684  18.331 -16.956  1.00  1.00           C
ATOM   1153  C   GLY E  17       5.982  17.672 -16.682  1.00  1.00           C
ATOM   1154  O   GLY E  17       6.406  16.764 -17.396  1.00  1.00           O
ATOM   1155  N   LYS E  18       6.650  18.133 -15.617  1.00  1.00           N
ATOM   1156  CA  LYS E  18       7.941  17.623 -15.304  1.00  1.00           C
ATOM   1157  CB  LYS E  18       8.889  18.676 -14.698  1.00  1.00           C
ATOM   1158  CG  LYS E  18       9.210  19.848 -15.629  1.00  1.00           C
ATOM   1159  CD  LYS E  18       8.009  20.758 -15.891  1.00  1.00           C
ATOM   1160  CE  LYS E  18       8.310  21.940 -16.817  1.00  1.00           C
ATOM   1161  NZ  LYS E  18       9.223  22.890 -16.148  1.00  1.00           N
ATOM   1162  C   LYS E  18       7.823  16.563 -14.293  1.00  1.00           C
ATOM   1163  O   LYS E  18       6.752  16.016 -14.032  1.00  1.00           O
ATOM   1164  N   THR E  19       8.983  16.257 -13.700  1.00  1.00           N
ATOM   1165  CA  THR E  19       9.056  15.162 -12.810  1.00  1.00           C
ATOM   1166  CB  THR E  19      10.092  14.165 -13.247  1.00  1.00           C
ATOM   1167  OG1 THR E  19       9.799  13.649 -14.535  1.00  1.00           O
ATOM   1168  CG2 THR E  19      10.179  13.038 -12.210  1.00  1.00           C
ATOM   1169  C   THR E  19       9.514  15.582 -11.467  1.00  1.00           C
ATOM   1170  O   THR E  19      10.300  16.517 -11.310  1.00  1.00           O
ATOM   1171  N   PHE E  20       8.977  14.888 -10.450  1.00  1.00           N
ATOM   1172  CA  PHE E  20       9.489  15.061  -9.137  1.00  1.00           C
ATOM   1173  CB  PHE E  20       9.524  16.527  -8.676  1.00  1.00           C
ATOM   1174  CG  PHE E  20      10.239  16.561  -7.369  1.00  1.00           C
ATOM   1175  CD1 PHE E  20      11.611  16.458  -7.331  1.00  1.00           C
ATOM   1176  CD2 PHE E  20       9.546  16.709  -6.190  1.00  1.00           C
ATOM   1177  CE1 PHE E  20      12.284  16.491  -6.133  1.00  1.00           C
ATOM   1178  CE2 PHE E  20      10.212  16.743  -4.989  1.00  1.00           C
ATOM   1179  CZ  PHE E  20      11.583  16.633  -4.960  1.00  1.00           C
ATOM   1180  C   PHE E  20       8.624  14.304  -8.197  1.00  1.00           C
ATOM   1181  O   PHE E  20       7.437  14.100  -8.447  1.00  1.00           O
ATOM   1182  N   TYR E  21       9.221  13.838  -7.089  1.00  1.00           N
ATOM   1183  CA  TYR E  21       8.456  13.118  -6.125  1.00  1.00           C
ATOM   1184  CB  TYR E  21       8.195  11.644  -6.495  1.00  1.00           C
ATOM   1185  CG  TYR E  21       7.262  11.098  -5.465  1.00  1.00           C
ATOM   1186  CD1 TYR E  21       5.922  11.405  -5.510  1.00  1.00           C
ATOM   1187  CD2 TYR E  21       7.715  10.270  -4.462  1.00  1.00           C
ATOM   1188  CE1 TYR E  21       5.056  10.909  -4.564  1.00  1.00           C
ATOM   1189  CE2 TYR E  21       6.854   9.770  -3.513  1.00  1.00           C
ATOM   1190  CZ  TYR E  21       5.520  10.092  -3.561  1.00  1.00           C
ATOM   1191  OH  TYR E  21       4.628   9.585  -2.592  1.00  1.00           O
ATOM   1192  C   TYR E  21       9.244  13.148  -4.854  1.00  1.00           C
ATOM   1193  O   TYR E  21       9.261  14.145  -4.134  1.00  1.00           O
ATOM   1194  N   TYR E  22       9.925  12.020  -4.562  1.00  1.00           N
ATOM   1195  CA  TYR E  22      10.780  11.908  -3.418  1.00  1.00           C
ATOM   1196  CB  TYR E  22      11.977  12.873  -3.532  1.00  1.00           C
ATOM   1197  CG  TYR E  22      12.918  12.680  -2.395  1.00  1.00           C
ATOM   1198  CD1 TYR E  22      13.723  11.565  -2.339  1.00  1.00           C
ATOM   1199  CD2 TYR E  22      13.016  13.630  -1.407  1.00  1.00           C
ATOM   1200  CE1 TYR E  22      14.599  11.391  -1.295  1.00  1.00           C
ATOM   1201  CE2 TYR E  22      13.892  13.460  -0.362  1.00  1.00           C
ATOM   1202  CZ  TYR E  22      14.684  12.340  -0.305  1.00  1.00           C
ATOM   1203  OH  TYR E  22      15.583  12.165   0.768  1.00  1.00           O
ATOM   1204  C   TYR E  22      10.026  12.161  -2.159  1.00  1.00           C
ATOM   1205  O   TYR E  22      10.312  13.110  -1.430  1.00  1.00           O
ATOM   1206  N   ASN E  23       9.020  11.305  -1.878  1.00  1.00           N
ATOM   1207  CA  ASN E  23       8.265  11.488  -0.676  1.00  1.00           C
ATOM   1208  CB  ASN E  23       6.815  11.948  -0.907  1.00  1.00           C
ATOM   1209  CG  ASN E  23       6.844  13.434  -1.237  1.00  1.00           C
ATOM   1210  OD1 ASN E  23       7.094  13.829  -2.373  1.00  1.00           O
ATOM   1211  ND2 ASN E  23       6.578  14.284  -0.208  1.00  1.00           N
ATOM   1212  C   ASN E  23       8.218  10.256   0.154  1.00  1.00           C
ATOM   1213  O   ASN E  23       8.419   9.143  -0.329  1.00  1.00           O
ATOM   1214  N   ASN E  24       7.958  10.461   1.464  1.00  1.00           N
ATOM   1215  CA  ASN E  24       7.876   9.369   2.381  1.00  1.00           C
ATOM   1216  CB  ASN E  24       9.093   9.255   3.317  1.00  1.00           C
ATOM   1217  CG  ASN E  24      10.298   8.822   2.497  1.00  1.00           C
ATOM   1218  OD1 ASN E  24      10.164   8.385   1.356  1.00  1.00           O
ATOM   1219  ND2 ASN E  24      11.513   8.935   3.099  1.00  1.00           N
ATOM   1220  C   ASN E  24       6.695   9.544   3.260  1.00  1.00           C
ATOM   1221  O   ASN E  24       6.330  10.660   3.629  1.00  1.00           O
ATOM   1222  N   ARG E  25       6.050   8.416   3.608  1.00  1.00           N
ATOM   1223  CA  ARG E  25       4.954   8.507   4.512  1.00  1.00           C
ATOM   1224  CB  ARG E  25       3.572   8.435   3.843  1.00  1.00           C
ATOM   1225  CG  ARG E  25       3.202   9.762   3.182  1.00  1.00           C
ATOM   1226  CD  ARG E  25       3.091  10.894   4.206  1.00  1.00           C
ATOM   1227  NE  ARG E  25       2.809  12.162   3.479  1.00  1.00           N
ATOM   1228  CZ  ARG E  25       2.085  13.139   4.100  1.00  1.00           C
ATOM   1229  NH1 ARG E  25       1.589  12.920   5.352  1.00  1.00           N
ATOM   1230  NH2 ARG E  25       1.860  14.332   3.474  1.00  1.00           N
ATOM   1231  C   ARG E  25       5.070   7.393   5.510  1.00  1.00           C
ATOM   1232  O   ARG E  25       5.348   6.251   5.149  1.00  1.00           O
ATOM   1233  N   THR E  26       4.881   7.710   6.811  1.00  1.00           N
ATOM   1234  CA  THR E  26       4.960   6.693   7.823  1.00  1.00           C
ATOM   1235  CB  THR E  26       6.096   6.891   8.783  1.00  1.00           C
ATOM   1236  OG1 THR E  26       5.933   8.111   9.492  1.00  1.00           O
ATOM   1237  CG2 THR E  26       7.411   6.908   7.989  1.00  1.00           C
ATOM   1238  C   THR E  26       3.700   6.749   8.619  1.00  1.00           C
ATOM   1239  O   THR E  26       3.248   7.827   8.999  1.00  1.00           O
ATOM   1240  N   LEU E  27       3.079   5.578   8.867  1.00  1.00           N
ATOM   1241  CA  LEU E  27       1.893   5.570   9.670  1.00  1.00           C
ATOM   1242  CB  LEU E  27       0.622   5.192   8.883  1.00  1.00           C
ATOM   1243  CG  LEU E  27      -0.686   5.305   9.691  1.00  1.00           C
ATOM   1244  CD1 LEU E  27      -0.814   4.207  10.758  1.00  1.00           C
ATOM   1245  CD2 LEU E  27      -0.822   6.715  10.283  1.00  1.00           C
ATOM   1246  C   LEU E  27       2.107   4.559  10.729  1.00  1.00           C
ATOM   1247  O   LEU E  27       2.240   3.368  10.452  1.00  1.00           O
ATOM   1248  N   GLU E  28       2.159   5.018  11.988  1.00  1.00           N
ATOM   1249  CA  GLU E  28       2.316   4.066  13.033  1.00  1.00           C
ATOM   1250  CB  GLU E  28       3.541   4.320  13.928  1.00  1.00           C
ATOM   1251  CG  GLU E  28       3.538   5.690  14.604  1.00  1.00           C
ATOM   1252  CD  GLU E  28       4.875   5.860  15.310  1.00  1.00           C
ATOM   1253  OE1 GLU E  28       5.111   5.144  16.320  1.00  1.00           O
ATOM   1254  OE2 GLU E  28       5.680   6.708  14.843  1.00  1.00           O
ATOM   1255  C   GLU E  28       1.085   4.148  13.879  1.00  1.00           C
ATOM   1256  O   GLU E  28       0.773   5.203  14.430  1.00  1.00           O
ATOM   1257  N   SER E  29       0.335   3.031  13.988  1.00  1.00           N
ATOM   1258  CA  SER E  29      -0.847   3.031  14.807  1.00  1.00           C
ATOM   1259  CB  SER E  29      -2.099   2.501  14.088  1.00  1.00           C
ATOM   1260  OG  SER E  29      -2.452   3.372  13.023  1.00  1.00           O
ATOM   1261  C   SER E  29      -0.561   2.110  15.947  1.00  1.00           C
ATOM   1262  O   SER E  29      -0.378   0.909  15.756  1.00  1.00           O
ATOM   1263  N   THR E  30      -0.498   2.661  17.175  1.00  1.00           N
ATOM   1264  CA  THR E  30      -0.265   1.829  18.317  1.00  1.00           C
ATOM   1265  CB  THR E  30       0.443   2.511  19.451  1.00  1.00           C
ATOM   1266  OG1 THR E  30      -0.335   3.593  19.942  1.00  1.00           O
ATOM   1267  CG2 THR E  30       1.804   3.016  18.945  1.00  1.00           C
ATOM   1268  C   THR E  30      -1.615   1.437  18.800  1.00  1.00           C
ATOM   1269  O   THR E  30      -2.620   1.734  18.156  1.00  1.00           O
ATOM   1270  N   TRP E  31      -1.661   0.730  19.941  1.00  1.00           N
ATOM   1271  CA  TRP E  31      -2.909   0.329  20.510  1.00  1.00           C
ATOM   1272  CB  TRP E  31      -2.742  -0.243  21.935  1.00  1.00           C
ATOM   1273  CG  TRP E  31      -4.013  -0.658  22.645  1.00  1.00           C
ATOM   1274  CD2 TRP E  31      -4.764   0.196  23.526  1.00  1.00           C
ATOM   1275  CD1 TRP E  31      -4.661  -1.860  22.633  1.00  1.00           C
ATOM   1276  NE1 TRP E  31      -5.765  -1.807  23.452  1.00  1.00           N
ATOM   1277  CE2 TRP E  31      -5.840  -0.547  24.008  1.00  1.00           C
ATOM   1278  CE3 TRP E  31      -4.567   1.494  23.906  1.00  1.00           C
ATOM   1279  CZ2 TRP E  31      -6.740  -0.004  24.881  1.00  1.00           C
ATOM   1280  CZ3 TRP E  31      -5.480   2.041  24.781  1.00  1.00           C
ATOM   1281  CH2 TRP E  31      -6.545   1.307  25.258  1.00  1.00           C
ATOM   1282  C   TRP E  31      -3.799   1.560  20.623  1.00  1.00           C
ATOM   1283  O   TRP E  31      -3.385   2.527  21.318  1.00  1.00           O
ATOM   1284  OXT TRP E  31      -4.904   1.551  20.018  1.00  1.00           O
TER    1285      TRP E  31 
END
