# Supplementary material for: Integrative modeling of diverse protein-peptide systems using CABS-dock
Source: PLoS Comput Biol. 2023 Jul 5;19(7):e1011275. doi: 10.1371/journal.pcbi.1011275 (PMC10351741; doi:10.1371/journal.pcbi.1011275)
Supplement: S1 File — Files in pdb format containing atomic coordinates of the structures obtained in this study: the highest-scored amyloid models and 10 examples of the docked peptide for each enzyme-substrate complex. (ZIP) [file pcbi.1011275.s006.zip › protofilament_2nnt _models/2nnt_best_pcae.pdb]

EXPDTA    THEORETICAL MODEL, MODELLER 10.4 2023/04/05 17:16:16
ATOM      1  N   MET A   1     -13.480  14.843   4.889  1.00  1.00           N
ATOM      2  CA  MET A   1     -14.341  15.225   3.746  1.00  1.00           C
ATOM      3  CB  MET A   1     -14.463  16.755   3.659  1.00  1.00           C
ATOM      4  CG  MET A   1     -13.128  17.447   3.380  1.00  1.00           C
ATOM      5  SD  MET A   1     -13.270  19.217   3.001  1.00  1.00           S
ATOM      6  CE  MET A   1     -13.811  18.949   1.289  1.00  1.00           C
ATOM      7  C   MET A   1     -13.734  14.746   2.480  1.00  1.00           C
ATOM      8  O   MET A   1     -13.161  13.658   2.434  1.00  1.00           O
ATOM      9  N   GLY A   2     -13.875  15.541   1.401  1.00  1.00           N
ATOM     10  CA  GLY A   2     -13.221  15.130   0.201  1.00  1.00           C
ATOM     11  C   GLY A   2     -11.782  15.139   0.577  1.00  1.00           C
ATOM     12  O   GLY A   2     -11.181  16.199   0.748  1.00  1.00           O
ATOM     13  N   ALA A   3     -11.185  13.942   0.710  1.00  1.00           N
ATOM     14  CA  ALA A   3      -9.822  13.905   1.130  1.00  1.00           C
ATOM     15  CB  ALA A   3      -9.607  13.212   2.487  1.00  1.00           C
ATOM     16  C   ALA A   3      -9.080  13.109   0.123  1.00  1.00           C
ATOM     17  O   ALA A   3      -9.585  12.123  -0.411  1.00  1.00           O
ATOM     18  N   THR A   4      -7.850  13.537  -0.187  1.00  1.00           N
ATOM     19  CA  THR A   4      -7.086  12.771  -1.113  1.00  1.00           C
ATOM     20  CB  THR A   4      -6.863  13.474  -2.421  1.00  1.00           C
ATOM     21  OG1 THR A   4      -6.127  12.639  -3.302  1.00  1.00           O
ATOM     22  CG2 THR A   4      -6.108  14.792  -2.163  1.00  1.00           C
ATOM     23  C   THR A   4      -5.741  12.548  -0.485  1.00  1.00           C
ATOM     24  O   THR A   4      -5.128  13.477   0.040  1.00  1.00           O
ATOM     25  N   ALA A   5      -5.251  11.291  -0.502  1.00  1.00           N
ATOM     26  CA  ALA A   5      -3.940  11.022   0.019  1.00  1.00           C
ATOM     27  CB  ALA A   5      -3.921   9.994   1.164  1.00  1.00           C
ATOM     28  C   ALA A   5      -3.176  10.437  -1.107  1.00  1.00           C
ATOM     29  O   ALA A   5      -3.628   9.503  -1.768  1.00  1.00           O
ATOM     30  N   VAL A   6      -1.993  11.013  -1.373  1.00  1.00           N
ATOM     31  CA  VAL A   6      -1.189  10.477  -2.414  1.00  1.00           C
ATOM     32  CB  VAL A   6      -1.460  11.113  -3.750  1.00  1.00           C
ATOM     33  CG1 VAL A   6      -1.209  12.626  -3.648  1.00  1.00           C
ATOM     34  CG2 VAL A   6      -0.580  10.424  -4.803  1.00  1.00           C
ATOM     35  C   VAL A   6       0.233  10.734  -2.059  1.00  1.00           C
ATOM     36  O   VAL A   6       0.626  11.859  -1.753  1.00  1.00           O
ATOM     37  N   SER A   7       1.038   9.663  -2.071  1.00  1.00           N
ATOM     38  CA  SER A   7       2.441   9.812  -1.884  1.00  1.00           C
ATOM     39  CB  SER A   7       2.982   9.099  -0.634  1.00  1.00           C
ATOM     40  OG  SER A   7       2.763   7.699  -0.732  1.00  1.00           O
ATOM     41  C   SER A   7       2.987   9.122  -3.078  1.00  1.00           C
ATOM     42  O   SER A   7       2.705   7.945  -3.300  1.00  1.00           O
ATOM     43  N   GLU A   8       3.767   9.823  -3.912  1.00  1.00           N
ATOM     44  CA  GLU A   8       4.180   9.109  -5.074  1.00  1.00           C
ATOM     45  CB  GLU A   8       3.824   9.790  -6.406  1.00  1.00           C
ATOM     46  CG  GLU A   8       4.514  11.139  -6.626  1.00  1.00           C
ATOM     47  CD  GLU A   8       4.263  11.546  -8.074  1.00  1.00           C
ATOM     48  OE1 GLU A   8       4.595  10.730  -8.975  1.00  1.00           O
ATOM     49  OE2 GLU A   8       3.735  12.666  -8.305  1.00  1.00           O
ATOM     50  C   GLU A   8       5.652   8.956  -5.056  1.00  1.00           C
ATOM     51  O   GLU A   8       6.392   9.922  -4.877  1.00  1.00           O
ATOM     52  N   TRP A   9       6.120   7.710  -5.225  1.00  1.00           N
ATOM     53  CA  TRP A   9       7.535   7.582  -5.283  1.00  1.00           C
ATOM     54  CB  TRP A   9       8.134   7.055  -3.969  1.00  1.00           C
ATOM     55  CG  TRP A   9       9.583   7.422  -3.754  1.00  1.00           C
ATOM     56  CD2 TRP A   9       9.958   8.684  -3.181  1.00  1.00           C
ATOM     57  CD1 TRP A   9      10.742   6.750  -4.006  1.00  1.00           C
ATOM     58  NE1 TRP A   9      11.820   7.518  -3.620  1.00  1.00           N
ATOM     59  CE2 TRP A   9      11.348   8.712  -3.112  1.00  1.00           C
ATOM     60  CE3 TRP A   9       9.198   9.735  -2.750  1.00  1.00           C
ATOM     61  CZ2 TRP A   9      12.001   9.802  -2.608  1.00  1.00           C
ATOM     62  CZ3 TRP A   9       9.857  10.829  -2.238  1.00  1.00           C
ATOM     63  CH2 TRP A   9      11.234  10.860  -2.167  1.00  1.00           C
ATOM     64  C   TRP A   9       7.796   6.607  -6.369  1.00  1.00           C
ATOM     65  O   TRP A   9       7.297   5.484  -6.344  1.00  1.00           O
ATOM     66  N   THR A  10       8.572   7.019  -7.381  1.00  1.00           N
ATOM     67  CA  THR A  10       8.816   6.071  -8.416  1.00  1.00           C
ATOM     68  CB  THR A  10       8.274   6.480  -9.750  1.00  1.00           C
ATOM     69  OG1 THR A  10       8.311   5.376 -10.637  1.00  1.00           O
ATOM     70  CG2 THR A  10       9.106   7.653 -10.294  1.00  1.00           C
ATOM     71  C   THR A  10      10.296   5.897  -8.525  1.00  1.00           C
ATOM     72  O   THR A  10      11.054   6.868  -8.528  1.00  1.00           O
ATOM     73  N   GLU A  11      10.751   4.631  -8.587  1.00  1.00           N
ATOM     74  CA  GLU A  11      12.157   4.392  -8.705  1.00  1.00           C
ATOM     75  CB  GLU A  11      12.681   3.331  -7.724  1.00  1.00           C
ATOM     76  CG  GLU A  11      12.568   3.760  -6.259  1.00  1.00           C
ATOM     77  CD  GLU A  11      13.418   5.010  -6.068  1.00  1.00           C
ATOM     78  OE1 GLU A  11      14.378   5.200  -6.862  1.00  1.00           O
ATOM     79  OE2 GLU A  11      13.119   5.788  -5.123  1.00  1.00           O
ATOM     80  C   GLU A  11      12.375   3.870 -10.087  1.00  1.00           C
ATOM     81  O   GLU A  11      11.963   2.758 -10.410  1.00  1.00           O
ATOM     82  N   TYR A  12      13.015   4.678 -10.953  1.00  1.00           N
ATOM     83  CA  TYR A  12      13.318   4.194 -12.266  1.00  1.00           C
ATOM     84  CB  TYR A  12      12.809   5.062 -13.428  1.00  1.00           C
ATOM     85  CG  TYR A  12      11.325   5.057 -13.409  1.00  1.00           C
ATOM     86  CD1 TYR A  12      10.626   3.908 -13.700  1.00  1.00           C
ATOM     87  CD2 TYR A  12      10.637   6.211 -13.125  1.00  1.00           C
ATOM     88  CE1 TYR A  12       9.252   3.911 -13.684  1.00  1.00           C
ATOM     89  CE2 TYR A  12       9.265   6.224 -13.110  1.00  1.00           C
ATOM     90  CZ  TYR A  12       8.574   5.069 -13.387  1.00  1.00           C
ATOM     91  OH  TYR A  12       7.165   5.076 -13.369  1.00  1.00           O
ATOM     92  C   TYR A  12      14.792   4.232 -12.365  1.00  1.00           C
ATOM     93  O   TYR A  12      15.394   5.280 -12.141  1.00  1.00           O
ATOM     94  N   LYS A  13      15.429   3.092 -12.694  1.00  1.00           N
ATOM     95  CA  LYS A  13      16.848   3.229 -12.715  1.00  1.00           C
ATOM     96  CB  LYS A  13      17.487   3.207 -11.315  1.00  1.00           C
ATOM     97  CG  LYS A  13      18.989   3.515 -11.324  1.00  1.00           C
ATOM     98  CD  LYS A  13      19.331   4.931 -11.813  1.00  1.00           C
ATOM     99  CE  LYS A  13      19.688   5.040 -13.304  1.00  1.00           C
ATOM    100  NZ  LYS A  13      20.035   6.439 -13.654  1.00  1.00           N
ATOM    101  C   LYS A  13      17.510   2.159 -13.514  1.00  1.00           C
ATOM    102  O   LYS A  13      16.941   1.106 -13.785  1.00  1.00           O
ATOM    103  N   THR A  14      18.760   2.455 -13.928  1.00  1.00           N
ATOM    104  CA  THR A  14      19.626   1.539 -14.600  1.00  1.00           C
ATOM    105  CB  THR A  14      20.592   2.200 -15.537  1.00  1.00           C
ATOM    106  OG1 THR A  14      21.281   1.213 -16.289  1.00  1.00           O
ATOM    107  CG2 THR A  14      21.577   3.063 -14.731  1.00  1.00           C
ATOM    108  C   THR A  14      20.401   0.875 -13.497  1.00  1.00           C
ATOM    109  O   THR A  14      19.895   0.763 -12.381  1.00  1.00           O
ATOM    110  N   ALA A  15      21.630   0.396 -13.782  1.00  1.00           N
ATOM    111  CA  ALA A  15      22.413  -0.228 -12.750  1.00  1.00           C
ATOM    112  CB  ALA A  15      23.839  -0.588 -13.201  1.00  1.00           C
ATOM    113  C   ALA A  15      22.528   0.771 -11.651  1.00  1.00           C
ATOM    114  O   ALA A  15      22.950   1.904 -11.885  1.00  1.00           O
ATOM    115  N   ASP A  16      22.138   0.410 -10.409  1.00  1.00           N
ATOM    116  CA  ASP A  16      22.284   1.478  -9.473  1.00  1.00           C
ATOM    117  CB  ASP A  16      21.213   2.574  -9.574  1.00  1.00           C
ATOM    118  CG  ASP A  16      21.768   3.765  -8.803  1.00  1.00           C
ATOM    119  OD1 ASP A  16      23.019   3.834  -8.657  1.00  1.00           O
ATOM    120  OD2 ASP A  16      20.958   4.611  -8.341  1.00  1.00           O
ATOM    121  C   ASP A  16      22.331   1.059  -8.054  1.00  1.00           C
ATOM    122  O   ASP A  16      21.371   0.502  -7.523  1.00  1.00           O
ATOM    123  N   GLY A  17      23.477   1.326  -7.400  1.00  1.00           N
ATOM    124  CA  GLY A  17      23.459   1.181  -5.981  1.00  1.00           C
ATOM    125  C   GLY A  17      22.526   2.282  -5.599  1.00  1.00           C
ATOM    126  O   GLY A  17      22.725   3.427  -6.001  1.00  1.00           O
ATOM    127  N   LYS A  18      21.483   1.990  -4.806  1.00  1.00           N
ATOM    128  CA  LYS A  18      20.548   3.052  -4.600  1.00  1.00           C
ATOM    129  CB  LYS A  18      19.132   2.730  -5.137  1.00  1.00           C
ATOM    130  CG  LYS A  18      18.183   3.930  -5.273  1.00  1.00           C
ATOM    131  CD  LYS A  18      18.739   5.072  -6.124  1.00  1.00           C
ATOM    132  CE  LYS A  18      19.489   6.118  -5.291  1.00  1.00           C
ATOM    133  NZ  LYS A  18      19.979   7.215  -6.155  1.00  1.00           N
ATOM    134  C   LYS A  18      20.505   3.416  -3.171  1.00  1.00           C
ATOM    135  O   LYS A  18      21.428   3.123  -2.410  1.00  1.00           O
ATOM    136  N   THR A  19      19.415   4.081  -2.758  1.00  1.00           N
ATOM    137  CA  THR A  19      19.483   4.588  -1.441  1.00  1.00           C
ATOM    138  CB  THR A  19      19.914   6.031  -1.458  1.00  1.00           C
ATOM    139  OG1 THR A  19      20.280   6.494  -0.165  1.00  1.00           O
ATOM    140  CG2 THR A  19      18.758   6.871  -2.028  1.00  1.00           C
ATOM    141  C   THR A  19      18.200   4.490  -0.699  1.00  1.00           C
ATOM    142  O   THR A  19      17.194   3.991  -1.200  1.00  1.00           O
ATOM    143  N   PHE A  20      18.244   4.970   0.561  1.00  1.00           N
ATOM    144  CA  PHE A  20      17.134   4.925   1.449  1.00  1.00           C
ATOM    145  CB  PHE A  20      17.528   4.906   2.937  1.00  1.00           C
ATOM    146  CG  PHE A  20      18.029   6.245   3.353  1.00  1.00           C
ATOM    147  CD1 PHE A  20      19.272   6.691   2.973  1.00  1.00           C
ATOM    148  CD2 PHE A  20      17.229   7.063   4.118  1.00  1.00           C
ATOM    149  CE1 PHE A  20      19.713   7.933   3.365  1.00  1.00           C
ATOM    150  CE2 PHE A  20      17.667   8.304   4.514  1.00  1.00           C
ATOM    151  CZ  PHE A  20      18.913   8.740   4.139  1.00  1.00           C
ATOM    152  C   PHE A  20      16.264   6.099   1.189  1.00  1.00           C
ATOM    153  O   PHE A  20      16.736   7.178   0.833  1.00  1.00           O
ATOM    154  N   TYR A  21      14.943   5.886   1.336  1.00  1.00           N
ATOM    155  CA  TYR A  21      13.995   6.935   1.129  1.00  1.00           C
ATOM    156  CB  TYR A  21      13.175   6.808  -0.165  1.00  1.00           C
ATOM    157  CG  TYR A  21      14.089   6.922  -1.334  1.00  1.00           C
ATOM    158  CD1 TYR A  21      14.700   5.809  -1.866  1.00  1.00           C
ATOM    159  CD2 TYR A  21      14.332   8.150  -1.899  1.00  1.00           C
ATOM    160  CE1 TYR A  21      15.538   5.924  -2.951  1.00  1.00           C
ATOM    161  CE2 TYR A  21      15.170   8.269  -2.982  1.00  1.00           C
ATOM    162  CZ  TYR A  21      15.774   7.157  -3.513  1.00  1.00           C
ATOM    163  OH  TYR A  21      16.632   7.288  -4.627  1.00  1.00           O
ATOM    164  C   TYR A  21      13.008   6.871   2.256  1.00  1.00           C
ATOM    165  O   TYR A  21      12.962   5.886   2.992  1.00  1.00           O
ATOM    166  N   TYR A  22      12.208   7.945   2.442  1.00  1.00           N
ATOM    167  CA  TYR A  22      11.233   7.944   3.498  1.00  1.00           C
ATOM    168  CB  TYR A  22      11.623   8.869   4.659  1.00  1.00           C
ATOM    169  CG  TYR A  22      10.581   8.714   5.704  1.00  1.00           C
ATOM    170  CD1 TYR A  22      10.653   7.661   6.585  1.00  1.00           C
ATOM    171  CD2 TYR A  22       9.544   9.610   5.806  1.00  1.00           C
ATOM    172  CE1 TYR A  22       9.698   7.501   7.560  1.00  1.00           C
ATOM    173  CE2 TYR A  22       8.587   9.453   6.782  1.00  1.00           C
ATOM    174  CZ  TYR A  22       8.665   8.397   7.661  1.00  1.00           C
ATOM    175  OH  TYR A  22       7.686   8.230   8.665  1.00  1.00           O
ATOM    176  C   TYR A  22       9.941   8.446   2.935  1.00  1.00           C
ATOM    177  O   TYR A  22       9.926   9.263   2.018  1.00  1.00           O
ATOM    178  N   ASN A  23       8.812   7.934   3.468  1.00  1.00           N
ATOM    179  CA  ASN A  23       7.511   8.365   3.040  1.00  1.00           C
ATOM    180  CB  ASN A  23       6.809   7.306   2.169  1.00  1.00           C
ATOM    181  CG  ASN A  23       5.545   7.902   1.571  1.00  1.00           C
ATOM    182  OD1 ASN A  23       4.695   8.429   2.287  1.00  1.00           O
ATOM    183  ND2 ASN A  23       5.411   7.814   0.221  1.00  1.00           N
ATOM    184  C   ASN A  23       6.705   8.534   4.280  1.00  1.00           C
ATOM    185  O   ASN A  23       6.678   7.651   5.135  1.00  1.00           O
ATOM    186  N   ASN A  24       6.051   9.699   4.418  1.00  1.00           N
ATOM    187  CA  ASN A  24       5.233   9.929   5.568  1.00  1.00           C
ATOM    188  CB  ASN A  24       5.945  10.782   6.637  1.00  1.00           C
ATOM    189  CG  ASN A  24       5.051  10.911   7.859  1.00  1.00           C
ATOM    190  OD1 ASN A  24       3.895  11.317   7.757  1.00  1.00           O
ATOM    191  ND2 ASN A  24       5.612  10.565   9.048  1.00  1.00           N
ATOM    192  C   ASN A  24       4.068  10.695   5.085  1.00  1.00           C
ATOM    193  O   ASN A  24       4.210  11.671   4.349  1.00  1.00           O
ATOM    194  N   ARG A  25       2.867  10.255   5.475  1.00  1.00           N
ATOM    195  CA  ARG A  25       1.772  11.005   4.976  1.00  1.00           C
ATOM    196  CB  ARG A  25       1.126  10.357   3.737  1.00  1.00           C
ATOM    197  CG  ARG A  25      -0.035  11.149   3.139  1.00  1.00           C
ATOM    198  CD  ARG A  25      -0.482  10.624   1.772  1.00  1.00           C
ATOM    199  NE  ARG A  25      -1.243   9.361   1.984  1.00  1.00           N
ATOM    200  CZ  ARG A  25      -0.845   8.206   1.376  1.00  1.00           C
ATOM    201  NH1 ARG A  25       0.284   8.193   0.608  1.00  1.00           N
ATOM    202  NH2 ARG A  25      -1.582   7.067   1.524  1.00  1.00           N
ATOM    203  C   ARG A  25       0.743  11.089   6.025  1.00  1.00           C
ATOM    204  O   ARG A  25       0.386  10.093   6.651  1.00  1.00           O
ATOM    205  N   THR A  26       0.254  12.311   6.257  1.00  1.00           N
ATOM    206  CA  THR A  26      -0.786  12.421   7.214  1.00  1.00           C
ATOM    207  CB  THR A  26      -0.374  13.180   8.443  1.00  1.00           C
ATOM    208  OG1 THR A  26      -0.006  14.509   8.102  1.00  1.00           O
ATOM    209  CG2 THR A  26       0.819  12.459   9.095  1.00  1.00           C
ATOM    210  C   THR A  26      -1.900  13.180   6.555  1.00  1.00           C
ATOM    211  O   THR A  26      -1.738  14.345   6.198  1.00  1.00           O
ATOM    212  N   LEU A  27      -3.062  12.524   6.351  1.00  1.00           N
ATOM    213  CA  LEU A  27      -4.214  13.196   5.809  1.00  1.00           C
ATOM    214  CB  LEU A  27      -4.873  12.407   4.657  1.00  1.00           C
ATOM    215  CG  LEU A  27      -6.124  13.040   4.005  1.00  1.00           C
ATOM    216  CD1 LEU A  27      -7.322  13.072   4.963  1.00  1.00           C
ATOM    217  CD2 LEU A  27      -5.814  14.413   3.382  1.00  1.00           C
ATOM    218  C   LEU A  27      -5.160  13.206   6.953  1.00  1.00           C
ATOM    219  O   LEU A  27      -5.826  12.210   7.227  1.00  1.00           O
ATOM    220  N   GLU A  28      -5.234  14.340   7.665  1.00  1.00           N
ATOM    221  CA  GLU A  28      -6.106  14.353   8.791  1.00  1.00           C
ATOM    222  CB  GLU A  28      -5.396  14.696  10.109  1.00  1.00           C
ATOM    223  CG  GLU A  28      -4.426  13.593  10.542  1.00  1.00           C
ATOM    224  CD  GLU A  28      -3.761  14.015  11.841  1.00  1.00           C
ATOM    225  OE1 GLU A  28      -3.544  15.241  12.029  1.00  1.00           O
ATOM    226  OE2 GLU A  28      -3.463  13.112  12.667  1.00  1.00           O
ATOM    227  C   GLU A  28      -7.139  15.363   8.520  1.00  1.00           C
ATOM    228  O   GLU A  28      -6.854  16.440   7.999  1.00  1.00           O
ATOM    229  N   SER A  29      -8.393  15.032   8.839  1.00  1.00           N
ATOM    230  CA  SER A  29      -9.338  16.035   8.523  1.00  1.00           C
ATOM    231  CB  SER A  29      -9.943  15.863   7.119  1.00  1.00           C
ATOM    232  OG  SER A  29     -10.683  14.653   7.056  1.00  1.00           O
ATOM    233  C   SER A  29     -10.450  15.985   9.479  1.00  1.00           C
ATOM    234  O   SER A  29     -10.755  14.955  10.075  1.00  1.00           O
ATOM    235  N   THR A  30     -11.053  17.164   9.659  1.00  1.00           N
ATOM    236  CA  THR A  30     -12.251  17.237  10.407  1.00  1.00           C
ATOM    237  CB  THR A  30     -12.273  18.384  11.381  1.00  1.00           C
ATOM    238  OG1 THR A  30     -12.129  19.629  10.714  1.00  1.00           O
ATOM    239  CG2 THR A  30     -11.109  18.187  12.364  1.00  1.00           C
ATOM    240  C   THR A  30     -13.269  17.449   9.346  1.00  1.00           C
ATOM    241  O   THR A  30     -13.376  18.525   8.759  1.00  1.00           O
ATOM    242  N   TRP A  31     -14.013  16.371   9.050  1.00  1.00           N
ATOM    243  CA  TRP A  31     -15.012  16.372   8.030  1.00  1.00           C
ATOM    244  CB  TRP A  31     -15.925  15.143   8.129  1.00  1.00           C
ATOM    245  CG  TRP A  31     -17.189  15.224   7.315  1.00  1.00           C
ATOM    246  CD2 TRP A  31     -18.475  15.410   7.915  1.00  1.00           C
ATOM    247  CD1 TRP A  31     -17.400  15.112   5.971  1.00  1.00           C
ATOM    248  NE1 TRP A  31     -18.743  15.211   5.701  1.00  1.00           N
ATOM    249  CE2 TRP A  31     -19.419  15.394   6.891  1.00  1.00           C
ATOM    250  CE3 TRP A  31     -18.839  15.577   9.224  1.00  1.00           C
ATOM    251  CZ2 TRP A  31     -20.748  15.540   7.157  1.00  1.00           C
ATOM    252  CZ3 TRP A  31     -20.179  15.730   9.490  1.00  1.00           C
ATOM    253  CH2 TRP A  31     -21.113  15.710   8.475  1.00  1.00           C
ATOM    254  C   TRP A  31     -15.879  17.617   8.149  1.00  1.00           C
ATOM    255  O   TRP A  31     -15.894  18.235   9.249  1.00  1.00           O
ATOM    256  OXT TRP A  31     -16.525  17.974   7.132  1.00  1.00           O
TER     257      TRP A  31 
ATOM    258  N   MET B   1     -16.287  10.633   4.479  1.00  1.00           N
ATOM    259  CA  MET B   1     -16.717  10.988   3.108  1.00  1.00           C
ATOM    260  CB  MET B   1     -16.515  12.490   2.837  1.00  1.00           C
ATOM    261  CG  MET B   1     -17.562  13.413   3.470  1.00  1.00           C
ATOM    262  SD  MET B   1     -19.133  13.512   2.557  1.00  1.00           S
ATOM    263  CE  MET B   1     -19.636  11.804   2.910  1.00  1.00           C
ATOM    264  C   MET B   1     -15.938  10.248   2.093  1.00  1.00           C
ATOM    265  O   MET B   1     -15.510   9.118   2.315  1.00  1.00           O
ATOM    266  N   GLY B   2     -15.752  10.883   0.925  1.00  1.00           N
ATOM    267  CA  GLY B   2     -14.973  10.213  -0.059  1.00  1.00           C
ATOM    268  C   GLY B   2     -13.552  10.411   0.354  1.00  1.00           C
ATOM    269  O   GLY B   2     -12.844  11.255  -0.194  1.00  1.00           O
ATOM    270  N   ALA B   3     -13.097   9.618   1.343  1.00  1.00           N
ATOM    271  CA  ALA B   3     -11.729   9.723   1.749  1.00  1.00           C
ATOM    272  CB  ALA B   3     -11.460   9.281   3.199  1.00  1.00           C
ATOM    273  C   ALA B   3     -11.023   8.781   0.852  1.00  1.00           C
ATOM    274  O   ALA B   3     -11.385   7.611   0.751  1.00  1.00           O
ATOM    275  N   THR B   4      -9.997   9.281   0.149  1.00  1.00           N
ATOM    276  CA  THR B   4      -9.327   8.412  -0.754  1.00  1.00           C
ATOM    277  CB  THR B   4      -9.410   8.855  -2.186  1.00  1.00           C
ATOM    278  OG1 THR B   4      -8.812  10.133  -2.335  1.00  1.00           O
ATOM    279  CG2 THR B   4     -10.889   8.900  -2.613  1.00  1.00           C
ATOM    280  C   THR B   4      -7.905   8.393  -0.377  1.00  1.00           C
ATOM    281  O   THR B   4      -7.401   9.323   0.249  1.00  1.00           O
ATOM    282  N   ALA B   5      -7.219   7.297  -0.724  1.00  1.00           N
ATOM    283  CA  ALA B   5      -5.852   7.313  -0.355  1.00  1.00           C
ATOM    284  CB  ALA B   5      -5.585   6.753   1.053  1.00  1.00           C
ATOM    285  C   ALA B   5      -5.064   6.481  -1.303  1.00  1.00           C
ATOM    286  O   ALA B   5      -5.570   5.521  -1.883  1.00  1.00           O
ATOM    287  N   VAL B   6      -3.785   6.859  -1.497  1.00  1.00           N
ATOM    288  CA  VAL B   6      -2.953   6.056  -2.332  1.00  1.00           C
ATOM    289  CB  VAL B   6      -2.948   6.483  -3.767  1.00  1.00           C
ATOM    290  CG1 VAL B   6      -1.950   5.596  -4.527  1.00  1.00           C
ATOM    291  CG2 VAL B   6      -4.385   6.414  -4.309  1.00  1.00           C
ATOM    292  C   VAL B   6      -1.537   6.161  -1.850  1.00  1.00           C
ATOM    293  O   VAL B   6      -1.057   7.243  -1.515  1.00  1.00           O
ATOM    294  N   SER B   7      -0.846   5.003  -1.785  1.00  1.00           N
ATOM    295  CA  SER B   7       0.562   4.944  -1.511  1.00  1.00           C
ATOM    296  CB  SER B   7       0.941   4.065  -0.305  1.00  1.00           C
ATOM    297  OG  SER B   7       0.585   2.712  -0.543  1.00  1.00           O
ATOM    298  C   SER B   7       1.080   4.282  -2.759  1.00  1.00           C
ATOM    299  O   SER B   7       0.671   3.166  -3.081  1.00  1.00           O
ATOM    300  N   GLU B   8       1.977   4.948  -3.519  1.00  1.00           N
ATOM    301  CA  GLU B   8       2.386   4.379  -4.779  1.00  1.00           C
ATOM    302  CB  GLU B   8       2.160   5.322  -5.977  1.00  1.00           C
ATOM    303  CG  GLU B   8       0.689   5.613  -6.287  1.00  1.00           C
ATOM    304  CD  GLU B   8       0.638   6.569  -7.474  1.00  1.00           C
ATOM    305  OE1 GLU B   8       1.724   7.063  -7.877  1.00  1.00           O
ATOM    306  OE2 GLU B   8      -0.485   6.827  -7.988  1.00  1.00           O
ATOM    307  C   GLU B   8       3.844   4.086  -4.760  1.00  1.00           C
ATOM    308  O   GLU B   8       4.659   4.879  -4.293  1.00  1.00           O
ATOM    309  N   TRP B   9       4.198   2.891  -5.261  1.00  1.00           N
ATOM    310  CA  TRP B   9       5.576   2.549  -5.392  1.00  1.00           C
ATOM    311  CB  TRP B   9       6.134   1.799  -4.167  1.00  1.00           C
ATOM    312  CG  TRP B   9       7.566   1.335  -4.293  1.00  1.00           C
ATOM    313  CD2 TRP B   9       8.720   2.135  -3.988  1.00  1.00           C
ATOM    314  CD1 TRP B   9       8.036   0.119  -4.695  1.00  1.00           C
ATOM    315  NE1 TRP B   9       9.409   0.109  -4.658  1.00  1.00           N
ATOM    316  CE2 TRP B   9       9.844   1.345  -4.225  1.00  1.00           C
ATOM    317  CE3 TRP B   9       8.835   3.423  -3.547  1.00  1.00           C
ATOM    318  CZ2 TRP B   9      11.104   1.831  -4.024  1.00  1.00           C
ATOM    319  CZ3 TRP B   9      10.107   3.912  -3.346  1.00  1.00           C
ATOM    320  CH2 TRP B   9      11.221   3.130  -3.581  1.00  1.00           C
ATOM    321  C   TRP B   9       5.700   1.663  -6.573  1.00  1.00           C
ATOM    322  O   TRP B   9       5.034   0.633  -6.675  1.00  1.00           O
ATOM    323  N   THR B  10       6.561   2.075  -7.514  1.00  1.00           N
ATOM    324  CA  THR B  10       6.839   1.273  -8.657  1.00  1.00           C
ATOM    325  CB  THR B  10       6.313   1.849  -9.942  1.00  1.00           C
ATOM    326  OG1 THR B  10       6.871   3.135 -10.168  1.00  1.00           O
ATOM    327  CG2 THR B  10       4.780   1.939  -9.855  1.00  1.00           C
ATOM    328  C   THR B  10       8.327   1.242  -8.756  1.00  1.00           C
ATOM    329  O   THR B  10       8.990   2.255  -8.543  1.00  1.00           O
ATOM    330  N   GLU B  11       8.905   0.067  -9.060  1.00  1.00           N
ATOM    331  CA  GLU B  11      10.335  -0.001  -9.142  1.00  1.00           C
ATOM    332  CB  GLU B  11      10.929  -0.943  -8.081  1.00  1.00           C
ATOM    333  CG  GLU B  11      12.455  -0.982  -8.034  1.00  1.00           C
ATOM    334  CD  GLU B  11      12.846  -1.959  -6.935  1.00  1.00           C
ATOM    335  OE1 GLU B  11      11.933  -2.631  -6.384  1.00  1.00           O
ATOM    336  OE2 GLU B  11      14.066  -2.057  -6.637  1.00  1.00           O
ATOM    337  C   GLU B  11      10.653  -0.574 -10.482  1.00  1.00           C
ATOM    338  O   GLU B  11      10.008  -1.521 -10.931  1.00  1.00           O
ATOM    339  N   TYR B  12      11.642   0.022 -11.171  1.00  1.00           N
ATOM    340  CA  TYR B  12      12.064  -0.482 -12.444  1.00  1.00           C
ATOM    341  CB  TYR B  12      11.776   0.479 -13.616  1.00  1.00           C
ATOM    342  CG  TYR B  12      12.250  -0.123 -14.901  1.00  1.00           C
ATOM    343  CD1 TYR B  12      11.511  -1.089 -15.547  1.00  1.00           C
ATOM    344  CD2 TYR B  12      13.427   0.296 -15.479  1.00  1.00           C
ATOM    345  CE1 TYR B  12      11.942  -1.638 -16.735  1.00  1.00           C
ATOM    346  CE2 TYR B  12      13.864  -0.248 -16.667  1.00  1.00           C
ATOM    347  CZ  TYR B  12      13.124  -1.218 -17.300  1.00  1.00           C
ATOM    348  OH  TYR B  12      13.569  -1.777 -18.519  1.00  1.00           O
ATOM    349  C   TYR B  12      13.526  -0.620 -12.335  1.00  1.00           C
ATOM    350  O   TYR B  12      14.192   0.251 -11.776  1.00  1.00           O
ATOM    351  N   LYS B  13      14.085  -1.723 -12.853  1.00  1.00           N
ATOM    352  CA  LYS B  13      15.475  -1.766 -12.596  1.00  1.00           C
ATOM    353  CB  LYS B  13      15.756  -2.109 -11.125  1.00  1.00           C
ATOM    354  CG  LYS B  13      14.922  -3.282 -10.601  1.00  1.00           C
ATOM    355  CD  LYS B  13      15.199  -3.622  -9.134  1.00  1.00           C
ATOM    356  CE  LYS B  13      14.223  -4.646  -8.554  1.00  1.00           C
ATOM    357  NZ  LYS B  13      14.382  -4.721  -7.086  1.00  1.00           N
ATOM    358  C   LYS B  13      16.210  -2.700 -13.475  1.00  1.00           C
ATOM    359  O   LYS B  13      15.664  -3.640 -14.053  1.00  1.00           O
ATOM    360  N   THR B  14      17.509  -2.380 -13.603  1.00  1.00           N
ATOM    361  CA  THR B  14      18.478  -3.173 -14.278  1.00  1.00           C
ATOM    362  CB  THR B  14      19.562  -2.367 -14.932  1.00  1.00           C
ATOM    363  OG1 THR B  14      18.990  -1.460 -15.862  1.00  1.00           O
ATOM    364  CG2 THR B  14      20.510  -3.333 -15.667  1.00  1.00           C
ATOM    365  C   THR B  14      19.073  -3.967 -13.146  1.00  1.00           C
ATOM    366  O   THR B  14      18.346  -4.678 -12.453  1.00  1.00           O
ATOM    367  N   ALA B  15      20.397  -3.869 -12.903  1.00  1.00           N
ATOM    368  CA  ALA B  15      21.022  -4.709 -11.913  1.00  1.00           C
ATOM    369  CB  ALA B  15      22.552  -4.551 -11.871  1.00  1.00           C
ATOM    370  C   ALA B  15      20.521  -4.488 -10.509  1.00  1.00           C
ATOM    371  O   ALA B  15      20.131  -5.435  -9.828  1.00  1.00           O
ATOM    372  N   ASP B  16      20.503  -3.222 -10.060  1.00  1.00           N
ATOM    373  CA  ASP B  16      20.009  -2.749  -8.795  1.00  1.00           C
ATOM    374  CB  ASP B  16      18.517  -2.388  -8.833  1.00  1.00           C
ATOM    375  CG  ASP B  16      18.429  -1.056  -9.567  1.00  1.00           C
ATOM    376  OD1 ASP B  16      19.484  -0.615 -10.099  1.00  1.00           O
ATOM    377  OD2 ASP B  16      17.323  -0.453  -9.597  1.00  1.00           O
ATOM    378  C   ASP B  16      20.310  -3.484  -7.531  1.00  1.00           C
ATOM    379  O   ASP B  16      19.461  -4.213  -7.021  1.00  1.00           O
ATOM    380  N   GLY B  17      21.541  -3.337  -6.997  1.00  1.00           N
ATOM    381  CA  GLY B  17      21.631  -3.709  -5.616  1.00  1.00           C
ATOM    382  C   GLY B  17      20.664  -2.701  -5.072  1.00  1.00           C
ATOM    383  O   GLY B  17      20.697  -1.548  -5.498  1.00  1.00           O
ATOM    384  N   LYS B  18      19.770  -3.051  -4.132  1.00  1.00           N
ATOM    385  CA  LYS B  18      18.782  -2.034  -3.908  1.00  1.00           C
ATOM    386  CB  LYS B  18      17.382  -2.404  -4.419  1.00  1.00           C
ATOM    387  CG  LYS B  18      17.283  -2.317  -5.940  1.00  1.00           C
ATOM    388  CD  LYS B  18      17.563  -0.912  -6.471  1.00  1.00           C
ATOM    389  CE  LYS B  18      16.304  -0.068  -6.651  1.00  1.00           C
ATOM    390  NZ  LYS B  18      16.675   1.271  -7.151  1.00  1.00           N
ATOM    391  C   LYS B  18      18.659  -1.627  -2.506  1.00  1.00           C
ATOM    392  O   LYS B  18      19.562  -1.805  -1.692  1.00  1.00           O
ATOM    393  N   THR B  19      17.482  -1.048  -2.204  1.00  1.00           N
ATOM    394  CA  THR B  19      17.469  -0.398  -0.954  1.00  1.00           C
ATOM    395  CB  THR B  19      17.597   1.078  -1.089  1.00  1.00           C
ATOM    396  OG1 THR B  19      16.487   1.596  -1.809  1.00  1.00           O
ATOM    397  CG2 THR B  19      18.901   1.350  -1.845  1.00  1.00           C
ATOM    398  C   THR B  19      16.280  -0.626  -0.109  1.00  1.00           C
ATOM    399  O   THR B  19      15.425  -1.473  -0.355  1.00  1.00           O
ATOM    400  N   PHE B  20      16.272   0.186   0.968  1.00  1.00           N
ATOM    401  CA  PHE B  20      15.290   0.130   1.992  1.00  1.00           C
ATOM    402  CB  PHE B  20      15.884   0.223   3.408  1.00  1.00           C
ATOM    403  CG  PHE B  20      14.817  -0.187   4.363  1.00  1.00           C
ATOM    404  CD1 PHE B  20      13.943   0.739   4.879  1.00  1.00           C
ATOM    405  CD2 PHE B  20      14.688  -1.505   4.737  1.00  1.00           C
ATOM    406  CE1 PHE B  20      12.959   0.352   5.757  1.00  1.00           C
ATOM    407  CE2 PHE B  20      13.707  -1.895   5.617  1.00  1.00           C
ATOM    408  CZ  PHE B  20      12.839  -0.964   6.131  1.00  1.00           C
ATOM    409  C   PHE B  20      14.351   1.264   1.820  1.00  1.00           C
ATOM    410  O   PHE B  20      14.751   2.387   1.514  1.00  1.00           O
ATOM    411  N   TYR B  21      13.047   0.984   1.991  1.00  1.00           N
ATOM    412  CA  TYR B  21      12.129   2.057   1.816  1.00  1.00           C
ATOM    413  CB  TYR B  21      11.516   2.066   0.405  1.00  1.00           C
ATOM    414  CG  TYR B  21      10.668   3.279   0.259  1.00  1.00           C
ATOM    415  CD1 TYR B  21      11.249   4.504   0.023  1.00  1.00           C
ATOM    416  CD2 TYR B  21       9.299   3.190   0.340  1.00  1.00           C
ATOM    417  CE1 TYR B  21      10.473   5.630  -0.118  1.00  1.00           C
ATOM    418  CE2 TYR B  21       8.519   4.313   0.198  1.00  1.00           C
ATOM    419  CZ  TYR B  21       9.107   5.533  -0.028  1.00  1.00           C
ATOM    420  OH  TYR B  21       8.308   6.688  -0.173  1.00  1.00           O
ATOM    421  C   TYR B  21      11.012   1.940   2.829  1.00  1.00           C
ATOM    422  O   TYR B  21      10.686   0.838   3.268  1.00  1.00           O
ATOM    423  N   TYR B  22      10.405   3.083   3.237  1.00  1.00           N
ATOM    424  CA  TYR B  22       9.288   3.079   4.155  1.00  1.00           C
ATOM    425  CB  TYR B  22       9.474   3.928   5.430  1.00  1.00           C
ATOM    426  CG  TYR B  22      10.484   3.302   6.327  1.00  1.00           C
ATOM    427  CD1 TYR B  22      11.823   3.594   6.205  1.00  1.00           C
ATOM    428  CD2 TYR B  22      10.081   2.415   7.299  1.00  1.00           C
ATOM    429  CE1 TYR B  22      12.739   3.012   7.049  1.00  1.00           C
ATOM    430  CE2 TYR B  22      10.993   1.832   8.144  1.00  1.00           C
ATOM    431  CZ  TYR B  22      12.327   2.126   8.015  1.00  1.00           C
ATOM    432  OH  TYR B  22      13.263   1.525   8.883  1.00  1.00           O
ATOM    433  C   TYR B  22       8.132   3.720   3.458  1.00  1.00           C
ATOM    434  O   TYR B  22       8.260   4.805   2.892  1.00  1.00           O
ATOM    435  N   ASN B  23       6.964   3.049   3.479  1.00  1.00           N
ATOM    436  CA  ASN B  23       5.783   3.603   2.887  1.00  1.00           C
ATOM    437  CB  ASN B  23       5.209   2.708   1.777  1.00  1.00           C
ATOM    438  CG  ASN B  23       4.223   3.516   0.952  1.00  1.00           C
ATOM    439  OD1 ASN B  23       3.859   3.123  -0.155  1.00  1.00           O
ATOM    440  ND2 ASN B  23       3.785   4.683   1.495  1.00  1.00           N
ATOM    441  C   ASN B  23       4.803   3.669   3.976  1.00  1.00           C
ATOM    442  O   ASN B  23       4.502   2.667   4.624  1.00  1.00           O
ATOM    443  N   ASN B  24       4.286   4.871   4.228  1.00  1.00           N
ATOM    444  CA  ASN B  24       3.335   4.868   5.271  1.00  1.00           C
ATOM    445  CB  ASN B  24       3.810   5.472   6.609  1.00  1.00           C
ATOM    446  CG  ASN B  24       4.068   6.956   6.430  1.00  1.00           C
ATOM    447  OD1 ASN B  24       4.092   7.458   5.309  1.00  1.00           O
ATOM    448  ND2 ASN B  24       4.271   7.677   7.566  1.00  1.00           N
ATOM    449  C   ASN B  24       2.159   5.586   4.818  1.00  1.00           C
ATOM    450  O   ASN B  24       2.082   6.119   3.713  1.00  1.00           O
ATOM    451  N   ARG B  25       1.188   5.588   5.710  1.00  1.00           N
ATOM    452  CA  ARG B  25      -0.047   6.098   5.300  1.00  1.00           C
ATOM    453  CB  ARG B  25      -0.970   5.014   4.736  1.00  1.00           C
ATOM    454  CG  ARG B  25      -1.401   4.046   5.852  1.00  1.00           C
ATOM    455  CD  ARG B  25      -0.239   3.380   6.615  1.00  1.00           C
ATOM    456  NE  ARG B  25      -0.673   3.079   8.008  1.00  1.00           N
ATOM    457  CZ  ARG B  25       0.207   3.314   9.026  1.00  1.00           C
ATOM    458  NH1 ARG B  25       1.440   3.830   8.754  1.00  1.00           N
ATOM    459  NH2 ARG B  25      -0.138   3.048  10.322  1.00  1.00           N
ATOM    460  C   ARG B  25      -0.758   6.460   6.525  1.00  1.00           C
ATOM    461  O   ARG B  25      -0.505   5.937   7.612  1.00  1.00           O
ATOM    462  N   THR B  26      -1.652   7.423   6.362  1.00  1.00           N
ATOM    463  CA  THR B  26      -2.578   7.666   7.397  1.00  1.00           C
ATOM    464  CB  THR B  26      -2.142   8.678   8.425  1.00  1.00           C
ATOM    465  OG1 THR B  26      -1.919   9.942   7.815  1.00  1.00           O
ATOM    466  CG2 THR B  26      -0.860   8.196   9.119  1.00  1.00           C
ATOM    467  C   THR B  26      -3.729   8.299   6.686  1.00  1.00           C
ATOM    468  O   THR B  26      -3.535   9.247   5.928  1.00  1.00           O
ATOM    469  N   LEU B  27      -4.957   7.784   6.863  1.00  1.00           N
ATOM    470  CA  LEU B  27      -6.054   8.475   6.253  1.00  1.00           C
ATOM    471  CB  LEU B  27      -6.666   7.714   5.061  1.00  1.00           C
ATOM    472  CG  LEU B  27      -7.757   8.505   4.318  1.00  1.00           C
ATOM    473  CD1 LEU B  27      -7.191   9.805   3.722  1.00  1.00           C
ATOM    474  CD2 LEU B  27      -8.451   7.641   3.254  1.00  1.00           C
ATOM    475  C   LEU B  27      -7.056   8.552   7.344  1.00  1.00           C
ATOM    476  O   LEU B  27      -7.852   7.634   7.533  1.00  1.00           O
ATOM    477  N   GLU B  28      -7.034   9.658   8.110  1.00  1.00           N
ATOM    478  CA  GLU B  28      -7.950   9.710   9.200  1.00  1.00           C
ATOM    479  CB  GLU B  28      -7.411  10.316  10.508  1.00  1.00           C
ATOM    480  CG  GLU B  28      -7.226  11.834  10.466  1.00  1.00           C
ATOM    481  CD  GLU B  28      -7.197  12.314  11.909  1.00  1.00           C
ATOM    482  OE1 GLU B  28      -7.071  11.444  12.813  1.00  1.00           O
ATOM    483  OE2 GLU B  28      -7.316  13.549  12.128  1.00  1.00           O
ATOM    484  C   GLU B  28      -9.059  10.578   8.789  1.00  1.00           C
ATOM    485  O   GLU B  28      -8.877  11.589   8.112  1.00  1.00           O
ATOM    486  N   SER B  29     -10.265  10.162   9.171  1.00  1.00           N
ATOM    487  CA  SER B  29     -11.384  10.969   8.874  1.00  1.00           C
ATOM    488  CB  SER B  29     -12.308  10.335   7.820  1.00  1.00           C
ATOM    489  OG  SER B  29     -13.416  11.177   7.544  1.00  1.00           O
ATOM    490  C   SER B  29     -12.125  11.021  10.149  1.00  1.00           C
ATOM    491  O   SER B  29     -12.169  10.039  10.885  1.00  1.00           O
ATOM    492  N   THR B  30     -12.701  12.185  10.467  1.00  1.00           N
ATOM    493  CA  THR B  30     -13.426  12.253  11.686  1.00  1.00           C
ATOM    494  CB  THR B  30     -12.726  13.028  12.767  1.00  1.00           C
ATOM    495  OG1 THR B  30     -12.505  14.367  12.350  1.00  1.00           O
ATOM    496  CG2 THR B  30     -11.384  12.342  13.068  1.00  1.00           C
ATOM    497  C   THR B  30     -14.701  12.943  11.379  1.00  1.00           C
ATOM    498  O   THR B  30     -14.856  13.559  10.326  1.00  1.00           O
ATOM    499  N   TRP B  31     -15.660  12.828  12.304  1.00  1.00           N
ATOM    500  CA  TRP B  31     -16.923  13.441  12.074  1.00  1.00           C
ATOM    501  CB  TRP B  31     -17.983  12.963  13.079  1.00  1.00           C
ATOM    502  CG  TRP B  31     -19.363  13.556  12.912  1.00  1.00           C
ATOM    503  CD2 TRP B  31     -19.992  14.425  13.867  1.00  1.00           C
ATOM    504  CD1 TRP B  31     -20.282  13.341  11.925  1.00  1.00           C
ATOM    505  NE1 TRP B  31     -21.444  14.018  12.208  1.00  1.00           N
ATOM    506  CE2 TRP B  31     -21.280  14.689  13.401  1.00  1.00           C
ATOM    507  CE3 TRP B  31     -19.536  14.952  15.042  1.00  1.00           C
ATOM    508  CZ2 TRP B  31     -22.135  15.485  14.107  1.00  1.00           C
ATOM    509  CZ3 TRP B  31     -20.400  15.760  15.746  1.00  1.00           C
ATOM    510  CH2 TRP B  31     -21.675  16.021  15.288  1.00  1.00           C
ATOM    511  C   TRP B  31     -16.744  14.944  12.236  1.00  1.00           C
ATOM    512  O   TRP B  31     -15.607  15.377  12.566  1.00  1.00           O
ATOM    513  OXT TRP B  31     -17.744  15.681  12.027  1.00  1.00           O
TER     514      TRP B  31 
ATOM    515  N   MET C   1     -17.783   7.746   3.834  1.00  1.00           N
ATOM    516  CA  MET C   1     -18.541   6.708   3.102  1.00  1.00           C
ATOM    517  CB  MET C   1     -19.553   7.358   2.138  1.00  1.00           C
ATOM    518  CG  MET C   1     -20.670   8.136   2.841  1.00  1.00           C
ATOM    519  SD  MET C   1     -21.838   7.116   3.790  1.00  1.00           S
ATOM    520  CE  MET C   1     -22.635   6.364   2.339  1.00  1.00           C
ATOM    521  C   MET C   1     -17.613   5.874   2.304  1.00  1.00           C
ATOM    522  O   MET C   1     -16.848   5.092   2.869  1.00  1.00           O
ATOM    523  N   GLY C   2     -17.676   6.026   0.964  1.00  1.00           N
ATOM    524  CA  GLY C   2     -16.799   5.271   0.124  1.00  1.00           C
ATOM    525  C   GLY C   2     -15.422   5.597   0.606  1.00  1.00           C
ATOM    526  O   GLY C   2     -14.904   6.687   0.372  1.00  1.00           O
ATOM    527  N   ALA C   3     -14.792   4.637   1.309  1.00  1.00           N
ATOM    528  CA  ALA C   3     -13.510   4.907   1.879  1.00  1.00           C
ATOM    529  CB  ALA C   3     -13.460   4.717   3.403  1.00  1.00           C
ATOM    530  C   ALA C   3     -12.559   3.957   1.283  1.00  1.00           C
ATOM    531  O   ALA C   3     -12.877   2.787   1.076  1.00  1.00           O
ATOM    532  N   THR C   4     -11.350   4.439   0.968  1.00  1.00           N
ATOM    533  CA  THR C   4     -10.516   3.473   0.363  1.00  1.00           C
ATOM    534  CB  THR C   4     -10.502   3.535  -1.133  1.00  1.00           C
ATOM    535  OG1 THR C   4      -9.848   2.389  -1.654  1.00  1.00           O
ATOM    536  CG2 THR C   4      -9.759   4.808  -1.566  1.00  1.00           C
ATOM    537  C   THR C   4      -9.126   3.596   0.814  1.00  1.00           C
ATOM    538  O   THR C   4      -8.678   4.629   1.311  1.00  1.00           O
ATOM    539  N   ALA C   5      -8.414   2.478   0.648  1.00  1.00           N
ATOM    540  CA  ALA C   5      -7.047   2.478   0.989  1.00  1.00           C
ATOM    541  CB  ALA C   5      -6.760   1.862   2.370  1.00  1.00           C
ATOM    542  C   ALA C   5      -6.338   1.663  -0.022  1.00  1.00           C
ATOM    543  O   ALA C   5      -6.888   0.697  -0.550  1.00  1.00           O
ATOM    544  N   VAL C   6      -5.090   2.043  -0.344  1.00  1.00           N
ATOM    545  CA  VAL C   6      -4.436   1.235  -1.314  1.00  1.00           C
ATOM    546  CB  VAL C   6      -4.640   1.716  -2.723  1.00  1.00           C
ATOM    547  CG1 VAL C   6      -3.843   0.813  -3.680  1.00  1.00           C
ATOM    548  CG2 VAL C   6      -6.148   1.747  -3.017  1.00  1.00           C
ATOM    549  C   VAL C   6      -2.985   1.228  -1.069  1.00  1.00           C
ATOM    550  O   VAL C   6      -2.395   2.198  -0.596  1.00  1.00           O
ATOM    551  N   SER C   7      -2.390   0.072  -1.373  1.00  1.00           N
ATOM    552  CA  SER C   7      -0.980  -0.027  -1.342  1.00  1.00           C
ATOM    553  CB  SER C   7      -0.442  -0.999  -0.282  1.00  1.00           C
ATOM    554  OG  SER C   7      -0.886  -2.317  -0.566  1.00  1.00           O
ATOM    555  C   SER C   7      -0.641  -0.603  -2.691  1.00  1.00           C
ATOM    556  O   SER C   7      -1.181  -1.640  -3.072  1.00  1.00           O
ATOM    557  N   GLU C   8       0.249   0.050  -3.467  1.00  1.00           N
ATOM    558  CA  GLU C   8       0.554  -0.448  -4.788  1.00  1.00           C
ATOM    559  CB  GLU C   8       0.326   0.595  -5.895  1.00  1.00           C
ATOM    560  CG  GLU C   8       0.698   0.104  -7.296  1.00  1.00           C
ATOM    561  CD  GLU C   8       0.728   1.316  -8.217  1.00  1.00           C
ATOM    562  OE1 GLU C   8      -0.331   1.983  -8.365  1.00  1.00           O
ATOM    563  OE2 GLU C   8       1.820   1.596  -8.780  1.00  1.00           O
ATOM    564  C   GLU C   8       1.995  -0.790  -4.835  1.00  1.00           C
ATOM    565  O   GLU C   8       2.847   0.007  -4.444  1.00  1.00           O
ATOM    566  N   TRP C   9       2.308  -2.009  -5.306  1.00  1.00           N
ATOM    567  CA  TRP C   9       3.695  -2.312  -5.402  1.00  1.00           C
ATOM    568  CB  TRP C   9       4.234  -3.024  -4.153  1.00  1.00           C
ATOM    569  CG  TRP C   9       5.723  -3.237  -4.161  1.00  1.00           C
ATOM    570  CD2 TRP C   9       6.444  -3.868  -3.092  1.00  1.00           C
ATOM    571  CD1 TRP C   9       6.644  -2.897  -5.105  1.00  1.00           C
ATOM    572  NE1 TRP C   9       7.897  -3.280  -4.693  1.00  1.00           N
ATOM    573  CE2 TRP C   9       7.788  -3.882  -3.459  1.00  1.00           C
ATOM    574  CE3 TRP C   9       6.020  -4.391  -1.906  1.00  1.00           C
ATOM    575  CZ2 TRP C   9       8.737  -4.429  -2.642  1.00  1.00           C
ATOM    576  CZ3 TRP C   9       6.980  -4.938  -1.081  1.00  1.00           C
ATOM    577  CH2 TRP C   9       8.310  -4.960  -1.446  1.00  1.00           C
ATOM    578  C   TRP C   9       3.901  -3.202  -6.565  1.00  1.00           C
ATOM    579  O   TRP C   9       3.350  -4.298  -6.648  1.00  1.00           O
ATOM    580  N   THR C  10       4.716  -2.725  -7.513  1.00  1.00           N
ATOM    581  CA  THR C  10       5.038  -3.550  -8.623  1.00  1.00           C
ATOM    582  CB  THR C  10       4.659  -2.951  -9.945  1.00  1.00           C
ATOM    583  OG1 THR C  10       3.272  -2.657  -9.978  1.00  1.00           O
ATOM    584  CG2 THR C  10       5.001  -3.958 -11.055  1.00  1.00           C
ATOM    585  C   THR C  10       6.530  -3.615  -8.609  1.00  1.00           C
ATOM    586  O   THR C  10       7.198  -2.582  -8.651  1.00  1.00           O
ATOM    587  N   GLU C  11       7.106  -4.827  -8.530  1.00  1.00           N
ATOM    588  CA  GLU C  11       8.537  -4.916  -8.561  1.00  1.00           C
ATOM    589  CB  GLU C  11       9.127  -5.895  -7.537  1.00  1.00           C
ATOM    590  CG  GLU C  11       8.971  -5.426  -6.095  1.00  1.00           C
ATOM    591  CD  GLU C  11       9.557  -6.492  -5.185  1.00  1.00           C
ATOM    592  OE1 GLU C  11       9.258  -7.693  -5.411  1.00  1.00           O
ATOM    593  OE2 GLU C  11      10.313  -6.117  -4.248  1.00  1.00           O
ATOM    594  C   GLU C  11       8.872  -5.477  -9.896  1.00  1.00           C
ATOM    595  O   GLU C  11       8.246  -6.429 -10.358  1.00  1.00           O
ATOM    596  N   TYR C  12       9.877  -4.889 -10.561  1.00  1.00           N
ATOM    597  CA  TYR C  12      10.205  -5.345 -11.872  1.00  1.00           C
ATOM    598  CB  TYR C  12       9.804  -4.307 -12.929  1.00  1.00           C
ATOM    599  CG  TYR C  12      10.173  -4.789 -14.286  1.00  1.00           C
ATOM    600  CD1 TYR C  12       9.374  -5.687 -14.954  1.00  1.00           C
ATOM    601  CD2 TYR C  12      11.315  -4.322 -14.894  1.00  1.00           C
ATOM    602  CE1 TYR C  12       9.716  -6.121 -16.213  1.00  1.00           C
ATOM    603  CE2 TYR C  12      11.662  -4.751 -16.153  1.00  1.00           C
ATOM    604  CZ  TYR C  12      10.861  -5.652 -16.812  1.00  1.00           C
ATOM    605  OH  TYR C  12      11.213  -6.092 -18.104  1.00  1.00           O
ATOM    606  C   TYR C  12      11.666  -5.507 -11.942  1.00  1.00           C
ATOM    607  O   TYR C  12      12.394  -4.731 -11.326  1.00  1.00           O
ATOM    608  N   LYS C  13      12.152  -6.520 -12.693  1.00  1.00           N
ATOM    609  CA  LYS C  13      13.570  -6.575 -12.621  1.00  1.00           C
ATOM    610  CB  LYS C  13      14.056  -6.902 -11.197  1.00  1.00           C
ATOM    611  CG  LYS C  13      13.421  -8.173 -10.623  1.00  1.00           C
ATOM    612  CD  LYS C  13      14.043  -8.629  -9.301  1.00  1.00           C
ATOM    613  CE  LYS C  13      13.601  -7.808  -8.085  1.00  1.00           C
ATOM    614  NZ  LYS C  13      12.238  -8.205  -7.659  1.00  1.00           N
ATOM    615  C   LYS C  13      14.223  -7.555 -13.528  1.00  1.00           C
ATOM    616  O   LYS C  13      13.672  -8.586 -13.911  1.00  1.00           O
ATOM    617  N   THR C  14      15.464  -7.186 -13.889  1.00  1.00           N
ATOM    618  CA  THR C  14      16.386  -8.064 -14.524  1.00  1.00           C
ATOM    619  CB  THR C  14      17.364  -7.375 -15.432  1.00  1.00           C
ATOM    620  OG1 THR C  14      18.234  -8.333 -16.020  1.00  1.00           O
ATOM    621  CG2 THR C  14      18.158  -6.325 -14.647  1.00  1.00           C
ATOM    622  C   THR C  14      17.072  -8.623 -13.314  1.00  1.00           C
ATOM    623  O   THR C  14      16.396  -8.930 -12.333  1.00  1.00           O
ATOM    624  N   ALA C  15      18.404  -8.785 -13.300  1.00  1.00           N
ATOM    625  CA  ALA C  15      18.958  -9.303 -12.081  1.00  1.00           C
ATOM    626  CB  ALA C  15      20.476  -9.532 -12.137  1.00  1.00           C
ATOM    627  C   ALA C  15      18.708  -8.306 -10.987  1.00  1.00           C
ATOM    628  O   ALA C  15      18.796  -7.100 -11.204  1.00  1.00           O
ATOM    629  N   ASP C  16      18.362  -8.790  -9.773  1.00  1.00           N
ATOM    630  CA  ASP C  16      18.130  -7.904  -8.661  1.00  1.00           C
ATOM    631  CB  ASP C  16      16.652  -7.678  -8.321  1.00  1.00           C
ATOM    632  CG  ASP C  16      16.614  -6.807  -7.072  1.00  1.00           C
ATOM    633  OD1 ASP C  16      17.563  -5.999  -6.888  1.00  1.00           O
ATOM    634  OD2 ASP C  16      15.654  -6.959  -6.270  1.00  1.00           O
ATOM    635  C   ASP C  16      18.715  -8.494  -7.436  1.00  1.00           C
ATOM    636  O   ASP C  16      18.345  -9.596  -7.032  1.00  1.00           O
ATOM    637  N   GLY C  17      19.662  -7.779  -6.806  1.00  1.00           N
ATOM    638  CA  GLY C  17      20.149  -8.336  -5.588  1.00  1.00           C
ATOM    639  C   GLY C  17      19.007  -8.360  -4.634  1.00  1.00           C
ATOM    640  O   GLY C  17      18.675  -9.439  -4.141  1.00  1.00           O
ATOM    641  N   LYS C  18      18.335  -7.197  -4.392  1.00  1.00           N
ATOM    642  CA  LYS C  18      17.277  -7.308  -3.430  1.00  1.00           C
ATOM    643  CB  LYS C  18      17.747  -7.927  -2.089  1.00  1.00           C
ATOM    644  CG  LYS C  18      16.673  -8.667  -1.285  1.00  1.00           C
ATOM    645  CD  LYS C  18      17.231  -9.446  -0.096  1.00  1.00           C
ATOM    646  CE  LYS C  18      16.139  -9.909   0.867  1.00  1.00           C
ATOM    647  NZ  LYS C  18      16.739 -10.644   2.002  1.00  1.00           N
ATOM    648  C   LYS C  18      16.648  -6.035  -3.040  1.00  1.00           C
ATOM    649  O   LYS C  18      16.993  -4.956  -3.510  1.00  1.00           O
ATOM    650  N   THR C  19      15.662  -6.197  -2.132  1.00  1.00           N
ATOM    651  CA  THR C  19      14.940  -5.110  -1.578  1.00  1.00           C
ATOM    652  CB  THR C  19      13.666  -4.836  -2.315  1.00  1.00           C
ATOM    653  OG1 THR C  19      12.781  -5.938  -2.172  1.00  1.00           O
ATOM    654  CG2 THR C  19      13.997  -4.628  -3.800  1.00  1.00           C
ATOM    655  C   THR C  19      14.524  -5.398  -0.179  1.00  1.00           C
ATOM    656  O   THR C  19      14.520  -6.539   0.279  1.00  1.00           O
ATOM    657  N   PHE C  20      14.188  -4.310   0.538  1.00  1.00           N
ATOM    658  CA  PHE C  20      13.603  -4.391   1.838  1.00  1.00           C
ATOM    659  CB  PHE C  20      14.531  -3.914   2.965  1.00  1.00           C
ATOM    660  CG  PHE C  20      15.713  -4.815   2.948  1.00  1.00           C
ATOM    661  CD1 PHE C  20      16.722  -4.600   2.038  1.00  1.00           C
ATOM    662  CD2 PHE C  20      15.819  -5.865   3.833  1.00  1.00           C
ATOM    663  CE1 PHE C  20      17.821  -5.422   2.006  1.00  1.00           C
ATOM    664  CE2 PHE C  20      16.917  -6.690   3.805  1.00  1.00           C
ATOM    665  CZ  PHE C  20      17.919  -6.468   2.891  1.00  1.00           C
ATOM    666  C   PHE C  20      12.471  -3.436   1.754  1.00  1.00           C
ATOM    667  O   PHE C  20      12.663  -2.268   1.416  1.00  1.00           O
ATOM    668  N   TYR C  21      11.241  -3.891   2.038  1.00  1.00           N
ATOM    669  CA  TYR C  21      10.234  -2.913   1.805  1.00  1.00           C
ATOM    670  CB  TYR C  21       9.600  -3.079   0.412  1.00  1.00           C
ATOM    671  CG  TYR C  21       8.849  -1.852   0.027  1.00  1.00           C
ATOM    672  CD1 TYR C  21       9.519  -0.801  -0.555  1.00  1.00           C
ATOM    673  CD2 TYR C  21       7.492  -1.746   0.228  1.00  1.00           C
ATOM    674  CE1 TYR C  21       8.852   0.342  -0.927  1.00  1.00           C
ATOM    675  CE2 TYR C  21       6.822  -0.604  -0.143  1.00  1.00           C
ATOM    676  CZ  TYR C  21       7.499   0.442  -0.719  1.00  1.00           C
ATOM    677  OH  TYR C  21       6.812   1.614  -1.100  1.00  1.00           O
ATOM    678  C   TYR C  21       9.146  -3.027   2.844  1.00  1.00           C
ATOM    679  O   TYR C  21       8.890  -4.111   3.368  1.00  1.00           O
ATOM    680  N   TYR C  22       8.490  -1.888   3.184  1.00  1.00           N
ATOM    681  CA  TYR C  22       7.369  -1.866   4.097  1.00  1.00           C
ATOM    682  CB  TYR C  22       7.609  -1.116   5.420  1.00  1.00           C
ATOM    683  CG  TYR C  22       8.372  -1.976   6.369  1.00  1.00           C
ATOM    684  CD1 TYR C  22       9.729  -2.154   6.248  1.00  1.00           C
ATOM    685  CD2 TYR C  22       7.710  -2.595   7.405  1.00  1.00           C
ATOM    686  CE1 TYR C  22      10.408  -2.948   7.143  1.00  1.00           C
ATOM    687  CE2 TYR C  22       8.382  -3.390   8.303  1.00  1.00           C
ATOM    688  CZ  TYR C  22       9.736  -3.568   8.172  1.00  1.00           C
ATOM    689  OH  TYR C  22      10.430  -4.384   9.090  1.00  1.00           O
ATOM    690  C   TYR C  22       6.220  -1.152   3.447  1.00  1.00           C
ATOM    691  O   TYR C  22       6.378  -0.051   2.921  1.00  1.00           O
ATOM    692  N   ASN C  23       5.023  -1.781   3.457  1.00  1.00           N
ATOM    693  CA  ASN C  23       3.833  -1.125   2.987  1.00  1.00           C
ATOM    694  CB  ASN C  23       3.163  -1.785   1.770  1.00  1.00           C
ATOM    695  CG  ASN C  23       3.956  -1.384   0.533  1.00  1.00           C
ATOM    696  OD1 ASN C  23       4.145  -0.198   0.261  1.00  1.00           O
ATOM    697  ND2 ASN C  23       4.432  -2.400  -0.238  1.00  1.00           N
ATOM    698  C   ASN C  23       2.884  -1.174   4.118  1.00  1.00           C
ATOM    699  O   ASN C  23       2.581  -2.252   4.617  1.00  1.00           O
ATOM    700  N   ASN C  24       2.398  -0.003   4.569  1.00  1.00           N
ATOM    701  CA  ASN C  24       1.517  -0.031   5.693  1.00  1.00           C
ATOM    702  CB  ASN C  24       2.115   0.596   6.967  1.00  1.00           C
ATOM    703  CG  ASN C  24       3.236  -0.303   7.482  1.00  1.00           C
ATOM    704  OD1 ASN C  24       3.304  -1.485   7.148  1.00  1.00           O
ATOM    705  ND2 ASN C  24       4.134   0.273   8.325  1.00  1.00           N
ATOM    706  C   ASN C  24       0.308   0.724   5.362  1.00  1.00           C
ATOM    707  O   ASN C  24       0.290   1.549   4.450  1.00  1.00           O
ATOM    708  N   ARG C  25      -0.769   0.421   6.094  1.00  1.00           N
ATOM    709  CA  ARG C  25      -1.923   1.153   5.750  1.00  1.00           C
ATOM    710  CB  ARG C  25      -2.751   0.476   4.653  1.00  1.00           C
ATOM    711  CG  ARG C  25      -2.048   0.401   3.298  1.00  1.00           C
ATOM    712  CD  ARG C  25      -2.778   1.182   2.209  1.00  1.00           C
ATOM    713  NE  ARG C  25      -4.163   0.641   2.179  1.00  1.00           N
ATOM    714  CZ  ARG C  25      -4.383  -0.584   1.622  1.00  1.00           C
ATOM    715  NH1 ARG C  25      -3.338  -1.292   1.103  1.00  1.00           N
ATOM    716  NH2 ARG C  25      -5.638  -1.114   1.586  1.00  1.00           N
ATOM    717  C   ARG C  25      -2.806   1.260   6.915  1.00  1.00           C
ATOM    718  O   ARG C  25      -2.939   0.339   7.720  1.00  1.00           O
ATOM    719  N   THR C  26      -3.412   2.443   7.024  1.00  1.00           N
ATOM    720  CA  THR C  26      -4.394   2.634   8.019  1.00  1.00           C
ATOM    721  CB  THR C  26      -3.925   3.476   9.169  1.00  1.00           C
ATOM    722  OG1 THR C  26      -2.800   2.866   9.781  1.00  1.00           O
ATOM    723  CG2 THR C  26      -5.069   3.615  10.190  1.00  1.00           C
ATOM    724  C   THR C  26      -5.488   3.405   7.347  1.00  1.00           C
ATOM    725  O   THR C  26      -5.264   4.519   6.881  1.00  1.00           O
ATOM    726  N   LEU C  27      -6.704   2.830   7.251  1.00  1.00           N
ATOM    727  CA  LEU C  27      -7.787   3.574   6.669  1.00  1.00           C
ATOM    728  CB  LEU C  27      -8.460   2.845   5.487  1.00  1.00           C
ATOM    729  CG  LEU C  27      -9.614   3.606   4.799  1.00  1.00           C
ATOM    730  CD1 LEU C  27     -10.866   3.707   5.686  1.00  1.00           C
ATOM    731  CD2 LEU C  27      -9.143   4.966   4.276  1.00  1.00           C
ATOM    732  C   LEU C  27      -8.766   3.683   7.756  1.00  1.00           C
ATOM    733  O   LEU C  27      -9.475   2.729   8.074  1.00  1.00           O
ATOM    734  N   GLU C  28      -8.823   4.861   8.376  1.00  1.00           N
ATOM    735  CA  GLU C  28      -9.757   4.892   9.430  1.00  1.00           C
ATOM    736  CB  GLU C  28      -9.180   5.346  10.783  1.00  1.00           C
ATOM    737  CG  GLU C  28      -8.649   6.778  10.799  1.00  1.00           C
ATOM    738  CD  GLU C  28      -8.208   7.068  12.228  1.00  1.00           C
ATOM    739  OE1 GLU C  28      -9.053   6.906  13.150  1.00  1.00           O
ATOM    740  OE2 GLU C  28      -7.025   7.455  12.416  1.00  1.00           O
ATOM    741  C   GLU C  28     -10.824   5.820   9.053  1.00  1.00           C
ATOM    742  O   GLU C  28     -10.589   6.974   8.702  1.00  1.00           O
ATOM    743  N   SER C  29     -12.048   5.294   9.085  1.00  1.00           N
ATOM    744  CA  SER C  29     -13.144   6.143   8.823  1.00  1.00           C
ATOM    745  CB  SER C  29     -14.108   5.582   7.763  1.00  1.00           C
ATOM    746  OG  SER C  29     -15.246   6.422   7.638  1.00  1.00           O
ATOM    747  C   SER C  29     -13.861   6.202  10.104  1.00  1.00           C
ATOM    748  O   SER C  29     -14.157   5.172  10.708  1.00  1.00           O
ATOM    749  N   THR C  30     -14.140   7.417  10.582  1.00  1.00           N
ATOM    750  CA  THR C  30     -14.800   7.385  11.833  1.00  1.00           C
ATOM    751  CB  THR C  30     -14.002   7.927  12.984  1.00  1.00           C
ATOM    752  OG1 THR C  30     -14.617   7.560  14.210  1.00  1.00           O
ATOM    753  CG2 THR C  30     -13.944   9.460  12.886  1.00  1.00           C
ATOM    754  C   THR C  30     -16.032   8.204  11.737  1.00  1.00           C
ATOM    755  O   THR C  30     -16.124   9.142  10.945  1.00  1.00           O
ATOM    756  N   TRP C  31     -17.034   7.839  12.551  1.00  1.00           N
ATOM    757  CA  TRP C  31     -18.235   8.597  12.519  1.00  1.00           C
ATOM    758  CB  TRP C  31     -19.401   7.886  11.818  1.00  1.00           C
ATOM    759  CG  TRP C  31     -20.672   8.702  11.781  1.00  1.00           C
ATOM    760  CD2 TRP C  31     -21.016   9.611  10.725  1.00  1.00           C
ATOM    761  CD1 TRP C  31     -21.703   8.744  12.676  1.00  1.00           C
ATOM    762  NE1 TRP C  31     -22.669   9.617  12.236  1.00  1.00           N
ATOM    763  CE2 TRP C  31     -22.260  10.160  11.036  1.00  1.00           C
ATOM    764  CE3 TRP C  31     -20.351   9.960   9.582  1.00  1.00           C
ATOM    765  CZ2 TRP C  31     -22.859  11.066  10.212  1.00  1.00           C
ATOM    766  CZ3 TRP C  31     -20.959  10.877   8.753  1.00  1.00           C
ATOM    767  CH2 TRP C  31     -22.189  11.420   9.060  1.00  1.00           C
ATOM    768  C   TRP C  31     -18.663   8.837  13.958  1.00  1.00           C
ATOM    769  O   TRP C  31     -18.597   7.877  14.774  1.00  1.00           O
ATOM    770  OXT TRP C  31     -19.070   9.991  14.258  1.00  1.00           O
TER     771      TRP C  31 
ATOM    772  N   MET D   1     -18.583   2.885   5.903  1.00  1.00           N
ATOM    773  CA  MET D   1     -19.558   2.280   4.966  1.00  1.00           C
ATOM    774  CB  MET D   1     -20.868   3.086   4.939  1.00  1.00           C
ATOM    775  CG  MET D   1     -21.847   2.567   3.883  1.00  1.00           C
ATOM    776  SD  MET D   1     -23.503   3.316   3.922  1.00  1.00           S
ATOM    777  CE  MET D   1     -24.201   2.069   5.042  1.00  1.00           C
ATOM    778  C   MET D   1     -19.043   2.218   3.570  1.00  1.00           C
ATOM    779  O   MET D   1     -18.535   3.205   3.044  1.00  1.00           O
ATOM    780  N   GLY D   2     -19.166   1.038   2.933  1.00  1.00           N
ATOM    781  CA  GLY D   2     -18.730   0.935   1.575  1.00  1.00           C
ATOM    782  C   GLY D   2     -17.236   1.044   1.550  1.00  1.00           C
ATOM    783  O   GLY D   2     -16.660   1.598   0.616  1.00  1.00           O
ATOM    784  N   ALA D   3     -16.574   0.504   2.588  1.00  1.00           N
ATOM    785  CA  ALA D   3     -15.151   0.618   2.712  1.00  1.00           C
ATOM    786  CB  ALA D   3     -14.627   0.207   4.100  1.00  1.00           C
ATOM    787  C   ALA D   3     -14.457  -0.225   1.698  1.00  1.00           C
ATOM    788  O   ALA D   3     -15.031  -1.175   1.170  1.00  1.00           O
ATOM    789  N   THR D   4     -13.192   0.136   1.386  1.00  1.00           N
ATOM    790  CA  THR D   4     -12.463  -0.608   0.404  1.00  1.00           C
ATOM    791  CB  THR D   4     -12.545   0.029  -0.960  1.00  1.00           C
ATOM    792  OG1 THR D   4     -13.904   0.146  -1.350  1.00  1.00           O
ATOM    793  CG2 THR D   4     -11.786  -0.822  -1.993  1.00  1.00           C
ATOM    794  C   THR D   4     -11.035  -0.681   0.777  1.00  1.00           C
ATOM    795  O   THR D   4     -10.519   0.150   1.523  1.00  1.00           O
ATOM    796  N   ALA D   5     -10.368  -1.726   0.267  1.00  1.00           N
ATOM    797  CA  ALA D   5      -8.976  -1.824   0.504  1.00  1.00           C
ATOM    798  CB  ALA D   5      -8.622  -2.506   1.836  1.00  1.00           C
ATOM    799  C   ALA D   5      -8.381  -2.639  -0.567  1.00  1.00           C
ATOM    800  O   ALA D   5      -9.043  -3.479  -1.175  1.00  1.00           O
ATOM    801  N   VAL D   6      -7.099  -2.378  -0.848  1.00  1.00           N
ATOM    802  CA  VAL D   6      -6.488  -3.184  -1.840  1.00  1.00           C
ATOM    803  CB  VAL D   6      -6.562  -2.599  -3.221  1.00  1.00           C
ATOM    804  CG1 VAL D   6      -5.814  -3.527  -4.194  1.00  1.00           C
ATOM    805  CG2 VAL D   6      -8.040  -2.381  -3.580  1.00  1.00           C
ATOM    806  C   VAL D   6      -5.037  -3.312  -1.506  1.00  1.00           C
ATOM    807  O   VAL D   6      -4.395  -2.341  -1.102  1.00  1.00           O
ATOM    808  N   SER D   7      -4.492  -4.536  -1.653  1.00  1.00           N
ATOM    809  CA  SER D   7      -3.086  -4.787  -1.484  1.00  1.00           C
ATOM    810  CB  SER D   7      -2.746  -5.843  -0.415  1.00  1.00           C
ATOM    811  OG  SER D   7      -1.339  -6.019  -0.327  1.00  1.00           O
ATOM    812  C   SER D   7      -2.685  -5.372  -2.812  1.00  1.00           C
ATOM    813  O   SER D   7      -3.304  -6.330  -3.271  1.00  1.00           O
ATOM    814  N   GLU D   8      -1.655  -4.808  -3.479  1.00  1.00           N
ATOM    815  CA  GLU D   8      -1.270  -5.323  -4.770  1.00  1.00           C
ATOM    816  CB  GLU D   8      -1.302  -4.279  -5.893  1.00  1.00           C
ATOM    817  CG  GLU D   8      -0.752  -4.827  -7.210  1.00  1.00           C
ATOM    818  CD  GLU D   8      -0.446  -3.633  -8.099  1.00  1.00           C
ATOM    819  OE1 GLU D   8      -1.402  -2.872  -8.406  1.00  1.00           O
ATOM    820  OE2 GLU D   8       0.745  -3.459  -8.467  1.00  1.00           O
ATOM    821  C   GLU D   8       0.142  -5.761  -4.699  1.00  1.00           C
ATOM    822  O   GLU D   8       0.968  -5.137  -4.035  1.00  1.00           O
ATOM    823  N   TRP D   9       0.440  -6.887  -5.369  1.00  1.00           N
ATOM    824  CA  TRP D   9       1.784  -7.358  -5.439  1.00  1.00           C
ATOM    825  CB  TRP D   9       2.125  -8.389  -4.352  1.00  1.00           C
ATOM    826  CG  TRP D   9       3.496  -8.997  -4.499  1.00  1.00           C
ATOM    827  CD2 TRP D   9       4.660  -8.576  -3.774  1.00  1.00           C
ATOM    828  CD1 TRP D   9       3.890 -10.036  -5.289  1.00  1.00           C
ATOM    829  NE1 TRP D   9       5.229 -10.281  -5.112  1.00  1.00           N
ATOM    830  CE2 TRP D   9       5.716  -9.393  -4.179  1.00  1.00           C
ATOM    831  CE3 TRP D   9       4.830  -7.598  -2.842  1.00  1.00           C
ATOM    832  CZ2 TRP D   9       6.967  -9.234  -3.658  1.00  1.00           C
ATOM    833  CZ3 TRP D   9       6.094  -7.444  -2.326  1.00  1.00           C
ATOM    834  CH2 TRP D   9       7.145  -8.241  -2.724  1.00  1.00           C
ATOM    835  C   TRP D   9       1.917  -8.081  -6.726  1.00  1.00           C
ATOM    836  O   TRP D   9       1.120  -8.962  -7.047  1.00  1.00           O
ATOM    837  N   THR D  10       2.922  -7.699  -7.521  1.00  1.00           N
ATOM    838  CA  THR D  10       3.175  -8.446  -8.706  1.00  1.00           C
ATOM    839  CB  THR D  10       2.618  -7.827  -9.958  1.00  1.00           C
ATOM    840  OG1 THR D  10       3.152  -6.527 -10.146  1.00  1.00           O
ATOM    841  CG2 THR D  10       1.085  -7.772  -9.850  1.00  1.00           C
ATOM    842  C   THR D  10       4.661  -8.479  -8.841  1.00  1.00           C
ATOM    843  O   THR D  10       5.320  -7.449  -8.713  1.00  1.00           O
ATOM    844  N   GLU D  11       5.242  -9.669  -9.077  1.00  1.00           N
ATOM    845  CA  GLU D  11       6.664  -9.709  -9.245  1.00  1.00           C
ATOM    846  CB  GLU D  11       7.421 -10.645  -8.285  1.00  1.00           C
ATOM    847  CG  GLU D  11       7.515 -10.165  -6.835  1.00  1.00           C
ATOM    848  CD  GLU D  11       8.553 -11.050  -6.155  1.00  1.00           C
ATOM    849  OE1 GLU D  11       9.250 -11.800  -6.888  1.00  1.00           O
ATOM    850  OE2 GLU D  11       8.671 -10.984  -4.903  1.00  1.00           O
ATOM    851  C   GLU D  11       6.939 -10.240 -10.610  1.00  1.00           C
ATOM    852  O   GLU D  11       6.255 -11.136 -11.102  1.00  1.00           O
ATOM    853  N   TYR D  12       7.954  -9.657 -11.267  1.00  1.00           N
ATOM    854  CA  TYR D  12       8.383 -10.106 -12.554  1.00  1.00           C
ATOM    855  CB  TYR D  12       8.197  -9.051 -13.659  1.00  1.00           C
ATOM    856  CG  TYR D  12       8.921  -9.489 -14.889  1.00  1.00           C
ATOM    857  CD1 TYR D  12       8.397 -10.440 -15.736  1.00  1.00           C
ATOM    858  CD2 TYR D  12      10.137  -8.923 -15.197  1.00  1.00           C
ATOM    859  CE1 TYR D  12       9.087 -10.817 -16.865  1.00  1.00           C
ATOM    860  CE2 TYR D  12      10.830  -9.296 -16.323  1.00  1.00           C
ATOM    861  CZ  TYR D  12      10.304 -10.247 -17.162  1.00  1.00           C
ATOM    862  OH  TYR D  12      11.010 -10.632 -18.321  1.00  1.00           O
ATOM    863  C   TYR D  12       9.826 -10.350 -12.414  1.00  1.00           C
ATOM    864  O   TYR D  12      10.520  -9.607 -11.722  1.00  1.00           O
ATOM    865  N   LYS D  13      10.341 -11.414 -13.038  1.00  1.00           N
ATOM    866  CA  LYS D  13      11.715 -11.513 -12.724  1.00  1.00           C
ATOM    867  CB  LYS D  13      11.951 -12.035 -11.298  1.00  1.00           C
ATOM    868  CG  LYS D  13      11.359 -13.427 -11.069  1.00  1.00           C
ATOM    869  CD  LYS D  13      11.799 -14.089  -9.761  1.00  1.00           C
ATOM    870  CE  LYS D  13      11.156 -13.462  -8.522  1.00  1.00           C
ATOM    871  NZ  LYS D  13      11.574 -12.046  -8.402  1.00  1.00           N
ATOM    872  C   LYS D  13      12.452 -12.399 -13.647  1.00  1.00           C
ATOM    873  O   LYS D  13      11.932 -13.380 -14.177  1.00  1.00           O
ATOM    874  N   THR D  14      13.712 -12.000 -13.872  1.00  1.00           N
ATOM    875  CA  THR D  14      14.685 -12.824 -14.503  1.00  1.00           C
ATOM    876  CB  THR D  14      15.730 -12.074 -15.274  1.00  1.00           C
ATOM    877  OG1 THR D  14      16.421 -11.165 -14.429  1.00  1.00           O
ATOM    878  CG2 THR D  14      15.043 -11.329 -16.429  1.00  1.00           C
ATOM    879  C   THR D  14      15.321 -13.411 -13.293  1.00  1.00           C
ATOM    880  O   THR D  14      14.610 -13.718 -12.335  1.00  1.00           O
ATOM    881  N   ALA D  15      16.646 -13.611 -13.267  1.00  1.00           N
ATOM    882  CA  ALA D  15      17.144 -14.178 -12.053  1.00  1.00           C
ATOM    883  CB  ALA D  15      18.646 -14.504 -12.104  1.00  1.00           C
ATOM    884  C   ALA D  15      16.903 -13.192 -10.947  1.00  1.00           C
ATOM    885  O   ALA D  15      17.079 -11.988 -11.125  1.00  1.00           O
ATOM    886  N   ASP D  16      16.454 -13.690  -9.776  1.00  1.00           N
ATOM    887  CA  ASP D  16      16.158 -12.832  -8.660  1.00  1.00           C
ATOM    888  CB  ASP D  16      14.657 -12.755  -8.339  1.00  1.00           C
ATOM    889  CG  ASP D  16      14.483 -11.867  -7.116  1.00  1.00           C
ATOM    890  OD1 ASP D  16      15.320 -10.941  -6.939  1.00  1.00           O
ATOM    891  OD2 ASP D  16      13.529 -12.114  -6.330  1.00  1.00           O
ATOM    892  C   ASP D  16      16.795 -13.385  -7.441  1.00  1.00           C
ATOM    893  O   ASP D  16      16.451 -14.477  -6.992  1.00  1.00           O
ATOM    894  N   GLY D  17      17.763 -12.656  -6.866  1.00  1.00           N
ATOM    895  CA  GLY D  17      18.299 -13.197  -5.662  1.00  1.00           C
ATOM    896  C   GLY D  17      17.202 -13.201  -4.653  1.00  1.00           C
ATOM    897  O   GLY D  17      16.938 -14.257  -4.077  1.00  1.00           O
ATOM    898  N   LYS D  18      16.494 -12.053  -4.438  1.00  1.00           N
ATOM    899  CA  LYS D  18      15.522 -12.169  -3.388  1.00  1.00           C
ATOM    900  CB  LYS D  18      16.173 -12.603  -2.060  1.00  1.00           C
ATOM    901  CG  LYS D  18      15.266 -13.362  -1.094  1.00  1.00           C
ATOM    902  CD  LYS D  18      16.073 -14.099  -0.024  1.00  1.00           C
ATOM    903  CE  LYS D  18      15.221 -14.902   0.957  1.00  1.00           C
ATOM    904  NZ  LYS D  18      16.093 -15.653   1.890  1.00  1.00           N
ATOM    905  C   LYS D  18      14.778 -10.938  -3.056  1.00  1.00           C
ATOM    906  O   LYS D  18      14.982  -9.862  -3.619  1.00  1.00           O
ATOM    907  N   THR D  19      13.851 -11.136  -2.092  1.00  1.00           N
ATOM    908  CA  THR D  19      13.042 -10.087  -1.579  1.00  1.00           C
ATOM    909  CB  THR D  19      11.742  -9.929  -2.313  1.00  1.00           C
ATOM    910  OG1 THR D  19      10.936 -11.086  -2.141  1.00  1.00           O
ATOM    911  CG2 THR D  19      12.042  -9.711  -3.806  1.00  1.00           C
ATOM    912  C   THR D  19      12.700 -10.332  -0.154  1.00  1.00           C
ATOM    913  O   THR D  19      12.822 -11.439   0.370  1.00  1.00           O
ATOM    914  N   PHE D  20      12.279  -9.238   0.501  1.00  1.00           N
ATOM    915  CA  PHE D  20      11.856  -9.191   1.865  1.00  1.00           C
ATOM    916  CB  PHE D  20      13.003  -8.551   2.688  1.00  1.00           C
ATOM    917  CG  PHE D  20      12.794  -8.465   4.164  1.00  1.00           C
ATOM    918  CD1 PHE D  20      12.975  -9.564   4.973  1.00  1.00           C
ATOM    919  CD2 PHE D  20      12.480  -7.258   4.748  1.00  1.00           C
ATOM    920  CE1 PHE D  20      12.804  -9.466   6.334  1.00  1.00           C
ATOM    921  CE2 PHE D  20      12.309  -7.155   6.108  1.00  1.00           C
ATOM    922  CZ  PHE D  20      12.468  -8.262   6.904  1.00  1.00           C
ATOM    923  C   PHE D  20      10.698  -8.260   1.795  1.00  1.00           C
ATOM    924  O   PHE D  20      10.886  -7.066   1.562  1.00  1.00           O
ATOM    925  N   TYR D  21       9.457  -8.760   1.962  1.00  1.00           N
ATOM    926  CA  TYR D  21       8.421  -7.793   1.793  1.00  1.00           C
ATOM    927  CB  TYR D  21       7.765  -7.787   0.393  1.00  1.00           C
ATOM    928  CG  TYR D  21       6.867  -8.963   0.209  1.00  1.00           C
ATOM    929  CD1 TYR D  21       5.566  -8.910   0.657  1.00  1.00           C
ATOM    930  CD2 TYR D  21       7.301 -10.105  -0.424  1.00  1.00           C
ATOM    931  CE1 TYR D  21       4.714  -9.976   0.491  1.00  1.00           C
ATOM    932  CE2 TYR D  21       6.452 -11.176  -0.593  1.00  1.00           C
ATOM    933  CZ  TYR D  21       5.158 -11.115  -0.133  1.00  1.00           C
ATOM    934  OH  TYR D  21       4.282 -12.208  -0.305  1.00  1.00           O
ATOM    935  C   TYR D  21       7.334  -7.961   2.815  1.00  1.00           C
ATOM    936  O   TYR D  21       7.106  -9.058   3.320  1.00  1.00           O
ATOM    937  N   TYR D  22       6.652  -6.837   3.151  1.00  1.00           N
ATOM    938  CA  TYR D  22       5.529  -6.800   4.057  1.00  1.00           C
ATOM    939  CB  TYR D  22       5.759  -5.991   5.348  1.00  1.00           C
ATOM    940  CG  TYR D  22       6.615  -6.777   6.277  1.00  1.00           C
ATOM    941  CD1 TYR D  22       6.051  -7.752   7.066  1.00  1.00           C
ATOM    942  CD2 TYR D  22       7.966  -6.537   6.373  1.00  1.00           C
ATOM    943  CE1 TYR D  22       6.826  -8.483   7.932  1.00  1.00           C
ATOM    944  CE2 TYR D  22       8.747  -7.266   7.238  1.00  1.00           C
ATOM    945  CZ  TYR D  22       8.175  -8.242   8.016  1.00  1.00           C
ATOM    946  OH  TYR D  22       8.965  -8.999   8.905  1.00  1.00           O
ATOM    947  C   TYR D  22       4.402  -6.107   3.361  1.00  1.00           C
ATOM    948  O   TYR D  22       4.585  -5.038   2.781  1.00  1.00           O
ATOM    949  N   ASN D  23       3.196  -6.712   3.385  1.00  1.00           N
ATOM    950  CA  ASN D  23       2.061  -6.041   2.819  1.00  1.00           C
ATOM    951  CB  ASN D  23       1.525  -6.680   1.527  1.00  1.00           C
ATOM    952  CG  ASN D  23       2.499  -6.349   0.405  1.00  1.00           C
ATOM    953  OD1 ASN D  23       3.712  -6.481   0.556  1.00  1.00           O
ATOM    954  ND2 ASN D  23       1.953  -5.893  -0.754  1.00  1.00           N
ATOM    955  C   ASN D  23       0.985  -6.091   3.814  1.00  1.00           C
ATOM    956  O   ASN D  23       0.465  -7.160   4.129  1.00  1.00           O
ATOM    957  N   ASN D  24       0.613  -4.923   4.354  1.00  1.00           N
ATOM    958  CA  ASN D  24      -0.455  -5.070   5.266  1.00  1.00           C
ATOM    959  CB  ASN D  24      -0.067  -5.064   6.762  1.00  1.00           C
ATOM    960  CG  ASN D  24       0.412  -3.692   7.213  1.00  1.00           C
ATOM    961  OD1 ASN D  24       1.311  -3.101   6.629  1.00  1.00           O
ATOM    962  ND2 ASN D  24      -0.211  -3.173   8.306  1.00  1.00           N
ATOM    963  C   ASN D  24      -1.461  -4.045   5.027  1.00  1.00           C
ATOM    964  O   ASN D  24      -1.174  -2.926   4.605  1.00  1.00           O
ATOM    965  N   ARG D  25      -2.704  -4.450   5.278  1.00  1.00           N
ATOM    966  CA  ARG D  25      -3.733  -3.519   5.060  1.00  1.00           C
ATOM    967  CB  ARG D  25      -4.662  -3.912   3.899  1.00  1.00           C
ATOM    968  CG  ARG D  25      -4.003  -3.878   2.519  1.00  1.00           C
ATOM    969  CD  ARG D  25      -4.906  -4.405   1.402  1.00  1.00           C
ATOM    970  NE  ARG D  25      -4.919  -5.893   1.485  1.00  1.00           N
ATOM    971  CZ  ARG D  25      -5.993  -6.598   1.018  1.00  1.00           C
ATOM    972  NH1 ARG D  25      -7.088  -5.940   0.544  1.00  1.00           N
ATOM    973  NH2 ARG D  25      -5.972  -7.962   1.038  1.00  1.00           N
ATOM    974  C   ARG D  25      -4.574  -3.507   6.254  1.00  1.00           C
ATOM    975  O   ARG D  25      -4.872  -4.548   6.832  1.00  1.00           O
ATOM    976  N   THR D  26      -4.959  -2.302   6.676  1.00  1.00           N
ATOM    977  CA  THR D  26      -5.841  -2.331   7.773  1.00  1.00           C
ATOM    978  CB  THR D  26      -5.217  -1.875   9.066  1.00  1.00           C
ATOM    979  OG1 THR D  26      -4.087  -2.672   9.387  1.00  1.00           O
ATOM    980  CG2 THR D  26      -6.267  -1.996  10.181  1.00  1.00           C
ATOM    981  C   THR D  26      -6.944  -1.410   7.466  1.00  1.00           C
ATOM    982  O   THR D  26      -6.740  -0.233   7.178  1.00  1.00           O
ATOM    983  N   LEU D  27      -8.164  -1.951   7.493  1.00  1.00           N
ATOM    984  CA  LEU D  27      -9.256  -1.073   7.308  1.00  1.00           C
ATOM    985  CB  LEU D  27     -10.181  -1.412   6.120  1.00  1.00           C
ATOM    986  CG  LEU D  27     -10.522  -2.901   5.928  1.00  1.00           C
ATOM    987  CD1 LEU D  27     -11.592  -3.071   4.838  1.00  1.00           C
ATOM    988  CD2 LEU D  27      -9.266  -3.721   5.594  1.00  1.00           C
ATOM    989  C   LEU D  27     -10.051  -1.134   8.560  1.00  1.00           C
ATOM    990  O   LEU D  27     -10.629  -2.168   8.897  1.00  1.00           O
ATOM    991  N   GLU D  28     -10.083  -0.017   9.304  1.00  1.00           N
ATOM    992  CA  GLU D  28     -10.846  -0.035  10.507  1.00  1.00           C
ATOM    993  CB  GLU D  28     -10.046   0.375  11.758  1.00  1.00           C
ATOM    994  CG  GLU D  28     -10.787   0.092  13.067  1.00  1.00           C
ATOM    995  CD  GLU D  28      -9.843   0.377  14.222  1.00  1.00           C
ATOM    996  OE1 GLU D  28      -8.704   0.846  13.960  1.00  1.00           O
ATOM    997  OE2 GLU D  28     -10.250   0.123  15.387  1.00  1.00           O
ATOM    998  C   GLU D  28     -11.948   0.928  10.324  1.00  1.00           C
ATOM    999  O   GLU D  28     -11.730   2.081   9.956  1.00  1.00           O
ATOM   1000  N   SER D  29     -13.181   0.461  10.556  1.00  1.00           N
ATOM   1001  CA  SER D  29     -14.260   1.370  10.406  1.00  1.00           C
ATOM   1002  CB  SER D  29     -15.343   0.906   9.415  1.00  1.00           C
ATOM   1003  OG  SER D  29     -15.960  -0.288   9.874  1.00  1.00           O
ATOM   1004  C   SER D  29     -14.910   1.510  11.736  1.00  1.00           C
ATOM   1005  O   SER D  29     -15.261   0.521  12.377  1.00  1.00           O
ATOM   1006  N   THR D  30     -15.051   2.769  12.191  1.00  1.00           N
ATOM   1007  CA  THR D  30     -15.727   3.041  13.420  1.00  1.00           C
ATOM   1008  CB  THR D  30     -14.869   3.752  14.422  1.00  1.00           C
ATOM   1009  OG1 THR D  30     -13.734   2.957  14.738  1.00  1.00           O
ATOM   1010  CG2 THR D  30     -15.695   4.025  15.690  1.00  1.00           C
ATOM   1011  C   THR D  30     -16.852   3.938  13.061  1.00  1.00           C
ATOM   1012  O   THR D  30     -16.647   5.091  12.687  1.00  1.00           O
ATOM   1013  N   TRP D  31     -18.083   3.411  13.155  1.00  1.00           N
ATOM   1014  CA  TRP D  31     -19.220   4.197  12.808  1.00  1.00           C
ATOM   1015  CB  TRP D  31     -20.376   3.349  12.240  1.00  1.00           C
ATOM   1016  CG  TRP D  31     -21.641   4.121  11.944  1.00  1.00           C
ATOM   1017  CD2 TRP D  31     -21.895   4.835  10.722  1.00  1.00           C
ATOM   1018  CD1 TRP D  31     -22.746   4.292  12.726  1.00  1.00           C
ATOM   1019  NE1 TRP D  31     -23.674   5.064  12.070  1.00  1.00           N
ATOM   1020  CE2 TRP D  31     -23.163   5.405  10.836  1.00  1.00           C
ATOM   1021  CE3 TRP D  31     -21.136   4.997   9.602  1.00  1.00           C
ATOM   1022  CZ2 TRP D  31     -23.696   6.149   9.821  1.00  1.00           C
ATOM   1023  CZ3 TRP D  31     -21.671   5.755   8.584  1.00  1.00           C
ATOM   1024  CH2 TRP D  31     -22.926   6.319   8.693  1.00  1.00           C
ATOM   1025  C   TRP D  31     -19.698   4.855  14.092  1.00  1.00           C
ATOM   1026  O   TRP D  31     -19.524   4.237  15.178  1.00  1.00           O
ATOM   1027  OXT TRP D  31     -20.235   5.989  14.003  1.00  1.00           O
TER    1028      TRP D  31 
ATOM   1029  N   MET E   1     -18.276  -1.440   7.238  1.00  1.00           N
ATOM   1030  CA  MET E   1     -19.581  -2.018   6.849  1.00  1.00           C
ATOM   1031  CB  MET E   1     -20.546  -0.906   6.405  1.00  1.00           C
ATOM   1032  CG  MET E   1     -20.957  -0.006   7.576  1.00  1.00           C
ATOM   1033  SD  MET E   1     -22.096   1.352   7.165  1.00  1.00           S
ATOM   1034  CE  MET E   1     -22.193   2.016   8.854  1.00  1.00           C
ATOM   1035  C   MET E   1     -19.404  -3.019   5.760  1.00  1.00           C
ATOM   1036  O   MET E   1     -18.625  -3.958   5.917  1.00  1.00           O
ATOM   1037  N   GLY E   2     -20.152  -2.873   4.643  1.00  1.00           N
ATOM   1038  CA  GLY E   2     -19.909  -3.774   3.558  1.00  1.00           C
ATOM   1039  C   GLY E   2     -18.484  -3.509   3.232  1.00  1.00           C
ATOM   1040  O   GLY E   2     -18.115  -2.393   2.870  1.00  1.00           O
ATOM   1041  N   ALA E   3     -17.630  -4.538   3.351  1.00  1.00           N
ATOM   1042  CA  ALA E   3     -16.244  -4.231   3.222  1.00  1.00           C
ATOM   1043  CB  ALA E   3     -15.415  -4.593   4.467  1.00  1.00           C
ATOM   1044  C   ALA E   3     -15.644  -4.953   2.075  1.00  1.00           C
ATOM   1045  O   ALA E   3     -16.093  -6.030   1.681  1.00  1.00           O
ATOM   1046  N   THR E   4     -14.604  -4.333   1.489  1.00  1.00           N
ATOM   1047  CA  THR E   4     -13.952  -4.969   0.397  1.00  1.00           C
ATOM   1048  CB  THR E   4     -14.225  -4.329  -0.932  1.00  1.00           C
ATOM   1049  OG1 THR E   4     -13.730  -2.999  -0.950  1.00  1.00           O
ATOM   1050  CG2 THR E   4     -15.743  -4.343  -1.178  1.00  1.00           C
ATOM   1051  C   THR E   4     -12.477  -4.903   0.591  1.00  1.00           C
ATOM   1052  O   THR E   4     -11.938  -3.900   1.058  1.00  1.00           O
ATOM   1053  N   ALA E   5     -11.788  -6.006   0.250  1.00  1.00           N
ATOM   1054  CA  ALA E   5     -10.362  -6.001   0.301  1.00  1.00           C
ATOM   1055  CB  ALA E   5      -9.789  -6.434   1.659  1.00  1.00           C
ATOM   1056  C   ALA E   5      -9.899  -6.978  -0.706  1.00  1.00           C
ATOM   1057  O   ALA E   5     -10.471  -8.057  -0.853  1.00  1.00           O
ATOM   1058  N   VAL E   6      -8.847  -6.612  -1.451  1.00  1.00           N
ATOM   1059  CA  VAL E   6      -8.373  -7.567  -2.389  1.00  1.00           C
ATOM   1060  CB  VAL E   6      -8.673  -7.227  -3.821  1.00  1.00           C
ATOM   1061  CG1 VAL E   6      -8.050  -8.305  -4.724  1.00  1.00           C
ATOM   1062  CG2 VAL E   6     -10.196  -7.086  -3.979  1.00  1.00           C
ATOM   1063  C   VAL E   6      -6.889  -7.638  -2.250  1.00  1.00           C
ATOM   1064  O   VAL E   6      -6.205  -6.616  -2.280  1.00  1.00           O
ATOM   1065  N   SER E   7      -6.353  -8.860  -2.080  1.00  1.00           N
ATOM   1066  CA  SER E   7      -4.932  -9.017  -1.993  1.00  1.00           C
ATOM   1067  CB  SER E   7      -4.457  -9.758  -0.736  1.00  1.00           C
ATOM   1068  OG  SER E   7      -4.971 -11.081  -0.724  1.00  1.00           O
ATOM   1069  C   SER E   7      -4.561  -9.845  -3.173  1.00  1.00           C
ATOM   1070  O   SER E   7      -5.216 -10.843  -3.471  1.00  1.00           O
ATOM   1071  N   GLU E   8      -3.502  -9.444  -3.896  1.00  1.00           N
ATOM   1072  CA  GLU E   8      -3.162 -10.211  -5.051  1.00  1.00           C
ATOM   1073  CB  GLU E   8      -3.366  -9.463  -6.378  1.00  1.00           C
ATOM   1074  CG  GLU E   8      -2.452  -8.249  -6.556  1.00  1.00           C
ATOM   1075  CD  GLU E   8      -2.668  -7.724  -7.967  1.00  1.00           C
ATOM   1076  OE1 GLU E   8      -3.780  -7.949  -8.516  1.00  1.00           O
ATOM   1077  OE2 GLU E   8      -1.728  -7.089  -8.517  1.00  1.00           O
ATOM   1078  C   GLU E   8      -1.724 -10.556  -4.981  1.00  1.00           C
ATOM   1079  O   GLU E   8      -0.904  -9.777  -4.498  1.00  1.00           O
ATOM   1080  N   TRP E   9      -1.393 -11.767  -5.452  1.00  1.00           N
ATOM   1081  CA  TRP E   9      -0.026 -12.171  -5.507  1.00  1.00           C
ATOM   1082  CB  TRP E   9       0.347 -13.216  -4.444  1.00  1.00           C
ATOM   1083  CG  TRP E   9      -0.430 -14.500  -4.607  1.00  1.00           C
ATOM   1084  CD2 TRP E   9      -0.013 -15.592  -5.442  1.00  1.00           C
ATOM   1085  CD1 TRP E   9      -1.629 -14.861  -4.068  1.00  1.00           C
ATOM   1086  NE1 TRP E   9      -1.996 -16.104  -4.527  1.00  1.00           N
ATOM   1087  CE2 TRP E   9      -1.008 -16.566  -5.371  1.00  1.00           C
ATOM   1088  CE3 TRP E   9       1.104 -15.764  -6.208  1.00  1.00           C
ATOM   1089  CZ2 TRP E   9      -0.903 -17.733  -6.072  1.00  1.00           C
ATOM   1090  CZ3 TRP E   9       1.212 -16.944  -6.910  1.00  1.00           C
ATOM   1091  CH2 TRP E   9       0.225 -17.908  -6.843  1.00  1.00           C
ATOM   1092  C   TRP E   9       0.134 -12.858  -6.815  1.00  1.00           C
ATOM   1093  O   TRP E   9      -0.724 -13.636  -7.229  1.00  1.00           O
ATOM   1094  N   THR E  10       1.226 -12.552  -7.527  1.00  1.00           N
ATOM   1095  CA  THR E  10       1.489 -13.260  -8.736  1.00  1.00           C
ATOM   1096  CB  THR E  10       1.061 -12.527  -9.971  1.00  1.00           C
ATOM   1097  OG1 THR E  10       1.813 -11.331 -10.118  1.00  1.00           O
ATOM   1098  CG2 THR E  10      -0.435 -12.202  -9.842  1.00  1.00           C
ATOM   1099  C   THR E  10       2.980 -13.364  -8.793  1.00  1.00           C
ATOM   1100  O   THR E  10       3.673 -12.486  -8.279  1.00  1.00           O
ATOM   1101  N   GLU E  11       3.535 -14.442  -9.379  1.00  1.00           N
ATOM   1102  CA  GLU E  11       4.969 -14.483  -9.453  1.00  1.00           C
ATOM   1103  CB  GLU E  11       5.622 -15.353  -8.367  1.00  1.00           C
ATOM   1104  CG  GLU E  11       5.428 -14.785  -6.959  1.00  1.00           C
ATOM   1105  CD  GLU E  11       6.140 -15.688  -5.960  1.00  1.00           C
ATOM   1106  OE1 GLU E  11       6.822 -16.650  -6.404  1.00  1.00           O
ATOM   1107  OE2 GLU E  11       6.015 -15.425  -4.734  1.00  1.00           O
ATOM   1108  C   GLU E  11       5.350 -15.051 -10.794  1.00  1.00           C
ATOM   1109  O   GLU E  11       4.999 -16.188 -11.109  1.00  1.00           O
ATOM   1110  N   TYR E  12       6.073 -14.264 -11.626  1.00  1.00           N
ATOM   1111  CA  TYR E  12       6.413 -14.682 -12.964  1.00  1.00           C
ATOM   1112  CB  TYR E  12       7.008 -13.534 -13.796  1.00  1.00           C
ATOM   1113  CG  TYR E  12       7.273 -14.028 -15.176  1.00  1.00           C
ATOM   1114  CD1 TYR E  12       6.246 -14.103 -16.086  1.00  1.00           C
ATOM   1115  CD2 TYR E  12       8.537 -14.405 -15.569  1.00  1.00           C
ATOM   1116  CE1 TYR E  12       6.466 -14.548 -17.368  1.00  1.00           C
ATOM   1117  CE2 TYR E  12       8.763 -14.851 -16.852  1.00  1.00           C
ATOM   1118  CZ  TYR E  12       7.728 -14.924 -17.757  1.00  1.00           C
ATOM   1119  OH  TYR E  12       7.957 -15.380 -19.075  1.00  1.00           O
ATOM   1120  C   TYR E  12       7.396 -15.803 -12.987  1.00  1.00           C
ATOM   1121  O   TYR E  12       7.138 -16.857 -13.566  1.00  1.00           O
ATOM   1122  N   LYS E  13       8.551 -15.608 -12.336  1.00  1.00           N
ATOM   1123  CA  LYS E  13       9.521 -16.655 -12.264  1.00  1.00           C
ATOM   1124  CB  LYS E  13       8.929 -17.979 -11.753  1.00  1.00           C
ATOM   1125  CG  LYS E  13       8.341 -17.889 -10.343  1.00  1.00           C
ATOM   1126  CD  LYS E  13       7.410 -19.056 -10.004  1.00  1.00           C
ATOM   1127  CE  LYS E  13       6.814 -18.987  -8.599  1.00  1.00           C
ATOM   1128  NZ  LYS E  13       5.872 -20.111  -8.394  1.00  1.00           N
ATOM   1129  C   LYS E  13      10.196 -16.939 -13.564  1.00  1.00           C
ATOM   1130  O   LYS E  13       9.658 -16.775 -14.659  1.00  1.00           O
ATOM   1131  N   THR E  14      11.453 -17.362 -13.374  1.00  1.00           N
ATOM   1132  CA  THR E  14      12.481 -17.849 -14.239  1.00  1.00           C
ATOM   1133  CB  THR E  14      13.213 -16.755 -14.948  1.00  1.00           C
ATOM   1134  OG1 THR E  14      14.232 -17.270 -15.792  1.00  1.00           O
ATOM   1135  CG2 THR E  14      13.775 -15.815 -13.889  1.00  1.00           C
ATOM   1136  C   THR E  14      13.337 -18.485 -13.190  1.00  1.00           C
ATOM   1137  O   THR E  14      12.796 -19.096 -12.272  1.00  1.00           O
ATOM   1138  N   ALA E  15      14.673 -18.403 -13.255  1.00  1.00           N
ATOM   1139  CA  ALA E  15      15.353 -18.925 -12.110  1.00  1.00           C
ATOM   1140  CB  ALA E  15      16.883 -18.885 -12.243  1.00  1.00           C
ATOM   1141  C   ALA E  15      14.967 -18.038 -10.956  1.00  1.00           C
ATOM   1142  O   ALA E  15      14.908 -16.817 -11.096  1.00  1.00           O
ATOM   1143  N   ASP E  16      14.686 -18.626  -9.775  1.00  1.00           N
ATOM   1144  CA  ASP E  16      14.244 -17.831  -8.658  1.00  1.00           C
ATOM   1145  CB  ASP E  16      12.892 -18.291  -8.081  1.00  1.00           C
ATOM   1146  CG  ASP E  16      11.777 -17.961  -9.066  1.00  1.00           C
ATOM   1147  OD1 ASP E  16      12.094 -17.450 -10.172  1.00  1.00           O
ATOM   1148  OD2 ASP E  16      10.593 -18.220  -8.721  1.00  1.00           O
ATOM   1149  C   ASP E  16      15.233 -17.949  -7.547  1.00  1.00           C
ATOM   1150  O   ASP E  16      16.318 -17.368  -7.588  1.00  1.00           O
ATOM   1151  N   GLY E  17      14.862 -18.733  -6.517  1.00  1.00           N
ATOM   1152  CA  GLY E  17      15.684 -18.866  -5.356  1.00  1.00           C
ATOM   1153  C   GLY E  17      15.314 -17.754  -4.440  1.00  1.00           C
ATOM   1154  O   GLY E  17      16.116 -17.327  -3.610  1.00  1.00           O
ATOM   1155  N   LYS E  18      14.073 -17.248  -4.564  1.00  1.00           N
ATOM   1156  CA  LYS E  18      13.790 -16.101  -3.766  1.00  1.00           C
ATOM   1157  CB  LYS E  18      13.605 -14.837  -4.611  1.00  1.00           C
ATOM   1158  CG  LYS E  18      12.207 -14.733  -5.226  1.00  1.00           C
ATOM   1159  CD  LYS E  18      11.787 -15.924  -6.088  1.00  1.00           C
ATOM   1160  CE  LYS E  18      10.317 -15.850  -6.507  1.00  1.00           C
ATOM   1161  NZ  LYS E  18       9.462 -15.716  -5.304  1.00  1.00           N
ATOM   1162  C   LYS E  18      12.533 -16.258  -3.010  1.00  1.00           C
ATOM   1163  O   LYS E  18      11.569 -16.843  -3.499  1.00  1.00           O
ATOM   1164  N   THR E  19      12.537 -15.722  -1.771  1.00  1.00           N
ATOM   1165  CA  THR E  19      11.349 -15.778  -0.988  1.00  1.00           C
ATOM   1166  CB  THR E  19      11.169 -17.074  -0.231  1.00  1.00           C
ATOM   1167  OG1 THR E  19      12.238 -17.262   0.685  1.00  1.00           O
ATOM   1168  CG2 THR E  19      11.107 -18.253  -1.207  1.00  1.00           C
ATOM   1169  C   THR E  19      11.377 -14.781   0.112  1.00  1.00           C
ATOM   1170  O   THR E  19      12.386 -14.138   0.400  1.00  1.00           O
ATOM   1171  N   PHE E  20      10.193 -14.656   0.736  1.00  1.00           N
ATOM   1172  CA  PHE E  20       9.909 -13.912   1.921  1.00  1.00           C
ATOM   1173  CB  PHE E  20      10.844 -12.725   2.190  1.00  1.00           C
ATOM   1174  CG  PHE E  20      10.558 -12.352   3.600  1.00  1.00           C
ATOM   1175  CD1 PHE E  20      11.202 -13.015   4.618  1.00  1.00           C
ATOM   1176  CD2 PHE E  20       9.648 -11.368   3.909  1.00  1.00           C
ATOM   1177  CE1 PHE E  20      10.947 -12.693   5.929  1.00  1.00           C
ATOM   1178  CE2 PHE E  20       9.391 -11.042   5.219  1.00  1.00           C
ATOM   1179  CZ  PHE E  20      10.041 -11.705   6.232  1.00  1.00           C
ATOM   1180  C   PHE E  20       8.552 -13.370   1.676  1.00  1.00           C
ATOM   1181  O   PHE E  20       8.319 -12.769   0.629  1.00  1.00           O
ATOM   1182  N   TYR E  21       7.595 -13.568   2.596  1.00  1.00           N
ATOM   1183  CA  TYR E  21       6.341 -13.038   2.179  1.00  1.00           C
ATOM   1184  CB  TYR E  21       5.478 -14.051   1.404  1.00  1.00           C
ATOM   1185  CG  TYR E  21       6.252 -14.657   0.282  1.00  1.00           C
ATOM   1186  CD1 TYR E  21       7.029 -15.765   0.525  1.00  1.00           C
ATOM   1187  CD2 TYR E  21       6.198 -14.147  -0.997  1.00  1.00           C
ATOM   1188  CE1 TYR E  21       7.749 -16.352  -0.487  1.00  1.00           C
ATOM   1189  CE2 TYR E  21       6.918 -14.731  -2.015  1.00  1.00           C
ATOM   1190  CZ  TYR E  21       7.696 -15.834  -1.757  1.00  1.00           C
ATOM   1191  OH  TYR E  21       8.440 -16.444  -2.789  1.00  1.00           O
ATOM   1192  C   TYR E  21       5.495 -12.729   3.369  1.00  1.00           C
ATOM   1193  O   TYR E  21       5.560 -13.415   4.388  1.00  1.00           O
ATOM   1194  N   TYR E  22       4.682 -11.663   3.259  1.00  1.00           N
ATOM   1195  CA  TYR E  22       3.652 -11.402   4.219  1.00  1.00           C
ATOM   1196  CB  TYR E  22       3.989 -10.336   5.282  1.00  1.00           C
ATOM   1197  CG  TYR E  22       4.896 -10.932   6.301  1.00  1.00           C
ATOM   1198  CD1 TYR E  22       6.257 -10.993   6.106  1.00  1.00           C
ATOM   1199  CD2 TYR E  22       4.366 -11.435   7.467  1.00  1.00           C
ATOM   1200  CE1 TYR E  22       7.077 -11.545   7.063  1.00  1.00           C
ATOM   1201  CE2 TYR E  22       5.178 -11.987   8.428  1.00  1.00           C
ATOM   1202  CZ  TYR E  22       6.535 -12.043   8.224  1.00  1.00           C
ATOM   1203  OH  TYR E  22       7.365 -12.611   9.215  1.00  1.00           O
ATOM   1204  C   TYR E  22       2.479 -10.893   3.440  1.00  1.00           C
ATOM   1205  O   TYR E  22       2.596  -9.923   2.691  1.00  1.00           O
ATOM   1206  N   ASN E  23       1.312 -11.549   3.576  1.00  1.00           N
ATOM   1207  CA  ASN E  23       0.135 -11.069   2.906  1.00  1.00           C
ATOM   1208  CB  ASN E  23      -0.418 -12.050   1.860  1.00  1.00           C
ATOM   1209  CG  ASN E  23      -1.581 -11.389   1.130  1.00  1.00           C
ATOM   1210  OD1 ASN E  23      -1.777 -10.175   1.200  1.00  1.00           O
ATOM   1211  ND2 ASN E  23      -2.382 -12.218   0.411  1.00  1.00           N
ATOM   1212  C   ASN E  23      -0.894 -10.947   3.960  1.00  1.00           C
ATOM   1213  O   ASN E  23      -1.273 -11.933   4.590  1.00  1.00           O
ATOM   1214  N   ASN E  24      -1.379  -9.722   4.197  1.00  1.00           N
ATOM   1215  CA  ASN E  24      -2.332  -9.662   5.247  1.00  1.00           C
ATOM   1216  CB  ASN E  24      -1.738  -9.150   6.571  1.00  1.00           C
ATOM   1217  CG  ASN E  24      -2.687  -9.511   7.705  1.00  1.00           C
ATOM   1218  OD1 ASN E  24      -3.889  -9.667   7.503  1.00  1.00           O
ATOM   1219  ND2 ASN E  24      -2.135  -9.640   8.942  1.00  1.00           N
ATOM   1220  C   ASN E  24      -3.428  -8.753   4.844  1.00  1.00           C
ATOM   1221  O   ASN E  24      -3.199  -7.650   4.350  1.00  1.00           O
ATOM   1222  N   ARG E  25      -4.667  -9.228   5.038  1.00  1.00           N
ATOM   1223  CA  ARG E  25      -5.788  -8.413   4.731  1.00  1.00           C
ATOM   1224  CB  ARG E  25      -6.677  -9.003   3.618  1.00  1.00           C
ATOM   1225  CG  ARG E  25      -7.178 -10.424   3.911  1.00  1.00           C
ATOM   1226  CD  ARG E  25      -8.201 -10.948   2.902  1.00  1.00           C
ATOM   1227  NE  ARG E  25      -8.515 -12.360   3.263  1.00  1.00           N
ATOM   1228  CZ  ARG E  25      -9.809 -12.750   3.466  1.00  1.00           C
ATOM   1229  NH1 ARG E  25     -10.815 -11.827   3.433  1.00  1.00           N
ATOM   1230  NH2 ARG E  25     -10.099 -14.061   3.707  1.00  1.00           N
ATOM   1231  C   ARG E  25      -6.616  -8.305   5.975  1.00  1.00           C
ATOM   1232  O   ARG E  25      -7.275  -9.258   6.386  1.00  1.00           O
ATOM   1233  N   THR E  26      -6.593  -7.130   6.629  1.00  1.00           N
ATOM   1234  CA  THR E  26      -7.293  -7.029   7.872  1.00  1.00           C
ATOM   1235  CB  THR E  26      -6.981  -5.784   8.649  1.00  1.00           C
ATOM   1236  OG1 THR E  26      -5.606  -5.749   8.989  1.00  1.00           O
ATOM   1237  CG2 THR E  26      -7.845  -5.777   9.924  1.00  1.00           C
ATOM   1238  C   THR E  26      -8.795  -7.078   7.758  1.00  1.00           C
ATOM   1239  O   THR E  26      -9.440  -7.897   8.411  1.00  1.00           O
ATOM   1240  N   LEU E  27      -9.390  -6.210   6.915  1.00  1.00           N
ATOM   1241  CA  LEU E  27     -10.823  -6.111   6.753  1.00  1.00           C
ATOM   1242  CB  LEU E  27     -11.438  -7.219   5.870  1.00  1.00           C
ATOM   1243  CG  LEU E  27     -10.936  -7.222   4.412  1.00  1.00           C
ATOM   1244  CD1 LEU E  27      -9.463  -7.647   4.332  1.00  1.00           C
ATOM   1245  CD2 LEU E  27     -11.839  -8.064   3.496  1.00  1.00           C
ATOM   1246  C   LEU E  27     -11.545  -6.120   8.078  1.00  1.00           C
ATOM   1247  O   LEU E  27     -12.124  -7.140   8.448  1.00  1.00           O
ATOM   1248  N   GLU E  28     -11.535  -5.001   8.844  1.00  1.00           N
ATOM   1249  CA  GLU E  28     -12.232  -5.018  10.111  1.00  1.00           C
ATOM   1250  CB  GLU E  28     -11.439  -4.479  11.323  1.00  1.00           C
ATOM   1251  CG  GLU E  28     -12.106  -4.839  12.661  1.00  1.00           C
ATOM   1252  CD  GLU E  28     -11.492  -4.021  13.788  1.00  1.00           C
ATOM   1253  OE1 GLU E  28     -11.026  -2.884  13.517  1.00  1.00           O
ATOM   1254  OE2 GLU E  28     -11.497  -4.523  14.943  1.00  1.00           O
ATOM   1255  C   GLU E  28     -13.472  -4.205  10.065  1.00  1.00           C
ATOM   1256  O   GLU E  28     -13.656  -3.362   9.186  1.00  1.00           O
ATOM   1257  N   SER E  29     -14.374  -4.483  11.031  1.00  1.00           N
ATOM   1258  CA  SER E  29     -15.585  -3.737  11.110  1.00  1.00           C
ATOM   1259  CB  SER E  29     -16.745  -4.426  10.379  1.00  1.00           C
ATOM   1260  OG  SER E  29     -16.431  -4.550   9.001  1.00  1.00           O
ATOM   1261  C   SER E  29     -16.015  -3.566  12.527  1.00  1.00           C
ATOM   1262  O   SER E  29     -15.951  -4.482  13.345  1.00  1.00           O
ATOM   1263  N   THR E  30     -16.443  -2.333  12.841  1.00  1.00           N
ATOM   1264  CA  THR E  30     -17.080  -2.025  14.082  1.00  1.00           C
ATOM   1265  CB  THR E  30     -16.243  -1.179  14.997  1.00  1.00           C
ATOM   1266  OG1 THR E  30     -15.029  -1.844  15.316  1.00  1.00           O
ATOM   1267  CG2 THR E  30     -17.050  -0.888  16.275  1.00  1.00           C
ATOM   1268  C   THR E  30     -18.245  -1.189  13.664  1.00  1.00           C
ATOM   1269  O   THR E  30     -18.097   0.000  13.385  1.00  1.00           O
ATOM   1270  N   TRP E  31     -19.440  -1.798  13.603  1.00  1.00           N
ATOM   1271  CA  TRP E  31     -20.605  -1.078  13.183  1.00  1.00           C
ATOM   1272  CB  TRP E  31     -21.795  -2.022  12.917  1.00  1.00           C
ATOM   1273  CG  TRP E  31     -23.088  -1.357  12.496  1.00  1.00           C
ATOM   1274  CD2 TRP E  31     -24.064  -0.876  13.431  1.00  1.00           C
ATOM   1275  CD1 TRP E  31     -23.581  -1.099  11.251  1.00  1.00           C
ATOM   1276  NE1 TRP E  31     -24.811  -0.489  11.354  1.00  1.00           N
ATOM   1277  CE2 TRP E  31     -25.118  -0.345  12.691  1.00  1.00           C
ATOM   1278  CE3 TRP E  31     -24.079  -0.875  14.795  1.00  1.00           C
ATOM   1279  CZ2 TRP E  31     -26.210   0.198  13.308  1.00  1.00           C
ATOM   1280  CZ3 TRP E  31     -25.182  -0.332  15.414  1.00  1.00           C
ATOM   1281  CH2 TRP E  31     -26.227   0.195  14.684  1.00  1.00           C
ATOM   1282  C   TRP E  31     -20.987  -0.147  14.326  1.00  1.00           C
ATOM   1283  O   TRP E  31     -21.249  -0.654  15.450  1.00  1.00           O
ATOM   1284  OXT TRP E  31     -21.020   1.090  14.086  1.00  1.00           O
TER    1285      TRP E  31 
END
