# Supplementary material for: Integrative modeling of diverse protein-peptide systems using CABS-dock
Source: PLoS Comput Biol. 2023 Jul 5;19(7):e1011275. doi: 10.1371/journal.pcbi.1011275 (PMC10351741; doi:10.1371/journal.pcbi.1011275)
Supplement: S1 File — Files in pdb format containing atomic coordinates of the structures obtained in this study: the highest-scored amyloid models and 10 examples of the docked peptide for each enzyme-substrate complex. (ZIP) [file pcbi.1011275.s006.zip › protofilament_2nnt _models/2nnt_best_rms.pdb]

EXPDTA    THEORETICAL MODEL, MODELLER 10.4 2023/04/05 17:16:43
ATOM      1  N   MET A   1     -15.466   4.632 -18.189  1.00  1.00           N
ATOM      2  CA  MET A   1     -14.878   5.879 -18.727  1.00  1.00           C
ATOM      3  CB  MET A   1     -15.354   7.090 -17.908  1.00  1.00           C
ATOM      4  CG  MET A   1     -14.971   8.436 -18.527  1.00  1.00           C
ATOM      5  SD  MET A   1     -15.895   8.855 -20.036  1.00  1.00           S
ATOM      6  CE  MET A   1     -17.481   9.104 -19.185  1.00  1.00           C
ATOM      7  C   MET A   1     -13.393   5.809 -18.653  1.00  1.00           C
ATOM      8  O   MET A   1     -12.770   4.931 -19.248  1.00  1.00           O
ATOM      9  N   GLY A   2     -12.782   6.748 -17.909  1.00  1.00           N
ATOM     10  CA  GLY A   2     -11.357   6.735 -17.808  1.00  1.00           C
ATOM     11  C   GLY A   2     -10.974   5.511 -17.056  1.00  1.00           C
ATOM     12  O   GLY A   2     -11.615   5.151 -16.070  1.00  1.00           O
ATOM     13  N   ALA A   3      -9.906   4.831 -17.509  1.00  1.00           N
ATOM     14  CA  ALA A   3      -9.520   3.665 -16.783  1.00  1.00           C
ATOM     15  CB  ALA A   3     -10.212   2.382 -17.272  1.00  1.00           C
ATOM     16  C   ALA A   3      -8.055   3.454 -16.934  1.00  1.00           C
ATOM     17  O   ALA A   3      -7.472   3.753 -17.974  1.00  1.00           O
ATOM     18  N   THR A   4      -7.419   2.946 -15.861  1.00  1.00           N
ATOM     19  CA  THR A   4      -6.025   2.650 -15.947  1.00  1.00           C
ATOM     20  CB  THR A   4      -5.150   3.681 -15.300  1.00  1.00           C
ATOM     21  OG1 THR A   4      -5.418   3.749 -13.907  1.00  1.00           O
ATOM     22  CG2 THR A   4      -5.427   5.043 -15.960  1.00  1.00           C
ATOM     23  C   THR A   4      -5.792   1.375 -15.226  1.00  1.00           C
ATOM     24  O   THR A   4      -6.163   1.229 -14.062  1.00  1.00           O
ATOM     25  N   ALA A   5      -5.176   0.399 -15.911  1.00  1.00           N
ATOM     26  CA  ALA A   5      -4.849  -0.789 -15.199  1.00  1.00           C
ATOM     27  CB  ALA A   5      -5.127  -2.082 -15.983  1.00  1.00           C
ATOM     28  C   ALA A   5      -3.381  -0.696 -14.999  1.00  1.00           C
ATOM     29  O   ALA A   5      -2.608  -0.762 -15.954  1.00  1.00           O
ATOM     30  N   VAL A   6      -2.950  -0.529 -13.739  1.00  1.00           N
ATOM     31  CA  VAL A   6      -1.545  -0.397 -13.548  1.00  1.00           C
ATOM     32  CB  VAL A   6      -1.131   0.940 -13.001  1.00  1.00           C
ATOM     33  CG1 VAL A   6      -1.505   2.019 -14.031  1.00  1.00           C
ATOM     34  CG2 VAL A   6      -1.794   1.151 -11.630  1.00  1.00           C
ATOM     35  C   VAL A   6      -1.120  -1.432 -12.579  1.00  1.00           C
ATOM     36  O   VAL A   6      -1.726  -1.599 -11.522  1.00  1.00           O
ATOM     37  N   SER A   7      -0.062  -2.184 -12.916  1.00  1.00           N
ATOM     38  CA  SER A   7       0.296  -3.119 -11.914  1.00  1.00           C
ATOM     39  CB  SER A   7      -0.615  -4.357 -11.877  1.00  1.00           C
ATOM     40  OG  SER A   7      -0.252  -5.187 -10.783  1.00  1.00           O
ATOM     41  C   SER A   7       1.665  -3.596 -12.146  1.00  1.00           C
ATOM     42  O   SER A   7       2.111  -3.719 -13.285  1.00  1.00           O
ATOM     43  N   GLU A   8       2.384  -3.868 -11.048  1.00  1.00           N
ATOM     44  CA  GLU A   8       3.663  -4.425 -11.288  1.00  1.00           C
ATOM     45  CB  GLU A   8       4.869  -3.504 -10.985  1.00  1.00           C
ATOM     46  CG  GLU A   8       5.008  -3.006  -9.542  1.00  1.00           C
ATOM     47  CD  GLU A   8       4.618  -1.530  -9.500  1.00  1.00           C
ATOM     48  OE1 GLU A   8       5.329  -0.699 -10.126  1.00  1.00           O
ATOM     49  OE2 GLU A   8       3.599  -1.209  -8.835  1.00  1.00           O
ATOM     50  C   GLU A   8       3.800  -5.674 -10.494  1.00  1.00           C
ATOM     51  O   GLU A   8       3.498  -5.712  -9.302  1.00  1.00           O
ATOM     52  N   TRP A   9       4.246  -6.751 -11.163  1.00  1.00           N
ATOM     53  CA  TRP A   9       4.451  -7.973 -10.450  1.00  1.00           C
ATOM     54  CB  TRP A   9       4.068  -9.255 -11.200  1.00  1.00           C
ATOM     55  CG  TRP A   9       2.617  -9.568 -11.443  1.00  1.00           C
ATOM     56  CD2 TRP A   9       2.225 -10.519 -12.438  1.00  1.00           C
ATOM     57  CD1 TRP A   9       1.470  -9.088 -10.883  1.00  1.00           C
ATOM     58  NE1 TRP A   9       0.379  -9.678 -11.482  1.00  1.00           N
ATOM     59  CE2 TRP A   9       0.833 -10.561 -12.443  1.00  1.00           C
ATOM     60  CE3 TRP A   9       2.972 -11.291 -13.285  1.00  1.00           C
ATOM     61  CZ2 TRP A   9       0.159 -11.378 -13.303  1.00  1.00           C
ATOM     62  CZ3 TRP A   9       2.291 -12.118 -14.149  1.00  1.00           C
ATOM     63  CH2 TRP A   9       0.912 -12.156 -14.156  1.00  1.00           C
ATOM     64  C   TRP A   9       5.921  -8.134 -10.315  1.00  1.00           C
ATOM     65  O   TRP A   9       6.641  -8.097 -11.313  1.00  1.00           O
ATOM     66  N   THR A  10       6.411  -8.328  -9.076  1.00  1.00           N
ATOM     67  CA  THR A  10       7.825  -8.475  -8.998  1.00  1.00           C
ATOM     68  CB  THR A  10       8.501  -7.131  -8.957  1.00  1.00           C
ATOM     69  OG1 THR A  10       8.120  -6.369 -10.096  1.00  1.00           O
ATOM     70  CG2 THR A  10      10.026  -7.326  -8.958  1.00  1.00           C
ATOM     71  C   THR A  10       8.219  -9.298  -7.817  1.00  1.00           C
ATOM     72  O   THR A  10       7.891  -8.991  -6.672  1.00  1.00           O
ATOM     73  N   GLU A  11       8.971 -10.380  -8.089  1.00  1.00           N
ATOM     74  CA  GLU A  11       9.493 -11.211  -7.047  1.00  1.00           C
ATOM     75  CB  GLU A  11       9.661 -12.684  -7.467  1.00  1.00           C
ATOM     76  CG  GLU A  11      10.090 -13.591  -6.309  1.00  1.00           C
ATOM     77  CD  GLU A  11      10.231 -15.028  -6.814  1.00  1.00           C
ATOM     78  OE1 GLU A  11      10.681 -15.202  -7.974  1.00  1.00           O
ATOM     79  OE2 GLU A  11       9.885 -15.973  -6.056  1.00  1.00           O
ATOM     80  C   GLU A  11      10.874 -10.701  -6.820  1.00  1.00           C
ATOM     81  O   GLU A  11      11.546 -10.278  -7.756  1.00  1.00           O
ATOM     82  N   TYR A  12      11.348 -10.697  -5.569  1.00  1.00           N
ATOM     83  CA  TYR A  12      12.696 -10.253  -5.475  1.00  1.00           C
ATOM     84  CB  TYR A  12      12.928  -9.106  -4.489  1.00  1.00           C
ATOM     85  CG  TYR A  12      14.241  -8.506  -4.858  1.00  1.00           C
ATOM     86  CD1 TYR A  12      15.412  -9.197  -4.675  1.00  1.00           C
ATOM     87  CD2 TYR A  12      14.302  -7.236  -5.376  1.00  1.00           C
ATOM     88  CE1 TYR A  12      16.632  -8.661  -5.008  1.00  1.00           C
ATOM     89  CE2 TYR A  12      15.518  -6.689  -5.712  1.00  1.00           C
ATOM     90  CZ  TYR A  12      16.684  -7.396  -5.533  1.00  1.00           C
ATOM     91  OH  TYR A  12      17.927  -6.829  -5.882  1.00  1.00           O
ATOM     92  C   TYR A  12      13.419 -11.430  -4.959  1.00  1.00           C
ATOM     93  O   TYR A  12      13.023 -12.061  -3.978  1.00  1.00           O
ATOM     94  N   LYS A  13      14.508 -11.749  -5.651  1.00  1.00           N
ATOM     95  CA  LYS A  13      15.305 -12.886  -5.351  1.00  1.00           C
ATOM     96  CB  LYS A  13      16.452 -13.087  -6.359  1.00  1.00           C
ATOM     97  CG  LYS A  13      16.075 -13.514  -7.782  1.00  1.00           C
ATOM     98  CD  LYS A  13      15.513 -14.934  -7.876  1.00  1.00           C
ATOM     99  CE  LYS A  13      15.483 -15.512  -9.295  1.00  1.00           C
ATOM    100  NZ  LYS A  13      14.294 -15.026 -10.029  1.00  1.00           N
ATOM    101  C   LYS A  13      16.018 -12.646  -4.058  1.00  1.00           C
ATOM    102  O   LYS A  13      15.952 -11.577  -3.452  1.00  1.00           O
ATOM    103  N   THR A  14      16.705 -13.707  -3.592  1.00  1.00           N
ATOM    104  CA  THR A  14      17.513 -13.672  -2.410  1.00  1.00           C
ATOM    105  CB  THR A  14      17.254 -14.860  -1.518  1.00  1.00           C
ATOM    106  OG1 THR A  14      18.090 -14.812  -0.372  1.00  1.00           O
ATOM    107  CG2 THR A  14      17.429 -16.181  -2.297  1.00  1.00           C
ATOM    108  C   THR A  14      18.964 -13.667  -2.807  1.00  1.00           C
ATOM    109  O   THR A  14      19.554 -14.693  -3.139  1.00  1.00           O
ATOM    110  N   ALA A  15      19.596 -12.482  -2.775  1.00  1.00           N
ATOM    111  CA  ALA A  15      20.993 -12.377  -3.095  1.00  1.00           C
ATOM    112  CB  ALA A  15      21.274 -12.019  -4.570  1.00  1.00           C
ATOM    113  C   ALA A  15      21.467 -11.232  -2.275  1.00  1.00           C
ATOM    114  O   ALA A  15      20.656 -10.414  -1.843  1.00  1.00           O
ATOM    115  N   ASP A  16      22.783 -11.155  -1.996  1.00  1.00           N
ATOM    116  CA  ASP A  16      23.242 -10.034  -1.230  1.00  1.00           C
ATOM    117  CB  ASP A  16      23.716 -10.389   0.184  1.00  1.00           C
ATOM    118  CG  ASP A  16      22.501 -10.909   0.934  1.00  1.00           C
ATOM    119  OD1 ASP A  16      21.917 -11.924   0.470  1.00  1.00           O
ATOM    120  OD2 ASP A  16      22.149 -10.316   1.988  1.00  1.00           O
ATOM    121  C   ASP A  16      24.378  -9.375  -1.927  1.00  1.00           C
ATOM    122  O   ASP A  16      24.913  -9.871  -2.918  1.00  1.00           O
ATOM    123  N   GLY A  17      24.748  -8.209  -1.369  1.00  1.00           N
ATOM    124  CA  GLY A  17      25.742  -7.318  -1.864  1.00  1.00           C
ATOM    125  C   GLY A  17      25.244  -5.990  -1.423  1.00  1.00           C
ATOM    126  O   GLY A  17      25.565  -5.515  -0.336  1.00  1.00           O
ATOM    127  N   LYS A  18      24.425  -5.360  -2.277  1.00  1.00           N
ATOM    128  CA  LYS A  18      23.889  -4.073  -1.978  1.00  1.00           C
ATOM    129  CB  LYS A  18      24.573  -2.976  -2.815  1.00  1.00           C
ATOM    130  CG  LYS A  18      26.097  -2.974  -2.662  1.00  1.00           C
ATOM    131  CD  LYS A  18      26.785  -4.197  -3.282  1.00  1.00           C
ATOM    132  CE  LYS A  18      27.346  -3.961  -4.685  1.00  1.00           C
ATOM    133  NZ  LYS A  18      28.136  -5.139  -5.109  1.00  1.00           N
ATOM    134  C   LYS A  18      22.480  -4.152  -2.440  1.00  1.00           C
ATOM    135  O   LYS A  18      22.164  -4.942  -3.331  1.00  1.00           O
ATOM    136  N   THR A  19      21.570  -3.383  -1.822  1.00  1.00           N
ATOM    137  CA  THR A  19      20.246  -3.467  -2.353  1.00  1.00           C
ATOM    138  CB  THR A  19      19.336  -4.446  -1.639  1.00  1.00           C
ATOM    139  OG1 THR A  19      19.184  -4.088  -0.274  1.00  1.00           O
ATOM    140  CG2 THR A  19      19.893  -5.878  -1.750  1.00  1.00           C
ATOM    141  C   THR A  19      19.582  -2.132  -2.355  1.00  1.00           C
ATOM    142  O   THR A  19      19.405  -1.474  -1.329  1.00  1.00           O
ATOM    143  N   PHE A  20      19.212  -1.682  -3.560  1.00  1.00           N
ATOM    144  CA  PHE A  20      18.379  -0.534  -3.639  1.00  1.00           C
ATOM    145  CB  PHE A  20      19.045   0.713  -4.264  1.00  1.00           C
ATOM    146  CG  PHE A  20      19.409   0.432  -5.675  1.00  1.00           C
ATOM    147  CD1 PHE A  20      20.608  -0.175  -5.962  1.00  1.00           C
ATOM    148  CD2 PHE A  20      18.556   0.765  -6.702  1.00  1.00           C
ATOM    149  CE1 PHE A  20      20.953  -0.446  -7.263  1.00  1.00           C
ATOM    150  CE2 PHE A  20      18.896   0.494  -8.005  1.00  1.00           C
ATOM    151  CZ  PHE A  20      20.097  -0.112  -8.285  1.00  1.00           C
ATOM    152  C   PHE A  20      17.259  -1.054  -4.465  1.00  1.00           C
ATOM    153  O   PHE A  20      17.450  -1.480  -5.603  1.00  1.00           O
ATOM    154  N   TYR A  21      16.041  -1.099  -3.901  1.00  1.00           N
ATOM    155  CA  TYR A  21      15.080  -1.636  -4.796  1.00  1.00           C
ATOM    156  CB  TYR A  21      14.361  -2.932  -4.399  1.00  1.00           C
ATOM    157  CG  TYR A  21      14.059  -3.472  -5.764  1.00  1.00           C
ATOM    158  CD1 TYR A  21      15.127  -3.763  -6.583  1.00  1.00           C
ATOM    159  CD2 TYR A  21      12.791  -3.591  -6.290  1.00  1.00           C
ATOM    160  CE1 TYR A  21      14.954  -4.246  -7.857  1.00  1.00           C
ATOM    161  CE2 TYR A  21      12.607  -4.078  -7.572  1.00  1.00           C
ATOM    162  CZ  TYR A  21      13.689  -4.410  -8.360  1.00  1.00           C
ATOM    163  OH  TYR A  21      13.523  -4.910  -9.671  1.00  1.00           O
ATOM    164  C   TYR A  21      14.150  -0.537  -5.093  1.00  1.00           C
ATOM    165  O   TYR A  21      14.179   0.522  -4.464  1.00  1.00           O
ATOM    166  N   TYR A  22      13.312  -0.788  -6.095  1.00  1.00           N
ATOM    167  CA  TYR A  22      12.675   0.274  -6.768  1.00  1.00           C
ATOM    168  CB  TYR A  22      13.169   0.176  -8.229  1.00  1.00           C
ATOM    169  CG  TYR A  22      13.096   1.408  -9.054  1.00  1.00           C
ATOM    170  CD1 TYR A  22      11.970   1.769  -9.757  1.00  1.00           C
ATOM    171  CD2 TYR A  22      14.215   2.198  -9.130  1.00  1.00           C
ATOM    172  CE1 TYR A  22      11.964   2.913 -10.523  1.00  1.00           C
ATOM    173  CE2 TYR A  22      14.214   3.336  -9.893  1.00  1.00           C
ATOM    174  CZ  TYR A  22      13.093   3.697 -10.593  1.00  1.00           C
ATOM    175  OH  TYR A  22      13.111   4.870 -11.376  1.00  1.00           O
ATOM    176  C   TYR A  22      11.211   0.066  -6.785  1.00  1.00           C
ATOM    177  O   TYR A  22      10.688  -1.017  -6.522  1.00  1.00           O
ATOM    178  N   ASN A  23      10.524   1.178  -7.056  1.00  1.00           N
ATOM    179  CA  ASN A  23       9.120   1.167  -7.246  1.00  1.00           C
ATOM    180  CB  ASN A  23       8.278   1.189  -5.959  1.00  1.00           C
ATOM    181  CG  ASN A  23       6.852   0.793  -6.344  1.00  1.00           C
ATOM    182  OD1 ASN A  23       6.133   1.514  -7.033  1.00  1.00           O
ATOM    183  ND2 ASN A  23       6.434  -0.421  -5.907  1.00  1.00           N
ATOM    184  C   ASN A  23       8.837   2.437  -7.973  1.00  1.00           C
ATOM    185  O   ASN A  23       9.332   2.652  -9.078  1.00  1.00           O
ATOM    186  N   ASN A  24       8.009   3.297  -7.352  1.00  1.00           N
ATOM    187  CA  ASN A  24       7.627   4.571  -7.882  1.00  1.00           C
ATOM    188  CB  ASN A  24       8.704   5.285  -8.722  1.00  1.00           C
ATOM    189  CG  ASN A  24       8.121   6.607  -9.190  1.00  1.00           C
ATOM    190  OD1 ASN A  24       8.065   6.896 -10.386  1.00  1.00           O
ATOM    191  ND2 ASN A  24       7.664   7.434  -8.213  1.00  1.00           N
ATOM    192  C   ASN A  24       6.444   4.366  -8.732  1.00  1.00           C
ATOM    193  O   ASN A  24       6.455   3.575  -9.676  1.00  1.00           O
ATOM    194  N   ARG A  25       5.366   5.076  -8.380  1.00  1.00           N
ATOM    195  CA  ARG A  25       4.195   4.954  -9.165  1.00  1.00           C
ATOM    196  CB  ARG A  25       3.297   3.780  -8.741  1.00  1.00           C
ATOM    197  CG  ARG A  25       2.445   3.233  -9.884  1.00  1.00           C
ATOM    198  CD  ARG A  25       2.978   3.639 -11.261  1.00  1.00           C
ATOM    199  NE  ARG A  25       4.186   2.799 -11.521  1.00  1.00           N
ATOM    200  CZ  ARG A  25       4.410   2.260 -12.756  1.00  1.00           C
ATOM    201  NH1 ARG A  25       3.536   2.500 -13.777  1.00  1.00           N
ATOM    202  NH2 ARG A  25       5.506   1.474 -12.973  1.00  1.00           N
ATOM    203  C   ARG A  25       3.408   6.192  -8.906  1.00  1.00           C
ATOM    204  O   ARG A  25       3.272   6.629  -7.764  1.00  1.00           O
ATOM    205  N   THR A  26       2.891   6.803  -9.981  1.00  1.00           N
ATOM    206  CA  THR A  26       2.037   7.938  -9.843  1.00  1.00           C
ATOM    207  CB  THR A  26       2.626   9.202 -10.403  1.00  1.00           C
ATOM    208  OG1 THR A  26       2.862   9.061 -11.795  1.00  1.00           O
ATOM    209  CG2 THR A  26       3.946   9.500  -9.669  1.00  1.00           C
ATOM    210  C   THR A  26       0.857   7.586 -10.658  1.00  1.00           C
ATOM    211  O   THR A  26       0.984   7.167 -11.808  1.00  1.00           O
ATOM    212  N   LEU A  27      -0.334   7.720 -10.071  1.00  1.00           N
ATOM    213  CA  LEU A  27      -1.470   7.330 -10.828  1.00  1.00           C
ATOM    214  CB  LEU A  27      -2.333   6.257 -10.135  1.00  1.00           C
ATOM    215  CG  LEU A  27      -1.649   4.887  -9.965  1.00  1.00           C
ATOM    216  CD1 LEU A  27      -1.399   4.212 -11.322  1.00  1.00           C
ATOM    217  CD2 LEU A  27      -0.381   4.993  -9.104  1.00  1.00           C
ATOM    218  C   LEU A  27      -2.347   8.524 -11.002  1.00  1.00           C
ATOM    219  O   LEU A  27      -2.276   9.494 -10.249  1.00  1.00           O
ATOM    220  N   GLU A  28      -3.180   8.468 -12.054  1.00  1.00           N
ATOM    221  CA  GLU A  28      -4.151   9.471 -12.369  1.00  1.00           C
ATOM    222  CB  GLU A  28      -3.718  10.365 -13.542  1.00  1.00           C
ATOM    223  CG  GLU A  28      -4.635  11.559 -13.803  1.00  1.00           C
ATOM    224  CD  GLU A  28      -4.046  12.314 -14.986  1.00  1.00           C
ATOM    225  OE1 GLU A  28      -3.238  11.696 -15.728  1.00  1.00           O
ATOM    226  OE2 GLU A  28      -4.393  13.512 -15.166  1.00  1.00           O
ATOM    227  C   GLU A  28      -5.326   8.674 -12.818  1.00  1.00           C
ATOM    228  O   GLU A  28      -5.198   7.481 -13.085  1.00  1.00           O
ATOM    229  N   SER A  29      -6.510   9.297 -12.903  1.00  1.00           N
ATOM    230  CA  SER A  29      -7.655   8.522 -13.270  1.00  1.00           C
ATOM    231  CB  SER A  29      -8.400   7.973 -12.041  1.00  1.00           C
ATOM    232  OG  SER A  29      -9.408   7.049 -12.428  1.00  1.00           O
ATOM    233  C   SER A  29      -8.583   9.450 -13.992  1.00  1.00           C
ATOM    234  O   SER A  29      -8.144  10.448 -14.559  1.00  1.00           O
ATOM    235  N   THR A  30      -9.894   9.121 -14.013  1.00  1.00           N
ATOM    236  CA  THR A  30     -10.855   9.954 -14.678  1.00  1.00           C
ATOM    237  CB  THR A  30     -12.277   9.516 -14.465  1.00  1.00           C
ATOM    238  OG1 THR A  30     -12.459   8.191 -14.940  1.00  1.00           O
ATOM    239  CG2 THR A  30     -13.207  10.482 -15.219  1.00  1.00           C
ATOM    240  C   THR A  30     -10.702  11.314 -14.107  1.00  1.00           C
ATOM    241  O   THR A  30     -11.035  11.566 -12.950  1.00  1.00           O
ATOM    242  N   TRP A  31     -10.162  12.231 -14.926  1.00  1.00           N
ATOM    243  CA  TRP A  31      -9.966  13.556 -14.445  1.00  1.00           C
ATOM    244  CB  TRP A  31      -9.223  14.476 -15.430  1.00  1.00           C
ATOM    245  CG  TRP A  31      -9.055  15.890 -14.924  1.00  1.00           C
ATOM    246  CD2 TRP A  31      -8.028  16.311 -14.013  1.00  1.00           C
ATOM    247  CD1 TRP A  31      -9.809  16.996 -15.192  1.00  1.00           C
ATOM    248  NE1 TRP A  31      -9.313  18.080 -14.509  1.00  1.00           N
ATOM    249  CE2 TRP A  31      -8.216  17.674 -13.778  1.00  1.00           C
ATOM    250  CE3 TRP A  31      -7.010  15.620 -13.419  1.00  1.00           C
ATOM    251  CZ2 TRP A  31      -7.388  18.367 -12.941  1.00  1.00           C
ATOM    252  CZ3 TRP A  31      -6.176  16.323 -12.579  1.00  1.00           C
ATOM    253  CH2 TRP A  31      -6.362  17.670 -12.344  1.00  1.00           C
ATOM    254  C   TRP A  31     -11.347  14.151 -14.212  1.00  1.00           C
ATOM    255  O   TRP A  31     -12.115  14.274 -15.203  1.00  1.00           O
ATOM    256  OXT TRP A  31     -11.652  14.488 -13.037  1.00  1.00           O
TER     257      TRP A  31 
ATOM    258  N   MET B   1     -16.404   6.578  -9.675  1.00  1.00           N
ATOM    259  CA  MET B   1     -16.994   6.305 -11.003  1.00  1.00           C
ATOM    260  CB  MET B   1     -17.446   7.614 -11.669  1.00  1.00           C
ATOM    261  CG  MET B   1     -18.615   8.285 -10.945  1.00  1.00           C
ATOM    262  SD  MET B   1     -19.184   9.836 -11.699  1.00  1.00           S
ATOM    263  CE  MET B   1     -17.741  10.804 -11.173  1.00  1.00           C
ATOM    264  C   MET B   1     -15.991   5.635 -11.892  1.00  1.00           C
ATOM    265  O   MET B   1     -16.102   4.444 -12.176  1.00  1.00           O
ATOM    266  N   GLY B   2     -14.963   6.388 -12.341  1.00  1.00           N
ATOM    267  CA  GLY B   2     -13.952   5.829 -13.195  1.00  1.00           C
ATOM    268  C   GLY B   2     -13.089   4.985 -12.310  1.00  1.00           C
ATOM    269  O   GLY B   2     -13.333   4.908 -11.107  1.00  1.00           O
ATOM    270  N   ALA B   3     -12.050   4.319 -12.862  1.00  1.00           N
ATOM    271  CA  ALA B   3     -11.345   3.449 -11.969  1.00  1.00           C
ATOM    272  CB  ALA B   3     -11.749   1.972 -12.125  1.00  1.00           C
ATOM    273  C   ALA B   3      -9.877   3.507 -12.128  1.00  1.00           C
ATOM    274  O   ALA B   3      -9.337   3.765 -13.202  1.00  1.00           O
ATOM    275  N   THR B   4      -9.205   3.285 -10.988  1.00  1.00           N
ATOM    276  CA  THR B   4      -7.792   3.142 -10.963  1.00  1.00           C
ATOM    277  CB  THR B   4      -7.070   4.169 -10.141  1.00  1.00           C
ATOM    278  OG1 THR B   4      -7.495   4.106  -8.788  1.00  1.00           O
ATOM    279  CG2 THR B   4      -7.346   5.562 -10.719  1.00  1.00           C
ATOM    280  C   THR B   4      -7.557   1.843 -10.309  1.00  1.00           C
ATOM    281  O   THR B   4      -8.003   1.608  -9.187  1.00  1.00           O
ATOM    282  N   ALA B   5      -6.862   0.940 -11.006  1.00  1.00           N
ATOM    283  CA  ALA B   5      -6.642  -0.287 -10.334  1.00  1.00           C
ATOM    284  CB  ALA B   5      -7.020  -1.525 -11.165  1.00  1.00           C
ATOM    285  C   ALA B   5      -5.187  -0.367 -10.065  1.00  1.00           C
ATOM    286  O   ALA B   5      -4.363  -0.263 -10.973  1.00  1.00           O
ATOM    287  N   VAL B   6      -4.828  -0.546  -8.787  1.00  1.00           N
ATOM    288  CA  VAL B   6      -3.441  -0.666  -8.500  1.00  1.00           C
ATOM    289  CB  VAL B   6      -2.943   0.363  -7.525  1.00  1.00           C
ATOM    290  CG1 VAL B   6      -3.673   0.173  -6.185  1.00  1.00           C
ATOM    291  CG2 VAL B   6      -1.412   0.244  -7.434  1.00  1.00           C
ATOM    292  C   VAL B   6      -3.260  -2.029  -7.902  1.00  1.00           C
ATOM    293  O   VAL B   6      -4.014  -2.421  -7.014  1.00  1.00           O
ATOM    294  N   SER B   7      -2.272  -2.807  -8.393  1.00  1.00           N
ATOM    295  CA  SER B   7      -2.076  -4.130  -7.866  1.00  1.00           C
ATOM    296  CB  SER B   7      -2.498  -5.248  -8.838  1.00  1.00           C
ATOM    297  OG  SER B   7      -3.901  -5.201  -9.058  1.00  1.00           O
ATOM    298  C   SER B   7      -0.605  -4.298  -7.594  1.00  1.00           C
ATOM    299  O   SER B   7       0.226  -3.770  -8.331  1.00  1.00           O
ATOM    300  N   GLU B   8      -0.243  -5.025  -6.506  1.00  1.00           N
ATOM    301  CA  GLU B   8       1.150  -5.219  -6.182  1.00  1.00           C
ATOM    302  CB  GLU B   8       1.609  -4.334  -5.008  1.00  1.00           C
ATOM    303  CG  GLU B   8       1.175  -2.866  -5.094  1.00  1.00           C
ATOM    304  CD  GLU B   8       1.615  -2.257  -6.412  1.00  1.00           C
ATOM    305  OE1 GLU B   8       2.812  -2.431  -6.758  1.00  1.00           O
ATOM    306  OE2 GLU B   8       0.766  -1.605  -7.079  1.00  1.00           O
ATOM    307  C   GLU B   8       1.284  -6.612  -5.657  1.00  1.00           C
ATOM    308  O   GLU B   8       0.582  -7.013  -4.732  1.00  1.00           O
ATOM    309  N   TRP B   9       2.196  -7.388  -6.261  1.00  1.00           N
ATOM    310  CA  TRP B   9       2.564  -8.677  -5.760  1.00  1.00           C
ATOM    311  CB  TRP B   9       2.599  -9.788  -6.830  1.00  1.00           C
ATOM    312  CG  TRP B   9       1.381 -10.671  -6.938  1.00  1.00           C
ATOM    313  CD2 TRP B   9       0.065 -10.273  -7.354  1.00  1.00           C
ATOM    314  CD1 TRP B   9       1.293 -11.989  -6.595  1.00  1.00           C
ATOM    315  NE1 TRP B   9       0.010 -12.440  -6.780  1.00  1.00           N
ATOM    316  CE2 TRP B   9      -0.760 -11.394  -7.242  1.00  1.00           C
ATOM    317  CE3 TRP B   9      -0.423  -9.073  -7.783  1.00  1.00           C
ATOM    318  CZ2 TRP B   9      -2.086 -11.332  -7.557  1.00  1.00           C
ATOM    319  CZ3 TRP B   9      -1.760  -9.018  -8.110  1.00  1.00           C
ATOM    320  CH2 TRP B   9      -2.576 -10.124  -7.999  1.00  1.00           C
ATOM    321  C   TRP B   9       3.990  -8.517  -5.322  1.00  1.00           C
ATOM    322  O   TRP B   9       4.787  -7.863  -5.994  1.00  1.00           O
ATOM    323  N   THR B  10       4.341  -9.088  -4.159  1.00  1.00           N
ATOM    324  CA  THR B  10       5.688  -9.041  -3.680  1.00  1.00           C
ATOM    325  CB  THR B  10       5.863  -8.072  -2.550  1.00  1.00           C
ATOM    326  OG1 THR B  10       5.460  -6.770  -2.951  1.00  1.00           O
ATOM    327  CG2 THR B  10       7.342  -8.062  -2.138  1.00  1.00           C
ATOM    328  C   THR B  10       5.912 -10.418  -3.126  1.00  1.00           C
ATOM    329  O   THR B  10       4.957 -11.182  -3.009  1.00  1.00           O
ATOM    330  N   GLU B  11       7.159 -10.802  -2.781  1.00  1.00           N
ATOM    331  CA  GLU B  11       7.328 -12.147  -2.312  1.00  1.00           C
ATOM    332  CB  GLU B  11       7.788 -13.072  -3.457  1.00  1.00           C
ATOM    333  CG  GLU B  11       7.505 -14.556  -3.219  1.00  1.00           C
ATOM    334  CD  GLU B  11       7.429 -15.212  -4.591  1.00  1.00           C
ATOM    335  OE1 GLU B  11       7.537 -14.456  -5.592  1.00  1.00           O
ATOM    336  OE2 GLU B  11       7.250 -16.459  -4.664  1.00  1.00           O
ATOM    337  C   GLU B  11       8.347 -12.135  -1.228  1.00  1.00           C
ATOM    338  O   GLU B  11       8.064 -12.497  -0.088  1.00  1.00           O
ATOM    339  N   TYR B  12       9.574 -11.734  -1.600  1.00  1.00           N
ATOM    340  CA  TYR B  12      10.678 -11.544  -0.710  1.00  1.00           C
ATOM    341  CB  TYR B  12      10.637 -10.268   0.153  1.00  1.00           C
ATOM    342  CG  TYR B  12      11.506  -9.237  -0.472  1.00  1.00           C
ATOM    343  CD1 TYR B  12      12.843  -9.261  -0.155  1.00  1.00           C
ATOM    344  CD2 TYR B  12      11.036  -8.275  -1.335  1.00  1.00           C
ATOM    345  CE1 TYR B  12      13.712  -8.340  -0.682  1.00  1.00           C
ATOM    346  CE2 TYR B  12      11.906  -7.350  -1.866  1.00  1.00           C
ATOM    347  CZ  TYR B  12      13.242  -7.381  -1.542  1.00  1.00           C
ATOM    348  OH  TYR B  12      14.126  -6.428  -2.091  1.00  1.00           O
ATOM    349  C   TYR B  12      11.083 -12.664   0.207  1.00  1.00           C
ATOM    350  O   TYR B  12      10.272 -13.368   0.805  1.00  1.00           O
ATOM    351  N   LYS B  13      12.424 -12.851   0.272  1.00  1.00           N
ATOM    352  CA  LYS B  13      13.168 -13.652   1.211  1.00  1.00           C
ATOM    353  CB  LYS B  13      13.076 -15.180   1.009  1.00  1.00           C
ATOM    354  CG  LYS B  13      12.860 -15.673  -0.425  1.00  1.00           C
ATOM    355  CD  LYS B  13      13.967 -15.358  -1.433  1.00  1.00           C
ATOM    356  CE  LYS B  13      13.469 -14.542  -2.630  1.00  1.00           C
ATOM    357  NZ  LYS B  13      14.084 -15.056  -3.872  1.00  1.00           N
ATOM    358  C   LYS B  13      14.588 -13.176   1.109  1.00  1.00           C
ATOM    359  O   LYS B  13      15.419 -13.760   0.415  1.00  1.00           O
ATOM    360  N   THR B  14      14.870 -12.058   1.809  1.00  1.00           N
ATOM    361  CA  THR B  14      16.081 -11.290   1.677  1.00  1.00           C
ATOM    362  CB  THR B  14      15.922  -9.972   2.387  1.00  1.00           C
ATOM    363  OG1 THR B  14      14.753  -9.306   1.929  1.00  1.00           O
ATOM    364  CG2 THR B  14      17.162  -9.105   2.113  1.00  1.00           C
ATOM    365  C   THR B  14      17.394 -11.839   2.156  1.00  1.00           C
ATOM    366  O   THR B  14      18.245 -12.202   1.346  1.00  1.00           O
ATOM    367  N   ALA B  15      17.529 -11.951   3.497  1.00  1.00           N
ATOM    368  CA  ALA B  15      18.791 -12.072   4.197  1.00  1.00           C
ATOM    369  CB  ALA B  15      20.072 -12.234   3.360  1.00  1.00           C
ATOM    370  C   ALA B  15      18.860 -10.731   4.821  1.00  1.00           C
ATOM    371  O   ALA B  15      18.472 -10.542   5.972  1.00  1.00           O
ATOM    372  N   ASP B  16      19.396  -9.780   4.030  1.00  1.00           N
ATOM    373  CA  ASP B  16      19.516  -8.383   4.330  1.00  1.00           C
ATOM    374  CB  ASP B  16      18.720  -7.850   5.531  1.00  1.00           C
ATOM    375  CG  ASP B  16      17.315  -7.531   5.018  1.00  1.00           C
ATOM    376  OD1 ASP B  16      17.204  -6.951   3.903  1.00  1.00           O
ATOM    377  OD2 ASP B  16      16.331  -7.844   5.742  1.00  1.00           O
ATOM    378  C   ASP B  16      20.955  -8.094   4.481  1.00  1.00           C
ATOM    379  O   ASP B  16      21.662  -7.993   3.482  1.00  1.00           O
ATOM    380  N   GLY B  17      21.477  -8.037   5.717  1.00  1.00           N
ATOM    381  CA  GLY B  17      22.791  -7.486   5.754  1.00  1.00           C
ATOM    382  C   GLY B  17      22.486  -6.036   5.582  1.00  1.00           C
ATOM    383  O   GLY B  17      22.443  -5.282   6.552  1.00  1.00           O
ATOM    384  N   LYS B  18      22.254  -5.602   4.334  1.00  1.00           N
ATOM    385  CA  LYS B  18      21.864  -4.249   4.127  1.00  1.00           C
ATOM    386  CB  LYS B  18      22.868  -3.496   3.252  1.00  1.00           C
ATOM    387  CG  LYS B  18      24.309  -3.735   3.707  1.00  1.00           C
ATOM    388  CD  LYS B  18      24.541  -3.388   5.179  1.00  1.00           C
ATOM    389  CE  LYS B  18      25.851  -3.930   5.754  1.00  1.00           C
ATOM    390  NZ  LYS B  18      26.988  -3.429   4.955  1.00  1.00           N
ATOM    391  C   LYS B  18      20.578  -4.304   3.364  1.00  1.00           C
ATOM    392  O   LYS B  18      20.229  -5.341   2.803  1.00  1.00           O
ATOM    393  N   THR B  19      19.822  -3.191   3.328  1.00  1.00           N
ATOM    394  CA  THR B  19      18.568  -3.197   2.630  1.00  1.00           C
ATOM    395  CB  THR B  19      17.402  -3.333   3.584  1.00  1.00           C
ATOM    396  OG1 THR B  19      17.660  -4.422   4.459  1.00  1.00           O
ATOM    397  CG2 THR B  19      16.096  -3.650   2.823  1.00  1.00           C
ATOM    398  C   THR B  19      18.533  -1.863   1.977  1.00  1.00           C
ATOM    399  O   THR B  19      19.580  -1.277   1.723  1.00  1.00           O
ATOM    400  N   PHE B  20      17.321  -1.420   1.625  1.00  1.00           N
ATOM    401  CA  PHE B  20      16.920  -0.174   1.051  1.00  1.00           C
ATOM    402  CB  PHE B  20      17.976   0.628   0.248  1.00  1.00           C
ATOM    403  CG  PHE B  20      18.664   1.677   1.081  1.00  1.00           C
ATOM    404  CD1 PHE B  20      19.749   1.423   1.888  1.00  1.00           C
ATOM    405  CD2 PHE B  20      18.214   2.978   1.027  1.00  1.00           C
ATOM    406  CE1 PHE B  20      20.349   2.416   2.622  1.00  1.00           C
ATOM    407  CE2 PHE B  20      18.804   3.987   1.754  1.00  1.00           C
ATOM    408  CZ  PHE B  20      19.877   3.704   2.560  1.00  1.00           C
ATOM    409  C   PHE B  20      15.837  -0.571   0.106  1.00  1.00           C
ATOM    410  O   PHE B  20      16.104  -0.904  -1.048  1.00  1.00           O
ATOM    411  N   TYR B  21      14.574  -0.566   0.579  1.00  1.00           N
ATOM    412  CA  TYR B  21      13.516  -0.982  -0.289  1.00  1.00           C
ATOM    413  CB  TYR B  21      12.913  -2.329   0.137  1.00  1.00           C
ATOM    414  CG  TYR B  21      11.994  -2.873  -0.905  1.00  1.00           C
ATOM    415  CD1 TYR B  21      10.694  -2.435  -1.024  1.00  1.00           C
ATOM    416  CD2 TYR B  21      12.438  -3.859  -1.757  1.00  1.00           C
ATOM    417  CE1 TYR B  21       9.857  -2.967  -1.980  1.00  1.00           C
ATOM    418  CE2 TYR B  21      11.609  -4.391  -2.715  1.00  1.00           C
ATOM    419  CZ  TYR B  21      10.316  -3.947  -2.829  1.00  1.00           C
ATOM    420  OH  TYR B  21       9.472  -4.503  -3.815  1.00  1.00           O
ATOM    421  C   TYR B  21      12.415   0.041  -0.190  1.00  1.00           C
ATOM    422  O   TYR B  21      11.805   0.164   0.869  1.00  1.00           O
ATOM    423  N   TYR B  22      12.110   0.814  -1.265  1.00  1.00           N
ATOM    424  CA  TYR B  22      10.977   1.686  -1.090  1.00  1.00           C
ATOM    425  CB  TYR B  22      11.268   3.197  -0.900  1.00  1.00           C
ATOM    426  CG  TYR B  22      11.658   3.904  -2.147  1.00  1.00           C
ATOM    427  CD1 TYR B  22      12.951   3.872  -2.608  1.00  1.00           C
ATOM    428  CD2 TYR B  22      10.723   4.641  -2.836  1.00  1.00           C
ATOM    429  CE1 TYR B  22      13.293   4.547  -3.757  1.00  1.00           C
ATOM    430  CE2 TYR B  22      11.062   5.314  -3.983  1.00  1.00           C
ATOM    431  CZ  TYR B  22      12.350   5.266  -4.450  1.00  1.00           C
ATOM    432  OH  TYR B  22      12.698   5.960  -5.629  1.00  1.00           O
ATOM    433  C   TYR B  22       9.966   1.464  -2.176  1.00  1.00           C
ATOM    434  O   TYR B  22      10.291   1.472  -3.362  1.00  1.00           O
ATOM    435  N   ASN B  23       8.700   1.229  -1.755  1.00  1.00           N
ATOM    436  CA  ASN B  23       7.575   0.965  -2.613  1.00  1.00           C
ATOM    437  CB  ASN B  23       6.856  -0.343  -2.240  1.00  1.00           C
ATOM    438  CG  ASN B  23       5.680  -0.609  -3.168  1.00  1.00           C
ATOM    439  OD1 ASN B  23       4.860   0.264  -3.444  1.00  1.00           O
ATOM    440  ND2 ASN B  23       5.599  -1.870  -3.674  1.00  1.00           N
ATOM    441  C   ASN B  23       6.611   2.095  -2.410  1.00  1.00           C
ATOM    442  O   ASN B  23       6.307   2.443  -1.270  1.00  1.00           O
ATOM    443  N   ASN B  24       6.113   2.714  -3.511  1.00  1.00           N
ATOM    444  CA  ASN B  24       5.175   3.794  -3.343  1.00  1.00           C
ATOM    445  CB  ASN B  24       5.808   5.201  -3.292  1.00  1.00           C
ATOM    446  CG  ASN B  24       6.602   5.481  -4.554  1.00  1.00           C
ATOM    447  OD1 ASN B  24       7.805   5.730  -4.503  1.00  1.00           O
ATOM    448  ND2 ASN B  24       5.913   5.456  -5.722  1.00  1.00           N
ATOM    449  C   ASN B  24       4.077   3.743  -4.340  1.00  1.00           C
ATOM    450  O   ASN B  24       4.189   3.136  -5.404  1.00  1.00           O
ATOM    451  N   ARG B  25       2.953   4.384  -3.976  1.00  1.00           N
ATOM    452  CA  ARG B  25       1.785   4.301  -4.786  1.00  1.00           C
ATOM    453  CB  ARG B  25       0.979   3.063  -4.346  1.00  1.00           C
ATOM    454  CG  ARG B  25      -0.288   2.739  -5.125  1.00  1.00           C
ATOM    455  CD  ARG B  25      -1.136   1.663  -4.434  1.00  1.00           C
ATOM    456  NE  ARG B  25      -0.295   0.446  -4.232  1.00  1.00           N
ATOM    457  CZ  ARG B  25       0.262   0.178  -3.014  1.00  1.00           C
ATOM    458  NH1 ARG B  25       0.021   1.000  -1.951  1.00  1.00           N
ATOM    459  NH2 ARG B  25       1.041  -0.932  -2.850  1.00  1.00           N
ATOM    460  C   ARG B  25       0.947   5.502  -4.474  1.00  1.00           C
ATOM    461  O   ARG B  25       0.694   5.790  -3.305  1.00  1.00           O
ATOM    462  N   THR B  26       0.514   6.250  -5.511  1.00  1.00           N
ATOM    463  CA  THR B  26      -0.369   7.358  -5.278  1.00  1.00           C
ATOM    464  CB  THR B  26       0.299   8.708  -5.344  1.00  1.00           C
ATOM    465  OG1 THR B  26      -0.600   9.718  -4.912  1.00  1.00           O
ATOM    466  CG2 THR B  26       0.769   8.987  -6.782  1.00  1.00           C
ATOM    467  C   THR B  26      -1.431   7.299  -6.299  1.00  1.00           C
ATOM    468  O   THR B  26      -1.155   7.161  -7.490  1.00  1.00           O
ATOM    469  N   LEU B  27      -2.698   7.358  -5.858  1.00  1.00           N
ATOM    470  CA  LEU B  27      -3.661   7.335  -6.896  1.00  1.00           C
ATOM    471  CB  LEU B  27      -4.168   5.921  -7.274  1.00  1.00           C
ATOM    472  CG  LEU B  27      -4.793   5.077  -6.145  1.00  1.00           C
ATOM    473  CD1 LEU B  27      -6.193   5.583  -5.759  1.00  1.00           C
ATOM    474  CD2 LEU B  27      -4.750   3.577  -6.496  1.00  1.00           C
ATOM    475  C   LEU B  27      -4.790   8.262  -6.603  1.00  1.00           C
ATOM    476  O   LEU B  27      -5.421   8.205  -5.548  1.00  1.00           O
ATOM    477  N   GLU B  28      -5.027   9.194  -7.545  1.00  1.00           N
ATOM    478  CA  GLU B  28      -6.163  10.057  -7.476  1.00  1.00           C
ATOM    479  CB  GLU B  28      -5.896  11.494  -7.961  1.00  1.00           C
ATOM    480  CG  GLU B  28      -5.358  11.560  -9.394  1.00  1.00           C
ATOM    481  CD  GLU B  28      -5.520  12.979  -9.920  1.00  1.00           C
ATOM    482  OE1 GLU B  28      -6.084  13.831  -9.182  1.00  1.00           O
ATOM    483  OE2 GLU B  28      -5.086  13.226 -11.077  1.00  1.00           O
ATOM    484  C   GLU B  28      -7.097   9.422  -8.461  1.00  1.00           C
ATOM    485  O   GLU B  28      -6.754   9.219  -9.624  1.00  1.00           O
ATOM    486  N   SER B  29      -8.298   9.039  -8.009  1.00  1.00           N
ATOM    487  CA  SER B  29      -9.230   8.409  -8.895  1.00  1.00           C
ATOM    488  CB  SER B  29     -10.105   7.345  -8.206  1.00  1.00           C
ATOM    489  OG  SER B  29      -9.299   6.280  -7.726  1.00  1.00           O
ATOM    490  C   SER B  29     -10.131   9.490  -9.362  1.00  1.00           C
ATOM    491  O   SER B  29      -9.679  10.569  -9.744  1.00  1.00           O
ATOM    492  N   THR B  30     -11.444   9.206  -9.354  1.00  1.00           N
ATOM    493  CA  THR B  30     -12.386  10.177  -9.808  1.00  1.00           C
ATOM    494  CB  THR B  30     -13.818   9.760  -9.640  1.00  1.00           C
ATOM    495  OG1 THR B  30     -14.067   8.558 -10.355  1.00  1.00           O
ATOM    496  CG2 THR B  30     -14.722  10.886 -10.169  1.00  1.00           C
ATOM    497  C   THR B  30     -12.182  11.421  -9.018  1.00  1.00           C
ATOM    498  O   THR B  30     -11.851  11.383  -7.835  1.00  1.00           O
ATOM    499  N   TRP B  31     -12.355  12.572  -9.694  1.00  1.00           N
ATOM    500  CA  TRP B  31     -12.151  13.832  -9.053  1.00  1.00           C
ATOM    501  CB  TRP B  31     -11.173  14.722  -9.837  1.00  1.00           C
ATOM    502  CG  TRP B  31     -10.856  16.049  -9.195  1.00  1.00           C
ATOM    503  CD2 TRP B  31     -11.560  17.268  -9.471  1.00  1.00           C
ATOM    504  CD1 TRP B  31      -9.882  16.361  -8.291  1.00  1.00           C
ATOM    505  NE1 TRP B  31      -9.936  17.700  -7.988  1.00  1.00           N
ATOM    506  CE2 TRP B  31     -10.964  18.270  -8.708  1.00  1.00           C
ATOM    507  CE3 TRP B  31     -12.615  17.529 -10.298  1.00  1.00           C
ATOM    508  CZ2 TRP B  31     -11.418  19.557  -8.758  1.00  1.00           C
ATOM    509  CZ3 TRP B  31     -13.072  18.827 -10.344  1.00  1.00           C
ATOM    510  CH2 TRP B  31     -12.484  19.821  -9.589  1.00  1.00           C
ATOM    511  C   TRP B  31     -13.499  14.535  -8.988  1.00  1.00           C
ATOM    512  O   TRP B  31     -13.570  15.621  -8.355  1.00  1.00           O
ATOM    513  OXT TRP B  31     -14.476  13.992  -9.571  1.00  1.00           O
TER     514      TRP B  31 
ATOM    515  N   MET C   1     -20.427   2.146  -7.492  1.00  1.00           N
ATOM    516  CA  MET C   1     -20.252   1.751  -8.906  1.00  1.00           C
ATOM    517  CB  MET C   1     -20.454   2.968  -9.828  1.00  1.00           C
ATOM    518  CG  MET C   1     -20.513   2.613 -11.315  1.00  1.00           C
ATOM    519  SD  MET C   1     -22.030   1.745 -11.812  1.00  1.00           S
ATOM    520  CE  MET C   1     -23.108   3.173 -11.506  1.00  1.00           C
ATOM    521  C   MET C   1     -18.882   1.204  -9.102  1.00  1.00           C
ATOM    522  O   MET C   1     -18.474   0.274  -8.408  1.00  1.00           O
ATOM    523  N   GLY C   2     -18.126   1.768 -10.061  1.00  1.00           N
ATOM    524  CA  GLY C   2     -16.809   1.251 -10.262  1.00  1.00           C
ATOM    525  C   GLY C   2     -16.066   1.460  -8.985  1.00  1.00           C
ATOM    526  O   GLY C   2     -15.738   2.587  -8.620  1.00  1.00           O
ATOM    527  N   ALA C   3     -15.769   0.359  -8.272  1.00  1.00           N
ATOM    528  CA  ALA C   3     -15.072   0.486  -7.030  1.00  1.00           C
ATOM    529  CB  ALA C   3     -15.227  -0.734  -6.104  1.00  1.00           C
ATOM    530  C   ALA C   3     -13.610   0.646  -7.318  1.00  1.00           C
ATOM    531  O   ALA C   3     -13.106   0.133  -8.316  1.00  1.00           O
ATOM    532  N   THR C   4     -12.896   1.393  -6.447  1.00  1.00           N
ATOM    533  CA  THR C   4     -11.470   1.527  -6.572  1.00  1.00           C
ATOM    534  CB  THR C   4     -10.919   2.798  -5.988  1.00  1.00           C
ATOM    535  OG1 THR C   4     -11.218   2.878  -4.603  1.00  1.00           O
ATOM    536  CG2 THR C   4     -11.532   3.994  -6.732  1.00  1.00           C
ATOM    537  C   THR C   4     -10.901   0.373  -5.799  1.00  1.00           C
ATOM    538  O   THR C   4     -11.561  -0.149  -4.902  1.00  1.00           O
ATOM    539  N   ALA C   5      -9.669  -0.084  -6.118  1.00  1.00           N
ATOM    540  CA  ALA C   5      -9.203  -1.236  -5.393  1.00  1.00           C
ATOM    541  CB  ALA C   5      -9.458  -2.563  -6.126  1.00  1.00           C
ATOM    542  C   ALA C   5      -7.738  -1.160  -5.145  1.00  1.00           C
ATOM    543  O   ALA C   5      -6.990  -0.527  -5.888  1.00  1.00           O
ATOM    544  N   VAL C   6      -7.313  -1.818  -4.049  1.00  1.00           N
ATOM    545  CA  VAL C   6      -5.931  -1.910  -3.703  1.00  1.00           C
ATOM    546  CB  VAL C   6      -5.581  -1.143  -2.462  1.00  1.00           C
ATOM    547  CG1 VAL C   6      -6.350  -1.760  -1.284  1.00  1.00           C
ATOM    548  CG2 VAL C   6      -4.053  -1.139  -2.284  1.00  1.00           C
ATOM    549  C   VAL C   6      -5.654  -3.364  -3.446  1.00  1.00           C
ATOM    550  O   VAL C   6      -6.439  -4.050  -2.791  1.00  1.00           O
ATOM    551  N   SER C   7      -4.541  -3.894  -3.991  1.00  1.00           N
ATOM    552  CA  SER C   7      -4.202  -5.269  -3.742  1.00  1.00           C
ATOM    553  CB  SER C   7      -4.330  -6.175  -4.980  1.00  1.00           C
ATOM    554  OG  SER C   7      -3.969  -7.507  -4.647  1.00  1.00           O
ATOM    555  C   SER C   7      -2.775  -5.268  -3.350  1.00  1.00           C
ATOM    556  O   SER C   7      -1.949  -4.610  -3.979  1.00  1.00           O
ATOM    557  N   GLU C   8      -2.439  -5.991  -2.271  1.00  1.00           N
ATOM    558  CA  GLU C   8      -1.057  -5.968  -1.933  1.00  1.00           C
ATOM    559  CB  GLU C   8      -0.687  -4.710  -1.127  1.00  1.00           C
ATOM    560  CG  GLU C   8       0.706  -4.750  -0.507  1.00  1.00           C
ATOM    561  CD  GLU C   8       0.539  -5.333   0.886  1.00  1.00           C
ATOM    562  OE1 GLU C   8      -0.291  -4.776   1.653  1.00  1.00           O
ATOM    563  OE2 GLU C   8       1.228  -6.337   1.203  1.00  1.00           O
ATOM    564  C   GLU C   8      -0.715  -7.168  -1.127  1.00  1.00           C
ATOM    565  O   GLU C   8      -1.195  -7.347  -0.010  1.00  1.00           O
ATOM    566  N   TRP C   9       0.125  -8.046  -1.696  1.00  1.00           N
ATOM    567  CA  TRP C   9       0.647  -9.104  -0.896  1.00  1.00           C
ATOM    568  CB  TRP C   9       0.664 -10.501  -1.521  1.00  1.00           C
ATOM    569  CG  TRP C   9      -0.592 -11.315  -1.450  1.00  1.00           C
ATOM    570  CD2 TRP C   9      -0.554 -12.742  -1.569  1.00  1.00           C
ATOM    571  CD1 TRP C   9      -1.899 -10.974  -1.248  1.00  1.00           C
ATOM    572  NE1 TRP C   9      -2.679 -12.108  -1.244  1.00  1.00           N
ATOM    573  CE2 TRP C   9      -1.862 -13.204  -1.438  1.00  1.00           C
ATOM    574  CE3 TRP C   9       0.495 -13.594  -1.766  1.00  1.00           C
ATOM    575  CZ2 TRP C   9      -2.143 -14.539  -1.505  1.00  1.00           C
ATOM    576  CZ3 TRP C   9       0.209 -14.939  -1.838  1.00  1.00           C
ATOM    577  CH2 TRP C   9      -1.086 -15.398  -1.711  1.00  1.00           C
ATOM    578  C   TRP C   9       2.077  -8.806  -0.790  1.00  1.00           C
ATOM    579  O   TRP C   9       2.803  -8.860  -1.780  1.00  1.00           O
ATOM    580  N   THR C  10       2.539  -8.463   0.409  1.00  1.00           N
ATOM    581  CA  THR C  10       3.940  -8.284   0.435  1.00  1.00           C
ATOM    582  CB  THR C  10       4.397  -6.887   0.706  1.00  1.00           C
ATOM    583  OG1 THR C  10       5.815  -6.859   0.702  1.00  1.00           O
ATOM    584  CG2 THR C  10       3.839  -6.401   2.054  1.00  1.00           C
ATOM    585  C   THR C  10       4.476  -9.150   1.498  1.00  1.00           C
ATOM    586  O   THR C  10       4.063  -9.069   2.654  1.00  1.00           O
ATOM    587  N   GLU C  11       5.408 -10.035   1.121  1.00  1.00           N
ATOM    588  CA  GLU C  11       5.989 -10.843   2.134  1.00  1.00           C
ATOM    589  CB  GLU C  11       5.909 -12.354   1.855  1.00  1.00           C
ATOM    590  CG  GLU C  11       4.467 -12.872   1.904  1.00  1.00           C
ATOM    591  CD  GLU C  11       4.484 -14.388   1.767  1.00  1.00           C
ATOM    592  OE1 GLU C  11       4.922 -15.056   2.740  1.00  1.00           O
ATOM    593  OE2 GLU C  11       4.062 -14.897   0.693  1.00  1.00           O
ATOM    594  C   GLU C  11       7.401 -10.426   2.227  1.00  1.00           C
ATOM    595  O   GLU C  11       8.121 -10.337   1.235  1.00  1.00           O
ATOM    596  N   TYR C  12       7.797 -10.082   3.452  1.00  1.00           N
ATOM    597  CA  TYR C  12       9.145  -9.738   3.727  1.00  1.00           C
ATOM    598  CB  TYR C  12       9.254  -8.334   4.343  1.00  1.00           C
ATOM    599  CG  TYR C  12      10.560  -8.152   5.033  1.00  1.00           C
ATOM    600  CD1 TYR C  12      10.675  -8.511   6.354  1.00  1.00           C
ATOM    601  CD2 TYR C  12      11.651  -7.623   4.384  1.00  1.00           C
ATOM    602  CE1 TYR C  12      11.857  -8.344   7.030  1.00  1.00           C
ATOM    603  CE2 TYR C  12      12.842  -7.451   5.056  1.00  1.00           C
ATOM    604  CZ  TYR C  12      12.942  -7.812   6.381  1.00  1.00           C
ATOM    605  OH  TYR C  12      14.148  -7.643   7.091  1.00  1.00           O
ATOM    606  C   TYR C  12       9.555 -10.752   4.739  1.00  1.00           C
ATOM    607  O   TYR C  12       9.017 -10.788   5.845  1.00  1.00           O
ATOM    608  N   LYS C  13      10.526 -11.610   4.389  1.00  1.00           N
ATOM    609  CA  LYS C  13      10.835 -12.664   5.299  1.00  1.00           C
ATOM    610  CB  LYS C  13      11.494 -13.886   4.657  1.00  1.00           C
ATOM    611  CG  LYS C  13      11.406 -15.112   5.567  1.00  1.00           C
ATOM    612  CD  LYS C  13      11.630 -16.430   4.829  1.00  1.00           C
ATOM    613  CE  LYS C  13      11.380 -17.684   5.668  1.00  1.00           C
ATOM    614  NZ  LYS C  13      11.460 -18.865   4.781  1.00  1.00           N
ATOM    615  C   LYS C  13      11.743 -12.118   6.326  1.00  1.00           C
ATOM    616  O   LYS C  13      11.315 -11.308   7.144  1.00  1.00           O
ATOM    617  N   THR C  14      13.027 -12.520   6.345  1.00  1.00           N
ATOM    618  CA  THR C  14      13.650 -12.039   7.532  1.00  1.00           C
ATOM    619  CB  THR C  14      13.268 -12.940   8.674  1.00  1.00           C
ATOM    620  OG1 THR C  14      13.466 -12.323   9.937  1.00  1.00           O
ATOM    621  CG2 THR C  14      14.055 -14.261   8.564  1.00  1.00           C
ATOM    622  C   THR C  14      15.133 -12.048   7.452  1.00  1.00           C
ATOM    623  O   THR C  14      15.741 -12.086   6.385  1.00  1.00           O
ATOM    624  N   ALA C  15      15.724 -11.995   8.660  1.00  1.00           N
ATOM    625  CA  ALA C  15      17.110 -11.926   8.925  1.00  1.00           C
ATOM    626  CB  ALA C  15      17.952 -12.772   7.961  1.00  1.00           C
ATOM    627  C   ALA C  15      17.412 -10.481   8.706  1.00  1.00           C
ATOM    628  O   ALA C  15      16.747  -9.822   7.905  1.00  1.00           O
ATOM    629  N   ASP C  16      18.408  -9.914   9.403  1.00  1.00           N
ATOM    630  CA  ASP C  16      18.482  -8.504   9.191  1.00  1.00           C
ATOM    631  CB  ASP C  16      17.215  -7.815   9.762  1.00  1.00           C
ATOM    632  CG  ASP C  16      17.026  -6.355   9.374  1.00  1.00           C
ATOM    633  OD1 ASP C  16      17.889  -5.790   8.656  1.00  1.00           O
ATOM    634  OD2 ASP C  16      15.993  -5.782   9.819  1.00  1.00           O
ATOM    635  C   ASP C  16      19.674  -7.965   9.893  1.00  1.00           C
ATOM    636  O   ASP C  16      20.166  -8.546  10.860  1.00  1.00           O
ATOM    637  N   GLY C  17      20.189  -6.848   9.356  1.00  1.00           N
ATOM    638  CA  GLY C  17      21.234  -6.090   9.952  1.00  1.00           C
ATOM    639  C   GLY C  17      20.963  -4.723   9.410  1.00  1.00           C
ATOM    640  O   GLY C  17      21.792  -4.111   8.737  1.00  1.00           O
ATOM    641  N   LYS C  18      19.731  -4.251   9.688  1.00  1.00           N
ATOM    642  CA  LYS C  18      19.179  -2.975   9.327  1.00  1.00           C
ATOM    643  CB  LYS C  18      20.202  -1.847   9.091  1.00  1.00           C
ATOM    644  CG  LYS C  18      19.529  -0.473   8.987  1.00  1.00           C
ATOM    645  CD  LYS C  18      18.880  -0.013  10.295  1.00  1.00           C
ATOM    646  CE  LYS C  18      18.256   1.380  10.199  1.00  1.00           C
ATOM    647  NZ  LYS C  18      16.825   1.274   9.838  1.00  1.00           N
ATOM    648  C   LYS C  18      18.297  -3.084   8.120  1.00  1.00           C
ATOM    649  O   LYS C  18      18.764  -3.413   7.032  1.00  1.00           O
ATOM    650  N   THR C  19      16.980  -2.806   8.272  1.00  1.00           N
ATOM    651  CA  THR C  19      16.143  -2.835   7.104  1.00  1.00           C
ATOM    652  CB  THR C  19      15.334  -4.081   6.941  1.00  1.00           C
ATOM    653  OG1 THR C  19      16.176  -5.216   6.835  1.00  1.00           O
ATOM    654  CG2 THR C  19      14.508  -3.924   5.657  1.00  1.00           C
ATOM    655  C   THR C  19      15.144  -1.725   7.131  1.00  1.00           C
ATOM    656  O   THR C  19      14.447  -1.527   8.126  1.00  1.00           O
ATOM    657  N   PHE C  20      15.071  -0.943   6.036  1.00  1.00           N
ATOM    658  CA  PHE C  20      14.167   0.173   5.984  1.00  1.00           C
ATOM    659  CB  PHE C  20      14.560   1.211   4.927  1.00  1.00           C
ATOM    660  CG  PHE C  20      15.851   1.980   5.564  1.00  1.00           C
ATOM    661  CD1 PHE C  20      17.236   2.061   5.919  1.00  1.00           C
ATOM    662  CD2 PHE C  20      16.034   3.240   6.137  1.00  1.00           C
ATOM    663  CE1 PHE C  20      16.216   2.930   6.051  1.00  1.00           C
ATOM    664  CE2 PHE C  20      17.414   2.962   6.345  1.00  1.00           C
ATOM    665  CZ  PHE C  20      16.996   1.819   5.766  1.00  1.00           C
ATOM    666  C   PHE C  20      12.681  -0.127   5.765  1.00  1.00           C
ATOM    667  O   PHE C  20      11.827   0.346   6.509  1.00  1.00           O
ATOM    668  N   TYR C  21      12.361  -0.857   4.673  1.00  1.00           N
ATOM    669  CA  TYR C  21      11.130  -1.404   4.118  1.00  1.00           C
ATOM    670  CB  TYR C  21      10.423  -2.499   4.961  1.00  1.00           C
ATOM    671  CG  TYR C  21       9.562  -3.100   3.903  1.00  1.00           C
ATOM    672  CD1 TYR C  21      10.128  -3.899   2.933  1.00  1.00           C
ATOM    673  CD2 TYR C  21       8.218  -2.813   3.836  1.00  1.00           C
ATOM    674  CE1 TYR C  21       9.362  -4.423   1.919  1.00  1.00           C
ATOM    675  CE2 TYR C  21       7.446  -3.334   2.823  1.00  1.00           C
ATOM    676  CZ  TYR C  21       8.018  -4.138   1.864  1.00  1.00           C
ATOM    677  OH  TYR C  21       7.235  -4.669   0.820  1.00  1.00           O
ATOM    678  C   TYR C  21      10.092  -0.456   3.534  1.00  1.00           C
ATOM    679  O   TYR C  21       9.505  -0.789   2.507  1.00  1.00           O
ATOM    680  N   TYR C  22       9.931   0.779   4.038  1.00  1.00           N
ATOM    681  CA  TYR C  22       8.937   1.782   3.670  1.00  1.00           C
ATOM    682  CB  TYR C  22       9.535   2.981   2.900  1.00  1.00           C
ATOM    683  CG  TYR C  22      10.732   3.607   3.535  1.00  1.00           C
ATOM    684  CD1 TYR C  22      10.636   4.350   4.688  1.00  1.00           C
ATOM    685  CD2 TYR C  22      11.966   3.485   2.932  1.00  1.00           C
ATOM    686  CE1 TYR C  22      11.755   4.931   5.236  1.00  1.00           C
ATOM    687  CE2 TYR C  22      13.091   4.065   3.473  1.00  1.00           C
ATOM    688  CZ  TYR C  22      12.983   4.790   4.632  1.00  1.00           C
ATOM    689  OH  TYR C  22      14.127   5.395   5.196  1.00  1.00           O
ATOM    690  C   TYR C  22       7.823   1.386   2.735  1.00  1.00           C
ATOM    691  O   TYR C  22       8.018   0.989   1.586  1.00  1.00           O
ATOM    692  N   ASN C  23       6.578   1.631   3.187  1.00  1.00           N
ATOM    693  CA  ASN C  23       5.468   1.398   2.313  1.00  1.00           C
ATOM    694  CB  ASN C  23       4.633   0.164   2.686  1.00  1.00           C
ATOM    695  CG  ASN C  23       3.818  -0.219   1.458  1.00  1.00           C
ATOM    696  OD1 ASN C  23       3.072   0.594   0.916  1.00  1.00           O
ATOM    697  ND2 ASN C  23       3.976  -1.487   0.991  1.00  1.00           N
ATOM    698  C   ASN C  23       4.568   2.612   2.380  1.00  1.00           C
ATOM    699  O   ASN C  23       4.383   3.186   3.451  1.00  1.00           O
ATOM    700  N   ASN C  24       3.993   3.059   1.237  1.00  1.00           N
ATOM    701  CA  ASN C  24       3.115   4.205   1.286  1.00  1.00           C
ATOM    702  CB  ASN C  24       3.738   5.498   0.730  1.00  1.00           C
ATOM    703  CG  ASN C  24       4.923   5.866   1.612  1.00  1.00           C
ATOM    704  OD1 ASN C  24       4.810   6.670   2.536  1.00  1.00           O
ATOM    705  ND2 ASN C  24       6.098   5.246   1.319  1.00  1.00           N
ATOM    706  C   ASN C  24       1.905   3.913   0.453  1.00  1.00           C
ATOM    707  O   ASN C  24       1.984   3.221  -0.562  1.00  1.00           O
ATOM    708  N   ARG C  25       0.738   4.416   0.901  1.00  1.00           N
ATOM    709  CA  ARG C  25      -0.486   4.284   0.160  1.00  1.00           C
ATOM    710  CB  ARG C  25      -1.476   3.267   0.754  1.00  1.00           C
ATOM    711  CG  ARG C  25      -1.156   1.783   0.579  1.00  1.00           C
ATOM    712  CD  ARG C  25      -2.343   1.026  -0.026  1.00  1.00           C
ATOM    713  NE  ARG C  25      -3.562   1.431   0.736  1.00  1.00           N
ATOM    714  CZ  ARG C  25      -4.231   0.543   1.528  1.00  1.00           C
ATOM    715  NH1 ARG C  25      -3.829  -0.759   1.588  1.00  1.00           N
ATOM    716  NH2 ARG C  25      -5.310   0.961   2.255  1.00  1.00           N
ATOM    717  C   ARG C  25      -1.209   5.571   0.321  1.00  1.00           C
ATOM    718  O   ARG C  25      -1.481   6.005   1.439  1.00  1.00           O
ATOM    719  N   THR C  26      -1.526   6.235  -0.797  1.00  1.00           N
ATOM    720  CA  THR C  26      -2.351   7.390  -0.675  1.00  1.00           C
ATOM    721  CB  THR C  26      -1.619   8.669  -0.941  1.00  1.00           C
ATOM    722  OG1 THR C  26      -0.535   8.818  -0.034  1.00  1.00           O
ATOM    723  CG2 THR C  26      -2.611   9.831  -0.786  1.00  1.00           C
ATOM    724  C   THR C  26      -3.365   7.246  -1.757  1.00  1.00           C
ATOM    725  O   THR C  26      -3.079   7.544  -2.915  1.00  1.00           O
ATOM    726  N   LEU C  27      -4.580   6.777  -1.428  1.00  1.00           N
ATOM    727  CA  LEU C  27      -5.504   6.677  -2.510  1.00  1.00           C
ATOM    728  CB  LEU C  27      -5.963   5.234  -2.842  1.00  1.00           C
ATOM    729  CG  LEU C  27      -7.144   4.629  -2.054  1.00  1.00           C
ATOM    730  CD1 LEU C  27      -6.875   4.614  -0.546  1.00  1.00           C
ATOM    731  CD2 LEU C  27      -8.493   5.250  -2.457  1.00  1.00           C
ATOM    732  C   LEU C  27      -6.669   7.542  -2.188  1.00  1.00           C
ATOM    733  O   LEU C  27      -7.096   7.617  -1.037  1.00  1.00           O
ATOM    734  N   GLU C  28      -7.208   8.246  -3.204  1.00  1.00           N
ATOM    735  CA  GLU C  28      -8.276   9.133  -2.874  1.00  1.00           C
ATOM    736  CB  GLU C  28      -7.811  10.597  -2.789  1.00  1.00           C
ATOM    737  CG  GLU C  28      -8.873  11.553  -2.249  1.00  1.00           C
ATOM    738  CD  GLU C  28      -8.281  12.955  -2.218  1.00  1.00           C
ATOM    739  OE1 GLU C  28      -7.121  13.122  -2.683  1.00  1.00           O
ATOM    740  OE2 GLU C  28      -8.988  13.881  -1.739  1.00  1.00           O
ATOM    741  C   GLU C  28      -9.353   9.059  -3.884  1.00  1.00           C
ATOM    742  O   GLU C  28      -9.116   9.067  -5.091  1.00  1.00           O
ATOM    743  N   SER C  29     -10.588   8.960  -3.373  1.00  1.00           N
ATOM    744  CA  SER C  29     -11.728   9.062  -4.214  1.00  1.00           C
ATOM    745  CB  SER C  29     -12.795   7.983  -3.955  1.00  1.00           C
ATOM    746  OG  SER C  29     -12.273   6.695  -4.251  1.00  1.00           O
ATOM    747  C   SER C  29     -12.295  10.373  -3.785  1.00  1.00           C
ATOM    748  O   SER C  29     -12.553  10.580  -2.599  1.00  1.00           O
ATOM    749  N   THR C  30     -12.491  11.311  -4.726  1.00  1.00           N
ATOM    750  CA  THR C  30     -12.919  12.602  -4.285  1.00  1.00           C
ATOM    751  CB  THR C  30     -11.953  13.698  -4.621  1.00  1.00           C
ATOM    752  OG1 THR C  30     -11.826  13.822  -6.029  1.00  1.00           O
ATOM    753  CG2 THR C  30     -10.591  13.362  -4.000  1.00  1.00           C
ATOM    754  C   THR C  30     -14.191  12.947  -4.972  1.00  1.00           C
ATOM    755  O   THR C  30     -14.533  12.389  -6.015  1.00  1.00           O
ATOM    756  N   TRP C  31     -14.941  13.881  -4.361  1.00  1.00           N
ATOM    757  CA  TRP C  31     -16.155  14.346  -4.951  1.00  1.00           C
ATOM    758  CB  TRP C  31     -16.880  15.402  -4.097  1.00  1.00           C
ATOM    759  CG  TRP C  31     -18.038  16.077  -4.797  1.00  1.00           C
ATOM    760  CD2 TRP C  31     -19.383  15.578  -4.842  1.00  1.00           C
ATOM    761  CD1 TRP C  31     -18.038  17.246  -5.503  1.00  1.00           C
ATOM    762  NE1 TRP C  31     -19.300  17.507  -5.981  1.00  1.00           N
ATOM    763  CE2 TRP C  31     -20.139  16.488  -5.583  1.00  1.00           C
ATOM    764  CE3 TRP C  31     -19.947  14.454  -4.311  1.00  1.00           C
ATOM    765  CZ2 TRP C  31     -21.470  16.286  -5.802  1.00  1.00           C
ATOM    766  CZ3 TRP C  31     -21.291  14.252  -4.533  1.00  1.00           C
ATOM    767  CH2 TRP C  31     -22.038  15.151  -5.265  1.00  1.00           C
ATOM    768  C   TRP C  31     -15.778  15.004  -6.268  1.00  1.00           C
ATOM    769  O   TRP C  31     -16.200  14.481  -7.334  1.00  1.00           O
ATOM    770  OXT TRP C  31     -15.063  16.041  -6.227  1.00  1.00           O
TER     771      TRP C  31 
ATOM    772  N   MET D   1     -21.861   6.529  -0.600  1.00  1.00           N
ATOM    773  CA  MET D   1     -20.707   7.218  -1.221  1.00  1.00           C
ATOM    774  CB  MET D   1     -19.722   7.689  -0.138  1.00  1.00           C
ATOM    775  CG  MET D   1     -18.580   8.554  -0.672  1.00  1.00           C
ATOM    776  SD  MET D   1     -17.412   9.118   0.601  1.00  1.00           S
ATOM    777  CE  MET D   1     -18.584  10.247   1.409  1.00  1.00           C
ATOM    778  C   MET D   1     -19.997   6.278  -2.134  1.00  1.00           C
ATOM    779  O   MET D   1     -20.364   5.109  -2.242  1.00  1.00           O
ATOM    780  N   GLY D   2     -18.961   6.774  -2.838  1.00  1.00           N
ATOM    781  CA  GLY D   2     -18.217   5.887  -3.677  1.00  1.00           C
ATOM    782  C   GLY D   2     -17.527   4.986  -2.714  1.00  1.00           C
ATOM    783  O   GLY D   2     -17.300   5.360  -1.564  1.00  1.00           O
ATOM    784  N   ALA D   3     -17.171   3.766  -3.145  1.00  1.00           N
ATOM    785  CA  ALA D   3     -16.573   2.892  -2.185  1.00  1.00           C
ATOM    786  CB  ALA D   3     -17.478   1.719  -1.773  1.00  1.00           C
ATOM    787  C   ALA D   3     -15.339   2.311  -2.759  1.00  1.00           C
ATOM    788  O   ALA D   3     -15.165   2.229  -3.973  1.00  1.00           O
ATOM    789  N   THR D   4     -14.431   1.910  -1.858  1.00  1.00           N
ATOM    790  CA  THR D   4     -13.215   1.320  -2.297  1.00  1.00           C
ATOM    791  CB  THR D   4     -11.999   2.128  -1.961  1.00  1.00           C
ATOM    792  OG1 THR D   4     -10.833   1.468  -2.433  1.00  1.00           O
ATOM    793  CG2 THR D   4     -11.930   2.308  -0.435  1.00  1.00           C
ATOM    794  C   THR D   4     -13.047   0.028  -1.610  1.00  1.00           C
ATOM    795  O   THR D   4     -13.515  -0.175  -0.492  1.00  1.00           O
ATOM    796  N   ALA D   5     -12.371  -0.897  -2.299  1.00  1.00           N
ATOM    797  CA  ALA D   5     -12.087  -2.130  -1.662  1.00  1.00           C
ATOM    798  CB  ALA D   5     -12.310  -3.359  -2.560  1.00  1.00           C
ATOM    799  C   ALA D   5     -10.641  -2.064  -1.349  1.00  1.00           C
ATOM    800  O   ALA D   5      -9.834  -1.666  -2.187  1.00  1.00           O
ATOM    801  N   VAL D   6     -10.264  -2.437  -0.119  1.00  1.00           N
ATOM    802  CA  VAL D   6      -8.881  -2.289   0.168  1.00  1.00           C
ATOM    803  CB  VAL D   6      -8.608  -1.107   1.049  1.00  1.00           C
ATOM    804  CG1 VAL D   6      -7.133  -1.112   1.480  1.00  1.00           C
ATOM    805  CG2 VAL D   6      -9.027   0.151   0.272  1.00  1.00           C
ATOM    806  C   VAL D   6      -8.388  -3.497   0.877  1.00  1.00           C
ATOM    807  O   VAL D   6      -9.136  -4.170   1.584  1.00  1.00           O
ATOM    808  N   SER D   7      -7.097  -3.812   0.659  1.00  1.00           N
ATOM    809  CA  SER D   7      -6.508  -4.907   1.357  1.00  1.00           C
ATOM    810  CB  SER D   7      -6.615  -6.244   0.603  1.00  1.00           C
ATOM    811  OG  SER D   7      -5.881  -6.188  -0.611  1.00  1.00           O
ATOM    812  C   SER D   7      -5.047  -4.619   1.545  1.00  1.00           C
ATOM    813  O   SER D   7      -4.373  -4.161   0.623  1.00  1.00           O
ATOM    814  N   GLU D   8      -4.523  -4.858   2.766  1.00  1.00           N
ATOM    815  CA  GLU D   8      -3.110  -4.749   3.012  1.00  1.00           C
ATOM    816  CB  GLU D   8      -2.701  -3.807   4.159  1.00  1.00           C
ATOM    817  CG  GLU D   8      -2.930  -2.311   3.959  1.00  1.00           C
ATOM    818  CD  GLU D   8      -2.389  -1.665   5.226  1.00  1.00           C
ATOM    819  OE1 GLU D   8      -1.831  -2.428   6.060  1.00  1.00           O
ATOM    820  OE2 GLU D   8      -2.520  -0.424   5.384  1.00  1.00           O
ATOM    821  C   GLU D   8      -2.743  -6.083   3.532  1.00  1.00           C
ATOM    822  O   GLU D   8      -3.232  -6.513   4.575  1.00  1.00           O
ATOM    823  N   TRP D   9      -1.875  -6.786   2.807  1.00  1.00           N
ATOM    824  CA  TRP D   9      -1.509  -8.071   3.290  1.00  1.00           C
ATOM    825  CB  TRP D   9      -1.693  -9.122   2.177  1.00  1.00           C
ATOM    826  CG  TRP D   9      -1.636 -10.584   2.548  1.00  1.00           C
ATOM    827  CD2 TRP D   9      -2.812 -11.403   2.621  1.00  1.00           C
ATOM    828  CD1 TRP D   9      -0.574 -11.413   2.769  1.00  1.00           C
ATOM    829  NE1 TRP D   9      -1.018 -12.698   2.983  1.00  1.00           N
ATOM    830  CE2 TRP D   9      -2.395 -12.705   2.891  1.00  1.00           C
ATOM    831  CE3 TRP D   9      -4.132 -11.093   2.460  1.00  1.00           C
ATOM    832  CZ2 TRP D   9      -3.298 -13.723   3.005  1.00  1.00           C
ATOM    833  CZ3 TRP D   9      -5.042 -12.117   2.589  1.00  1.00           C
ATOM    834  CH2 TRP D   9      -4.631 -13.407   2.856  1.00  1.00           C
ATOM    835  C   TRP D   9      -0.028  -7.961   3.493  1.00  1.00           C
ATOM    836  O   TRP D   9       0.746  -8.375   2.633  1.00  1.00           O
ATOM    837  N   THR D  10       0.414  -7.412   4.639  1.00  1.00           N
ATOM    838  CA  THR D  10       1.822  -7.231   4.867  1.00  1.00           C
ATOM    839  CB  THR D  10       2.100  -6.066   5.758  1.00  1.00           C
ATOM    840  OG1 THR D  10       1.554  -6.315   7.045  1.00  1.00           O
ATOM    841  CG2 THR D  10       1.427  -4.825   5.150  1.00  1.00           C
ATOM    842  C   THR D  10       2.304  -8.446   5.594  1.00  1.00           C
ATOM    843  O   THR D  10       1.505  -9.281   6.016  1.00  1.00           O
ATOM    844  N   GLU D  11       3.637  -8.591   5.743  1.00  1.00           N
ATOM    845  CA  GLU D  11       4.096  -9.761   6.426  1.00  1.00           C
ATOM    846  CB  GLU D  11       4.005 -10.995   5.511  1.00  1.00           C
ATOM    847  CG  GLU D  11       4.137 -12.338   6.221  1.00  1.00           C
ATOM    848  CD  GLU D  11       2.735 -12.761   6.634  1.00  1.00           C
ATOM    849  OE1 GLU D  11       2.264 -12.318   7.714  1.00  1.00           O
ATOM    850  OE2 GLU D  11       2.112 -13.529   5.855  1.00  1.00           O
ATOM    851  C   GLU D  11       5.536  -9.611   6.759  1.00  1.00           C
ATOM    852  O   GLU D  11       6.385  -9.544   5.872  1.00  1.00           O
ATOM    853  N   TYR D  12       5.855  -9.526   8.059  1.00  1.00           N
ATOM    854  CA  TYR D  12       7.243  -9.603   8.356  1.00  1.00           C
ATOM    855  CB  TYR D  12       7.981  -8.276   8.612  1.00  1.00           C
ATOM    856  CG  TYR D  12       7.414  -7.657   9.830  1.00  1.00           C
ATOM    857  CD1 TYR D  12       6.244  -6.940   9.745  1.00  1.00           C
ATOM    858  CD2 TYR D  12       8.048  -7.783  11.045  1.00  1.00           C
ATOM    859  CE1 TYR D  12       5.706  -6.358  10.865  1.00  1.00           C
ATOM    860  CE2 TYR D  12       7.511  -7.205  12.168  1.00  1.00           C
ATOM    861  CZ  TYR D  12       6.339  -6.493  12.078  1.00  1.00           C
ATOM    862  OH  TYR D  12       5.784  -5.898  13.229  1.00  1.00           O
ATOM    863  C   TYR D  12       7.392 -10.471   9.538  1.00  1.00           C
ATOM    864  O   TYR D  12       6.684 -10.324  10.537  1.00  1.00           O
ATOM    865  N   LYS D  13       8.325 -11.426   9.406  1.00  1.00           N
ATOM    866  CA  LYS D  13       8.633 -12.344  10.449  1.00  1.00           C
ATOM    867  CB  LYS D  13       8.389 -13.802  10.023  1.00  1.00           C
ATOM    868  CG  LYS D  13       8.160 -14.796  11.164  1.00  1.00           C
ATOM    869  CD  LYS D  13       7.569 -16.120  10.668  1.00  1.00           C
ATOM    870  CE  LYS D  13       6.210 -15.958   9.987  1.00  1.00           C
ATOM    871  NZ  LYS D  13       5.844 -17.212   9.293  1.00  1.00           N
ATOM    872  C   LYS D  13      10.066 -12.147  10.683  1.00  1.00           C
ATOM    873  O   LYS D  13      10.862 -12.309   9.766  1.00  1.00           O
ATOM    874  N   THR D  14      10.444 -11.772  11.913  1.00  1.00           N
ATOM    875  CA  THR D  14      11.823 -11.449  11.977  1.00  1.00           C
ATOM    876  CB  THR D  14      12.048 -10.003  11.654  1.00  1.00           C
ATOM    877  OG1 THR D  14      13.432  -9.700  11.660  1.00  1.00           O
ATOM    878  CG2 THR D  14      11.310  -9.135  12.686  1.00  1.00           C
ATOM    879  C   THR D  14      12.425 -11.729  13.284  1.00  1.00           C
ATOM    880  O   THR D  14      11.789 -11.608  14.330  1.00  1.00           O
ATOM    881  N   ALA D  15      13.692 -12.166  13.229  1.00  1.00           N
ATOM    882  CA  ALA D  15      14.415 -12.220  14.442  1.00  1.00           C
ATOM    883  CB  ALA D  15      15.128 -13.563  14.677  1.00  1.00           C
ATOM    884  C   ALA D  15      15.445 -11.194  14.247  1.00  1.00           C
ATOM    885  O   ALA D  15      16.599 -11.433  14.594  1.00  1.00           O
ATOM    886  N   ASP D  16      15.049  -9.989  13.767  1.00  1.00           N
ATOM    887  CA  ASP D  16      16.173  -9.191  13.422  1.00  1.00           C
ATOM    888  CB  ASP D  16      16.860  -9.549  12.099  1.00  1.00           C
ATOM    889  CG  ASP D  16      17.998 -10.501  12.439  1.00  1.00           C
ATOM    890  OD1 ASP D  16      18.611 -10.328  13.529  1.00  1.00           O
ATOM    891  OD2 ASP D  16      18.267 -11.413  11.616  1.00  1.00           O
ATOM    892  C   ASP D  16      16.251  -7.739  13.592  1.00  1.00           C
ATOM    893  O   ASP D  16      15.383  -6.936  13.252  1.00  1.00           O
ATOM    894  N   GLY D  17      17.412  -7.478  14.212  1.00  1.00           N
ATOM    895  CA  GLY D  17      18.183  -6.308  14.407  1.00  1.00           C
ATOM    896  C   GLY D  17      17.409  -5.055  14.329  1.00  1.00           C
ATOM    897  O   GLY D  17      16.784  -4.621  15.297  1.00  1.00           O
ATOM    898  N   LYS D  18      17.447  -4.409  13.148  1.00  1.00           N
ATOM    899  CA  LYS D  18      16.977  -3.084  13.305  1.00  1.00           C
ATOM    900  CB  LYS D  18      18.039  -1.989  13.112  1.00  1.00           C
ATOM    901  CG  LYS D  18      18.944  -1.829  14.335  1.00  1.00           C
ATOM    902  CD  LYS D  18      19.897  -0.630  14.279  1.00  1.00           C
ATOM    903  CE  LYS D  18      21.129  -0.781  13.386  1.00  1.00           C
ATOM    904  NZ  LYS D  18      21.901   0.483  13.420  1.00  1.00           N
ATOM    905  C   LYS D  18      15.774  -2.608  12.565  1.00  1.00           C
ATOM    906  O   LYS D  18      15.579  -1.393  12.528  1.00  1.00           O
ATOM    907  N   THR D  19      15.024  -3.439  11.828  1.00  1.00           N
ATOM    908  CA  THR D  19      13.653  -3.025  11.852  1.00  1.00           C
ATOM    909  CB  THR D  19      13.208  -2.511  13.199  1.00  1.00           C
ATOM    910  OG1 THR D  19      13.448  -3.509  14.182  1.00  1.00           O
ATOM    911  CG2 THR D  19      11.703  -2.209  13.145  1.00  1.00           C
ATOM    912  C   THR D  19      12.876  -2.335  10.798  1.00  1.00           C
ATOM    913  O   THR D  19      12.344  -3.001   9.911  1.00  1.00           O
ATOM    914  N   PHE D  20      12.804  -0.989  10.904  1.00  1.00           N
ATOM    915  CA  PHE D  20      11.569  -0.348  10.558  1.00  1.00           C
ATOM    916  CB  PHE D  20      11.416   1.185  10.786  1.00  1.00           C
ATOM    917  CG  PHE D  20      12.066   2.114   9.820  1.00  1.00           C
ATOM    918  CD1 PHE D  20      13.361   2.545   9.987  1.00  1.00           C
ATOM    919  CD2 PHE D  20      11.332   2.596   8.759  1.00  1.00           C
ATOM    920  CE1 PHE D  20      13.917   3.423   9.085  1.00  1.00           C
ATOM    921  CE2 PHE D  20      11.882   3.472   7.856  1.00  1.00           C
ATOM    922  CZ  PHE D  20      13.181   3.885   8.020  1.00  1.00           C
ATOM    923  C   PHE D  20      10.829  -0.801   9.378  1.00  1.00           C
ATOM    924  O   PHE D  20      11.347  -1.274   8.368  1.00  1.00           O
ATOM    925  N   TYR D  21       9.511  -0.699   9.611  1.00  1.00           N
ATOM    926  CA  TYR D  21       8.446  -1.070   8.759  1.00  1.00           C
ATOM    927  CB  TYR D  21       7.505  -2.147   9.362  1.00  1.00           C
ATOM    928  CG  TYR D  21       6.596  -2.677   8.295  1.00  1.00           C
ATOM    929  CD1 TYR D  21       7.114  -3.471   7.294  1.00  1.00           C
ATOM    930  CD2 TYR D  21       5.249  -2.383   8.277  1.00  1.00           C
ATOM    931  CE1 TYR D  21       6.298  -3.955   6.300  1.00  1.00           C
ATOM    932  CE2 TYR D  21       4.427  -2.867   7.283  1.00  1.00           C
ATOM    933  CZ  TYR D  21       4.956  -3.657   6.293  1.00  1.00           C
ATOM    934  OH  TYR D  21       4.130  -4.160   5.264  1.00  1.00           O
ATOM    935  C   TYR D  21       7.706   0.223   8.516  1.00  1.00           C
ATOM    936  O   TYR D  21       8.254   1.309   8.714  1.00  1.00           O
ATOM    937  N   TYR D  22       6.478   0.137   7.972  1.00  1.00           N
ATOM    938  CA  TYR D  22       5.669   1.279   7.649  1.00  1.00           C
ATOM    939  CB  TYR D  22       6.208   2.132   6.492  1.00  1.00           C
ATOM    940  CG  TYR D  22       6.936   3.343   6.953  1.00  1.00           C
ATOM    941  CD1 TYR D  22       6.225   4.303   7.624  1.00  1.00           C
ATOM    942  CD2 TYR D  22       8.267   3.580   6.679  1.00  1.00           C
ATOM    943  CE1 TYR D  22       6.828   5.459   8.046  1.00  1.00           C
ATOM    944  CE2 TYR D  22       8.878   4.743   7.101  1.00  1.00           C
ATOM    945  CZ  TYR D  22       8.154   5.690   7.791  1.00  1.00           C
ATOM    946  OH  TYR D  22       8.735   6.897   8.239  1.00  1.00           O
ATOM    947  C   TYR D  22       4.379   0.798   7.107  1.00  1.00           C
ATOM    948  O   TYR D  22       4.308  -0.243   6.457  1.00  1.00           O
ATOM    949  N   ASN D  23       3.304   1.557   7.352  1.00  1.00           N
ATOM    950  CA  ASN D  23       2.089   1.109   6.767  1.00  1.00           C
ATOM    951  CB  ASN D  23       0.987   0.848   7.804  1.00  1.00           C
ATOM    952  CG  ASN D  23      -0.086  -0.012   7.157  1.00  1.00           C
ATOM    953  OD1 ASN D  23      -0.064  -0.248   5.951  1.00  1.00           O
ATOM    954  ND2 ASN D  23      -1.040  -0.504   7.991  1.00  1.00           N
ATOM    955  C   ASN D  23       1.582   2.185   5.857  1.00  1.00           C
ATOM    956  O   ASN D  23       1.716   2.111   4.636  1.00  1.00           O
ATOM    957  N   ASN D  24       0.980   3.224   6.461  1.00  1.00           N
ATOM    958  CA  ASN D  24       0.457   4.386   5.799  1.00  1.00           C
ATOM    959  CB  ASN D  24       1.555   5.296   5.206  1.00  1.00           C
ATOM    960  CG  ASN D  24       1.022   6.723   5.097  1.00  1.00           C
ATOM    961  OD1 ASN D  24      -0.179   6.964   5.209  1.00  1.00           O
ATOM    962  ND2 ASN D  24       1.948   7.700   4.883  1.00  1.00           N
ATOM    963  C   ASN D  24      -0.601   4.089   4.761  1.00  1.00           C
ATOM    964  O   ASN D  24      -0.435   4.452   3.597  1.00  1.00           O
ATOM    965  N   ARG D  25      -1.720   3.420   5.155  1.00  1.00           N
ATOM    966  CA  ARG D  25      -2.825   3.213   4.245  1.00  1.00           C
ATOM    967  CB  ARG D  25      -3.594   1.887   4.393  1.00  1.00           C
ATOM    968  CG  ARG D  25      -4.286   1.694   5.745  1.00  1.00           C
ATOM    969  CD  ARG D  25      -5.340   0.584   5.716  1.00  1.00           C
ATOM    970  NE  ARG D  25      -5.997   0.540   7.054  1.00  1.00           N
ATOM    971  CZ  ARG D  25      -5.600  -0.376   7.986  1.00  1.00           C
ATOM    972  NH1 ARG D  25      -4.600  -1.255   7.693  1.00  1.00           N
ATOM    973  NH2 ARG D  25      -6.208  -0.418   9.208  1.00  1.00           N
ATOM    974  C   ARG D  25      -3.831   4.291   4.504  1.00  1.00           C
ATOM    975  O   ARG D  25      -4.352   4.431   5.610  1.00  1.00           O
ATOM    976  N   THR D  26      -4.106   5.109   3.473  1.00  1.00           N
ATOM    977  CA  THR D  26      -5.086   6.137   3.623  1.00  1.00           C
ATOM    978  CB  THR D  26      -4.515   7.503   3.424  1.00  1.00           C
ATOM    979  OG1 THR D  26      -3.493   7.753   4.377  1.00  1.00           O
ATOM    980  CG2 THR D  26      -5.645   8.530   3.565  1.00  1.00           C
ATOM    981  C   THR D  26      -6.134   5.929   2.551  1.00  1.00           C
ATOM    982  O   THR D  26      -5.909   6.285   1.395  1.00  1.00           O
ATOM    983  N   LEU D  27      -7.311   5.360   2.913  1.00  1.00           N
ATOM    984  CA  LEU D  27      -8.375   5.038   1.980  1.00  1.00           C
ATOM    985  CB  LEU D  27      -9.552   4.317   2.661  1.00  1.00           C
ATOM    986  CG  LEU D  27      -9.156   3.038   3.425  1.00  1.00           C
ATOM    987  CD1 LEU D  27      -8.511   2.001   2.498  1.00  1.00           C
ATOM    988  CD2 LEU D  27      -8.295   3.362   4.655  1.00  1.00           C
ATOM    989  C   LEU D  27      -8.952   6.293   1.383  1.00  1.00           C
ATOM    990  O   LEU D  27      -9.024   6.423   0.163  1.00  1.00           O
ATOM    991  N   GLU D  28      -9.327   7.255   2.257  1.00  1.00           N
ATOM    992  CA  GLU D  28      -9.954   8.531   1.988  1.00  1.00           C
ATOM    993  CB  GLU D  28      -8.979   9.616   1.496  1.00  1.00           C
ATOM    994  CG  GLU D  28      -7.955  10.044   2.546  1.00  1.00           C
ATOM    995  CD  GLU D  28      -7.056  11.103   1.923  1.00  1.00           C
ATOM    996  OE1 GLU D  28      -7.508  12.274   1.821  1.00  1.00           O
ATOM    997  OE2 GLU D  28      -5.909  10.753   1.537  1.00  1.00           O
ATOM    998  C   GLU D  28     -11.076   8.466   1.023  1.00  1.00           C
ATOM    999  O   GLU D  28     -10.950   8.038  -0.122  1.00  1.00           O
ATOM   1000  N   SER D  29     -12.240   8.921   1.514  1.00  1.00           N
ATOM   1001  CA  SER D  29     -13.383   9.069   0.681  1.00  1.00           C
ATOM   1002  CB  SER D  29     -14.450   7.986   0.898  1.00  1.00           C
ATOM   1003  OG  SER D  29     -13.949   6.717   0.507  1.00  1.00           O
ATOM   1004  C   SER D  29     -13.988  10.369   1.088  1.00  1.00           C
ATOM   1005  O   SER D  29     -14.369  10.551   2.243  1.00  1.00           O
ATOM   1006  N   THR D  30     -14.081  11.321   0.147  1.00  1.00           N
ATOM   1007  CA  THR D  30     -14.723  12.558   0.466  1.00  1.00           C
ATOM   1008  CB  THR D  30     -13.948  13.771   0.036  1.00  1.00           C
ATOM   1009  OG1 THR D  30     -14.598  14.952   0.483  1.00  1.00           O
ATOM   1010  CG2 THR D  30     -13.816  13.775  -1.496  1.00  1.00           C
ATOM   1011  C   THR D  30     -15.987  12.498  -0.316  1.00  1.00           C
ATOM   1012  O   THR D  30     -15.982  12.090  -1.477  1.00  1.00           O
ATOM   1013  N   TRP D  31     -17.116  12.861   0.316  1.00  1.00           N
ATOM   1014  CA  TRP D  31     -18.363  12.776  -0.380  1.00  1.00           C
ATOM   1015  CB  TRP D  31     -19.552  13.303   0.445  1.00  1.00           C
ATOM   1016  CG  TRP D  31     -20.889  13.223  -0.253  1.00  1.00           C
ATOM   1017  CD2 TRP D  31     -21.761  12.086  -0.207  1.00  1.00           C
ATOM   1018  CD1 TRP D  31     -21.516  14.159  -1.026  1.00  1.00           C
ATOM   1019  NE1 TRP D  31     -22.724  13.672  -1.463  1.00  1.00           N
ATOM   1020  CE2 TRP D  31     -22.890  12.396  -0.967  1.00  1.00           C
ATOM   1021  CE3 TRP D  31     -21.634  10.877   0.418  1.00  1.00           C
ATOM   1022  CZ2 TRP D  31     -23.911  11.503  -1.113  1.00  1.00           C
ATOM   1023  CZ3 TRP D  31     -22.665   9.977   0.268  1.00  1.00           C
ATOM   1024  CH2 TRP D  31     -23.782  10.284  -0.482  1.00  1.00           C
ATOM   1025  C   TRP D  31     -18.244  13.624  -1.633  1.00  1.00           C
ATOM   1026  O   TRP D  31     -18.219  13.023  -2.741  1.00  1.00           O
ATOM   1027  OXT TRP D  31     -18.165  14.876  -1.506  1.00  1.00           O
TER    1028      TRP D  31 
ATOM   1029  N   MET E   1     -20.216   7.332   6.676  1.00  1.00           N
ATOM   1030  CA  MET E   1     -18.864   6.882   6.273  1.00  1.00           C
ATOM   1031  CB  MET E   1     -17.910   8.085   6.178  1.00  1.00           C
ATOM   1032  CG  MET E   1     -17.719   8.812   7.510  1.00  1.00           C
ATOM   1033  SD  MET E   1     -16.597  10.239   7.433  1.00  1.00           S
ATOM   1034  CE  MET E   1     -15.083   9.239   7.369  1.00  1.00           C
ATOM   1035  C   MET E   1     -18.322   5.918   7.265  1.00  1.00           C
ATOM   1036  O   MET E   1     -19.018   5.488   8.183  1.00  1.00           O
ATOM   1037  N   GLY E   2     -17.046   5.543   7.086  1.00  1.00           N
ATOM   1038  CA  GLY E   2     -16.450   4.592   7.967  1.00  1.00           C
ATOM   1039  C   GLY E   2     -16.761   3.265   7.375  1.00  1.00           C
ATOM   1040  O   GLY E   2     -16.207   2.243   7.776  1.00  1.00           O
ATOM   1041  N   ALA E   3     -17.677   3.254   6.388  1.00  1.00           N
ATOM   1042  CA  ALA E   3     -17.971   2.006   5.761  1.00  1.00           C
ATOM   1043  CB  ALA E   3     -19.457   1.829   5.403  1.00  1.00           C
ATOM   1044  C   ALA E   3     -17.199   1.989   4.487  1.00  1.00           C
ATOM   1045  O   ALA E   3     -17.617   2.543   3.471  1.00  1.00           O
ATOM   1046  N   THR E   4     -16.020   1.350   4.541  1.00  1.00           N
ATOM   1047  CA  THR E   4     -15.185   1.117   3.405  1.00  1.00           C
ATOM   1048  CB  THR E   4     -13.904   1.897   3.428  1.00  1.00           C
ATOM   1049  OG1 THR E   4     -14.177   3.290   3.463  1.00  1.00           O
ATOM   1050  CG2 THR E   4     -13.087   1.546   2.173  1.00  1.00           C
ATOM   1051  C   THR E   4     -14.826  -0.309   3.608  1.00  1.00           C
ATOM   1052  O   THR E   4     -14.446  -0.693   4.713  1.00  1.00           O
ATOM   1053  N   ALA E   5     -14.949  -1.160   2.580  1.00  1.00           N
ATOM   1054  CA  ALA E   5     -14.603  -2.502   2.915  1.00  1.00           C
ATOM   1055  CB  ALA E   5     -14.966  -3.526   1.826  1.00  1.00           C
ATOM   1056  C   ALA E   5     -13.130  -2.494   3.061  1.00  1.00           C
ATOM   1057  O   ALA E   5     -12.391  -2.400   2.082  1.00  1.00           O
ATOM   1058  N   VAL E   6     -12.666  -2.583   4.316  1.00  1.00           N
ATOM   1059  CA  VAL E   6     -11.257  -2.569   4.509  1.00  1.00           C
ATOM   1060  CB  VAL E   6     -10.755  -1.334   5.196  1.00  1.00           C
ATOM   1061  CG1 VAL E   6      -9.251  -1.505   5.464  1.00  1.00           C
ATOM   1062  CG2 VAL E   6     -11.100  -0.114   4.324  1.00  1.00           C
ATOM   1063  C   VAL E   6     -10.921  -3.728   5.394  1.00  1.00           C
ATOM   1064  O   VAL E   6     -11.575  -3.954   6.411  1.00  1.00           O
ATOM   1065  N   SER E   7      -9.889  -4.503   5.011  1.00  1.00           N
ATOM   1066  CA  SER E   7      -9.444  -5.608   5.810  1.00  1.00           C
ATOM   1067  CB  SER E   7      -9.601  -6.979   5.129  1.00  1.00           C
ATOM   1068  OG  SER E   7      -8.751  -7.059   3.994  1.00  1.00           O
ATOM   1069  C   SER E   7      -7.980  -5.380   5.999  1.00  1.00           C
ATOM   1070  O   SER E   7      -7.326  -4.802   5.134  1.00  1.00           O
ATOM   1071  N   GLU E   8      -7.419  -5.797   7.150  1.00  1.00           N
ATOM   1072  CA  GLU E   8      -6.016  -5.566   7.325  1.00  1.00           C
ATOM   1073  CB  GLU E   8      -5.700  -4.499   8.384  1.00  1.00           C
ATOM   1074  CG  GLU E   8      -6.186  -4.903   9.778  1.00  1.00           C
ATOM   1075  CD  GLU E   8      -5.618  -3.919  10.791  1.00  1.00           C
ATOM   1076  OE1 GLU E   8      -4.861  -3.007  10.368  1.00  1.00           O
ATOM   1077  OE2 GLU E   8      -5.931  -4.071  12.001  1.00  1.00           O
ATOM   1078  C   GLU E   8      -5.398  -6.819   7.844  1.00  1.00           C
ATOM   1079  O   GLU E   8      -5.921  -7.442   8.767  1.00  1.00           O
ATOM   1080  N   TRP E   9      -4.271  -7.239   7.240  1.00  1.00           N
ATOM   1081  CA  TRP E   9      -3.556  -8.356   7.778  1.00  1.00           C
ATOM   1082  CB  TRP E   9      -3.758  -9.660   6.991  1.00  1.00           C
ATOM   1083  CG  TRP E   9      -5.137 -10.241   7.179  1.00  1.00           C
ATOM   1084  CD2 TRP E   9      -5.480 -11.125   8.255  1.00  1.00           C
ATOM   1085  CD1 TRP E   9      -6.274 -10.056   6.449  1.00  1.00           C
ATOM   1086  NE1 TRP E   9      -7.309 -10.768   7.009  1.00  1.00           N
ATOM   1087  CE2 TRP E   9      -6.833 -11.431   8.121  1.00  1.00           C
ATOM   1088  CE3 TRP E   9      -4.726 -11.634   9.273  1.00  1.00           C
ATOM   1089  CZ2 TRP E   9      -7.457 -12.258   9.010  1.00  1.00           C
ATOM   1090  CZ3 TRP E   9      -5.357 -12.470  10.167  1.00  1.00           C
ATOM   1091  CH2 TRP E   9      -6.696 -12.775  10.036  1.00  1.00           C
ATOM   1092  C   TRP E   9      -2.102  -8.004   7.729  1.00  1.00           C
ATOM   1093  O   TRP E   9      -1.505  -7.925   6.656  1.00  1.00           O
ATOM   1094  N   THR E  10      -1.503  -7.759   8.911  1.00  1.00           N
ATOM   1095  CA  THR E  10      -0.098  -7.489   9.019  1.00  1.00           C
ATOM   1096  CB  THR E  10       0.213  -6.099   9.501  1.00  1.00           C
ATOM   1097  OG1 THR E  10      -0.282  -5.913  10.819  1.00  1.00           O
ATOM   1098  CG2 THR E  10      -0.441  -5.084   8.543  1.00  1.00           C
ATOM   1099  C   THR E  10       0.370  -8.450  10.066  1.00  1.00           C
ATOM   1100  O   THR E  10      -0.273  -8.590  11.105  1.00  1.00           O
ATOM   1101  N   GLU E  11       1.484  -9.169   9.827  1.00  1.00           N
ATOM   1102  CA  GLU E  11       1.893 -10.092  10.845  1.00  1.00           C
ATOM   1103  CB  GLU E  11       2.194 -11.508  10.339  1.00  1.00           C
ATOM   1104  CG  GLU E  11       2.170 -12.546  11.461  1.00  1.00           C
ATOM   1105  CD  GLU E  11       0.734 -13.035  11.580  1.00  1.00           C
ATOM   1106  OE1 GLU E  11      -0.192 -12.230  11.288  1.00  1.00           O
ATOM   1107  OE2 GLU E  11       0.542 -14.224  11.947  1.00  1.00           O
ATOM   1108  C   GLU E  11       3.175  -9.572  11.422  1.00  1.00           C
ATOM   1109  O   GLU E  11       4.085  -9.180  10.695  1.00  1.00           O
ATOM   1110  N   TYR E  12       3.249  -9.549  12.766  1.00  1.00           N
ATOM   1111  CA  TYR E  12       4.352  -9.076  13.562  1.00  1.00           C
ATOM   1112  CB  TYR E  12       3.740  -8.019  14.521  1.00  1.00           C
ATOM   1113  CG  TYR E  12       4.432  -7.611  15.787  1.00  1.00           C
ATOM   1114  CD1 TYR E  12       4.333  -8.388  16.920  1.00  1.00           C
ATOM   1115  CD2 TYR E  12       5.107  -6.414  15.879  1.00  1.00           C
ATOM   1116  CE1 TYR E  12       4.923  -8.012  18.102  1.00  1.00           C
ATOM   1117  CE2 TYR E  12       5.702  -6.029  17.060  1.00  1.00           C
ATOM   1118  CZ  TYR E  12       5.615  -6.828  18.175  1.00  1.00           C
ATOM   1119  OH  TYR E  12       6.221  -6.434  19.387  1.00  1.00           O
ATOM   1120  C   TYR E  12       4.827 -10.267  14.334  1.00  1.00           C
ATOM   1121  O   TYR E  12       4.255 -10.628  15.359  1.00  1.00           O
ATOM   1122  N   LYS E  13       5.878 -10.946  13.838  1.00  1.00           N
ATOM   1123  CA  LYS E  13       6.440 -12.033  14.585  1.00  1.00           C
ATOM   1124  CB  LYS E  13       6.627 -13.347  13.809  1.00  1.00           C
ATOM   1125  CG  LYS E  13       5.398 -14.245  13.938  1.00  1.00           C
ATOM   1126  CD  LYS E  13       5.148 -14.635  15.399  1.00  1.00           C
ATOM   1127  CE  LYS E  13       3.905 -15.495  15.624  1.00  1.00           C
ATOM   1128  NZ  LYS E  13       2.685 -14.682  15.419  1.00  1.00           N
ATOM   1129  C   LYS E  13       7.756 -11.541  15.041  1.00  1.00           C
ATOM   1130  O   LYS E  13       8.403 -10.762  14.342  1.00  1.00           O
ATOM   1131  N   THR E  14       8.199 -11.954  16.241  1.00  1.00           N
ATOM   1132  CA  THR E  14       9.365 -11.237  16.614  1.00  1.00           C
ATOM   1133  CB  THR E  14       9.058 -10.026  17.453  1.00  1.00           C
ATOM   1134  OG1 THR E  14       8.524 -10.432  18.706  1.00  1.00           O
ATOM   1135  CG2 THR E  14       8.042  -9.135  16.720  1.00  1.00           C
ATOM   1136  C   THR E  14      10.317 -12.001  17.457  1.00  1.00           C
ATOM   1137  O   THR E  14      10.001 -12.957  18.165  1.00  1.00           O
ATOM   1138  N   ALA E  15      11.559 -11.533  17.293  1.00  1.00           N
ATOM   1139  CA  ALA E  15      12.727 -11.690  18.085  1.00  1.00           C
ATOM   1140  CB  ALA E  15      13.603 -12.881  17.662  1.00  1.00           C
ATOM   1141  C   ALA E  15      13.401 -10.452  17.613  1.00  1.00           C
ATOM   1142  O   ALA E  15      14.278 -10.501  16.751  1.00  1.00           O
ATOM   1143  N   ASP E  16      13.002  -9.293  18.162  1.00  1.00           N
ATOM   1144  CA  ASP E  16      13.491  -8.100  17.552  1.00  1.00           C
ATOM   1145  CB  ASP E  16      12.397  -7.155  17.023  1.00  1.00           C
ATOM   1146  CG  ASP E  16      11.888  -7.741  15.717  1.00  1.00           C
ATOM   1147  OD1 ASP E  16      12.645  -8.531  15.091  1.00  1.00           O
ATOM   1148  OD2 ASP E  16      10.738  -7.405  15.327  1.00  1.00           O
ATOM   1149  C   ASP E  16      14.307  -7.327  18.497  1.00  1.00           C
ATOM   1150  O   ASP E  16      14.362  -7.597  19.696  1.00  1.00           O
ATOM   1151  N   GLY E  17      14.994  -6.343  17.906  1.00  1.00           N
ATOM   1152  CA  GLY E  17      15.750  -5.368  18.608  1.00  1.00           C
ATOM   1153  C   GLY E  17      14.738  -4.288  18.730  1.00  1.00           C
ATOM   1154  O   GLY E  17      13.872  -4.351  19.598  1.00  1.00           O
ATOM   1155  N   LYS E  18      14.802  -3.246  17.883  1.00  1.00           N
ATOM   1156  CA  LYS E  18      13.724  -2.326  18.039  1.00  1.00           C
ATOM   1157  CB  LYS E  18      14.180  -0.914  18.445  1.00  1.00           C
ATOM   1158  CG  LYS E  18      14.755  -0.930  19.867  1.00  1.00           C
ATOM   1159  CD  LYS E  18      15.500   0.336  20.290  1.00  1.00           C
ATOM   1160  CE  LYS E  18      16.315   0.162  21.578  1.00  1.00           C
ATOM   1161  NZ  LYS E  18      15.438  -0.188  22.720  1.00  1.00           N
ATOM   1162  C   LYS E  18      12.881  -2.278  16.818  1.00  1.00           C
ATOM   1163  O   LYS E  18      13.190  -1.575  15.856  1.00  1.00           O
ATOM   1164  N   THR E  19      11.739  -2.996  16.888  1.00  1.00           N
ATOM   1165  CA  THR E  19      10.847  -3.106  15.781  1.00  1.00           C
ATOM   1166  CB  THR E  19      10.186  -4.449  15.642  1.00  1.00           C
ATOM   1167  OG1 THR E  19       9.372  -4.473  14.478  1.00  1.00           O
ATOM   1168  CG2 THR E  19       9.339  -4.727  16.894  1.00  1.00           C
ATOM   1169  C   THR E  19       9.784  -2.078  15.901  1.00  1.00           C
ATOM   1170  O   THR E  19       9.080  -1.996  16.908  1.00  1.00           O
ATOM   1171  N   PHE E  20       9.672  -1.239  14.853  1.00  1.00           N
ATOM   1172  CA  PHE E  20       8.663  -0.235  14.851  1.00  1.00           C
ATOM   1173  CB  PHE E  20       9.220   1.193  14.898  1.00  1.00           C
ATOM   1174  CG  PHE E  20       9.697   1.358  16.300  1.00  1.00           C
ATOM   1175  CD1 PHE E  20      10.934   0.896  16.687  1.00  1.00           C
ATOM   1176  CD2 PHE E  20       8.890   1.964  17.235  1.00  1.00           C
ATOM   1177  CE1 PHE E  20      11.363   1.046  17.985  1.00  1.00           C
ATOM   1178  CE2 PHE E  20       9.311   2.118  18.535  1.00  1.00           C
ATOM   1179  CZ  PHE E  20      10.550   1.659  18.910  1.00  1.00           C
ATOM   1180  C   PHE E  20       7.792  -0.400  13.653  1.00  1.00           C
ATOM   1181  O   PHE E  20       8.236  -0.292  12.510  1.00  1.00           O
ATOM   1182  N   TYR E  21       6.506  -0.689  13.912  1.00  1.00           N
ATOM   1183  CA  TYR E  21       5.544  -0.787  12.866  1.00  1.00           C
ATOM   1184  CB  TYR E  21       4.769  -2.129  12.891  1.00  1.00           C
ATOM   1185  CG  TYR E  21       3.894  -2.201  14.099  1.00  1.00           C
ATOM   1186  CD1 TYR E  21       4.359  -2.644  15.317  1.00  1.00           C
ATOM   1187  CD2 TYR E  21       2.587  -1.784  14.002  1.00  1.00           C
ATOM   1188  CE1 TYR E  21       3.524  -2.685  16.413  1.00  1.00           C
ATOM   1189  CE2 TYR E  21       1.750  -1.823  15.090  1.00  1.00           C
ATOM   1190  CZ  TYR E  21       2.216  -2.275  16.301  1.00  1.00           C
ATOM   1191  OH  TYR E  21       1.354  -2.313  17.419  1.00  1.00           O
ATOM   1192  C   TYR E  21       4.632   0.377  13.158  1.00  1.00           C
ATOM   1193  O   TYR E  21       4.078   0.505  14.249  1.00  1.00           O
ATOM   1194  N   TYR E  22       4.514   1.334  12.223  1.00  1.00           N
ATOM   1195  CA  TYR E  22       3.591   2.399  12.494  1.00  1.00           C
ATOM   1196  CB  TYR E  22       4.121   3.831  12.269  1.00  1.00           C
ATOM   1197  CG  TYR E  22       4.983   4.292  13.396  1.00  1.00           C
ATOM   1198  CD1 TYR E  22       6.295   3.897  13.495  1.00  1.00           C
ATOM   1199  CD2 TYR E  22       4.475   5.155  14.343  1.00  1.00           C
ATOM   1200  CE1 TYR E  22       7.081   4.341  14.532  1.00  1.00           C
ATOM   1201  CE2 TYR E  22       5.257   5.604  15.383  1.00  1.00           C
ATOM   1202  CZ  TYR E  22       6.565   5.194  15.478  1.00  1.00           C
ATOM   1203  OH  TYR E  22       7.379   5.648  16.537  1.00  1.00           O
ATOM   1204  C   TYR E  22       2.494   2.235  11.498  1.00  1.00           C
ATOM   1205  O   TYR E  22       2.710   2.331  10.291  1.00  1.00           O
ATOM   1206  N   ASN E  23       1.279   1.966  11.992  1.00  1.00           N
ATOM   1207  CA  ASN E  23       0.149   1.815  11.129  1.00  1.00           C
ATOM   1208  CB  ASN E  23      -0.751   0.656  11.592  1.00  1.00           C
ATOM   1209  CG  ASN E  23      -2.161   0.804  11.032  1.00  1.00           C
ATOM   1210  OD1 ASN E  23      -3.132   0.540  11.739  1.00  1.00           O
ATOM   1211  ND2 ASN E  23      -2.295   1.244   9.753  1.00  1.00           N
ATOM   1212  C   ASN E  23      -0.661   3.076  11.236  1.00  1.00           C
ATOM   1213  O   ASN E  23      -1.370   3.285  12.219  1.00  1.00           O
ATOM   1214  N   ASN E  24      -0.563   3.964  10.226  1.00  1.00           N
ATOM   1215  CA  ASN E  24      -1.274   5.212  10.290  1.00  1.00           C
ATOM   1216  CB  ASN E  24      -0.804   6.228   9.233  1.00  1.00           C
ATOM   1217  CG  ASN E  24      -1.346   7.601   9.608  1.00  1.00           C
ATOM   1218  OD1 ASN E  24      -2.538   7.773   9.865  1.00  1.00           O
ATOM   1219  ND2 ASN E  24      -0.437   8.611   9.648  1.00  1.00           N
ATOM   1220  C   ASN E  24      -2.770   5.052  10.123  1.00  1.00           C
ATOM   1221  O   ASN E  24      -3.535   5.515  10.967  1.00  1.00           O
ATOM   1222  N   ARG E  25      -3.230   4.375   9.041  1.00  1.00           N
ATOM   1223  CA  ARG E  25      -4.639   4.177   8.751  1.00  1.00           C
ATOM   1224  CB  ARG E  25      -5.318   3.098   9.614  1.00  1.00           C
ATOM   1225  CG  ARG E  25      -6.803   2.925   9.283  1.00  1.00           C
ATOM   1226  CD  ARG E  25      -7.527   1.931  10.193  1.00  1.00           C
ATOM   1227  NE  ARG E  25      -8.949   1.872   9.753  1.00  1.00           N
ATOM   1228  CZ  ARG E  25      -9.681   0.742   9.971  1.00  1.00           C
ATOM   1229  NH1 ARG E  25      -9.106  -0.336  10.580  1.00  1.00           N
ATOM   1230  NH2 ARG E  25     -10.985   0.683   9.572  1.00  1.00           N
ATOM   1231  C   ARG E  25      -5.435   5.430   8.910  1.00  1.00           C
ATOM   1232  O   ARG E  25      -6.122   5.602   9.916  1.00  1.00           O
ATOM   1233  N   THR E  26      -5.366   6.356   7.933  1.00  1.00           N
ATOM   1234  CA  THR E  26      -6.182   7.522   8.092  1.00  1.00           C
ATOM   1235  CB  THR E  26      -5.405   8.807   8.137  1.00  1.00           C
ATOM   1236  OG1 THR E  26      -6.249   9.878   8.535  1.00  1.00           O
ATOM   1237  CG2 THR E  26      -4.814   9.083   6.743  1.00  1.00           C
ATOM   1238  C   THR E  26      -7.173   7.631   6.967  1.00  1.00           C
ATOM   1239  O   THR E  26      -6.828   7.467   5.798  1.00  1.00           O
ATOM   1240  N   LEU E  27      -8.457   7.877   7.315  1.00  1.00           N
ATOM   1241  CA  LEU E  27      -9.511   8.142   6.367  1.00  1.00           C
ATOM   1242  CB  LEU E  27     -10.732   7.220   6.541  1.00  1.00           C
ATOM   1243  CG  LEU E  27     -11.874   7.493   5.542  1.00  1.00           C
ATOM   1244  CD1 LEU E  27     -11.463   7.131   4.107  1.00  1.00           C
ATOM   1245  CD2 LEU E  27     -13.180   6.810   5.983  1.00  1.00           C
ATOM   1246  C   LEU E  27      -9.956   9.524   6.731  1.00  1.00           C
ATOM   1247  O   LEU E  27     -10.646   9.715   7.731  1.00  1.00           O
ATOM   1248  N   GLU E  28      -9.557  10.536   5.939  1.00  1.00           N
ATOM   1249  CA  GLU E  28      -9.926  11.875   6.291  1.00  1.00           C
ATOM   1250  CB  GLU E  28      -8.708  12.778   6.553  1.00  1.00           C
ATOM   1251  CG  GLU E  28      -7.728  12.839   5.379  1.00  1.00           C
ATOM   1252  CD  GLU E  28      -6.456  13.517   5.869  1.00  1.00           C
ATOM   1253  OE1 GLU E  28      -6.407  13.887   7.072  1.00  1.00           O
ATOM   1254  OE2 GLU E  28      -5.513  13.668   5.046  1.00  1.00           O
ATOM   1255  C   GLU E  28     -10.723  12.444   5.174  1.00  1.00           C
ATOM   1256  O   GLU E  28     -10.348  12.345   4.007  1.00  1.00           O
ATOM   1257  N   SER E  29     -11.875  13.042   5.520  1.00  1.00           N
ATOM   1258  CA  SER E  29     -12.694  13.645   4.519  1.00  1.00           C
ATOM   1259  CB  SER E  29     -14.139  13.911   4.976  1.00  1.00           C
ATOM   1260  OG  SER E  29     -14.803  12.683   5.233  1.00  1.00           O
ATOM   1261  C   SER E  29     -12.061  14.955   4.208  1.00  1.00           C
ATOM   1262  O   SER E  29     -11.157  15.391   4.919  1.00  1.00           O
ATOM   1263  N   THR E  30     -12.494  15.609   3.113  1.00  1.00           N
ATOM   1264  CA  THR E  30     -11.913  16.884   2.829  1.00  1.00           C
ATOM   1265  CB  THR E  30     -12.473  17.541   1.603  1.00  1.00           C
ATOM   1266  OG1 THR E  30     -12.265  16.716   0.465  1.00  1.00           O
ATOM   1267  CG2 THR E  30     -11.775  18.899   1.410  1.00  1.00           C
ATOM   1268  C   THR E  30     -12.257  17.727   3.996  1.00  1.00           C
ATOM   1269  O   THR E  30     -13.415  18.088   4.204  1.00  1.00           O
ATOM   1270  N   TRP E  31     -11.239  18.048   4.804  1.00  1.00           N
ATOM   1271  CA  TRP E  31     -11.511  18.810   5.974  1.00  1.00           C
ATOM   1272  CB  TRP E  31     -10.277  19.010   6.870  1.00  1.00           C
ATOM   1273  CG  TRP E  31     -10.549  19.818   8.118  1.00  1.00           C
ATOM   1274  CD2 TRP E  31     -10.360  21.239   8.220  1.00  1.00           C
ATOM   1275  CD1 TRP E  31     -10.994  19.398   9.337  1.00  1.00           C
ATOM   1276  NE1 TRP E  31     -11.097  20.468  10.194  1.00  1.00           N
ATOM   1277  CE2 TRP E  31     -10.709  21.605   9.520  1.00  1.00           C
ATOM   1278  CE3 TRP E  31      -9.932  22.159   7.309  1.00  1.00           C
ATOM   1279  CZ2 TRP E  31     -10.633  22.908   9.928  1.00  1.00           C
ATOM   1280  CZ3 TRP E  31      -9.857  23.470   7.724  1.00  1.00           C
ATOM   1281  CH2 TRP E  31     -10.201  23.836   9.008  1.00  1.00           C
ATOM   1282  C   TRP E  31     -11.977  20.182   5.509  1.00  1.00           C
ATOM   1283  O   TRP E  31     -13.140  20.549   5.822  1.00  1.00           O
ATOM   1284  OXT TRP E  31     -11.175  20.881   4.833  1.00  1.00           O
TER    1285      TRP E  31 
END
