# Supplementary material for: Integrative modeling of diverse protein-peptide systems using CABS-dock
Source: PLoS Comput Biol. 2023 Jul 5;19(7):e1011275. doi: 10.1371/journal.pcbi.1011275 (PMC10351741; doi:10.1371/journal.pcbi.1011275)
Supplement: S1 File — Files in pdb format containing atomic coordinates of the structures obtained in this study: the highest-scored amyloid models and 10 examples of the docked peptide for each enzyme-substrate complex. (ZIP) [file pcbi.1011275.s006.zip › protofilament_2nnt _models/2nnt_best_top10e.pdb]

EXPDTA    THEORETICAL MODEL, MODELLER 10.4 2023/04/05 17:17:07
ATOM      1  N   MET A   1      15.886  -1.855  13.819  1.00  1.00           N
ATOM      2  CA  MET A   1      15.848  -0.684  14.724  1.00  1.00           C
ATOM      3  CB  MET A   1      17.220  -0.461  15.385  1.00  1.00           C
ATOM      4  CG  MET A   1      17.645  -1.582  16.337  1.00  1.00           C
ATOM      5  SD  MET A   1      16.644  -1.701  17.850  1.00  1.00           S
ATOM      6  CE  MET A   1      17.544  -0.416  18.765  1.00  1.00           C
ATOM      7  C   MET A   1      15.509   0.552  13.984  1.00  1.00           C
ATOM      8  O   MET A   1      14.434   0.645  13.391  1.00  1.00           O
ATOM      9  N   GLY A   2      16.414   1.552  14.038  1.00  1.00           N
ATOM     10  CA  GLY A   2      16.167   2.732  13.272  1.00  1.00           C
ATOM     11  C   GLY A   2      16.087   2.221  11.878  1.00  1.00           C
ATOM     12  O   GLY A   2      17.093   1.854  11.275  1.00  1.00           O
ATOM     13  N   ALA A   3      14.863   2.195  11.331  1.00  1.00           N
ATOM     14  CA  ALA A   3      14.673   1.628  10.037  1.00  1.00           C
ATOM     15  CB  ALA A   3      13.698   0.441  10.031  1.00  1.00           C
ATOM     16  C   ALA A   3      14.084   2.690   9.211  1.00  1.00           C
ATOM     17  O   ALA A   3      13.420   3.598   9.708  1.00  1.00           O
ATOM     18  N   THR A   4      14.332   2.602   7.903  1.00  1.00           N
ATOM     19  CA  THR A   4      13.824   3.640   7.096  1.00  1.00           C
ATOM     20  CB  THR A   4      14.899   4.391   6.358  1.00  1.00           C
ATOM     21  OG1 THR A   4      14.363   5.551   5.742  1.00  1.00           O
ATOM     22  CG2 THR A   4      15.527   3.459   5.308  1.00  1.00           C
ATOM     23  C   THR A   4      12.900   3.059   6.104  1.00  1.00           C
ATOM     24  O   THR A   4      12.740   1.845   5.988  1.00  1.00           O
ATOM     25  N   ALA A   5      12.247   3.969   5.384  1.00  1.00           N
ATOM     26  CA  ALA A   5      11.239   3.609   4.456  1.00  1.00           C
ATOM     27  CB  ALA A   5      10.175   4.701   4.272  1.00  1.00           C
ATOM     28  C   ALA A   5      11.788   3.308   3.119  1.00  1.00           C
ATOM     29  O   ALA A   5      12.995   3.348   2.887  1.00  1.00           O
ATOM     30  N   VAL A   6      10.871   2.952   2.196  1.00  1.00           N
ATOM     31  CA  VAL A   6      11.355   2.621   0.903  1.00  1.00           C
ATOM     32  CB  VAL A   6      11.930   1.227   0.867  1.00  1.00           C
ATOM     33  CG1 VAL A   6      10.763   0.226   0.849  1.00  1.00           C
ATOM     34  CG2 VAL A   6      12.927   1.083  -0.296  1.00  1.00           C
ATOM     35  C   VAL A   6      10.248   2.691  -0.111  1.00  1.00           C
ATOM     36  O   VAL A   6       9.142   3.154   0.163  1.00  1.00           O
ATOM     37  N   SER A   7      10.577   2.226  -1.341  1.00  1.00           N
ATOM     38  CA  SER A   7       9.742   2.051  -2.493  1.00  1.00           C
ATOM     39  CB  SER A   7       8.882   0.776  -2.432  1.00  1.00           C
ATOM     40  OG  SER A   7       9.726  -0.365  -2.448  1.00  1.00           O
ATOM     41  C   SER A   7       8.841   3.187  -2.816  1.00  1.00           C
ATOM     42  O   SER A   7       7.679   3.205  -2.422  1.00  1.00           O
ATOM     43  N   GLU A   8       9.375   4.187  -3.528  1.00  1.00           N
ATOM     44  CA  GLU A   8       8.512   5.239  -3.964  1.00  1.00           C
ATOM     45  CB  GLU A   8       9.037   6.632  -3.570  1.00  1.00           C
ATOM     46  CG  GLU A   8       9.157   6.859  -2.062  1.00  1.00           C
ATOM     47  CD  GLU A   8       9.952   8.140  -1.841  1.00  1.00           C
ATOM     48  OE1 GLU A   8       9.514   9.213  -2.337  1.00  1.00           O
ATOM     49  OE2 GLU A   8      11.015   8.060  -1.169  1.00  1.00           O
ATOM     50  C   GLU A   8       8.520   5.222  -5.450  1.00  1.00           C
ATOM     51  O   GLU A   8       9.552   5.472  -6.071  1.00  1.00           O
ATOM     52  N   TRP A   9       7.374   4.914  -6.081  1.00  1.00           N
ATOM     53  CA  TRP A   9       7.431   5.030  -7.500  1.00  1.00           C
ATOM     54  CB  TRP A   9       7.140   3.756  -8.303  1.00  1.00           C
ATOM     55  CG  TRP A   9       7.387   3.902  -9.791  1.00  1.00           C
ATOM     56  CD2 TRP A   9       8.638   3.589 -10.421  1.00  1.00           C
ATOM     57  CD1 TRP A   9       6.550   4.325 -10.781  1.00  1.00           C
ATOM     58  NE1 TRP A   9       7.206   4.304 -11.991  1.00  1.00           N
ATOM     59  CE2 TRP A   9       8.493   3.850 -11.782  1.00  1.00           C
ATOM     60  CE3 TRP A   9       9.815   3.121  -9.905  1.00  1.00           C
ATOM     61  CZ2 TRP A   9       9.526   3.649 -12.655  1.00  1.00           C
ATOM     62  CZ3 TRP A   9      10.854   2.919 -10.785  1.00  1.00           C
ATOM     63  CH2 TRP A   9      10.712   3.179 -12.132  1.00  1.00           C
ATOM     64  C   TRP A   9       6.427   6.058  -7.885  1.00  1.00           C
ATOM     65  O   TRP A   9       5.253   5.965  -7.527  1.00  1.00           O
ATOM     66  N   THR A  10       6.879   7.088  -8.621  1.00  1.00           N
ATOM     67  CA  THR A  10       5.964   8.113  -9.009  1.00  1.00           C
ATOM     68  CB  THR A  10       6.334   9.480  -8.512  1.00  1.00           C
ATOM     69  OG1 THR A  10       5.292  10.403  -8.799  1.00  1.00           O
ATOM     70  CG2 THR A  10       7.640   9.926  -9.190  1.00  1.00           C
ATOM     71  C   THR A  10       5.968   8.176 -10.481  1.00  1.00           C
ATOM     72  O   THR A  10       7.005   8.028 -11.125  1.00  1.00           O
ATOM     73  N   GLU A  11       4.777   8.374 -11.057  1.00  1.00           N
ATOM     74  CA  GLU A  11       4.757   8.455 -12.472  1.00  1.00           C
ATOM     75  CB  GLU A  11       3.986   7.295 -13.127  1.00  1.00           C
ATOM     76  CG  GLU A  11       4.231   7.142 -14.630  1.00  1.00           C
ATOM     77  CD  GLU A  11       5.396   6.178 -14.821  1.00  1.00           C
ATOM     78  OE1 GLU A  11       6.412   6.318 -14.091  1.00  1.00           O
ATOM     79  OE2 GLU A  11       5.277   5.278 -15.697  1.00  1.00           O
ATOM     80  C   GLU A  11       4.025   9.698 -12.830  1.00  1.00           C
ATOM     81  O   GLU A  11       2.856   9.861 -12.479  1.00  1.00           O
ATOM     82  N   TYR A  12       4.704  10.627 -13.520  1.00  1.00           N
ATOM     83  CA  TYR A  12       3.983  11.759 -14.005  1.00  1.00           C
ATOM     84  CB  TYR A  12       4.563  13.127 -13.612  1.00  1.00           C
ATOM     85  CG  TYR A  12       3.587  14.137 -14.113  1.00  1.00           C
ATOM     86  CD1 TYR A  12       2.427  14.383 -13.416  1.00  1.00           C
ATOM     87  CD2 TYR A  12       3.827  14.837 -15.273  1.00  1.00           C
ATOM     88  CE1 TYR A  12       1.516  15.310 -13.869  1.00  1.00           C
ATOM     89  CE2 TYR A  12       2.921  15.764 -15.730  1.00  1.00           C
ATOM     90  CZ  TYR A  12       1.763  16.002 -15.029  1.00  1.00           C
ATOM     91  OH  TYR A  12       0.832  16.953 -15.499  1.00  1.00           O
ATOM     92  C   TYR A  12       4.096  11.618 -15.472  1.00  1.00           C
ATOM     93  O   TYR A  12       5.191  11.682 -16.027  1.00  1.00           O
ATOM     94  N   LYS A  13       2.965  11.409 -16.159  1.00  1.00           N
ATOM     95  CA  LYS A  13       3.162  11.128 -17.538  1.00  1.00           C
ATOM     96  CB  LYS A  13       2.979   9.640 -17.883  1.00  1.00           C
ATOM     97  CG  LYS A  13       3.979   8.725 -17.172  1.00  1.00           C
ATOM     98  CD  LYS A  13       5.438   9.005 -17.536  1.00  1.00           C
ATOM     99  CE  LYS A  13       6.436   8.125 -16.782  1.00  1.00           C
ATOM    100  NZ  LYS A  13       7.808   8.369 -17.282  1.00  1.00           N
ATOM    101  C   LYS A  13       2.187  11.878 -18.362  1.00  1.00           C
ATOM    102  O   LYS A  13       1.234  12.473 -17.863  1.00  1.00           O
ATOM    103  N   THR A  14       2.445  11.867 -19.678  1.00  1.00           N
ATOM    104  CA  THR A  14       1.599  12.518 -20.624  1.00  1.00           C
ATOM    105  CB  THR A  14       2.310  13.607 -21.387  1.00  1.00           C
ATOM    106  OG1 THR A  14       1.397  14.309 -22.219  1.00  1.00           O
ATOM    107  CG2 THR A  14       3.477  13.018 -22.202  1.00  1.00           C
ATOM    108  C   THR A  14       1.089  11.469 -21.563  1.00  1.00           C
ATOM    109  O   THR A  14       0.681  10.401 -21.109  1.00  1.00           O
ATOM    110  N   ALA A  15       1.052  11.765 -22.888  1.00  1.00           N
ATOM    111  CA  ALA A  15       0.566  10.817 -23.850  1.00  1.00           C
ATOM    112  CB  ALA A  15       0.755  11.251 -25.313  1.00  1.00           C
ATOM    113  C   ALA A  15       1.347   9.586 -23.620  1.00  1.00           C
ATOM    114  O   ALA A  15       2.574   9.585 -23.694  1.00  1.00           O
ATOM    115  N   ASP A  16       0.640   8.490 -23.298  1.00  1.00           N
ATOM    116  CA  ASP A  16       1.442   7.379 -22.938  1.00  1.00           C
ATOM    117  CB  ASP A  16       1.801   7.342 -21.443  1.00  1.00           C
ATOM    118  CG  ASP A  16       0.513   7.243 -20.647  1.00  1.00           C
ATOM    119  OD1 ASP A  16      -0.572   7.315 -21.279  1.00  1.00           O
ATOM    120  OD2 ASP A  16       0.600   7.098 -19.398  1.00  1.00           O
ATOM    121  C   ASP A  16       0.825   6.086 -23.310  1.00  1.00           C
ATOM    122  O   ASP A  16      -0.387   5.943 -23.446  1.00  1.00           O
ATOM    123  N   GLY A  17       1.726   5.111 -23.507  1.00  1.00           N
ATOM    124  CA  GLY A  17       1.366   3.742 -23.649  1.00  1.00           C
ATOM    125  C   GLY A  17       1.384   3.389 -22.209  1.00  1.00           C
ATOM    126  O   GLY A  17       0.806   4.120 -21.404  1.00  1.00           O
ATOM    127  N   LYS A  18       2.008   2.287 -21.779  1.00  1.00           N
ATOM    128  CA  LYS A  18       1.942   2.288 -20.357  1.00  1.00           C
ATOM    129  CB  LYS A  18       0.631   1.739 -19.794  1.00  1.00           C
ATOM    130  CG  LYS A  18       0.338   2.344 -18.428  1.00  1.00           C
ATOM    131  CD  LYS A  18      -0.139   3.796 -18.501  1.00  1.00           C
ATOM    132  CE  LYS A  18      -0.677   4.342 -17.177  1.00  1.00           C
ATOM    133  NZ  LYS A  18      -1.231   5.700 -17.378  1.00  1.00           N
ATOM    134  C   LYS A  18       3.054   1.519 -19.768  1.00  1.00           C
ATOM    135  O   LYS A  18       3.934   1.022 -20.472  1.00  1.00           O
ATOM    136  N   THR A  19       3.052   1.424 -18.426  1.00  1.00           N
ATOM    137  CA  THR A  19       4.168   0.752 -17.863  1.00  1.00           C
ATOM    138  CB  THR A  19       5.233   1.678 -17.352  1.00  1.00           C
ATOM    139  OG1 THR A  19       6.416   0.952 -17.057  1.00  1.00           O
ATOM    140  CG2 THR A  19       4.715   2.380 -16.086  1.00  1.00           C
ATOM    141  C   THR A  19       3.798  -0.161 -16.757  1.00  1.00           C
ATOM    142  O   THR A  19       2.714  -0.089 -16.177  1.00  1.00           O
ATOM    143  N   PHE A  20       4.743  -1.075 -16.468  1.00  1.00           N
ATOM    144  CA  PHE A  20       4.605  -2.028 -15.418  1.00  1.00           C
ATOM    145  CB  PHE A  20       4.781  -3.471 -15.909  1.00  1.00           C
ATOM    146  CG  PHE A  20       4.555  -4.388 -14.759  1.00  1.00           C
ATOM    147  CD1 PHE A  20       5.595  -4.772 -13.945  1.00  1.00           C
ATOM    148  CD2 PHE A  20       3.295  -4.867 -14.495  1.00  1.00           C
ATOM    149  CE1 PHE A  20       5.370  -5.618 -12.885  1.00  1.00           C
ATOM    150  CE2 PHE A  20       3.064  -5.714 -13.438  1.00  1.00           C
ATOM    151  CZ  PHE A  20       4.107  -6.095 -12.632  1.00  1.00           C
ATOM    152  C   PHE A  20       5.705  -1.766 -14.459  1.00  1.00           C
ATOM    153  O   PHE A  20       6.878  -1.751 -14.830  1.00  1.00           O
ATOM    154  N   TYR A  21       5.347  -1.531 -13.189  1.00  1.00           N
ATOM    155  CA  TYR A  21       6.379  -1.312 -12.236  1.00  1.00           C
ATOM    156  CB  TYR A  21       6.643   0.178 -11.940  1.00  1.00           C
ATOM    157  CG  TYR A  21       5.341   0.902 -11.910  1.00  1.00           C
ATOM    158  CD1 TYR A  21       4.833   1.395 -13.090  1.00  1.00           C
ATOM    159  CD2 TYR A  21       4.633   1.096 -10.747  1.00  1.00           C
ATOM    160  CE1 TYR A  21       3.640   2.074 -13.118  1.00  1.00           C
ATOM    161  CE2 TYR A  21       3.437   1.775 -10.772  1.00  1.00           C
ATOM    162  CZ  TYR A  21       2.940   2.268 -11.955  1.00  1.00           C
ATOM    163  OH  TYR A  21       1.715   2.965 -11.981  1.00  1.00           O
ATOM    164  C   TYR A  21       6.109  -2.054 -10.986  1.00  1.00           C
ATOM    165  O   TYR A  21       4.981  -2.112 -10.500  1.00  1.00           O
ATOM    166  N   TYR A  22       7.169  -2.674 -10.442  1.00  1.00           N
ATOM    167  CA  TYR A  22       6.955  -3.424  -9.254  1.00  1.00           C
ATOM    168  CB  TYR A  22       6.787  -4.930  -9.511  1.00  1.00           C
ATOM    169  CG  TYR A  22       8.011  -5.401 -10.220  1.00  1.00           C
ATOM    170  CD1 TYR A  22       9.149  -5.732  -9.521  1.00  1.00           C
ATOM    171  CD2 TYR A  22       8.018  -5.513 -11.590  1.00  1.00           C
ATOM    172  CE1 TYR A  22      10.274  -6.167 -10.183  1.00  1.00           C
ATOM    173  CE2 TYR A  22       9.140  -5.947 -12.257  1.00  1.00           C
ATOM    174  CZ  TYR A  22      10.269  -6.280 -11.552  1.00  1.00           C
ATOM    175  OH  TYR A  22      11.422  -6.728 -12.232  1.00  1.00           O
ATOM    176  C   TYR A  22       8.083  -3.252  -8.325  1.00  1.00           C
ATOM    177  O   TYR A  22       9.212  -2.969  -8.719  1.00  1.00           O
ATOM    178  N   ASN A  23       7.768  -3.397  -7.029  1.00  1.00           N
ATOM    179  CA  ASN A  23       8.805  -3.325  -6.068  1.00  1.00           C
ATOM    180  CB  ASN A  23       8.824  -2.017  -5.258  1.00  1.00           C
ATOM    181  CG  ASN A  23       9.510  -0.943  -6.098  1.00  1.00           C
ATOM    182  OD1 ASN A  23      10.672  -0.617  -5.869  1.00  1.00           O
ATOM    183  ND2 ASN A  23       8.785  -0.388  -7.106  1.00  1.00           N
ATOM    184  C   ASN A  23       8.639  -4.452  -5.120  1.00  1.00           C
ATOM    185  O   ASN A  23       7.576  -4.644  -4.532  1.00  1.00           O
ATOM    186  N   ASN A  24       9.706  -5.250  -4.972  1.00  1.00           N
ATOM    187  CA  ASN A  24       9.652  -6.309  -4.026  1.00  1.00           C
ATOM    188  CB  ASN A  24      10.000  -7.682  -4.620  1.00  1.00           C
ATOM    189  CG  ASN A  24       9.702  -8.734  -3.564  1.00  1.00           C
ATOM    190  OD1 ASN A  24      10.354  -8.787  -2.522  1.00  1.00           O
ATOM    191  ND2 ASN A  24       8.679  -9.587  -3.835  1.00  1.00           N
ATOM    192  C   ASN A  24      10.689  -5.975  -3.001  1.00  1.00           C
ATOM    193  O   ASN A  24      11.880  -5.988  -3.304  1.00  1.00           O
ATOM    194  N   ARG A  25      10.278  -5.649  -1.757  1.00  1.00           N
ATOM    195  CA  ARG A  25      11.330  -5.291  -0.854  1.00  1.00           C
ATOM    196  CB  ARG A  25      11.734  -3.806  -0.919  1.00  1.00           C
ATOM    197  CG  ARG A  25      12.519  -3.468  -2.191  1.00  1.00           C
ATOM    198  CD  ARG A  25      13.024  -2.025  -2.259  1.00  1.00           C
ATOM    199  NE  ARG A  25      13.863  -1.899  -3.487  1.00  1.00           N
ATOM    200  CZ  ARG A  25      14.192  -0.666  -3.973  1.00  1.00           C
ATOM    201  NH1 ARG A  25      13.727   0.458  -3.352  1.00  1.00           N
ATOM    202  NH2 ARG A  25      14.987  -0.556  -5.077  1.00  1.00           N
ATOM    203  C   ARG A  25      11.045  -5.649   0.553  1.00  1.00           C
ATOM    204  O   ARG A  25       9.904  -5.761   0.986  1.00  1.00           O
ATOM    205  N   THR A  26      12.156  -5.859   1.295  1.00  1.00           N
ATOM    206  CA  THR A  26      12.085  -6.203   2.675  1.00  1.00           C
ATOM    207  CB  THR A  26      12.495  -7.620   2.946  1.00  1.00           C
ATOM    208  OG1 THR A  26      12.357  -7.916   4.326  1.00  1.00           O
ATOM    209  CG2 THR A  26      13.954  -7.821   2.495  1.00  1.00           C
ATOM    210  C   THR A  26      13.012  -5.319   3.451  1.00  1.00           C
ATOM    211  O   THR A  26      14.172  -5.146   3.085  1.00  1.00           O
ATOM    212  N   LEU A  27      12.496  -4.718   4.544  1.00  1.00           N
ATOM    213  CA  LEU A  27      13.319  -3.981   5.463  1.00  1.00           C
ATOM    214  CB  LEU A  27      12.697  -2.653   5.913  1.00  1.00           C
ATOM    215  CG  LEU A  27      13.583  -1.871   6.896  1.00  1.00           C
ATOM    216  CD1 LEU A  27      14.945  -1.532   6.270  1.00  1.00           C
ATOM    217  CD2 LEU A  27      12.850  -0.626   7.417  1.00  1.00           C
ATOM    218  C   LEU A  27      13.375  -4.912   6.624  1.00  1.00           C
ATOM    219  O   LEU A  27      12.349  -5.229   7.226  1.00  1.00           O
ATOM    220  N   GLU A  28      14.578  -5.398   6.960  1.00  1.00           N
ATOM    221  CA  GLU A  28      14.604  -6.439   7.936  1.00  1.00           C
ATOM    222  CB  GLU A  28      15.100  -7.766   7.337  1.00  1.00           C
ATOM    223  CG  GLU A  28      15.144  -8.939   8.314  1.00  1.00           C
ATOM    224  CD  GLU A  28      15.832 -10.087   7.588  1.00  1.00           C
ATOM    225  OE1 GLU A  28      16.515  -9.804   6.567  1.00  1.00           O
ATOM    226  OE2 GLU A  28      15.691 -11.254   8.040  1.00  1.00           O
ATOM    227  C   GLU A  28      15.548  -6.106   9.022  1.00  1.00           C
ATOM    228  O   GLU A  28      16.601  -5.508   8.804  1.00  1.00           O
ATOM    229  N   SER A  29      15.157  -6.487  10.247  1.00  1.00           N
ATOM    230  CA  SER A  29      16.053  -6.307  11.333  1.00  1.00           C
ATOM    231  CB  SER A  29      15.699  -5.103  12.224  1.00  1.00           C
ATOM    232  OG  SER A  29      15.803  -3.896  11.482  1.00  1.00           O
ATOM    233  C   SER A  29      15.967  -7.533  12.170  1.00  1.00           C
ATOM    234  O   SER A  29      14.911  -7.851  12.716  1.00  1.00           O
ATOM    235  N   THR A  30      17.084  -8.273  12.276  1.00  1.00           N
ATOM    236  CA  THR A  30      17.073  -9.438  13.104  1.00  1.00           C
ATOM    237  CB  THR A  30      18.335 -10.247  13.030  1.00  1.00           C
ATOM    238  OG1 THR A  30      19.434  -9.494  13.522  1.00  1.00           O
ATOM    239  CG2 THR A  30      18.577 -10.660  11.569  1.00  1.00           C
ATOM    240  C   THR A  30      16.953  -8.966  14.511  1.00  1.00           C
ATOM    241  O   THR A  30      16.209  -9.528  15.312  1.00  1.00           O
ATOM    242  N   TRP A  31      17.704  -7.902  14.838  1.00  1.00           N
ATOM    243  CA  TRP A  31      17.690  -7.345  16.156  1.00  1.00           C
ATOM    244  CB  TRP A  31      18.617  -6.120  16.273  1.00  1.00           C
ATOM    245  CG  TRP A  31      20.096  -6.420  16.184  1.00  1.00           C
ATOM    246  CD2 TRP A  31      21.051  -6.091  17.205  1.00  1.00           C
ATOM    247  CD1 TRP A  31      20.805  -6.971  15.157  1.00  1.00           C
ATOM    248  NE1 TRP A  31      22.141  -7.014  15.479  1.00  1.00           N
ATOM    249  CE2 TRP A  31      22.307  -6.471  16.735  1.00  1.00           C
ATOM    250  CE3 TRP A  31      20.897  -5.508  18.431  1.00  1.00           C
ATOM    251  CZ2 TRP A  31      23.433  -6.279  17.486  1.00  1.00           C
ATOM    252  CZ3 TRP A  31      22.032  -5.322  19.188  1.00  1.00           C
ATOM    253  CH2 TRP A  31      23.276  -5.699  18.726  1.00  1.00           C
ATOM    254  C   TRP A  31      16.268  -6.852  16.403  1.00  1.00           C
ATOM    255  O   TRP A  31      15.685  -7.204  17.463  1.00  1.00           O
ATOM    256  OXT TRP A  31      15.749  -6.106  15.530  1.00  1.00           O
TER     257      TRP A  31 
ATOM    258  N   MET B   1      11.569  -1.373  16.307  1.00  1.00           N
ATOM    259  CA  MET B   1      11.646   0.082  16.565  1.00  1.00           C
ATOM    260  CB  MET B   1      13.119   0.519  16.678  1.00  1.00           C
ATOM    261  CG  MET B   1      13.836  -0.067  17.898  1.00  1.00           C
ATOM    262  SD  MET B   1      13.437   0.736  19.481  1.00  1.00           S
ATOM    263  CE  MET B   1      14.720   2.014  19.337  1.00  1.00           C
ATOM    264  C   MET B   1      10.993   0.832  15.458  1.00  1.00           C
ATOM    265  O   MET B   1      10.034   0.331  14.878  1.00  1.00           O
ATOM    266  N   GLY B   2      11.486   2.051  15.140  1.00  1.00           N
ATOM    267  CA  GLY B   2      10.881   2.828  14.092  1.00  1.00           C
ATOM    268  C   GLY B   2      10.944   2.004  12.833  1.00  1.00           C
ATOM    269  O   GLY B   2      11.974   1.936  12.162  1.00  1.00           O
ATOM    270  N   ALA B   3       9.811   1.354  12.508  1.00  1.00           N
ATOM    271  CA  ALA B   3       9.608   0.424  11.434  1.00  1.00           C
ATOM    272  CB  ALA B   3       8.299  -0.372  11.585  1.00  1.00           C
ATOM    273  C   ALA B   3       9.581   1.037  10.062  1.00  1.00           C
ATOM    274  O   ALA B   3      10.104   0.443   9.122  1.00  1.00           O
ATOM    275  N   THR B   4       8.992   2.247   9.940  1.00  1.00           N
ATOM    276  CA  THR B   4       8.643   2.994   8.746  1.00  1.00           C
ATOM    277  CB  THR B   4       9.492   4.219   8.568  1.00  1.00           C
ATOM    278  OG1 THR B   4       9.378   5.071   9.698  1.00  1.00           O
ATOM    279  CG2 THR B   4       9.033   4.953   7.296  1.00  1.00           C
ATOM    280  C   THR B   4       8.741   2.219   7.470  1.00  1.00           C
ATOM    281  O   THR B   4       9.812   1.809   7.027  1.00  1.00           O
ATOM    282  N   ALA B   5       7.570   2.046   6.818  1.00  1.00           N
ATOM    283  CA  ALA B   5       7.531   1.340   5.571  1.00  1.00           C
ATOM    284  CB  ALA B   5       7.074  -0.121   5.716  1.00  1.00           C
ATOM    285  C   ALA B   5       6.583   1.998   4.656  1.00  1.00           C
ATOM    286  O   ALA B   5       5.554   2.528   5.075  1.00  1.00           O
ATOM    287  N   VAL B   6       6.906   1.980   3.341  1.00  1.00           N
ATOM    288  CA  VAL B   6       6.005   2.651   2.475  1.00  1.00           C
ATOM    289  CB  VAL B   6       6.305   4.138   2.360  1.00  1.00           C
ATOM    290  CG1 VAL B   6       5.299   4.796   1.402  1.00  1.00           C
ATOM    291  CG2 VAL B   6       6.353   4.790   3.753  1.00  1.00           C
ATOM    292  C   VAL B   6       6.104   2.119   1.074  1.00  1.00           C
ATOM    293  O   VAL B   6       7.142   1.626   0.639  1.00  1.00           O
ATOM    294  N   SER B   7       4.964   2.203   0.360  1.00  1.00           N
ATOM    295  CA  SER B   7       4.834   1.959  -1.050  1.00  1.00           C
ATOM    296  CB  SER B   7       4.032   0.679  -1.338  1.00  1.00           C
ATOM    297  OG  SER B   7       3.749   0.557  -2.722  1.00  1.00           O
ATOM    298  C   SER B   7       3.995   3.123  -1.485  1.00  1.00           C
ATOM    299  O   SER B   7       2.768   3.064  -1.418  1.00  1.00           O
ATOM    300  N   GLU B   8       4.627   4.228  -1.933  1.00  1.00           N
ATOM    301  CA  GLU B   8       3.848   5.371  -2.321  1.00  1.00           C
ATOM    302  CB  GLU B   8       4.462   6.722  -1.918  1.00  1.00           C
ATOM    303  CG  GLU B   8       4.492   6.979  -0.411  1.00  1.00           C
ATOM    304  CD  GLU B   8       5.111   8.355  -0.195  1.00  1.00           C
ATOM    305  OE1 GLU B   8       4.894   9.232  -1.071  1.00  1.00           O
ATOM    306  OE2 GLU B   8       5.805   8.545   0.837  1.00  1.00           O
ATOM    307  C   GLU B   8       3.812   5.353  -3.788  1.00  1.00           C
ATOM    308  O   GLU B   8       4.836   5.472  -4.458  1.00  1.00           O
ATOM    309  N   TRP B   9       2.605   5.185  -4.325  1.00  1.00           N
ATOM    310  CA  TRP B   9       2.546   5.183  -5.736  1.00  1.00           C
ATOM    311  CB  TRP B   9       2.241   3.806  -6.348  1.00  1.00           C
ATOM    312  CG  TRP B   9       3.468   3.015  -6.737  1.00  1.00           C
ATOM    313  CD2 TRP B   9       4.492   2.526  -5.858  1.00  1.00           C
ATOM    314  CD1 TRP B   9       3.858   2.680  -7.999  1.00  1.00           C
ATOM    315  NE1 TRP B   9       5.039   1.987  -7.962  1.00  1.00           N
ATOM    316  CE2 TRP B   9       5.452   1.894  -6.650  1.00  1.00           C
ATOM    317  CE3 TRP B   9       4.632   2.604  -4.503  1.00  1.00           C
ATOM    318  CZ2 TRP B   9       6.567   1.329  -6.103  1.00  1.00           C
ATOM    319  CZ3 TRP B   9       5.756   2.026  -3.960  1.00  1.00           C
ATOM    320  CH2 TRP B   9       6.704   1.394  -4.736  1.00  1.00           C
ATOM    321  C   TRP B   9       1.561   6.148  -6.209  1.00  1.00           C
ATOM    322  O   TRP B   9       0.479   6.314  -5.648  1.00  1.00           O
ATOM    323  N   THR B  10       1.959   6.846  -7.273  1.00  1.00           N
ATOM    324  CA  THR B  10       1.030   7.760  -7.800  1.00  1.00           C
ATOM    325  CB  THR B  10       1.262   9.173  -7.351  1.00  1.00           C
ATOM    326  OG1 THR B  10       0.194  10.007  -7.771  1.00  1.00           O
ATOM    327  CG2 THR B  10       2.596   9.666  -7.940  1.00  1.00           C
ATOM    328  C   THR B  10       1.130   7.737  -9.258  1.00  1.00           C
ATOM    329  O   THR B  10       2.216   7.636  -9.827  1.00  1.00           O
ATOM    330  N   GLU B  11      -0.034   7.809  -9.906  1.00  1.00           N
ATOM    331  CA  GLU B  11       0.049   7.865 -11.312  1.00  1.00           C
ATOM    332  CB  GLU B  11      -0.439   6.579 -12.009  1.00  1.00           C
ATOM    333  CG  GLU B  11      -1.840   6.112 -11.615  1.00  1.00           C
ATOM    334  CD  GLU B  11      -2.135   4.834 -12.391  1.00  1.00           C
ATOM    335  OE1 GLU B  11      -2.585   4.937 -13.563  1.00  1.00           O
ATOM    336  OE2 GLU B  11      -1.901   3.734 -11.821  1.00  1.00           O
ATOM    337  C   GLU B  11      -0.735   9.042 -11.766  1.00  1.00           C
ATOM    338  O   GLU B  11      -1.948   9.109 -11.587  1.00  1.00           O
ATOM    339  N   TYR B  12      -0.034  10.025 -12.362  1.00  1.00           N
ATOM    340  CA  TYR B  12      -0.721  11.172 -12.864  1.00  1.00           C
ATOM    341  CB  TYR B  12      -0.041  12.517 -12.559  1.00  1.00           C
ATOM    342  CG  TYR B  12      -0.055  12.734 -11.087  1.00  1.00           C
ATOM    343  CD1 TYR B  12       0.955  12.223 -10.308  1.00  1.00           C
ATOM    344  CD2 TYR B  12      -1.070  13.443 -10.488  1.00  1.00           C
ATOM    345  CE1 TYR B  12       0.960  12.419  -8.948  1.00  1.00           C
ATOM    346  CE2 TYR B  12      -1.071  13.643  -9.128  1.00  1.00           C
ATOM    347  CZ  TYR B  12      -0.056  13.130  -8.355  1.00  1.00           C
ATOM    348  OH  TYR B  12      -0.053  13.333  -6.959  1.00  1.00           O
ATOM    349  C   TYR B  12      -0.690  11.015 -14.323  1.00  1.00           C
ATOM    350  O   TYR B  12       0.380  10.981 -14.933  1.00  1.00           O
ATOM    351  N   LYS B  13      -1.867  10.895 -14.946  1.00  1.00           N
ATOM    352  CA  LYS B  13      -1.702  10.631 -16.324  1.00  1.00           C
ATOM    353  CB  LYS B  13      -1.680   9.134 -16.686  1.00  1.00           C
ATOM    354  CG  LYS B  13      -0.366   8.419 -16.353  1.00  1.00           C
ATOM    355  CD  LYS B  13      -0.131   8.174 -14.864  1.00  1.00           C
ATOM    356  CE  LYS B  13       1.196   7.470 -14.574  1.00  1.00           C
ATOM    357  NZ  LYS B  13       1.233   6.158 -15.258  1.00  1.00           N
ATOM    358  C   LYS B  13      -2.754  11.243 -17.155  1.00  1.00           C
ATOM    359  O   LYS B  13      -3.841  11.590 -16.697  1.00  1.00           O
ATOM    360  N   THR B  14      -2.391  11.398 -18.440  1.00  1.00           N
ATOM    361  CA  THR B  14      -3.288  11.895 -19.419  1.00  1.00           C
ATOM    362  CB  THR B  14      -2.739  13.019 -20.253  1.00  1.00           C
ATOM    363  OG1 THR B  14      -3.780  13.614 -21.013  1.00  1.00           O
ATOM    364  CG2 THR B  14      -1.642  12.483 -21.181  1.00  1.00           C
ATOM    365  C   THR B  14      -3.652  10.750 -20.306  1.00  1.00           C
ATOM    366  O   THR B  14      -3.650   9.620 -19.814  1.00  1.00           O
ATOM    367  N   ALA B  15      -4.019  11.020 -21.593  1.00  1.00           N
ATOM    368  CA  ALA B  15      -4.545  10.048 -22.534  1.00  1.00           C
ATOM    369  CB  ALA B  15      -4.454  10.500 -24.002  1.00  1.00           C
ATOM    370  C   ALA B  15      -3.758   8.809 -22.386  1.00  1.00           C
ATOM    371  O   ALA B  15      -2.560   8.771 -22.660  1.00  1.00           O
ATOM    372  N   ASP B  16      -4.435   7.743 -21.923  1.00  1.00           N
ATOM    373  CA  ASP B  16      -3.593   6.660 -21.575  1.00  1.00           C
ATOM    374  CB  ASP B  16      -3.014   6.800 -20.150  1.00  1.00           C
ATOM    375  CG  ASP B  16      -4.140   6.911 -19.123  1.00  1.00           C
ATOM    376  OD1 ASP B  16      -5.276   6.465 -19.416  1.00  1.00           O
ATOM    377  OD2 ASP B  16      -3.870   7.471 -18.024  1.00  1.00           O
ATOM    378  C   ASP B  16      -4.231   5.330 -21.682  1.00  1.00           C
ATOM    379  O   ASP B  16      -5.444   5.159 -21.582  1.00  1.00           O
ATOM    380  N   GLY B  17      -3.357   4.347 -21.953  1.00  1.00           N
ATOM    381  CA  GLY B  17      -3.708   2.980 -21.790  1.00  1.00           C
ATOM    382  C   GLY B  17      -3.315   2.834 -20.357  1.00  1.00           C
ATOM    383  O   GLY B  17      -3.034   3.843 -19.712  1.00  1.00           O
ATOM    384  N   LYS B  18      -3.249   1.630 -19.768  1.00  1.00           N
ATOM    385  CA  LYS B  18      -2.873   1.799 -18.395  1.00  1.00           C
ATOM    386  CB  LYS B  18      -4.050   2.002 -17.427  1.00  1.00           C
ATOM    387  CG  LYS B  18      -4.619   3.423 -17.497  1.00  1.00           C
ATOM    388  CD  LYS B  18      -5.808   3.679 -16.568  1.00  1.00           C
ATOM    389  CE  LYS B  18      -6.251   5.145 -16.541  1.00  1.00           C
ATOM    390  NZ  LYS B  18      -5.148   5.999 -16.043  1.00  1.00           N
ATOM    391  C   LYS B  18      -2.030   0.713 -17.868  1.00  1.00           C
ATOM    392  O   LYS B  18      -1.558  -0.173 -18.577  1.00  1.00           O
ATOM    393  N   THR B  19      -1.824   0.810 -16.545  1.00  1.00           N
ATOM    394  CA  THR B  19      -0.802   0.041 -15.941  1.00  1.00           C
ATOM    395  CB  THR B  19      -0.025   0.796 -14.899  1.00  1.00           C
ATOM    396  OG1 THR B  19      -0.875   1.136 -13.817  1.00  1.00           O
ATOM    397  CG2 THR B  19       0.564   2.073 -15.512  1.00  1.00           C
ATOM    398  C   THR B  19      -1.214  -1.199 -15.248  1.00  1.00           C
ATOM    399  O   THR B  19      -2.374  -1.448 -14.932  1.00  1.00           O
ATOM    400  N   PHE B  20      -0.160  -2.016 -15.040  1.00  1.00           N
ATOM    401  CA  PHE B  20      -0.149  -3.175 -14.209  1.00  1.00           C
ATOM    402  CB  PHE B  20       0.405  -4.452 -14.868  1.00  1.00           C
ATOM    403  CG  PHE B  20      -0.551  -4.955 -15.890  1.00  1.00           C
ATOM    404  CD1 PHE B  20      -1.555  -5.818 -15.520  1.00  1.00           C
ATOM    405  CD2 PHE B  20      -0.452  -4.571 -17.208  1.00  1.00           C
ATOM    406  CE1 PHE B  20      -2.446  -6.298 -16.449  1.00  1.00           C
ATOM    407  CE2 PHE B  20      -1.341  -5.046 -18.141  1.00  1.00           C
ATOM    408  CZ  PHE B  20      -2.342  -5.907 -17.761  1.00  1.00           C
ATOM    409  C   PHE B  20       0.821  -2.797 -13.154  1.00  1.00           C
ATOM    410  O   PHE B  20       2.000  -2.579 -13.430  1.00  1.00           O
ATOM    411  N   TYR B  21       0.343  -2.689 -11.911  1.00  1.00           N
ATOM    412  CA  TYR B  21       1.239  -2.265 -10.891  1.00  1.00           C
ATOM    413  CB  TYR B  21       0.851  -0.915 -10.273  1.00  1.00           C
ATOM    414  CG  TYR B  21       1.574  -0.786  -8.978  1.00  1.00           C
ATOM    415  CD1 TYR B  21       2.909  -0.462  -8.929  1.00  1.00           C
ATOM    416  CD2 TYR B  21       0.896  -0.983  -7.797  1.00  1.00           C
ATOM    417  CE1 TYR B  21       3.558  -0.351  -7.721  1.00  1.00           C
ATOM    418  CE2 TYR B  21       1.538  -0.869  -6.588  1.00  1.00           C
ATOM    419  CZ  TYR B  21       2.872  -0.545  -6.548  1.00  1.00           C
ATOM    420  OH  TYR B  21       3.529  -0.426  -5.305  1.00  1.00           O
ATOM    421  C   TYR B  21       1.220  -3.260  -9.793  1.00  1.00           C
ATOM    422  O   TYR B  21       0.169  -3.781  -9.422  1.00  1.00           O
ATOM    423  N   TYR B  22       2.414  -3.555  -9.253  1.00  1.00           N
ATOM    424  CA  TYR B  22       2.485  -4.480  -8.170  1.00  1.00           C
ATOM    425  CB  TYR B  22       3.094  -5.851  -8.528  1.00  1.00           C
ATOM    426  CG  TYR B  22       2.060  -6.686  -9.202  1.00  1.00           C
ATOM    427  CD1 TYR B  22       1.162  -7.400  -8.441  1.00  1.00           C
ATOM    428  CD2 TYR B  22       1.983  -6.768 -10.573  1.00  1.00           C
ATOM    429  CE1 TYR B  22       0.200  -8.183  -9.032  1.00  1.00           C
ATOM    430  CE2 TYR B  22       1.022  -7.550 -11.170  1.00  1.00           C
ATOM    431  CZ  TYR B  22       0.126  -8.256 -10.402  1.00  1.00           C
ATOM    432  OH  TYR B  22      -0.861  -9.057 -11.015  1.00  1.00           O
ATOM    433  C   TYR B  22       3.312  -3.933  -7.093  1.00  1.00           C
ATOM    434  O   TYR B  22       4.258  -3.175  -7.302  1.00  1.00           O
ATOM    435  N   ASN B  23       2.923  -4.321  -5.878  1.00  1.00           N
ATOM    436  CA  ASN B  23       3.679  -3.925  -4.756  1.00  1.00           C
ATOM    437  CB  ASN B  23       3.014  -2.803  -3.940  1.00  1.00           C
ATOM    438  CG  ASN B  23       3.906  -2.477  -2.751  1.00  1.00           C
ATOM    439  OD1 ASN B  23       4.907  -1.775  -2.881  1.00  1.00           O
ATOM    440  ND2 ASN B  23       3.525  -2.995  -1.552  1.00  1.00           N
ATOM    441  C   ASN B  23       3.776  -5.101  -3.875  1.00  1.00           C
ATOM    442  O   ASN B  23       2.830  -5.869  -3.712  1.00  1.00           O
ATOM    443  N   ASN B  24       4.968  -5.275  -3.303  1.00  1.00           N
ATOM    444  CA  ASN B  24       5.159  -6.319  -2.366  1.00  1.00           C
ATOM    445  CB  ASN B  24       6.197  -7.372  -2.788  1.00  1.00           C
ATOM    446  CG  ASN B  24       5.565  -8.307  -3.810  1.00  1.00           C
ATOM    447  OD1 ASN B  24       4.999  -7.871  -4.812  1.00  1.00           O
ATOM    448  ND2 ASN B  24       5.660  -9.637  -3.542  1.00  1.00           N
ATOM    449  C   ASN B  24       5.700  -5.630  -1.167  1.00  1.00           C
ATOM    450  O   ASN B  24       6.065  -4.456  -1.235  1.00  1.00           O
ATOM    451  N   ARG B  25       5.770  -6.317  -0.020  1.00  1.00           N
ATOM    452  CA  ARG B  25       6.138  -5.520   1.104  1.00  1.00           C
ATOM    453  CB  ARG B  25       4.932  -4.762   1.629  1.00  1.00           C
ATOM    454  CG  ARG B  25       3.962  -5.775   2.230  1.00  1.00           C
ATOM    455  CD  ARG B  25       3.348  -6.826   1.293  1.00  1.00           C
ATOM    456  NE  ARG B  25       2.843  -7.958   2.124  1.00  1.00           N
ATOM    457  CZ  ARG B  25       3.194  -9.239   1.800  1.00  1.00           C
ATOM    458  NH1 ARG B  25       3.970  -9.472   0.702  1.00  1.00           N
ATOM    459  NH2 ARG B  25       2.785 -10.285   2.574  1.00  1.00           N
ATOM    460  C   ARG B  25       6.495  -6.423   2.226  1.00  1.00           C
ATOM    461  O   ARG B  25       6.031  -7.560   2.310  1.00  1.00           O
ATOM    462  N   THR B  26       7.392  -5.945   3.099  1.00  1.00           N
ATOM    463  CA  THR B  26       7.574  -6.638   4.328  1.00  1.00           C
ATOM    464  CB  THR B  26       8.235  -7.981   4.182  1.00  1.00           C
ATOM    465  OG1 THR B  26       8.328  -8.623   5.447  1.00  1.00           O
ATOM    466  CG2 THR B  26       9.619  -7.810   3.540  1.00  1.00           C
ATOM    467  C   THR B  26       8.381  -5.760   5.239  1.00  1.00           C
ATOM    468  O   THR B  26       9.554  -5.489   4.988  1.00  1.00           O
ATOM    469  N   LEU B  27       7.757  -5.260   6.323  1.00  1.00           N
ATOM    470  CA  LEU B  27       8.487  -4.528   7.319  1.00  1.00           C
ATOM    471  CB  LEU B  27       7.829  -3.215   7.790  1.00  1.00           C
ATOM    472  CG  LEU B  27       6.313  -3.280   8.062  1.00  1.00           C
ATOM    473  CD1 LEU B  27       5.812  -1.971   8.694  1.00  1.00           C
ATOM    474  CD2 LEU B  27       5.531  -3.594   6.776  1.00  1.00           C
ATOM    475  C   LEU B  27       8.507  -5.488   8.449  1.00  1.00           C
ATOM    476  O   LEU B  27       7.471  -5.797   9.033  1.00  1.00           O
ATOM    477  N   GLU B  28       9.698  -6.011   8.772  1.00  1.00           N
ATOM    478  CA  GLU B  28       9.695  -7.057   9.741  1.00  1.00           C
ATOM    479  CB  GLU B  28      10.188  -8.399   9.182  1.00  1.00           C
ATOM    480  CG  GLU B  28      10.241  -9.518  10.221  1.00  1.00           C
ATOM    481  CD  GLU B  28      10.992 -10.670   9.574  1.00  1.00           C
ATOM    482  OE1 GLU B  28      10.616 -11.052   8.434  1.00  1.00           O
ATOM    483  OE2 GLU B  28      11.954 -11.179  10.207  1.00  1.00           O
ATOM    484  C   GLU B  28      10.600  -6.743  10.852  1.00  1.00           C
ATOM    485  O   GLU B  28      11.596  -6.040  10.703  1.00  1.00           O
ATOM    486  N   SER B  29      10.235  -7.264  12.030  1.00  1.00           N
ATOM    487  CA  SER B  29      11.123  -7.095  13.116  1.00  1.00           C
ATOM    488  CB  SER B  29      10.837  -5.843  13.962  1.00  1.00           C
ATOM    489  OG  SER B  29      11.775  -5.752  15.027  1.00  1.00           O
ATOM    490  C   SER B  29      10.995  -8.280  13.993  1.00  1.00           C
ATOM    491  O   SER B  29       9.895  -8.723  14.320  1.00  1.00           O
ATOM    492  N   THR B  30      12.154  -8.834  14.375  1.00  1.00           N
ATOM    493  CA  THR B  30      12.178  -9.922  15.289  1.00  1.00           C
ATOM    494  CB  THR B  30      12.825 -11.155  14.738  1.00  1.00           C
ATOM    495  OG1 THR B  30      14.196 -10.903  14.467  1.00  1.00           O
ATOM    496  CG2 THR B  30      12.104 -11.539  13.434  1.00  1.00           C
ATOM    497  C   THR B  30      13.016  -9.424  16.403  1.00  1.00           C
ATOM    498  O   THR B  30      13.982  -8.694  16.189  1.00  1.00           O
ATOM    499  N   TRP B  31      12.655  -9.768  17.643  1.00  1.00           N
ATOM    500  CA  TRP B  31      13.458  -9.258  18.699  1.00  1.00           C
ATOM    501  CB  TRP B  31      12.635  -8.690  19.864  1.00  1.00           C
ATOM    502  CG  TRP B  31      11.890  -7.437  19.483  1.00  1.00           C
ATOM    503  CD2 TRP B  31      12.464  -6.122  19.522  1.00  1.00           C
ATOM    504  CD1 TRP B  31      10.612  -7.289  19.028  1.00  1.00           C
ATOM    505  NE1 TRP B  31      10.356  -5.964  18.778  1.00  1.00           N
ATOM    506  CE2 TRP B  31      11.487  -5.234  19.075  1.00  1.00           C
ATOM    507  CE3 TRP B  31      13.707  -5.692  19.892  1.00  1.00           C
ATOM    508  CZ2 TRP B  31      11.738  -3.894  18.995  1.00  1.00           C
ATOM    509  CZ3 TRP B  31      13.955  -4.339  19.812  1.00  1.00           C
ATOM    510  CH2 TRP B  31      12.988  -3.459  19.371  1.00  1.00           C
ATOM    511  C   TRP B  31      14.282 -10.417  19.243  1.00  1.00           C
ATOM    512  O   TRP B  31      14.518 -11.389  18.473  1.00  1.00           O
ATOM    513  OXT TRP B  31      14.687 -10.348  20.433  1.00  1.00           O
TER     514      TRP B  31 
ATOM    515  N   MET C   1       7.715  -1.702  17.421  1.00  1.00           N
ATOM    516  CA  MET C   1       6.687  -0.688  17.737  1.00  1.00           C
ATOM    517  CB  MET C   1       6.930  -0.132  19.148  1.00  1.00           C
ATOM    518  CG  MET C   1       6.953  -1.212  20.233  1.00  1.00           C
ATOM    519  SD  MET C   1       6.959  -0.560  21.930  1.00  1.00           S
ATOM    520  CE  MET C   1       8.497   0.379  21.707  1.00  1.00           C
ATOM    521  C   MET C   1       6.818   0.423  16.754  1.00  1.00           C
ATOM    522  O   MET C   1       7.754   0.441  15.957  1.00  1.00           O
ATOM    523  N   GLY C   2       5.868   1.370  16.753  1.00  1.00           N
ATOM    524  CA  GLY C   2       5.979   2.471  15.847  1.00  1.00           C
ATOM    525  C   GLY C   2       5.834   1.950  14.455  1.00  1.00           C
ATOM    526  O   GLY C   2       6.376   2.525  13.513  1.00  1.00           O
ATOM    527  N   ALA C   3       5.090   0.841  14.284  1.00  1.00           N
ATOM    528  CA  ALA C   3       4.956   0.259  12.980  1.00  1.00           C
ATOM    529  CB  ALA C   3       4.282  -1.123  12.988  1.00  1.00           C
ATOM    530  C   ALA C   3       4.152   1.155  12.130  1.00  1.00           C
ATOM    531  O   ALA C   3       3.284   1.885  12.605  1.00  1.00           O
ATOM    532  N   THR C   4       4.459   1.138  10.825  1.00  1.00           N
ATOM    533  CA  THR C   4       3.708   1.984   9.972  1.00  1.00           C
ATOM    534  CB  THR C   4       4.351   3.323   9.759  1.00  1.00           C
ATOM    535  OG1 THR C   4       3.468   4.187   9.059  1.00  1.00           O
ATOM    536  CG2 THR C   4       5.651   3.119   8.962  1.00  1.00           C
ATOM    537  C   THR C   4       3.584   1.362   8.659  1.00  1.00           C
ATOM    538  O   THR C   4       4.338   0.469   8.276  1.00  1.00           O
ATOM    539  N   ALA C   5       2.571   1.832   7.934  1.00  1.00           N
ATOM    540  CA  ALA C   5       2.442   1.318   6.634  1.00  1.00           C
ATOM    541  CB  ALA C   5       1.627   0.019   6.561  1.00  1.00           C
ATOM    542  C   ALA C   5       1.727   2.316   5.846  1.00  1.00           C
ATOM    543  O   ALA C   5       0.935   3.099   6.366  1.00  1.00           O
ATOM    544  N   VAL C   6       2.030   2.326   4.549  1.00  1.00           N
ATOM    545  CA  VAL C   6       1.300   3.231   3.757  1.00  1.00           C
ATOM    546  CB  VAL C   6       1.961   4.573   3.628  1.00  1.00           C
ATOM    547  CG1 VAL C   6       1.162   5.435   2.637  1.00  1.00           C
ATOM    548  CG2 VAL C   6       2.091   5.190   5.030  1.00  1.00           C
ATOM    549  C   VAL C   6       1.223   2.670   2.406  1.00  1.00           C
ATOM    550  O   VAL C   6       2.191   2.133   1.867  1.00  1.00           O
ATOM    551  N   SER C   7       0.022   2.750   1.839  1.00  1.00           N
ATOM    552  CA  SER C   7      -0.080   2.387   0.480  1.00  1.00           C
ATOM    553  CB  SER C   7      -0.834   1.065   0.250  1.00  1.00           C
ATOM    554  OG  SER C   7      -0.899   0.771  -1.137  1.00  1.00           O
ATOM    555  C   SER C   7      -0.917   3.477  -0.097  1.00  1.00           C
ATOM    556  O   SER C   7      -2.143   3.382  -0.114  1.00  1.00           O
ATOM    557  N   GLU C   8      -0.275   4.553  -0.582  1.00  1.00           N
ATOM    558  CA  GLU C   8      -1.073   5.598  -1.140  1.00  1.00           C
ATOM    559  CB  GLU C   8      -0.519   7.020  -0.917  1.00  1.00           C
ATOM    560  CG  GLU C   8       0.849   7.282  -1.553  1.00  1.00           C
ATOM    561  CD  GLU C   8       1.237   8.720  -1.240  1.00  1.00           C
ATOM    562  OE1 GLU C   8       0.610   9.314  -0.324  1.00  1.00           O
ATOM    563  OE2 GLU C   8       2.164   9.246  -1.915  1.00  1.00           O
ATOM    564  C   GLU C   8      -1.102   5.325  -2.589  1.00  1.00           C
ATOM    565  O   GLU C   8      -0.082   5.363  -3.274  1.00  1.00           O
ATOM    566  N   TRP C   9      -2.297   5.005  -3.089  1.00  1.00           N
ATOM    567  CA  TRP C   9      -2.362   4.693  -4.468  1.00  1.00           C
ATOM    568  CB  TRP C   9      -2.848   3.250  -4.714  1.00  1.00           C
ATOM    569  CG  TRP C   9      -3.175   2.901  -6.143  1.00  1.00           C
ATOM    570  CD2 TRP C   9      -2.201   2.704  -7.182  1.00  1.00           C
ATOM    571  CD1 TRP C   9      -4.399   2.744  -6.728  1.00  1.00           C
ATOM    572  NE1 TRP C   9      -4.250   2.448  -8.059  1.00  1.00           N
ATOM    573  CE2 TRP C   9      -2.904   2.422  -8.355  1.00  1.00           C
ATOM    574  CE3 TRP C   9      -0.839   2.751  -7.157  1.00  1.00           C
ATOM    575  CZ2 TRP C   9      -2.246   2.190  -9.527  1.00  1.00           C
ATOM    576  CZ3 TRP C   9      -0.179   2.514  -8.342  1.00  1.00           C
ATOM    577  CH2 TRP C   9      -0.870   2.238  -9.504  1.00  1.00           C
ATOM    578  C   TRP C   9      -3.303   5.627  -5.105  1.00  1.00           C
ATOM    579  O   TRP C   9      -4.469   5.713  -4.721  1.00  1.00           O
ATOM    580  N   THR C  10      -2.813   6.380  -6.099  1.00  1.00           N
ATOM    581  CA  THR C  10      -3.753   7.251  -6.701  1.00  1.00           C
ATOM    582  CB  THR C  10      -3.576   8.701  -6.346  1.00  1.00           C
ATOM    583  OG1 THR C  10      -2.301   9.168  -6.758  1.00  1.00           O
ATOM    584  CG2 THR C  10      -3.731   8.853  -4.822  1.00  1.00           C
ATOM    585  C   THR C  10      -3.698   7.111  -8.168  1.00  1.00           C
ATOM    586  O   THR C  10      -2.647   7.222  -8.796  1.00  1.00           O
ATOM    587  N   GLU C  11      -4.876   6.838  -8.740  1.00  1.00           N
ATOM    588  CA  GLU C  11      -4.964   6.581 -10.131  1.00  1.00           C
ATOM    589  CB  GLU C  11      -6.273   5.865 -10.490  1.00  1.00           C
ATOM    590  CG  GLU C  11      -6.299   4.469  -9.862  1.00  1.00           C
ATOM    591  CD  GLU C  11      -7.641   3.823 -10.146  1.00  1.00           C
ATOM    592  OE1 GLU C  11      -8.398   4.401 -10.969  1.00  1.00           O
ATOM    593  OE2 GLU C  11      -7.930   2.753  -9.548  1.00  1.00           O
ATOM    594  C   GLU C  11      -4.784   7.787 -11.000  1.00  1.00           C
ATOM    595  O   GLU C  11      -4.030   7.716 -11.968  1.00  1.00           O
ATOM    596  N   TYR C  12      -5.448   8.923 -10.677  1.00  1.00           N
ATOM    597  CA  TYR C  12      -5.357  10.142 -11.447  1.00  1.00           C
ATOM    598  CB  TYR C  12      -4.169  11.045 -11.070  1.00  1.00           C
ATOM    599  CG  TYR C  12      -4.469  11.649  -9.739  1.00  1.00           C
ATOM    600  CD1 TYR C  12      -4.137  11.003  -8.569  1.00  1.00           C
ATOM    601  CD2 TYR C  12      -5.100  12.871  -9.668  1.00  1.00           C
ATOM    602  CE1 TYR C  12      -4.416  11.576  -7.350  1.00  1.00           C
ATOM    603  CE2 TYR C  12      -5.381  13.450  -8.452  1.00  1.00           C
ATOM    604  CZ  TYR C  12      -5.046  12.796  -7.291  1.00  1.00           C
ATOM    605  OH  TYR C  12      -5.335  13.385  -6.041  1.00  1.00           O
ATOM    606  C   TYR C  12      -5.345   9.908 -12.902  1.00  1.00           C
ATOM    607  O   TYR C  12      -4.301   9.707 -13.520  1.00  1.00           O
ATOM    608  N   LYS C  13      -6.541   9.926 -13.489  1.00  1.00           N
ATOM    609  CA  LYS C  13      -6.590   9.529 -14.844  1.00  1.00           C
ATOM    610  CB  LYS C  13      -7.508   8.330 -14.982  1.00  1.00           C
ATOM    611  CG  LYS C  13      -6.999   7.171 -14.133  1.00  1.00           C
ATOM    612  CD  LYS C  13      -8.124   6.273 -13.647  1.00  1.00           C
ATOM    613  CE  LYS C  13      -8.984   6.966 -12.588  1.00  1.00           C
ATOM    614  NZ  LYS C  13     -10.117   6.098 -12.205  1.00  1.00           N
ATOM    615  C   LYS C  13      -7.058  10.618 -15.723  1.00  1.00           C
ATOM    616  O   LYS C  13      -6.965  11.807 -15.412  1.00  1.00           O
ATOM    617  N   THR C  14      -7.581  10.183 -16.879  1.00  1.00           N
ATOM    618  CA  THR C  14      -8.136  10.992 -17.917  1.00  1.00           C
ATOM    619  CB  THR C  14      -7.035  11.518 -18.754  1.00  1.00           C
ATOM    620  OG1 THR C  14      -7.504  12.327 -19.822  1.00  1.00           O
ATOM    621  CG2 THR C  14      -6.280  10.269 -19.215  1.00  1.00           C
ATOM    622  C   THR C  14      -8.964  10.026 -18.728  1.00  1.00           C
ATOM    623  O   THR C  14      -9.704   9.233 -18.158  1.00  1.00           O
ATOM    624  N   ALA C  15      -8.919  10.094 -20.076  1.00  1.00           N
ATOM    625  CA  ALA C  15      -9.523   9.029 -20.816  1.00  1.00           C
ATOM    626  CB  ALA C  15      -9.333   9.137 -22.338  1.00  1.00           C
ATOM    627  C   ALA C  15      -8.796   7.816 -20.341  1.00  1.00           C
ATOM    628  O   ALA C  15      -7.588   7.879 -20.115  1.00  1.00           O
ATOM    629  N   ASP C  16      -9.479   6.668 -20.145  1.00  1.00           N
ATOM    630  CA  ASP C  16      -8.668   5.658 -19.538  1.00  1.00           C
ATOM    631  CB  ASP C  16      -8.859   5.547 -18.021  1.00  1.00           C
ATOM    632  CG  ASP C  16      -8.582   6.871 -17.344  1.00  1.00           C
ATOM    633  OD1 ASP C  16      -7.518   7.495 -17.605  1.00  1.00           O
ATOM    634  OD2 ASP C  16      -9.474   7.281 -16.555  1.00  1.00           O
ATOM    635  C   ASP C  16      -9.046   4.290 -19.953  1.00  1.00           C
ATOM    636  O   ASP C  16     -10.094   3.791 -19.548  1.00  1.00           O
ATOM    637  N   GLY C  17      -8.227   3.636 -20.787  1.00  1.00           N
ATOM    638  CA  GLY C  17      -8.443   2.236 -20.699  1.00  1.00           C
ATOM    639  C   GLY C  17      -7.824   2.090 -19.345  1.00  1.00           C
ATOM    640  O   GLY C  17      -6.890   2.833 -19.047  1.00  1.00           O
ATOM    641  N   LYS C  18      -8.258   1.177 -18.462  1.00  1.00           N
ATOM    642  CA  LYS C  18      -7.636   1.384 -17.186  1.00  1.00           C
ATOM    643  CB  LYS C  18      -8.559   1.835 -16.041  1.00  1.00           C
ATOM    644  CG  LYS C  18      -8.706   3.358 -15.940  1.00  1.00           C
ATOM    645  CD  LYS C  18      -9.710   3.830 -14.884  1.00  1.00           C
ATOM    646  CE  LYS C  18      -9.276   3.574 -13.437  1.00  1.00           C
ATOM    647  NZ  LYS C  18      -9.059   2.131 -13.197  1.00  1.00           N
ATOM    648  C   LYS C  18      -6.853   0.267 -16.672  1.00  1.00           C
ATOM    649  O   LYS C  18      -6.400  -0.626 -17.388  1.00  1.00           O
ATOM    650  N   THR C  19      -6.706   0.340 -15.347  1.00  1.00           N
ATOM    651  CA  THR C  19      -5.694  -0.420 -14.736  1.00  1.00           C
ATOM    652  CB  THR C  19      -4.868   0.386 -13.780  1.00  1.00           C
ATOM    653  OG1 THR C  19      -5.673   0.813 -12.690  1.00  1.00           O
ATOM    654  CG2 THR C  19      -4.291   1.606 -14.515  1.00  1.00           C
ATOM    655  C   THR C  19      -6.089  -1.604 -13.983  1.00  1.00           C
ATOM    656  O   THR C  19      -7.246  -1.889 -13.686  1.00  1.00           O
ATOM    657  N   PHE C  20      -4.995  -2.329 -13.708  1.00  1.00           N
ATOM    658  CA  PHE C  20      -4.916  -3.450 -12.859  1.00  1.00           C
ATOM    659  CB  PHE C  20      -4.236  -4.689 -13.466  1.00  1.00           C
ATOM    660  CG  PHE C  20      -5.219  -5.466 -14.263  1.00  1.00           C
ATOM    661  CD1 PHE C  20      -5.534  -5.113 -15.553  1.00  1.00           C
ATOM    662  CD2 PHE C  20      -5.816  -6.570 -13.701  1.00  1.00           C
ATOM    663  CE1 PHE C  20      -6.441  -5.858 -16.271  1.00  1.00           C
ATOM    664  CE2 PHE C  20      -6.723  -7.316 -14.416  1.00  1.00           C
ATOM    665  CZ  PHE C  20      -7.042  -6.956 -15.701  1.00  1.00           C
ATOM    666  C   PHE C  20      -4.031  -3.028 -11.755  1.00  1.00           C
ATOM    667  O   PHE C  20      -3.008  -2.381 -11.971  1.00  1.00           O
ATOM    668  N   TYR C  21      -4.430  -3.359 -10.524  1.00  1.00           N
ATOM    669  CA  TYR C  21      -3.616  -2.933  -9.445  1.00  1.00           C
ATOM    670  CB  TYR C  21      -4.188  -1.656  -8.801  1.00  1.00           C
ATOM    671  CG  TYR C  21      -3.430  -1.295  -7.571  1.00  1.00           C
ATOM    672  CD1 TYR C  21      -2.307  -0.506  -7.642  1.00  1.00           C
ATOM    673  CD2 TYR C  21      -3.854  -1.741  -6.340  1.00  1.00           C
ATOM    674  CE1 TYR C  21      -1.620  -0.169  -6.500  1.00  1.00           C
ATOM    675  CE2 TYR C  21      -3.170  -1.408  -5.195  1.00  1.00           C
ATOM    676  CZ  TYR C  21      -2.046  -0.622  -5.275  1.00  1.00           C
ATOM    677  OH  TYR C  21      -1.337  -0.273  -4.107  1.00  1.00           O
ATOM    678  C   TYR C  21      -3.628  -4.008  -8.386  1.00  1.00           C
ATOM    679  O   TYR C  21      -4.680  -4.566  -8.077  1.00  1.00           O
ATOM    680  N   TYR C  22      -2.448  -4.337  -7.807  1.00  1.00           N
ATOM    681  CA  TYR C  22      -2.352  -5.288  -6.726  1.00  1.00           C
ATOM    682  CB  TYR C  22      -1.622  -6.596  -7.097  1.00  1.00           C
ATOM    683  CG  TYR C  22      -2.503  -7.481  -7.917  1.00  1.00           C
ATOM    684  CD1 TYR C  22      -2.726  -7.245  -9.254  1.00  1.00           C
ATOM    685  CD2 TYR C  22      -3.093  -8.579  -7.333  1.00  1.00           C
ATOM    686  CE1 TYR C  22      -3.534  -8.085  -9.988  1.00  1.00           C
ATOM    687  CE2 TYR C  22      -3.900  -9.421  -8.060  1.00  1.00           C
ATOM    688  CZ  TYR C  22      -4.127  -9.171  -9.391  1.00  1.00           C
ATOM    689  OH  TYR C  22      -4.957 -10.034 -10.141  1.00  1.00           O
ATOM    690  C   TYR C  22      -1.527  -4.653  -5.639  1.00  1.00           C
ATOM    691  O   TYR C  22      -0.430  -4.162  -5.901  1.00  1.00           O
ATOM    692  N   ASN C  23      -2.032  -4.628  -4.385  1.00  1.00           N
ATOM    693  CA  ASN C  23      -1.219  -4.078  -3.332  1.00  1.00           C
ATOM    694  CB  ASN C  23      -1.692  -2.711  -2.806  1.00  1.00           C
ATOM    695  CG  ASN C  23      -0.597  -2.156  -1.902  1.00  1.00           C
ATOM    696  OD1 ASN C  23       0.198  -1.312  -2.313  1.00  1.00           O
ATOM    697  ND2 ASN C  23      -0.550  -2.643  -0.633  1.00  1.00           N
ATOM    698  C   ASN C  23      -1.228  -5.021  -2.211  1.00  1.00           C
ATOM    699  O   ASN C  23      -2.277  -5.424  -1.715  1.00  1.00           O
ATOM    700  N   ASN C  24      -0.021  -5.412  -1.800  1.00  1.00           N
ATOM    701  CA  ASN C  24       0.061  -6.262  -0.675  1.00  1.00           C
ATOM    702  CB  ASN C  24       0.765  -7.597  -0.969  1.00  1.00           C
ATOM    703  CG  ASN C  24       0.468  -8.552   0.176  1.00  1.00           C
ATOM    704  OD1 ASN C  24       0.294  -8.138   1.322  1.00  1.00           O
ATOM    705  ND2 ASN C  24       0.398  -9.872  -0.140  1.00  1.00           N
ATOM    706  C   ASN C  24       0.890  -5.512   0.284  1.00  1.00           C
ATOM    707  O   ASN C  24       1.917  -4.939  -0.076  1.00  1.00           O
ATOM    708  N   ARG C  25       0.410  -5.445   1.528  1.00  1.00           N
ATOM    709  CA  ARG C  25       1.189  -4.834   2.541  1.00  1.00           C
ATOM    710  CB  ARG C  25       0.544  -3.651   3.266  1.00  1.00           C
ATOM    711  CG  ARG C  25       0.528  -2.356   2.462  1.00  1.00           C
ATOM    712  CD  ARG C  25       0.396  -1.124   3.356  1.00  1.00           C
ATOM    713  NE  ARG C  25      -0.846  -1.284   4.160  1.00  1.00           N
ATOM    714  CZ  ARG C  25      -0.819  -1.946   5.360  1.00  1.00           C
ATOM    715  NH1 ARG C  25       0.345  -2.446   5.854  1.00  1.00           N
ATOM    716  NH2 ARG C  25      -1.979  -2.093   6.067  1.00  1.00           N
ATOM    717  C   ARG C  25       1.343  -5.901   3.549  1.00  1.00           C
ATOM    718  O   ARG C  25       0.636  -6.904   3.507  1.00  1.00           O
ATOM    719  N   THR C  26       2.295  -5.748   4.475  1.00  1.00           N
ATOM    720  CA  THR C  26       2.415  -6.890   5.300  1.00  1.00           C
ATOM    721  CB  THR C  26       3.564  -7.799   4.950  1.00  1.00           C
ATOM    722  OG1 THR C  26       3.418  -9.047   5.608  1.00  1.00           O
ATOM    723  CG2 THR C  26       4.884  -7.148   5.354  1.00  1.00           C
ATOM    724  C   THR C  26       2.493  -6.469   6.754  1.00  1.00           C
ATOM    725  O   THR C  26       1.722  -6.965   7.576  1.00  1.00           O
ATOM    726  N   LEU C  27       3.411  -5.536   7.113  1.00  1.00           N
ATOM    727  CA  LEU C  27       3.589  -5.035   8.454  1.00  1.00           C
ATOM    728  CB  LEU C  27       2.497  -4.020   8.861  1.00  1.00           C
ATOM    729  CG  LEU C  27       2.800  -3.164  10.113  1.00  1.00           C
ATOM    730  CD1 LEU C  27       1.624  -2.220  10.414  1.00  1.00           C
ATOM    731  CD2 LEU C  27       3.228  -3.996  11.333  1.00  1.00           C
ATOM    732  C   LEU C  27       3.610  -6.187   9.409  1.00  1.00           C
ATOM    733  O   LEU C  27       2.661  -6.407  10.159  1.00  1.00           O
ATOM    734  N   GLU C  28       4.687  -6.992   9.365  1.00  1.00           N
ATOM    735  CA  GLU C  28       4.786  -8.086  10.285  1.00  1.00           C
ATOM    736  CB  GLU C  28       5.291  -9.381   9.626  1.00  1.00           C
ATOM    737  CG  GLU C  28       5.282 -10.592  10.558  1.00  1.00           C
ATOM    738  CD  GLU C  28       5.509 -11.842   9.717  1.00  1.00           C
ATOM    739  OE1 GLU C  28       4.727 -12.059   8.753  1.00  1.00           O
ATOM    740  OE2 GLU C  28       6.466 -12.599  10.031  1.00  1.00           O
ATOM    741  C   GLU C  28       5.743  -7.690  11.336  1.00  1.00           C
ATOM    742  O   GLU C  28       6.918  -7.435  11.072  1.00  1.00           O
ATOM    743  N   SER C  29       5.239  -7.612  12.573  1.00  1.00           N
ATOM    744  CA  SER C  29       6.111  -7.281  13.640  1.00  1.00           C
ATOM    745  CB  SER C  29       5.619  -6.093  14.486  1.00  1.00           C
ATOM    746  OG  SER C  29       6.533  -5.824  15.538  1.00  1.00           O
ATOM    747  C   SER C  29       6.126  -8.469  14.521  1.00  1.00           C
ATOM    748  O   SER C  29       5.085  -9.059  14.809  1.00  1.00           O
ATOM    749  N   THR C  30       7.328  -8.873  14.947  1.00  1.00           N
ATOM    750  CA  THR C  30       7.399  -9.982  15.834  1.00  1.00           C
ATOM    751  CB  THR C  30       8.141 -11.160  15.278  1.00  1.00           C
ATOM    752  OG1 THR C  30       7.528 -11.608  14.077  1.00  1.00           O
ATOM    753  CG2 THR C  30       8.134 -12.282  16.332  1.00  1.00           C
ATOM    754  C   THR C  30       8.183  -9.514  16.997  1.00  1.00           C
ATOM    755  O   THR C  30       9.031  -8.628  16.875  1.00  1.00           O
ATOM    756  N   TRP C  31       7.903 -10.091  18.169  1.00  1.00           N
ATOM    757  CA  TRP C  31       8.622  -9.677  19.325  1.00  1.00           C
ATOM    758  CB  TRP C  31       7.683  -9.407  20.514  1.00  1.00           C
ATOM    759  CG  TRP C  31       8.370  -8.965  21.784  1.00  1.00           C
ATOM    760  CD2 TRP C  31       8.412  -9.743  22.990  1.00  1.00           C
ATOM    761  CD1 TRP C  31       9.008  -7.793  22.053  1.00  1.00           C
ATOM    762  NE1 TRP C  31       9.452  -7.789  23.356  1.00  1.00           N
ATOM    763  CE2 TRP C  31       9.089  -8.982  23.942  1.00  1.00           C
ATOM    764  CE3 TRP C  31       7.921 -10.983  23.284  1.00  1.00           C
ATOM    765  CZ2 TRP C  31       9.288  -9.452  25.210  1.00  1.00           C
ATOM    766  CZ3 TRP C  31       8.129 -11.456  24.561  1.00  1.00           C
ATOM    767  CH2 TRP C  31       8.799 -10.706  25.505  1.00  1.00           C
ATOM    768  C   TRP C  31       9.567 -10.816  19.693  1.00  1.00           C
ATOM    769  O   TRP C  31      10.283 -10.695  20.723  1.00  1.00           O
ATOM    770  OXT TRP C  31       9.586 -11.825  18.939  1.00  1.00           O
TER     771      TRP C  31 
ATOM    772  N   MET D   1       4.323  -0.014  20.427  1.00  1.00           N
ATOM    773  CA  MET D   1       2.890   0.016  20.084  1.00  1.00           C
ATOM    774  CB  MET D   1       2.082   0.658  21.222  1.00  1.00           C
ATOM    775  CG  MET D   1       2.245  -0.013  22.588  1.00  1.00           C
ATOM    776  SD  MET D   1       3.847   0.287  23.400  1.00  1.00           S
ATOM    777  CE  MET D   1       3.620   2.082  23.564  1.00  1.00           C
ATOM    778  C   MET D   1       2.744   0.918  18.905  1.00  1.00           C
ATOM    779  O   MET D   1       3.637   1.017  18.068  1.00  1.00           O
ATOM    780  N   GLY D   2       1.587   1.589  18.806  1.00  1.00           N
ATOM    781  CA  GLY D   2       1.414   2.586  17.794  1.00  1.00           C
ATOM    782  C   GLY D   2       1.399   2.001  16.404  1.00  1.00           C
ATOM    783  O   GLY D   2       2.042   2.543  15.506  1.00  1.00           O
ATOM    784  N   ALA D   3       0.673   0.886  16.169  1.00  1.00           N
ATOM    785  CA  ALA D   3       0.626   0.308  14.848  1.00  1.00           C
ATOM    786  CB  ALA D   3       0.005  -1.100  14.815  1.00  1.00           C
ATOM    787  C   ALA D   3      -0.193   1.180  13.967  1.00  1.00           C
ATOM    788  O   ALA D   3      -1.100   1.871  14.428  1.00  1.00           O
ATOM    789  N   THR D   4       0.129   1.179  12.659  1.00  1.00           N
ATOM    790  CA  THR D   4      -0.619   2.032  11.796  1.00  1.00           C
ATOM    791  CB  THR D   4       0.033   3.384  11.653  1.00  1.00           C
ATOM    792  OG1 THR D   4       0.203   3.971  12.933  1.00  1.00           O
ATOM    793  CG2 THR D   4      -0.849   4.300  10.786  1.00  1.00           C
ATOM    794  C   THR D   4      -0.724   1.432  10.453  1.00  1.00           C
ATOM    795  O   THR D   4       0.073   0.583  10.060  1.00  1.00           O
ATOM    796  N   ALA D   5      -1.766   1.858   9.725  1.00  1.00           N
ATOM    797  CA  ALA D   5      -1.890   1.436   8.380  1.00  1.00           C
ATOM    798  CB  ALA D   5      -2.774   0.194   8.182  1.00  1.00           C
ATOM    799  C   ALA D   5      -2.550   2.535   7.642  1.00  1.00           C
ATOM    800  O   ALA D   5      -3.337   3.293   8.206  1.00  1.00           O
ATOM    801  N   VAL D   6      -2.217   2.670   6.350  1.00  1.00           N
ATOM    802  CA  VAL D   6      -2.883   3.685   5.609  1.00  1.00           C
ATOM    803  CB  VAL D   6      -2.131   4.983   5.579  1.00  1.00           C
ATOM    804  CG1 VAL D   6      -2.898   5.969   4.684  1.00  1.00           C
ATOM    805  CG2 VAL D   6      -1.913   5.467   7.022  1.00  1.00           C
ATOM    806  C   VAL D   6      -2.973   3.231   4.209  1.00  1.00           C
ATOM    807  O   VAL D   6      -2.025   2.679   3.650  1.00  1.00           O
ATOM    808  N   SER D   7      -4.152   3.435   3.614  1.00  1.00           N
ATOM    809  CA  SER D   7      -4.252   3.173   2.224  1.00  1.00           C
ATOM    810  CB  SER D   7      -4.888   1.823   1.853  1.00  1.00           C
ATOM    811  OG  SER D   7      -3.952   0.777   2.068  1.00  1.00           O
ATOM    812  C   SER D   7      -5.117   4.260   1.658  1.00  1.00           C
ATOM    813  O   SER D   7      -6.224   4.493   2.137  1.00  1.00           O
ATOM    814  N   GLU D   8      -4.625   4.974   0.626  1.00  1.00           N
ATOM    815  CA  GLU D   8      -5.428   6.009   0.035  1.00  1.00           C
ATOM    816  CB  GLU D   8      -4.717   7.371   0.000  1.00  1.00           C
ATOM    817  CG  GLU D   8      -4.468   7.954   1.393  1.00  1.00           C
ATOM    818  CD  GLU D   8      -3.563   9.168   1.237  1.00  1.00           C
ATOM    819  OE1 GLU D   8      -3.237   9.517   0.072  1.00  1.00           O
ATOM    820  OE2 GLU D   8      -3.180   9.755   2.284  1.00  1.00           O
ATOM    821  C   GLU D   8      -5.655   5.583  -1.373  1.00  1.00           C
ATOM    822  O   GLU D   8      -4.724   5.590  -2.176  1.00  1.00           O
ATOM    823  N   TRP D   9      -6.891   5.187  -1.724  1.00  1.00           N
ATOM    824  CA  TRP D   9      -7.005   4.804  -3.093  1.00  1.00           C
ATOM    825  CB  TRP D   9      -7.277   3.305  -3.329  1.00  1.00           C
ATOM    826  CG  TRP D   9      -8.641   2.764  -2.981  1.00  1.00           C
ATOM    827  CD2 TRP D   9      -9.606   2.385  -3.971  1.00  1.00           C
ATOM    828  CD1 TRP D   9      -9.170   2.426  -1.772  1.00  1.00           C
ATOM    829  NE1 TRP D   9     -10.413   1.862  -1.947  1.00  1.00           N
ATOM    830  CE2 TRP D   9     -10.689   1.825  -3.299  1.00  1.00           C
ATOM    831  CE3 TRP D   9      -9.581   2.477  -5.334  1.00  1.00           C
ATOM    832  CZ2 TRP D   9     -11.772   1.347  -3.980  1.00  1.00           C
ATOM    833  CZ3 TRP D   9     -10.680   2.010  -6.019  1.00  1.00           C
ATOM    834  CH2 TRP D   9     -11.753   1.454  -5.355  1.00  1.00           C
ATOM    835  C   TRP D   9      -8.026   5.627  -3.740  1.00  1.00           C
ATOM    836  O   TRP D   9      -9.162   5.738  -3.282  1.00  1.00           O
ATOM    837  N   THR D  10      -7.605   6.253  -4.842  1.00  1.00           N
ATOM    838  CA  THR D  10      -8.525   7.110  -5.479  1.00  1.00           C
ATOM    839  CB  THR D  10      -8.188   8.563  -5.316  1.00  1.00           C
ATOM    840  OG1 THR D  10      -8.157   8.913  -3.941  1.00  1.00           O
ATOM    841  CG2 THR D  10      -9.244   9.400  -6.056  1.00  1.00           C
ATOM    842  C   THR D  10      -8.519   6.840  -6.924  1.00  1.00           C
ATOM    843  O   THR D  10      -7.484   6.589  -7.540  1.00  1.00           O
ATOM    844  N   GLU D  11      -9.729   6.861  -7.491  1.00  1.00           N
ATOM    845  CA  GLU D  11      -9.821   6.772  -8.897  1.00  1.00           C
ATOM    846  CB  GLU D  11     -10.776   5.671  -9.392  1.00  1.00           C
ATOM    847  CG  GLU D  11     -10.339   4.252  -9.028  1.00  1.00           C
ATOM    848  CD  GLU D  11     -11.377   3.288  -9.583  1.00  1.00           C
ATOM    849  OE1 GLU D  11     -12.214   3.727 -10.415  1.00  1.00           O
ATOM    850  OE2 GLU D  11     -11.340   2.094  -9.179  1.00  1.00           O
ATOM    851  C   GLU D  11     -10.465   8.063  -9.277  1.00  1.00           C
ATOM    852  O   GLU D  11     -11.639   8.272  -8.982  1.00  1.00           O
ATOM    853  N   TYR D  12      -9.727   8.983  -9.927  1.00  1.00           N
ATOM    854  CA  TYR D  12     -10.392  10.220 -10.205  1.00  1.00           C
ATOM    855  CB  TYR D  12      -9.615  11.433  -9.659  1.00  1.00           C
ATOM    856  CG  TYR D  12     -10.443  12.674  -9.749  1.00  1.00           C
ATOM    857  CD1 TYR D  12     -10.586  13.361 -10.933  1.00  1.00           C
ATOM    858  CD2 TYR D  12     -11.059  13.167  -8.623  1.00  1.00           C
ATOM    859  CE1 TYR D  12     -11.344  14.504 -10.992  1.00  1.00           C
ATOM    860  CE2 TYR D  12     -11.818  14.311  -8.671  1.00  1.00           C
ATOM    861  CZ  TYR D  12     -11.962  14.980  -9.860  1.00  1.00           C
ATOM    862  OH  TYR D  12     -12.740  16.155  -9.918  1.00  1.00           O
ATOM    863  C   TYR D  12     -10.481  10.377 -11.655  1.00  1.00           C
ATOM    864  O   TYR D  12      -9.681  11.123 -12.222  1.00  1.00           O
ATOM    865  N   LYS D  13     -11.438   9.697 -12.311  1.00  1.00           N
ATOM    866  CA  LYS D  13     -11.437  10.114 -13.658  1.00  1.00           C
ATOM    867  CB  LYS D  13     -10.203   9.744 -14.505  1.00  1.00           C
ATOM    868  CG  LYS D  13      -9.919  10.894 -15.486  1.00  1.00           C
ATOM    869  CD  LYS D  13      -9.615  12.228 -14.802  1.00  1.00           C
ATOM    870  CE  LYS D  13      -9.442  13.388 -15.786  1.00  1.00           C
ATOM    871  NZ  LYS D  13      -9.496  14.676 -15.062  1.00  1.00           N
ATOM    872  C   LYS D  13     -12.678   9.838 -14.410  1.00  1.00           C
ATOM    873  O   LYS D  13     -13.724   9.448 -13.879  1.00  1.00           O
ATOM    874  N   THR D  14     -12.520  10.076 -15.712  1.00  1.00           N
ATOM    875  CA  THR D  14     -13.468  10.211 -16.730  1.00  1.00           C
ATOM    876  CB  THR D  14     -13.119  11.355 -17.658  1.00  1.00           C
ATOM    877  OG1 THR D  14     -14.214  11.697 -18.493  1.00  1.00           O
ATOM    878  CG2 THR D  14     -11.857  11.026 -18.481  1.00  1.00           C
ATOM    879  C   THR D  14     -13.765   8.960 -17.458  1.00  1.00           C
ATOM    880  O   THR D  14     -13.947   7.920 -16.829  1.00  1.00           O
ATOM    881  N   ALA D  15     -13.879   9.096 -18.807  1.00  1.00           N
ATOM    882  CA  ALA D  15     -14.243   8.050 -19.705  1.00  1.00           C
ATOM    883  CB  ALA D  15     -13.890   8.345 -21.174  1.00  1.00           C
ATOM    884  C   ALA D  15     -13.440   6.897 -19.276  1.00  1.00           C
ATOM    885  O   ALA D  15     -12.225   6.850 -19.457  1.00  1.00           O
ATOM    886  N   ASP D  16     -14.138   5.929 -18.667  1.00  1.00           N
ATOM    887  CA  ASP D  16     -13.388   4.916 -18.027  1.00  1.00           C
ATOM    888  CB  ASP D  16     -13.583   4.913 -16.501  1.00  1.00           C
ATOM    889  CG  ASP D  16     -12.516   4.016 -15.905  1.00  1.00           C
ATOM    890  OD1 ASP D  16     -11.727   3.445 -16.702  1.00  1.00           O
ATOM    891  OD2 ASP D  16     -12.474   3.886 -14.652  1.00  1.00           O
ATOM    892  C   ASP D  16     -13.785   3.587 -18.519  1.00  1.00           C
ATOM    893  O   ASP D  16     -14.911   3.136 -18.320  1.00  1.00           O
ATOM    894  N   GLY D  17     -12.863   2.920 -19.211  1.00  1.00           N
ATOM    895  CA  GLY D  17     -13.232   1.602 -19.571  1.00  1.00           C
ATOM    896  C   GLY D  17     -13.329   0.829 -18.300  1.00  1.00           C
ATOM    897  O   GLY D  17     -14.297   0.099 -18.097  1.00  1.00           O
ATOM    898  N   LYS D  18     -12.346   0.988 -17.375  1.00  1.00           N
ATOM    899  CA  LYS D  18     -12.465   0.094 -16.263  1.00  1.00           C
ATOM    900  CB  LYS D  18     -12.040  -1.356 -16.578  1.00  1.00           C
ATOM    901  CG  LYS D  18     -12.898  -2.183 -17.535  1.00  1.00           C
ATOM    902  CD  LYS D  18     -12.209  -3.501 -17.907  1.00  1.00           C
ATOM    903  CE  LYS D  18     -13.078  -4.486 -18.689  1.00  1.00           C
ATOM    904  NZ  LYS D  18     -12.298  -5.715 -18.962  1.00  1.00           N
ATOM    905  C   LYS D  18     -11.604   0.365 -15.106  1.00  1.00           C
ATOM    906  O   LYS D  18     -11.029   1.425 -14.919  1.00  1.00           O
ATOM    907  N   THR D  19     -11.590  -0.706 -14.282  1.00  1.00           N
ATOM    908  CA  THR D  19     -10.806  -0.807 -13.104  1.00  1.00           C
ATOM    909  CB  THR D  19     -11.446  -0.140 -11.931  1.00  1.00           C
ATOM    910  OG1 THR D  19     -12.662  -0.800 -11.627  1.00  1.00           O
ATOM    911  CG2 THR D  19     -11.722   1.333 -12.272  1.00  1.00           C
ATOM    912  C   THR D  19     -10.695  -2.242 -12.723  1.00  1.00           C
ATOM    913  O   THR D  19     -11.372  -3.105 -13.277  1.00  1.00           O
ATOM    914  N   PHE D  20      -9.785  -2.516 -11.772  1.00  1.00           N
ATOM    915  CA  PHE D  20      -9.664  -3.813 -11.181  1.00  1.00           C
ATOM    916  CB  PHE D  20      -8.860  -4.814 -12.027  1.00  1.00           C
ATOM    917  CG  PHE D  20      -9.025  -6.154 -11.394  1.00  1.00           C
ATOM    918  CD1 PHE D  20     -10.189  -6.862 -11.581  1.00  1.00           C
ATOM    919  CD2 PHE D  20      -8.028  -6.710 -10.626  1.00  1.00           C
ATOM    920  CE1 PHE D  20     -10.363  -8.101 -11.009  1.00  1.00           C
ATOM    921  CE2 PHE D  20      -8.195  -7.949 -10.052  1.00  1.00           C
ATOM    922  CZ  PHE D  20      -9.363  -8.647 -10.241  1.00  1.00           C
ATOM    923  C   PHE D  20      -8.917  -3.579  -9.930  1.00  1.00           C
ATOM    924  O   PHE D  20      -8.039  -2.709  -9.893  1.00  1.00           O
ATOM    925  N   TYR D  21      -9.221  -4.298  -8.837  1.00  1.00           N
ATOM    926  CA  TYR D  21      -8.440  -3.848  -7.740  1.00  1.00           C
ATOM    927  CB  TYR D  21      -9.007  -2.529  -7.170  1.00  1.00           C
ATOM    928  CG  TYR D  21      -8.209  -2.028  -6.014  1.00  1.00           C
ATOM    929  CD1 TYR D  21      -7.106  -1.224  -6.213  1.00  1.00           C
ATOM    930  CD2 TYR D  21      -8.573  -2.343  -4.727  1.00  1.00           C
ATOM    931  CE1 TYR D  21      -6.382  -0.749  -5.144  1.00  1.00           C
ATOM    932  CE2 TYR D  21      -7.852  -1.873  -3.655  1.00  1.00           C
ATOM    933  CZ  TYR D  21      -6.754  -1.077  -3.862  1.00  1.00           C
ATOM    934  OH  TYR D  21      -6.017  -0.595  -2.757  1.00  1.00           O
ATOM    935  C   TYR D  21      -8.362  -4.834  -6.617  1.00  1.00           C
ATOM    936  O   TYR D  21      -9.228  -5.697  -6.459  1.00  1.00           O
ATOM    937  N   TYR D  22      -7.280  -4.723  -5.819  1.00  1.00           N
ATOM    938  CA  TYR D  22      -7.130  -5.479  -4.606  1.00  1.00           C
ATOM    939  CB  TYR D  22      -6.387  -6.819  -4.763  1.00  1.00           C
ATOM    940  CG  TYR D  22      -7.312  -7.826  -5.357  1.00  1.00           C
ATOM    941  CD1 TYR D  22      -7.555  -7.867  -6.710  1.00  1.00           C
ATOM    942  CD2 TYR D  22      -7.934  -8.741  -4.539  1.00  1.00           C
ATOM    943  CE1 TYR D  22      -8.408  -8.811  -7.233  1.00  1.00           C
ATOM    944  CE2 TYR D  22      -8.788  -9.685  -5.056  1.00  1.00           C
ATOM    945  CZ  TYR D  22      -9.030  -9.716  -6.406  1.00  1.00           C
ATOM    946  OH  TYR D  22      -9.907 -10.683  -6.946  1.00  1.00           O
ATOM    947  C   TYR D  22      -6.323  -4.660  -3.604  1.00  1.00           C
ATOM    948  O   TYR D  22      -5.171  -4.323  -3.875  1.00  1.00           O
ATOM    949  N   ASN D  23      -6.908  -4.313  -2.426  1.00  1.00           N
ATOM    950  CA  ASN D  23      -6.276  -3.513  -1.384  1.00  1.00           C
ATOM    951  CB  ASN D  23      -7.309  -3.013  -0.357  1.00  1.00           C
ATOM    952  CG  ASN D  23      -6.693  -1.879   0.447  1.00  1.00           C
ATOM    953  OD1 ASN D  23      -6.020  -1.010  -0.105  1.00  1.00           O
ATOM    954  ND2 ASN D  23      -6.929  -1.882   1.786  1.00  1.00           N
ATOM    955  C   ASN D  23      -5.219  -4.241  -0.617  1.00  1.00           C
ATOM    956  O   ASN D  23      -4.077  -3.795  -0.527  1.00  1.00           O
ATOM    957  N   ASN D  24      -5.595  -5.400  -0.053  1.00  1.00           N
ATOM    958  CA  ASN D  24      -4.723  -6.228   0.732  1.00  1.00           C
ATOM    959  CB  ASN D  24      -3.767  -7.080  -0.118  1.00  1.00           C
ATOM    960  CG  ASN D  24      -4.581  -8.179  -0.783  1.00  1.00           C
ATOM    961  OD1 ASN D  24      -4.853  -9.217  -0.181  1.00  1.00           O
ATOM    962  ND2 ASN D  24      -4.992  -7.945  -2.057  1.00  1.00           N
ATOM    963  C   ASN D  24      -3.903  -5.473   1.765  1.00  1.00           C
ATOM    964  O   ASN D  24      -2.686  -5.381   1.623  1.00  1.00           O
ATOM    965  N   ARG D  25      -4.525  -4.911   2.835  1.00  1.00           N
ATOM    966  CA  ARG D  25      -3.758  -4.289   3.903  1.00  1.00           C
ATOM    967  CB  ARG D  25      -4.427  -3.042   4.509  1.00  1.00           C
ATOM    968  CG  ARG D  25      -4.614  -1.886   3.529  1.00  1.00           C
ATOM    969  CD  ARG D  25      -5.092  -0.596   4.197  1.00  1.00           C
ATOM    970  NE  ARG D  25      -6.342  -0.897   4.947  1.00  1.00           N
ATOM    971  CZ  ARG D  25      -6.269  -1.209   6.274  1.00  1.00           C
ATOM    972  NH1 ARG D  25      -5.059  -1.263   6.896  1.00  1.00           N
ATOM    973  NH2 ARG D  25      -7.412  -1.448   6.982  1.00  1.00           N
ATOM    974  C   ARG D  25      -3.685  -5.284   4.993  1.00  1.00           C
ATOM    975  O   ARG D  25      -4.680  -5.568   5.657  1.00  1.00           O
ATOM    976  N   THR D  26      -2.495  -5.860   5.203  1.00  1.00           N
ATOM    977  CA  THR D  26      -2.448  -6.759   6.298  1.00  1.00           C
ATOM    978  CB  THR D  26      -1.945  -8.146   5.976  1.00  1.00           C
ATOM    979  OG1 THR D  26      -2.219  -9.025   7.056  1.00  1.00           O
ATOM    980  CG2 THR D  26      -0.434  -8.116   5.710  1.00  1.00           C
ATOM    981  C   THR D  26      -1.567  -6.130   7.329  1.00  1.00           C
ATOM    982  O   THR D  26      -0.436  -5.730   7.054  1.00  1.00           O
ATOM    983  N   LEU D  27      -2.104  -5.967   8.549  1.00  1.00           N
ATOM    984  CA  LEU D  27      -1.332  -5.444   9.631  1.00  1.00           C
ATOM    985  CB  LEU D  27      -2.018  -4.289  10.375  1.00  1.00           C
ATOM    986  CG  LEU D  27      -2.231  -3.051   9.484  1.00  1.00           C
ATOM    987  CD1 LEU D  27      -2.884  -1.895  10.259  1.00  1.00           C
ATOM    988  CD2 LEU D  27      -0.924  -2.648   8.784  1.00  1.00           C
ATOM    989  C   LEU D  27      -1.214  -6.578  10.547  1.00  1.00           C
ATOM    990  O   LEU D  27      -2.114  -7.412  10.627  1.00  1.00           O
ATOM    991  N   GLU D  28      -0.061  -6.683  11.209  1.00  1.00           N
ATOM    992  CA  GLU D  28       0.052  -7.764  12.114  1.00  1.00           C
ATOM    993  CB  GLU D  28       0.704  -8.991  11.455  1.00  1.00           C
ATOM    994  CG  GLU D  28       0.846 -10.205  12.368  1.00  1.00           C
ATOM    995  CD  GLU D  28       1.498 -11.290  11.527  1.00  1.00           C
ATOM    996  OE1 GLU D  28       1.584 -11.098  10.287  1.00  1.00           O
ATOM    997  OE2 GLU D  28       1.918 -12.325  12.112  1.00  1.00           O
ATOM    998  C   GLU D  28       0.925  -7.314  13.207  1.00  1.00           C
ATOM    999  O   GLU D  28       2.006  -6.772  12.979  1.00  1.00           O
ATOM   1000  N   SER D  29       0.469  -7.514  14.446  1.00  1.00           N
ATOM   1001  CA  SER D  29       1.334  -7.056  15.462  1.00  1.00           C
ATOM   1002  CB  SER D  29       0.951  -5.678  16.024  1.00  1.00           C
ATOM   1003  OG  SER D  29       1.108  -4.691  15.017  1.00  1.00           O
ATOM   1004  C   SER D  29       1.303  -8.010  16.576  1.00  1.00           C
ATOM   1005  O   SER D  29       0.248  -8.379  17.087  1.00  1.00           O
ATOM   1006  N   THR D  30       2.501  -8.451  16.960  1.00  1.00           N
ATOM   1007  CA  THR D  30       2.577  -9.256  18.119  1.00  1.00           C
ATOM   1008  CB  THR D  30       3.159 -10.620  17.880  1.00  1.00           C
ATOM   1009  OG1 THR D  30       4.502 -10.519  17.434  1.00  1.00           O
ATOM   1010  CG2 THR D  30       2.308 -11.328  16.814  1.00  1.00           C
ATOM   1011  C   THR D  30       3.489  -8.488  19.007  1.00  1.00           C
ATOM   1012  O   THR D  30       4.649  -8.259  18.668  1.00  1.00           O
ATOM   1013  N   TRP D  31       2.987  -8.029  20.166  1.00  1.00           N
ATOM   1014  CA  TRP D  31       3.854  -7.230  20.973  1.00  1.00           C
ATOM   1015  CB  TRP D  31       3.116  -6.256  21.915  1.00  1.00           C
ATOM   1016  CG  TRP D  31       4.015  -5.385  22.760  1.00  1.00           C
ATOM   1017  CD2 TRP D  31       4.319  -5.602  24.152  1.00  1.00           C
ATOM   1018  CD1 TRP D  31       4.678  -4.248  22.398  1.00  1.00           C
ATOM   1019  NE1 TRP D  31       5.374  -3.744  23.468  1.00  1.00           N
ATOM   1020  CE2 TRP D  31       5.158  -4.564  24.556  1.00  1.00           C
ATOM   1021  CE3 TRP D  31       3.924  -6.580  25.019  1.00  1.00           C
ATOM   1022  CZ2 TRP D  31       5.627  -4.492  25.839  1.00  1.00           C
ATOM   1023  CZ3 TRP D  31       4.396  -6.501  26.313  1.00  1.00           C
ATOM   1024  CH2 TRP D  31       5.229  -5.477  26.714  1.00  1.00           C
ATOM   1025  C   TRP D  31       4.690  -8.186  21.816  1.00  1.00           C
ATOM   1026  O   TRP D  31       4.540  -9.421  21.624  1.00  1.00           O
ATOM   1027  OXT TRP D  31       5.495  -7.697  22.652  1.00  1.00           O
TER    1028      TRP D  31 
ATOM   1029  N   MET E   1      -0.989   0.026  21.748  1.00  1.00           N
ATOM   1030  CA  MET E   1      -1.773  -0.904  20.904  1.00  1.00           C
ATOM   1031  CB  MET E   1      -2.591  -1.878  21.775  1.00  1.00           C
ATOM   1032  CG  MET E   1      -3.715  -1.204  22.565  1.00  1.00           C
ATOM   1033  SD  MET E   1      -4.711  -2.326  23.593  1.00  1.00           S
ATOM   1034  CE  MET E   1      -5.903  -1.041  24.069  1.00  1.00           C
ATOM   1035  C   MET E   1      -2.717  -0.146  20.053  1.00  1.00           C
ATOM   1036  O   MET E   1      -3.708  -0.692  19.569  1.00  1.00           O
ATOM   1037  N   GLY E   2      -2.430   1.152  19.850  1.00  1.00           N
ATOM   1038  CA  GLY E   2      -3.301   1.897  19.007  1.00  1.00           C
ATOM   1039  C   GLY E   2      -3.201   1.261  17.674  1.00  1.00           C
ATOM   1040  O   GLY E   2      -2.114   1.133  17.115  1.00  1.00           O
ATOM   1041  N   ALA E   3      -4.350   0.839  17.123  1.00  1.00           N
ATOM   1042  CA  ALA E   3      -4.293   0.228  15.836  1.00  1.00           C
ATOM   1043  CB  ALA E   3      -4.814  -1.220  15.816  1.00  1.00           C
ATOM   1044  C   ALA E   3      -5.157   1.033  14.946  1.00  1.00           C
ATOM   1045  O   ALA E   3      -6.281   1.382  15.301  1.00  1.00           O
ATOM   1046  N   THR E   4      -4.646   1.367  13.752  1.00  1.00           N
ATOM   1047  CA  THR E   4      -5.491   2.146  12.918  1.00  1.00           C
ATOM   1048  CB  THR E   4      -5.072   3.582  12.790  1.00  1.00           C
ATOM   1049  OG1 THR E   4      -6.086   4.332  12.136  1.00  1.00           O
ATOM   1050  CG2 THR E   4      -3.758   3.651  11.995  1.00  1.00           C
ATOM   1051  C   THR E   4      -5.507   1.556  11.576  1.00  1.00           C
ATOM   1052  O   THR E   4      -4.510   1.026  11.091  1.00  1.00           O
ATOM   1053  N   ALA E   5      -6.681   1.628  10.943  1.00  1.00           N
ATOM   1054  CA  ALA E   5      -6.729   1.070   9.650  1.00  1.00           C
ATOM   1055  CB  ALA E   5      -7.435  -0.295   9.610  1.00  1.00           C
ATOM   1056  C   ALA E   5      -7.469   1.991   8.785  1.00  1.00           C
ATOM   1057  O   ALA E   5      -8.403   2.667   9.213  1.00  1.00           O
ATOM   1058  N   VAL E   6      -7.040   2.060   7.523  1.00  1.00           N
ATOM   1059  CA  VAL E   6      -7.788   2.950   6.730  1.00  1.00           C
ATOM   1060  CB  VAL E   6      -7.205   4.332   6.649  1.00  1.00           C
ATOM   1061  CG1 VAL E   6      -5.855   4.256   5.918  1.00  1.00           C
ATOM   1062  CG2 VAL E   6      -8.226   5.249   5.952  1.00  1.00           C
ATOM   1063  C   VAL E   6      -7.872   2.450   5.354  1.00  1.00           C
ATOM   1064  O   VAL E   6      -6.929   1.883   4.802  1.00  1.00           O
ATOM   1065  N   SER E   7      -9.064   2.633   4.783  1.00  1.00           N
ATOM   1066  CA  SER E   7      -9.217   2.355   3.408  1.00  1.00           C
ATOM   1067  CB  SER E   7      -9.972   1.047   3.119  1.00  1.00           C
ATOM   1068  OG  SER E   7      -9.246  -0.064   3.625  1.00  1.00           O
ATOM   1069  C   SER E   7     -10.069   3.462   2.899  1.00  1.00           C
ATOM   1070  O   SER E   7     -11.295   3.401   2.983  1.00  1.00           O
ATOM   1071  N   GLU E   8      -9.441   4.515   2.351  1.00  1.00           N
ATOM   1072  CA  GLU E   8     -10.257   5.568   1.838  1.00  1.00           C
ATOM   1073  CB  GLU E   8      -9.582   6.951   1.842  1.00  1.00           C
ATOM   1074  CG  GLU E   8      -9.391   7.518   3.251  1.00  1.00           C
ATOM   1075  CD  GLU E   8     -10.765   7.638   3.902  1.00  1.00           C
ATOM   1076  OE1 GLU E   8     -11.420   6.581   4.106  1.00  1.00           O
ATOM   1077  OE2 GLU E   8     -11.179   8.788   4.205  1.00  1.00           O
ATOM   1078  C   GLU E   8     -10.552   5.176   0.444  1.00  1.00           C
ATOM   1079  O   GLU E   8      -9.650   4.831  -0.319  1.00  1.00           O
ATOM   1080  N   TRP E   9     -11.843   5.178   0.079  1.00  1.00           N
ATOM   1081  CA  TRP E   9     -12.137   4.761  -1.250  1.00  1.00           C
ATOM   1082  CB  TRP E   9     -12.941   3.450  -1.313  1.00  1.00           C
ATOM   1083  CG  TRP E   9     -14.266   3.489  -0.583  1.00  1.00           C
ATOM   1084  CD2 TRP E   9     -15.526   3.814  -1.192  1.00  1.00           C
ATOM   1085  CD1 TRP E   9     -14.532   3.212   0.725  1.00  1.00           C
ATOM   1086  NE1 TRP E   9     -15.878   3.345   0.971  1.00  1.00           N
ATOM   1087  CE2 TRP E   9     -16.502   3.715  -0.201  1.00  1.00           C
ATOM   1088  CE3 TRP E   9     -15.846   4.165  -2.471  1.00  1.00           C
ATOM   1089  CZ2 TRP E   9     -17.818   3.963  -0.477  1.00  1.00           C
ATOM   1090  CZ3 TRP E   9     -17.172   4.419  -2.745  1.00  1.00           C
ATOM   1091  CH2 TRP E   9     -18.139   4.322  -1.768  1.00  1.00           C
ATOM   1092  C   TRP E   9     -12.938   5.804  -1.917  1.00  1.00           C
ATOM   1093  O   TRP E   9     -13.939   6.284  -1.387  1.00  1.00           O
ATOM   1094  N   THR E  10     -12.483   6.195  -3.113  1.00  1.00           N
ATOM   1095  CA  THR E  10     -13.253   7.131  -3.851  1.00  1.00           C
ATOM   1096  CB  THR E  10     -12.674   8.516  -3.885  1.00  1.00           C
ATOM   1097  OG1 THR E  10     -11.433   8.513  -4.574  1.00  1.00           O
ATOM   1098  CG2 THR E  10     -12.480   9.004  -2.441  1.00  1.00           C
ATOM   1099  C   THR E  10     -13.261   6.653  -5.258  1.00  1.00           C
ATOM   1100  O   THR E  10     -12.228   6.262  -5.800  1.00  1.00           O
ATOM   1101  N   GLU E  11     -14.453   6.641  -5.872  1.00  1.00           N
ATOM   1102  CA  GLU E  11     -14.556   6.302  -7.256  1.00  1.00           C
ATOM   1103  CB  GLU E  11     -15.478   5.100  -7.510  1.00  1.00           C
ATOM   1104  CG  GLU E  11     -14.956   3.793  -6.909  1.00  1.00           C
ATOM   1105  CD  GLU E  11     -16.057   2.748  -7.039  1.00  1.00           C
ATOM   1106  OE1 GLU E  11     -17.123   3.082  -7.621  1.00  1.00           O
ATOM   1107  OE2 GLU E  11     -15.848   1.605  -6.552  1.00  1.00           O
ATOM   1108  C   GLU E  11     -15.219   7.492  -7.845  1.00  1.00           C
ATOM   1109  O   GLU E  11     -16.415   7.701  -7.647  1.00  1.00           O
ATOM   1110  N   TYR E  12     -14.463   8.323  -8.581  1.00  1.00           N
ATOM   1111  CA  TYR E  12     -15.120   9.461  -9.135  1.00  1.00           C
ATOM   1112  CB  TYR E  12     -14.308  10.767  -9.095  1.00  1.00           C
ATOM   1113  CG  TYR E  12     -15.304  11.853  -9.312  1.00  1.00           C
ATOM   1114  CD1 TYR E  12     -16.135  12.216  -8.278  1.00  1.00           C
ATOM   1115  CD2 TYR E  12     -15.412  12.508 -10.518  1.00  1.00           C
ATOM   1116  CE1 TYR E  12     -17.071  13.208  -8.441  1.00  1.00           C
ATOM   1117  CE2 TYR E  12     -16.347  13.504 -10.686  1.00  1.00           C
ATOM   1118  CZ  TYR E  12     -17.175  13.857  -9.647  1.00  1.00           C
ATOM   1119  OH  TYR E  12     -18.134  14.877  -9.818  1.00  1.00           O
ATOM   1120  C   TYR E  12     -15.348   9.077 -10.540  1.00  1.00           C
ATOM   1121  O   TYR E  12     -14.463   8.529 -11.196  1.00  1.00           O
ATOM   1122  N   LYS E  13     -16.558   9.324 -11.052  1.00  1.00           N
ATOM   1123  CA  LYS E  13     -16.746   8.714 -12.316  1.00  1.00           C
ATOM   1124  CB  LYS E  13     -17.818   7.619 -12.294  1.00  1.00           C
ATOM   1125  CG  LYS E  13     -17.638   6.600 -13.416  1.00  1.00           C
ATOM   1126  CD  LYS E  13     -16.404   5.724 -13.192  1.00  1.00           C
ATOM   1127  CE  LYS E  13     -16.301   4.532 -14.141  1.00  1.00           C
ATOM   1128  NZ  LYS E  13     -15.144   3.687 -13.765  1.00  1.00           N
ATOM   1129  C   LYS E  13     -17.180   9.690 -13.336  1.00  1.00           C
ATOM   1130  O   LYS E  13     -17.426  10.864 -13.062  1.00  1.00           O
ATOM   1131  N   THR E  14     -17.272   9.185 -14.580  1.00  1.00           N
ATOM   1132  CA  THR E  14     -17.664  10.017 -15.662  1.00  1.00           C
ATOM   1133  CB  THR E  14     -16.497  10.597 -16.401  1.00  1.00           C
ATOM   1134  OG1 THR E  14     -15.689  11.326 -15.486  1.00  1.00           O
ATOM   1135  CG2 THR E  14     -17.013  11.555 -17.492  1.00  1.00           C
ATOM   1136  C   THR E  14     -18.518   9.205 -16.591  1.00  1.00           C
ATOM   1137  O   THR E  14     -19.605   8.784 -16.200  1.00  1.00           O
ATOM   1138  N   ALA E  15     -18.058   8.964 -17.841  1.00  1.00           N
ATOM   1139  CA  ALA E  15     -18.929   8.324 -18.791  1.00  1.00           C
ATOM   1140  CB  ALA E  15     -18.259   8.076 -20.152  1.00  1.00           C
ATOM   1141  C   ALA E  15     -19.361   7.007 -18.266  1.00  1.00           C
ATOM   1142  O   ALA E  15     -20.562   6.829 -18.079  1.00  1.00           O
ATOM   1143  N   ASP E  16     -18.415   6.089 -17.940  1.00  1.00           N
ATOM   1144  CA  ASP E  16     -18.881   4.848 -17.389  1.00  1.00           C
ATOM   1145  CB  ASP E  16     -20.050   4.172 -18.145  1.00  1.00           C
ATOM   1146  CG  ASP E  16     -20.806   3.303 -17.145  1.00  1.00           C
ATOM   1147  OD1 ASP E  16     -20.401   3.300 -15.950  1.00  1.00           O
ATOM   1148  OD2 ASP E  16     -21.796   2.639 -17.553  1.00  1.00           O
ATOM   1149  C   ASP E  16     -17.828   3.807 -17.349  1.00  1.00           C
ATOM   1150  O   ASP E  16     -16.747   3.986 -16.794  1.00  1.00           O
ATOM   1151  N   GLY E  17     -18.191   2.661 -17.961  1.00  1.00           N
ATOM   1152  CA  GLY E  17     -17.434   1.456 -17.902  1.00  1.00           C
ATOM   1153  C   GLY E  17     -17.720   0.980 -16.525  1.00  1.00           C
ATOM   1154  O   GLY E  17     -18.725   1.377 -15.936  1.00  1.00           O
ATOM   1155  N   LYS E  18     -16.863   0.128 -15.940  1.00  1.00           N
ATOM   1156  CA  LYS E  18     -17.282  -0.254 -14.629  1.00  1.00           C
ATOM   1157  CB  LYS E  18     -18.232  -1.461 -14.605  1.00  1.00           C
ATOM   1158  CG  LYS E  18     -19.590  -1.187 -15.252  1.00  1.00           C
ATOM   1159  CD  LYS E  18     -20.455  -2.435 -15.432  1.00  1.00           C
ATOM   1160  CE  LYS E  18     -21.764  -2.153 -16.170  1.00  1.00           C
ATOM   1161  NZ  LYS E  18     -22.499  -1.064 -15.489  1.00  1.00           N
ATOM   1162  C   LYS E  18     -16.126  -0.608 -13.781  1.00  1.00           C
ATOM   1163  O   LYS E  18     -14.966  -0.436 -14.148  1.00  1.00           O
ATOM   1164  N   THR E  19     -16.462  -1.111 -12.578  1.00  1.00           N
ATOM   1165  CA  THR E  19     -15.440  -1.420 -11.645  1.00  1.00           C
ATOM   1166  CB  THR E  19     -15.391  -0.446 -10.497  1.00  1.00           C
ATOM   1167  OG1 THR E  19     -14.328  -0.764  -9.612  1.00  1.00           O
ATOM   1168  CG2 THR E  19     -16.730  -0.517  -9.741  1.00  1.00           C
ATOM   1169  C   THR E  19     -15.637  -2.750 -11.012  1.00  1.00           C
ATOM   1170  O   THR E  19     -16.754  -3.226 -10.824  1.00  1.00           O
ATOM   1171  N   PHE E  20     -14.495  -3.383 -10.686  1.00  1.00           N
ATOM   1172  CA  PHE E  20     -14.485  -4.566  -9.894  1.00  1.00           C
ATOM   1173  CB  PHE E  20     -13.765  -5.770 -10.525  1.00  1.00           C
ATOM   1174  CG  PHE E  20     -14.491  -6.235 -11.737  1.00  1.00           C
ATOM   1175  CD1 PHE E  20     -15.470  -7.195 -11.638  1.00  1.00           C
ATOM   1176  CD2 PHE E  20     -14.187  -5.721 -12.977  1.00  1.00           C
ATOM   1177  CE1 PHE E  20     -16.139  -7.631 -12.758  1.00  1.00           C
ATOM   1178  CE2 PHE E  20     -14.852  -6.151 -14.101  1.00  1.00           C
ATOM   1179  CZ  PHE E  20     -15.828  -7.111 -13.991  1.00  1.00           C
ATOM   1180  C   PHE E  20     -13.620  -4.195  -8.750  1.00  1.00           C
ATOM   1181  O   PHE E  20     -12.445  -3.899  -8.947  1.00  1.00           O
ATOM   1182  N   TYR E  21     -14.152  -4.179  -7.518  1.00  1.00           N
ATOM   1183  CA  TYR E  21     -13.196  -3.777  -6.547  1.00  1.00           C
ATOM   1184  CB  TYR E  21     -13.282  -2.297  -6.114  1.00  1.00           C
ATOM   1185  CG  TYR E  21     -14.524  -2.054  -5.327  1.00  1.00           C
ATOM   1186  CD1 TYR E  21     -14.573  -2.328  -3.978  1.00  1.00           C
ATOM   1187  CD2 TYR E  21     -15.638  -1.522  -5.934  1.00  1.00           C
ATOM   1188  CE1 TYR E  21     -15.722  -2.098  -3.256  1.00  1.00           C
ATOM   1189  CE2 TYR E  21     -16.790  -1.289  -5.217  1.00  1.00           C
ATOM   1190  CZ  TYR E  21     -16.831  -1.572  -3.874  1.00  1.00           C
ATOM   1191  OH  TYR E  21     -18.010  -1.332  -3.136  1.00  1.00           O
ATOM   1192  C   TYR E  21     -13.284  -4.608  -5.326  1.00  1.00           C
ATOM   1193  O   TYR E  21     -14.351  -5.083  -4.937  1.00  1.00           O
ATOM   1194  N   TYR E  22     -12.118  -4.811  -4.695  1.00  1.00           N
ATOM   1195  CA  TYR E  22     -12.089  -5.559  -3.484  1.00  1.00           C
ATOM   1196  CB  TYR E  22     -11.390  -6.918  -3.684  1.00  1.00           C
ATOM   1197  CG  TYR E  22     -11.579  -7.784  -2.488  1.00  1.00           C
ATOM   1198  CD1 TYR E  22     -12.727  -8.526  -2.330  1.00  1.00           C
ATOM   1199  CD2 TYR E  22     -10.596  -7.865  -1.530  1.00  1.00           C
ATOM   1200  CE1 TYR E  22     -12.894  -9.333  -1.230  1.00  1.00           C
ATOM   1201  CE2 TYR E  22     -10.758  -8.669  -0.427  1.00  1.00           C
ATOM   1202  CZ  TYR E  22     -11.909  -9.402  -0.274  1.00  1.00           C
ATOM   1203  OH  TYR E  22     -12.072 -10.226   0.860  1.00  1.00           O
ATOM   1204  C   TYR E  22     -11.300  -4.735  -2.504  1.00  1.00           C
ATOM   1205  O   TYR E  22     -10.174  -4.332  -2.793  1.00  1.00           O
ATOM   1206  N   ASN E  23     -11.882  -4.437  -1.320  1.00  1.00           N
ATOM   1207  CA  ASN E  23     -11.208  -3.663  -0.305  1.00  1.00           C
ATOM   1208  CB  ASN E  23     -12.080  -2.495   0.193  1.00  1.00           C
ATOM   1209  CG  ASN E  23     -11.245  -1.561   1.053  1.00  1.00           C
ATOM   1210  OD1 ASN E  23     -11.484  -1.415   2.251  1.00  1.00           O
ATOM   1211  ND2 ASN E  23     -10.232  -0.909   0.425  1.00  1.00           N
ATOM   1212  C   ASN E  23     -11.026  -4.587   0.834  1.00  1.00           C
ATOM   1213  O   ASN E  23     -11.953  -4.822   1.606  1.00  1.00           O
ATOM   1214  N   ASN E  24      -9.816  -5.144   0.970  1.00  1.00           N
ATOM   1215  CA  ASN E  24      -9.638  -6.043   2.059  1.00  1.00           C
ATOM   1216  CB  ASN E  24      -8.839  -7.303   1.681  1.00  1.00           C
ATOM   1217  CG  ASN E  24      -8.888  -8.249   2.869  1.00  1.00           C
ATOM   1218  OD1 ASN E  24      -9.334  -7.875   3.953  1.00  1.00           O
ATOM   1219  ND2 ASN E  24      -8.413  -9.507   2.671  1.00  1.00           N
ATOM   1220  C   ASN E  24      -8.844  -5.306   3.096  1.00  1.00           C
ATOM   1221  O   ASN E  24      -7.642  -5.100   2.934  1.00  1.00           O
ATOM   1222  N   ARG E  25      -9.498  -4.874   4.194  1.00  1.00           N
ATOM   1223  CA  ARG E  25      -8.783  -4.188   5.236  1.00  1.00           C
ATOM   1224  CB  ARG E  25      -9.531  -2.941   5.761  1.00  1.00           C
ATOM   1225  CG  ARG E  25     -10.934  -3.212   6.320  1.00  1.00           C
ATOM   1226  CD  ARG E  25     -12.075  -3.050   5.309  1.00  1.00           C
ATOM   1227  NE  ARG E  25     -13.348  -3.362   6.025  1.00  1.00           N
ATOM   1228  CZ  ARG E  25     -14.553  -3.035   5.477  1.00  1.00           C
ATOM   1229  NH1 ARG E  25     -14.612  -2.400   4.270  1.00  1.00           N
ATOM   1230  NH2 ARG E  25     -15.712  -3.343   6.136  1.00  1.00           N
ATOM   1231  C   ARG E  25      -8.644  -5.167   6.340  1.00  1.00           C
ATOM   1232  O   ARG E  25      -9.600  -5.485   7.046  1.00  1.00           O
ATOM   1233  N   THR E  26      -7.431  -5.704   6.507  1.00  1.00           N
ATOM   1234  CA  THR E  26      -7.318  -6.629   7.577  1.00  1.00           C
ATOM   1235  CB  THR E  26      -6.680  -7.929   7.197  1.00  1.00           C
ATOM   1236  OG1 THR E  26      -7.426  -8.550   6.162  1.00  1.00           O
ATOM   1237  CG2 THR E  26      -6.647  -8.835   8.442  1.00  1.00           C
ATOM   1238  C   THR E  26      -6.462  -5.986   8.614  1.00  1.00           C
ATOM   1239  O   THR E  26      -5.237  -5.952   8.491  1.00  1.00           O
ATOM   1240  N   LEU E  27      -7.097  -5.432   9.662  1.00  1.00           N
ATOM   1241  CA  LEU E  27      -6.342  -4.866  10.736  1.00  1.00           C
ATOM   1242  CB  LEU E  27      -7.062  -3.725  11.489  1.00  1.00           C
ATOM   1243  CG  LEU E  27      -8.410  -4.083  12.156  1.00  1.00           C
ATOM   1244  CD1 LEU E  27      -9.432  -4.599  11.131  1.00  1.00           C
ATOM   1245  CD2 LEU E  27      -8.235  -4.994  13.382  1.00  1.00           C
ATOM   1246  C   LEU E  27      -6.072  -5.992  11.650  1.00  1.00           C
ATOM   1247  O   LEU E  27      -6.734  -7.028  11.593  1.00  1.00           O
ATOM   1248  N   GLU E  28      -5.049  -5.830  12.492  1.00  1.00           N
ATOM   1249  CA  GLU E  28      -4.701  -6.902  13.355  1.00  1.00           C
ATOM   1250  CB  GLU E  28      -3.332  -7.517  13.067  1.00  1.00           C
ATOM   1251  CG  GLU E  28      -2.175  -6.790  13.785  1.00  1.00           C
ATOM   1252  CD  GLU E  28      -1.871  -5.378  13.263  1.00  1.00           C
ATOM   1253  OE1 GLU E  28      -2.811  -4.589  12.987  1.00  1.00           O
ATOM   1254  OE2 GLU E  28      -0.657  -5.059  13.168  1.00  1.00           O
ATOM   1255  C   GLU E  28      -4.445  -6.303  14.671  1.00  1.00           C
ATOM   1256  O   GLU E  28      -4.456  -5.084  14.848  1.00  1.00           O
ATOM   1257  N   SER E  29      -4.257  -7.184  15.650  1.00  1.00           N
ATOM   1258  CA  SER E  29      -3.772  -6.707  16.888  1.00  1.00           C
ATOM   1259  CB  SER E  29      -4.747  -5.769  17.622  1.00  1.00           C
ATOM   1260  OG  SER E  29      -4.180  -5.335  18.849  1.00  1.00           O
ATOM   1261  C   SER E  29      -3.590  -7.918  17.727  1.00  1.00           C
ATOM   1262  O   SER E  29      -4.512  -8.712  17.910  1.00  1.00           O
ATOM   1263  N   THR E  30      -2.373  -8.105  18.249  1.00  1.00           N
ATOM   1264  CA  THR E  30      -2.156  -9.219  19.108  1.00  1.00           C
ATOM   1265  CB  THR E  30      -1.348 -10.322  18.488  1.00  1.00           C
ATOM   1266  OG1 THR E  30      -1.995 -10.812  17.324  1.00  1.00           O
ATOM   1267  CG2 THR E  30      -1.190 -11.455  19.518  1.00  1.00           C
ATOM   1268  C   THR E  30      -1.362  -8.665  20.230  1.00  1.00           C
ATOM   1269  O   THR E  30      -0.554  -7.756  20.036  1.00  1.00           O
ATOM   1270  N   TRP E  31      -1.589  -9.175  21.446  1.00  1.00           N
ATOM   1271  CA  TRP E  31      -0.824  -8.657  22.529  1.00  1.00           C
ATOM   1272  CB  TRP E  31      -1.359  -9.050  23.916  1.00  1.00           C
ATOM   1273  CG  TRP E  31      -0.492  -8.558  25.055  1.00  1.00           C
ATOM   1274  CD2 TRP E  31      -0.615  -7.273  25.679  1.00  1.00           C
ATOM   1275  CD1 TRP E  31       0.534  -9.199  25.684  1.00  1.00           C
ATOM   1276  NE1 TRP E  31       1.063  -8.389  26.663  1.00  1.00           N
ATOM   1277  CE2 TRP E  31       0.364  -7.200  26.668  1.00  1.00           C
ATOM   1278  CE3 TRP E  31      -1.470  -6.232  25.446  1.00  1.00           C
ATOM   1279  CZ2 TRP E  31       0.505  -6.084  27.445  1.00  1.00           C
ATOM   1280  CZ3 TRP E  31      -1.329  -5.110  26.230  1.00  1.00           C
ATOM   1281  CH2 TRP E  31      -0.361  -5.038  27.210  1.00  1.00           C
ATOM   1282  C   TRP E  31       0.569  -9.249  22.402  1.00  1.00           C
ATOM   1283  O   TRP E  31       0.702 -10.499  22.397  1.00  1.00           O
ATOM   1284  OXT TRP E  31       1.526  -8.439  22.312  1.00  1.00           O
TER    1285      TRP E  31 
END
