# Supplementary material for: Integrative modeling of diverse protein-peptide systems using CABS-dock
Source: PLoS Comput Biol. 2023 Jul 5;19(7):e1011275. doi: 10.1371/journal.pcbi.1011275 (PMC10351741; doi:10.1371/journal.pcbi.1011275)
Supplement: S1 File — Files in pdb format containing atomic coordinates of the structures obtained in this study: the highest-scored amyloid models and 10 examples of the docked peptide for each enzyme-substrate complex. (ZIP) [file pcbi.1011275.s006.zip › protofilament_2nnt _models/2nnt_best_top10epca.pdb]

EXPDTA    THEORETICAL MODEL, MODELLER 10.4 2023/04/05 17:16:55
ATOM      1  N   MET A   1     -11.643   1.908 -15.442  1.00  1.00           N
ATOM      2  CA  MET A   1     -12.983   2.337 -15.900  1.00  1.00           C
ATOM      3  CB  MET A   1     -12.892   2.940 -17.315  1.00  1.00           C
ATOM      4  CG  MET A   1     -12.274   2.019 -18.369  1.00  1.00           C
ATOM      5  SD  MET A   1     -12.205   2.734 -20.038  1.00  1.00           S
ATOM      6  CE  MET A   1     -11.483   1.254 -20.803  1.00  1.00           C
ATOM      7  C   MET A   1     -13.948   1.191 -15.883  1.00  1.00           C
ATOM      8  O   MET A   1     -14.859   1.148 -15.057  1.00  1.00           O
ATOM      9  N   GLY A   2     -13.757   0.213 -16.788  1.00  1.00           N
ATOM     10  CA  GLY A   2     -14.610  -0.935 -16.821  1.00  1.00           C
ATOM     11  C   GLY A   2     -14.002  -1.872 -15.845  1.00  1.00           C
ATOM     12  O   GLY A   2     -13.514  -1.428 -14.806  1.00  1.00           O
ATOM     13  N   ALA A   3     -14.042  -3.190 -16.128  1.00  1.00           N
ATOM     14  CA  ALA A   3     -13.402  -4.074 -15.206  1.00  1.00           C
ATOM     15  CB  ALA A   3     -13.451  -5.555 -15.615  1.00  1.00           C
ATOM     16  C   ALA A   3     -11.983  -3.648 -15.193  1.00  1.00           C
ATOM     17  O   ALA A   3     -11.334  -3.561 -16.236  1.00  1.00           O
ATOM     18  N   THR A   4     -11.473  -3.345 -13.992  1.00  1.00           N
ATOM     19  CA  THR A   4     -10.127  -2.890 -13.933  1.00  1.00           C
ATOM     20  CB  THR A   4      -9.922  -1.696 -13.047  1.00  1.00           C
ATOM     21  OG1 THR A   4     -10.210  -2.038 -11.701  1.00  1.00           O
ATOM     22  CG2 THR A   4     -10.852  -0.562 -13.510  1.00  1.00           C
ATOM     23  C   THR A   4      -9.354  -4.001 -13.353  1.00  1.00           C
ATOM     24  O   THR A   4      -9.740  -4.613 -12.358  1.00  1.00           O
ATOM     25  N   ALA A   5      -8.233  -4.298 -14.007  1.00  1.00           N
ATOM     26  CA  ALA A   5      -7.405  -5.349 -13.551  1.00  1.00           C
ATOM     27  CB  ALA A   5      -6.452  -5.892 -14.630  1.00  1.00           C
ATOM     28  C   ALA A   5      -6.586  -4.813 -12.466  1.00  1.00           C
ATOM     29  O   ALA A   5      -6.705  -3.656 -12.066  1.00  1.00           O
ATOM     30  N   VAL A   6      -5.728  -5.687 -11.955  1.00  1.00           N
ATOM     31  CA  VAL A   6      -4.986  -5.289 -10.828  1.00  1.00           C
ATOM     32  CB  VAL A   6      -4.920  -6.366  -9.788  1.00  1.00           C
ATOM     33  CG1 VAL A   6      -6.341  -6.862  -9.499  1.00  1.00           C
ATOM     34  CG2 VAL A   6      -3.970  -7.471 -10.282  1.00  1.00           C
ATOM     35  C   VAL A   6      -3.598  -5.151 -11.234  1.00  1.00           C
ATOM     36  O   VAL A   6      -3.204  -5.379 -12.377  1.00  1.00           O
ATOM     37  N   SER A   7      -2.827  -4.732 -10.240  1.00  1.00           N
ATOM     38  CA  SER A   7      -1.454  -4.568 -10.459  1.00  1.00           C
ATOM     39  CB  SER A   7      -0.847  -3.387  -9.681  1.00  1.00           C
ATOM     40  OG  SER A   7      -1.442  -2.166 -10.098  1.00  1.00           O
ATOM     41  C   SER A   7      -0.763  -5.760 -10.004  1.00  1.00           C
ATOM     42  O   SER A   7      -1.304  -6.864 -10.025  1.00  1.00           O
ATOM     43  N   GLU A   8       0.489  -5.571  -9.577  1.00  1.00           N
ATOM     44  CA  GLU A   8       1.046  -6.834  -9.360  1.00  1.00           C
ATOM     45  CB  GLU A   8       1.690  -7.412 -10.631  1.00  1.00           C
ATOM     46  CG  GLU A   8       0.669  -7.712 -11.733  1.00  1.00           C
ATOM     47  CD  GLU A   8       1.409  -8.222 -12.957  1.00  1.00           C
ATOM     48  OE1 GLU A   8       2.667  -8.169 -12.951  1.00  1.00           O
ATOM     49  OE2 GLU A   8       0.727  -8.671 -13.918  1.00  1.00           O
ATOM     50  C   GLU A   8       2.040  -6.922  -8.293  1.00  1.00           C
ATOM     51  O   GLU A   8       2.405  -5.970  -7.604  1.00  1.00           O
ATOM     52  N   TRP A   9       2.464  -8.181  -8.158  1.00  1.00           N
ATOM     53  CA  TRP A   9       3.417  -8.592  -7.211  1.00  1.00           C
ATOM     54  CB  TRP A   9       3.562 -10.118  -7.150  1.00  1.00           C
ATOM     55  CG  TRP A   9       3.827 -10.731  -8.505  1.00  1.00           C
ATOM     56  CD2 TRP A   9       5.122 -10.839  -9.114  1.00  1.00           C
ATOM     57  CD1 TRP A   9       2.937 -11.258  -9.393  1.00  1.00           C
ATOM     58  NE1 TRP A   9       3.596 -11.697 -10.515  1.00  1.00           N
ATOM     59  CE2 TRP A   9       4.943 -11.443 -10.358  1.00  1.00           C
ATOM     60  CE3 TRP A   9       6.360 -10.463  -8.677  1.00  1.00           C
ATOM     61  CZ2 TRP A   9       6.001 -11.681 -11.187  1.00  1.00           C
ATOM     62  CZ3 TRP A   9       7.426 -10.710  -9.514  1.00  1.00           C
ATOM     63  CH2 TRP A   9       7.250 -11.308 -10.744  1.00  1.00           C
ATOM     64  C   TRP A   9       4.727  -8.032  -7.582  1.00  1.00           C
ATOM     65  O   TRP A   9       5.115  -8.012  -8.749  1.00  1.00           O
ATOM     66  N   THR A  10       5.434  -7.524  -6.567  1.00  1.00           N
ATOM     67  CA  THR A  10       6.741  -7.042  -6.827  1.00  1.00           C
ATOM     68  CB  THR A  10       6.863  -5.548  -6.774  1.00  1.00           C
ATOM     69  OG1 THR A  10       8.163  -5.145  -7.182  1.00  1.00           O
ATOM     70  CG2 THR A  10       6.583  -5.078  -5.336  1.00  1.00           C
ATOM     71  C   THR A  10       7.601  -7.589  -5.765  1.00  1.00           C
ATOM     72  O   THR A  10       7.186  -7.722  -4.616  1.00  1.00           O
ATOM     73  N   GLU A  11       8.835  -7.942  -6.137  1.00  1.00           N
ATOM     74  CA  GLU A  11       9.666  -8.471  -5.119  1.00  1.00           C
ATOM     75  CB  GLU A  11       9.729 -10.008  -5.110  1.00  1.00           C
ATOM     76  CG  GLU A  11      10.626 -10.579  -4.008  1.00  1.00           C
ATOM     77  CD  GLU A  11      10.677 -12.092  -4.182  1.00  1.00           C
ATOM     78  OE1 GLU A  11      10.092 -12.588  -5.181  1.00  1.00           O
ATOM     79  OE2 GLU A  11      11.305 -12.769  -3.324  1.00  1.00           O
ATOM     80  C   GLU A  11      11.041  -8.015  -5.357  1.00  1.00           C
ATOM     81  O   GLU A  11      11.461  -7.790  -6.492  1.00  1.00           O
ATOM     82  N   TYR A  12      11.779  -7.845  -4.256  1.00  1.00           N
ATOM     83  CA  TYR A  12      13.136  -7.519  -4.449  1.00  1.00           C
ATOM     84  CB  TYR A  12      13.593  -6.162  -3.895  1.00  1.00           C
ATOM     85  CG  TYR A  12      14.844  -5.874  -4.656  1.00  1.00           C
ATOM     86  CD1 TYR A  12      14.771  -5.223  -5.866  1.00  1.00           C
ATOM     87  CD2 TYR A  12      16.078  -6.267  -4.197  1.00  1.00           C
ATOM     88  CE1 TYR A  12      15.907  -4.951  -6.593  1.00  1.00           C
ATOM     89  CE2 TYR A  12      17.218  -6.001  -4.919  1.00  1.00           C
ATOM     90  CZ  TYR A  12      17.135  -5.341  -6.121  1.00  1.00           C
ATOM     91  OH  TYR A  12      18.303  -5.065  -6.864  1.00  1.00           O
ATOM     92  C   TYR A  12      13.876  -8.576  -3.740  1.00  1.00           C
ATOM     93  O   TYR A  12      13.616  -8.864  -2.575  1.00  1.00           O
ATOM     94  N   LYS A  13      14.821  -9.192  -4.452  1.00  1.00           N
ATOM     95  CA  LYS A  13      15.530 -10.282  -3.883  1.00  1.00           C
ATOM     96  CB  LYS A  13      16.118 -11.242  -4.928  1.00  1.00           C
ATOM     97  CG  LYS A  13      15.066 -12.048  -5.690  1.00  1.00           C
ATOM     98  CD  LYS A  13      15.615 -12.669  -6.975  1.00  1.00           C
ATOM     99  CE  LYS A  13      16.936 -13.415  -6.777  1.00  1.00           C
ATOM    100  NZ  LYS A  13      17.450 -13.888  -8.082  1.00  1.00           N
ATOM    101  C   LYS A  13      16.663  -9.768  -3.096  1.00  1.00           C
ATOM    102  O   LYS A  13      16.900  -8.570  -2.967  1.00  1.00           O
ATOM    103  N   THR A  14      17.380 -10.733  -2.523  1.00  1.00           N
ATOM    104  CA  THR A  14      18.480 -10.492  -1.667  1.00  1.00           C
ATOM    105  CB  THR A  14      18.756 -11.729  -0.838  1.00  1.00           C
ATOM    106  OG1 THR A  14      17.630 -12.009  -0.021  1.00  1.00           O
ATOM    107  CG2 THR A  14      20.034 -11.610   0.013  1.00  1.00           C
ATOM    108  C   THR A  14      19.696 -10.188  -2.454  1.00  1.00           C
ATOM    109  O   THR A  14      19.832 -10.506  -3.634  1.00  1.00           O
ATOM    110  N   ALA A  15      20.594  -9.499  -1.745  1.00  1.00           N
ATOM    111  CA  ALA A  15      21.887  -9.068  -2.123  1.00  1.00           C
ATOM    112  CB  ALA A  15      21.959  -8.459  -3.533  1.00  1.00           C
ATOM    113  C   ALA A  15      22.057  -7.970  -1.155  1.00  1.00           C
ATOM    114  O   ALA A  15      21.119  -7.627  -0.436  1.00  1.00           O
ATOM    115  N   ASP A  16      23.245  -7.383  -1.078  1.00  1.00           N
ATOM    116  CA  ASP A  16      23.327  -6.401  -0.058  1.00  1.00           C
ATOM    117  CB  ASP A  16      24.598  -6.546   0.799  1.00  1.00           C
ATOM    118  CG  ASP A  16      24.605  -7.912   1.482  1.00  1.00           C
ATOM    119  OD1 ASP A  16      24.097  -8.895   0.878  1.00  1.00           O
ATOM    120  OD2 ASP A  16      25.123  -7.990   2.626  1.00  1.00           O
ATOM    121  C   ASP A  16      23.417  -5.066  -0.689  1.00  1.00           C
ATOM    122  O   ASP A  16      22.881  -4.816  -1.768  1.00  1.00           O
ATOM    123  N   GLY A  17      24.117  -4.165   0.022  1.00  1.00           N
ATOM    124  CA  GLY A  17      24.278  -2.837  -0.456  1.00  1.00           C
ATOM    125  C   GLY A  17      22.915  -2.257  -0.477  1.00  1.00           C
ATOM    126  O   GLY A  17      22.211  -2.264   0.532  1.00  1.00           O
ATOM    127  N   LYS A  18      22.503  -1.727  -1.639  1.00  1.00           N
ATOM    128  CA  LYS A  18      21.197  -1.162  -1.682  1.00  1.00           C
ATOM    129  CB  LYS A  18      21.140   0.247  -2.302  1.00  1.00           C
ATOM    130  CG  LYS A  18      21.940   1.335  -1.584  1.00  1.00           C
ATOM    131  CD  LYS A  18      22.087   2.596  -2.443  1.00  1.00           C
ATOM    132  CE  LYS A  18      22.915   3.714  -1.807  1.00  1.00           C
ATOM    133  NZ  LYS A  18      23.054   4.832  -2.768  1.00  1.00           N
ATOM    134  C   LYS A  18      20.358  -1.989  -2.589  1.00  1.00           C
ATOM    135  O   LYS A  18      20.763  -2.327  -3.700  1.00  1.00           O
ATOM    136  N   THR A  19      19.157  -2.356  -2.114  1.00  1.00           N
ATOM    137  CA  THR A  19      18.233  -3.033  -2.967  1.00  1.00           C
ATOM    138  CB  THR A  19      17.925  -4.434  -2.531  1.00  1.00           C
ATOM    139  OG1 THR A  19      17.333  -4.438  -1.240  1.00  1.00           O
ATOM    140  CG2 THR A  19      19.231  -5.246  -2.526  1.00  1.00           C
ATOM    141  C   THR A  19      16.971  -2.244  -2.864  1.00  1.00           C
ATOM    142  O   THR A  19      16.449  -2.063  -1.765  1.00  1.00           O
ATOM    143  N   PHE A  20      16.436  -1.734  -3.990  1.00  1.00           N
ATOM    144  CA  PHE A  20      15.256  -0.950  -3.785  1.00  1.00           C
ATOM    145  CB  PHE A  20      15.540   0.552  -3.591  1.00  1.00           C
ATOM    146  CG  PHE A  20      16.092   1.099  -4.862  1.00  1.00           C
ATOM    147  CD1 PHE A  20      17.446   1.084  -5.105  1.00  1.00           C
ATOM    148  CD2 PHE A  20      15.250   1.628  -5.812  1.00  1.00           C
ATOM    149  CE1 PHE A  20      17.951   1.590  -6.280  1.00  1.00           C
ATOM    150  CE2 PHE A  20      15.751   2.135  -6.988  1.00  1.00           C
ATOM    151  CZ  PHE A  20      17.104   2.119  -7.223  1.00  1.00           C
ATOM    152  C   PHE A  20      14.313  -1.098  -4.916  1.00  1.00           C
ATOM    153  O   PHE A  20      14.702  -1.430  -6.034  1.00  1.00           O
ATOM    154  N   TYR A  21      13.015  -0.878  -4.628  1.00  1.00           N
ATOM    155  CA  TYR A  21      12.070  -0.980  -5.688  1.00  1.00           C
ATOM    156  CB  TYR A  21      11.278  -2.300  -5.672  1.00  1.00           C
ATOM    157  CG  TYR A  21      10.658  -2.470  -7.017  1.00  1.00           C
ATOM    158  CD1 TYR A  21      11.413  -2.981  -8.048  1.00  1.00           C
ATOM    159  CD2 TYR A  21       9.346  -2.133  -7.255  1.00  1.00           C
ATOM    160  CE1 TYR A  21      10.875  -3.153  -9.300  1.00  1.00           C
ATOM    161  CE2 TYR A  21       8.801  -2.303  -8.507  1.00  1.00           C
ATOM    162  CZ  TYR A  21       9.564  -2.811  -9.532  1.00  1.00           C
ATOM    163  OH  TYR A  21       9.009  -2.986 -10.817  1.00  1.00           O
ATOM    164  C   TYR A  21      11.087   0.143  -5.557  1.00  1.00           C
ATOM    165  O   TYR A  21      10.685   0.501  -4.451  1.00  1.00           O
ATOM    166  N   TYR A  22      10.690   0.751  -6.696  1.00  1.00           N
ATOM    167  CA  TYR A  22       9.705   1.797  -6.672  1.00  1.00           C
ATOM    168  CB  TYR A  22      10.310   3.145  -7.116  1.00  1.00           C
ATOM    169  CG  TYR A  22       9.319   4.252  -6.985  1.00  1.00           C
ATOM    170  CD1 TYR A  22       9.000   4.768  -5.750  1.00  1.00           C
ATOM    171  CD2 TYR A  22       8.735   4.802  -8.101  1.00  1.00           C
ATOM    172  CE1 TYR A  22       8.094   5.797  -5.625  1.00  1.00           C
ATOM    173  CE2 TYR A  22       7.831   5.831  -7.981  1.00  1.00           C
ATOM    174  CZ  TYR A  22       7.503   6.329  -6.746  1.00  1.00           C
ATOM    175  OH  TYR A  22       6.572   7.385  -6.635  1.00  1.00           O
ATOM    176  C   TYR A  22       8.647   1.384  -7.654  1.00  1.00           C
ATOM    177  O   TYR A  22       8.902   1.321  -8.856  1.00  1.00           O
ATOM    178  N   ASN A  23       7.433   1.068  -7.161  1.00  1.00           N
ATOM    179  CA  ASN A  23       6.375   0.561  -7.996  1.00  1.00           C
ATOM    180  CB  ASN A  23       5.219  -0.028  -7.168  1.00  1.00           C
ATOM    181  CG  ASN A  23       4.396  -0.978  -8.033  1.00  1.00           C
ATOM    182  OD1 ASN A  23       3.579  -1.740  -7.519  1.00  1.00           O
ATOM    183  ND2 ASN A  23       4.620  -0.957  -9.374  1.00  1.00           N
ATOM    184  C   ASN A  23       5.795   1.626  -8.917  1.00  1.00           C
ATOM    185  O   ASN A  23       5.621   1.392 -10.112  1.00  1.00           O
ATOM    186  N   ASN A  24       5.502   2.834  -8.385  1.00  1.00           N
ATOM    187  CA  ASN A  24       4.938   3.966  -9.104  1.00  1.00           C
ATOM    188  CB  ASN A  24       5.948   4.747  -9.960  1.00  1.00           C
ATOM    189  CG  ASN A  24       5.349   6.102 -10.345  1.00  1.00           C
ATOM    190  OD1 ASN A  24       4.180   6.218 -10.712  1.00  1.00           O
ATOM    191  ND2 ASN A  24       6.187   7.170 -10.258  1.00  1.00           N
ATOM    192  C   ASN A  24       3.821   3.597 -10.030  1.00  1.00           C
ATOM    193  O   ASN A  24       4.073   3.243 -11.181  1.00  1.00           O
ATOM    194  N   ARG A  25       2.557   3.645  -9.555  1.00  1.00           N
ATOM    195  CA  ARG A  25       1.482   3.393 -10.476  1.00  1.00           C
ATOM    196  CB  ARG A  25       0.714   2.091 -10.190  1.00  1.00           C
ATOM    197  CG  ARG A  25       1.528   0.822 -10.442  1.00  1.00           C
ATOM    198  CD  ARG A  25       2.102   0.742 -11.857  1.00  1.00           C
ATOM    199  NE  ARG A  25       2.663  -0.626 -12.028  1.00  1.00           N
ATOM    200  CZ  ARG A  25       1.833  -1.642 -12.401  1.00  1.00           C
ATOM    201  NH1 ARG A  25       0.512  -1.388 -12.629  1.00  1.00           N
ATOM    202  NH2 ARG A  25       2.320  -2.910 -12.540  1.00  1.00           N
ATOM    203  C   ARG A  25       0.455   4.489 -10.438  1.00  1.00           C
ATOM    204  O   ARG A  25      -0.075   4.828  -9.380  1.00  1.00           O
ATOM    205  N   THR A  26       0.184   5.093 -11.619  1.00  1.00           N
ATOM    206  CA  THR A  26      -0.763   6.165 -11.786  1.00  1.00           C
ATOM    207  CB  THR A  26      -0.568   6.899 -13.083  1.00  1.00           C
ATOM    208  OG1 THR A  26      -0.807   6.028 -14.178  1.00  1.00           O
ATOM    209  CG2 THR A  26       0.871   7.438 -13.139  1.00  1.00           C
ATOM    210  C   THR A  26      -2.232   5.780 -11.761  1.00  1.00           C
ATOM    211  O   THR A  26      -2.999   6.330 -10.976  1.00  1.00           O
ATOM    212  N   LEU A  27      -2.675   4.824 -12.613  1.00  1.00           N
ATOM    213  CA  LEU A  27      -4.076   4.448 -12.703  1.00  1.00           C
ATOM    214  CB  LEU A  27      -4.534   3.513 -11.571  1.00  1.00           C
ATOM    215  CG  LEU A  27      -3.908   2.110 -11.656  1.00  1.00           C
ATOM    216  CD1 LEU A  27      -4.448   1.334 -12.867  1.00  1.00           C
ATOM    217  CD2 LEU A  27      -2.372   2.184 -11.642  1.00  1.00           C
ATOM    218  C   LEU A  27      -4.975   5.634 -12.741  1.00  1.00           C
ATOM    219  O   LEU A  27      -5.682   5.919 -11.776  1.00  1.00           O
ATOM    220  N   GLU A  28      -4.971   6.368 -13.866  1.00  1.00           N
ATOM    221  CA  GLU A  28      -5.804   7.528 -13.928  1.00  1.00           C
ATOM    222  CB  GLU A  28      -5.065   8.750 -14.495  1.00  1.00           C
ATOM    223  CG  GLU A  28      -3.849   9.170 -13.668  1.00  1.00           C
ATOM    224  CD  GLU A  28      -3.103  10.232 -14.462  1.00  1.00           C
ATOM    225  OE1 GLU A  28      -3.769  11.192 -14.933  1.00  1.00           O
ATOM    226  OE2 GLU A  28      -1.859  10.100 -14.605  1.00  1.00           O
ATOM    227  C   GLU A  28      -6.929   7.275 -14.858  1.00  1.00           C
ATOM    228  O   GLU A  28      -6.764   6.671 -15.917  1.00  1.00           O
ATOM    229  N   SER A  29      -8.129   7.719 -14.453  1.00  1.00           N
ATOM    230  CA  SER A  29      -9.235   7.617 -15.343  1.00  1.00           C
ATOM    231  CB  SER A  29     -10.275   6.566 -14.921  1.00  1.00           C
ATOM    232  OG  SER A  29      -9.698   5.268 -14.950  1.00  1.00           O
ATOM    233  C   SER A  29      -9.919   8.934 -15.299  1.00  1.00           C
ATOM    234  O   SER A  29     -10.582   9.274 -14.321  1.00  1.00           O
ATOM    235  N   THR A  30      -9.752   9.722 -16.371  1.00  1.00           N
ATOM    236  CA  THR A  30     -10.457  10.959 -16.462  1.00  1.00           C
ATOM    237  CB  THR A  30      -9.670  12.048 -17.131  1.00  1.00           C
ATOM    238  OG1 THR A  30     -10.364  13.284 -17.051  1.00  1.00           O
ATOM    239  CG2 THR A  30      -9.441  11.658 -18.600  1.00  1.00           C
ATOM    240  C   THR A  30     -11.606  10.616 -17.339  1.00  1.00           C
ATOM    241  O   THR A  30     -11.683   9.497 -17.844  1.00  1.00           O
ATOM    242  N   TRP A  31     -12.557  11.540 -17.543  1.00  1.00           N
ATOM    243  CA  TRP A  31     -13.619  11.124 -18.401  1.00  1.00           C
ATOM    244  CB  TRP A  31     -14.912  11.954 -18.278  1.00  1.00           C
ATOM    245  CG  TRP A  31     -14.807  13.384 -18.751  1.00  1.00           C
ATOM    246  CD2 TRP A  31     -15.944  14.161 -19.160  1.00  1.00           C
ATOM    247  CD1 TRP A  31     -13.713  14.179 -18.918  1.00  1.00           C
ATOM    248  NE1 TRP A  31     -14.097  15.408 -19.407  1.00  1.00           N
ATOM    249  CE2 TRP A  31     -15.468  15.408 -19.561  1.00  1.00           C
ATOM    250  CE3 TRP A  31     -17.274  13.854 -19.202  1.00  1.00           C
ATOM    251  CZ2 TRP A  31     -16.320  16.374 -20.015  1.00  1.00           C
ATOM    252  CZ3 TRP A  31     -18.132  14.833 -19.654  1.00  1.00           C
ATOM    253  CH2 TRP A  31     -17.663  16.068 -20.052  1.00  1.00           C
ATOM    254  C   TRP A  31     -13.111  11.294 -19.826  1.00  1.00           C
ATOM    255  O   TRP A  31     -13.877  10.976 -20.775  1.00  1.00           O
ATOM    256  OXT TRP A  31     -11.948  11.751 -19.983  1.00  1.00           O
TER     257      TRP A  31 
ATOM    258  N   MET B   1     -13.210   3.584 -12.136  1.00  1.00           N
ATOM    259  CA  MET B   1     -14.541   3.191 -11.619  1.00  1.00           C
ATOM    260  CB  MET B   1     -15.629   4.037 -12.295  1.00  1.00           C
ATOM    261  CG  MET B   1     -15.476   5.534 -12.017  1.00  1.00           C
ATOM    262  SD  MET B   1     -16.558   6.600 -13.014  1.00  1.00           S
ATOM    263  CE  MET B   1     -18.093   6.010 -12.249  1.00  1.00           C
ATOM    264  C   MET B   1     -14.770   1.764 -11.951  1.00  1.00           C
ATOM    265  O   MET B   1     -13.963   1.137 -12.635  1.00  1.00           O
ATOM    266  N   GLY B   2     -15.879   1.203 -11.446  1.00  1.00           N
ATOM    267  CA  GLY B   2     -16.181  -0.154 -11.768  1.00  1.00           C
ATOM    268  C   GLY B   2     -15.426  -1.051 -10.848  1.00  1.00           C
ATOM    269  O   GLY B   2     -14.787  -0.593  -9.901  1.00  1.00           O
ATOM    270  N   ALA B   3     -15.484  -2.374 -11.114  1.00  1.00           N
ATOM    271  CA  ALA B   3     -14.794  -3.293 -10.261  1.00  1.00           C
ATOM    272  CB  ALA B   3     -14.917  -4.764 -10.693  1.00  1.00           C
ATOM    273  C   ALA B   3     -13.354  -2.915 -10.325  1.00  1.00           C
ATOM    274  O   ALA B   3     -12.800  -2.729 -11.407  1.00  1.00           O
ATOM    275  N   THR B   4     -12.708  -2.762  -9.154  1.00  1.00           N
ATOM    276  CA  THR B   4     -11.325  -2.402  -9.181  1.00  1.00           C
ATOM    277  CB  THR B   4     -11.075  -0.995  -8.727  1.00  1.00           C
ATOM    278  OG1 THR B   4     -11.441  -0.848  -7.363  1.00  1.00           O
ATOM    279  CG2 THR B   4     -11.918  -0.050  -9.601  1.00  1.00           C
ATOM    280  C   THR B   4     -10.613  -3.297  -8.243  1.00  1.00           C
ATOM    281  O   THR B   4     -10.960  -3.392  -7.067  1.00  1.00           O
ATOM    282  N   ALA B   5      -9.595  -4.008  -8.746  1.00  1.00           N
ATOM    283  CA  ALA B   5      -8.869  -4.783  -7.803  1.00  1.00           C
ATOM    284  CB  ALA B   5      -8.858  -6.289  -8.108  1.00  1.00           C
ATOM    285  C   ALA B   5      -7.481  -4.251  -7.819  1.00  1.00           C
ATOM    286  O   ALA B   5      -6.818  -4.241  -8.853  1.00  1.00           O
ATOM    287  N   VAL B   6      -7.019  -3.745  -6.663  1.00  1.00           N
ATOM    288  CA  VAL B   6      -5.665  -3.295  -6.590  1.00  1.00           C
ATOM    289  CB  VAL B   6      -5.505  -1.964  -5.919  1.00  1.00           C
ATOM    290  CG1 VAL B   6      -4.004  -1.655  -5.790  1.00  1.00           C
ATOM    291  CG2 VAL B   6      -6.293  -0.918  -6.724  1.00  1.00           C
ATOM    292  C   VAL B   6      -5.005  -4.315  -5.717  1.00  1.00           C
ATOM    293  O   VAL B   6      -5.307  -4.399  -4.526  1.00  1.00           O
ATOM    294  N   SER B   7      -4.091  -5.132  -6.278  1.00  1.00           N
ATOM    295  CA  SER B   7      -3.495  -6.155  -5.467  1.00  1.00           C
ATOM    296  CB  SER B   7      -3.803  -7.581  -5.952  1.00  1.00           C
ATOM    297  OG  SER B   7      -5.187  -7.859  -5.811  1.00  1.00           O
ATOM    298  C   SER B   7      -2.035  -5.990  -5.504  1.00  1.00           C
ATOM    299  O   SER B   7      -1.437  -5.794  -6.562  1.00  1.00           O
ATOM    300  N   GLU B   8      -1.412  -6.049  -4.320  1.00  1.00           N
ATOM    301  CA  GLU B   8      -0.004  -5.953  -4.394  1.00  1.00           C
ATOM    302  CB  GLU B   8       0.574  -4.549  -4.117  1.00  1.00           C
ATOM    303  CG  GLU B   8       0.364  -4.027  -2.693  1.00  1.00           C
ATOM    304  CD  GLU B   8      -0.844  -3.103  -2.679  1.00  1.00           C
ATOM    305  OE1 GLU B   8      -1.565  -3.050  -3.711  1.00  1.00           O
ATOM    306  OE2 GLU B   8      -1.061  -2.437  -1.632  1.00  1.00           O
ATOM    307  C   GLU B   8       0.607  -6.870  -3.418  1.00  1.00           C
ATOM    308  O   GLU B   8       0.166  -7.001  -2.277  1.00  1.00           O
ATOM    309  N   TRP B   9       1.648  -7.560  -3.891  1.00  1.00           N
ATOM    310  CA  TRP B   9       2.420  -8.353  -3.010  1.00  1.00           C
ATOM    311  CB  TRP B   9       2.718  -9.767  -3.534  1.00  1.00           C
ATOM    312  CG  TRP B   9       3.546 -10.611  -2.593  1.00  1.00           C
ATOM    313  CD2 TRP B   9       3.010 -11.373  -1.500  1.00  1.00           C
ATOM    314  CD1 TRP B   9       4.896 -10.812  -2.578  1.00  1.00           C
ATOM    315  NE1 TRP B   9       5.234 -11.656  -1.547  1.00  1.00           N
ATOM    316  CE2 TRP B   9       4.082 -12.009  -0.875  1.00  1.00           C
ATOM    317  CE3 TRP B   9       1.731 -11.531  -1.054  1.00  1.00           C
ATOM    318  CZ2 TRP B   9       3.890 -12.815   0.212  1.00  1.00           C
ATOM    319  CZ3 TRP B   9       1.541 -12.346   0.041  1.00  1.00           C
ATOM    320  CH2 TRP B   9       2.599 -12.976   0.663  1.00  1.00           C
ATOM    321  C   TRP B   9       3.697  -7.620  -2.951  1.00  1.00           C
ATOM    322  O   TRP B   9       4.308  -7.323  -3.975  1.00  1.00           O
ATOM    323  N   THR B  10       4.129  -7.289  -1.734  1.00  1.00           N
ATOM    324  CA  THR B  10       5.284  -6.473  -1.676  1.00  1.00           C
ATOM    325  CB  THR B  10       5.125  -5.396  -0.624  1.00  1.00           C
ATOM    326  OG1 THR B  10       3.860  -4.773  -0.795  1.00  1.00           O
ATOM    327  CG2 THR B  10       6.192  -4.295  -0.807  1.00  1.00           C
ATOM    328  C   THR B  10       6.406  -7.361  -1.370  1.00  1.00           C
ATOM    329  O   THR B  10       6.354  -8.567  -1.608  1.00  1.00           O
ATOM    330  N   GLU B  11       7.475  -6.776  -0.841  1.00  1.00           N
ATOM    331  CA  GLU B  11       8.586  -7.612  -0.690  1.00  1.00           C
ATOM    332  CB  GLU B  11       9.339  -7.811  -2.002  1.00  1.00           C
ATOM    333  CG  GLU B  11      10.139  -6.560  -2.382  1.00  1.00           C
ATOM    334  CD  GLU B  11       9.213  -5.373  -2.575  1.00  1.00           C
ATOM    335  OE1 GLU B  11       8.895  -4.708  -1.554  1.00  1.00           O
ATOM    336  OE2 GLU B  11       8.826  -5.104  -3.745  1.00  1.00           O
ATOM    337  C   GLU B  11       9.561  -6.939   0.148  1.00  1.00           C
ATOM    338  O   GLU B  11       9.350  -5.877   0.732  1.00  1.00           O
ATOM    339  N   TYR B  12      10.682  -7.640   0.211  1.00  1.00           N
ATOM    340  CA  TYR B  12      11.810  -7.180   0.895  1.00  1.00           C
ATOM    341  CB  TYR B  12      11.486  -6.654   2.296  1.00  1.00           C
ATOM    342  CG  TYR B  12      12.670  -5.999   2.910  1.00  1.00           C
ATOM    343  CD1 TYR B  12      13.699  -6.740   3.443  1.00  1.00           C
ATOM    344  CD2 TYR B  12      12.741  -4.627   2.944  1.00  1.00           C
ATOM    345  CE1 TYR B  12      14.791  -6.121   4.006  1.00  1.00           C
ATOM    346  CE2 TYR B  12      13.825  -4.005   3.507  1.00  1.00           C
ATOM    347  CZ  TYR B  12      14.853  -4.747   4.039  1.00  1.00           C
ATOM    348  OH  TYR B  12      15.967  -4.099   4.614  1.00  1.00           O
ATOM    349  C   TYR B  12      12.524  -8.430   1.132  1.00  1.00           C
ATOM    350  O   TYR B  12      11.997  -9.343   1.766  1.00  1.00           O
ATOM    351  N   LYS B  13      13.738  -8.536   0.614  1.00  1.00           N
ATOM    352  CA  LYS B  13      14.356  -9.759   0.932  1.00  1.00           C
ATOM    353  CB  LYS B  13      14.897 -10.550  -0.272  1.00  1.00           C
ATOM    354  CG  LYS B  13      13.797 -11.184  -1.127  1.00  1.00           C
ATOM    355  CD  LYS B  13      12.923 -12.195  -0.379  1.00  1.00           C
ATOM    356  CE  LYS B  13      13.405 -13.643  -0.498  1.00  1.00           C
ATOM    357  NZ  LYS B  13      12.393 -14.565   0.066  1.00  1.00           N
ATOM    358  C   LYS B  13      15.477  -9.413   1.784  1.00  1.00           C
ATOM    359  O   LYS B  13      15.625  -8.277   2.233  1.00  1.00           O
ATOM    360  N   THR B  14      16.315 -10.403   2.040  1.00  1.00           N
ATOM    361  CA  THR B  14      17.234 -10.035   3.027  1.00  1.00           C
ATOM    362  CB  THR B  14      17.236 -11.044   4.155  1.00  1.00           C
ATOM    363  OG1 THR B  14      17.813 -10.522   5.345  1.00  1.00           O
ATOM    364  CG2 THR B  14      17.975 -12.310   3.689  1.00  1.00           C
ATOM    365  C   THR B  14      18.580  -9.846   2.478  1.00  1.00           C
ATOM    366  O   THR B  14      18.767  -9.554   1.299  1.00  1.00           O
ATOM    367  N   ALA B  15      19.524  -9.965   3.417  1.00  1.00           N
ATOM    368  CA  ALA B  15      20.901  -9.700   3.294  1.00  1.00           C
ATOM    369  CB  ALA B  15      21.427  -9.415   1.874  1.00  1.00           C
ATOM    370  C   ALA B  15      20.960  -8.449   4.058  1.00  1.00           C
ATOM    371  O   ALA B  15      20.104  -8.221   4.908  1.00  1.00           O
ATOM    372  N   ASP B  16      21.950  -7.586   3.828  1.00  1.00           N
ATOM    373  CA  ASP B  16      21.791  -6.490   4.707  1.00  1.00           C
ATOM    374  CB  ASP B  16      22.686  -6.588   5.960  1.00  1.00           C
ATOM    375  CG  ASP B  16      24.162  -6.589   5.576  1.00  1.00           C
ATOM    376  OD1 ASP B  16      24.493  -6.287   4.398  1.00  1.00           O
ATOM    377  OD2 ASP B  16      24.987  -6.904   6.475  1.00  1.00           O
ATOM    378  C   ASP B  16      22.010  -5.179   4.072  1.00  1.00           C
ATOM    379  O   ASP B  16      21.701  -4.946   2.904  1.00  1.00           O
ATOM    380  N   GLY B  17      22.570  -4.282   4.898  1.00  1.00           N
ATOM    381  CA  GLY B  17      22.742  -2.929   4.520  1.00  1.00           C
ATOM    382  C   GLY B  17      21.385  -2.328   4.514  1.00  1.00           C
ATOM    383  O   GLY B  17      20.762  -2.181   5.564  1.00  1.00           O
ATOM    384  N   LYS B  18      20.879  -1.932   3.334  1.00  1.00           N
ATOM    385  CA  LYS B  18      19.588  -1.337   3.433  1.00  1.00           C
ATOM    386  CB  LYS B  18      19.606   0.203   3.473  1.00  1.00           C
ATOM    387  CG  LYS B  18      20.452   0.864   2.381  1.00  1.00           C
ATOM    388  CD  LYS B  18      21.948   0.586   2.539  1.00  1.00           C
ATOM    389  CE  LYS B  18      22.842   1.385   1.589  1.00  1.00           C
ATOM    390  NZ  LYS B  18      24.253   1.257   2.017  1.00  1.00           N
ATOM    391  C   LYS B  18      18.691  -1.734   2.343  1.00  1.00           C
ATOM    392  O   LYS B  18      19.107  -2.048   1.228  1.00  1.00           O
ATOM    393  N   THR B  19      17.395  -1.749   2.690  1.00  1.00           N
ATOM    394  CA  THR B  19      16.435  -2.013   1.688  1.00  1.00           C
ATOM    395  CB  THR B  19      15.998  -3.445   1.620  1.00  1.00           C
ATOM    396  OG1 THR B  19      17.116  -4.286   1.378  1.00  1.00           O
ATOM    397  CG2 THR B  19      14.975  -3.591   0.481  1.00  1.00           C
ATOM    398  C   THR B  19      15.253  -1.141   1.909  1.00  1.00           C
ATOM    399  O   THR B  19      14.858  -0.863   3.041  1.00  1.00           O
ATOM    400  N   PHE B  20      14.674  -0.661   0.796  1.00  1.00           N
ATOM    401  CA  PHE B  20      13.524   0.175   0.886  1.00  1.00           C
ATOM    402  CB  PHE B  20      13.765   1.640   0.469  1.00  1.00           C
ATOM    403  CG  PHE B  20      14.488   2.382   1.538  1.00  1.00           C
ATOM    404  CD1 PHE B  20      15.839   2.215   1.731  1.00  1.00           C
ATOM    405  CD2 PHE B  20      13.805   3.273   2.334  1.00  1.00           C
ATOM    406  CE1 PHE B  20      16.492   2.914   2.719  1.00  1.00           C
ATOM    407  CE2 PHE B  20      14.454   3.975   3.322  1.00  1.00           C
ATOM    408  CZ  PHE B  20      15.802   3.795   3.516  1.00  1.00           C
ATOM    409  C   PHE B  20      12.518  -0.317  -0.062  1.00  1.00           C
ATOM    410  O   PHE B  20      12.839  -0.832  -1.130  1.00  1.00           O
ATOM    411  N   TYR B  21      11.253  -0.194   0.343  1.00  1.00           N
ATOM    412  CA  TYR B  21      10.276  -0.513  -0.627  1.00  1.00           C
ATOM    413  CB  TYR B  21       9.519  -1.830  -0.410  1.00  1.00           C
ATOM    414  CG  TYR B  21       8.572  -1.910  -1.560  1.00  1.00           C
ATOM    415  CD1 TYR B  21       9.022  -2.283  -2.807  1.00  1.00           C
ATOM    416  CD2 TYR B  21       7.241  -1.601  -1.399  1.00  1.00           C
ATOM    417  CE1 TYR B  21       8.159  -2.359  -3.874  1.00  1.00           C
ATOM    418  CE2 TYR B  21       6.372  -1.674  -2.463  1.00  1.00           C
ATOM    419  CZ  TYR B  21       6.831  -2.056  -3.702  1.00  1.00           C
ATOM    420  OH  TYR B  21       5.943  -2.133  -4.795  1.00  1.00           O
ATOM    421  C   TYR B  21       9.276   0.556  -0.612  1.00  1.00           C
ATOM    422  O   TYR B  21       8.800   0.986   0.437  1.00  1.00           O
ATOM    423  N   TYR B  22       8.943   1.034  -1.812  1.00  1.00           N
ATOM    424  CA  TYR B  22       7.937   2.021  -1.836  1.00  1.00           C
ATOM    425  CB  TYR B  22       8.356   3.340  -2.510  1.00  1.00           C
ATOM    426  CG  TYR B  22       9.456   3.995  -1.750  1.00  1.00           C
ATOM    427  CD1 TYR B  22      10.768   3.651  -1.981  1.00  1.00           C
ATOM    428  CD2 TYR B  22       9.176   4.963  -0.814  1.00  1.00           C
ATOM    429  CE1 TYR B  22      11.787   4.263  -1.287  1.00  1.00           C
ATOM    430  CE2 TYR B  22      10.189   5.576  -0.115  1.00  1.00           C
ATOM    431  CZ  TYR B  22      11.497   5.225  -0.351  1.00  1.00           C
ATOM    432  OH  TYR B  22      12.537   5.856   0.363  1.00  1.00           O
ATOM    433  C   TYR B  22       6.873   1.499  -2.702  1.00  1.00           C
ATOM    434  O   TYR B  22       7.103   1.183  -3.868  1.00  1.00           O
ATOM    435  N   ASN B  23       5.668   1.376  -2.146  1.00  1.00           N
ATOM    436  CA  ASN B  23       4.643   0.969  -3.030  1.00  1.00           C
ATOM    437  CB  ASN B  23       3.786  -0.182  -2.474  1.00  1.00           C
ATOM    438  CG  ASN B  23       2.843  -0.662  -3.568  1.00  1.00           C
ATOM    439  OD1 ASN B  23       2.375   0.123  -4.391  1.00  1.00           O
ATOM    440  ND2 ASN B  23       2.554  -1.991  -3.580  1.00  1.00           N
ATOM    441  C   ASN B  23       3.763   2.159  -3.175  1.00  1.00           C
ATOM    442  O   ASN B  23       2.729   2.250  -2.517  1.00  1.00           O
ATOM    443  N   ASN B  24       4.146   3.118  -4.041  1.00  1.00           N
ATOM    444  CA  ASN B  24       3.271   4.239  -4.172  1.00  1.00           C
ATOM    445  CB  ASN B  24       3.887   5.543  -4.718  1.00  1.00           C
ATOM    446  CG  ASN B  24       4.415   5.298  -6.114  1.00  1.00           C
ATOM    447  OD1 ASN B  24       5.230   4.402  -6.317  1.00  1.00           O
ATOM    448  ND2 ASN B  24       3.951   6.110  -7.102  1.00  1.00           N
ATOM    449  C   ASN B  24       2.179   3.811  -5.037  1.00  1.00           C
ATOM    450  O   ASN B  24       2.284   2.866  -5.817  1.00  1.00           O
ATOM    451  N   ARG B  25       1.075   4.526  -4.884  1.00  1.00           N
ATOM    452  CA  ARG B  25      -0.094   4.041  -5.491  1.00  1.00           C
ATOM    453  CB  ARG B  25      -0.881   3.165  -4.522  1.00  1.00           C
ATOM    454  CG  ARG B  25      -1.432   3.997  -3.357  1.00  1.00           C
ATOM    455  CD  ARG B  25      -0.450   4.906  -2.589  1.00  1.00           C
ATOM    456  NE  ARG B  25      -1.211   5.923  -1.815  1.00  1.00           N
ATOM    457  CZ  ARG B  25      -0.643   7.130  -1.526  1.00  1.00           C
ATOM    458  NH1 ARG B  25       0.616   7.421  -1.964  1.00  1.00           N
ATOM    459  NH2 ARG B  25      -1.342   8.050  -0.799  1.00  1.00           N
ATOM    460  C   ARG B  25      -0.968   5.201  -5.709  1.00  1.00           C
ATOM    461  O   ARG B  25      -0.961   6.173  -4.955  1.00  1.00           O
ATOM    462  N   THR B  26      -1.723   5.136  -6.799  1.00  1.00           N
ATOM    463  CA  THR B  26      -2.721   6.121  -6.944  1.00  1.00           C
ATOM    464  CB  THR B  26      -2.263   7.358  -7.671  1.00  1.00           C
ATOM    465  OG1 THR B  26      -1.650   7.000  -8.899  1.00  1.00           O
ATOM    466  CG2 THR B  26      -1.281   8.161  -6.802  1.00  1.00           C
ATOM    467  C   THR B  26      -3.820   5.481  -7.743  1.00  1.00           C
ATOM    468  O   THR B  26      -3.596   5.039  -8.870  1.00  1.00           O
ATOM    469  N   LEU B  27      -5.038   5.387  -7.170  1.00  1.00           N
ATOM    470  CA  LEU B  27      -6.162   4.843  -7.889  1.00  1.00           C
ATOM    471  CB  LEU B  27      -6.843   3.686  -7.129  1.00  1.00           C
ATOM    472  CG  LEU B  27      -7.970   2.936  -7.875  1.00  1.00           C
ATOM    473  CD1 LEU B  27      -8.536   1.815  -6.990  1.00  1.00           C
ATOM    474  CD2 LEU B  27      -9.086   3.863  -8.388  1.00  1.00           C
ATOM    475  C   LEU B  27      -7.112   5.992  -7.971  1.00  1.00           C
ATOM    476  O   LEU B  27      -7.899   6.236  -7.058  1.00  1.00           O
ATOM    477  N   GLU B  28      -7.041   6.738  -9.084  1.00  1.00           N
ATOM    478  CA  GLU B  28      -7.741   7.981  -9.164  1.00  1.00           C
ATOM    479  CB  GLU B  28      -7.166   8.928 -10.239  1.00  1.00           C
ATOM    480  CG  GLU B  28      -5.931   9.722  -9.788  1.00  1.00           C
ATOM    481  CD  GLU B  28      -4.674   8.868  -9.912  1.00  1.00           C
ATOM    482  OE1 GLU B  28      -4.641   7.752  -9.331  1.00  1.00           O
ATOM    483  OE2 GLU B  28      -3.717   9.334 -10.586  1.00  1.00           O
ATOM    484  C   GLU B  28      -9.234   8.002  -9.311  1.00  1.00           C
ATOM    485  O   GLU B  28      -9.922   8.601  -8.487  1.00  1.00           O
ATOM    486  N   SER B  29      -9.788   7.339 -10.334  1.00  1.00           N
ATOM    487  CA  SER B  29     -11.207   7.378 -10.570  1.00  1.00           C
ATOM    488  CB  SER B  29     -12.010   6.437  -9.649  1.00  1.00           C
ATOM    489  OG  SER B  29     -11.957   6.891  -8.305  1.00  1.00           O
ATOM    490  C   SER B  29     -11.851   8.735 -10.523  1.00  1.00           C
ATOM    491  O   SER B  29     -12.470   9.105  -9.527  1.00  1.00           O
ATOM    492  N   THR B  30     -11.717   9.519 -11.615  1.00  1.00           N
ATOM    493  CA  THR B  30     -12.417  10.772 -11.735  1.00  1.00           C
ATOM    494  CB  THR B  30     -11.560  11.871 -12.285  1.00  1.00           C
ATOM    495  OG1 THR B  30     -10.415  12.047 -11.463  1.00  1.00           O
ATOM    496  CG2 THR B  30     -12.382  13.169 -12.328  1.00  1.00           C
ATOM    497  C   THR B  30     -13.512  10.505 -12.718  1.00  1.00           C
ATOM    498  O   THR B  30     -13.420   9.579 -13.522  1.00  1.00           O
ATOM    499  N   TRP B  31     -14.598  11.297 -12.664  1.00  1.00           N
ATOM    500  CA  TRP B  31     -15.697  11.054 -13.553  1.00  1.00           C
ATOM    501  CB  TRP B  31     -16.918  11.951 -13.283  1.00  1.00           C
ATOM    502  CG  TRP B  31     -16.707  13.408 -13.615  1.00  1.00           C
ATOM    503  CD2 TRP B  31     -15.870  14.300 -12.864  1.00  1.00           C
ATOM    504  CD1 TRP B  31     -17.210  14.133 -14.655  1.00  1.00           C
ATOM    505  NE1 TRP B  31     -16.741  15.424 -14.599  1.00  1.00           N
ATOM    506  CE2 TRP B  31     -15.913  15.540 -13.502  1.00  1.00           C
ATOM    507  CE3 TRP B  31     -15.122  14.101 -11.739  1.00  1.00           C
ATOM    508  CZ2 TRP B  31     -15.205  16.605 -13.021  1.00  1.00           C
ATOM    509  CZ3 TRP B  31     -14.414  15.177 -11.254  1.00  1.00           C
ATOM    510  CH2 TRP B  31     -14.455  16.404 -11.883  1.00  1.00           C
ATOM    511  C   TRP B  31     -15.229  11.345 -14.974  1.00  1.00           C
ATOM    512  O   TRP B  31     -16.091  11.281 -15.889  1.00  1.00           O
ATOM    513  OXT TRP B  31     -14.019  11.635 -15.166  1.00  1.00           O
TER     514      TRP B  31 
ATOM    515  N   MET C   1     -15.709   5.259  -7.963  1.00  1.00           N
ATOM    516  CA  MET C   1     -15.900   4.430  -6.753  1.00  1.00           C
ATOM    517  CB  MET C   1     -16.970   5.055  -5.841  1.00  1.00           C
ATOM    518  CG  MET C   1     -18.347   5.164  -6.498  1.00  1.00           C
ATOM    519  SD  MET C   1     -19.643   5.833  -5.415  1.00  1.00           S
ATOM    520  CE  MET C   1     -21.013   5.432  -6.537  1.00  1.00           C
ATOM    521  C   MET C   1     -16.318   3.045  -7.131  1.00  1.00           C
ATOM    522  O   MET C   1     -15.726   2.430  -8.015  1.00  1.00           O
ATOM    523  N   GLY C   2     -17.364   2.520  -6.463  1.00  1.00           N
ATOM    524  CA  GLY C   2     -17.825   1.198  -6.764  1.00  1.00           C
ATOM    525  C   GLY C   2     -17.033   0.239  -5.932  1.00  1.00           C
ATOM    526  O   GLY C   2     -16.405   0.641  -4.953  1.00  1.00           O
ATOM    527  N   ALA C   3     -17.052  -1.064  -6.295  1.00  1.00           N
ATOM    528  CA  ALA C   3     -16.321  -2.029  -5.523  1.00  1.00           C
ATOM    529  CB  ALA C   3     -16.376  -3.454  -6.100  1.00  1.00           C
ATOM    530  C   ALA C   3     -14.911  -1.582  -5.544  1.00  1.00           C
ATOM    531  O   ALA C   3     -14.319  -1.391  -6.605  1.00  1.00           O
ATOM    532  N   THR C   4     -14.337  -1.382  -4.351  1.00  1.00           N
ATOM    533  CA  THR C   4     -12.988  -0.936  -4.341  1.00  1.00           C
ATOM    534  CB  THR C   4     -12.851   0.487  -3.896  1.00  1.00           C
ATOM    535  OG1 THR C   4     -13.317   0.630  -2.562  1.00  1.00           O
ATOM    536  CG2 THR C   4     -13.678   1.376  -4.840  1.00  1.00           C
ATOM    537  C   THR C   4     -12.252  -1.788  -3.390  1.00  1.00           C
ATOM    538  O   THR C   4     -12.684  -2.003  -2.259  1.00  1.00           O
ATOM    539  N   ALA C   5     -11.109  -2.320  -3.839  1.00  1.00           N
ATOM    540  CA  ALA C   5     -10.398  -3.116  -2.908  1.00  1.00           C
ATOM    541  CB  ALA C   5     -10.514  -4.628  -3.172  1.00  1.00           C
ATOM    542  C   ALA C   5      -8.952  -2.760  -3.009  1.00  1.00           C
ATOM    543  O   ALA C   5      -8.419  -2.568  -4.102  1.00  1.00           O
ATOM    544  N   VAL C   6      -8.280  -2.640  -1.849  1.00  1.00           N
ATOM    545  CA  VAL C   6      -6.871  -2.388  -1.853  1.00  1.00           C
ATOM    546  CB  VAL C   6      -6.484  -1.044  -1.302  1.00  1.00           C
ATOM    547  CG1 VAL C   6      -6.904  -0.972   0.174  1.00  1.00           C
ATOM    548  CG2 VAL C   6      -4.972  -0.843  -1.520  1.00  1.00           C
ATOM    549  C   VAL C   6      -6.282  -3.426  -0.971  1.00  1.00           C
ATOM    550  O   VAL C   6      -6.819  -3.714   0.097  1.00  1.00           O
ATOM    551  N   SER C   7      -5.168  -4.048  -1.395  1.00  1.00           N
ATOM    552  CA  SER C   7      -4.661  -5.056  -0.524  1.00  1.00           C
ATOM    553  CB  SER C   7      -5.141  -6.468  -0.880  1.00  1.00           C
ATOM    554  OG  SER C   7      -6.548  -6.549  -0.714  1.00  1.00           O
ATOM    555  C   SER C   7      -3.200  -5.066  -0.575  1.00  1.00           C
ATOM    556  O   SER C   7      -2.599  -4.931  -1.638  1.00  1.00           O
ATOM    557  N   GLU C   8      -2.578  -5.234   0.598  1.00  1.00           N
ATOM    558  CA  GLU C   8      -1.174  -5.284   0.481  1.00  1.00           C
ATOM    559  CB  GLU C   8      -0.443  -3.942   0.688  1.00  1.00           C
ATOM    560  CG  GLU C   8      -0.555  -3.347   2.093  1.00  1.00           C
ATOM    561  CD  GLU C   8      -1.844  -2.548   2.161  1.00  1.00           C
ATOM    562  OE1 GLU C   8      -2.647  -2.639   1.196  1.00  1.00           O
ATOM    563  OE2 GLU C   8      -2.045  -1.838   3.181  1.00  1.00           O
ATOM    564  C   GLU C   8      -0.610  -6.233   1.443  1.00  1.00           C
ATOM    565  O   GLU C   8      -1.097  -6.413   2.559  1.00  1.00           O
ATOM    566  N   TRP C   9       0.451  -6.893   0.977  1.00  1.00           N
ATOM    567  CA  TRP C   9       1.186  -7.740   1.834  1.00  1.00           C
ATOM    568  CB  TRP C   9       1.364  -9.154   1.261  1.00  1.00           C
ATOM    569  CG  TRP C   9       0.062  -9.888   1.034  1.00  1.00           C
ATOM    570  CD2 TRP C   9      -0.445 -10.952   1.856  1.00  1.00           C
ATOM    571  CD1 TRP C   9      -0.842  -9.713   0.030  1.00  1.00           C
ATOM    572  NE1 TRP C   9      -1.881 -10.600   0.170  1.00  1.00           N
ATOM    573  CE2 TRP C   9      -1.651 -11.370   1.290  1.00  1.00           C
ATOM    574  CE3 TRP C   9       0.051 -11.539   2.986  1.00  1.00           C
ATOM    575  CZ2 TRP C   9      -2.379 -12.382   1.845  1.00  1.00           C
ATOM    576  CZ3 TRP C   9      -0.688 -12.557   3.547  1.00  1.00           C
ATOM    577  CH2 TRP C   9      -1.880 -12.970   2.986  1.00  1.00           C
ATOM    578  C   TRP C   9       2.518  -7.101   1.838  1.00  1.00           C
ATOM    579  O   TRP C   9       3.140  -6.936   0.790  1.00  1.00           O
ATOM    580  N   THR C  10       2.996  -6.699   3.019  1.00  1.00           N
ATOM    581  CA  THR C  10       4.238  -6.014   2.961  1.00  1.00           C
ATOM    582  CB  THR C  10       4.162  -4.605   3.442  1.00  1.00           C
ATOM    583  OG1 THR C  10       3.906  -4.605   4.836  1.00  1.00           O
ATOM    584  CG2 THR C  10       3.022  -3.888   2.699  1.00  1.00           C
ATOM    585  C   THR C  10       5.155  -6.673   3.878  1.00  1.00           C
ATOM    586  O   THR C  10       4.751  -7.234   4.895  1.00  1.00           O
ATOM    587  N   GLU C  11       6.439  -6.628   3.529  1.00  1.00           N
ATOM    588  CA  GLU C  11       7.281  -7.253   4.464  1.00  1.00           C
ATOM    589  CB  GLU C  11       7.401  -8.780   4.272  1.00  1.00           C
ATOM    590  CG  GLU C  11       6.155  -9.579   4.674  1.00  1.00           C
ATOM    591  CD  GLU C  11       6.421 -11.053   4.395  1.00  1.00           C
ATOM    592  OE1 GLU C  11       6.680 -11.387   3.207  1.00  1.00           O
ATOM    593  OE2 GLU C  11       6.372 -11.863   5.358  1.00  1.00           O
ATOM    594  C   GLU C  11       8.623  -6.716   4.364  1.00  1.00           C
ATOM    595  O   GLU C  11       9.019  -6.174   3.338  1.00  1.00           O
ATOM    596  N   TYR C  12       9.317  -6.775   5.503  1.00  1.00           N
ATOM    597  CA  TYR C  12      10.699  -6.549   5.405  1.00  1.00           C
ATOM    598  CB  TYR C  12      11.191  -5.118   5.696  1.00  1.00           C
ATOM    599  CG  TYR C  12      10.716  -4.589   6.998  1.00  1.00           C
ATOM    600  CD1 TYR C  12       9.433  -4.108   7.127  1.00  1.00           C
ATOM    601  CD2 TYR C  12      11.566  -4.536   8.076  1.00  1.00           C
ATOM    602  CE1 TYR C  12       8.997  -3.594   8.324  1.00  1.00           C
ATOM    603  CE2 TYR C  12      11.132  -4.022   9.271  1.00  1.00           C
ATOM    604  CZ  TYR C  12       9.848  -3.551   9.402  1.00  1.00           C
ATOM    605  OH  TYR C  12       9.409  -3.019  10.632  1.00  1.00           O
ATOM    606  C   TYR C  12      11.383  -7.571   6.216  1.00  1.00           C
ATOM    607  O   TYR C  12      11.149  -7.706   7.416  1.00  1.00           O
ATOM    608  N   LYS C  13      12.250  -8.344   5.547  1.00  1.00           N
ATOM    609  CA  LYS C  13      12.867  -9.404   6.258  1.00  1.00           C
ATOM    610  CB  LYS C  13      12.554 -10.789   5.665  1.00  1.00           C
ATOM    611  CG  LYS C  13      12.842 -11.967   6.601  1.00  1.00           C
ATOM    612  CD  LYS C  13      14.303 -12.122   7.026  1.00  1.00           C
ATOM    613  CE  LYS C  13      14.522 -13.349   7.915  1.00  1.00           C
ATOM    614  NZ  LYS C  13      15.960 -13.514   8.219  1.00  1.00           N
ATOM    615  C   LYS C  13      14.316  -9.215   6.214  1.00  1.00           C
ATOM    616  O   LYS C  13      14.903  -9.119   5.138  1.00  1.00           O
ATOM    617  N   THR C  14      14.957  -9.135   7.387  1.00  1.00           N
ATOM    618  CA  THR C  14      16.329  -8.953   7.132  1.00  1.00           C
ATOM    619  CB  THR C  14      16.644  -7.582   6.609  1.00  1.00           C
ATOM    620  OG1 THR C  14      18.009  -7.495   6.230  1.00  1.00           O
ATOM    621  CG2 THR C  14      16.321  -6.556   7.706  1.00  1.00           C
ATOM    622  C   THR C  14      17.198  -9.181   8.294  1.00  1.00           C
ATOM    623  O   THR C  14      16.793  -9.116   9.453  1.00  1.00           O
ATOM    624  N   ALA C  15      18.455  -9.492   7.942  1.00  1.00           N
ATOM    625  CA  ALA C  15      19.500  -9.475   8.892  1.00  1.00           C
ATOM    626  CB  ALA C  15      20.635 -10.467   8.583  1.00  1.00           C
ATOM    627  C   ALA C  15      20.019  -8.110   8.641  1.00  1.00           C
ATOM    628  O   ALA C  15      20.556  -7.865   7.562  1.00  1.00           O
ATOM    629  N   ASP C  16      19.898  -7.155   9.583  1.00  1.00           N
ATOM    630  CA  ASP C  16      20.215  -5.935   8.925  1.00  1.00           C
ATOM    631  CB  ASP C  16      19.093  -5.574   7.932  1.00  1.00           C
ATOM    632  CG  ASP C  16      19.615  -4.692   6.816  1.00  1.00           C
ATOM    633  OD1 ASP C  16      20.829  -4.371   6.837  1.00  1.00           O
ATOM    634  OD2 ASP C  16      18.808  -4.346   5.913  1.00  1.00           O
ATOM    635  C   ASP C  16      20.384  -4.766   9.809  1.00  1.00           C
ATOM    636  O   ASP C  16      19.790  -4.656  10.877  1.00  1.00           O
ATOM    637  N   GLY C  17      21.265  -3.861   9.352  1.00  1.00           N
ATOM    638  CA  GLY C  17      21.416  -2.591   9.966  1.00  1.00           C
ATOM    639  C   GLY C  17      20.159  -1.810   9.724  1.00  1.00           C
ATOM    640  O   GLY C  17      19.631  -1.201  10.652  1.00  1.00           O
ATOM    641  N   LYS C  18      19.616  -1.807   8.480  1.00  1.00           N
ATOM    642  CA  LYS C  18      18.469  -0.954   8.323  1.00  1.00           C
ATOM    643  CB  LYS C  18      18.839   0.503   7.996  1.00  1.00           C
ATOM    644  CG  LYS C  18      19.554   0.691   6.659  1.00  1.00           C
ATOM    645  CD  LYS C  18      19.760   2.161   6.293  1.00  1.00           C
ATOM    646  CE  LYS C  18      18.482   2.878   5.861  1.00  1.00           C
ATOM    647  NZ  LYS C  18      18.782   4.298   5.573  1.00  1.00           N
ATOM    648  C   LYS C  18      17.494  -1.424   7.320  1.00  1.00           C
ATOM    649  O   LYS C  18      17.829  -2.041   6.310  1.00  1.00           O
ATOM    650  N   THR C  19      16.218  -1.120   7.621  1.00  1.00           N
ATOM    651  CA  THR C  19      15.149  -1.471   6.752  1.00  1.00           C
ATOM    652  CB  THR C  19      14.459  -2.735   7.166  1.00  1.00           C
ATOM    653  OG1 THR C  19      15.367  -3.828   7.151  1.00  1.00           O
ATOM    654  CG2 THR C  19      13.279  -2.988   6.218  1.00  1.00           C
ATOM    655  C   THR C  19      14.118  -0.405   6.814  1.00  1.00           C
ATOM    656  O   THR C  19      13.954   0.259   7.835  1.00  1.00           O
ATOM    657  N   PHE C  20      13.400  -0.205   5.692  1.00  1.00           N
ATOM    658  CA  PHE C  20      12.318   0.727   5.713  1.00  1.00           C
ATOM    659  CB  PHE C  20      12.693   2.164   5.311  1.00  1.00           C
ATOM    660  CG  PHE C  20      13.442   2.763   6.449  1.00  1.00           C
ATOM    661  CD1 PHE C  20      14.795   2.559   6.589  1.00  1.00           C
ATOM    662  CD2 PHE C  20      12.783   3.530   7.382  1.00  1.00           C
ATOM    663  CE1 PHE C  20      15.479   3.116   7.644  1.00  1.00           C
ATOM    664  CE2 PHE C  20      13.462   4.090   8.438  1.00  1.00           C
ATOM    665  CZ  PHE C  20      14.813   3.882   8.572  1.00  1.00           C
ATOM    666  C   PHE C  20      11.286   0.273   4.773  1.00  1.00           C
ATOM    667  O   PHE C  20      11.573  -0.291   3.718  1.00  1.00           O
ATOM    668  N   TYR C  21      10.025   0.497   5.163  1.00  1.00           N
ATOM    669  CA  TYR C  21       9.012   0.112   4.258  1.00  1.00           C
ATOM    670  CB  TYR C  21       8.313  -1.207   4.629  1.00  1.00           C
ATOM    671  CG  TYR C  21       7.282  -1.449   3.582  1.00  1.00           C
ATOM    672  CD1 TYR C  21       7.608  -2.098   2.412  1.00  1.00           C
ATOM    673  CD2 TYR C  21       5.990  -1.016   3.765  1.00  1.00           C
ATOM    674  CE1 TYR C  21       6.656  -2.318   1.446  1.00  1.00           C
ATOM    675  CE2 TYR C  21       5.033  -1.232   2.803  1.00  1.00           C
ATOM    676  CZ  TYR C  21       5.367  -1.885   1.642  1.00  1.00           C
ATOM    677  OH  TYR C  21       4.385  -2.108   0.653  1.00  1.00           O
ATOM    678  C   TYR C  21       7.974   1.155   4.232  1.00  1.00           C
ATOM    679  O   TYR C  21       7.638   1.739   5.258  1.00  1.00           O
ATOM    680  N   TYR C  22       7.460   1.433   3.027  1.00  1.00           N
ATOM    681  CA  TYR C  22       6.388   2.360   2.956  1.00  1.00           C
ATOM    682  CB  TYR C  22       6.718   3.635   2.160  1.00  1.00           C
ATOM    683  CG  TYR C  22       7.814   4.375   2.846  1.00  1.00           C
ATOM    684  CD1 TYR C  22       7.539   5.229   3.887  1.00  1.00           C
ATOM    685  CD2 TYR C  22       9.118   4.218   2.437  1.00  1.00           C
ATOM    686  CE1 TYR C  22       8.552   5.916   4.515  1.00  1.00           C
ATOM    687  CE2 TYR C  22      10.133   4.903   3.061  1.00  1.00           C
ATOM    688  CZ  TYR C  22       9.852   5.752   4.105  1.00  1.00           C
ATOM    689  OH  TYR C  22      10.893   6.457   4.747  1.00  1.00           O
ATOM    690  C   TYR C  22       5.297   1.686   2.160  1.00  1.00           C
ATOM    691  O   TYR C  22       5.503   1.341   0.997  1.00  1.00           O
ATOM    692  N   ASN C  23       4.111   1.453   2.764  1.00  1.00           N
ATOM    693  CA  ASN C  23       3.030   0.806   2.058  1.00  1.00           C
ATOM    694  CB  ASN C  23       1.902   0.361   3.003  1.00  1.00           C
ATOM    695  CG  ASN C  23       0.868  -0.370   2.166  1.00  1.00           C
ATOM    696  OD1 ASN C  23       1.193  -1.312   1.444  1.00  1.00           O
ATOM    697  ND2 ASN C  23      -0.414   0.073   2.260  1.00  1.00           N
ATOM    698  C   ASN C  23       2.423   1.689   1.042  1.00  1.00           C
ATOM    699  O   ASN C  23       2.314   1.323  -0.125  1.00  1.00           O
ATOM    700  N   ASN C  24       2.066   2.905   1.479  1.00  1.00           N
ATOM    701  CA  ASN C  24       1.450   3.873   0.634  1.00  1.00           C
ATOM    702  CB  ASN C  24       2.434   4.581  -0.316  1.00  1.00           C
ATOM    703  CG  ASN C  24       3.343   5.495   0.491  1.00  1.00           C
ATOM    704  OD1 ASN C  24       3.643   5.233   1.655  1.00  1.00           O
ATOM    705  ND2 ASN C  24       3.791   6.611  -0.145  1.00  1.00           N
ATOM    706  C   ASN C  24       0.357   3.344  -0.204  1.00  1.00           C
ATOM    707  O   ASN C  24       0.582   2.766  -1.265  1.00  1.00           O
ATOM    708  N   ARG C  25      -0.874   3.463   0.310  1.00  1.00           N
ATOM    709  CA  ARG C  25      -1.950   3.158  -0.564  1.00  1.00           C
ATOM    710  CB  ARG C  25      -2.565   1.758  -0.382  1.00  1.00           C
ATOM    711  CG  ARG C  25      -1.899   0.726  -1.293  1.00  1.00           C
ATOM    712  CD  ARG C  25      -2.391   0.877  -2.737  1.00  1.00           C
ATOM    713  NE  ARG C  25      -1.540   0.042  -3.629  1.00  1.00           N
ATOM    714  CZ  ARG C  25      -1.704   0.132  -4.981  1.00  1.00           C
ATOM    715  NH1 ARG C  25      -2.660   0.962  -5.496  1.00  1.00           N
ATOM    716  NH2 ARG C  25      -0.915  -0.598  -5.820  1.00  1.00           N
ATOM    717  C   ARG C  25      -3.015   4.168  -0.447  1.00  1.00           C
ATOM    718  O   ARG C  25      -3.349   4.654   0.632  1.00  1.00           O
ATOM    719  N   THR C  26      -3.546   4.517  -1.624  1.00  1.00           N
ATOM    720  CA  THR C  26      -4.559   5.485  -1.741  1.00  1.00           C
ATOM    721  CB  THR C  26      -4.075   6.815  -2.249  1.00  1.00           C
ATOM    722  OG1 THR C  26      -5.149   7.744  -2.270  1.00  1.00           O
ATOM    723  CG2 THR C  26      -3.467   6.653  -3.652  1.00  1.00           C
ATOM    724  C   THR C  26      -5.593   4.951  -2.678  1.00  1.00           C
ATOM    725  O   THR C  26      -5.318   4.643  -3.836  1.00  1.00           O
ATOM    726  N   LEU C  27      -6.826   4.792  -2.169  1.00  1.00           N
ATOM    727  CA  LEU C  27      -7.934   4.394  -2.984  1.00  1.00           C
ATOM    728  CB  LEU C  27      -8.786   3.311  -2.295  1.00  1.00           C
ATOM    729  CG  LEU C  27      -9.958   2.727  -3.108  1.00  1.00           C
ATOM    730  CD1 LEU C  27     -10.698   1.672  -2.274  1.00  1.00           C
ATOM    731  CD2 LEU C  27     -10.905   3.810  -3.653  1.00  1.00           C
ATOM    732  C   LEU C  27      -8.706   5.667  -3.035  1.00  1.00           C
ATOM    733  O   LEU C  27      -9.157   6.160  -2.001  1.00  1.00           O
ATOM    734  N   GLU C  28      -8.873   6.255  -4.228  1.00  1.00           N
ATOM    735  CA  GLU C  28      -9.465   7.555  -4.191  1.00  1.00           C
ATOM    736  CB  GLU C  28      -8.495   8.674  -4.607  1.00  1.00           C
ATOM    737  CG  GLU C  28      -7.307   8.843  -3.658  1.00  1.00           C
ATOM    738  CD  GLU C  28      -6.430   9.973  -4.186  1.00  1.00           C
ATOM    739  OE1 GLU C  28      -6.867  11.152  -4.111  1.00  1.00           O
ATOM    740  OE2 GLU C  28      -5.310   9.667  -4.674  1.00  1.00           O
ATOM    741  C   GLU C  28     -10.599   7.636  -5.107  1.00  1.00           C
ATOM    742  O   GLU C  28     -10.754   6.831  -6.023  1.00  1.00           O
ATOM    743  N   SER C  29     -11.457   8.627  -4.835  1.00  1.00           N
ATOM    744  CA  SER C  29     -12.514   8.763  -5.754  1.00  1.00           C
ATOM    745  CB  SER C  29     -13.666   7.771  -5.509  1.00  1.00           C
ATOM    746  OG  SER C  29     -14.299   8.040  -4.265  1.00  1.00           O
ATOM    747  C   SER C  29     -13.090  10.110  -5.687  1.00  1.00           C
ATOM    748  O   SER C  29     -13.330  10.673  -4.620  1.00  1.00           O
ATOM    749  N   THR C  30     -13.287  10.659  -6.887  1.00  1.00           N
ATOM    750  CA  THR C  30     -14.030  11.849  -7.044  1.00  1.00           C
ATOM    751  CB  THR C  30     -13.214  13.035  -7.487  1.00  1.00           C
ATOM    752  OG1 THR C  30     -14.050  14.176  -7.619  1.00  1.00           O
ATOM    753  CG2 THR C  30     -12.478  12.731  -8.805  1.00  1.00           C
ATOM    754  C   THR C  30     -15.013  11.481  -8.099  1.00  1.00           C
ATOM    755  O   THR C  30     -14.648  11.120  -9.218  1.00  1.00           O
ATOM    756  N   TRP C  31     -16.308  11.512  -7.758  1.00  1.00           N
ATOM    757  CA  TRP C  31     -17.253  11.118  -8.747  1.00  1.00           C
ATOM    758  CB  TRP C  31     -18.657  10.863  -8.171  1.00  1.00           C
ATOM    759  CG  TRP C  31     -19.701  10.546  -9.213  1.00  1.00           C
ATOM    760  CD2 TRP C  31     -19.986   9.232  -9.722  1.00  1.00           C
ATOM    761  CD1 TRP C  31     -20.546  11.401  -9.858  1.00  1.00           C
ATOM    762  NE1 TRP C  31     -21.340  10.704 -10.735  1.00  1.00           N
ATOM    763  CE2 TRP C  31     -21.007   9.368 -10.662  1.00  1.00           C
ATOM    764  CE3 TRP C  31     -19.444   8.014  -9.430  1.00  1.00           C
ATOM    765  CZ2 TRP C  31     -21.503   8.284 -11.327  1.00  1.00           C
ATOM    766  CZ3 TRP C  31     -19.946   6.921 -10.103  1.00  1.00           C
ATOM    767  CH2 TRP C  31     -20.955   7.054 -11.033  1.00  1.00           C
ATOM    768  C   TRP C  31     -17.361  12.264  -9.739  1.00  1.00           C
ATOM    769  O   TRP C  31     -16.758  13.337  -9.470  1.00  1.00           O
ATOM    770  OXT TRP C  31     -18.047  12.082 -10.781  1.00  1.00           O
TER     771      TRP C  31 
ATOM    772  N   MET D   1     -15.821   5.661  -1.812  1.00  1.00           N
ATOM    773  CA  MET D   1     -17.108   5.158  -1.281  1.00  1.00           C
ATOM    774  CB  MET D   1     -18.281   5.983  -1.824  1.00  1.00           C
ATOM    775  CG  MET D   1     -18.334   7.422  -1.322  1.00  1.00           C
ATOM    776  SD  MET D   1     -19.604   8.415  -2.154  1.00  1.00           S
ATOM    777  CE  MET D   1     -21.018   7.480  -1.502  1.00  1.00           C
ATOM    778  C   MET D   1     -17.349   3.751  -1.714  1.00  1.00           C
ATOM    779  O   MET D   1     -16.467   3.096  -2.266  1.00  1.00           O
ATOM    780  N   GLY D   2     -18.570   3.249  -1.448  1.00  1.00           N
ATOM    781  CA  GLY D   2     -18.941   1.931  -1.869  1.00  1.00           C
ATOM    782  C   GLY D   2     -18.235   0.937  -1.001  1.00  1.00           C
ATOM    783  O   GLY D   2     -17.705   1.288   0.051  1.00  1.00           O
ATOM    784  N   ALA D   3     -18.211  -0.345  -1.431  1.00  1.00           N
ATOM    785  CA  ALA D   3     -17.549  -1.356  -0.655  1.00  1.00           C
ATOM    786  CB  ALA D   3     -17.679  -2.777  -1.228  1.00  1.00           C
ATOM    787  C   ALA D   3     -16.119  -1.001  -0.653  1.00  1.00           C
ATOM    788  O   ALA D   3     -15.560  -0.609  -1.676  1.00  1.00           O
ATOM    789  N   THR D   4     -15.478  -1.107   0.518  1.00  1.00           N
ATOM    790  CA  THR D   4     -14.112  -0.733   0.488  1.00  1.00           C
ATOM    791  CB  THR D   4     -13.879   0.688   0.906  1.00  1.00           C
ATOM    792  OG1 THR D   4     -12.528   1.056   0.668  1.00  1.00           O
ATOM    793  CG2 THR D   4     -14.219   0.823   2.399  1.00  1.00           C
ATOM    794  C   THR D   4     -13.345  -1.588   1.401  1.00  1.00           C
ATOM    795  O   THR D   4     -13.859  -2.083   2.403  1.00  1.00           O
ATOM    796  N   ALA D   5     -12.068  -1.798   1.056  1.00  1.00           N
ATOM    797  CA  ALA D   5     -11.322  -2.576   1.972  1.00  1.00           C
ATOM    798  CB  ALA D   5     -11.434  -4.089   1.722  1.00  1.00           C
ATOM    799  C   ALA D   5      -9.901  -2.229   1.869  1.00  1.00           C
ATOM    800  O   ALA D   5      -9.358  -2.042   0.781  1.00  1.00           O
ATOM    801  N   VAL D   6      -9.265  -2.113   3.038  1.00  1.00           N
ATOM    802  CA  VAL D   6      -7.863  -1.968   2.986  1.00  1.00           C
ATOM    803  CB  VAL D   6      -7.316  -0.672   3.465  1.00  1.00           C
ATOM    804  CG1 VAL D   6      -5.787  -0.792   3.363  1.00  1.00           C
ATOM    805  CG2 VAL D   6      -7.912   0.451   2.597  1.00  1.00           C
ATOM    806  C   VAL D   6      -7.329  -3.056   3.859  1.00  1.00           C
ATOM    807  O   VAL D   6      -7.772  -3.227   4.993  1.00  1.00           O
ATOM    808  N   SER D   7      -6.369  -3.842   3.340  1.00  1.00           N
ATOM    809  CA  SER D   7      -5.836  -4.918   4.122  1.00  1.00           C
ATOM    810  CB  SER D   7      -5.988  -6.293   3.450  1.00  1.00           C
ATOM    811  OG  SER D   7      -7.363  -6.620   3.317  1.00  1.00           O
ATOM    812  C   SER D   7      -4.403  -4.643   4.278  1.00  1.00           C
ATOM    813  O   SER D   7      -3.772  -4.037   3.415  1.00  1.00           O
ATOM    814  N   GLU D   8      -3.849  -5.061   5.418  1.00  1.00           N
ATOM    815  CA  GLU D   8      -2.481  -4.739   5.556  1.00  1.00           C
ATOM    816  CB  GLU D   8      -2.270  -3.457   6.375  1.00  1.00           C
ATOM    817  CG  GLU D   8      -2.920  -2.222   5.754  1.00  1.00           C
ATOM    818  CD  GLU D   8      -3.006  -1.154   6.833  1.00  1.00           C
ATOM    819  OE1 GLU D   8      -3.676  -1.418   7.866  1.00  1.00           O
ATOM    820  OE2 GLU D   8      -2.403  -0.066   6.640  1.00  1.00           O
ATOM    821  C   GLU D   8      -1.833  -5.809   6.325  1.00  1.00           C
ATOM    822  O   GLU D   8      -2.321  -6.248   7.366  1.00  1.00           O
ATOM    823  N   TRP D   9      -0.696  -6.261   5.801  1.00  1.00           N
ATOM    824  CA  TRP D   9       0.069  -7.179   6.553  1.00  1.00           C
ATOM    825  CB  TRP D   9       0.383  -8.483   5.807  1.00  1.00           C
ATOM    826  CG  TRP D   9      -0.799  -9.382   5.555  1.00  1.00           C
ATOM    827  CD2 TRP D   9      -1.165 -10.469   6.417  1.00  1.00           C
ATOM    828  CD1 TRP D   9      -1.688  -9.389   4.521  1.00  1.00           C
ATOM    829  NE1 TRP D   9      -2.582 -10.421   4.679  1.00  1.00           N
ATOM    830  CE2 TRP D   9      -2.271 -11.094   5.843  1.00  1.00           C
ATOM    831  CE3 TRP D   9      -0.618 -10.914   7.586  1.00  1.00           C
ATOM    832  CZ2 TRP D   9      -2.850 -12.179   6.433  1.00  1.00           C
ATOM    833  CZ3 TRP D   9      -1.209 -12.006   8.183  1.00  1.00           C
ATOM    834  CH2 TRP D   9      -2.302 -12.626   7.615  1.00  1.00           C
ATOM    835  C   TRP D   9       1.369  -6.492   6.696  1.00  1.00           C
ATOM    836  O   TRP D   9       1.939  -6.025   5.713  1.00  1.00           O
ATOM    837  N   THR D  10       1.872  -6.389   7.929  1.00  1.00           N
ATOM    838  CA  THR D  10       3.116  -5.712   8.054  1.00  1.00           C
ATOM    839  CB  THR D  10       3.010  -4.496   8.921  1.00  1.00           C
ATOM    840  OG1 THR D  10       2.719  -4.879  10.258  1.00  1.00           O
ATOM    841  CG2 THR D  10       1.860  -3.628   8.378  1.00  1.00           C
ATOM    842  C   THR D  10       4.018  -6.664   8.752  1.00  1.00           C
ATOM    843  O   THR D  10       3.608  -7.328   9.702  1.00  1.00           O
ATOM    844  N   GLU D  11       5.275  -6.782   8.290  1.00  1.00           N
ATOM    845  CA  GLU D  11       6.125  -7.697   8.980  1.00  1.00           C
ATOM    846  CB  GLU D  11       6.294  -9.042   8.255  1.00  1.00           C
ATOM    847  CG  GLU D  11       7.039 -10.085   9.087  1.00  1.00           C
ATOM    848  CD  GLU D  11       6.060 -10.616  10.124  1.00  1.00           C
ATOM    849  OE1 GLU D  11       4.845 -10.689   9.798  1.00  1.00           O
ATOM    850  OE2 GLU D  11       6.508 -10.956  11.251  1.00  1.00           O
ATOM    851  C   GLU D  11       7.471  -7.103   9.088  1.00  1.00           C
ATOM    852  O   GLU D  11       8.025  -6.557   8.135  1.00  1.00           O
ATOM    853  N   TYR D  12       8.015  -7.199  10.301  1.00  1.00           N
ATOM    854  CA  TYR D  12       9.325  -6.741  10.585  1.00  1.00           C
ATOM    855  CB  TYR D  12       9.272  -5.611  11.625  1.00  1.00           C
ATOM    856  CG  TYR D  12      10.511  -5.557  12.449  1.00  1.00           C
ATOM    857  CD1 TYR D  12      11.685  -5.027  11.978  1.00  1.00           C
ATOM    858  CD2 TYR D  12      10.482  -6.072  13.723  1.00  1.00           C
ATOM    859  CE1 TYR D  12      12.807  -4.989  12.769  1.00  1.00           C
ATOM    860  CE2 TYR D  12      11.597  -6.038  14.524  1.00  1.00           C
ATOM    861  CZ  TYR D  12      12.761  -5.489  14.048  1.00  1.00           C
ATOM    862  OH  TYR D  12      13.907  -5.446  14.868  1.00  1.00           O
ATOM    863  C   TYR D  12      10.045  -7.894  11.163  1.00  1.00           C
ATOM    864  O   TYR D  12       9.725  -8.361  12.256  1.00  1.00           O
ATOM    865  N   LYS D  13      11.047  -8.398  10.432  1.00  1.00           N
ATOM    866  CA  LYS D  13      11.728  -9.509  10.996  1.00  1.00           C
ATOM    867  CB  LYS D  13      11.510 -10.821  10.220  1.00  1.00           C
ATOM    868  CG  LYS D  13      12.186 -12.032  10.868  1.00  1.00           C
ATOM    869  CD  LYS D  13      11.512 -12.503  12.159  1.00  1.00           C
ATOM    870  CE  LYS D  13      10.357 -13.476  11.911  1.00  1.00           C
ATOM    871  NZ  LYS D  13       9.734 -13.872  13.194  1.00  1.00           N
ATOM    872  C   LYS D  13      13.166  -9.219  10.961  1.00  1.00           C
ATOM    873  O   LYS D  13      13.744  -9.046   9.889  1.00  1.00           O
ATOM    874  N   THR D  14      13.807  -9.146  12.137  1.00  1.00           N
ATOM    875  CA  THR D  14      15.175  -8.873  11.924  1.00  1.00           C
ATOM    876  CB  THR D  14      15.541  -7.411  11.924  1.00  1.00           C
ATOM    877  OG1 THR D  14      15.369  -6.852  13.214  1.00  1.00           O
ATOM    878  CG2 THR D  14      14.653  -6.669  10.912  1.00  1.00           C
ATOM    879  C   THR D  14      16.058  -9.531  12.895  1.00  1.00           C
ATOM    880  O   THR D  14      15.728  -9.716  14.064  1.00  1.00           O
ATOM    881  N   ALA D  15      17.223  -9.942  12.375  1.00  1.00           N
ATOM    882  CA  ALA D  15      18.250 -10.370  13.250  1.00  1.00           C
ATOM    883  CB  ALA D  15      19.518 -10.819  12.509  1.00  1.00           C
ATOM    884  C   ALA D  15      18.561  -9.114  13.967  1.00  1.00           C
ATOM    885  O   ALA D  15      18.722  -9.126  15.185  1.00  1.00           O
ATOM    886  N   ASP D  16      18.591  -7.978  13.224  1.00  1.00           N
ATOM    887  CA  ASP D  16      19.034  -6.829  13.942  1.00  1.00           C
ATOM    888  CB  ASP D  16      20.567  -6.809  14.155  1.00  1.00           C
ATOM    889  CG  ASP D  16      21.013  -7.653  15.337  1.00  1.00           C
ATOM    890  OD1 ASP D  16      20.833  -7.181  16.490  1.00  1.00           O
ATOM    891  OD2 ASP D  16      21.534  -8.777  15.108  1.00  1.00           O
ATOM    892  C   ASP D  16      18.818  -5.494  13.365  1.00  1.00           C
ATOM    893  O   ASP D  16      17.959  -5.217  12.529  1.00  1.00           O
ATOM    894  N   GLY D  17      19.646  -4.633  13.997  1.00  1.00           N
ATOM    895  CA  GLY D  17      19.962  -3.267  13.752  1.00  1.00           C
ATOM    896  C   GLY D  17      18.735  -2.442  13.828  1.00  1.00           C
ATOM    897  O   GLY D  17      17.745  -2.805  14.461  1.00  1.00           O
ATOM    898  N   LYS D  18      18.799  -1.284  13.150  1.00  1.00           N
ATOM    899  CA  LYS D  18      17.711  -0.369  13.152  1.00  1.00           C
ATOM    900  CB  LYS D  18      18.124   1.088  12.859  1.00  1.00           C
ATOM    901  CG  LYS D  18      18.906   1.283  11.559  1.00  1.00           C
ATOM    902  CD  LYS D  18      19.108   2.751  11.181  1.00  1.00           C
ATOM    903  CE  LYS D  18      20.060   2.949  10.000  1.00  1.00           C
ATOM    904  NZ  LYS D  18      21.414   2.481  10.368  1.00  1.00           N
ATOM    905  C   LYS D  18      16.707  -0.808  12.174  1.00  1.00           C
ATOM    906  O   LYS D  18      17.028  -1.392  11.140  1.00  1.00           O
ATOM    907  N   THR D  19      15.435  -0.555  12.505  1.00  1.00           N
ATOM    908  CA  THR D  19      14.453  -1.019  11.597  1.00  1.00           C
ATOM    909  CB  THR D  19      13.862  -2.329  11.997  1.00  1.00           C
ATOM    910  OG1 THR D  19      13.057  -2.839  10.945  1.00  1.00           O
ATOM    911  CG2 THR D  19      13.010  -2.092  13.257  1.00  1.00           C
ATOM    912  C   THR D  19      13.317  -0.078  11.556  1.00  1.00           C
ATOM    913  O   THR D  19      13.186   0.810  12.398  1.00  1.00           O
ATOM    914  N   PHE D  20      12.462  -0.243  10.531  1.00  1.00           N
ATOM    915  CA  PHE D  20      11.331   0.614  10.526  1.00  1.00           C
ATOM    916  CB  PHE D  20      11.664   2.030  10.025  1.00  1.00           C
ATOM    917  CG  PHE D  20      10.420   2.845  10.070  1.00  1.00           C
ATOM    918  CD1 PHE D  20       9.979   3.371  11.261  1.00  1.00           C
ATOM    919  CD2 PHE D  20       9.705   3.093   8.921  1.00  1.00           C
ATOM    920  CE1 PHE D  20       8.833   4.128  11.310  1.00  1.00           C
ATOM    921  CE2 PHE D  20       8.558   3.850   8.963  1.00  1.00           C
ATOM    922  CZ  PHE D  20       8.122   4.367  10.159  1.00  1.00           C
ATOM    923  C   PHE D  20      10.250   0.061   9.640  1.00  1.00           C
ATOM    924  O   PHE D  20      10.538  -0.475   8.570  1.00  1.00           O
ATOM    925  N   TYR D  21       8.966   0.158  10.074  1.00  1.00           N
ATOM    926  CA  TYR D  21       7.886  -0.256   9.215  1.00  1.00           C
ATOM    927  CB  TYR D  21       7.239  -1.595   9.594  1.00  1.00           C
ATOM    928  CG  TYR D  21       6.198  -1.774   8.552  1.00  1.00           C
ATOM    929  CD1 TYR D  21       6.531  -2.246   7.302  1.00  1.00           C
ATOM    930  CD2 TYR D  21       4.895  -1.454   8.828  1.00  1.00           C
ATOM    931  CE1 TYR D  21       5.567  -2.396   6.333  1.00  1.00           C
ATOM    932  CE2 TYR D  21       3.937  -1.605   7.861  1.00  1.00           C
ATOM    933  CZ  TYR D  21       4.263  -2.073   6.617  1.00  1.00           C
ATOM    934  OH  TYR D  21       3.250  -2.211   5.644  1.00  1.00           O
ATOM    935  C   TYR D  21       6.802   0.801   9.248  1.00  1.00           C
ATOM    936  O   TYR D  21       6.190   1.050  10.284  1.00  1.00           O
ATOM    937  N   TYR D  22       6.560   1.456   8.090  1.00  1.00           N
ATOM    938  CA  TYR D  22       5.667   2.581   7.936  1.00  1.00           C
ATOM    939  CB  TYR D  22       6.052   3.430   6.713  1.00  1.00           C
ATOM    940  CG  TYR D  22       5.163   4.618   6.620  1.00  1.00           C
ATOM    941  CD1 TYR D  22       5.302   5.663   7.504  1.00  1.00           C
ATOM    942  CD2 TYR D  22       4.215   4.700   5.631  1.00  1.00           C
ATOM    943  CE1 TYR D  22       4.490   6.769   7.419  1.00  1.00           C
ATOM    944  CE2 TYR D  22       3.404   5.803   5.542  1.00  1.00           C
ATOM    945  CZ  TYR D  22       3.536   6.838   6.434  1.00  1.00           C
ATOM    946  OH  TYR D  22       2.697   7.967   6.336  1.00  1.00           O
ATOM    947  C   TYR D  22       4.179   2.355   7.906  1.00  1.00           C
ATOM    948  O   TYR D  22       3.435   3.082   8.561  1.00  1.00           O
ATOM    949  N   ASN D  23       3.694   1.373   7.127  1.00  1.00           N
ATOM    950  CA  ASN D  23       2.286   1.094   7.015  1.00  1.00           C
ATOM    951  CB  ASN D  23       1.705   0.272   8.184  1.00  1.00           C
ATOM    952  CG  ASN D  23       0.379  -0.330   7.732  1.00  1.00           C
ATOM    953  OD1 ASN D  23       0.134  -0.486   6.537  1.00  1.00           O
ATOM    954  ND2 ASN D  23      -0.502  -0.684   8.706  1.00  1.00           N
ATOM    955  C   ASN D  23       1.411   2.285   6.891  1.00  1.00           C
ATOM    956  O   ASN D  23       0.924   2.820   7.886  1.00  1.00           O
ATOM    957  N   ASN D  24       1.204   2.742   5.649  1.00  1.00           N
ATOM    958  CA  ASN D  24       0.265   3.798   5.453  1.00  1.00           C
ATOM    959  CB  ASN D  24       0.783   4.923   4.541  1.00  1.00           C
ATOM    960  CG  ASN D  24      -0.182   6.099   4.604  1.00  1.00           C
ATOM    961  OD1 ASN D  24      -1.292   6.047   4.076  1.00  1.00           O
ATOM    962  ND2 ASN D  24       0.257   7.199   5.271  1.00  1.00           N
ATOM    963  C   ASN D  24      -0.888   3.211   4.759  1.00  1.00           C
ATOM    964  O   ASN D  24      -0.762   2.271   3.976  1.00  1.00           O
ATOM    965  N   ARG D  25      -2.069   3.751   5.062  1.00  1.00           N
ATOM    966  CA  ARG D  25      -3.209   3.192   4.443  1.00  1.00           C
ATOM    967  CB  ARG D  25      -3.796   2.077   5.317  1.00  1.00           C
ATOM    968  CG  ARG D  25      -5.189   1.625   4.912  1.00  1.00           C
ATOM    969  CD  ARG D  25      -6.328   2.360   5.617  1.00  1.00           C
ATOM    970  NE  ARG D  25      -7.584   1.722   5.139  1.00  1.00           N
ATOM    971  CZ  ARG D  25      -8.804   2.281   5.384  1.00  1.00           C
ATOM    972  NH1 ARG D  25      -8.900   3.439   6.097  1.00  1.00           N
ATOM    973  NH2 ARG D  25      -9.933   1.675   4.916  1.00  1.00           N
ATOM    974  C   ARG D  25      -4.233   4.239   4.341  1.00  1.00           C
ATOM    975  O   ARG D  25      -4.415   5.033   5.262  1.00  1.00           O
ATOM    976  N   THR D  26      -4.943   4.268   3.203  1.00  1.00           N
ATOM    977  CA  THR D  26      -5.929   5.282   3.172  1.00  1.00           C
ATOM    978  CB  THR D  26      -5.441   6.602   2.641  1.00  1.00           C
ATOM    979  OG1 THR D  26      -5.070   6.466   1.279  1.00  1.00           O
ATOM    980  CG2 THR D  26      -4.238   7.090   3.466  1.00  1.00           C
ATOM    981  C   THR D  26      -7.043   4.914   2.290  1.00  1.00           C
ATOM    982  O   THR D  26      -6.934   4.066   1.407  1.00  1.00           O
ATOM    983  N   LEU D  27      -8.173   5.573   2.565  1.00  1.00           N
ATOM    984  CA  LEU D  27      -9.296   5.459   1.715  1.00  1.00           C
ATOM    985  CB  LEU D  27     -10.332   4.423   2.197  1.00  1.00           C
ATOM    986  CG  LEU D  27     -11.572   4.264   1.289  1.00  1.00           C
ATOM    987  CD1 LEU D  27     -12.515   5.476   1.367  1.00  1.00           C
ATOM    988  CD2 LEU D  27     -11.161   3.925  -0.153  1.00  1.00           C
ATOM    989  C   LEU D  27      -9.920   6.813   1.743  1.00  1.00           C
ATOM    990  O   LEU D  27     -10.238   7.331   2.811  1.00  1.00           O
ATOM    991  N   GLU D  28     -10.090   7.446   0.569  1.00  1.00           N
ATOM    992  CA  GLU D  28     -10.708   8.733   0.606  1.00  1.00           C
ATOM    993  CB  GLU D  28      -9.801   9.895   0.163  1.00  1.00           C
ATOM    994  CG  GLU D  28     -10.493  11.251   0.331  1.00  1.00           C
ATOM    995  CD  GLU D  28      -9.544  12.369  -0.080  1.00  1.00           C
ATOM    996  OE1 GLU D  28      -8.536  12.082  -0.779  1.00  1.00           O
ATOM    997  OE2 GLU D  28      -9.825  13.535   0.306  1.00  1.00           O
ATOM    998  C   GLU D  28     -11.850   8.699  -0.318  1.00  1.00           C
ATOM    999  O   GLU D  28     -11.756   8.181  -1.429  1.00  1.00           O
ATOM   1000  N   SER D  29     -12.986   9.242   0.134  1.00  1.00           N
ATOM   1001  CA  SER D  29     -14.065   9.217  -0.780  1.00  1.00           C
ATOM   1002  CB  SER D  29     -15.176   8.226  -0.394  1.00  1.00           C
ATOM   1003  OG  SER D  29     -15.785   8.626   0.825  1.00  1.00           O
ATOM   1004  C   SER D  29     -14.676  10.561  -0.832  1.00  1.00           C
ATOM   1005  O   SER D  29     -15.095  11.117   0.182  1.00  1.00           O
ATOM   1006  N   THR D  30     -14.701  11.131  -2.042  1.00  1.00           N
ATOM   1007  CA  THR D  30     -15.450  12.322  -2.228  1.00  1.00           C
ATOM   1008  CB  THR D  30     -14.673  13.498  -2.764  1.00  1.00           C
ATOM   1009  OG1 THR D  30     -15.477  14.666  -2.705  1.00  1.00           O
ATOM   1010  CG2 THR D  30     -14.208  13.240  -4.208  1.00  1.00           C
ATOM   1011  C   THR D  30     -16.484  11.885  -3.214  1.00  1.00           C
ATOM   1012  O   THR D  30     -16.161  11.329  -4.263  1.00  1.00           O
ATOM   1013  N   TRP D  31     -17.774  12.068  -2.892  1.00  1.00           N
ATOM   1014  CA  TRP D  31     -18.738  11.531  -3.801  1.00  1.00           C
ATOM   1015  CB  TRP D  31     -20.108  11.268  -3.155  1.00  1.00           C
ATOM   1016  CG  TRP D  31     -20.908  12.501  -2.823  1.00  1.00           C
ATOM   1017  CD2 TRP D  31     -22.031  12.943  -3.600  1.00  1.00           C
ATOM   1018  CD1 TRP D  31     -20.803  13.361  -1.771  1.00  1.00           C
ATOM   1019  NE1 TRP D  31     -21.783  14.322  -1.849  1.00  1.00           N
ATOM   1020  CE2 TRP D  31     -22.548  14.074  -2.969  1.00  1.00           C
ATOM   1021  CE3 TRP D  31     -22.587  12.443  -4.741  1.00  1.00           C
ATOM   1022  CZ2 TRP D  31     -23.638  14.725  -3.475  1.00  1.00           C
ATOM   1023  CZ3 TRP D  31     -23.681  13.106  -5.252  1.00  1.00           C
ATOM   1024  CH2 TRP D  31     -24.194  14.225  -4.630  1.00  1.00           C
ATOM   1025  C   TRP D  31     -18.943  12.567  -4.897  1.00  1.00           C
ATOM   1026  O   TRP D  31     -18.471  13.721  -4.715  1.00  1.00           O
ATOM   1027  OXT TRP D  31     -19.576  12.218  -5.927  1.00  1.00           O
TER    1028      TRP D  31 
ATOM   1029  N   MET E   1     -17.644   5.913   1.891  1.00  1.00           N
ATOM   1030  CA  MET E   1     -18.333   5.246   3.018  1.00  1.00           C
ATOM   1031  CB  MET E   1     -19.649   5.967   3.364  1.00  1.00           C
ATOM   1032  CG  MET E   1     -19.455   7.361   3.967  1.00  1.00           C
ATOM   1033  SD  MET E   1     -20.998   8.220   4.400  1.00  1.00           S
ATOM   1034  CE  MET E   1     -20.182   9.671   5.128  1.00  1.00           C
ATOM   1035  C   MET E   1     -18.667   3.838   2.662  1.00  1.00           C
ATOM   1036  O   MET E   1     -17.889   3.153   1.999  1.00  1.00           O
ATOM   1037  N   GLY E   2     -19.846   3.370   3.113  1.00  1.00           N
ATOM   1038  CA  GLY E   2     -20.267   2.035   2.817  1.00  1.00           C
ATOM   1039  C   GLY E   2     -19.571   1.124   3.770  1.00  1.00           C
ATOM   1040  O   GLY E   2     -18.941   1.574   4.725  1.00  1.00           O
ATOM   1041  N   ALA E   3     -19.671  -0.199   3.533  1.00  1.00           N
ATOM   1042  CA  ALA E   3     -18.997  -1.103   4.415  1.00  1.00           C
ATOM   1043  CB  ALA E   3     -19.166  -2.582   4.029  1.00  1.00           C
ATOM   1044  C   ALA E   3     -17.555  -0.755   4.289  1.00  1.00           C
ATOM   1045  O   ALA E   3     -17.037  -0.621   3.181  1.00  1.00           O
ATOM   1046  N   THR E   4     -16.864  -0.571   5.427  1.00  1.00           N
ATOM   1047  CA  THR E   4     -15.483  -0.219   5.327  1.00  1.00           C
ATOM   1048  CB  THR E   4     -15.212   1.220   5.651  1.00  1.00           C
ATOM   1049  OG1 THR E   4     -13.838   1.521   5.450  1.00  1.00           O
ATOM   1050  CG2 THR E   4     -15.609   1.477   7.114  1.00  1.00           C
ATOM   1051  C   THR E   4     -14.725  -1.034   6.299  1.00  1.00           C
ATOM   1052  O   THR E   4     -15.201  -1.326   7.395  1.00  1.00           O
ATOM   1053  N   ALA E   5     -13.519  -1.456   5.895  1.00  1.00           N
ATOM   1054  CA  ALA E   5     -12.734  -2.171   6.839  1.00  1.00           C
ATOM   1055  CB  ALA E   5     -12.669  -3.684   6.571  1.00  1.00           C
ATOM   1056  C   ALA E   5     -11.338  -1.644   6.742  1.00  1.00           C
ATOM   1057  O   ALA E   5     -10.754  -1.597   5.660  1.00  1.00           O
ATOM   1058  N   VAL E   6     -10.779  -1.207   7.885  1.00  1.00           N
ATOM   1059  CA  VAL E   6      -9.402  -0.815   7.946  1.00  1.00           C
ATOM   1060  CB  VAL E   6      -9.181   0.465   8.695  1.00  1.00           C
ATOM   1061  CG1 VAL E   6      -7.669   0.725   8.793  1.00  1.00           C
ATOM   1062  CG2 VAL E   6      -9.972   1.588   8.005  1.00  1.00           C
ATOM   1063  C   VAL E   6      -8.818  -1.898   8.786  1.00  1.00           C
ATOM   1064  O   VAL E   6      -9.029  -1.927   9.997  1.00  1.00           O
ATOM   1065  N   SER E   7      -8.078  -2.833   8.170  1.00  1.00           N
ATOM   1066  CA  SER E   7      -7.571  -3.907   8.966  1.00  1.00           C
ATOM   1067  CB  SER E   7      -7.825  -5.299   8.368  1.00  1.00           C
ATOM   1068  OG  SER E   7      -7.292  -6.298   9.226  1.00  1.00           O
ATOM   1069  C   SER E   7      -6.111  -3.739   9.058  1.00  1.00           C
ATOM   1070  O   SER E   7      -5.441  -3.425   8.077  1.00  1.00           O
ATOM   1071  N   GLU E   8      -5.577  -3.932  10.270  1.00  1.00           N
ATOM   1072  CA  GLU E   8      -4.172  -3.780  10.364  1.00  1.00           C
ATOM   1073  CB  GLU E   8      -3.731  -2.489  11.077  1.00  1.00           C
ATOM   1074  CG  GLU E   8      -4.212  -2.379  12.526  1.00  1.00           C
ATOM   1075  CD  GLU E   8      -5.667  -1.929  12.523  1.00  1.00           C
ATOM   1076  OE1 GLU E   8      -6.564  -2.809  12.424  1.00  1.00           O
ATOM   1077  OE2 GLU E   8      -5.902  -0.695  12.622  1.00  1.00           O
ATOM   1078  C   GLU E   8      -3.617  -4.920  11.140  1.00  1.00           C
ATOM   1079  O   GLU E   8      -4.115  -5.275  12.207  1.00  1.00           O
ATOM   1080  N   TRP E   9      -2.561  -5.535  10.585  1.00  1.00           N
ATOM   1081  CA  TRP E   9      -1.845  -6.561  11.270  1.00  1.00           C
ATOM   1082  CB  TRP E   9      -1.587  -7.812  10.415  1.00  1.00           C
ATOM   1083  CG  TRP E   9      -0.673  -8.825  11.062  1.00  1.00           C
ATOM   1084  CD2 TRP E   9      -1.110  -9.892  11.915  1.00  1.00           C
ATOM   1085  CD1 TRP E   9       0.684  -8.937  10.967  1.00  1.00           C
ATOM   1086  NE1 TRP E   9       1.119 -10.011  11.705  1.00  1.00           N
ATOM   1087  CE2 TRP E   9       0.025 -10.608  12.294  1.00  1.00           C
ATOM   1088  CE3 TRP E   9      -2.355 -10.248  12.346  1.00  1.00           C
ATOM   1089  CZ2 TRP E   9      -0.067 -11.696  13.114  1.00  1.00           C
ATOM   1090  CZ3 TRP E   9      -2.445 -11.345  13.174  1.00  1.00           C
ATOM   1091  CH2 TRP E   9      -1.323 -12.055  13.550  1.00  1.00           C
ATOM   1092  C   TRP E   9      -0.529  -5.940  11.530  1.00  1.00           C
ATOM   1093  O   TRP E   9       0.045  -5.297  10.654  1.00  1.00           O
ATOM   1094  N   THR E  10      -0.014  -6.092  12.755  1.00  1.00           N
ATOM   1095  CA  THR E  10       1.216  -5.419  12.985  1.00  1.00           C
ATOM   1096  CB  THR E  10       1.119  -4.359  14.038  1.00  1.00           C
ATOM   1097  OG1 THR E  10       0.811  -4.950  15.292  1.00  1.00           O
ATOM   1098  CG2 THR E  10       0.014  -3.368  13.642  1.00  1.00           C
ATOM   1099  C   THR E  10       2.188  -6.394  13.490  1.00  1.00           C
ATOM   1100  O   THR E  10       1.833  -7.377  14.138  1.00  1.00           O
ATOM   1101  N   GLU E  11       3.467  -6.155  13.180  1.00  1.00           N
ATOM   1102  CA  GLU E  11       4.351  -7.099  13.741  1.00  1.00           C
ATOM   1103  CB  GLU E  11       4.502  -8.368  12.890  1.00  1.00           C
ATOM   1104  CG  GLU E  11       5.282  -9.469  13.604  1.00  1.00           C
ATOM   1105  CD  GLU E  11       4.376 -10.013  14.697  1.00  1.00           C
ATOM   1106  OE1 GLU E  11       3.132  -9.941  14.517  1.00  1.00           O
ATOM   1107  OE2 GLU E  11       4.914 -10.501  15.727  1.00  1.00           O
ATOM   1108  C   GLU E  11       5.700  -6.521  13.884  1.00  1.00           C
ATOM   1109  O   GLU E  11       6.267  -5.957  12.950  1.00  1.00           O
ATOM   1110  N   TYR E  12       6.236  -6.637  15.104  1.00  1.00           N
ATOM   1111  CA  TYR E  12       7.592  -6.272  15.297  1.00  1.00           C
ATOM   1112  CB  TYR E  12       7.784  -5.018  16.177  1.00  1.00           C
ATOM   1113  CG  TYR E  12       7.130  -5.206  17.506  1.00  1.00           C
ATOM   1114  CD1 TYR E  12       5.787  -4.943  17.657  1.00  1.00           C
ATOM   1115  CD2 TYR E  12       7.845  -5.640  18.600  1.00  1.00           C
ATOM   1116  CE1 TYR E  12       5.168  -5.109  18.873  1.00  1.00           C
ATOM   1117  CE2 TYR E  12       7.233  -5.807  19.821  1.00  1.00           C
ATOM   1118  CZ  TYR E  12       5.891  -5.540  19.959  1.00  1.00           C
ATOM   1119  OH  TYR E  12       5.260  -5.710  21.208  1.00  1.00           O
ATOM   1120  C   TYR E  12       8.216  -7.456  15.941  1.00  1.00           C
ATOM   1121  O   TYR E  12       7.803  -7.877  17.019  1.00  1.00           O
ATOM   1122  N   LYS E  13       9.213  -8.062  15.278  1.00  1.00           N
ATOM   1123  CA  LYS E  13       9.780  -9.217  15.895  1.00  1.00           C
ATOM   1124  CB  LYS E  13       9.317 -10.550  15.282  1.00  1.00           C
ATOM   1125  CG  LYS E  13       7.949 -11.018  15.772  1.00  1.00           C
ATOM   1126  CD  LYS E  13       7.930 -11.292  17.277  1.00  1.00           C
ATOM   1127  CE  LYS E  13       6.647 -11.958  17.772  1.00  1.00           C
ATOM   1128  NZ  LYS E  13       6.748 -13.425  17.602  1.00  1.00           N
ATOM   1129  C   LYS E  13      11.236  -9.189  15.753  1.00  1.00           C
ATOM   1130  O   LYS E  13      11.741  -9.005  14.646  1.00  1.00           O
ATOM   1131  N   THR E  14      11.968  -9.386  16.868  1.00  1.00           N
ATOM   1132  CA  THR E  14      13.342  -9.294  16.556  1.00  1.00           C
ATOM   1133  CB  THR E  14      13.693  -7.882  16.193  1.00  1.00           C
ATOM   1134  OG1 THR E  14      14.982  -7.801  15.619  1.00  1.00           O
ATOM   1135  CG2 THR E  14      13.617  -7.024  17.460  1.00  1.00           C
ATOM   1136  C   THR E  14      14.265  -9.686  17.645  1.00  1.00           C
ATOM   1137  O   THR E  14      14.019  -9.433  18.823  1.00  1.00           O
ATOM   1138  N   ALA E  15      15.371 -10.349  17.248  1.00  1.00           N
ATOM   1139  CA  ALA E  15      16.447 -10.382  18.176  1.00  1.00           C
ATOM   1140  CB  ALA E  15      17.654 -11.209  17.699  1.00  1.00           C
ATOM   1141  C   ALA E  15      16.791  -8.938  18.067  1.00  1.00           C
ATOM   1142  O   ALA E  15      17.059  -8.445  16.976  1.00  1.00           O
ATOM   1143  N   ASP E  16      16.840  -8.215  19.183  1.00  1.00           N
ATOM   1144  CA  ASP E  16      16.790  -6.792  19.045  1.00  1.00           C
ATOM   1145  CB  ASP E  16      16.468  -6.078  20.372  1.00  1.00           C
ATOM   1146  CG  ASP E  16      15.021  -6.334  20.767  1.00  1.00           C
ATOM   1147  OD1 ASP E  16      14.117  -6.010  19.953  1.00  1.00           O
ATOM   1148  OD2 ASP E  16      14.801  -6.855  21.893  1.00  1.00           O
ATOM   1149  C   ASP E  16      18.025  -6.144  18.573  1.00  1.00           C
ATOM   1150  O   ASP E  16      19.044  -6.740  18.231  1.00  1.00           O
ATOM   1151  N   GLY E  17      17.836  -4.819  18.572  1.00  1.00           N
ATOM   1152  CA  GLY E  17      18.619  -3.698  18.198  1.00  1.00           C
ATOM   1153  C   GLY E  17      17.595  -2.649  18.435  1.00  1.00           C
ATOM   1154  O   GLY E  17      17.131  -2.483  19.562  1.00  1.00           O
ATOM   1155  N   LYS E  18      17.193  -1.911  17.391  1.00  1.00           N
ATOM   1156  CA  LYS E  18      16.103  -1.021  17.637  1.00  1.00           C
ATOM   1157  CB  LYS E  18      16.427   0.450  17.327  1.00  1.00           C
ATOM   1158  CG  LYS E  18      17.493   1.032  18.259  1.00  1.00           C
ATOM   1159  CD  LYS E  18      18.034   2.388  17.808  1.00  1.00           C
ATOM   1160  CE  LYS E  18      19.099   2.956  18.747  1.00  1.00           C
ATOM   1161  NZ  LYS E  18      18.517   3.181  20.091  1.00  1.00           N
ATOM   1162  C   LYS E  18      14.996  -1.451  16.738  1.00  1.00           C
ATOM   1163  O   LYS E  18      15.203  -1.694  15.550  1.00  1.00           O
ATOM   1164  N   THR E  19      13.781  -1.579  17.300  1.00  1.00           N
ATOM   1165  CA  THR E  19      12.667  -1.996  16.504  1.00  1.00           C
ATOM   1166  CB  THR E  19      11.999  -3.235  17.021  1.00  1.00           C
ATOM   1167  OG1 THR E  19      10.996  -3.668  16.114  1.00  1.00           O
ATOM   1168  CG2 THR E  19      11.379  -2.916  18.391  1.00  1.00           C
ATOM   1169  C   THR E  19      11.651  -0.901  16.566  1.00  1.00           C
ATOM   1170  O   THR E  19      11.479  -0.269  17.608  1.00  1.00           O
ATOM   1171  N   PHE E  20      10.955  -0.622  15.444  1.00  1.00           N
ATOM   1172  CA  PHE E  20       9.988   0.435  15.514  1.00  1.00           C
ATOM   1173  CB  PHE E  20      10.549   1.817  15.142  1.00  1.00           C
ATOM   1174  CG  PHE E  20      11.461   2.252  16.241  1.00  1.00           C
ATOM   1175  CD1 PHE E  20      12.786   1.881  16.255  1.00  1.00           C
ATOM   1176  CD2 PHE E  20      10.983   3.037  17.267  1.00  1.00           C
ATOM   1177  CE1 PHE E  20      13.618   2.288  17.272  1.00  1.00           C
ATOM   1178  CE2 PHE E  20      11.809   3.446  18.286  1.00  1.00           C
ATOM   1179  CZ  PHE E  20      13.132   3.072  18.290  1.00  1.00           C
ATOM   1180  C   PHE E  20       8.845   0.158  14.622  1.00  1.00           C
ATOM   1181  O   PHE E  20       8.952  -0.579  13.643  1.00  1.00           O
ATOM   1182  N   TYR E  21       7.692   0.745  14.979  1.00  1.00           N
ATOM   1183  CA  TYR E  21       6.549   0.540  14.164  1.00  1.00           C
ATOM   1184  CB  TYR E  21       5.820  -0.774  14.502  1.00  1.00           C
ATOM   1185  CG  TYR E  21       5.751  -0.855  15.988  1.00  1.00           C
ATOM   1186  CD1 TYR E  21       4.728  -0.276  16.704  1.00  1.00           C
ATOM   1187  CD2 TYR E  21       6.747  -1.519  16.669  1.00  1.00           C
ATOM   1188  CE1 TYR E  21       4.701  -0.368  18.077  1.00  1.00           C
ATOM   1189  CE2 TYR E  21       6.726  -1.612  18.039  1.00  1.00           C
ATOM   1190  CZ  TYR E  21       5.701  -1.036  18.745  1.00  1.00           C
ATOM   1191  OH  TYR E  21       5.677  -1.130  20.152  1.00  1.00           O
ATOM   1192  C   TYR E  21       5.597   1.673  14.266  1.00  1.00           C
ATOM   1193  O   TYR E  21       5.169   2.069  15.349  1.00  1.00           O
ATOM   1194  N   TYR E  22       5.272   2.237  13.093  1.00  1.00           N
ATOM   1195  CA  TYR E  22       4.232   3.203  12.975  1.00  1.00           C
ATOM   1196  CB  TYR E  22       4.644   4.496  12.250  1.00  1.00           C
ATOM   1197  CG  TYR E  22       5.520   5.289  13.154  1.00  1.00           C
ATOM   1198  CD1 TYR E  22       6.850   4.975  13.323  1.00  1.00           C
ATOM   1199  CD2 TYR E  22       4.999   6.368  13.827  1.00  1.00           C
ATOM   1200  CE1 TYR E  22       7.640   5.723  14.165  1.00  1.00           C
ATOM   1201  CE2 TYR E  22       5.782   7.119  14.668  1.00  1.00           C
ATOM   1202  CZ  TYR E  22       7.107   6.797  14.837  1.00  1.00           C
ATOM   1203  OH  TYR E  22       7.916   7.567  15.699  1.00  1.00           O
ATOM   1204  C   TYR E  22       3.253   2.514  12.097  1.00  1.00           C
ATOM   1205  O   TYR E  22       3.544   2.234  10.938  1.00  1.00           O
ATOM   1206  N   ASN E  23       2.081   2.163  12.641  1.00  1.00           N
ATOM   1207  CA  ASN E  23       1.083   1.550  11.821  1.00  1.00           C
ATOM   1208  CB  ASN E  23       0.433   0.334  12.509  1.00  1.00           C
ATOM   1209  CG  ASN E  23      -0.533  -0.351  11.555  1.00  1.00           C
ATOM   1210  OD1 ASN E  23      -1.436   0.278  11.008  1.00  1.00           O
ATOM   1211  ND2 ASN E  23      -0.343  -1.681  11.351  1.00  1.00           N
ATOM   1212  C   ASN E  23       0.058   2.620  11.715  1.00  1.00           C
ATOM   1213  O   ASN E  23      -0.543   3.010  12.714  1.00  1.00           O
ATOM   1214  N   ASN E  24      -0.163   3.145  10.501  1.00  1.00           N
ATOM   1215  CA  ASN E  24      -1.070   4.244  10.432  1.00  1.00           C
ATOM   1216  CB  ASN E  24      -0.458   5.509   9.808  1.00  1.00           C
ATOM   1217  CG  ASN E  24       0.548   6.072  10.802  1.00  1.00           C
ATOM   1218  OD1 ASN E  24       0.212   6.346  11.952  1.00  1.00           O
ATOM   1219  ND2 ASN E  24       1.821   6.243  10.353  1.00  1.00           N
ATOM   1220  C   ASN E  24      -2.240   3.861   9.620  1.00  1.00           C
ATOM   1221  O   ASN E  24      -2.149   3.044   8.705  1.00  1.00           O
ATOM   1222  N   ARG E  25      -3.397   4.441   9.975  1.00  1.00           N
ATOM   1223  CA  ARG E  25      -4.563   4.123   9.231  1.00  1.00           C
ATOM   1224  CB  ARG E  25      -5.405   3.004   9.871  1.00  1.00           C
ATOM   1225  CG  ARG E  25      -5.875   3.335  11.291  1.00  1.00           C
ATOM   1226  CD  ARG E  25      -6.714   2.234  11.945  1.00  1.00           C
ATOM   1227  NE  ARG E  25      -7.030   2.672  13.337  1.00  1.00           N
ATOM   1228  CZ  ARG E  25      -6.233   2.287  14.377  1.00  1.00           C
ATOM   1229  NH1 ARG E  25      -5.147   1.492  14.151  1.00  1.00           N
ATOM   1230  NH2 ARG E  25      -6.524   2.693  15.648  1.00  1.00           N
ATOM   1231  C   ARG E  25      -5.427   5.316   9.137  1.00  1.00           C
ATOM   1232  O   ARG E  25      -5.493   6.130  10.057  1.00  1.00           O
ATOM   1233  N   THR E  26      -6.106   5.469   7.989  1.00  1.00           N
ATOM   1234  CA  THR E  26      -6.958   6.603   7.952  1.00  1.00           C
ATOM   1235  CB  THR E  26      -6.246   7.867   7.564  1.00  1.00           C
ATOM   1236  OG1 THR E  26      -7.111   8.983   7.715  1.00  1.00           O
ATOM   1237  CG2 THR E  26      -5.781   7.745   6.102  1.00  1.00           C
ATOM   1238  C   THR E  26      -8.056   6.420   6.990  1.00  1.00           C
ATOM   1239  O   THR E  26      -7.876   5.885   5.898  1.00  1.00           O
ATOM   1240  N   LEU E  27      -9.248   6.874   7.405  1.00  1.00           N
ATOM   1241  CA  LEU E  27     -10.336   6.885   6.495  1.00  1.00           C
ATOM   1242  CB  LEU E  27     -11.391   5.778   6.748  1.00  1.00           C
ATOM   1243  CG  LEU E  27     -12.294   5.917   7.990  1.00  1.00           C
ATOM   1244  CD1 LEU E  27     -13.416   6.947   7.773  1.00  1.00           C
ATOM   1245  CD2 LEU E  27     -12.827   4.545   8.436  1.00  1.00           C
ATOM   1246  C   LEU E  27     -10.930   8.252   6.604  1.00  1.00           C
ATOM   1247  O   LEU E  27     -11.315   8.693   7.685  1.00  1.00           O
ATOM   1248  N   GLU E  28     -10.945   8.998   5.486  1.00  1.00           N
ATOM   1249  CA  GLU E  28     -11.557  10.293   5.495  1.00  1.00           C
ATOM   1250  CB  GLU E  28     -10.655  11.434   4.990  1.00  1.00           C
ATOM   1251  CG  GLU E  28     -11.351  12.798   5.013  1.00  1.00           C
ATOM   1252  CD  GLU E  28     -10.430  13.823   4.369  1.00  1.00           C
ATOM   1253  OE1 GLU E  28      -9.961  13.562   3.229  1.00  1.00           O
ATOM   1254  OE2 GLU E  28     -10.182  14.880   5.009  1.00  1.00           O
ATOM   1255  C   GLU E  28     -12.671  10.176   4.528  1.00  1.00           C
ATOM   1256  O   GLU E  28     -12.460   9.791   3.379  1.00  1.00           O
ATOM   1257  N   SER E  29     -13.904  10.479   4.958  1.00  1.00           N
ATOM   1258  CA  SER E  29     -14.917  10.307   3.973  1.00  1.00           C
ATOM   1259  CB  SER E  29     -15.876   9.144   4.270  1.00  1.00           C
ATOM   1260  OG  SER E  29     -16.854   9.042   3.244  1.00  1.00           O
ATOM   1261  C   SER E  29     -15.737  11.538   3.885  1.00  1.00           C
ATOM   1262  O   SER E  29     -16.364  11.958   4.855  1.00  1.00           O
ATOM   1263  N   THR E  30     -15.729  12.162   2.697  1.00  1.00           N
ATOM   1264  CA  THR E  30     -16.548  13.313   2.528  1.00  1.00           C
ATOM   1265  CB  THR E  30     -16.288  14.051   1.252  1.00  1.00           C
ATOM   1266  OG1 THR E  30     -16.597  13.224   0.141  1.00  1.00           O
ATOM   1267  CG2 THR E  30     -14.809  14.469   1.214  1.00  1.00           C
ATOM   1268  C   THR E  30     -17.971  12.873   2.505  1.00  1.00           C
ATOM   1269  O   THR E  30     -18.823  13.451   3.179  1.00  1.00           O
ATOM   1270  N   TRP E  31     -18.256  11.816   1.723  1.00  1.00           N
ATOM   1271  CA  TRP E  31     -19.598  11.329   1.639  1.00  1.00           C
ATOM   1272  CB  TRP E  31     -20.575  12.308   0.973  1.00  1.00           C
ATOM   1273  CG  TRP E  31     -22.006  11.823   0.981  1.00  1.00           C
ATOM   1274  CD2 TRP E  31     -22.909  12.047   2.073  1.00  1.00           C
ATOM   1275  CD1 TRP E  31     -22.700  11.117   0.042  1.00  1.00           C
ATOM   1276  NE1 TRP E  31     -23.984  10.891   0.481  1.00  1.00           N
ATOM   1277  CE2 TRP E  31     -24.125  11.457   1.731  1.00  1.00           C
ATOM   1278  CE3 TRP E  31     -22.737  12.691   3.265  1.00  1.00           C
ATOM   1279  CZ2 TRP E  31     -25.193  11.502   2.581  1.00  1.00           C
ATOM   1280  CZ3 TRP E  31     -23.816  12.737   4.119  1.00  1.00           C
ATOM   1281  CH2 TRP E  31     -25.020  12.153   3.782  1.00  1.00           C
ATOM   1282  C   TRP E  31     -19.551  10.070   0.784  1.00  1.00           C
ATOM   1283  O   TRP E  31     -20.618   9.417   0.631  1.00  1.00           O
ATOM   1284  OXT TRP E  31     -18.447   9.745   0.271  1.00  1.00           O
TER    1285      TRP E  31 
END
