# Supplementary material for: Integrative modeling of diverse protein-peptide systems using CABS-dock
Source: PLoS Comput Biol. 2023 Jul 5;19(7):e1011275. doi: 10.1371/journal.pcbi.1011275 (PMC10351741; doi:10.1371/journal.pcbi.1011275)
Supplement: S1 File — Files in pdb format containing atomic coordinates of the structures obtained in this study: the highest-scored amyloid models and 10 examples of the docked peptide for each enzyme-substrate complex. (ZIP) [file pcbi.1011275.s006.zip › protofilament_2nnt _models/2nnt_best_top10pca.pdb]

EXPDTA    THEORETICAL MODEL, MODELLER 10.4 2023/04/05 17:17:31
ATOM      1  N   MET A   1       1.427 -20.587  15.608  1.00  1.00           N
ATOM      2  CA  MET A   1       1.445 -19.757  16.831  1.00  1.00           C
ATOM      3  CB  MET A   1       2.348 -20.389  17.910  1.00  1.00           C
ATOM      4  CG  MET A   1       1.779 -21.662  18.530  1.00  1.00           C
ATOM      5  SD  MET A   1       2.965 -22.595  19.539  1.00  1.00           S
ATOM      6  CE  MET A   1       1.728 -23.834  20.014  1.00  1.00           C
ATOM      7  C   MET A   1       1.962 -18.387  16.592  1.00  1.00           C
ATOM      8  O   MET A   1       1.291 -17.415  16.934  1.00  1.00           O
ATOM      9  N   GLY A   2       3.174 -18.288  16.002  1.00  1.00           N
ATOM     10  CA  GLY A   2       3.767 -17.008  15.756  1.00  1.00           C
ATOM     11  C   GLY A   2       2.769 -16.251  14.971  1.00  1.00           C
ATOM     12  O   GLY A   2       2.478 -16.562  13.816  1.00  1.00           O
ATOM     13  N   ALA A   3       2.203 -15.230  15.626  1.00  1.00           N
ATOM     14  CA  ALA A   3       1.179 -14.475  15.001  1.00  1.00           C
ATOM     15  CB  ALA A   3      -0.170 -14.585  15.721  1.00  1.00           C
ATOM     16  C   ALA A   3       1.572 -13.065  15.093  1.00  1.00           C
ATOM     17  O   ALA A   3       2.144 -12.636  16.091  1.00  1.00           O
ATOM     18  N   THR A   4       1.322 -12.290  14.027  1.00  1.00           N
ATOM     19  CA  THR A   4       1.632 -10.934  14.263  1.00  1.00           C
ATOM     20  CB  THR A   4       3.090 -10.573  14.178  1.00  1.00           C
ATOM     21  OG1 THR A   4       3.292  -9.237  14.620  1.00  1.00           O
ATOM     22  CG2 THR A   4       3.562 -10.739  12.724  1.00  1.00           C
ATOM     23  C   THR A   4       0.942 -10.065  13.320  1.00  1.00           C
ATOM     24  O   THR A   4       0.515 -10.468  12.242  1.00  1.00           O
ATOM     25  N   ALA A   5       0.811  -8.819  13.770  1.00  1.00           N
ATOM     26  CA  ALA A   5       0.291  -7.808  12.942  1.00  1.00           C
ATOM     27  CB  ALA A   5      -0.895  -7.092  13.601  1.00  1.00           C
ATOM     28  C   ALA A   5       1.411  -6.843  12.884  1.00  1.00           C
ATOM     29  O   ALA A   5       1.782  -6.248  13.895  1.00  1.00           O
ATOM     30  N   VAL A   6       1.983  -6.679  11.687  1.00  1.00           N
ATOM     31  CA  VAL A   6       3.080  -5.786  11.590  1.00  1.00           C
ATOM     32  CB  VAL A   6       4.336  -6.421  11.103  1.00  1.00           C
ATOM     33  CG1 VAL A   6       5.320  -5.282  10.807  1.00  1.00           C
ATOM     34  CG2 VAL A   6       4.839  -7.401  12.178  1.00  1.00           C
ATOM     35  C   VAL A   6       2.704  -4.732  10.647  1.00  1.00           C
ATOM     36  O   VAL A   6       2.150  -4.977   9.576  1.00  1.00           O
ATOM     37  N   SER A   7       3.012  -3.506  11.075  1.00  1.00           N
ATOM     38  CA  SER A   7       2.670  -2.350  10.337  1.00  1.00           C
ATOM     39  CB  SER A   7       1.656  -1.467  11.077  1.00  1.00           C
ATOM     40  OG  SER A   7       2.135  -1.229  12.393  1.00  1.00           O
ATOM     41  C   SER A   7       3.896  -1.540  10.196  1.00  1.00           C
ATOM     42  O   SER A   7       4.866  -1.715  10.934  1.00  1.00           O
ATOM     43  N   GLU A   8       3.894  -0.633   9.208  1.00  1.00           N
ATOM     44  CA  GLU A   8       5.059   0.175   9.108  1.00  1.00           C
ATOM     45  CB  GLU A   8       6.171  -0.442   8.254  1.00  1.00           C
ATOM     46  CG  GLU A   8       6.799  -1.654   8.948  1.00  1.00           C
ATOM     47  CD  GLU A   8       7.883  -2.230   8.052  1.00  1.00           C
ATOM     48  OE1 GLU A   8       8.061  -1.712   6.918  1.00  1.00           O
ATOM     49  OE2 GLU A   8       8.545  -3.209   8.489  1.00  1.00           O
ATOM     50  C   GLU A   8       4.725   1.543   8.579  1.00  1.00           C
ATOM     51  O   GLU A   8       3.695   1.745   7.938  1.00  1.00           O
ATOM     52  N   TRP A   9       5.601   2.537   8.863  1.00  1.00           N
ATOM     53  CA  TRP A   9       5.313   3.883   8.440  1.00  1.00           C
ATOM     54  CB  TRP A   9       4.515   4.640   9.542  1.00  1.00           C
ATOM     55  CG  TRP A   9       4.154   6.110   9.386  1.00  1.00           C
ATOM     56  CD2 TRP A   9       4.568   7.132  10.318  1.00  1.00           C
ATOM     57  CD1 TRP A   9       3.336   6.731   8.485  1.00  1.00           C
ATOM     58  NE1 TRP A   9       3.219   8.069   8.790  1.00  1.00           N
ATOM     59  CE2 TRP A   9       3.970   8.327   9.915  1.00  1.00           C
ATOM     60  CE3 TRP A   9       5.363   7.072  11.422  1.00  1.00           C
ATOM     61  CZ2 TRP A   9       4.169   9.484  10.617  1.00  1.00           C
ATOM     62  CZ3 TRP A   9       5.576   8.240  12.120  1.00  1.00           C
ATOM     63  CH2 TRP A   9       4.985   9.422  11.724  1.00  1.00           C
ATOM     64  C   TRP A   9       6.552   4.648   8.166  1.00  1.00           C
ATOM     65  O   TRP A   9       7.530   4.592   8.913  1.00  1.00           O
ATOM     66  N   THR A  10       6.522   5.374   7.033  1.00  1.00           N
ATOM     67  CA  THR A  10       7.538   6.307   6.660  1.00  1.00           C
ATOM     68  CB  THR A  10       8.602   5.663   5.813  1.00  1.00           C
ATOM     69  OG1 THR A  10       9.249   4.630   6.544  1.00  1.00           O
ATOM     70  CG2 THR A  10       9.617   6.722   5.367  1.00  1.00           C
ATOM     71  C   THR A  10       6.830   7.362   5.843  1.00  1.00           C
ATOM     72  O   THR A  10       6.296   7.064   4.777  1.00  1.00           O
ATOM     73  N   GLU A  11       6.785   8.626   6.320  1.00  1.00           N
ATOM     74  CA  GLU A  11       6.160   9.669   5.546  1.00  1.00           C
ATOM     75  CB  GLU A  11       4.839  10.181   6.133  1.00  1.00           C
ATOM     76  CG  GLU A  11       4.953  10.488   7.620  1.00  1.00           C
ATOM     77  CD  GLU A  11       3.838  11.453   7.956  1.00  1.00           C
ATOM     78  OE1 GLU A  11       2.684  10.995   8.175  1.00  1.00           O
ATOM     79  OE2 GLU A  11       4.133  12.677   7.979  1.00  1.00           O
ATOM     80  C   GLU A  11       7.114  10.806   5.481  1.00  1.00           C
ATOM     81  O   GLU A  11       7.799  11.126   6.451  1.00  1.00           O
ATOM     82  N   TYR A  12       7.199  11.436   4.299  1.00  1.00           N
ATOM     83  CA  TYR A  12       8.092  12.540   4.141  1.00  1.00           C
ATOM     84  CB  TYR A  12       9.285  12.253   3.213  1.00  1.00           C
ATOM     85  CG  TYR A  12      10.274  11.372   3.891  1.00  1.00           C
ATOM     86  CD1 TYR A  12       9.935  10.123   4.361  1.00  1.00           C
ATOM     87  CD2 TYR A  12      11.577  11.796   4.013  1.00  1.00           C
ATOM     88  CE1 TYR A  12      10.893   9.342   4.966  1.00  1.00           C
ATOM     89  CE2 TYR A  12      12.536  11.018   4.615  1.00  1.00           C
ATOM     90  CZ  TYR A  12      12.187   9.785   5.099  1.00  1.00           C
ATOM     91  OH  TYR A  12      13.155   8.968   5.723  1.00  1.00           O
ATOM     92  C   TYR A  12       7.337  13.651   3.479  1.00  1.00           C
ATOM     93  O   TYR A  12       6.318  13.423   2.827  1.00  1.00           O
ATOM     94  N   LYS A  13       7.811  14.902   3.671  1.00  1.00           N
ATOM     95  CA  LYS A  13       7.233  16.049   3.023  1.00  1.00           C
ATOM     96  CB  LYS A  13       6.032  16.658   3.764  1.00  1.00           C
ATOM     97  CG  LYS A  13       4.802  15.755   3.819  1.00  1.00           C
ATOM     98  CD  LYS A  13       3.794  16.174   4.893  1.00  1.00           C
ATOM     99  CE  LYS A  13       2.802  17.248   4.445  1.00  1.00           C
ATOM    100  NZ  LYS A  13       3.534  18.434   3.955  1.00  1.00           N
ATOM    101  C   LYS A  13       8.266  17.127   3.030  1.00  1.00           C
ATOM    102  O   LYS A  13       9.060  17.218   3.964  1.00  1.00           O
ATOM    103  N   THR A  14       8.287  17.968   1.974  1.00  1.00           N
ATOM    104  CA  THR A  14       9.196  19.076   1.941  1.00  1.00           C
ATOM    105  CB  THR A  14      10.159  19.094   0.779  1.00  1.00           C
ATOM    106  OG1 THR A  14      11.139  20.102   0.982  1.00  1.00           O
ATOM    107  CG2 THR A  14       9.413  19.344  -0.533  1.00  1.00           C
ATOM    108  C   THR A  14       8.376  20.328   1.969  1.00  1.00           C
ATOM    109  O   THR A  14       7.334  20.360   2.621  1.00  1.00           O
ATOM    110  N   ALA A  15       8.835  21.407   1.300  1.00  1.00           N
ATOM    111  CA  ALA A  15       8.059  22.609   1.343  1.00  1.00           C
ATOM    112  CB  ALA A  15       8.658  23.777   0.536  1.00  1.00           C
ATOM    113  C   ALA A  15       6.735  22.285   0.761  1.00  1.00           C
ATOM    114  O   ALA A  15       6.636  21.828  -0.376  1.00  1.00           O
ATOM    115  N   ASP A  16       5.674  22.517   1.550  1.00  1.00           N
ATOM    116  CA  ASP A  16       4.366  22.208   1.081  1.00  1.00           C
ATOM    117  CB  ASP A  16       3.708  21.070   1.882  1.00  1.00           C
ATOM    118  CG  ASP A  16       2.655  20.407   1.013  1.00  1.00           C
ATOM    119  OD1 ASP A  16       2.222  21.042   0.014  1.00  1.00           O
ATOM    120  OD2 ASP A  16       2.288  19.244   1.331  1.00  1.00           O
ATOM    121  C   ASP A  16       3.558  23.453   1.253  1.00  1.00           C
ATOM    122  O   ASP A  16       3.801  24.261   2.151  1.00  1.00           O
ATOM    123  N   GLY A  17       2.567  23.650   0.375  1.00  1.00           N
ATOM    124  CA  GLY A  17       1.745  24.811   0.497  1.00  1.00           C
ATOM    125  C   GLY A  17       0.729  24.392   1.494  1.00  1.00           C
ATOM    126  O   GLY A  17       1.086  23.884   2.554  1.00  1.00           O
ATOM    127  N   LYS A  18      -0.565  24.612   1.209  1.00  1.00           N
ATOM    128  CA  LYS A  18      -1.499  24.161   2.190  1.00  1.00           C
ATOM    129  CB  LYS A  18      -2.965  24.536   1.902  1.00  1.00           C
ATOM    130  CG  LYS A  18      -3.291  25.993   2.224  1.00  1.00           C
ATOM    131  CD  LYS A  18      -4.619  26.464   1.638  1.00  1.00           C
ATOM    132  CE  LYS A  18      -4.970  27.881   2.086  1.00  1.00           C
ATOM    133  NZ  LYS A  18      -3.757  28.729   2.040  1.00  1.00           N
ATOM    134  C   LYS A  18      -1.395  22.684   2.261  1.00  1.00           C
ATOM    135  O   LYS A  18      -1.194  22.009   1.253  1.00  1.00           O
ATOM    136  N   THR A  19      -1.508  22.122   3.478  1.00  1.00           N
ATOM    137  CA  THR A  19      -1.309  20.713   3.531  1.00  1.00           C
ATOM    138  CB  THR A  19       0.002  20.339   4.156  1.00  1.00           C
ATOM    139  OG1 THR A  19       0.213  18.938   4.073  1.00  1.00           O
ATOM    140  CG2 THR A  19      -0.011  20.803   5.622  1.00  1.00           C
ATOM    141  C   THR A  19      -2.368  20.046   4.330  1.00  1.00           C
ATOM    142  O   THR A  19      -2.947  20.636   5.240  1.00  1.00           O
ATOM    143  N   PHE A  20      -2.645  18.775   3.976  1.00  1.00           N
ATOM    144  CA  PHE A  20      -3.612  18.031   4.719  1.00  1.00           C
ATOM    145  CB  PHE A  20      -5.004  17.988   4.067  1.00  1.00           C
ATOM    146  CG  PHE A  20      -5.442  19.405   4.041  1.00  1.00           C
ATOM    147  CD1 PHE A  20      -6.099  19.952   5.118  1.00  1.00           C
ATOM    148  CD2 PHE A  20      -5.163  20.195   2.951  1.00  1.00           C
ATOM    149  CE1 PHE A  20      -6.493  21.269   5.100  1.00  1.00           C
ATOM    150  CE2 PHE A  20      -5.555  21.510   2.927  1.00  1.00           C
ATOM    151  CZ  PHE A  20      -6.222  22.048   4.002  1.00  1.00           C
ATOM    152  C   PHE A  20      -3.145  16.635   4.869  1.00  1.00           C
ATOM    153  O   PHE A  20      -2.543  16.061   3.961  1.00  1.00           O
ATOM    154  N   TYR A  21      -3.399  16.036   6.046  1.00  1.00           N
ATOM    155  CA  TYR A  21      -2.903  14.710   6.150  1.00  1.00           C
ATOM    156  CB  TYR A  21      -1.484  14.704   6.771  1.00  1.00           C
ATOM    157  CG  TYR A  21      -0.775  13.427   6.461  1.00  1.00           C
ATOM    158  CD1 TYR A  21      -0.308  13.219   5.185  1.00  1.00           C
ATOM    159  CD2 TYR A  21      -0.543  12.465   7.418  1.00  1.00           C
ATOM    160  CE1 TYR A  21       0.360  12.068   4.842  1.00  1.00           C
ATOM    161  CE2 TYR A  21       0.130  11.312   7.077  1.00  1.00           C
ATOM    162  CZ  TYR A  21       0.572  11.104   5.794  1.00  1.00           C
ATOM    163  OH  TYR A  21       1.253   9.916   5.453  1.00  1.00           O
ATOM    164  C   TYR A  21      -3.830  13.920   7.014  1.00  1.00           C
ATOM    165  O   TYR A  21      -4.200  14.340   8.110  1.00  1.00           O
ATOM    166  N   TYR A  22      -4.258  12.757   6.504  1.00  1.00           N
ATOM    167  CA  TYR A  22      -5.026  11.823   7.266  1.00  1.00           C
ATOM    168  CB  TYR A  22      -6.325  11.432   6.534  1.00  1.00           C
ATOM    169  CG  TYR A  22      -6.989  10.274   7.199  1.00  1.00           C
ATOM    170  CD1 TYR A  22      -7.860  10.451   8.247  1.00  1.00           C
ATOM    171  CD2 TYR A  22      -6.738   9.000   6.746  1.00  1.00           C
ATOM    172  CE1 TYR A  22      -8.467   9.362   8.836  1.00  1.00           C
ATOM    173  CE2 TYR A  22      -7.337   7.908   7.330  1.00  1.00           C
ATOM    174  CZ  TYR A  22      -8.198   8.092   8.380  1.00  1.00           C
ATOM    175  OH  TYR A  22      -8.816   6.978   8.985  1.00  1.00           O
ATOM    176  C   TYR A  22      -4.130  10.637   7.314  1.00  1.00           C
ATOM    177  O   TYR A  22      -3.998   9.922   6.322  1.00  1.00           O
ATOM    178  N   ASN A  23      -3.458  10.411   8.458  1.00  1.00           N
ATOM    179  CA  ASN A  23      -2.581   9.282   8.543  1.00  1.00           C
ATOM    180  CB  ASN A  23      -1.163   9.578   9.064  1.00  1.00           C
ATOM    181  CG  ASN A  23      -1.213  10.299  10.404  1.00  1.00           C
ATOM    182  OD1 ASN A  23      -2.249  10.819  10.814  1.00  1.00           O
ATOM    183  ND2 ASN A  23      -0.039  10.377  11.087  1.00  1.00           N
ATOM    184  C   ASN A  23      -3.206   8.317   9.453  1.00  1.00           C
ATOM    185  O   ASN A  23      -3.717   8.669  10.515  1.00  1.00           O
ATOM    186  N   ASN A  24      -3.202   7.050   9.028  1.00  1.00           N
ATOM    187  CA  ASN A  24      -3.848   6.131   9.882  1.00  1.00           C
ATOM    188  CB  ASN A  24      -5.316   5.907   9.488  1.00  1.00           C
ATOM    189  CG  ASN A  24      -6.078   5.368  10.692  1.00  1.00           C
ATOM    190  OD1 ASN A  24      -5.726   4.342  11.273  1.00  1.00           O
ATOM    191  ND2 ASN A  24      -7.165   6.085  11.085  1.00  1.00           N
ATOM    192  C   ASN A  24      -3.154   4.841   9.803  1.00  1.00           C
ATOM    193  O   ASN A  24      -2.605   4.464   8.767  1.00  1.00           O
ATOM    194  N   ARG A  25      -3.135   4.147  10.946  1.00  1.00           N
ATOM    195  CA  ARG A  25      -2.594   2.844  10.910  1.00  1.00           C
ATOM    196  CB  ARG A  25      -1.156   2.688  11.427  1.00  1.00           C
ATOM    197  CG  ARG A  25      -0.630   1.254  11.290  1.00  1.00           C
ATOM    198  CD  ARG A  25       0.281   0.836  12.444  1.00  1.00           C
ATOM    199  NE  ARG A  25      -0.607   0.643  13.625  1.00  1.00           N
ATOM    200  CZ  ARG A  25      -0.821   1.685  14.472  1.00  1.00           C
ATOM    201  NH1 ARG A  25      -0.030   2.796  14.390  1.00  1.00           N
ATOM    202  NH2 ARG A  25      -1.833   1.629  15.390  1.00  1.00           N
ATOM    203  C   ARG A  25      -3.398   1.988  11.795  1.00  1.00           C
ATOM    204  O   ARG A  25      -3.869   2.409  12.850  1.00  1.00           O
ATOM    205  N   THR A  26      -3.579   0.739  11.357  1.00  1.00           N
ATOM    206  CA  THR A  26      -4.283  -0.160  12.195  1.00  1.00           C
ATOM    207  CB  THR A  26      -5.655  -0.493  11.701  1.00  1.00           C
ATOM    208  OG1 THR A  26      -6.344  -1.250  12.684  1.00  1.00           O
ATOM    209  CG2 THR A  26      -5.554  -1.283  10.381  1.00  1.00           C
ATOM    210  C   THR A  26      -3.504  -1.413  12.252  1.00  1.00           C
ATOM    211  O   THR A  26      -3.020  -1.909  11.232  1.00  1.00           O
ATOM    212  N   LEU A  27      -3.321  -1.949  13.469  1.00  1.00           N
ATOM    213  CA  LEU A  27      -2.655  -3.200  13.522  1.00  1.00           C
ATOM    214  CB  LEU A  27      -1.164  -3.088  13.923  1.00  1.00           C
ATOM    215  CG  LEU A  27      -0.840  -2.793  15.398  1.00  1.00           C
ATOM    216  CD1 LEU A  27      -0.883  -4.073  16.245  1.00  1.00           C
ATOM    217  CD2 LEU A  27       0.495  -2.042  15.536  1.00  1.00           C
ATOM    218  C   LEU A  27      -3.431  -4.059  14.452  1.00  1.00           C
ATOM    219  O   LEU A  27      -3.530  -3.815  15.653  1.00  1.00           O
ATOM    220  N   GLU A  28      -4.073  -5.077  13.870  1.00  1.00           N
ATOM    221  CA  GLU A  28      -4.830  -5.978  14.669  1.00  1.00           C
ATOM    222  CB  GLU A  28      -6.335  -5.994  14.383  1.00  1.00           C
ATOM    223  CG  GLU A  28      -6.988  -7.283  14.891  1.00  1.00           C
ATOM    224  CD  GLU A  28      -8.474  -7.034  15.077  1.00  1.00           C
ATOM    225  OE1 GLU A  28      -8.851  -5.842  15.224  1.00  1.00           O
ATOM    226  OE2 GLU A  28      -9.252  -8.026  15.086  1.00  1.00           O
ATOM    227  C   GLU A  28      -4.348  -7.354  14.358  1.00  1.00           C
ATOM    228  O   GLU A  28      -4.113  -7.707  13.202  1.00  1.00           O
ATOM    229  N   SER A  29      -4.188  -8.167  15.416  1.00  1.00           N
ATOM    230  CA  SER A  29      -3.762  -9.516  15.231  1.00  1.00           C
ATOM    231  CB  SER A  29      -2.418  -9.832  15.907  1.00  1.00           C
ATOM    232  OG  SER A  29      -2.523  -9.649  17.312  1.00  1.00           O
ATOM    233  C   SER A  29      -4.821 -10.381  15.839  1.00  1.00           C
ATOM    234  O   SER A  29      -5.398 -10.039  16.873  1.00  1.00           O
ATOM    235  N   THR A  30      -5.115 -11.529  15.190  1.00  1.00           N
ATOM    236  CA  THR A  30      -6.143 -12.428  15.629  1.00  1.00           C
ATOM    237  CB  THR A  30      -7.157 -12.664  14.537  1.00  1.00           C
ATOM    238  OG1 THR A  30      -7.657 -11.425  14.050  1.00  1.00           O
ATOM    239  CG2 THR A  30      -8.318 -13.499  15.105  1.00  1.00           C
ATOM    240  C   THR A  30      -5.446 -13.729  15.902  1.00  1.00           C
ATOM    241  O   THR A  30      -4.552 -14.128  15.158  1.00  1.00           O
ATOM    242  N   TRP A  31      -5.812 -14.427  16.993  1.00  1.00           N
ATOM    243  CA  TRP A  31      -5.104 -15.645  17.256  1.00  1.00           C
ATOM    244  CB  TRP A  31      -4.302 -15.617  18.573  1.00  1.00           C
ATOM    245  CG  TRP A  31      -3.489 -16.866  18.852  1.00  1.00           C
ATOM    246  CD2 TRP A  31      -3.828 -17.898  19.799  1.00  1.00           C
ATOM    247  CD1 TRP A  31      -2.290 -17.236  18.305  1.00  1.00           C
ATOM    248  NE1 TRP A  31      -1.874 -18.432  18.838  1.00  1.00           N
ATOM    249  CE2 TRP A  31      -2.805 -18.851  19.764  1.00  1.00           C
ATOM    250  CE3 TRP A  31      -4.892 -18.035  20.649  1.00  1.00           C
ATOM    251  CZ2 TRP A  31      -2.831 -19.947  20.574  1.00  1.00           C
ATOM    252  CZ3 TRP A  31      -4.927 -19.158  21.447  1.00  1.00           C
ATOM    253  CH2 TRP A  31      -3.916 -20.096  21.410  1.00  1.00           C
ATOM    254  C   TRP A  31      -6.106 -16.781  17.401  1.00  1.00           C
ATOM    255  O   TRP A  31      -6.249 -17.578  16.435  1.00  1.00           O
ATOM    256  OXT TRP A  31      -6.725 -16.884  18.494  1.00  1.00           O
TER     257      TRP A  31 
ATOM    258  N   MET B   1       0.932 -21.819  12.457  1.00  1.00           N
ATOM    259  CA  MET B   1       2.062 -21.520  11.553  1.00  1.00           C
ATOM    260  CB  MET B   1       1.577 -21.691  10.117  1.00  1.00           C
ATOM    261  CG  MET B   1       1.213 -23.145   9.834  1.00  1.00           C
ATOM    262  SD  MET B   1       0.044 -23.332   8.469  1.00  1.00           S
ATOM    263  CE  MET B   1      -1.280 -22.586   9.463  1.00  1.00           C
ATOM    264  C   MET B   1       2.523 -20.123  11.781  1.00  1.00           C
ATOM    265  O   MET B   1       2.446 -19.612  12.896  1.00  1.00           O
ATOM    266  N   GLY B   2       3.028 -19.458  10.726  1.00  1.00           N
ATOM    267  CA  GLY B   2       3.456 -18.108  10.924  1.00  1.00           C
ATOM    268  C   GLY B   2       2.512 -17.219  10.177  1.00  1.00           C
ATOM    269  O   GLY B   2       2.335 -17.379   8.969  1.00  1.00           O
ATOM    270  N   ALA B   3       1.892 -16.245  10.883  1.00  1.00           N
ATOM    271  CA  ALA B   3       0.948 -15.364  10.242  1.00  1.00           C
ATOM    272  CB  ALA B   3      -0.463 -15.377  10.857  1.00  1.00           C
ATOM    273  C   ALA B   3       1.468 -13.970  10.354  1.00  1.00           C
ATOM    274  O   ALA B   3       1.996 -13.569  11.389  1.00  1.00           O
ATOM    275  N   THR B   4       1.360 -13.197   9.253  1.00  1.00           N
ATOM    276  CA  THR B   4       1.816 -11.842   9.299  1.00  1.00           C
ATOM    277  CB  THR B   4       3.266 -11.663   8.970  1.00  1.00           C
ATOM    278  OG1 THR B   4       3.596 -10.282   9.026  1.00  1.00           O
ATOM    279  CG2 THR B   4       3.558 -12.241   7.576  1.00  1.00           C
ATOM    280  C   THR B   4       1.062 -11.005   8.350  1.00  1.00           C
ATOM    281  O   THR B   4       0.527 -11.478   7.349  1.00  1.00           O
ATOM    282  N   ALA B   5       0.993  -9.715   8.720  1.00  1.00           N
ATOM    283  CA  ALA B   5       0.512  -8.679   7.873  1.00  1.00           C
ATOM    284  CB  ALA B   5      -0.717  -7.929   8.418  1.00  1.00           C
ATOM    285  C   ALA B   5       1.651  -7.721   7.828  1.00  1.00           C
ATOM    286  O   ALA B   5       2.261  -7.431   8.856  1.00  1.00           O
ATOM    287  N   VAL B   6       2.013  -7.244   6.627  1.00  1.00           N
ATOM    288  CA  VAL B   6       3.076  -6.288   6.576  1.00  1.00           C
ATOM    289  CB  VAL B   6       4.304  -6.803   5.890  1.00  1.00           C
ATOM    290  CG1 VAL B   6       5.277  -5.631   5.680  1.00  1.00           C
ATOM    291  CG2 VAL B   6       4.884  -7.952   6.730  1.00  1.00           C
ATOM    292  C   VAL B   6       2.600  -5.155   5.764  1.00  1.00           C
ATOM    293  O   VAL B   6       2.350  -5.272   4.565  1.00  1.00           O
ATOM    294  N   SER B   7       2.511  -3.996   6.409  1.00  1.00           N
ATOM    295  CA  SER B   7       2.048  -2.870   5.688  1.00  1.00           C
ATOM    296  CB  SER B   7       0.930  -2.146   6.450  1.00  1.00           C
ATOM    297  OG  SER B   7       0.550  -0.973   5.750  1.00  1.00           O
ATOM    298  C   SER B   7       3.201  -1.945   5.587  1.00  1.00           C
ATOM    299  O   SER B   7       4.022  -1.872   6.500  1.00  1.00           O
ATOM    300  N   GLU B   8       3.305  -1.211   4.465  1.00  1.00           N
ATOM    301  CA  GLU B   8       4.483  -0.418   4.363  1.00  1.00           C
ATOM    302  CB  GLU B   8       5.613  -1.151   3.622  1.00  1.00           C
ATOM    303  CG  GLU B   8       6.897  -0.353   3.397  1.00  1.00           C
ATOM    304  CD  GLU B   8       7.812  -1.263   2.586  1.00  1.00           C
ATOM    305  OE1 GLU B   8       8.313  -2.263   3.167  1.00  1.00           O
ATOM    306  OE2 GLU B   8       8.012  -0.982   1.374  1.00  1.00           O
ATOM    307  C   GLU B   8       4.242   0.877   3.632  1.00  1.00           C
ATOM    308  O   GLU B   8       3.298   0.979   2.851  1.00  1.00           O
ATOM    309  N   TRP B   9       5.091   1.915   3.883  1.00  1.00           N
ATOM    310  CA  TRP B   9       4.885   3.127   3.130  1.00  1.00           C
ATOM    311  CB  TRP B   9       3.624   3.904   3.591  1.00  1.00           C
ATOM    312  CG  TRP B   9       3.237   5.165   2.826  1.00  1.00           C
ATOM    313  CD2 TRP B   9       2.699   5.148   1.496  1.00  1.00           C
ATOM    314  CD1 TRP B   9       3.298   6.480   3.192  1.00  1.00           C
ATOM    315  NE1 TRP B   9       2.813   7.276   2.174  1.00  1.00           N
ATOM    316  CE2 TRP B   9       2.448   6.465   1.121  1.00  1.00           C
ATOM    317  CE3 TRP B   9       2.416   4.112   0.657  1.00  1.00           C
ATOM    318  CZ2 TRP B   9       1.913   6.767  -0.104  1.00  1.00           C
ATOM    319  CZ3 TRP B   9       1.905   4.419  -0.583  1.00  1.00           C
ATOM    320  CH2 TRP B   9       1.655   5.722  -0.962  1.00  1.00           C
ATOM    321  C   TRP B   9       6.038   4.063   3.145  1.00  1.00           C
ATOM    322  O   TRP B   9       6.851   4.097   4.067  1.00  1.00           O
ATOM    323  N   THR B  10       6.138   4.815   2.030  1.00  1.00           N
ATOM    324  CA  THR B  10       7.033   5.917   1.912  1.00  1.00           C
ATOM    325  CB  THR B  10       8.355   5.620   1.280  1.00  1.00           C
ATOM    326  OG1 THR B  10       8.181   5.178  -0.057  1.00  1.00           O
ATOM    327  CG2 THR B  10       9.051   4.552   2.135  1.00  1.00           C
ATOM    328  C   THR B  10       6.342   6.915   1.031  1.00  1.00           C
ATOM    329  O   THR B  10       5.951   6.602  -0.093  1.00  1.00           O
ATOM    330  N   GLU B  11       6.162   8.153   1.518  1.00  1.00           N
ATOM    331  CA  GLU B  11       5.495   9.158   0.741  1.00  1.00           C
ATOM    332  CB  GLU B  11       4.316   9.744   1.517  1.00  1.00           C
ATOM    333  CG  GLU B  11       3.637  10.937   0.863  1.00  1.00           C
ATOM    334  CD  GLU B  11       2.899  11.628   1.995  1.00  1.00           C
ATOM    335  OE1 GLU B  11       2.159  10.920   2.728  1.00  1.00           O
ATOM    336  OE2 GLU B  11       3.084  12.863   2.155  1.00  1.00           O
ATOM    337  C   GLU B  11       6.486  10.243   0.584  1.00  1.00           C
ATOM    338  O   GLU B  11       6.639  11.090   1.460  1.00  1.00           O
ATOM    339  N   TYR B  12       7.164  10.277  -0.566  1.00  1.00           N
ATOM    340  CA  TYR B  12       8.194  11.250  -0.663  1.00  1.00           C
ATOM    341  CB  TYR B  12       9.508  10.657  -1.188  1.00  1.00           C
ATOM    342  CG  TYR B  12      10.465  11.761  -1.454  1.00  1.00           C
ATOM    343  CD1 TYR B  12      11.236  12.281  -0.445  1.00  1.00           C
ATOM    344  CD2 TYR B  12      10.590  12.268  -2.728  1.00  1.00           C
ATOM    345  CE1 TYR B  12      12.121  13.297  -0.711  1.00  1.00           C
ATOM    346  CE2 TYR B  12      11.474  13.284  -2.998  1.00  1.00           C
ATOM    347  CZ  TYR B  12      12.249  13.795  -1.986  1.00  1.00           C
ATOM    348  OH  TYR B  12      13.164  14.836  -2.243  1.00  1.00           O
ATOM    349  C   TYR B  12       7.744  12.334  -1.583  1.00  1.00           C
ATOM    350  O   TYR B  12       7.288  12.073  -2.694  1.00  1.00           O
ATOM    351  N   LYS B  13       7.858  13.598  -1.121  1.00  1.00           N
ATOM    352  CA  LYS B  13       7.365  14.698  -1.893  1.00  1.00           C
ATOM    353  CB  LYS B  13       6.033  15.229  -1.340  1.00  1.00           C
ATOM    354  CG  LYS B  13       6.113  15.514   0.160  1.00  1.00           C
ATOM    355  CD  LYS B  13       4.823  16.061   0.775  1.00  1.00           C
ATOM    356  CE  LYS B  13       4.577  17.539   0.478  1.00  1.00           C
ATOM    357  NZ  LYS B  13       5.762  18.335   0.860  1.00  1.00           N
ATOM    358  C   LYS B  13       8.359  15.820  -1.904  1.00  1.00           C
ATOM    359  O   LYS B  13       9.254  15.895  -1.064  1.00  1.00           O
ATOM    360  N   THR B  14       8.209  16.703  -2.913  1.00  1.00           N
ATOM    361  CA  THR B  14       9.011  17.879  -3.114  1.00  1.00           C
ATOM    362  CB  THR B  14       9.729  17.932  -4.428  1.00  1.00           C
ATOM    363  OG1 THR B  14       8.816  17.744  -5.499  1.00  1.00           O
ATOM    364  CG2 THR B  14      10.829  16.866  -4.444  1.00  1.00           C
ATOM    365  C   THR B  14       8.063  19.035  -3.122  1.00  1.00           C
ATOM    366  O   THR B  14       7.008  18.967  -2.491  1.00  1.00           O
ATOM    367  N   ALA B  15       8.431  20.138  -3.810  1.00  1.00           N
ATOM    368  CA  ALA B  15       7.578  21.294  -3.806  1.00  1.00           C
ATOM    369  CB  ALA B  15       8.052  22.427  -4.735  1.00  1.00           C
ATOM    370  C   ALA B  15       6.238  20.868  -4.289  1.00  1.00           C
ATOM    371  O   ALA B  15       6.103  20.207  -5.320  1.00  1.00           O
ATOM    372  N   ASP B  16       5.208  21.212  -3.500  1.00  1.00           N
ATOM    373  CA  ASP B  16       3.863  20.880  -3.832  1.00  1.00           C
ATOM    374  CB  ASP B  16       3.335  19.688  -3.018  1.00  1.00           C
ATOM    375  CG  ASP B  16       4.193  18.486  -3.400  1.00  1.00           C
ATOM    376  OD1 ASP B  16       4.519  18.349  -4.610  1.00  1.00           O
ATOM    377  OD2 ASP B  16       4.544  17.692  -2.486  1.00  1.00           O
ATOM    378  C   ASP B  16       3.059  22.096  -3.506  1.00  1.00           C
ATOM    379  O   ASP B  16       3.230  22.700  -2.450  1.00  1.00           O
ATOM    380  N   GLY B  17       2.151  22.485  -4.413  1.00  1.00           N
ATOM    381  CA  GLY B  17       1.360  23.652  -4.166  1.00  1.00           C
ATOM    382  C   GLY B  17       0.297  23.182  -3.231  1.00  1.00           C
ATOM    383  O   GLY B  17       0.595  22.586  -2.196  1.00  1.00           O
ATOM    384  N   LYS B  18      -0.980  23.462  -3.543  1.00  1.00           N
ATOM    385  CA  LYS B  18      -2.015  23.005  -2.667  1.00  1.00           C
ATOM    386  CB  LYS B  18      -3.415  23.497  -3.102  1.00  1.00           C
ATOM    387  CG  LYS B  18      -3.633  25.010  -2.949  1.00  1.00           C
ATOM    388  CD  LYS B  18      -2.714  25.891  -3.805  1.00  1.00           C
ATOM    389  CE  LYS B  18      -2.555  25.421  -5.251  1.00  1.00           C
ATOM    390  NZ  LYS B  18      -1.972  26.508  -6.069  1.00  1.00           N
ATOM    391  C   LYS B  18      -1.997  21.522  -2.704  1.00  1.00           C
ATOM    392  O   LYS B  18      -1.967  20.916  -3.775  1.00  1.00           O
ATOM    393  N   THR B  19      -2.012  20.888  -1.520  1.00  1.00           N
ATOM    394  CA  THR B  19      -1.894  19.471  -1.576  1.00  1.00           C
ATOM    395  CB  THR B  19      -0.515  18.975  -1.247  1.00  1.00           C
ATOM    396  OG1 THR B  19      -0.407  17.587  -1.533  1.00  1.00           O
ATOM    397  CG2 THR B  19      -0.234  19.263   0.238  1.00  1.00           C
ATOM    398  C   THR B  19      -2.841  18.822  -0.660  1.00  1.00           C
ATOM    399  O   THR B  19      -3.394  19.444   0.247  1.00  1.00           O
ATOM    400  N   PHE B  20      -3.060  17.525  -0.913  1.00  1.00           N
ATOM    401  CA  PHE B  20      -4.006  16.830  -0.119  1.00  1.00           C
ATOM    402  CB  PHE B  20      -5.388  16.880  -0.801  1.00  1.00           C
ATOM    403  CG  PHE B  20      -6.472  16.376   0.085  1.00  1.00           C
ATOM    404  CD1 PHE B  20      -6.855  17.101   1.188  1.00  1.00           C
ATOM    405  CD2 PHE B  20      -7.134  15.210  -0.219  1.00  1.00           C
ATOM    406  CE1 PHE B  20      -7.864  16.647   2.001  1.00  1.00           C
ATOM    407  CE2 PHE B  20      -8.147  14.750   0.588  1.00  1.00           C
ATOM    408  CZ  PHE B  20      -8.509  15.470   1.700  1.00  1.00           C
ATOM    409  C   PHE B  20      -3.574  15.420  -0.011  1.00  1.00           C
ATOM    410  O   PHE B  20      -3.054  14.846  -0.967  1.00  1.00           O
ATOM    411  N   TYR B  21      -3.750  14.825   1.178  1.00  1.00           N
ATOM    412  CA  TYR B  21      -3.379  13.457   1.259  1.00  1.00           C
ATOM    413  CB  TYR B  21      -2.018  13.216   1.960  1.00  1.00           C
ATOM    414  CG  TYR B  21      -0.857  13.780   1.196  1.00  1.00           C
ATOM    415  CD1 TYR B  21      -0.621  15.139   1.161  1.00  1.00           C
ATOM    416  CD2 TYR B  21       0.029  12.948   0.553  1.00  1.00           C
ATOM    417  CE1 TYR B  21       0.454  15.653   0.470  1.00  1.00           C
ATOM    418  CE2 TYR B  21       1.107  13.457  -0.140  1.00  1.00           C
ATOM    419  CZ  TYR B  21       1.321  14.813  -0.186  1.00  1.00           C
ATOM    420  OH  TYR B  21       2.426  15.337  -0.894  1.00  1.00           O
ATOM    421  C   TYR B  21      -4.387  12.716   2.091  1.00  1.00           C
ATOM    422  O   TYR B  21      -4.819  13.197   3.138  1.00  1.00           O
ATOM    423  N   TYR B  22      -4.808  11.526   1.610  1.00  1.00           N
ATOM    424  CA  TYR B  22      -5.543  10.577   2.402  1.00  1.00           C
ATOM    425  CB  TYR B  22      -6.707   9.830   1.717  1.00  1.00           C
ATOM    426  CG  TYR B  22      -7.986  10.586   1.650  1.00  1.00           C
ATOM    427  CD1 TYR B  22      -8.271  11.398   0.583  1.00  1.00           C
ATOM    428  CD2 TYR B  22      -8.915  10.449   2.658  1.00  1.00           C
ATOM    429  CE1 TYR B  22      -9.470  12.073   0.537  1.00  1.00           C
ATOM    430  CE2 TYR B  22     -10.113  11.120   2.615  1.00  1.00           C
ATOM    431  CZ  TYR B  22     -10.388  11.940   1.547  1.00  1.00           C
ATOM    432  OH  TYR B  22     -11.612  12.638   1.485  1.00  1.00           O
ATOM    433  C   TYR B  22      -4.540   9.488   2.491  1.00  1.00           C
ATOM    434  O   TYR B  22      -4.117   8.969   1.461  1.00  1.00           O
ATOM    435  N   ASN B  23      -4.079   9.135   3.698  1.00  1.00           N
ATOM    436  CA  ASN B  23      -3.173   8.034   3.702  1.00  1.00           C
ATOM    437  CB  ASN B  23      -1.730   8.405   4.075  1.00  1.00           C
ATOM    438  CG  ASN B  23      -1.091   8.972   2.815  1.00  1.00           C
ATOM    439  OD1 ASN B  23      -0.851   8.242   1.854  1.00  1.00           O
ATOM    440  ND2 ASN B  23      -0.809  10.301   2.803  1.00  1.00           N
ATOM    441  C   ASN B  23      -3.688   7.063   4.688  1.00  1.00           C
ATOM    442  O   ASN B  23      -3.621   7.288   5.897  1.00  1.00           O
ATOM    443  N   ASN B  24      -4.240   5.942   4.202  1.00  1.00           N
ATOM    444  CA  ASN B  24      -4.710   5.082   5.223  1.00  1.00           C
ATOM    445  CB  ASN B  24      -6.233   5.061   5.450  1.00  1.00           C
ATOM    446  CG  ASN B  24      -6.924   4.393   4.276  1.00  1.00           C
ATOM    447  OD1 ASN B  24      -6.514   4.519   3.122  1.00  1.00           O
ATOM    448  ND2 ASN B  24      -8.019   3.649   4.592  1.00  1.00           N
ATOM    449  C   ASN B  24      -4.279   3.711   4.986  1.00  1.00           C
ATOM    450  O   ASN B  24      -4.089   3.272   3.853  1.00  1.00           O
ATOM    451  N   ARG B  25      -4.100   3.011   6.110  1.00  1.00           N
ATOM    452  CA  ARG B  25      -3.706   1.667   6.004  1.00  1.00           C
ATOM    453  CB  ARG B  25      -2.202   1.447   6.220  1.00  1.00           C
ATOM    454  CG  ARG B  25      -1.648   1.994   7.536  1.00  1.00           C
ATOM    455  CD  ARG B  25      -0.189   2.431   7.380  1.00  1.00           C
ATOM    456  NE  ARG B  25       0.366   2.779   8.721  1.00  1.00           N
ATOM    457  CZ  ARG B  25       0.511   4.075   9.120  1.00  1.00           C
ATOM    458  NH1 ARG B  25       0.039   5.105   8.357  1.00  1.00           N
ATOM    459  NH2 ARG B  25       1.164   4.361  10.287  1.00  1.00           N
ATOM    460  C   ARG B  25      -4.479   0.824   6.937  1.00  1.00           C
ATOM    461  O   ARG B  25      -5.038   1.274   7.939  1.00  1.00           O
ATOM    462  N   THR B  26      -4.569  -0.449   6.550  1.00  1.00           N
ATOM    463  CA  THR B  26      -5.208  -1.406   7.372  1.00  1.00           C
ATOM    464  CB  THR B  26      -6.548  -1.844   6.838  1.00  1.00           C
ATOM    465  OG1 THR B  26      -7.149  -2.752   7.746  1.00  1.00           O
ATOM    466  CG2 THR B  26      -6.375  -2.512   5.462  1.00  1.00           C
ATOM    467  C   THR B  26      -4.315  -2.593   7.390  1.00  1.00           C
ATOM    468  O   THR B  26      -3.757  -2.965   6.359  1.00  1.00           O
ATOM    469  N   LEU B  27      -4.105  -3.201   8.572  1.00  1.00           N
ATOM    470  CA  LEU B  27      -3.298  -4.384   8.555  1.00  1.00           C
ATOM    471  CB  LEU B  27      -1.860  -4.175   9.082  1.00  1.00           C
ATOM    472  CG  LEU B  27      -1.676  -4.303  10.608  1.00  1.00           C
ATOM    473  CD1 LEU B  27      -1.612  -5.770  11.071  1.00  1.00           C
ATOM    474  CD2 LEU B  27      -0.462  -3.506  11.087  1.00  1.00           C
ATOM    475  C   LEU B  27      -3.990  -5.386   9.417  1.00  1.00           C
ATOM    476  O   LEU B  27      -4.464  -5.065  10.507  1.00  1.00           O
ATOM    477  N   GLU B  28      -4.098  -6.638   8.942  1.00  1.00           N
ATOM    478  CA  GLU B  28      -4.655  -7.618   9.820  1.00  1.00           C
ATOM    479  CB  GLU B  28      -6.185  -7.766   9.735  1.00  1.00           C
ATOM    480  CG  GLU B  28      -6.920  -6.501  10.192  1.00  1.00           C
ATOM    481  CD  GLU B  28      -8.343  -6.881  10.580  1.00  1.00           C
ATOM    482  OE1 GLU B  28      -8.725  -8.057  10.342  1.00  1.00           O
ATOM    483  OE2 GLU B  28      -9.064  -6.008  11.136  1.00  1.00           O
ATOM    484  C   GLU B  28      -4.020  -8.944   9.500  1.00  1.00           C
ATOM    485  O   GLU B  28      -3.787  -9.269   8.337  1.00  1.00           O
ATOM    486  N   SER B  29      -3.674  -9.728  10.545  1.00  1.00           N
ATOM    487  CA  SER B  29      -3.176 -11.062  10.327  1.00  1.00           C
ATOM    488  CB  SER B  29      -1.815 -11.355  10.972  1.00  1.00           C
ATOM    489  OG  SER B  29      -1.402 -12.671  10.630  1.00  1.00           O
ATOM    490  C   SER B  29      -4.172 -11.916  11.028  1.00  1.00           C
ATOM    491  O   SER B  29      -4.385 -11.753  12.227  1.00  1.00           O
ATOM    492  N   THR B  30      -4.813 -12.857  10.309  1.00  1.00           N
ATOM    493  CA  THR B  30      -5.834 -13.606  10.976  1.00  1.00           C
ATOM    494  CB  THR B  30      -7.202 -13.384  10.383  1.00  1.00           C
ATOM    495  OG1 THR B  30      -7.242 -13.779   9.023  1.00  1.00           O
ATOM    496  CG2 THR B  30      -7.516 -11.881  10.484  1.00  1.00           C
ATOM    497  C   THR B  30      -5.483 -15.061  10.962  1.00  1.00           C
ATOM    498  O   THR B  30      -4.847 -15.565  10.043  1.00  1.00           O
ATOM    499  N   TRP B  31      -5.854 -15.754  12.055  1.00  1.00           N
ATOM    500  CA  TRP B  31      -5.640 -17.165  12.174  1.00  1.00           C
ATOM    501  CB  TRP B  31      -4.866 -17.579  13.431  1.00  1.00           C
ATOM    502  CG  TRP B  31      -3.401 -17.221  13.474  1.00  1.00           C
ATOM    503  CD2 TRP B  31      -2.415 -17.894  12.684  1.00  1.00           C
ATOM    504  CD1 TRP B  31      -2.736 -16.299  14.228  1.00  1.00           C
ATOM    505  NE1 TRP B  31      -1.382 -16.383  13.978  1.00  1.00           N
ATOM    506  CE2 TRP B  31      -1.177 -17.359  13.025  1.00  1.00           C
ATOM    507  CE3 TRP B  31      -2.535 -18.885  11.761  1.00  1.00           C
ATOM    508  CZ2 TRP B  31      -0.028 -17.819  12.440  1.00  1.00           C
ATOM    509  CZ3 TRP B  31      -1.382 -19.341  11.160  1.00  1.00           C
ATOM    510  CH2 TRP B  31      -0.154 -18.819  11.499  1.00  1.00           C
ATOM    511  C   TRP B  31      -7.047 -17.695  12.413  1.00  1.00           C
ATOM    512  O   TRP B  31      -7.970 -16.855  12.601  1.00  1.00           O
ATOM    513  OXT TRP B  31      -7.213 -18.943  12.446  1.00  1.00           O
TER     514      TRP B  31 
ATOM    515  N   MET C   1       2.080 -22.482   5.868  1.00  1.00           N
ATOM    516  CA  MET C   1       2.912 -21.534   6.643  1.00  1.00           C
ATOM    517  CB  MET C   1       4.151 -22.252   7.200  1.00  1.00           C
ATOM    518  CG  MET C   1       5.198 -21.316   7.802  1.00  1.00           C
ATOM    519  SD  MET C   1       6.330 -20.611   6.570  1.00  1.00           S
ATOM    520  CE  MET C   1       7.058 -22.226   6.166  1.00  1.00           C
ATOM    521  C   MET C   1       3.338 -20.371   5.814  1.00  1.00           C
ATOM    522  O   MET C   1       3.351 -20.447   4.585  1.00  1.00           O
ATOM    523  N   GLY C   2       3.686 -19.250   6.473  1.00  1.00           N
ATOM    524  CA  GLY C   2       4.151 -18.105   5.755  1.00  1.00           C
ATOM    525  C   GLY C   2       2.982 -17.332   5.196  1.00  1.00           C
ATOM    526  O   GLY C   2       3.079 -16.738   4.122  1.00  1.00           O
ATOM    527  N   ALA C   3       1.828 -17.325   5.892  1.00  1.00           N
ATOM    528  CA  ALA C   3       0.741 -16.547   5.363  1.00  1.00           C
ATOM    529  CB  ALA C   3      -0.575 -16.663   6.152  1.00  1.00           C
ATOM    530  C   ALA C   3       1.172 -15.121   5.419  1.00  1.00           C
ATOM    531  O   ALA C   3       1.739 -14.688   6.422  1.00  1.00           O
ATOM    532  N   THR C   4       0.945 -14.344   4.333  1.00  1.00           N
ATOM    533  CA  THR C   4       1.381 -12.990   4.446  1.00  1.00           C
ATOM    534  CB  THR C   4       2.879 -12.858   4.368  1.00  1.00           C
ATOM    535  OG1 THR C   4       3.271 -11.502   4.504  1.00  1.00           O
ATOM    536  CG2 THR C   4       3.373 -13.429   3.031  1.00  1.00           C
ATOM    537  C   THR C   4       0.767 -12.085   3.459  1.00  1.00           C
ATOM    538  O   THR C   4       0.392 -12.460   2.348  1.00  1.00           O
ATOM    539  N   ALA C   5       0.641 -10.829   3.897  1.00  1.00           N
ATOM    540  CA  ALA C   5       0.202  -9.854   2.980  1.00  1.00           C
ATOM    541  CB  ALA C   5      -1.193  -9.285   3.277  1.00  1.00           C
ATOM    542  C   ALA C   5       1.180  -8.770   3.046  1.00  1.00           C
ATOM    543  O   ALA C   5       1.564  -8.300   4.115  1.00  1.00           O
ATOM    544  N   VAL C   6       1.650  -8.383   1.864  1.00  1.00           N
ATOM    545  CA  VAL C   6       2.540  -7.298   1.890  1.00  1.00           C
ATOM    546  CB  VAL C   6       3.929  -7.675   1.499  1.00  1.00           C
ATOM    547  CG1 VAL C   6       4.775  -6.399   1.362  1.00  1.00           C
ATOM    548  CG2 VAL C   6       4.440  -8.641   2.579  1.00  1.00           C
ATOM    549  C   VAL C   6       2.018  -6.330   0.926  1.00  1.00           C
ATOM    550  O   VAL C   6       1.826  -6.638  -0.252  1.00  1.00           O
ATOM    551  N   SER C   7       1.732  -5.126   1.422  1.00  1.00           N
ATOM    552  CA  SER C   7       1.312  -4.168   0.477  1.00  1.00           C
ATOM    553  CB  SER C   7      -0.140  -3.671   0.630  1.00  1.00           C
ATOM    554  OG  SER C   7      -0.318  -2.976   1.853  1.00  1.00           O
ATOM    555  C   SER C   7       2.228  -3.036   0.595  1.00  1.00           C
ATOM    556  O   SER C   7       2.574  -2.606   1.696  1.00  1.00           O
ATOM    557  N   GLU C   8       2.670  -2.508  -0.547  1.00  1.00           N
ATOM    558  CA  GLU C   8       3.654  -1.546  -0.265  1.00  1.00           C
ATOM    559  CB  GLU C   8       5.013  -2.205   0.055  1.00  1.00           C
ATOM    560  CG  GLU C   8       5.457  -3.194  -1.026  1.00  1.00           C
ATOM    561  CD  GLU C   8       6.797  -3.810  -0.646  1.00  1.00           C
ATOM    562  OE1 GLU C   8       7.113  -3.872   0.573  1.00  1.00           O
ATOM    563  OE2 GLU C   8       7.522  -4.229  -1.586  1.00  1.00           O
ATOM    564  C   GLU C   8       3.859  -0.595  -1.376  1.00  1.00           C
ATOM    565  O   GLU C   8       3.462  -0.899  -2.501  1.00  1.00           O
ATOM    566  N   TRP C   9       4.365   0.620  -1.016  1.00  1.00           N
ATOM    567  CA  TRP C   9       4.978   1.504  -1.967  1.00  1.00           C
ATOM    568  CB  TRP C   9       4.843   1.212  -3.463  1.00  1.00           C
ATOM    569  CG  TRP C   9       6.118   0.580  -3.982  1.00  1.00           C
ATOM    570  CD2 TRP C   9       6.431  -0.820  -4.030  1.00  1.00           C
ATOM    571  CD1 TRP C   9       7.221   1.231  -4.453  1.00  1.00           C
ATOM    572  NE1 TRP C   9       8.197   0.333  -4.790  1.00  1.00           N
ATOM    573  CE2 TRP C   9       7.727  -0.934  -4.533  1.00  1.00           C
ATOM    574  CE3 TRP C   9       5.706  -1.922  -3.680  1.00  1.00           C
ATOM    575  CZ2 TRP C   9       8.322  -2.147  -4.692  1.00  1.00           C
ATOM    576  CZ3 TRP C   9       6.310  -3.145  -3.846  1.00  1.00           C
ATOM    577  CH2 TRP C   9       7.590  -3.257  -4.340  1.00  1.00           C
ATOM    578  C   TRP C   9       5.129   2.943  -1.772  1.00  1.00           C
ATOM    579  O   TRP C   9       4.654   3.583  -0.836  1.00  1.00           O
ATOM    580  N   THR C  10       5.882   3.436  -2.776  1.00  1.00           N
ATOM    581  CA  THR C  10       6.408   4.743  -2.895  1.00  1.00           C
ATOM    582  CB  THR C  10       7.747   4.783  -3.572  1.00  1.00           C
ATOM    583  OG1 THR C  10       8.379   6.035  -3.346  1.00  1.00           O
ATOM    584  CG2 THR C  10       7.531   4.568  -5.081  1.00  1.00           C
ATOM    585  C   THR C  10       5.504   5.599  -3.720  1.00  1.00           C
ATOM    586  O   THR C  10       4.829   5.135  -4.637  1.00  1.00           O
ATOM    587  N   GLU C  11       5.465   6.895  -3.359  1.00  1.00           N
ATOM    588  CA  GLU C  11       4.762   7.923  -4.063  1.00  1.00           C
ATOM    589  CB  GLU C  11       3.656   8.528  -3.187  1.00  1.00           C
ATOM    590  CG  GLU C  11       3.099   9.865  -3.665  1.00  1.00           C
ATOM    591  CD  GLU C  11       2.176  10.326  -2.550  1.00  1.00           C
ATOM    592  OE1 GLU C  11       1.808   9.462  -1.708  1.00  1.00           O
ATOM    593  OE2 GLU C  11       1.827  11.535  -2.515  1.00  1.00           O
ATOM    594  C   GLU C  11       5.791   8.967  -4.251  1.00  1.00           C
ATOM    595  O   GLU C  11       6.057   9.766  -3.355  1.00  1.00           O
ATOM    596  N   TYR C  12       6.386   9.013  -5.443  1.00  1.00           N
ATOM    597  CA  TYR C  12       7.461   9.930  -5.596  1.00  1.00           C
ATOM    598  CB  TYR C  12       8.633   9.313  -6.385  1.00  1.00           C
ATOM    599  CG  TYR C  12       9.818  10.215  -6.354  1.00  1.00           C
ATOM    600  CD1 TYR C  12      10.700  10.180  -5.297  1.00  1.00           C
ATOM    601  CD2 TYR C  12      10.054  11.079  -7.393  1.00  1.00           C
ATOM    602  CE1 TYR C  12      11.796  11.011  -5.268  1.00  1.00           C
ATOM    603  CE2 TYR C  12      11.148  11.912  -7.372  1.00  1.00           C
ATOM    604  CZ  TYR C  12      12.020  11.877  -6.314  1.00  1.00           C
ATOM    605  OH  TYR C  12      13.138  12.737  -6.304  1.00  1.00           O
ATOM    606  C   TYR C  12       6.915  11.070  -6.395  1.00  1.00           C
ATOM    607  O   TYR C  12       6.106  10.858  -7.297  1.00  1.00           O
ATOM    608  N   LYS C  13       7.282  12.322  -6.058  1.00  1.00           N
ATOM    609  CA  LYS C  13       6.728  13.367  -6.866  1.00  1.00           C
ATOM    610  CB  LYS C  13       5.312  13.772  -6.455  1.00  1.00           C
ATOM    611  CG  LYS C  13       5.251  14.288  -5.025  1.00  1.00           C
ATOM    612  CD  LYS C  13       3.909  14.920  -4.674  1.00  1.00           C
ATOM    613  CE  LYS C  13       2.723  14.035  -5.048  1.00  1.00           C
ATOM    614  NZ  LYS C  13       1.585  14.335  -4.156  1.00  1.00           N
ATOM    615  C   LYS C  13       7.584  14.584  -6.854  1.00  1.00           C
ATOM    616  O   LYS C  13       8.363  14.820  -5.930  1.00  1.00           O
ATOM    617  N   THR C  14       7.459  15.390  -7.928  1.00  1.00           N
ATOM    618  CA  THR C  14       8.218  16.594  -8.024  1.00  1.00           C
ATOM    619  CB  THR C  14       9.017  16.731  -9.287  1.00  1.00           C
ATOM    620  OG1 THR C  14       8.159  16.765 -10.417  1.00  1.00           O
ATOM    621  CG2 THR C  14       9.990  15.542  -9.377  1.00  1.00           C
ATOM    622  C   THR C  14       7.292  17.758  -7.942  1.00  1.00           C
ATOM    623  O   THR C  14       6.213  17.671  -7.355  1.00  1.00           O
ATOM    624  N   ALA C  15       7.720  18.901  -8.518  1.00  1.00           N
ATOM    625  CA  ALA C  15       6.915  20.080  -8.440  1.00  1.00           C
ATOM    626  CB  ALA C  15       7.572  21.334  -9.040  1.00  1.00           C
ATOM    627  C   ALA C  15       5.632  19.833  -9.132  1.00  1.00           C
ATOM    628  O   ALA C  15       5.585  19.566 -10.334  1.00  1.00           O
ATOM    629  N   ASP C  16       4.549  19.932  -8.345  1.00  1.00           N
ATOM    630  CA  ASP C  16       3.228  19.748  -8.839  1.00  1.00           C
ATOM    631  CB  ASP C  16       2.520  18.497  -8.279  1.00  1.00           C
ATOM    632  CG  ASP C  16       2.514  18.549  -6.759  1.00  1.00           C
ATOM    633  OD1 ASP C  16       2.936  19.598  -6.206  1.00  1.00           O
ATOM    634  OD2 ASP C  16       2.108  17.535  -6.128  1.00  1.00           O
ATOM    635  C   ASP C  16       2.452  20.987  -8.533  1.00  1.00           C
ATOM    636  O   ASP C  16       2.853  21.802  -7.703  1.00  1.00           O
ATOM    637  N   GLY C  17       1.332  21.174  -9.253  1.00  1.00           N
ATOM    638  CA  GLY C  17       0.482  22.306  -9.042  1.00  1.00           C
ATOM    639  C   GLY C  17      -0.564  21.815  -8.095  1.00  1.00           C
ATOM    640  O   GLY C  17      -0.251  21.126  -7.124  1.00  1.00           O
ATOM    641  N   LYS C  18      -1.843  22.169  -8.341  1.00  1.00           N
ATOM    642  CA  LYS C  18      -2.860  21.704  -7.445  1.00  1.00           C
ATOM    643  CB  LYS C  18      -4.254  22.306  -7.669  1.00  1.00           C
ATOM    644  CG  LYS C  18      -4.381  23.634  -6.926  1.00  1.00           C
ATOM    645  CD  LYS C  18      -5.584  24.494  -7.302  1.00  1.00           C
ATOM    646  CE  LYS C  18      -6.015  25.382  -6.131  1.00  1.00           C
ATOM    647  NZ  LYS C  18      -6.597  26.653  -6.610  1.00  1.00           N
ATOM    648  C   LYS C  18      -2.925  20.236  -7.523  1.00  1.00           C
ATOM    649  O   LYS C  18      -3.150  19.645  -8.576  1.00  1.00           O
ATOM    650  N   THR C  19      -2.739  19.610  -6.357  1.00  1.00           N
ATOM    651  CA  THR C  19      -2.687  18.199  -6.399  1.00  1.00           C
ATOM    652  CB  THR C  19      -1.346  17.626  -6.041  1.00  1.00           C
ATOM    653  OG1 THR C  19      -1.376  16.211  -6.156  1.00  1.00           O
ATOM    654  CG2 THR C  19      -0.988  18.040  -4.601  1.00  1.00           C
ATOM    655  C   THR C  19      -3.657  17.609  -5.472  1.00  1.00           C
ATOM    656  O   THR C  19      -4.137  18.236  -4.529  1.00  1.00           O
ATOM    657  N   PHE C  20      -4.010  16.361  -5.791  1.00  1.00           N
ATOM    658  CA  PHE C  20      -4.808  15.635  -4.884  1.00  1.00           C
ATOM    659  CB  PHE C  20      -6.306  15.528  -5.239  1.00  1.00           C
ATOM    660  CG  PHE C  20      -6.956  16.869  -5.134  1.00  1.00           C
ATOM    661  CD1 PHE C  20      -7.236  17.426  -3.908  1.00  1.00           C
ATOM    662  CD2 PHE C  20      -7.266  17.582  -6.272  1.00  1.00           C
ATOM    663  CE1 PHE C  20      -7.837  18.662  -3.804  1.00  1.00           C
ATOM    664  CE2 PHE C  20      -7.868  18.814  -6.175  1.00  1.00           C
ATOM    665  CZ  PHE C  20      -8.149  19.360  -4.943  1.00  1.00           C
ATOM    666  C   PHE C  20      -4.305  14.257  -4.865  1.00  1.00           C
ATOM    667  O   PHE C  20      -3.895  13.704  -5.884  1.00  1.00           O
ATOM    668  N   TYR C  21      -4.314  13.655  -3.675  1.00  1.00           N
ATOM    669  CA  TYR C  21      -3.811  12.334  -3.688  1.00  1.00           C
ATOM    670  CB  TYR C  21      -2.355  12.289  -3.172  1.00  1.00           C
ATOM    671  CG  TYR C  21      -1.796  10.917  -3.339  1.00  1.00           C
ATOM    672  CD1 TYR C  21      -1.230  10.537  -4.533  1.00  1.00           C
ATOM    673  CD2 TYR C  21      -1.834  10.018  -2.299  1.00  1.00           C
ATOM    674  CE1 TYR C  21      -0.707   9.275  -4.694  1.00  1.00           C
ATOM    675  CE2 TYR C  21      -1.311   8.754  -2.457  1.00  1.00           C
ATOM    676  CZ  TYR C  21      -0.745   8.380  -3.653  1.00  1.00           C
ATOM    677  OH  TYR C  21      -0.208   7.084  -3.821  1.00  1.00           O
ATOM    678  C   TYR C  21      -4.657  11.511  -2.801  1.00  1.00           C
ATOM    679  O   TYR C  21      -4.936  11.878  -1.662  1.00  1.00           O
ATOM    680  N   TYR C  22      -5.113  10.369  -3.331  1.00  1.00           N
ATOM    681  CA  TYR C  22      -5.792   9.425  -2.511  1.00  1.00           C
ATOM    682  CB  TYR C  22      -7.125   8.906  -3.091  1.00  1.00           C
ATOM    683  CG  TYR C  22      -8.268   9.820  -2.778  1.00  1.00           C
ATOM    684  CD1 TYR C  22      -8.389  11.081  -3.323  1.00  1.00           C
ATOM    685  CD2 TYR C  22      -9.255   9.371  -1.933  1.00  1.00           C
ATOM    686  CE1 TYR C  22      -9.473  11.874  -3.009  1.00  1.00           C
ATOM    687  CE2 TYR C  22     -10.338  10.155  -1.617  1.00  1.00           C
ATOM    688  CZ  TYR C  22     -10.446  11.412  -2.157  1.00  1.00           C
ATOM    689  OH  TYR C  22     -11.560  12.216  -1.827  1.00  1.00           O
ATOM    690  C   TYR C  22      -4.879   8.273  -2.456  1.00  1.00           C
ATOM    691  O   TYR C  22      -4.536   7.684  -3.478  1.00  1.00           O
ATOM    692  N   ASN C  23      -4.421   7.974  -1.241  1.00  1.00           N
ATOM    693  CA  ASN C  23      -3.610   6.827  -1.042  1.00  1.00           C
ATOM    694  CB  ASN C  23      -2.340   7.116  -0.231  1.00  1.00           C
ATOM    695  CG  ASN C  23      -1.810   5.785   0.268  1.00  1.00           C
ATOM    696  OD1 ASN C  23      -2.039   5.412   1.417  1.00  1.00           O
ATOM    697  ND2 ASN C  23      -1.099   5.039  -0.617  1.00  1.00           N
ATOM    698  C   ASN C  23      -4.441   5.931  -0.218  1.00  1.00           C
ATOM    699  O   ASN C  23      -4.948   6.327   0.832  1.00  1.00           O
ATOM    700  N   ASN C  24      -4.628   4.691  -0.682  1.00  1.00           N
ATOM    701  CA  ASN C  24      -5.461   3.847   0.093  1.00  1.00           C
ATOM    702  CB  ASN C  24      -6.883   3.746  -0.485  1.00  1.00           C
ATOM    703  CG  ASN C  24      -7.821   3.137   0.547  1.00  1.00           C
ATOM    704  OD1 ASN C  24      -7.398   2.646   1.592  1.00  1.00           O
ATOM    705  ND2 ASN C  24      -9.147   3.156   0.248  1.00  1.00           N
ATOM    706  C   ASN C  24      -4.867   2.510   0.094  1.00  1.00           C
ATOM    707  O   ASN C  24      -4.327   2.051  -0.911  1.00  1.00           O
ATOM    708  N   ARG C  25      -4.945   1.842   1.246  1.00  1.00           N
ATOM    709  CA  ARG C  25      -4.294   0.601   1.208  1.00  1.00           C
ATOM    710  CB  ARG C  25      -2.794   0.795   1.542  1.00  1.00           C
ATOM    711  CG  ARG C  25      -1.925  -0.463   1.596  1.00  1.00           C
ATOM    712  CD  ARG C  25      -0.425  -0.188   1.806  1.00  1.00           C
ATOM    713  NE  ARG C  25      -0.241   0.688   3.000  1.00  1.00           N
ATOM    714  CZ  ARG C  25      -0.015   2.028   2.860  1.00  1.00           C
ATOM    715  NH1 ARG C  25       0.050   2.606   1.622  1.00  1.00           N
ATOM    716  NH2 ARG C  25       0.144   2.800   3.974  1.00  1.00           N
ATOM    717  C   ARG C  25      -4.884  -0.333   2.178  1.00  1.00           C
ATOM    718  O   ARG C  25      -5.006  -0.041   3.367  1.00  1.00           O
ATOM    719  N   THR C  26      -5.226  -1.524   1.661  1.00  1.00           N
ATOM    720  CA  THR C  26      -5.825  -2.533   2.462  1.00  1.00           C
ATOM    721  CB  THR C  26      -7.147  -3.019   1.941  1.00  1.00           C
ATOM    722  OG1 THR C  26      -7.663  -4.033   2.794  1.00  1.00           O
ATOM    723  CG2 THR C  26      -6.965  -3.574   0.517  1.00  1.00           C
ATOM    724  C   THR C  26      -4.941  -3.713   2.462  1.00  1.00           C
ATOM    725  O   THR C  26      -4.263  -4.016   1.482  1.00  1.00           O
ATOM    726  N   LEU C  27      -4.921  -4.397   3.613  1.00  1.00           N
ATOM    727  CA  LEU C  27      -4.126  -5.566   3.668  1.00  1.00           C
ATOM    728  CB  LEU C  27      -2.702  -5.243   4.146  1.00  1.00           C
ATOM    729  CG  LEU C  27      -1.718  -6.419   4.260  1.00  1.00           C
ATOM    730  CD1 LEU C  27      -0.315  -5.867   4.506  1.00  1.00           C
ATOM    731  CD2 LEU C  27      -2.093  -7.419   5.365  1.00  1.00           C
ATOM    732  C   LEU C  27      -4.774  -6.492   4.618  1.00  1.00           C
ATOM    733  O   LEU C  27      -4.893  -6.200   5.808  1.00  1.00           O
ATOM    734  N   GLU C  28      -5.226  -7.643   4.104  1.00  1.00           N
ATOM    735  CA  GLU C  28      -5.744  -8.585   5.031  1.00  1.00           C
ATOM    736  CB  GLU C  28      -7.282  -8.662   5.099  1.00  1.00           C
ATOM    737  CG  GLU C  28      -7.981  -8.922   3.765  1.00  1.00           C
ATOM    738  CD  GLU C  28      -9.480  -8.960   4.034  1.00  1.00           C
ATOM    739  OE1 GLU C  28     -10.105  -7.870   4.121  1.00  1.00           O
ATOM    740  OE2 GLU C  28     -10.017 -10.093   4.168  1.00  1.00           O
ATOM    741  C   GLU C  28      -5.185  -9.907   4.718  1.00  1.00           C
ATOM    742  O   GLU C  28      -5.231 -10.384   3.585  1.00  1.00           O
ATOM    743  N   SER C  29      -4.623 -10.537   5.753  1.00  1.00           N
ATOM    744  CA  SER C  29      -4.036 -11.799   5.495  1.00  1.00           C
ATOM    745  CB  SER C  29      -2.530 -11.822   5.799  1.00  1.00           C
ATOM    746  OG  SER C  29      -1.971 -13.078   5.451  1.00  1.00           O
ATOM    747  C   SER C  29      -4.676 -12.773   6.408  1.00  1.00           C
ATOM    748  O   SER C  29      -4.909 -12.488   7.583  1.00  1.00           O
ATOM    749  N   THR C  30      -4.979 -13.970   5.892  1.00  1.00           N
ATOM    750  CA  THR C  30      -5.557 -14.878   6.816  1.00  1.00           C
ATOM    751  CB  THR C  30      -6.887 -15.441   6.418  1.00  1.00           C
ATOM    752  OG1 THR C  30      -7.574 -15.919   7.561  1.00  1.00           O
ATOM    753  CG2 THR C  30      -6.632 -16.628   5.501  1.00  1.00           C
ATOM    754  C   THR C  30      -4.595 -16.000   6.968  1.00  1.00           C
ATOM    755  O   THR C  30      -3.539 -16.010   6.337  1.00  1.00           O
ATOM    756  N   TRP C  31      -4.913 -16.972   7.836  1.00  1.00           N
ATOM    757  CA  TRP C  31      -3.954 -18.009   8.039  1.00  1.00           C
ATOM    758  CB  TRP C  31      -4.256 -18.886   9.265  1.00  1.00           C
ATOM    759  CG  TRP C  31      -5.499 -19.717   9.107  1.00  1.00           C
ATOM    760  CD2 TRP C  31      -6.835 -19.200   9.192  1.00  1.00           C
ATOM    761  CD1 TRP C  31      -5.615 -21.049   8.832  1.00  1.00           C
ATOM    762  NE1 TRP C  31      -6.940 -21.392   8.742  1.00  1.00           N
ATOM    763  CE2 TRP C  31      -7.704 -20.267   8.961  1.00  1.00           C
ATOM    764  CE3 TRP C  31      -7.302 -17.945   9.448  1.00  1.00           C
ATOM    765  CZ2 TRP C  31      -9.057 -20.091   8.984  1.00  1.00           C
ATOM    766  CZ3 TRP C  31      -8.671 -17.773   9.460  1.00  1.00           C
ATOM    767  CH2 TRP C  31      -9.534 -18.825   9.234  1.00  1.00           C
ATOM    768  C   TRP C  31      -3.932 -18.913   6.808  1.00  1.00           C
ATOM    769  O   TRP C  31      -4.664 -18.592   5.836  1.00  1.00           O
ATOM    770  OXT TRP C  31      -3.181 -19.927   6.820  1.00  1.00           O
TER     771      TRP C  31 
ATOM    772  N   MET D   1       2.853 -24.264   1.834  1.00  1.00           N
ATOM    773  CA  MET D   1       2.018 -23.129   1.387  1.00  1.00           C
ATOM    774  CB  MET D   1       1.141 -22.623   2.543  1.00  1.00           C
ATOM    775  CG  MET D   1       0.059 -23.625   2.956  1.00  1.00           C
ATOM    776  SD  MET D   1      -0.702 -23.293   4.573  1.00  1.00           S
ATOM    777  CE  MET D   1      -1.451 -21.727   4.047  1.00  1.00           C
ATOM    778  C   MET D   1       2.874 -22.016   0.879  1.00  1.00           C
ATOM    779  O   MET D   1       3.308 -22.038  -0.273  1.00  1.00           O
ATOM    780  N   GLY D   2       3.155 -21.015   1.739  1.00  1.00           N
ATOM    781  CA  GLY D   2       4.011 -19.928   1.359  1.00  1.00           C
ATOM    782  C   GLY D   2       3.235 -18.883   0.617  1.00  1.00           C
ATOM    783  O   GLY D   2       3.794 -18.197  -0.238  1.00  1.00           O
ATOM    784  N   ALA D   3       1.934 -18.721   0.936  1.00  1.00           N
ATOM    785  CA  ALA D   3       1.095 -17.796   0.219  1.00  1.00           C
ATOM    786  CB  ALA D   3      -0.409 -17.952   0.513  1.00  1.00           C
ATOM    787  C   ALA D   3       1.483 -16.370   0.447  1.00  1.00           C
ATOM    788  O   ALA D   3       2.013 -16.019   1.501  1.00  1.00           O
ATOM    789  N   THR D   4       1.264 -15.506  -0.577  1.00  1.00           N
ATOM    790  CA  THR D   4       1.604 -14.124  -0.399  1.00  1.00           C
ATOM    791  CB  THR D   4       3.081 -13.872  -0.516  1.00  1.00           C
ATOM    792  OG1 THR D   4       3.414 -12.562  -0.084  1.00  1.00           O
ATOM    793  CG2 THR D   4       3.469 -14.050  -1.995  1.00  1.00           C
ATOM    794  C   THR D   4       0.973 -13.271  -1.413  1.00  1.00           C
ATOM    795  O   THR D   4       0.573 -13.723  -2.485  1.00  1.00           O
ATOM    796  N   ALA D   5       0.886 -11.980  -1.074  1.00  1.00           N
ATOM    797  CA  ALA D   5       0.402 -11.038  -2.012  1.00  1.00           C
ATOM    798  CB  ALA D   5      -1.051 -10.615  -1.778  1.00  1.00           C
ATOM    799  C   ALA D   5       1.256  -9.838  -1.881  1.00  1.00           C
ATOM    800  O   ALA D   5       1.662  -9.467  -0.780  1.00  1.00           O
ATOM    801  N   VAL D   6       1.592  -9.226  -3.029  1.00  1.00           N
ATOM    802  CA  VAL D   6       2.323  -8.008  -2.974  1.00  1.00           C
ATOM    803  CB  VAL D   6       3.761  -8.124  -3.383  1.00  1.00           C
ATOM    804  CG1 VAL D   6       3.849  -8.534  -4.863  1.00  1.00           C
ATOM    805  CG2 VAL D   6       4.446  -6.788  -3.050  1.00  1.00           C
ATOM    806  C   VAL D   6       1.636  -7.067  -3.888  1.00  1.00           C
ATOM    807  O   VAL D   6       1.213  -7.418  -4.990  1.00  1.00           O
ATOM    808  N   SER D   7       1.490  -5.832  -3.403  1.00  1.00           N
ATOM    809  CA  SER D   7       0.887  -4.803  -4.175  1.00  1.00           C
ATOM    810  CB  SER D   7      -0.237  -4.089  -3.416  1.00  1.00           C
ATOM    811  OG  SER D   7      -1.182  -5.041  -2.949  1.00  1.00           O
ATOM    812  C   SER D   7       1.988  -3.836  -4.329  1.00  1.00           C
ATOM    813  O   SER D   7       2.873  -3.783  -3.478  1.00  1.00           O
ATOM    814  N   GLU D   8       2.015  -3.045  -5.408  1.00  1.00           N
ATOM    815  CA  GLU D   8       3.208  -2.271  -5.409  1.00  1.00           C
ATOM    816  CB  GLU D   8       4.346  -2.991  -6.155  1.00  1.00           C
ATOM    817  CG  GLU D   8       4.501  -4.462  -5.749  1.00  1.00           C
ATOM    818  CD  GLU D   8       5.664  -5.077  -6.517  1.00  1.00           C
ATOM    819  OE1 GLU D   8       6.322  -4.343  -7.302  1.00  1.00           O
ATOM    820  OE2 GLU D   8       5.911  -6.297  -6.318  1.00  1.00           O
ATOM    821  C   GLU D   8       2.971  -0.993  -6.158  1.00  1.00           C
ATOM    822  O   GLU D   8       2.056  -0.932  -6.976  1.00  1.00           O
ATOM    823  N   TRP D   9       3.763   0.084  -5.894  1.00  1.00           N
ATOM    824  CA  TRP D   9       3.534   1.219  -6.747  1.00  1.00           C
ATOM    825  CB  TRP D   9       2.232   1.993  -6.434  1.00  1.00           C
ATOM    826  CG  TRP D   9       1.845   2.991  -7.503  1.00  1.00           C
ATOM    827  CD2 TRP D   9       1.080   2.611  -8.654  1.00  1.00           C
ATOM    828  CD1 TRP D   9       2.113   4.324  -7.643  1.00  1.00           C
ATOM    829  NE1 TRP D   9       1.572   4.789  -8.822  1.00  1.00           N
ATOM    830  CE2 TRP D   9       0.929   3.740  -9.455  1.00  1.00           C
ATOM    831  CE3 TRP D   9       0.565   1.404  -9.021  1.00  1.00           C
ATOM    832  CZ2 TRP D   9       0.254   3.674 -10.646  1.00  1.00           C
ATOM    833  CZ3 TRP D   9      -0.137   1.346 -10.205  1.00  1.00           C
ATOM    834  CH2 TRP D   9      -0.292   2.459 -11.004  1.00  1.00           C
ATOM    835  C   TRP D   9       4.633   2.206  -6.770  1.00  1.00           C
ATOM    836  O   TRP D   9       5.234   2.579  -5.769  1.00  1.00           O
ATOM    837  N   THR D  10       4.921   2.700  -7.970  1.00  1.00           N
ATOM    838  CA  THR D  10       5.884   3.739  -7.987  1.00  1.00           C
ATOM    839  CB  THR D  10       7.133   3.388  -8.730  1.00  1.00           C
ATOM    840  OG1 THR D  10       8.115   4.389  -8.515  1.00  1.00           O
ATOM    841  CG2 THR D  10       6.804   3.274 -10.228  1.00  1.00           C
ATOM    842  C   THR D  10       5.209   4.848  -8.713  1.00  1.00           C
ATOM    843  O   THR D  10       4.486   4.627  -9.684  1.00  1.00           O
ATOM    844  N   GLU D  11       5.378   6.078  -8.206  1.00  1.00           N
ATOM    845  CA  GLU D  11       4.846   7.233  -8.859  1.00  1.00           C
ATOM    846  CB  GLU D  11       3.912   8.051  -7.945  1.00  1.00           C
ATOM    847  CG  GLU D  11       3.377   9.347  -8.558  1.00  1.00           C
ATOM    848  CD  GLU D  11       2.076   9.027  -9.274  1.00  1.00           C
ATOM    849  OE1 GLU D  11       1.220   8.339  -8.656  1.00  1.00           O
ATOM    850  OE2 GLU D  11       1.922   9.462 -10.445  1.00  1.00           O
ATOM    851  C   GLU D  11       6.026   8.090  -9.086  1.00  1.00           C
ATOM    852  O   GLU D  11       6.675   8.530  -8.138  1.00  1.00           O
ATOM    853  N   TYR D  12       6.367   8.329 -10.350  1.00  1.00           N
ATOM    854  CA  TYR D  12       7.419   9.262 -10.531  1.00  1.00           C
ATOM    855  CB  TYR D  12       8.564   8.784 -11.448  1.00  1.00           C
ATOM    856  CG  TYR D  12       9.672   9.781 -11.340  1.00  1.00           C
ATOM    857  CD1 TYR D  12      10.475   9.804 -10.222  1.00  1.00           C
ATOM    858  CD2 TYR D  12       9.910  10.685 -12.348  1.00  1.00           C
ATOM    859  CE1 TYR D  12      11.505  10.709 -10.105  1.00  1.00           C
ATOM    860  CE2 TYR D  12      10.937  11.592 -12.239  1.00  1.00           C
ATOM    861  CZ  TYR D  12      11.734  11.607 -11.120  1.00  1.00           C
ATOM    862  OH  TYR D  12      12.782  12.544 -11.030  1.00  1.00           O
ATOM    863  C   TYR D  12       6.711  10.369 -11.237  1.00  1.00           C
ATOM    864  O   TYR D  12       5.980  10.113 -12.190  1.00  1.00           O
ATOM    865  N   LYS D  13       6.835  11.626 -10.771  1.00  1.00           N
ATOM    866  CA  LYS D  13       6.102  12.636 -11.481  1.00  1.00           C
ATOM    867  CB  LYS D  13       4.863  13.164 -10.735  1.00  1.00           C
ATOM    868  CG  LYS D  13       5.227  14.109  -9.585  1.00  1.00           C
ATOM    869  CD  LYS D  13       4.028  14.848  -8.986  1.00  1.00           C
ATOM    870  CE  LYS D  13       3.535  16.028  -9.827  1.00  1.00           C
ATOM    871  NZ  LYS D  13       4.551  17.106  -9.827  1.00  1.00           N
ATOM    872  C   LYS D  13       6.961  13.832 -11.644  1.00  1.00           C
ATOM    873  O   LYS D  13       7.831  14.121 -10.824  1.00  1.00           O
ATOM    874  N   THR D  14       6.719  14.563 -12.742  1.00  1.00           N
ATOM    875  CA  THR D  14       7.397  15.801 -12.953  1.00  1.00           C
ATOM    876  CB  THR D  14       8.123  15.867 -14.277  1.00  1.00           C
ATOM    877  OG1 THR D  14       8.968  14.732 -14.415  1.00  1.00           O
ATOM    878  CG2 THR D  14       9.022  17.120 -14.308  1.00  1.00           C
ATOM    879  C   THR D  14       6.289  16.814 -12.900  1.00  1.00           C
ATOM    880  O   THR D  14       5.210  16.516 -12.383  1.00  1.00           O
ATOM    881  N   ALA D  15       6.513  18.032 -13.437  1.00  1.00           N
ATOM    882  CA  ALA D  15       5.563  19.107 -13.367  1.00  1.00           C
ATOM    883  CB  ALA D  15       5.962  20.327 -14.210  1.00  1.00           C
ATOM    884  C   ALA D  15       4.244  18.638 -13.882  1.00  1.00           C
ATOM    885  O   ALA D  15       4.149  18.065 -14.967  1.00  1.00           O
ATOM    886  N   ASP D  16       3.186  18.867 -13.081  1.00  1.00           N
ATOM    887  CA  ASP D  16       1.848  18.562 -13.483  1.00  1.00           C
ATOM    888  CB  ASP D  16       1.078  17.609 -12.553  1.00  1.00           C
ATOM    889  CG  ASP D  16       1.545  16.192 -12.816  1.00  1.00           C
ATOM    890  OD1 ASP D  16       1.796  15.862 -14.005  1.00  1.00           O
ATOM    891  OD2 ASP D  16       1.639  15.417 -11.829  1.00  1.00           O
ATOM    892  C   ASP D  16       1.081  19.848 -13.403  1.00  1.00           C
ATOM    893  O   ASP D  16       1.424  20.753 -12.644  1.00  1.00           O
ATOM    894  N   GLY D  17       0.013  19.955 -14.209  1.00  1.00           N
ATOM    895  CA  GLY D  17      -0.852  21.096 -14.144  1.00  1.00           C
ATOM    896  C   GLY D  17      -1.897  20.676 -13.152  1.00  1.00           C
ATOM    897  O   GLY D  17      -1.539  20.130 -12.109  1.00  1.00           O
ATOM    898  N   LYS D  18      -3.206  20.926 -13.407  1.00  1.00           N
ATOM    899  CA  LYS D  18      -4.141  20.421 -12.438  1.00  1.00           C
ATOM    900  CB  LYS D  18      -5.645  20.661 -12.706  1.00  1.00           C
ATOM    901  CG  LYS D  18      -6.175  22.091 -12.559  1.00  1.00           C
ATOM    902  CD  LYS D  18      -5.922  22.975 -13.779  1.00  1.00           C
ATOM    903  CE  LYS D  18      -6.793  24.235 -13.815  1.00  1.00           C
ATOM    904  NZ  LYS D  18      -6.697  24.956 -12.527  1.00  1.00           N
ATOM    905  C   LYS D  18      -3.978  18.952 -12.480  1.00  1.00           C
ATOM    906  O   LYS D  18      -4.109  18.324 -13.530  1.00  1.00           O
ATOM    907  N   THR D  19      -3.683  18.366 -11.316  1.00  1.00           N
ATOM    908  CA  THR D  19      -3.430  16.973 -11.366  1.00  1.00           C
ATOM    909  CB  THR D  19      -1.996  16.659 -11.064  1.00  1.00           C
ATOM    910  OG1 THR D  19      -1.657  15.359 -11.518  1.00  1.00           O
ATOM    911  CG2 THR D  19      -1.790  16.788  -9.549  1.00  1.00           C
ATOM    912  C   THR D  19      -4.320  16.306 -10.390  1.00  1.00           C
ATOM    913  O   THR D  19      -4.737  16.915  -9.407  1.00  1.00           O
ATOM    914  N   PHE D  20      -4.682  15.039 -10.670  1.00  1.00           N
ATOM    915  CA  PHE D  20      -5.526  14.375  -9.733  1.00  1.00           C
ATOM    916  CB  PHE D  20      -7.012  14.444 -10.081  1.00  1.00           C
ATOM    917  CG  PHE D  20      -7.704  13.858  -8.906  1.00  1.00           C
ATOM    918  CD1 PHE D  20      -7.932  14.619  -7.784  1.00  1.00           C
ATOM    919  CD2 PHE D  20      -8.121  12.549  -8.918  1.00  1.00           C
ATOM    920  CE1 PHE D  20      -8.570  14.077  -6.694  1.00  1.00           C
ATOM    921  CE2 PHE D  20      -8.758  12.005  -7.830  1.00  1.00           C
ATOM    922  CZ  PHE D  20      -8.990  12.769  -6.712  1.00  1.00           C
ATOM    923  C   PHE D  20      -5.142  12.952  -9.661  1.00  1.00           C
ATOM    924  O   PHE D  20      -4.656  12.366 -10.627  1.00  1.00           O
ATOM    925  N   TYR D  21      -5.321  12.349  -8.479  1.00  1.00           N
ATOM    926  CA  TYR D  21      -4.921  10.994  -8.483  1.00  1.00           C
ATOM    927  CB  TYR D  21      -3.487  10.771  -7.965  1.00  1.00           C
ATOM    928  CG  TYR D  21      -2.574  11.392  -8.953  1.00  1.00           C
ATOM    929  CD1 TYR D  21      -2.151  10.661 -10.038  1.00  1.00           C
ATOM    930  CD2 TYR D  21      -2.156  12.691  -8.801  1.00  1.00           C
ATOM    931  CE1 TYR D  21      -1.317  11.227 -10.968  1.00  1.00           C
ATOM    932  CE2 TYR D  21      -1.321  13.261  -9.731  1.00  1.00           C
ATOM    933  CZ  TYR D  21      -0.902  12.530 -10.815  1.00  1.00           C
ATOM    934  OH  TYR D  21      -0.046  13.114 -11.771  1.00  1.00           O
ATOM    935  C   TYR D  21      -5.763  10.193  -7.587  1.00  1.00           C
ATOM    936  O   TYR D  21      -6.170  10.641  -6.517  1.00  1.00           O
ATOM    937  N   TYR D  22      -6.059   8.970  -8.038  1.00  1.00           N
ATOM    938  CA  TYR D  22      -6.640   8.078  -7.108  1.00  1.00           C
ATOM    939  CB  TYR D  22      -8.056   7.574  -7.469  1.00  1.00           C
ATOM    940  CG  TYR D  22      -8.629   6.926  -6.245  1.00  1.00           C
ATOM    941  CD1 TYR D  22      -9.279   7.679  -5.288  1.00  1.00           C
ATOM    942  CD2 TYR D  22      -8.522   5.572  -6.039  1.00  1.00           C
ATOM    943  CE1 TYR D  22      -9.806   7.096  -4.156  1.00  1.00           C
ATOM    944  CE2 TYR D  22      -9.047   4.983  -4.908  1.00  1.00           C
ATOM    945  CZ  TYR D  22      -9.692   5.743  -3.962  1.00  1.00           C
ATOM    946  OH  TYR D  22     -10.229   5.145  -2.799  1.00  1.00           O
ATOM    947  C   TYR D  22      -5.723   6.922  -7.125  1.00  1.00           C
ATOM    948  O   TYR D  22      -5.628   6.199  -8.116  1.00  1.00           O
ATOM    949  N   ASN D  23      -4.991   6.729  -6.022  1.00  1.00           N
ATOM    950  CA  ASN D  23      -4.063   5.656  -6.042  1.00  1.00           C
ATOM    951  CB  ASN D  23      -2.673   6.111  -5.553  1.00  1.00           C
ATOM    952  CG  ASN D  23      -1.584   5.210  -6.111  1.00  1.00           C
ATOM    953  OD1 ASN D  23      -0.619   5.687  -6.710  1.00  1.00           O
ATOM    954  ND2 ASN D  23      -1.739   3.877  -5.903  1.00  1.00           N
ATOM    955  C   ASN D  23      -4.597   4.658  -5.093  1.00  1.00           C
ATOM    956  O   ASN D  23      -4.348   4.710  -3.889  1.00  1.00           O
ATOM    957  N   ASN D  24      -5.346   3.698  -5.645  1.00  1.00           N
ATOM    958  CA  ASN D  24      -5.997   2.723  -4.839  1.00  1.00           C
ATOM    959  CB  ASN D  24      -7.373   2.340  -5.414  1.00  1.00           C
ATOM    960  CG  ASN D  24      -8.021   1.301  -4.514  1.00  1.00           C
ATOM    961  OD1 ASN D  24      -8.597   1.641  -3.484  1.00  1.00           O
ATOM    962  ND2 ASN D  24      -7.940   0.002  -4.907  1.00  1.00           N
ATOM    963  C   ASN D  24      -5.163   1.525  -4.796  1.00  1.00           C
ATOM    964  O   ASN D  24      -4.372   1.257  -5.699  1.00  1.00           O
ATOM    965  N   ARG D  25      -5.304   0.787  -3.692  1.00  1.00           N
ATOM    966  CA  ARG D  25      -4.526  -0.388  -3.647  1.00  1.00           C
ATOM    967  CB  ARG D  25      -3.126  -0.177  -3.044  1.00  1.00           C
ATOM    968  CG  ARG D  25      -2.122  -1.277  -3.395  1.00  1.00           C
ATOM    969  CD  ARG D  25      -0.743  -1.101  -2.746  1.00  1.00           C
ATOM    970  NE  ARG D  25      -0.215   0.244  -3.119  1.00  1.00           N
ATOM    971  CZ  ARG D  25      -0.334   1.293  -2.253  1.00  1.00           C
ATOM    972  NH1 ARG D  25      -0.881   1.101  -1.019  1.00  1.00           N
ATOM    973  NH2 ARG D  25       0.145   2.527  -2.596  1.00  1.00           N
ATOM    974  C   ARG D  25      -5.209  -1.351  -2.796  1.00  1.00           C
ATOM    975  O   ARG D  25      -6.007  -1.008  -1.926  1.00  1.00           O
ATOM    976  N   THR D  26      -4.905  -2.617  -3.058  1.00  1.00           N
ATOM    977  CA  THR D  26      -5.581  -3.547  -2.256  1.00  1.00           C
ATOM    978  CB  THR D  26      -6.958  -3.797  -2.781  1.00  1.00           C
ATOM    979  OG1 THR D  26      -7.670  -4.704  -1.956  1.00  1.00           O
ATOM    980  CG2 THR D  26      -6.811  -4.357  -4.202  1.00  1.00           C
ATOM    981  C   THR D  26      -4.843  -4.796  -2.301  1.00  1.00           C
ATOM    982  O   THR D  26      -4.266  -5.163  -3.321  1.00  1.00           O
ATOM    983  N   LEU D  27      -4.830  -5.485  -1.161  1.00  1.00           N
ATOM    984  CA  LEU D  27      -4.158  -6.714  -1.261  1.00  1.00           C
ATOM    985  CB  LEU D  27      -2.700  -6.625  -0.840  1.00  1.00           C
ATOM    986  CG  LEU D  27      -1.915  -7.862  -1.255  1.00  1.00           C
ATOM    987  CD1 LEU D  27      -1.765  -7.933  -2.787  1.00  1.00           C
ATOM    988  CD2 LEU D  27      -0.585  -7.933  -0.500  1.00  1.00           C
ATOM    989  C   LEU D  27      -4.835  -7.639  -0.348  1.00  1.00           C
ATOM    990  O   LEU D  27      -4.820  -7.459   0.871  1.00  1.00           O
ATOM    991  N   GLU D  28      -5.474  -8.658  -0.918  1.00  1.00           N
ATOM    992  CA  GLU D  28      -6.063  -9.581  -0.026  1.00  1.00           C
ATOM    993  CB  GLU D  28      -7.549  -9.842  -0.278  1.00  1.00           C
ATOM    994  CG  GLU D  28      -8.067 -11.009   0.560  1.00  1.00           C
ATOM    995  CD  GLU D  28      -9.490 -11.280   0.116  1.00  1.00           C
ATOM    996  OE1 GLU D  28      -9.661 -12.031  -0.880  1.00  1.00           O
ATOM    997  OE2 GLU D  28     -10.424 -10.735   0.763  1.00  1.00           O
ATOM    998  C   GLU D  28      -5.400 -10.904  -0.273  1.00  1.00           C
ATOM    999  O   GLU D  28      -5.468 -11.464  -1.367  1.00  1.00           O
ATOM   1000  N   SER D  29      -4.734 -11.440   0.759  1.00  1.00           N
ATOM   1001  CA  SER D  29      -4.156 -12.746   0.646  1.00  1.00           C
ATOM   1002  CB  SER D  29      -2.771 -12.861   1.309  1.00  1.00           C
ATOM   1003  OG  SER D  29      -2.862 -12.572   2.696  1.00  1.00           O
ATOM   1004  C   SER D  29      -5.098 -13.572   1.412  1.00  1.00           C
ATOM   1005  O   SER D  29      -5.679 -13.113   2.393  1.00  1.00           O
ATOM   1006  N   THR D  30      -5.339 -14.807   0.971  1.00  1.00           N
ATOM   1007  CA  THR D  30      -6.287 -15.450   1.796  1.00  1.00           C
ATOM   1008  CB  THR D  30      -7.702 -15.268   1.322  1.00  1.00           C
ATOM   1009  OG1 THR D  30      -7.990 -13.888   1.178  1.00  1.00           O
ATOM   1010  CG2 THR D  30      -8.668 -15.864   2.363  1.00  1.00           C
ATOM   1011  C   THR D  30      -5.993 -16.901   1.809  1.00  1.00           C
ATOM   1012  O   THR D  30      -5.350 -17.446   0.915  1.00  1.00           O
ATOM   1013  N   TRP D  31      -6.490 -17.546   2.863  1.00  1.00           N
ATOM   1014  CA  TRP D  31      -6.296 -18.920   3.116  1.00  1.00           C
ATOM   1015  CB  TRP D  31      -6.928 -19.371   4.452  1.00  1.00           C
ATOM   1016  CG  TRP D  31      -6.613 -20.787   4.909  1.00  1.00           C
ATOM   1017  CD2 TRP D  31      -7.467 -21.921   4.686  1.00  1.00           C
ATOM   1018  CD1 TRP D  31      -5.552 -21.243   5.632  1.00  1.00           C
ATOM   1019  NE1 TRP D  31      -5.694 -22.590   5.884  1.00  1.00           N
ATOM   1020  CE2 TRP D  31      -6.868 -23.019   5.306  1.00  1.00           C
ATOM   1021  CE3 TRP D  31      -8.658 -22.041   4.034  1.00  1.00           C
ATOM   1022  CZ2 TRP D  31      -7.457 -24.255   5.282  1.00  1.00           C
ATOM   1023  CZ3 TRP D  31      -9.239 -23.290   4.000  1.00  1.00           C
ATOM   1024  CH2 TRP D  31      -8.651 -24.378   4.612  1.00  1.00           C
ATOM   1025  C   TRP D  31      -6.939 -19.694   1.982  1.00  1.00           C
ATOM   1026  O   TRP D  31      -6.266 -20.634   1.486  1.00  1.00           O
ATOM   1027  OXT TRP D  31      -8.093 -19.369   1.594  1.00  1.00           O
TER    1028      TRP D  31 
ATOM   1029  N   MET E   1      -1.511 -23.538  -1.620  1.00  1.00           N
ATOM   1030  CA  MET E   1      -0.288 -23.946  -2.343  1.00  1.00           C
ATOM   1031  CB  MET E   1      -0.588 -24.192  -3.830  1.00  1.00           C
ATOM   1032  CG  MET E   1      -1.363 -25.489  -4.074  1.00  1.00           C
ATOM   1033  SD  MET E   1      -0.399 -26.988  -3.719  1.00  1.00           S
ATOM   1034  CE  MET E   1       0.638 -26.819  -5.200  1.00  1.00           C
ATOM   1035  C   MET E   1       0.778 -22.922  -2.220  1.00  1.00           C
ATOM   1036  O   MET E   1       0.903 -22.256  -1.195  1.00  1.00           O
ATOM   1037  N   GLY E   2       1.579 -22.764  -3.282  1.00  1.00           N
ATOM   1038  CA  GLY E   2       2.675 -21.861  -3.177  1.00  1.00           C
ATOM   1039  C   GLY E   2       2.193 -20.494  -2.925  1.00  1.00           C
ATOM   1040  O   GLY E   2       2.713 -19.834  -2.027  1.00  1.00           O
ATOM   1041  N   ALA E   3       1.174 -20.019  -3.663  1.00  1.00           N
ATOM   1042  CA  ALA E   3       0.979 -18.639  -3.386  1.00  1.00           C
ATOM   1043  CB  ALA E   3       2.211 -17.766  -3.727  1.00  1.00           C
ATOM   1044  C   ALA E   3      -0.103 -18.056  -4.151  1.00  1.00           C
ATOM   1045  O   ALA E   3      -1.009 -18.716  -4.659  1.00  1.00           O
ATOM   1046  N   THR E   4      -0.010 -16.724  -4.177  1.00  1.00           N
ATOM   1047  CA  THR E   4      -0.982 -15.997  -4.873  1.00  1.00           C
ATOM   1048  CB  THR E   4      -2.136 -15.591  -4.015  1.00  1.00           C
ATOM   1049  OG1 THR E   4      -1.725 -14.766  -2.941  1.00  1.00           O
ATOM   1050  CG2 THR E   4      -2.831 -16.857  -3.481  1.00  1.00           C
ATOM   1051  C   THR E   4      -0.396 -14.811  -5.525  1.00  1.00           C
ATOM   1052  O   THR E   4       0.808 -14.728  -5.755  1.00  1.00           O
ATOM   1053  N   ALA E   5      -1.288 -13.855  -5.816  1.00  1.00           N
ATOM   1054  CA  ALA E   5      -1.015 -12.767  -6.689  1.00  1.00           C
ATOM   1055  CB  ALA E   5      -2.263 -11.993  -7.114  1.00  1.00           C
ATOM   1056  C   ALA E   5       0.020 -11.784  -6.298  1.00  1.00           C
ATOM   1057  O   ALA E   5       0.297 -11.535  -5.126  1.00  1.00           O
ATOM   1058  N   VAL E   6       0.631 -11.217  -7.366  1.00  1.00           N
ATOM   1059  CA  VAL E   6       1.627 -10.193  -7.315  1.00  1.00           C
ATOM   1060  CB  VAL E   6       2.973 -10.705  -7.742  1.00  1.00           C
ATOM   1061  CG1 VAL E   6       3.986  -9.551  -7.665  1.00  1.00           C
ATOM   1062  CG2 VAL E   6       3.324 -11.944  -6.899  1.00  1.00           C
ATOM   1063  C   VAL E   6       1.219  -9.144  -8.330  1.00  1.00           C
ATOM   1064  O   VAL E   6       1.028  -9.456  -9.503  1.00  1.00           O
ATOM   1065  N   SER E   7       1.072  -7.862  -7.920  1.00  1.00           N
ATOM   1066  CA  SER E   7       0.683  -6.854  -8.879  1.00  1.00           C
ATOM   1067  CB  SER E   7      -0.697  -6.230  -8.592  1.00  1.00           C
ATOM   1068  OG  SER E   7      -0.648  -5.439  -7.415  1.00  1.00           O
ATOM   1069  C   SER E   7       1.702  -5.759  -8.807  1.00  1.00           C
ATOM   1070  O   SER E   7       2.143  -5.383  -7.722  1.00  1.00           O
ATOM   1071  N   GLU E   8       2.117  -5.224  -9.974  1.00  1.00           N
ATOM   1072  CA  GLU E   8       3.117  -4.198  -9.938  1.00  1.00           C
ATOM   1073  CB  GLU E   8       4.545  -4.762 -10.090  1.00  1.00           C
ATOM   1074  CG  GLU E   8       5.650  -3.712 -10.211  1.00  1.00           C
ATOM   1075  CD  GLU E   8       6.966  -4.476 -10.209  1.00  1.00           C
ATOM   1076  OE1 GLU E   8       7.008  -5.558  -9.563  1.00  1.00           O
ATOM   1077  OE2 GLU E   8       7.940  -4.002 -10.853  1.00  1.00           O
ATOM   1078  C   GLU E   8       2.920  -3.196 -11.036  1.00  1.00           C
ATOM   1079  O   GLU E   8       2.542  -3.557 -12.150  1.00  1.00           O
ATOM   1080  N   TRP E   9       3.168  -1.891 -10.745  1.00  1.00           N
ATOM   1081  CA  TRP E   9       3.022  -0.920 -11.793  1.00  1.00           C
ATOM   1082  CB  TRP E   9       1.576  -0.430 -11.959  1.00  1.00           C
ATOM   1083  CG  TRP E   9       0.683  -1.545 -12.449  1.00  1.00           C
ATOM   1084  CD2 TRP E   9       0.411  -1.835 -13.828  1.00  1.00           C
ATOM   1085  CD1 TRP E   9       0.032  -2.491 -11.714  1.00  1.00           C
ATOM   1086  NE1 TRP E   9      -0.620  -3.364 -12.549  1.00  1.00           N
ATOM   1087  CE2 TRP E   9      -0.396  -2.973 -13.856  1.00  1.00           C
ATOM   1088  CE3 TRP E   9       0.808  -1.214 -14.984  1.00  1.00           C
ATOM   1089  CZ2 TRP E   9      -0.813  -3.512 -15.037  1.00  1.00           C
ATOM   1090  CZ3 TRP E   9       0.374  -1.751 -16.176  1.00  1.00           C
ATOM   1091  CH2 TRP E   9      -0.418  -2.881 -16.198  1.00  1.00           C
ATOM   1092  C   TRP E   9       3.917   0.249 -11.597  1.00  1.00           C
ATOM   1093  O   TRP E   9       4.025   0.796 -10.501  1.00  1.00           O
ATOM   1094  N   THR E  10       4.583   0.654 -12.696  1.00  1.00           N
ATOM   1095  CA  THR E  10       5.443   1.793 -12.657  1.00  1.00           C
ATOM   1096  CB  THR E  10       6.867   1.474 -13.033  1.00  1.00           C
ATOM   1097  OG1 THR E  10       7.665   2.645 -12.968  1.00  1.00           O
ATOM   1098  CG2 THR E  10       6.920   0.849 -14.440  1.00  1.00           C
ATOM   1099  C   THR E  10       4.883   2.805 -13.601  1.00  1.00           C
ATOM   1100  O   THR E  10       4.825   2.585 -14.810  1.00  1.00           O
ATOM   1101  N   GLU E  11       4.433   3.947 -13.035  1.00  1.00           N
ATOM   1102  CA  GLU E  11       3.864   5.039 -13.774  1.00  1.00           C
ATOM   1103  CB  GLU E  11       2.700   5.717 -13.030  1.00  1.00           C
ATOM   1104  CG  GLU E  11       2.168   6.992 -13.685  1.00  1.00           C
ATOM   1105  CD  GLU E  11       1.357   7.725 -12.623  1.00  1.00           C
ATOM   1106  OE1 GLU E  11       1.301   7.214 -11.472  1.00  1.00           O
ATOM   1107  OE2 GLU E  11       0.797   8.807 -12.942  1.00  1.00           O
ATOM   1108  C   GLU E  11       4.945   6.037 -13.895  1.00  1.00           C
ATOM   1109  O   GLU E  11       5.507   6.495 -12.898  1.00  1.00           O
ATOM   1110  N   TYR E  12       5.288   6.380 -15.138  1.00  1.00           N
ATOM   1111  CA  TYR E  12       6.252   7.414 -15.301  1.00  1.00           C
ATOM   1112  CB  TYR E  12       7.472   7.089 -16.177  1.00  1.00           C
ATOM   1113  CG  TYR E  12       8.387   6.144 -15.483  1.00  1.00           C
ATOM   1114  CD1 TYR E  12       9.200   6.579 -14.465  1.00  1.00           C
ATOM   1115  CD2 TYR E  12       8.413   4.817 -15.844  1.00  1.00           C
ATOM   1116  CE1 TYR E  12      10.057   5.709 -13.828  1.00  1.00           C
ATOM   1117  CE2 TYR E  12       9.265   3.945 -15.217  1.00  1.00           C
ATOM   1118  CZ  TYR E  12      10.085   4.390 -14.208  1.00  1.00           C
ATOM   1119  OH  TYR E  12      10.953   3.478 -13.576  1.00  1.00           O
ATOM   1120  C   TYR E  12       5.543   8.508 -16.023  1.00  1.00           C
ATOM   1121  O   TYR E  12       4.691   8.249 -16.871  1.00  1.00           O
ATOM   1122  N   LYS E  13       5.847   9.777 -15.679  1.00  1.00           N
ATOM   1123  CA  LYS E  13       5.172  10.838 -16.362  1.00  1.00           C
ATOM   1124  CB  LYS E  13       3.849  11.263 -15.697  1.00  1.00           C
ATOM   1125  CG  LYS E  13       3.218  12.514 -16.319  1.00  1.00           C
ATOM   1126  CD  LYS E  13       2.861  12.383 -17.803  1.00  1.00           C
ATOM   1127  CE  LYS E  13       2.103  11.106 -18.170  1.00  1.00           C
ATOM   1128  NZ  LYS E  13       1.838  11.081 -19.627  1.00  1.00           N
ATOM   1129  C   LYS E  13       6.027  12.053 -16.455  1.00  1.00           C
ATOM   1130  O   LYS E  13       6.787  12.406 -15.551  1.00  1.00           O
ATOM   1131  N   THR E  14       5.879  12.738 -17.601  1.00  1.00           N
ATOM   1132  CA  THR E  14       6.602  13.925 -17.919  1.00  1.00           C
ATOM   1133  CB  THR E  14       7.042  13.938 -19.365  1.00  1.00           C
ATOM   1134  OG1 THR E  14       7.957  14.996 -19.628  1.00  1.00           O
ATOM   1135  CG2 THR E  14       5.805  14.072 -20.263  1.00  1.00           C
ATOM   1136  C   THR E  14       5.712  15.094 -17.661  1.00  1.00           C
ATOM   1137  O   THR E  14       4.814  15.029 -16.826  1.00  1.00           O
ATOM   1138  N   ALA E  15       5.972  16.210 -18.361  1.00  1.00           N
ATOM   1139  CA  ALA E  15       5.186  17.391 -18.185  1.00  1.00           C
ATOM   1140  CB  ALA E  15       5.760  18.602 -18.932  1.00  1.00           C
ATOM   1141  C   ALA E  15       3.822  17.096 -18.699  1.00  1.00           C
ATOM   1142  O   ALA E  15       3.644  16.281 -19.605  1.00  1.00           O
ATOM   1143  N   ASP E  16       2.807  17.730 -18.079  1.00  1.00           N
ATOM   1144  CA  ASP E  16       1.453  17.518 -18.485  1.00  1.00           C
ATOM   1145  CB  ASP E  16       0.610  16.710 -17.482  1.00  1.00           C
ATOM   1146  CG  ASP E  16       1.012  15.242 -17.550  1.00  1.00           C
ATOM   1147  OD1 ASP E  16       1.634  14.831 -18.566  1.00  1.00           O
ATOM   1148  OD2 ASP E  16       0.692  14.508 -16.577  1.00  1.00           O
ATOM   1149  C   ASP E  16       0.771  18.838 -18.623  1.00  1.00           C
ATOM   1150  O   ASP E  16       1.368  19.900 -18.450  1.00  1.00           O
ATOM   1151  N   GLY E  17      -0.515  18.763 -19.007  1.00  1.00           N
ATOM   1152  CA  GLY E  17      -1.405  19.883 -19.068  1.00  1.00           C
ATOM   1153  C   GLY E  17      -2.374  19.656 -17.937  1.00  1.00           C
ATOM   1154  O   GLY E  17      -1.977  19.523 -16.781  1.00  1.00           O
ATOM   1155  N   LYS E  18      -3.685  19.633 -18.253  1.00  1.00           N
ATOM   1156  CA  LYS E  18      -4.700  19.310 -17.284  1.00  1.00           C
ATOM   1157  CB  LYS E  18      -6.101  19.791 -17.698  1.00  1.00           C
ATOM   1158  CG  LYS E  18      -7.228  19.385 -16.747  1.00  1.00           C
ATOM   1159  CD  LYS E  18      -8.506  20.183 -17.002  1.00  1.00           C
ATOM   1160  CE  LYS E  18      -8.504  21.535 -16.286  1.00  1.00           C
ATOM   1161  NZ  LYS E  18      -9.719  22.310 -16.625  1.00  1.00           N
ATOM   1162  C   LYS E  18      -4.781  17.832 -17.276  1.00  1.00           C
ATOM   1163  O   LYS E  18      -5.242  17.230 -18.244  1.00  1.00           O
ATOM   1164  N   THR E  19      -4.355  17.190 -16.177  1.00  1.00           N
ATOM   1165  CA  THR E  19      -4.344  15.772 -16.287  1.00  1.00           C
ATOM   1166  CB  THR E  19      -2.970  15.236 -16.522  1.00  1.00           C
ATOM   1167  OG1 THR E  19      -3.030  13.867 -16.891  1.00  1.00           O
ATOM   1168  CG2 THR E  19      -2.169  15.408 -15.218  1.00  1.00           C
ATOM   1169  C   THR E  19      -4.826  15.144 -15.049  1.00  1.00           C
ATOM   1170  O   THR E  19      -4.664  15.665 -13.946  1.00  1.00           O
ATOM   1171  N   PHE E  20      -5.456  13.974 -15.231  1.00  1.00           N
ATOM   1172  CA  PHE E  20      -5.893  13.248 -14.095  1.00  1.00           C
ATOM   1173  CB  PHE E  20      -7.388  13.404 -13.781  1.00  1.00           C
ATOM   1174  CG  PHE E  20      -8.124  12.848 -14.946  1.00  1.00           C
ATOM   1175  CD1 PHE E  20      -8.403  13.659 -16.019  1.00  1.00           C
ATOM   1176  CD2 PHE E  20      -8.517  11.532 -14.982  1.00  1.00           C
ATOM   1177  CE1 PHE E  20      -9.075  13.169 -17.111  1.00  1.00           C
ATOM   1178  CE2 PHE E  20      -9.194  11.036 -16.074  1.00  1.00           C
ATOM   1179  CZ  PHE E  20      -9.473  11.853 -17.143  1.00  1.00           C
ATOM   1180  C   PHE E  20      -5.628  11.822 -14.337  1.00  1.00           C
ATOM   1181  O   PHE E  20      -5.618  11.354 -15.473  1.00  1.00           O
ATOM   1182  N   TYR E  21      -5.386  11.092 -13.245  1.00  1.00           N
ATOM   1183  CA  TYR E  21      -5.110   9.715 -13.435  1.00  1.00           C
ATOM   1184  CB  TYR E  21      -3.682   9.317 -13.039  1.00  1.00           C
ATOM   1185  CG  TYR E  21      -2.768  10.032 -13.961  1.00  1.00           C
ATOM   1186  CD1 TYR E  21      -2.445  11.345 -13.733  1.00  1.00           C
ATOM   1187  CD2 TYR E  21      -2.241   9.385 -15.053  1.00  1.00           C
ATOM   1188  CE1 TYR E  21      -1.596  12.005 -14.588  1.00  1.00           C
ATOM   1189  CE2 TYR E  21      -1.393  10.040 -15.908  1.00  1.00           C
ATOM   1190  CZ  TYR E  21      -1.073  11.354 -15.679  1.00  1.00           C
ATOM   1191  OH  TYR E  21      -0.203  12.031 -16.558  1.00  1.00           O
ATOM   1192  C   TYR E  21      -5.991   8.958 -12.532  1.00  1.00           C
ATOM   1193  O   TYR E  21      -6.355   9.424 -11.455  1.00  1.00           O
ATOM   1194  N   TYR E  22      -6.424   7.777 -12.988  1.00  1.00           N
ATOM   1195  CA  TYR E  22      -7.141   6.980 -12.059  1.00  1.00           C
ATOM   1196  CB  TYR E  22      -8.612   6.751 -12.451  1.00  1.00           C
ATOM   1197  CG  TYR E  22      -9.259   5.941 -11.377  1.00  1.00           C
ATOM   1198  CD1 TYR E  22      -9.455   6.500 -10.137  1.00  1.00           C
ATOM   1199  CD2 TYR E  22      -9.701   4.654 -11.595  1.00  1.00           C
ATOM   1200  CE1 TYR E  22     -10.050   5.787  -9.126  1.00  1.00           C
ATOM   1201  CE2 TYR E  22     -10.301   3.932 -10.585  1.00  1.00           C
ATOM   1202  CZ  TYR E  22     -10.475   4.499  -9.347  1.00  1.00           C
ATOM   1203  OH  TYR E  22     -11.087   3.775  -8.301  1.00  1.00           O
ATOM   1204  C   TYR E  22      -6.443   5.677 -12.060  1.00  1.00           C
ATOM   1205  O   TYR E  22      -6.620   4.868 -12.970  1.00  1.00           O
ATOM   1206  N   ASN E  23      -5.604   5.434 -11.044  1.00  1.00           N
ATOM   1207  CA  ASN E  23      -4.995   4.155 -11.063  1.00  1.00           C
ATOM   1208  CB  ASN E  23      -3.484   4.124 -10.744  1.00  1.00           C
ATOM   1209  CG  ASN E  23      -3.246   4.726  -9.373  1.00  1.00           C
ATOM   1210  OD1 ASN E  23      -2.945   5.912  -9.249  1.00  1.00           O
ATOM   1211  ND2 ASN E  23      -3.369   3.886  -8.311  1.00  1.00           N
ATOM   1212  C   ASN E  23      -5.753   3.341 -10.083  1.00  1.00           C
ATOM   1213  O   ASN E  23      -5.942   3.740  -8.934  1.00  1.00           O
ATOM   1214  N   ASN E  24      -6.298   2.203 -10.536  1.00  1.00           N
ATOM   1215  CA  ASN E  24      -6.997   1.391  -9.598  1.00  1.00           C
ATOM   1216  CB  ASN E  24      -8.506   1.304  -9.856  1.00  1.00           C
ATOM   1217  CG  ASN E  24      -9.105   0.540  -8.687  1.00  1.00           C
ATOM   1218  OD1 ASN E  24      -8.854  -0.653  -8.523  1.00  1.00           O
ATOM   1219  ND2 ASN E  24      -9.899   1.245  -7.840  1.00  1.00           N
ATOM   1220  C   ASN E  24      -6.441   0.023  -9.713  1.00  1.00           C
ATOM   1221  O   ASN E  24      -6.551  -0.629 -10.750  1.00  1.00           O
ATOM   1222  N   ARG E  25      -5.823  -0.458  -8.627  1.00  1.00           N
ATOM   1223  CA  ARG E  25      -5.252  -1.753  -8.738  1.00  1.00           C
ATOM   1224  CB  ARG E  25      -3.732  -1.787  -8.503  1.00  1.00           C
ATOM   1225  CG  ARG E  25      -2.876  -1.212  -9.638  1.00  1.00           C
ATOM   1226  CD  ARG E  25      -3.159  -1.853 -10.999  1.00  1.00           C
ATOM   1227  NE  ARG E  25      -3.495  -3.284 -10.757  1.00  1.00           N
ATOM   1228  CZ  ARG E  25      -4.702  -3.740 -11.215  1.00  1.00           C
ATOM   1229  NH1 ARG E  25      -5.487  -2.909 -11.954  1.00  1.00           N
ATOM   1230  NH2 ARG E  25      -5.130  -5.006 -10.936  1.00  1.00           N
ATOM   1231  C   ARG E  25      -5.855  -2.618  -7.712  1.00  1.00           C
ATOM   1232  O   ARG E  25      -6.023  -2.211  -6.566  1.00  1.00           O
ATOM   1233  N   THR E  26      -6.207  -3.849  -8.107  1.00  1.00           N
ATOM   1234  CA  THR E  26      -6.751  -4.711  -7.122  1.00  1.00           C
ATOM   1235  CB  THR E  26      -8.209  -5.004  -7.343  1.00  1.00           C
ATOM   1236  OG1 THR E  26      -8.945  -3.790  -7.383  1.00  1.00           O
ATOM   1237  CG2 THR E  26      -8.738  -5.888  -6.201  1.00  1.00           C
ATOM   1238  C   THR E  26      -6.009  -5.987  -7.196  1.00  1.00           C
ATOM   1239  O   THR E  26      -5.655  -6.467  -8.273  1.00  1.00           O
ATOM   1240  N   LEU E  27      -5.734  -6.562  -6.019  1.00  1.00           N
ATOM   1241  CA  LEU E  27      -5.007  -7.782  -6.037  1.00  1.00           C
ATOM   1242  CB  LEU E  27      -3.527  -7.527  -5.727  1.00  1.00           C
ATOM   1243  CG  LEU E  27      -2.646  -8.738  -6.020  1.00  1.00           C
ATOM   1244  CD1 LEU E  27      -2.910  -9.876  -5.029  1.00  1.00           C
ATOM   1245  CD2 LEU E  27      -2.826  -9.149  -7.489  1.00  1.00           C
ATOM   1246  C   LEU E  27      -5.609  -8.662  -4.996  1.00  1.00           C
ATOM   1247  O   LEU E  27      -5.627  -8.323  -3.810  1.00  1.00           O
ATOM   1248  N   GLU E  28      -6.143  -9.825  -5.423  1.00  1.00           N
ATOM   1249  CA  GLU E  28      -6.747 -10.691  -4.463  1.00  1.00           C
ATOM   1250  CB  GLU E  28      -8.245 -10.447  -4.216  1.00  1.00           C
ATOM   1251  CG  GLU E  28      -9.147 -10.782  -5.401  1.00  1.00           C
ATOM   1252  CD  GLU E  28      -9.205  -9.599  -6.362  1.00  1.00           C
ATOM   1253  OE1 GLU E  28      -8.327  -8.697  -6.302  1.00  1.00           O
ATOM   1254  OE2 GLU E  28     -10.156  -9.595  -7.184  1.00  1.00           O
ATOM   1255  C   GLU E  28      -6.570 -12.103  -4.864  1.00  1.00           C
ATOM   1256  O   GLU E  28      -6.570 -12.456  -6.043  1.00  1.00           O
ATOM   1257  N   SER E  29      -6.375 -12.950  -3.850  1.00  1.00           N
ATOM   1258  CA  SER E  29      -6.307 -14.327  -4.176  1.00  1.00           C
ATOM   1259  CB  SER E  29      -4.906 -14.829  -4.455  1.00  1.00           C
ATOM   1260  OG  SER E  29      -4.394 -14.224  -5.632  1.00  1.00           O
ATOM   1261  C   SER E  29      -6.841 -15.094  -3.043  1.00  1.00           C
ATOM   1262  O   SER E  29      -6.836 -14.679  -1.883  1.00  1.00           O
ATOM   1263  N   THR E  30      -7.345 -16.264  -3.423  1.00  1.00           N
ATOM   1264  CA  THR E  30      -7.895 -17.239  -2.567  1.00  1.00           C
ATOM   1265  CB  THR E  30      -9.144 -17.787  -3.190  1.00  1.00           C
ATOM   1266  OG1 THR E  30      -9.809 -18.696  -2.327  1.00  1.00           O
ATOM   1267  CG2 THR E  30      -8.770 -18.448  -4.531  1.00  1.00           C
ATOM   1268  C   THR E  30      -6.859 -18.306  -2.521  1.00  1.00           C
ATOM   1269  O   THR E  30      -5.677 -18.059  -2.742  1.00  1.00           O
ATOM   1270  N   TRP E  31      -7.301 -19.536  -2.240  1.00  1.00           N
ATOM   1271  CA  TRP E  31      -6.418 -20.640  -2.136  1.00  1.00           C
ATOM   1272  CB  TRP E  31      -7.186 -21.939  -1.826  1.00  1.00           C
ATOM   1273  CG  TRP E  31      -6.349 -23.148  -1.493  1.00  1.00           C
ATOM   1274  CD2 TRP E  31      -6.082 -24.240  -2.396  1.00  1.00           C
ATOM   1275  CD1 TRP E  31      -5.761 -23.474  -0.307  1.00  1.00           C
ATOM   1276  NE1 TRP E  31      -5.150 -24.701  -0.405  1.00  1.00           N
ATOM   1277  CE2 TRP E  31      -5.342 -25.183  -1.682  1.00  1.00           C
ATOM   1278  CE3 TRP E  31      -6.446 -24.449  -3.695  1.00  1.00           C
ATOM   1279  CZ2 TRP E  31      -4.959 -26.358  -2.267  1.00  1.00           C
ATOM   1280  CZ3 TRP E  31      -6.029 -25.622  -4.291  1.00  1.00           C
ATOM   1281  CH2 TRP E  31      -5.300 -26.557  -3.586  1.00  1.00           C
ATOM   1282  C   TRP E  31      -5.691 -20.784  -3.464  1.00  1.00           C
ATOM   1283  O   TRP E  31      -6.065 -20.088  -4.446  1.00  1.00           O
ATOM   1284  OXT TRP E  31      -4.732 -21.598  -3.502  1.00  1.00           O
TER    1285      TRP E  31 
END
