# Supplementary material for: Integrative modeling of diverse protein-peptide systems using CABS-dock
Source: PLoS Comput Biol. 2023 Jul 5;19(7):e1011275. doi: 10.1371/journal.pcbi.1011275 (PMC10351741; doi:10.1371/journal.pcbi.1011275)
Supplement: S1 File — Files in pdb format containing atomic coordinates of the structures obtained in this study: the highest-scored amyloid models and 10 examples of the docked peptide for each enzyme-substrate complex. (ZIP) [file pcbi.1011275.s006.zip › protofilament_2nnt _models/2nnt_best_top10pcae.pdb]

EXPDTA    THEORETICAL MODEL, MODELLER 10.4 2023/04/05 17:17:19
ATOM      1  N   MET A   1     -12.191   2.648 -14.623  1.00  1.00           N
ATOM      2  CA  MET A   1     -12.742   2.476 -15.986  1.00  1.00           C
ATOM      3  CB  MET A   1     -11.631   2.005 -16.939  1.00  1.00           C
ATOM      4  CG  MET A   1     -10.467   2.993 -17.079  1.00  1.00           C
ATOM      5  SD  MET A   1      -9.117   2.426 -18.160  1.00  1.00           S
ATOM      6  CE  MET A   1     -10.038   2.630 -19.713  1.00  1.00           C
ATOM      7  C   MET A   1     -13.793   1.411 -15.958  1.00  1.00           C
ATOM      8  O   MET A   1     -14.777   1.507 -15.226  1.00  1.00           O
ATOM      9  N   GLY A   2     -13.603   0.358 -16.777  1.00  1.00           N
ATOM     10  CA  GLY A   2     -14.504  -0.757 -16.791  1.00  1.00           C
ATOM     11  C   GLY A   2     -13.891  -1.734 -15.856  1.00  1.00           C
ATOM     12  O   GLY A   2     -13.336  -1.333 -14.833  1.00  1.00           O
ATOM     13  N   ALA A   3     -13.988  -3.044 -16.159  1.00  1.00           N
ATOM     14  CA  ALA A   3     -13.338  -3.964 -15.278  1.00  1.00           C
ATOM     15  CB  ALA A   3     -13.477  -5.437 -15.697  1.00  1.00           C
ATOM     16  C   ALA A   3     -11.896  -3.604 -15.326  1.00  1.00           C
ATOM     17  O   ALA A   3     -11.271  -3.609 -16.385  1.00  1.00           O
ATOM     18  N   THR A   4     -11.337  -3.255 -14.158  1.00  1.00           N
ATOM     19  CA  THR A   4      -9.967  -2.864 -14.144  1.00  1.00           C
ATOM     20  CB  THR A   4      -9.765  -1.478 -13.611  1.00  1.00           C
ATOM     21  OG1 THR A   4     -10.182  -1.407 -12.255  1.00  1.00           O
ATOM     22  CG2 THR A   4     -10.598  -0.503 -14.457  1.00  1.00           C
ATOM     23  C   THR A   4      -9.268  -3.800 -13.233  1.00  1.00           C
ATOM     24  O   THR A   4      -9.611  -3.914 -12.056  1.00  1.00           O
ATOM     25  N   ALA A   5      -8.277  -4.527 -13.767  1.00  1.00           N
ATOM     26  CA  ALA A   5      -7.559  -5.386 -12.890  1.00  1.00           C
ATOM     27  CB  ALA A   5      -7.460  -6.837 -13.393  1.00  1.00           C
ATOM     28  C   ALA A   5      -6.176  -4.847 -12.828  1.00  1.00           C
ATOM     29  O   ALA A   5      -5.446  -4.859 -13.816  1.00  1.00           O
ATOM     30  N   VAL A   6      -5.783  -4.334 -11.651  1.00  1.00           N
ATOM     31  CA  VAL A   6      -4.429  -3.908 -11.516  1.00  1.00           C
ATOM     32  CB  VAL A   6      -4.263  -2.590 -10.808  1.00  1.00           C
ATOM     33  CG1 VAL A   6      -4.845  -1.485 -11.711  1.00  1.00           C
ATOM     34  CG2 VAL A   6      -4.953  -2.657  -9.433  1.00  1.00           C
ATOM     35  C   VAL A   6      -3.793  -5.007 -10.728  1.00  1.00           C
ATOM     36  O   VAL A   6      -4.145  -5.263  -9.578  1.00  1.00           O
ATOM     37  N   SER A   7      -2.852  -5.724 -11.365  1.00  1.00           N
ATOM     38  CA  SER A   7      -2.234  -6.847 -10.731  1.00  1.00           C
ATOM     39  CB  SER A   7      -1.825  -7.955 -11.719  1.00  1.00           C
ATOM     40  OG  SER A   7      -2.971  -8.478 -12.368  1.00  1.00           O
ATOM     41  C   SER A   7      -1.009  -6.395 -10.061  1.00  1.00           C
ATOM     42  O   SER A   7      -0.672  -5.213 -10.041  1.00  1.00           O
ATOM     43  N   GLU A   8      -0.318  -7.366  -9.460  1.00  1.00           N
ATOM     44  CA  GLU A   8       0.866  -7.032  -8.760  1.00  1.00           C
ATOM     45  CB  GLU A   8       0.601  -6.720  -7.277  1.00  1.00           C
ATOM     46  CG  GLU A   8      -0.231  -7.803  -6.562  1.00  1.00           C
ATOM     47  CD  GLU A   8       0.645  -8.972  -6.108  1.00  1.00           C
ATOM     48  OE1 GLU A   8       1.891  -8.797  -6.066  1.00  1.00           O
ATOM     49  OE2 GLU A   8       0.080 -10.057  -5.804  1.00  1.00           O
ATOM     50  C   GLU A   8       1.729  -8.222  -8.731  1.00  1.00           C
ATOM     51  O   GLU A   8       1.274  -9.363  -8.789  1.00  1.00           O
ATOM     52  N   TRP A   9       3.026  -7.936  -8.672  1.00  1.00           N
ATOM     53  CA  TRP A   9       4.022  -8.895  -8.363  1.00  1.00           C
ATOM     54  CB  TRP A   9       4.484  -9.758  -9.553  1.00  1.00           C
ATOM     55  CG  TRP A   9       3.492 -10.754 -10.105  1.00  1.00           C
ATOM     56  CD2 TRP A   9       3.210 -12.019  -9.493  1.00  1.00           C
ATOM     57  CD1 TRP A   9       2.727 -10.688 -11.233  1.00  1.00           C
ATOM     58  NE1 TRP A   9       1.998 -11.846 -11.372  1.00  1.00           N
ATOM     59  CE2 TRP A   9       2.284 -12.672 -10.306  1.00  1.00           C
ATOM     60  CE3 TRP A   9       3.693 -12.593  -8.352  1.00  1.00           C
ATOM     61  CZ2 TRP A   9       1.826 -13.919  -9.985  1.00  1.00           C
ATOM     62  CZ3 TRP A   9       3.222 -13.845  -8.028  1.00  1.00           C
ATOM     63  CH2 TRP A   9       2.307 -14.495  -8.830  1.00  1.00           C
ATOM     64  C   TRP A   9       5.183  -8.001  -8.104  1.00  1.00           C
ATOM     65  O   TRP A   9       5.897  -7.632  -9.036  1.00  1.00           O
ATOM     66  N   THR A  10       5.415  -7.598  -6.846  1.00  1.00           N
ATOM     67  CA  THR A  10       6.531  -6.723  -6.693  1.00  1.00           C
ATOM     68  CB  THR A  10       6.185  -5.344  -6.205  1.00  1.00           C
ATOM     69  OG1 THR A  10       7.324  -4.502  -6.308  1.00  1.00           O
ATOM     70  CG2 THR A  10       5.711  -5.409  -4.742  1.00  1.00           C
ATOM     71  C   THR A  10       7.457  -7.332  -5.728  1.00  1.00           C
ATOM     72  O   THR A  10       7.055  -7.804  -4.665  1.00  1.00           O
ATOM     73  N   GLU A  11       8.745  -7.355  -6.087  1.00  1.00           N
ATOM     74  CA  GLU A  11       9.599  -7.961  -5.138  1.00  1.00           C
ATOM     75  CB  GLU A  11       9.730  -9.488  -5.274  1.00  1.00           C
ATOM     76  CG  GLU A  11       8.504 -10.292  -4.864  1.00  1.00           C
ATOM     77  CD  GLU A  11       8.879 -11.758  -5.025  1.00  1.00           C
ATOM     78  OE1 GLU A  11       8.746 -12.283  -6.164  1.00  1.00           O
ATOM     79  OE2 GLU A  11       9.320 -12.367  -4.015  1.00  1.00           O
ATOM     80  C   GLU A  11      10.973  -7.460  -5.278  1.00  1.00           C
ATOM     81  O   GLU A  11      11.393  -6.985  -6.331  1.00  1.00           O
ATOM     82  N   TYR A  12      11.706  -7.543  -4.159  1.00  1.00           N
ATOM     83  CA  TYR A  12      13.088  -7.274  -4.268  1.00  1.00           C
ATOM     84  CB  TYR A  12      13.611  -6.045  -3.503  1.00  1.00           C
ATOM     85  CG  TYR A  12      14.912  -5.701  -4.150  1.00  1.00           C
ATOM     86  CD1 TYR A  12      16.046  -6.450  -3.935  1.00  1.00           C
ATOM     87  CD2 TYR A  12      14.987  -4.613  -4.990  1.00  1.00           C
ATOM     88  CE1 TYR A  12      17.232  -6.122  -4.550  1.00  1.00           C
ATOM     89  CE2 TYR A  12      16.170  -4.279  -5.606  1.00  1.00           C
ATOM     90  CZ  TYR A  12      17.297  -5.035  -5.388  1.00  1.00           C
ATOM     91  OH  TYR A  12      18.515  -4.699  -6.018  1.00  1.00           O
ATOM     92  C   TYR A  12      13.737  -8.492  -3.703  1.00  1.00           C
ATOM     93  O   TYR A  12      13.289  -9.041  -2.697  1.00  1.00           O
ATOM     94  N   LYS A  13      14.810  -8.955  -4.359  1.00  1.00           N
ATOM     95  CA  LYS A  13      15.462 -10.161  -3.952  1.00  1.00           C
ATOM     96  CB  LYS A  13      16.208 -10.868  -5.101  1.00  1.00           C
ATOM     97  CG  LYS A  13      15.326 -11.383  -6.240  1.00  1.00           C
ATOM     98  CD  LYS A  13      14.362 -12.495  -5.830  1.00  1.00           C
ATOM     99  CE  LYS A  13      13.610 -13.105  -7.015  1.00  1.00           C
ATOM    100  NZ  LYS A  13      12.876 -14.311  -6.576  1.00  1.00           N
ATOM    101  C   LYS A  13      16.510  -9.823  -2.966  1.00  1.00           C
ATOM    102  O   LYS A  13      16.617  -8.700  -2.478  1.00  1.00           O
ATOM    103  N   THR A  14      17.298 -10.853  -2.634  1.00  1.00           N
ATOM    104  CA  THR A  14      18.363 -10.754  -1.696  1.00  1.00           C
ATOM    105  CB  THR A  14      18.655 -12.108  -1.076  1.00  1.00           C
ATOM    106  OG1 THR A  14      17.503 -12.598  -0.414  1.00  1.00           O
ATOM    107  CG2 THR A  14      19.843 -12.069  -0.094  1.00  1.00           C
ATOM    108  C   THR A  14      19.597 -10.347  -2.413  1.00  1.00           C
ATOM    109  O   THR A  14      19.724 -10.473  -3.630  1.00  1.00           O
ATOM    110  N   ALA A  15      20.526  -9.817  -1.613  1.00  1.00           N
ATOM    111  CA  ALA A  15      21.819  -9.373  -1.984  1.00  1.00           C
ATOM    112  CB  ALA A  15      21.910  -8.824  -3.418  1.00  1.00           C
ATOM    113  C   ALA A  15      21.971  -8.233  -1.063  1.00  1.00           C
ATOM    114  O   ALA A  15      21.010  -7.830  -0.409  1.00  1.00           O
ATOM    115  N   ASP A  16      23.171  -7.675  -0.968  1.00  1.00           N
ATOM    116  CA  ASP A  16      23.282  -6.641  -0.004  1.00  1.00           C
ATOM    117  CB  ASP A  16      24.568  -6.816   0.830  1.00  1.00           C
ATOM    118  CG  ASP A  16      24.436  -6.229   2.232  1.00  1.00           C
ATOM    119  OD1 ASP A  16      24.228  -4.997   2.391  1.00  1.00           O
ATOM    120  OD2 ASP A  16      24.551  -7.049   3.181  1.00  1.00           O
ATOM    121  C   ASP A  16      23.363  -5.352  -0.729  1.00  1.00           C
ATOM    122  O   ASP A  16      22.744  -5.157  -1.773  1.00  1.00           O
ATOM    123  N   GLY A  17      24.139  -4.425  -0.149  1.00  1.00           N
ATOM    124  CA  GLY A  17      24.284  -3.137  -0.724  1.00  1.00           C
ATOM    125  C   GLY A  17      22.953  -2.496  -0.614  1.00  1.00           C
ATOM    126  O   GLY A  17      22.294  -2.582   0.420  1.00  1.00           O
ATOM    127  N   LYS A  18      22.520  -1.833  -1.694  1.00  1.00           N
ATOM    128  CA  LYS A  18      21.258  -1.185  -1.610  1.00  1.00           C
ATOM    129  CB  LYS A  18      21.325   0.310  -1.981  1.00  1.00           C
ATOM    130  CG  LYS A  18      22.126   1.183  -1.007  1.00  1.00           C
ATOM    131  CD  LYS A  18      21.482   1.348   0.370  1.00  1.00           C
ATOM    132  CE  LYS A  18      20.347   2.376   0.395  1.00  1.00           C
ATOM    133  NZ  LYS A  18      20.863   3.722   0.054  1.00  1.00           N
ATOM    134  C   LYS A  18      20.330  -1.810  -2.587  1.00  1.00           C
ATOM    135  O   LYS A  18      20.694  -2.100  -3.726  1.00  1.00           O
ATOM    136  N   THR A  19      19.088  -2.043  -2.136  1.00  1.00           N
ATOM    137  CA  THR A  19      18.081  -2.559  -3.003  1.00  1.00           C
ATOM    138  CB  THR A  19      17.524  -3.869  -2.533  1.00  1.00           C
ATOM    139  OG1 THR A  19      16.835  -3.702  -1.301  1.00  1.00           O
ATOM    140  CG2 THR A  19      18.700  -4.842  -2.344  1.00  1.00           C
ATOM    141  C   THR A  19      16.976  -1.552  -2.936  1.00  1.00           C
ATOM    142  O   THR A  19      16.598  -1.125  -1.846  1.00  1.00           O
ATOM    143  N   PHE A  20      16.438  -1.116  -4.091  1.00  1.00           N
ATOM    144  CA  PHE A  20      15.428  -0.099  -4.021  1.00  1.00           C
ATOM    145  CB  PHE A  20      16.022   1.286  -4.338  1.00  1.00           C
ATOM    146  CG  PHE A  20      15.047   2.346  -3.972  1.00  1.00           C
ATOM    147  CD1 PHE A  20      14.918   2.737  -2.658  1.00  1.00           C
ATOM    148  CD2 PHE A  20      14.281   2.961  -4.934  1.00  1.00           C
ATOM    149  CE1 PHE A  20      14.025   3.718  -2.307  1.00  1.00           C
ATOM    150  CE2 PHE A  20      13.386   3.946  -4.587  1.00  1.00           C
ATOM    151  CZ  PHE A  20      13.258   4.324  -3.272  1.00  1.00           C
ATOM    152  C   PHE A  20      14.391  -0.404  -5.036  1.00  1.00           C
ATOM    153  O   PHE A  20      14.702  -0.723  -6.182  1.00  1.00           O
ATOM    154  N   TYR A  21      13.111  -0.336  -4.632  1.00  1.00           N
ATOM    155  CA  TYR A  21      12.116  -0.564  -5.624  1.00  1.00           C
ATOM    156  CB  TYR A  21      11.373  -1.902  -5.496  1.00  1.00           C
ATOM    157  CG  TYR A  21      10.608  -2.062  -6.764  1.00  1.00           C
ATOM    158  CD1 TYR A  21       9.340  -1.548  -6.902  1.00  1.00           C
ATOM    159  CD2 TYR A  21      11.183  -2.716  -7.830  1.00  1.00           C
ATOM    160  CE1 TYR A  21       8.653  -1.697  -8.085  1.00  1.00           C
ATOM    161  CE2 TYR A  21      10.504  -2.869  -9.016  1.00  1.00           C
ATOM    162  CZ  TYR A  21       9.236  -2.359  -9.142  1.00  1.00           C
ATOM    163  OH  TYR A  21       8.533  -2.511 -10.356  1.00  1.00           O
ATOM    164  C   TYR A  21      11.100   0.506  -5.491  1.00  1.00           C
ATOM    165  O   TYR A  21      10.624   0.794  -4.393  1.00  1.00           O
ATOM    166  N   TYR A  22      10.752   1.141  -6.620  1.00  1.00           N
ATOM    167  CA  TYR A  22       9.781   2.180  -6.538  1.00  1.00           C
ATOM    168  CB  TYR A  22      10.454   3.542  -6.792  1.00  1.00           C
ATOM    169  CG  TYR A  22       9.525   4.667  -6.500  1.00  1.00           C
ATOM    170  CD1 TYR A  22       9.249   5.011  -5.196  1.00  1.00           C
ATOM    171  CD2 TYR A  22       8.960   5.393  -7.523  1.00  1.00           C
ATOM    172  CE1 TYR A  22       8.404   6.056  -4.913  1.00  1.00           C
ATOM    173  CE2 TYR A  22       8.114   6.439  -7.245  1.00  1.00           C
ATOM    174  CZ  TYR A  22       7.835   6.770  -5.941  1.00  1.00           C
ATOM    175  OH  TYR A  22       6.968   7.843  -5.649  1.00  1.00           O
ATOM    176  C   TYR A  22       8.773   1.921  -7.612  1.00  1.00           C
ATOM    177  O   TYR A  22       9.053   2.093  -8.796  1.00  1.00           O
ATOM    178  N   ASN A  23       7.563   1.486  -7.214  1.00  1.00           N
ATOM    179  CA  ASN A  23       6.540   1.163  -8.165  1.00  1.00           C
ATOM    180  CB  ASN A  23       5.389   0.341  -7.561  1.00  1.00           C
ATOM    181  CG  ASN A  23       4.781   1.118  -6.413  1.00  1.00           C
ATOM    182  OD1 ASN A  23       5.387   2.051  -5.892  1.00  1.00           O
ATOM    183  ND2 ASN A  23       3.561   0.693  -5.989  1.00  1.00           N
ATOM    184  C   ASN A  23       5.974   2.353  -8.881  1.00  1.00           C
ATOM    185  O   ASN A  23       5.920   2.365 -10.110  1.00  1.00           O
ATOM    186  N   ASN A  24       5.559   3.394  -8.138  1.00  1.00           N
ATOM    187  CA  ASN A  24       5.008   4.590  -8.717  1.00  1.00           C
ATOM    188  CB  ASN A  24       6.076   5.529  -9.313  1.00  1.00           C
ATOM    189  CG  ASN A  24       5.450   6.903  -9.549  1.00  1.00           C
ATOM    190  OD1 ASN A  24       4.283   7.017  -9.915  1.00  1.00           O
ATOM    191  ND2 ASN A  24       6.247   7.983  -9.330  1.00  1.00           N
ATOM    192  C   ASN A  24       3.998   4.295  -9.771  1.00  1.00           C
ATOM    193  O   ASN A  24       4.256   4.512 -10.954  1.00  1.00           O
ATOM    194  N   ARG A  25       2.813   3.796  -9.379  1.00  1.00           N
ATOM    195  CA  ARG A  25       1.820   3.535 -10.374  1.00  1.00           C
ATOM    196  CB  ARG A  25       1.083   2.202 -10.174  1.00  1.00           C
ATOM    197  CG  ARG A  25       1.958   0.963 -10.344  1.00  1.00           C
ATOM    198  CD  ARG A  25       2.077   0.498 -11.795  1.00  1.00           C
ATOM    199  NE  ARG A  25       2.861  -0.766 -11.786  1.00  1.00           N
ATOM    200  CZ  ARG A  25       2.229  -1.956 -11.564  1.00  1.00           C
ATOM    201  NH1 ARG A  25       0.881  -1.988 -11.348  1.00  1.00           N
ATOM    202  NH2 ARG A  25       2.944  -3.117 -11.557  1.00  1.00           N
ATOM    203  C   ARG A  25       0.771   4.578 -10.304  1.00  1.00           C
ATOM    204  O   ARG A  25       0.359   5.005  -9.227  1.00  1.00           O
ATOM    205  N   THR A  26       0.330   5.028 -11.489  1.00  1.00           N
ATOM    206  CA  THR A  26      -0.733   5.973 -11.522  1.00  1.00           C
ATOM    207  CB  THR A  26      -0.319   7.306 -12.074  1.00  1.00           C
ATOM    208  OG1 THR A  26       0.129   7.163 -13.413  1.00  1.00           O
ATOM    209  CG2 THR A  26       0.815   7.870 -11.201  1.00  1.00           C
ATOM    210  C   THR A  26      -1.789   5.421 -12.431  1.00  1.00           C
ATOM    211  O   THR A  26      -1.548   5.223 -13.621  1.00  1.00           O
ATOM    212  N   LEU A  27      -2.990   5.131 -11.889  1.00  1.00           N
ATOM    213  CA  LEU A  27      -4.059   4.694 -12.740  1.00  1.00           C
ATOM    214  CB  LEU A  27      -4.829   3.465 -12.211  1.00  1.00           C
ATOM    215  CG  LEU A  27      -5.864   2.889 -13.202  1.00  1.00           C
ATOM    216  CD1 LEU A  27      -7.033   3.855 -13.446  1.00  1.00           C
ATOM    217  CD2 LEU A  27      -5.190   2.431 -14.506  1.00  1.00           C
ATOM    218  C   LEU A  27      -4.979   5.845 -12.744  1.00  1.00           C
ATOM    219  O   LEU A  27      -5.644   6.123 -11.748  1.00  1.00           O
ATOM    220  N   GLU A  28      -5.035   6.557 -13.873  1.00  1.00           N
ATOM    221  CA  GLU A  28      -5.841   7.724 -13.827  1.00  1.00           C
ATOM    222  CB  GLU A  28      -5.049   9.004 -14.143  1.00  1.00           C
ATOM    223  CG  GLU A  28      -3.966   9.318 -13.106  1.00  1.00           C
ATOM    224  CD  GLU A  28      -3.234  10.579 -13.548  1.00  1.00           C
ATOM    225  OE1 GLU A  28      -3.907  11.636 -13.673  1.00  1.00           O
ATOM    226  OE2 GLU A  28      -1.995  10.499 -13.771  1.00  1.00           O
ATOM    227  C   GLU A  28      -6.901   7.605 -14.845  1.00  1.00           C
ATOM    228  O   GLU A  28      -6.652   7.253 -15.997  1.00  1.00           O
ATOM    229  N   SER A  29      -8.138   7.880 -14.411  1.00  1.00           N
ATOM    230  CA  SER A  29      -9.195   7.875 -15.357  1.00  1.00           C
ATOM    231  CB  SER A  29     -10.246   6.783 -15.099  1.00  1.00           C
ATOM    232  OG  SER A  29      -9.662   5.499 -15.252  1.00  1.00           O
ATOM    233  C   SER A  29      -9.878   9.182 -15.200  1.00  1.00           C
ATOM    234  O   SER A  29     -10.547   9.432 -14.198  1.00  1.00           O
ATOM    235  N   THR A  30      -9.709  10.070 -16.193  1.00  1.00           N
ATOM    236  CA  THR A  30     -10.419  11.302 -16.125  1.00  1.00           C
ATOM    237  CB  THR A  30      -9.550  12.528 -16.189  1.00  1.00           C
ATOM    238  OG1 THR A  30     -10.344  13.694 -16.026  1.00  1.00           O
ATOM    239  CG2 THR A  30      -8.792  12.570 -17.525  1.00  1.00           C
ATOM    240  C   THR A  30     -11.328  11.287 -17.302  1.00  1.00           C
ATOM    241  O   THR A  30     -10.903  11.096 -18.440  1.00  1.00           O
ATOM    242  N   TRP A  31     -12.633  11.443 -17.048  1.00  1.00           N
ATOM    243  CA  TRP A  31     -13.543  11.435 -18.145  1.00  1.00           C
ATOM    244  CB  TRP A  31     -14.825  10.640 -17.861  1.00  1.00           C
ATOM    245  CG  TRP A  31     -14.586   9.157 -17.739  1.00  1.00           C
ATOM    246  CD2 TRP A  31     -14.597   8.252 -18.854  1.00  1.00           C
ATOM    247  CD1 TRP A  31     -14.313   8.406 -16.634  1.00  1.00           C
ATOM    248  NE1 TRP A  31     -14.155   7.088 -16.988  1.00  1.00           N
ATOM    249  CE2 TRP A  31     -14.325   6.980 -18.353  1.00  1.00           C
ATOM    250  CE3 TRP A  31     -14.811   8.466 -20.185  1.00  1.00           C
ATOM    251  CZ2 TRP A  31     -14.262   5.896 -19.181  1.00  1.00           C
ATOM    252  CZ3 TRP A  31     -14.752   7.370 -21.017  1.00  1.00           C
ATOM    253  CH2 TRP A  31     -14.483   6.110 -20.525  1.00  1.00           C
ATOM    254  C   TRP A  31     -13.943  12.886 -18.354  1.00  1.00           C
ATOM    255  O   TRP A  31     -13.441  13.751 -17.587  1.00  1.00           O
ATOM    256  OXT TRP A  31     -14.756  13.150 -19.280  1.00  1.00           O
TER     257      TRP A  31 
ATOM    258  N   MET B   1     -13.791   4.020 -12.671  1.00  1.00           N
ATOM    259  CA  MET B   1     -14.576   3.291 -11.654  1.00  1.00           C
ATOM    260  CB  MET B   1     -15.967   3.927 -11.485  1.00  1.00           C
ATOM    261  CG  MET B   1     -16.850   3.810 -12.729  1.00  1.00           C
ATOM    262  SD  MET B   1     -16.328   4.840 -14.131  1.00  1.00           S
ATOM    263  CE  MET B   1     -17.799   4.479 -15.127  1.00  1.00           C
ATOM    264  C   MET B   1     -14.756   1.867 -12.031  1.00  1.00           C
ATOM    265  O   MET B   1     -13.995   1.313 -12.823  1.00  1.00           O
ATOM    266  N   GLY B   2     -15.783   1.233 -11.442  1.00  1.00           N
ATOM    267  CA  GLY B   2     -16.061  -0.127 -11.767  1.00  1.00           C
ATOM    268  C   GLY B   2     -15.256  -1.012 -10.873  1.00  1.00           C
ATOM    269  O   GLY B   2     -14.589  -0.546  -9.949  1.00  1.00           O
ATOM    270  N   ALA B   3     -15.300  -2.334 -11.143  1.00  1.00           N
ATOM    271  CA  ALA B   3     -14.585  -3.261 -10.319  1.00  1.00           C
ATOM    272  CB  ALA B   3     -14.714  -4.723 -10.780  1.00  1.00           C
ATOM    273  C   ALA B   3     -13.137  -2.879 -10.381  1.00  1.00           C
ATOM    274  O   ALA B   3     -12.584  -2.702 -11.465  1.00  1.00           O
ATOM    275  N   THR B   4     -12.484  -2.719  -9.208  1.00  1.00           N
ATOM    276  CA  THR B   4     -11.088  -2.371  -9.187  1.00  1.00           C
ATOM    277  CB  THR B   4     -10.830  -0.968  -8.725  1.00  1.00           C
ATOM    278  OG1 THR B   4     -11.292  -0.797  -7.393  1.00  1.00           O
ATOM    279  CG2 THR B   4     -11.558  -0.001  -9.674  1.00  1.00           C
ATOM    280  C   THR B   4     -10.395  -3.291  -8.229  1.00  1.00           C
ATOM    281  O   THR B   4     -10.684  -3.297  -7.034  1.00  1.00           O
ATOM    282  N   ALA B   5      -9.466  -4.109  -8.758  1.00  1.00           N
ATOM    283  CA  ALA B   5      -8.768  -5.105  -7.997  1.00  1.00           C
ATOM    284  CB  ALA B   5      -8.001  -6.089  -8.897  1.00  1.00           C
ATOM    285  C   ALA B   5      -7.780  -4.595  -6.987  1.00  1.00           C
ATOM    286  O   ALA B   5      -7.836  -5.017  -5.833  1.00  1.00           O
ATOM    287  N   VAL B   6      -6.906  -3.642  -7.387  1.00  1.00           N
ATOM    288  CA  VAL B   6      -5.749  -3.183  -6.644  1.00  1.00           C
ATOM    289  CB  VAL B   6      -6.041  -2.018  -5.740  1.00  1.00           C
ATOM    290  CG1 VAL B   6      -4.756  -1.659  -4.976  1.00  1.00           C
ATOM    291  CG2 VAL B   6      -6.621  -0.866  -6.577  1.00  1.00           C
ATOM    292  C   VAL B   6      -5.205  -4.289  -5.779  1.00  1.00           C
ATOM    293  O   VAL B   6      -5.660  -4.492  -4.655  1.00  1.00           O
ATOM    294  N   SER B   7      -4.175  -5.013  -6.277  1.00  1.00           N
ATOM    295  CA  SER B   7      -3.570  -6.086  -5.525  1.00  1.00           C
ATOM    296  CB  SER B   7      -3.739  -7.471  -6.176  1.00  1.00           C
ATOM    297  OG  SER B   7      -5.112  -7.824  -6.231  1.00  1.00           O
ATOM    298  C   SER B   7      -2.128  -5.809  -5.478  1.00  1.00           C
ATOM    299  O   SER B   7      -1.553  -5.268  -6.420  1.00  1.00           O
ATOM    300  N   GLU B   8      -1.501  -6.143  -4.343  1.00  1.00           N
ATOM    301  CA  GLU B   8      -0.101  -5.924  -4.300  1.00  1.00           C
ATOM    302  CB  GLU B   8       0.293  -4.514  -3.819  1.00  1.00           C
ATOM    303  CG  GLU B   8      -0.052  -3.395  -4.808  1.00  1.00           C
ATOM    304  CD  GLU B   8       1.025  -3.367  -5.882  1.00  1.00           C
ATOM    305  OE1 GLU B   8       2.000  -4.156  -5.757  1.00  1.00           O
ATOM    306  OE2 GLU B   8       0.890  -2.557  -6.839  1.00  1.00           O
ATOM    307  C   GLU B   8       0.487  -6.887  -3.361  1.00  1.00           C
ATOM    308  O   GLU B   8      -0.007  -7.096  -2.255  1.00  1.00           O
ATOM    309  N   TRP B   9       1.577  -7.510  -3.814  1.00  1.00           N
ATOM    310  CA  TRP B   9       2.299  -8.394  -2.975  1.00  1.00           C
ATOM    311  CB  TRP B   9       2.399  -9.814  -3.570  1.00  1.00           C
ATOM    312  CG  TRP B   9       2.969 -10.888  -2.678  1.00  1.00           C
ATOM    313  CD2 TRP B   9       4.151 -11.645  -2.978  1.00  1.00           C
ATOM    314  CD1 TRP B   9       2.460 -11.410  -1.525  1.00  1.00           C
ATOM    315  NE1 TRP B   9       3.251 -12.443  -1.086  1.00  1.00           N
ATOM    316  CE2 TRP B   9       4.294 -12.603  -1.973  1.00  1.00           C
ATOM    317  CE3 TRP B   9       5.036 -11.562  -4.015  1.00  1.00           C
ATOM    318  CZ2 TRP B   9       5.326 -13.495  -1.991  1.00  1.00           C
ATOM    319  CZ3 TRP B   9       6.085 -12.453  -4.022  1.00  1.00           C
ATOM    320  CH2 TRP B   9       6.226 -13.401  -3.029  1.00  1.00           C
ATOM    321  C   TRP B   9       3.633  -7.766  -2.924  1.00  1.00           C
ATOM    322  O   TRP B   9       4.320  -7.636  -3.936  1.00  1.00           O
ATOM    323  N   THR B  10       4.023  -7.353  -1.718  1.00  1.00           N
ATOM    324  CA  THR B  10       5.183  -6.547  -1.601  1.00  1.00           C
ATOM    325  CB  THR B  10       4.979  -5.556  -0.475  1.00  1.00           C
ATOM    326  OG1 THR B  10       3.716  -4.929  -0.649  1.00  1.00           O
ATOM    327  CG2 THR B  10       6.039  -4.438  -0.496  1.00  1.00           C
ATOM    328  C   THR B  10       6.319  -7.435  -1.334  1.00  1.00           C
ATOM    329  O   THR B  10       6.241  -8.654  -1.479  1.00  1.00           O
ATOM    330  N   GLU B  11       7.431  -6.815  -0.946  1.00  1.00           N
ATOM    331  CA  GLU B  11       8.578  -7.599  -0.795  1.00  1.00           C
ATOM    332  CB  GLU B  11       9.342  -7.694  -2.122  1.00  1.00           C
ATOM    333  CG  GLU B  11       9.618  -6.300  -2.718  1.00  1.00           C
ATOM    334  CD  GLU B  11      10.911  -5.705  -2.164  1.00  1.00           C
ATOM    335  OE1 GLU B  11      11.717  -6.470  -1.570  1.00  1.00           O
ATOM    336  OE2 GLU B  11      11.114  -4.473  -2.338  1.00  1.00           O
ATOM    337  C   GLU B  11       9.507  -6.940   0.101  1.00  1.00           C
ATOM    338  O   GLU B  11       9.341  -5.807   0.552  1.00  1.00           O
ATOM    339  N   TYR B  12      10.528  -7.731   0.382  1.00  1.00           N
ATOM    340  CA  TYR B  12      11.650  -7.259   1.069  1.00  1.00           C
ATOM    341  CB  TYR B  12      11.340  -6.793   2.495  1.00  1.00           C
ATOM    342  CG  TYR B  12      12.563  -6.206   3.099  1.00  1.00           C
ATOM    343  CD1 TYR B  12      13.596  -7.013   3.515  1.00  1.00           C
ATOM    344  CD2 TYR B  12      12.675  -4.843   3.229  1.00  1.00           C
ATOM    345  CE1 TYR B  12      14.729  -6.467   4.067  1.00  1.00           C
ATOM    346  CE2 TYR B  12      13.803  -4.292   3.785  1.00  1.00           C
ATOM    347  CZ  TYR B  12      14.831  -5.103   4.203  1.00  1.00           C
ATOM    348  OH  TYR B  12      15.991  -4.533   4.768  1.00  1.00           O
ATOM    349  C   TYR B  12      12.397  -8.489   1.256  1.00  1.00           C
ATOM    350  O   TYR B  12      11.911  -9.428   1.883  1.00  1.00           O
ATOM    351  N   LYS B  13      13.599  -8.544   0.708  1.00  1.00           N
ATOM    352  CA  LYS B  13      14.193  -9.785   0.980  1.00  1.00           C
ATOM    353  CB  LYS B  13      14.603 -10.577  -0.265  1.00  1.00           C
ATOM    354  CG  LYS B  13      14.828 -12.049   0.066  1.00  1.00           C
ATOM    355  CD  LYS B  13      13.589 -12.746   0.635  1.00  1.00           C
ATOM    356  CE  LYS B  13      12.438 -12.874  -0.363  1.00  1.00           C
ATOM    357  NZ  LYS B  13      11.306 -13.587   0.271  1.00  1.00           N
ATOM    358  C   LYS B  13      15.356  -9.490   1.793  1.00  1.00           C
ATOM    359  O   LYS B  13      15.594  -8.355   2.200  1.00  1.00           O
ATOM    360  N   THR B  14      16.120 -10.530   2.069  1.00  1.00           N
ATOM    361  CA  THR B  14      17.085 -10.231   3.038  1.00  1.00           C
ATOM    362  CB  THR B  14      17.114 -11.299   4.104  1.00  1.00           C
ATOM    363  OG1 THR B  14      17.713 -10.839   5.307  1.00  1.00           O
ATOM    364  CG2 THR B  14      17.883 -12.508   3.549  1.00  1.00           C
ATOM    365  C   THR B  14      18.410 -10.114   2.441  1.00  1.00           C
ATOM    366  O   THR B  14      18.586 -10.030   1.229  1.00  1.00           O
ATOM    367  N   ALA B  15      19.352 -10.066   3.383  1.00  1.00           N
ATOM    368  CA  ALA B  15      20.729  -9.854   3.213  1.00  1.00           C
ATOM    369  CB  ALA B  15      21.187  -9.452   1.799  1.00  1.00           C
ATOM    370  C   ALA B  15      20.905  -8.676   4.069  1.00  1.00           C
ATOM    371  O   ALA B  15      20.208  -8.528   5.070  1.00  1.00           O
ATOM    372  N   ASP B  16      21.840  -7.788   3.734  1.00  1.00           N
ATOM    373  CA  ASP B  16      21.901  -6.758   4.701  1.00  1.00           C
ATOM    374  CB  ASP B  16      23.188  -6.801   5.553  1.00  1.00           C
ATOM    375  CG  ASP B  16      23.290  -8.104   6.340  1.00  1.00           C
ATOM    376  OD1 ASP B  16      22.989  -9.187   5.771  1.00  1.00           O
ATOM    377  OD2 ASP B  16      23.669  -8.026   7.541  1.00  1.00           O
ATOM    378  C   ASP B  16      21.907  -5.419   4.093  1.00  1.00           C
ATOM    379  O   ASP B  16      21.394  -5.172   3.003  1.00  1.00           O
ATOM    380  N   GLY B  17      22.508  -4.508   4.877  1.00  1.00           N
ATOM    381  CA  GLY B  17      22.639  -3.150   4.497  1.00  1.00           C
ATOM    382  C   GLY B  17      21.277  -2.572   4.457  1.00  1.00           C
ATOM    383  O   GLY B  17      20.585  -2.509   5.473  1.00  1.00           O
ATOM    384  N   LYS B  18      20.844  -2.130   3.267  1.00  1.00           N
ATOM    385  CA  LYS B  18      19.594  -1.451   3.270  1.00  1.00           C
ATOM    386  CB  LYS B  18      19.742   0.050   2.965  1.00  1.00           C
ATOM    387  CG  LYS B  18      18.426   0.833   2.953  1.00  1.00           C
ATOM    388  CD  LYS B  18      18.611   2.346   2.807  1.00  1.00           C
ATOM    389  CE  LYS B  18      17.300   3.105   2.582  1.00  1.00           C
ATOM    390  NZ  LYS B  18      17.575   4.539   2.336  1.00  1.00           N
ATOM    391  C   LYS B  18      18.656  -1.980   2.271  1.00  1.00           C
ATOM    392  O   LYS B  18      19.037  -2.529   1.237  1.00  1.00           O
ATOM    393  N   THR B  19      17.364  -1.835   2.601  1.00  1.00           N
ATOM    394  CA  THR B  19      16.374  -2.192   1.655  1.00  1.00           C
ATOM    395  CB  THR B  19      15.859  -3.591   1.806  1.00  1.00           C
ATOM    396  OG1 THR B  19      16.917  -4.528   1.667  1.00  1.00           O
ATOM    397  CG2 THR B  19      14.782  -3.839   0.737  1.00  1.00           C
ATOM    398  C   THR B  19      15.232  -1.250   1.797  1.00  1.00           C
ATOM    399  O   THR B  19      14.924  -0.785   2.893  1.00  1.00           O
ATOM    400  N   PHE B  20      14.573  -0.916   0.672  1.00  1.00           N
ATOM    401  CA  PHE B  20      13.472  -0.016   0.796  1.00  1.00           C
ATOM    402  CB  PHE B  20      13.866   1.452   0.551  1.00  1.00           C
ATOM    403  CG  PHE B  20      12.642   2.292   0.685  1.00  1.00           C
ATOM    404  CD1 PHE B  20      12.206   2.721   1.918  1.00  1.00           C
ATOM    405  CD2 PHE B  20      11.928   2.653  -0.434  1.00  1.00           C
ATOM    406  CE1 PHE B  20      11.077   3.498   2.032  1.00  1.00           C
ATOM    407  CE2 PHE B  20      10.798   3.429  -0.326  1.00  1.00           C
ATOM    408  CZ  PHE B  20      10.369   3.852   0.909  1.00  1.00           C
ATOM    409  C   PHE B  20      12.437  -0.374  -0.195  1.00  1.00           C
ATOM    410  O   PHE B  20      12.741  -0.696  -1.342  1.00  1.00           O
ATOM    411  N   TYR B  21      11.166  -0.356   0.238  1.00  1.00           N
ATOM    412  CA  TYR B  21      10.185  -0.618  -0.756  1.00  1.00           C
ATOM    413  CB  TYR B  21       9.561  -2.019  -0.677  1.00  1.00           C
ATOM    414  CG  TYR B  21       8.659  -2.141  -1.853  1.00  1.00           C
ATOM    415  CD1 TYR B  21       9.176  -2.344  -3.115  1.00  1.00           C
ATOM    416  CD2 TYR B  21       7.299  -2.059  -1.696  1.00  1.00           C
ATOM    417  CE1 TYR B  21       8.347  -2.458  -4.208  1.00  1.00           C
ATOM    418  CE2 TYR B  21       6.472  -2.174  -2.785  1.00  1.00           C
ATOM    419  CZ  TYR B  21       6.987  -2.371  -4.040  1.00  1.00           C
ATOM    420  OH  TYR B  21       6.120  -2.486  -5.147  1.00  1.00           O
ATOM    421  C   TYR B  21       9.090   0.379  -0.645  1.00  1.00           C
ATOM    422  O   TYR B  21       8.415   0.482   0.378  1.00  1.00           O
ATOM    423  N   TYR B  22       8.916   1.159  -1.721  1.00  1.00           N
ATOM    424  CA  TYR B  22       8.000   2.250  -1.690  1.00  1.00           C
ATOM    425  CB  TYR B  22       8.354   3.323  -2.734  1.00  1.00           C
ATOM    426  CG  TYR B  22       7.708   4.587  -2.284  1.00  1.00           C
ATOM    427  CD1 TYR B  22       8.360   5.380  -1.368  1.00  1.00           C
ATOM    428  CD2 TYR B  22       6.478   4.981  -2.755  1.00  1.00           C
ATOM    429  CE1 TYR B  22       7.800   6.553  -0.923  1.00  1.00           C
ATOM    430  CE2 TYR B  22       5.914   6.157  -2.313  1.00  1.00           C
ATOM    431  CZ  TYR B  22       6.571   6.944  -1.398  1.00  1.00           C
ATOM    432  OH  TYR B  22       5.985   8.147  -0.952  1.00  1.00           O
ATOM    433  C   TYR B  22       6.539   1.955  -1.846  1.00  1.00           C
ATOM    434  O   TYR B  22       5.714   2.457  -1.087  1.00  1.00           O
ATOM    435  N   ASN B  23       6.175   1.166  -2.868  1.00  1.00           N
ATOM    436  CA  ASN B  23       4.803   0.890  -3.203  1.00  1.00           C
ATOM    437  CB  ASN B  23       4.159  -0.376  -2.610  1.00  1.00           C
ATOM    438  CG  ASN B  23       4.160  -0.340  -1.102  1.00  1.00           C
ATOM    439  OD1 ASN B  23       5.168  -0.632  -0.462  1.00  1.00           O
ATOM    440  ND2 ASN B  23       2.980  -0.006  -0.521  1.00  1.00           N
ATOM    441  C   ASN B  23       3.879   2.064  -3.090  1.00  1.00           C
ATOM    442  O   ASN B  23       2.936   2.050  -2.301  1.00  1.00           O
ATOM    443  N   ASN B  24       4.134   3.123  -3.883  1.00  1.00           N
ATOM    444  CA  ASN B  24       3.210   4.214  -3.960  1.00  1.00           C
ATOM    445  CB  ASN B  24       3.839   5.574  -4.315  1.00  1.00           C
ATOM    446  CG  ASN B  24       4.537   5.476  -5.661  1.00  1.00           C
ATOM    447  OD1 ASN B  24       5.428   4.648  -5.844  1.00  1.00           O
ATOM    448  ND2 ASN B  24       4.128   6.344  -6.626  1.00  1.00           N
ATOM    449  C   ASN B  24       2.214   3.846  -4.985  1.00  1.00           C
ATOM    450  O   ASN B  24       2.501   3.133  -5.945  1.00  1.00           O
ATOM    451  N   ARG B  25       0.995   4.338  -4.792  1.00  1.00           N
ATOM    452  CA  ARG B  25      -0.078   3.933  -5.621  1.00  1.00           C
ATOM    453  CB  ARG B  25      -1.084   3.022  -4.917  1.00  1.00           C
ATOM    454  CG  ARG B  25      -1.825   3.743  -3.795  1.00  1.00           C
ATOM    455  CD  ARG B  25      -0.940   4.515  -2.803  1.00  1.00           C
ATOM    456  NE  ARG B  25      -0.934   5.951  -3.195  1.00  1.00           N
ATOM    457  CZ  ARG B  25       0.208   6.695  -3.122  1.00  1.00           C
ATOM    458  NH1 ARG B  25       1.388   6.118  -2.744  1.00  1.00           N
ATOM    459  NH2 ARG B  25       0.172   8.021  -3.443  1.00  1.00           N
ATOM    460  C   ARG B  25      -0.823   5.158  -5.978  1.00  1.00           C
ATOM    461  O   ARG B  25      -0.357   6.276  -5.772  1.00  1.00           O
ATOM    462  N   THR B  26      -2.007   4.963  -6.573  1.00  1.00           N
ATOM    463  CA  THR B  26      -2.754   6.116  -6.929  1.00  1.00           C
ATOM    464  CB  THR B  26      -2.415   6.649  -8.293  1.00  1.00           C
ATOM    465  OG1 THR B  26      -2.555   5.633  -9.275  1.00  1.00           O
ATOM    466  CG2 THR B  26      -0.980   7.204  -8.281  1.00  1.00           C
ATOM    467  C   THR B  26      -4.237   5.802  -6.899  1.00  1.00           C
ATOM    468  O   THR B  26      -4.944   6.221  -5.985  1.00  1.00           O
ATOM    469  N   LEU B  27      -4.758   5.052  -7.901  1.00  1.00           N
ATOM    470  CA  LEU B  27      -6.162   4.702  -7.966  1.00  1.00           C
ATOM    471  CB  LEU B  27      -6.612   3.735  -6.854  1.00  1.00           C
ATOM    472  CG  LEU B  27      -6.089   2.297  -7.026  1.00  1.00           C
ATOM    473  CD1 LEU B  27      -6.722   1.628  -8.255  1.00  1.00           C
ATOM    474  CD2 LEU B  27      -4.554   2.244  -7.046  1.00  1.00           C
ATOM    475  C   LEU B  27      -7.060   5.901  -7.913  1.00  1.00           C
ATOM    476  O   LEU B  27      -7.865   6.049  -6.994  1.00  1.00           O
ATOM    477  N   GLU B  28      -6.930   6.790  -8.917  1.00  1.00           N
ATOM    478  CA  GLU B  28      -7.630   8.042  -8.954  1.00  1.00           C
ATOM    479  CB  GLU B  28      -7.025   9.006  -9.990  1.00  1.00           C
ATOM    480  CG  GLU B  28      -5.639   9.504  -9.579  1.00  1.00           C
ATOM    481  CD  GLU B  28      -5.816  10.406  -8.364  1.00  1.00           C
ATOM    482  OE1 GLU B  28      -6.936  10.956  -8.193  1.00  1.00           O
ATOM    483  OE2 GLU B  28      -4.831  10.559  -7.594  1.00  1.00           O
ATOM    484  C   GLU B  28      -9.121   8.069  -9.154  1.00  1.00           C
ATOM    485  O   GLU B  28      -9.843   8.603  -8.314  1.00  1.00           O
ATOM    486  N   SER B  29      -9.636   7.482 -10.246  1.00  1.00           N
ATOM    487  CA  SER B  29     -11.049   7.516 -10.532  1.00  1.00           C
ATOM    488  CB  SER B  29     -11.859   6.499  -9.706  1.00  1.00           C
ATOM    489  OG  SER B  29     -13.238   6.582 -10.033  1.00  1.00           O
ATOM    490  C   SER B  29     -11.726   8.851 -10.406  1.00  1.00           C
ATOM    491  O   SER B  29     -12.317   9.157  -9.371  1.00  1.00           O
ATOM    492  N   THR B  30     -11.654   9.683 -11.470  1.00  1.00           N
ATOM    493  CA  THR B  30     -12.386  10.923 -11.514  1.00  1.00           C
ATOM    494  CB  THR B  30     -11.538  12.107 -11.874  1.00  1.00           C
ATOM    495  OG1 THR B  30     -10.482  12.251 -10.936  1.00  1.00           O
ATOM    496  CG2 THR B  30     -12.426  13.365 -11.877  1.00  1.00           C
ATOM    497  C   THR B  30     -13.401  10.764 -12.602  1.00  1.00           C
ATOM    498  O   THR B  30     -13.105  10.218 -13.660  1.00  1.00           O
ATOM    499  N   TRP B  31     -14.644  11.216 -12.350  1.00  1.00           N
ATOM    500  CA  TRP B  31     -15.666  11.100 -13.349  1.00  1.00           C
ATOM    501  CB  TRP B  31     -16.836  10.204 -12.910  1.00  1.00           C
ATOM    502  CG  TRP B  31     -17.930  10.059 -13.942  1.00  1.00           C
ATOM    503  CD2 TRP B  31     -19.109  10.879 -13.980  1.00  1.00           C
ATOM    504  CD1 TRP B  31     -18.038   9.176 -14.977  1.00  1.00           C
ATOM    505  NE1 TRP B  31     -19.212   9.394 -15.658  1.00  1.00           N
ATOM    506  CE2 TRP B  31     -19.882  10.438 -15.055  1.00  1.00           C
ATOM    507  CE3 TRP B  31     -19.513  11.913 -13.184  1.00  1.00           C
ATOM    508  CZ2 TRP B  31     -21.080  11.028 -15.349  1.00  1.00           C
ATOM    509  CZ3 TRP B  31     -20.720  12.506 -13.486  1.00  1.00           C
ATOM    510  CH2 TRP B  31     -21.487  12.071 -14.546  1.00  1.00           C
ATOM    511  C   TRP B  31     -16.232  12.493 -13.578  1.00  1.00           C
ATOM    512  O   TRP B  31     -17.037  12.653 -14.534  1.00  1.00           O
ATOM    513  OXT TRP B  31     -15.873  13.415 -12.798  1.00  1.00           O
TER     514      TRP B  31 
ATOM    515  N   MET C   1     -15.974   5.420  -7.914  1.00  1.00           N
ATOM    516  CA  MET C   1     -15.892   4.459  -6.791  1.00  1.00           C
ATOM    517  CB  MET C   1     -16.647   5.004  -5.571  1.00  1.00           C
ATOM    518  CG  MET C   1     -18.168   4.996  -5.738  1.00  1.00           C
ATOM    519  SD  MET C   1     -19.066   5.768  -4.357  1.00  1.00           S
ATOM    520  CE  MET C   1     -20.669   5.002  -4.741  1.00  1.00           C
ATOM    521  C   MET C   1     -16.503   3.160  -7.190  1.00  1.00           C
ATOM    522  O   MET C   1     -16.575   2.839  -8.375  1.00  1.00           O
ATOM    523  N   GLY C   2     -16.956   2.363  -6.206  1.00  1.00           N
ATOM    524  CA  GLY C   2     -17.545   1.121  -6.591  1.00  1.00           C
ATOM    525  C   GLY C   2     -17.079   0.052  -5.642  1.00  1.00           C
ATOM    526  O   GLY C   2     -17.106   0.213  -4.423  1.00  1.00           O
ATOM    527  N   ALA C   3     -16.641  -1.081  -6.226  1.00  1.00           N
ATOM    528  CA  ALA C   3     -16.219  -2.295  -5.576  1.00  1.00           C
ATOM    529  CB  ALA C   3     -15.875  -3.405  -6.582  1.00  1.00           C
ATOM    530  C   ALA C   3     -15.014  -2.074  -4.722  1.00  1.00           C
ATOM    531  O   ALA C   3     -14.861  -2.716  -3.686  1.00  1.00           O
ATOM    532  N   THR C   4     -14.162  -1.127  -5.142  1.00  1.00           N
ATOM    533  CA  THR C   4     -12.848  -0.821  -4.652  1.00  1.00           C
ATOM    534  CB  THR C   4     -12.649   0.636  -4.345  1.00  1.00           C
ATOM    535  OG1 THR C   4     -13.550   1.057  -3.332  1.00  1.00           O
ATOM    536  CG2 THR C   4     -12.886   1.438  -5.638  1.00  1.00           C
ATOM    537  C   THR C   4     -12.362  -1.626  -3.515  1.00  1.00           C
ATOM    538  O   THR C   4     -12.929  -1.656  -2.424  1.00  1.00           O
ATOM    539  N   ALA C   5     -11.244  -2.320  -3.810  1.00  1.00           N
ATOM    540  CA  ALA C   5     -10.554  -3.120  -2.860  1.00  1.00           C
ATOM    541  CB  ALA C   5     -10.710  -4.631  -3.103  1.00  1.00           C
ATOM    542  C   ALA C   5      -9.097  -2.800  -2.980  1.00  1.00           C
ATOM    543  O   ALA C   5      -8.586  -2.614  -4.084  1.00  1.00           O
ATOM    544  N   VAL C   6      -8.392  -2.709  -1.835  1.00  1.00           N
ATOM    545  CA  VAL C   6      -6.977  -2.482  -1.885  1.00  1.00           C
ATOM    546  CB  VAL C   6      -6.535  -1.155  -1.347  1.00  1.00           C
ATOM    547  CG1 VAL C   6      -5.007  -1.088  -1.465  1.00  1.00           C
ATOM    548  CG2 VAL C   6      -7.275  -0.035  -2.094  1.00  1.00           C
ATOM    549  C   VAL C   6      -6.379  -3.530  -1.020  1.00  1.00           C
ATOM    550  O   VAL C   6      -6.943  -3.896   0.010  1.00  1.00           O
ATOM    551  N   SER C   7      -5.220  -4.073  -1.424  1.00  1.00           N
ATOM    552  CA  SER C   7      -4.670  -5.083  -0.584  1.00  1.00           C
ATOM    553  CB  SER C   7      -5.046  -6.510  -1.019  1.00  1.00           C
ATOM    554  OG  SER C   7      -4.532  -6.781  -2.314  1.00  1.00           O
ATOM    555  C   SER C   7      -3.213  -4.975  -0.601  1.00  1.00           C
ATOM    556  O   SER C   7      -2.612  -4.531  -1.579  1.00  1.00           O
ATOM    557  N   GLU C   8      -2.600  -5.360   0.523  1.00  1.00           N
ATOM    558  CA  GLU C   8      -1.195  -5.277   0.469  1.00  1.00           C
ATOM    559  CB  GLU C   8      -0.652  -3.880   0.811  1.00  1.00           C
ATOM    560  CG  GLU C   8       0.849  -3.718   0.554  1.00  1.00           C
ATOM    561  CD  GLU C   8       1.056  -3.146  -0.841  1.00  1.00           C
ATOM    562  OE1 GLU C   8       0.040  -2.947  -1.560  1.00  1.00           O
ATOM    563  OE2 GLU C   8       2.235  -2.888  -1.202  1.00  1.00           O
ATOM    564  C   GLU C   8      -0.609  -6.202   1.447  1.00  1.00           C
ATOM    565  O   GLU C   8      -1.040  -6.284   2.597  1.00  1.00           O
ATOM    566  N   TRP C   9       0.395  -6.955   0.987  1.00  1.00           N
ATOM    567  CA  TRP C   9       1.104  -7.696   1.956  1.00  1.00           C
ATOM    568  CB  TRP C   9       1.239  -9.204   1.696  1.00  1.00           C
ATOM    569  CG  TRP C   9       1.900  -9.910   2.858  1.00  1.00           C
ATOM    570  CD2 TRP C   9       1.847 -11.325   3.096  1.00  1.00           C
ATOM    571  CD1 TRP C   9       2.615  -9.374   3.890  1.00  1.00           C
ATOM    572  NE1 TRP C   9       3.005 -10.365   4.759  1.00  1.00           N
ATOM    573  CE2 TRP C   9       2.539 -11.572   4.283  1.00  1.00           C
ATOM    574  CE3 TRP C   9       1.261 -12.335   2.390  1.00  1.00           C
ATOM    575  CZ2 TRP C   9       2.655 -12.838   4.781  1.00  1.00           C
ATOM    576  CZ3 TRP C   9       1.389 -13.611   2.890  1.00  1.00           C
ATOM    577  CH2 TRP C   9       2.072 -13.857   4.062  1.00  1.00           C
ATOM    578  C   TRP C   9       2.451  -7.113   1.921  1.00  1.00           C
ATOM    579  O   TRP C   9       3.115  -7.099   0.885  1.00  1.00           O
ATOM    580  N   THR C  10       2.892  -6.593   3.064  1.00  1.00           N
ATOM    581  CA  THR C  10       4.154  -5.957   3.019  1.00  1.00           C
ATOM    582  CB  THR C  10       4.134  -4.543   3.511  1.00  1.00           C
ATOM    583  OG1 THR C  10       5.444  -3.999   3.444  1.00  1.00           O
ATOM    584  CG2 THR C  10       3.589  -4.511   4.952  1.00  1.00           C
ATOM    585  C   THR C  10       5.073  -6.684   3.866  1.00  1.00           C
ATOM    586  O   THR C  10       4.686  -7.372   4.811  1.00  1.00           O
ATOM    587  N   GLU C  11       6.349  -6.569   3.512  1.00  1.00           N
ATOM    588  CA  GLU C  11       7.212  -7.263   4.363  1.00  1.00           C
ATOM    589  CB  GLU C  11       7.346  -8.756   4.019  1.00  1.00           C
ATOM    590  CG  GLU C  11       8.151  -9.541   5.054  1.00  1.00           C
ATOM    591  CD  GLU C  11       7.317  -9.646   6.323  1.00  1.00           C
ATOM    592  OE1 GLU C  11       6.064  -9.716   6.203  1.00  1.00           O
ATOM    593  OE2 GLU C  11       7.921  -9.666   7.429  1.00  1.00           O
ATOM    594  C   GLU C  11       8.535  -6.678   4.309  1.00  1.00           C
ATOM    595  O   GLU C  11       8.906  -5.952   3.391  1.00  1.00           O
ATOM    596  N   TYR C  12       9.226  -6.948   5.407  1.00  1.00           N
ATOM    597  CA  TYR C  12      10.580  -6.629   5.550  1.00  1.00           C
ATOM    598  CB  TYR C  12      10.794  -5.312   6.294  1.00  1.00           C
ATOM    599  CG  TYR C  12      12.000  -5.451   7.137  1.00  1.00           C
ATOM    600  CD1 TYR C  12      13.250  -5.696   6.623  1.00  1.00           C
ATOM    601  CD2 TYR C  12      11.830  -5.376   8.492  1.00  1.00           C
ATOM    602  CE1 TYR C  12      14.313  -5.819   7.480  1.00  1.00           C
ATOM    603  CE2 TYR C  12      12.883  -5.494   9.354  1.00  1.00           C
ATOM    604  CZ  TYR C  12      14.133  -5.712   8.842  1.00  1.00           C
ATOM    605  OH  TYR C  12      15.224  -5.829   9.724  1.00  1.00           O
ATOM    606  C   TYR C  12      11.197  -7.762   6.253  1.00  1.00           C
ATOM    607  O   TYR C  12      10.780  -8.146   7.346  1.00  1.00           O
ATOM    608  N   LYS C  13      12.210  -8.358   5.615  1.00  1.00           N
ATOM    609  CA  LYS C  13      12.816  -9.425   6.315  1.00  1.00           C
ATOM    610  CB  LYS C  13      12.480 -10.822   5.769  1.00  1.00           C
ATOM    611  CG  LYS C  13      13.144 -11.949   6.564  1.00  1.00           C
ATOM    612  CD  LYS C  13      12.515 -13.323   6.332  1.00  1.00           C
ATOM    613  CE  LYS C  13      12.665 -13.852   4.905  1.00  1.00           C
ATOM    614  NZ  LYS C  13      12.071 -15.202   4.806  1.00  1.00           N
ATOM    615  C   LYS C  13      14.259  -9.250   6.238  1.00  1.00           C
ATOM    616  O   LYS C  13      14.828  -9.195   5.150  1.00  1.00           O
ATOM    617  N   THR C  14      14.916  -9.130   7.396  1.00  1.00           N
ATOM    618  CA  THR C  14      16.281  -9.009   7.090  1.00  1.00           C
ATOM    619  CB  THR C  14      16.696  -7.655   6.625  1.00  1.00           C
ATOM    620  OG1 THR C  14      17.881  -7.741   5.849  1.00  1.00           O
ATOM    621  CG2 THR C  14      17.026  -6.871   7.894  1.00  1.00           C
ATOM    622  C   THR C  14      17.136  -9.271   8.242  1.00  1.00           C
ATOM    623  O   THR C  14      16.717  -9.267   9.399  1.00  1.00           O
ATOM    624  N   ALA C  15      18.399  -9.540   7.901  1.00  1.00           N
ATOM    625  CA  ALA C  15      19.350  -9.557   8.936  1.00  1.00           C
ATOM    626  CB  ALA C  15      20.334 -10.737   8.867  1.00  1.00           C
ATOM    627  C   ALA C  15      20.125  -8.316   8.709  1.00  1.00           C
ATOM    628  O   ALA C  15      21.114  -8.349   7.983  1.00  1.00           O
ATOM    629  N   ASP C  16      19.730  -7.171   9.307  1.00  1.00           N
ATOM    630  CA  ASP C  16      20.587  -6.094   8.941  1.00  1.00           C
ATOM    631  CB  ASP C  16      20.579  -5.715   7.438  1.00  1.00           C
ATOM    632  CG  ASP C  16      19.269  -5.075   6.978  1.00  1.00           C
ATOM    633  OD1 ASP C  16      18.490  -4.566   7.827  1.00  1.00           O
ATOM    634  OD2 ASP C  16      19.041  -5.072   5.739  1.00  1.00           O
ATOM    635  C   ASP C  16      20.430  -4.852   9.715  1.00  1.00           C
ATOM    636  O   ASP C  16      19.561  -4.695  10.567  1.00  1.00           O
ATOM    637  N   GLY C  17      21.339  -3.925   9.386  1.00  1.00           N
ATOM    638  CA  GLY C  17      21.400  -2.634   9.967  1.00  1.00           C
ATOM    639  C   GLY C  17      20.191  -1.831   9.601  1.00  1.00           C
ATOM    640  O   GLY C  17      19.669  -1.095  10.437  1.00  1.00           O
ATOM    641  N   LYS C  18      19.694  -1.940   8.349  1.00  1.00           N
ATOM    642  CA  LYS C  18      18.684  -0.976   8.022  1.00  1.00           C
ATOM    643  CB  LYS C  18      19.286   0.170   7.200  1.00  1.00           C
ATOM    644  CG  LYS C  18      20.478   0.806   7.919  1.00  1.00           C
ATOM    645  CD  LYS C  18      21.425   1.580   7.004  1.00  1.00           C
ATOM    646  CE  LYS C  18      22.668   2.080   7.744  1.00  1.00           C
ATOM    647  NZ  LYS C  18      23.357   0.945   8.403  1.00  1.00           N
ATOM    648  C   LYS C  18      17.557  -1.549   7.266  1.00  1.00           C
ATOM    649  O   LYS C  18      17.675  -2.538   6.545  1.00  1.00           O
ATOM    650  N   THR C  19      16.403  -0.889   7.436  1.00  1.00           N
ATOM    651  CA  THR C  19      15.230  -1.370   6.803  1.00  1.00           C
ATOM    652  CB  THR C  19      14.499  -2.280   7.711  1.00  1.00           C
ATOM    653  OG1 THR C  19      15.359  -3.333   8.107  1.00  1.00           O
ATOM    654  CG2 THR C  19      13.237  -2.783   7.001  1.00  1.00           C
ATOM    655  C   THR C  19      14.312  -0.223   6.636  1.00  1.00           C
ATOM    656  O   THR C  19      14.371   0.749   7.389  1.00  1.00           O
ATOM    657  N   PHE C  20      13.431  -0.317   5.629  1.00  1.00           N
ATOM    658  CA  PHE C  20      12.454   0.709   5.495  1.00  1.00           C
ATOM    659  CB  PHE C  20      12.923   1.914   4.665  1.00  1.00           C
ATOM    660  CG  PHE C  20      14.043   2.581   5.380  1.00  1.00           C
ATOM    661  CD1 PHE C  20      15.335   2.146   5.204  1.00  1.00           C
ATOM    662  CD2 PHE C  20      13.801   3.637   6.228  1.00  1.00           C
ATOM    663  CE1 PHE C  20      16.374   2.759   5.862  1.00  1.00           C
ATOM    664  CE2 PHE C  20      14.838   4.253   6.889  1.00  1.00           C
ATOM    665  CZ  PHE C  20      16.127   3.815   6.705  1.00  1.00           C
ATOM    666  C   PHE C  20      11.333   0.157   4.729  1.00  1.00           C
ATOM    667  O   PHE C  20      11.510  -0.614   3.787  1.00  1.00           O
ATOM    668  N   TYR C  21      10.123   0.526   5.147  1.00  1.00           N
ATOM    669  CA  TYR C  21       9.061   0.104   4.323  1.00  1.00           C
ATOM    670  CB  TYR C  21       8.381  -1.200   4.761  1.00  1.00           C
ATOM    671  CG  TYR C  21       7.180  -1.323   3.893  1.00  1.00           C
ATOM    672  CD1 TYR C  21       7.293  -1.744   2.590  1.00  1.00           C
ATOM    673  CD2 TYR C  21       5.940  -1.010   4.390  1.00  1.00           C
ATOM    674  CE1 TYR C  21       6.179  -1.848   1.789  1.00  1.00           C
ATOM    675  CE2 TYR C  21       4.828  -1.115   3.594  1.00  1.00           C
ATOM    676  CZ  TYR C  21       4.939  -1.532   2.289  1.00  1.00           C
ATOM    677  OH  TYR C  21       3.792  -1.642   1.473  1.00  1.00           O
ATOM    678  C   TYR C  21       8.031   1.140   4.319  1.00  1.00           C
ATOM    679  O   TYR C  21       7.642   1.679   5.353  1.00  1.00           O
ATOM    680  N   TYR C  22       7.576   1.460   3.111  1.00  1.00           N
ATOM    681  CA  TYR C  22       6.486   2.347   3.064  1.00  1.00           C
ATOM    682  CB  TYR C  22       6.824   3.733   2.496  1.00  1.00           C
ATOM    683  CG  TYR C  22       7.399   4.496   3.638  1.00  1.00           C
ATOM    684  CD1 TYR C  22       8.714   4.361   4.019  1.00  1.00           C
ATOM    685  CD2 TYR C  22       6.584   5.341   4.356  1.00  1.00           C
ATOM    686  CE1 TYR C  22       9.205   5.077   5.086  1.00  1.00           C
ATOM    687  CE2 TYR C  22       7.070   6.060   5.420  1.00  1.00           C
ATOM    688  CZ  TYR C  22       8.386   5.930   5.788  1.00  1.00           C
ATOM    689  OH  TYR C  22       8.882   6.669   6.884  1.00  1.00           O
ATOM    690  C   TYR C  22       5.427   1.702   2.248  1.00  1.00           C
ATOM    691  O   TYR C  22       5.682   1.258   1.136  1.00  1.00           O
ATOM    692  N   ASN C  23       4.216   1.586   2.823  1.00  1.00           N
ATOM    693  CA  ASN C  23       3.077   1.068   2.123  1.00  1.00           C
ATOM    694  CB  ASN C  23       2.235   0.114   2.990  1.00  1.00           C
ATOM    695  CG  ASN C  23       1.037  -0.418   2.219  1.00  1.00           C
ATOM    696  OD1 ASN C  23       0.471   0.257   1.359  1.00  1.00           O
ATOM    697  ND2 ASN C  23       0.631  -1.673   2.550  1.00  1.00           N
ATOM    698  C   ASN C  23       2.246   2.262   1.945  1.00  1.00           C
ATOM    699  O   ASN C  23       1.679   2.794   2.898  1.00  1.00           O
ATOM    700  N   ASN C  24       2.170   2.739   0.709  1.00  1.00           N
ATOM    701  CA  ASN C  24       1.342   3.868   0.564  1.00  1.00           C
ATOM    702  CB  ASN C  24       2.031   5.022  -0.180  1.00  1.00           C
ATOM    703  CG  ASN C  24       3.165   5.525   0.703  1.00  1.00           C
ATOM    704  OD1 ASN C  24       2.982   6.428   1.518  1.00  1.00           O
ATOM    705  ND2 ASN C  24       4.369   4.909   0.556  1.00  1.00           N
ATOM    706  C   ASN C  24       0.210   3.399  -0.230  1.00  1.00           C
ATOM    707  O   ASN C  24       0.367   2.692  -1.224  1.00  1.00           O
ATOM    708  N   ARG C  25      -0.980   3.768   0.225  1.00  1.00           N
ATOM    709  CA  ARG C  25      -2.086   3.218  -0.447  1.00  1.00           C
ATOM    710  CB  ARG C  25      -2.673   2.081   0.405  1.00  1.00           C
ATOM    711  CG  ARG C  25      -3.843   1.290  -0.168  1.00  1.00           C
ATOM    712  CD  ARG C  25      -4.614   0.564   0.944  1.00  1.00           C
ATOM    713  NE  ARG C  25      -3.604   0.011   1.894  1.00  1.00           N
ATOM    714  CZ  ARG C  25      -3.177  -1.282   1.796  1.00  1.00           C
ATOM    715  NH1 ARG C  25      -3.737  -2.124   0.882  1.00  1.00           N
ATOM    716  NH2 ARG C  25      -2.179  -1.735   2.612  1.00  1.00           N
ATOM    717  C   ARG C  25      -3.105   4.275  -0.524  1.00  1.00           C
ATOM    718  O   ARG C  25      -3.492   4.860   0.487  1.00  1.00           O
ATOM    719  N   THR C  26      -3.552   4.570  -1.745  1.00  1.00           N
ATOM    720  CA  THR C  26      -4.586   5.518  -1.817  1.00  1.00           C
ATOM    721  CB  THR C  26      -4.156   6.896  -2.254  1.00  1.00           C
ATOM    722  OG1 THR C  26      -5.252   7.796  -2.178  1.00  1.00           O
ATOM    723  CG2 THR C  26      -3.605   6.855  -3.683  1.00  1.00           C
ATOM    724  C   THR C  26      -5.631   4.993  -2.748  1.00  1.00           C
ATOM    725  O   THR C  26      -5.380   4.779  -3.933  1.00  1.00           O
ATOM    726  N   LEU C  27      -6.835   4.724  -2.205  1.00  1.00           N
ATOM    727  CA  LEU C  27      -7.950   4.331  -3.016  1.00  1.00           C
ATOM    728  CB  LEU C  27      -8.785   3.192  -2.394  1.00  1.00           C
ATOM    729  CG  LEU C  27      -9.965   2.695  -3.254  1.00  1.00           C
ATOM    730  CD1 LEU C  27     -11.057   3.764  -3.421  1.00  1.00           C
ATOM    731  CD2 LEU C  27      -9.478   2.127  -4.597  1.00  1.00           C
ATOM    732  C   LEU C  27      -8.769   5.571  -3.003  1.00  1.00           C
ATOM    733  O   LEU C  27      -9.285   5.963  -1.957  1.00  1.00           O
ATOM    734  N   GLU C  28      -8.902   6.243  -4.160  1.00  1.00           N
ATOM    735  CA  GLU C  28      -9.560   7.505  -4.057  1.00  1.00           C
ATOM    736  CB  GLU C  28      -8.616   8.711  -4.233  1.00  1.00           C
ATOM    737  CG  GLU C  28      -9.310  10.065  -4.046  1.00  1.00           C
ATOM    738  CD  GLU C  28      -8.376  11.159  -4.546  1.00  1.00           C
ATOM    739  OE1 GLU C  28      -7.203  10.838  -4.874  1.00  1.00           O
ATOM    740  OE2 GLU C  28      -8.831  12.332  -4.619  1.00  1.00           O
ATOM    741  C   GLU C  28     -10.598   7.654  -5.079  1.00  1.00           C
ATOM    742  O   GLU C  28     -10.584   7.008  -6.127  1.00  1.00           O
ATOM    743  N   SER C  29     -11.565   8.524  -4.762  1.00  1.00           N
ATOM    744  CA  SER C  29     -12.517   8.752  -5.771  1.00  1.00           C
ATOM    745  CB  SER C  29     -13.638   7.699  -5.790  1.00  1.00           C
ATOM    746  OG  SER C  29     -14.562   7.980  -6.829  1.00  1.00           O
ATOM    747  C   SER C  29     -13.155  10.064  -5.606  1.00  1.00           C
ATOM    748  O   SER C  29     -13.649  10.421  -4.536  1.00  1.00           O
ATOM    749  N   THR C  30     -13.132  10.829  -6.704  1.00  1.00           N
ATOM    750  CA  THR C  30     -13.877  12.029  -6.710  1.00  1.00           C
ATOM    751  CB  THR C  30     -13.046  13.276  -6.831  1.00  1.00           C
ATOM    752  OG1 THR C  30     -13.885  14.421  -6.833  1.00  1.00           O
ATOM    753  CG2 THR C  30     -12.150  13.223  -8.081  1.00  1.00           C
ATOM    754  C   THR C  30     -14.815  11.891  -7.854  1.00  1.00           C
ATOM    755  O   THR C  30     -14.450  12.070  -9.015  1.00  1.00           O
ATOM    756  N   TRP C  31     -16.073  11.546  -7.544  1.00  1.00           N
ATOM    757  CA  TRP C  31     -16.999  11.332  -8.607  1.00  1.00           C
ATOM    758  CB  TRP C  31     -18.364  10.814  -8.130  1.00  1.00           C
ATOM    759  CG  TRP C  31     -19.276  10.395  -9.256  1.00  1.00           C
ATOM    760  CD2 TRP C  31     -19.422   9.034  -9.686  1.00  1.00           C
ATOM    761  CD1 TRP C  31     -20.111  11.140 -10.036  1.00  1.00           C
ATOM    762  NE1 TRP C  31     -20.760  10.328 -10.936  1.00  1.00           N
ATOM    763  CE2 TRP C  31     -20.346   9.028 -10.729  1.00  1.00           C
ATOM    764  CE3 TRP C  31     -18.834   7.882  -9.244  1.00  1.00           C
ATOM    765  CZ2 TRP C  31     -20.696   7.865 -11.352  1.00  1.00           C
ATOM    766  CZ3 TRP C  31     -19.188   6.711  -9.872  1.00  1.00           C
ATOM    767  CH2 TRP C  31     -20.102   6.705 -10.905  1.00  1.00           C
ATOM    768  C   TRP C  31     -17.219  12.705  -9.230  1.00  1.00           C
ATOM    769  O   TRP C  31     -17.364  13.692  -8.458  1.00  1.00           O
ATOM    770  OXT TRP C  31     -17.242  12.788 -10.486  1.00  1.00           O
TER     771      TRP C  31 
ATOM    772  N   MET D   1     -16.756   5.895  -2.386  1.00  1.00           N
ATOM    773  CA  MET D   1     -17.209   4.997  -1.296  1.00  1.00           C
ATOM    774  CB  MET D   1     -18.529   5.494  -0.681  1.00  1.00           C
ATOM    775  CG  MET D   1     -18.441   6.854   0.013  1.00  1.00           C
ATOM    776  SD  MET D   1     -20.007   7.408   0.757  1.00  1.00           S
ATOM    777  CE  MET D   1     -20.983   7.325  -0.773  1.00  1.00           C
ATOM    778  C   MET D   1     -17.463   3.626  -1.836  1.00  1.00           C
ATOM    779  O   MET D   1     -16.632   3.058  -2.546  1.00  1.00           O
ATOM    780  N   GLY D   2     -18.634   3.053  -1.498  1.00  1.00           N
ATOM    781  CA  GLY D   2     -18.984   1.754  -1.989  1.00  1.00           C
ATOM    782  C   GLY D   2     -18.276   0.739  -1.146  1.00  1.00           C
ATOM    783  O   GLY D   2     -17.728   1.069  -0.094  1.00  1.00           O
ATOM    784  N   ALA D   3     -18.270  -0.537  -1.588  1.00  1.00           N
ATOM    785  CA  ALA D   3     -17.593  -1.540  -0.818  1.00  1.00           C
ATOM    786  CB  ALA D   3     -17.694  -2.952  -1.416  1.00  1.00           C
ATOM    787  C   ALA D   3     -16.177  -1.139  -0.813  1.00  1.00           C
ATOM    788  O   ALA D   3     -15.629  -0.740  -1.839  1.00  1.00           O
ATOM    789  N   THR D   4     -15.540  -1.215   0.363  1.00  1.00           N
ATOM    790  CA  THR D   4     -14.198  -0.766   0.345  1.00  1.00           C
ATOM    791  CB  THR D   4     -14.048   0.673   0.745  1.00  1.00           C
ATOM    792  OG1 THR D   4     -12.714   1.109   0.525  1.00  1.00           O
ATOM    793  CG2 THR D   4     -14.416   0.817   2.232  1.00  1.00           C
ATOM    794  C   THR D   4     -13.389  -1.555   1.267  1.00  1.00           C
ATOM    795  O   THR D   4     -13.897  -2.244   2.152  1.00  1.00           O
ATOM    796  N   ALA D   5     -12.072  -1.488   1.051  1.00  1.00           N
ATOM    797  CA  ALA D   5     -11.313  -2.204   1.991  1.00  1.00           C
ATOM    798  CB  ALA D   5     -11.424  -3.729   1.828  1.00  1.00           C
ATOM    799  C   ALA D   5      -9.892  -1.860   1.892  1.00  1.00           C
ATOM    800  O   ALA D   5      -9.382  -1.448   0.850  1.00  1.00           O
ATOM    801  N   VAL D   6      -9.231  -2.010   3.042  1.00  1.00           N
ATOM    802  CA  VAL D   6      -7.830  -1.843   3.078  1.00  1.00           C
ATOM    803  CB  VAL D   6      -7.382  -0.565   3.720  1.00  1.00           C
ATOM    804  CG1 VAL D   6      -5.847  -0.574   3.793  1.00  1.00           C
ATOM    805  CG2 VAL D   6      -7.963   0.614   2.917  1.00  1.00           C
ATOM    806  C   VAL D   6      -7.330  -2.959   3.938  1.00  1.00           C
ATOM    807  O   VAL D   6      -7.850  -3.186   5.028  1.00  1.00           O
ATOM    808  N   SER D   7      -6.316  -3.708   3.460  1.00  1.00           N
ATOM    809  CA  SER D   7      -5.795  -4.773   4.267  1.00  1.00           C
ATOM    810  CB  SER D   7      -6.085  -6.176   3.704  1.00  1.00           C
ATOM    811  OG  SER D   7      -5.420  -6.349   2.462  1.00  1.00           O
ATOM    812  C   SER D   7      -4.330  -4.605   4.304  1.00  1.00           C
ATOM    813  O   SER D   7      -3.680  -4.487   3.266  1.00  1.00           O
ATOM    814  N   GLU D   8      -3.756  -4.567   5.515  1.00  1.00           N
ATOM    815  CA  GLU D   8      -2.342  -4.456   5.483  1.00  1.00           C
ATOM    816  CB  GLU D   8      -1.784  -3.067   5.833  1.00  1.00           C
ATOM    817  CG  GLU D   8      -0.262  -3.020   5.676  1.00  1.00           C
ATOM    818  CD  GLU D   8       0.187  -1.568   5.626  1.00  1.00           C
ATOM    819  OE1 GLU D   8      -0.697  -0.671   5.608  1.00  1.00           O
ATOM    820  OE2 GLU D   8       1.424  -1.335   5.589  1.00  1.00           O
ATOM    821  C   GLU D   8      -1.746  -5.450   6.430  1.00  1.00           C
ATOM    822  O   GLU D   8      -2.102  -5.498   7.605  1.00  1.00           O
ATOM    823  N   TRP D   9      -0.825  -6.294   5.919  1.00  1.00           N
ATOM    824  CA  TRP D   9      -0.109  -7.217   6.756  1.00  1.00           C
ATOM    825  CB  TRP D   9      -0.074  -8.651   6.206  1.00  1.00           C
ATOM    826  CG  TRP D   9      -1.431  -9.309   6.171  1.00  1.00           C
ATOM    827  CD2 TRP D   9      -2.317  -9.260   5.042  1.00  1.00           C
ATOM    828  CD1 TRP D   9      -2.066 -10.042   7.129  1.00  1.00           C
ATOM    829  NE1 TRP D   9      -3.293 -10.456   6.667  1.00  1.00           N
ATOM    830  CE2 TRP D   9      -3.460  -9.981   5.384  1.00  1.00           C
ATOM    831  CE3 TRP D   9      -2.184  -8.665   3.820  1.00  1.00           C
ATOM    832  CZ2 TRP D   9      -4.496 -10.119   4.503  1.00  1.00           C
ATOM    833  CZ3 TRP D   9      -3.229  -8.804   2.935  1.00  1.00           C
ATOM    834  CH2 TRP D   9      -4.363  -9.517   3.272  1.00  1.00           C
ATOM    835  C   TRP D   9       1.281  -6.685   6.748  1.00  1.00           C
ATOM    836  O   TRP D   9       1.920  -6.624   5.699  1.00  1.00           O
ATOM    837  N   THR D  10       1.787  -6.262   7.920  1.00  1.00           N
ATOM    838  CA  THR D  10       3.093  -5.679   7.916  1.00  1.00           C
ATOM    839  CB  THR D  10       3.083  -4.251   8.348  1.00  1.00           C
ATOM    840  OG1 THR D  10       2.670  -4.137   9.701  1.00  1.00           O
ATOM    841  CG2 THR D  10       2.107  -3.500   7.428  1.00  1.00           C
ATOM    842  C   THR D  10       3.947  -6.442   8.857  1.00  1.00           C
ATOM    843  O   THR D  10       3.511  -6.798   9.951  1.00  1.00           O
ATOM    844  N   GLU D  11       5.196  -6.740   8.446  1.00  1.00           N
ATOM    845  CA  GLU D  11       6.004  -7.474   9.366  1.00  1.00           C
ATOM    846  CB  GLU D  11       5.910  -9.000   9.194  1.00  1.00           C
ATOM    847  CG  GLU D  11       4.529  -9.539   9.579  1.00  1.00           C
ATOM    848  CD  GLU D  11       4.521 -11.046   9.389  1.00  1.00           C
ATOM    849  OE1 GLU D  11       5.605 -11.676   9.529  1.00  1.00           O
ATOM    850  OE2 GLU D  11       3.420 -11.589   9.108  1.00  1.00           O
ATOM    851  C   GLU D  11       7.419  -7.080   9.260  1.00  1.00           C
ATOM    852  O   GLU D  11       7.981  -6.975   8.171  1.00  1.00           O
ATOM    853  N   TYR D  12       8.033  -6.822  10.426  1.00  1.00           N
ATOM    854  CA  TYR D  12       9.426  -6.583  10.362  1.00  1.00           C
ATOM    855  CB  TYR D  12       9.894  -5.144  10.681  1.00  1.00           C
ATOM    856  CG  TYR D  12       9.399  -4.540  11.945  1.00  1.00           C
ATOM    857  CD1 TYR D  12      10.010  -4.784  13.152  1.00  1.00           C
ATOM    858  CD2 TYR D  12       8.328  -3.679  11.898  1.00  1.00           C
ATOM    859  CE1 TYR D  12       9.541  -4.181  14.297  1.00  1.00           C
ATOM    860  CE2 TYR D  12       7.856  -3.074  13.036  1.00  1.00           C
ATOM    861  CZ  TYR D  12       8.464  -3.325  14.240  1.00  1.00           C
ATOM    862  OH  TYR D  12       7.980  -2.696  15.406  1.00  1.00           O
ATOM    863  C   TYR D  12      10.123  -7.600  11.168  1.00  1.00           C
ATOM    864  O   TYR D  12       9.886  -7.759  12.365  1.00  1.00           O
ATOM    865  N   LYS D  13      10.997  -8.349  10.480  1.00  1.00           N
ATOM    866  CA  LYS D  13      11.679  -9.407  11.133  1.00  1.00           C
ATOM    867  CB  LYS D  13      11.422 -10.767  10.457  1.00  1.00           C
ATOM    868  CG  LYS D  13      12.049 -11.985  11.138  1.00  1.00           C
ATOM    869  CD  LYS D  13      13.575 -12.033  11.068  1.00  1.00           C
ATOM    870  CE  LYS D  13      14.160 -13.345  11.596  1.00  1.00           C
ATOM    871  NZ  LYS D  13      13.727 -14.472  10.738  1.00  1.00           N
ATOM    872  C   LYS D  13      13.112  -9.116  11.087  1.00  1.00           C
ATOM    873  O   LYS D  13      13.660  -8.802  10.032  1.00  1.00           O
ATOM    874  N   THR D  14      13.779  -9.185  12.247  1.00  1.00           N
ATOM    875  CA  THR D  14      15.131  -8.853  12.034  1.00  1.00           C
ATOM    876  CB  THR D  14      15.375  -7.375  12.020  1.00  1.00           C
ATOM    877  OG1 THR D  14      16.691  -7.103  11.568  1.00  1.00           O
ATOM    878  CG2 THR D  14      15.146  -6.796  13.421  1.00  1.00           C
ATOM    879  C   THR D  14      16.057  -9.474  12.993  1.00  1.00           C
ATOM    880  O   THR D  14      15.784  -9.589  14.187  1.00  1.00           O
ATOM    881  N   ALA D  15      17.190  -9.933  12.442  1.00  1.00           N
ATOM    882  CA  ALA D  15      18.241 -10.330  13.302  1.00  1.00           C
ATOM    883  CB  ALA D  15      19.471 -10.856  12.544  1.00  1.00           C
ATOM    884  C   ALA D  15      18.610  -9.044  13.940  1.00  1.00           C
ATOM    885  O   ALA D  15      18.783  -8.984  15.155  1.00  1.00           O
ATOM    886  N   ASP D  16      18.665  -7.948  13.139  1.00  1.00           N
ATOM    887  CA  ASP D  16      19.178  -6.801  13.812  1.00  1.00           C
ATOM    888  CB  ASP D  16      20.717  -6.819  13.945  1.00  1.00           C
ATOM    889  CG  ASP D  16      21.200  -7.726  15.067  1.00  1.00           C
ATOM    890  OD1 ASP D  16      20.810  -7.489  16.242  1.00  1.00           O
ATOM    891  OD2 ASP D  16      21.983  -8.664  14.763  1.00  1.00           O
ATOM    892  C   ASP D  16      18.942  -5.447  13.286  1.00  1.00           C
ATOM    893  O   ASP D  16      18.030  -5.126  12.530  1.00  1.00           O
ATOM    894  N   GLY D  17      19.821  -4.615  13.891  1.00  1.00           N
ATOM    895  CA  GLY D  17      20.149  -3.246  13.682  1.00  1.00           C
ATOM    896  C   GLY D  17      18.936  -2.403  13.754  1.00  1.00           C
ATOM    897  O   GLY D  17      17.974  -2.701  14.461  1.00  1.00           O
ATOM    898  N   LYS D  18      18.979  -1.304  12.985  1.00  1.00           N
ATOM    899  CA  LYS D  18      17.909  -0.366  12.956  1.00  1.00           C
ATOM    900  CB  LYS D  18      18.300   0.997  12.365  1.00  1.00           C
ATOM    901  CG  LYS D  18      19.347   1.763  13.171  1.00  1.00           C
ATOM    902  CD  LYS D  18      20.001   2.889  12.377  1.00  1.00           C
ATOM    903  CE  LYS D  18      18.999   3.820  11.693  1.00  1.00           C
ATOM    904  NZ  LYS D  18      19.721   4.872  10.943  1.00  1.00           N
ATOM    905  C   LYS D  18      16.848  -0.898  12.087  1.00  1.00           C
ATOM    906  O   LYS D  18      17.108  -1.616  11.123  1.00  1.00           O
ATOM    907  N   THR D  19      15.597  -0.567  12.427  1.00  1.00           N
ATOM    908  CA  THR D  19      14.589  -1.049  11.558  1.00  1.00           C
ATOM    909  CB  THR D  19      14.007  -2.364  11.980  1.00  1.00           C
ATOM    910  OG1 THR D  19      13.144  -2.863  10.970  1.00  1.00           O
ATOM    911  CG2 THR D  19      13.233  -2.165  13.294  1.00  1.00           C
ATOM    912  C   THR D  19      13.469  -0.087  11.499  1.00  1.00           C
ATOM    913  O   THR D  19      13.295   0.751  12.381  1.00  1.00           O
ATOM    914  N   PHE D  20      12.675  -0.180  10.420  1.00  1.00           N
ATOM    915  CA  PHE D  20      11.573   0.714  10.387  1.00  1.00           C
ATOM    916  CB  PHE D  20      11.911   2.064   9.732  1.00  1.00           C
ATOM    917  CG  PHE D  20      10.778   2.986  10.006  1.00  1.00           C
ATOM    918  CD1 PHE D  20      10.737   3.700  11.184  1.00  1.00           C
ATOM    919  CD2 PHE D  20       9.760   3.131   9.093  1.00  1.00           C
ATOM    920  CE1 PHE D  20       9.694   4.553  11.444  1.00  1.00           C
ATOM    921  CE2 PHE D  20       8.713   3.984   9.349  1.00  1.00           C
ATOM    922  CZ  PHE D  20       8.683   4.695  10.524  1.00  1.00           C
ATOM    923  C   PHE D  20      10.457   0.098   9.603  1.00  1.00           C
ATOM    924  O   PHE D  20      10.689  -0.603   8.618  1.00  1.00           O
ATOM    925  N   TYR D  21       9.197   0.323  10.038  1.00  1.00           N
ATOM    926  CA  TYR D  21       8.108  -0.200   9.264  1.00  1.00           C
ATOM    927  CB  TYR D  21       7.406  -1.385   9.940  1.00  1.00           C
ATOM    928  CG  TYR D  21       7.022  -2.312   8.843  1.00  1.00           C
ATOM    929  CD1 TYR D  21       7.939  -3.264   8.467  1.00  1.00           C
ATOM    930  CD2 TYR D  21       5.818  -2.256   8.182  1.00  1.00           C
ATOM    931  CE1 TYR D  21       7.678  -4.159   7.464  1.00  1.00           C
ATOM    932  CE2 TYR D  21       5.545  -3.150   7.172  1.00  1.00           C
ATOM    933  CZ  TYR D  21       6.473  -4.099   6.816  1.00  1.00           C
ATOM    934  OH  TYR D  21       6.201  -5.017   5.784  1.00  1.00           O
ATOM    935  C   TYR D  21       7.119   0.908   9.216  1.00  1.00           C
ATOM    936  O   TYR D  21       6.707   1.420  10.257  1.00  1.00           O
ATOM    937  N   TYR D  22       6.715   1.328   8.007  1.00  1.00           N
ATOM    938  CA  TYR D  22       5.750   2.382   7.950  1.00  1.00           C
ATOM    939  CB  TYR D  22       6.305   3.651   7.275  1.00  1.00           C
ATOM    940  CG  TYR D  22       5.328   4.765   7.430  1.00  1.00           C
ATOM    941  CD1 TYR D  22       4.303   4.945   6.530  1.00  1.00           C
ATOM    942  CD2 TYR D  22       5.446   5.634   8.489  1.00  1.00           C
ATOM    943  CE1 TYR D  22       3.413   5.982   6.687  1.00  1.00           C
ATOM    944  CE2 TYR D  22       4.560   6.671   8.650  1.00  1.00           C
ATOM    945  CZ  TYR D  22       3.540   6.848   7.748  1.00  1.00           C
ATOM    946  OH  TYR D  22       2.630   7.913   7.911  1.00  1.00           O
ATOM    947  C   TYR D  22       4.641   1.867   7.128  1.00  1.00           C
ATOM    948  O   TYR D  22       4.834   1.371   6.019  1.00  1.00           O
ATOM    949  N   ASN D  23       3.430   1.950   7.680  1.00  1.00           N
ATOM    950  CA  ASN D  23       2.337   1.455   6.929  1.00  1.00           C
ATOM    951  CB  ASN D  23       1.508   0.420   7.700  1.00  1.00           C
ATOM    952  CG  ASN D  23       2.455  -0.673   8.159  1.00  1.00           C
ATOM    953  OD1 ASN D  23       3.373  -1.062   7.438  1.00  1.00           O
ATOM    954  ND2 ASN D  23       2.235  -1.180   9.403  1.00  1.00           N
ATOM    955  C   ASN D  23       1.447   2.604   6.749  1.00  1.00           C
ATOM    956  O   ASN D  23       1.161   3.348   7.686  1.00  1.00           O
ATOM    957  N   ASN D  24       0.992   2.793   5.514  1.00  1.00           N
ATOM    958  CA  ASN D  24       0.119   3.888   5.355  1.00  1.00           C
ATOM    959  CB  ASN D  24       0.751   5.024   4.527  1.00  1.00           C
ATOM    960  CG  ASN D  24      -0.009   6.318   4.790  1.00  1.00           C
ATOM    961  OD1 ASN D  24      -1.236   6.333   4.850  1.00  1.00           O
ATOM    962  ND2 ASN D  24       0.744   7.438   4.960  1.00  1.00           N
ATOM    963  C   ASN D  24      -1.023   3.360   4.600  1.00  1.00           C
ATOM    964  O   ASN D  24      -0.863   2.606   3.642  1.00  1.00           O
ATOM    965  N   ARG D  25      -2.226   3.729   5.029  1.00  1.00           N
ATOM    966  CA  ARG D  25      -3.306   3.169   4.315  1.00  1.00           C
ATOM    967  CB  ARG D  25      -3.944   1.981   5.056  1.00  1.00           C
ATOM    968  CG  ARG D  25      -3.002   0.796   5.281  1.00  1.00           C
ATOM    969  CD  ARG D  25      -3.557  -0.240   6.268  1.00  1.00           C
ATOM    970  NE  ARG D  25      -3.484   0.345   7.641  1.00  1.00           N
ATOM    971  CZ  ARG D  25      -2.493  -0.044   8.500  1.00  1.00           C
ATOM    972  NH1 ARG D  25      -1.580  -0.975   8.100  1.00  1.00           N
ATOM    973  NH2 ARG D  25      -2.430   0.470   9.764  1.00  1.00           N
ATOM    974  C   ARG D  25      -4.355   4.191   4.244  1.00  1.00           C
ATOM    975  O   ARG D  25      -4.558   4.948   5.193  1.00  1.00           O
ATOM    976  N   THR D  26      -5.067   4.250   3.111  1.00  1.00           N
ATOM    977  CA  THR D  26      -6.045   5.267   3.154  1.00  1.00           C
ATOM    978  CB  THR D  26      -5.492   6.612   2.765  1.00  1.00           C
ATOM    979  OG1 THR D  26      -4.383   6.954   3.584  1.00  1.00           O
ATOM    980  CG2 THR D  26      -6.584   7.679   2.928  1.00  1.00           C
ATOM    981  C   THR D  26      -7.159   4.991   2.231  1.00  1.00           C
ATOM    982  O   THR D  26      -7.011   4.337   1.200  1.00  1.00           O
ATOM    983  N   LEU D  27      -8.333   5.492   2.634  1.00  1.00           N
ATOM    984  CA  LEU D  27      -9.466   5.484   1.787  1.00  1.00           C
ATOM    985  CB  LEU D  27     -10.628   4.610   2.294  1.00  1.00           C
ATOM    986  CG  LEU D  27     -10.322   3.104   2.345  1.00  1.00           C
ATOM    987  CD1 LEU D  27     -11.539   2.312   2.849  1.00  1.00           C
ATOM    988  CD2 LEU D  27      -9.814   2.587   0.993  1.00  1.00           C
ATOM    989  C   LEU D  27      -9.960   6.898   1.815  1.00  1.00           C
ATOM    990  O   LEU D  27     -10.286   7.425   2.877  1.00  1.00           O
ATOM    991  N   GLU D  28     -10.004   7.566   0.647  1.00  1.00           N
ATOM    992  CA  GLU D  28     -10.485   8.922   0.578  1.00  1.00           C
ATOM    993  CB  GLU D  28      -9.453   9.860  -0.078  1.00  1.00           C
ATOM    994  CG  GLU D  28      -9.882  11.322  -0.195  1.00  1.00           C
ATOM    995  CD  GLU D  28      -8.733  12.071  -0.860  1.00  1.00           C
ATOM    996  OE1 GLU D  28      -7.598  11.520  -0.860  1.00  1.00           O
ATOM    997  OE2 GLU D  28      -8.967  13.195  -1.378  1.00  1.00           O
ATOM    998  C   GLU D  28     -11.683   8.866  -0.307  1.00  1.00           C
ATOM    999  O   GLU D  28     -11.586   8.475  -1.468  1.00  1.00           O
ATOM   1000  N   SER D  29     -12.860   9.242   0.223  1.00  1.00           N
ATOM   1001  CA  SER D  29     -14.010   9.169  -0.623  1.00  1.00           C
ATOM   1002  CB  SER D  29     -15.092   8.209  -0.108  1.00  1.00           C
ATOM   1003  OG  SER D  29     -16.191   8.194  -1.006  1.00  1.00           O
ATOM   1004  C   SER D  29     -14.632  10.509  -0.676  1.00  1.00           C
ATOM   1005  O   SER D  29     -15.067  11.047   0.337  1.00  1.00           O
ATOM   1006  N   THR D  30     -14.668  11.093  -1.881  1.00  1.00           N
ATOM   1007  CA  THR D  30     -15.326  12.347  -2.025  1.00  1.00           C
ATOM   1008  CB  THR D  30     -14.374  13.471  -2.358  1.00  1.00           C
ATOM   1009  OG1 THR D  30     -15.083  14.692  -2.492  1.00  1.00           O
ATOM   1010  CG2 THR D  30     -13.560  13.149  -3.624  1.00  1.00           C
ATOM   1011  C   THR D  30     -16.358  12.187  -3.104  1.00  1.00           C
ATOM   1012  O   THR D  30     -16.134  12.518  -4.268  1.00  1.00           O
ATOM   1013  N   TRP D  31     -17.543  11.667  -2.733  1.00  1.00           N
ATOM   1014  CA  TRP D  31     -18.588  11.511  -3.700  1.00  1.00           C
ATOM   1015  CB  TRP D  31     -19.675  10.501  -3.287  1.00  1.00           C
ATOM   1016  CG  TRP D  31     -20.822  10.399  -4.263  1.00  1.00           C
ATOM   1017  CD2 TRP D  31     -22.090  11.048  -4.070  1.00  1.00           C
ATOM   1018  CD1 TRP D  31     -20.911   9.720  -5.444  1.00  1.00           C
ATOM   1019  NE1 TRP D  31     -22.155   9.913  -6.002  1.00  1.00           N
ATOM   1020  CE2 TRP D  31     -22.890  10.726  -5.166  1.00  1.00           C
ATOM   1021  CE3 TRP D  31     -22.550  11.842  -3.060  1.00  1.00           C
ATOM   1022  CZ2 TRP D  31     -24.169  11.197  -5.266  1.00  1.00           C
ATOM   1023  CZ3 TRP D  31     -23.836  12.321  -3.166  1.00  1.00           C
ATOM   1024  CH2 TRP D  31     -24.629  12.003  -4.248  1.00  1.00           C
ATOM   1025  C   TRP D  31     -19.243  12.880  -3.824  1.00  1.00           C
ATOM   1026  O   TRP D  31     -18.843  13.791  -3.048  1.00  1.00           O
ATOM   1027  OXT TRP D  31     -20.146  13.037  -4.687  1.00  1.00           O
TER    1028      TRP D  31 
ATOM   1029  N   MET E   1     -18.509   6.025   3.976  1.00  1.00           N
ATOM   1030  CA  MET E   1     -18.532   5.026   2.883  1.00  1.00           C
ATOM   1031  CB  MET E   1     -17.184   4.290   2.787  1.00  1.00           C
ATOM   1032  CG  MET E   1     -16.006   5.184   2.390  1.00  1.00           C
ATOM   1033  SD  MET E   1     -14.388   4.350   2.403  1.00  1.00           S
ATOM   1034  CE  MET E   1     -14.323   4.218   4.212  1.00  1.00           C
ATOM   1035  C   MET E   1     -19.584   4.004   3.149  1.00  1.00           C
ATOM   1036  O   MET E   1     -20.524   4.234   3.911  1.00  1.00           O
ATOM   1037  N   GLY E   2     -19.448   2.837   2.494  1.00  1.00           N
ATOM   1038  CA  GLY E   2     -20.359   1.753   2.688  1.00  1.00           C
ATOM   1039  C   GLY E   2     -19.680   0.841   3.649  1.00  1.00           C
ATOM   1040  O   GLY E   2     -19.131   1.299   4.650  1.00  1.00           O
ATOM   1041  N   ALA E   3     -19.715  -0.481   3.382  1.00  1.00           N
ATOM   1042  CA  ALA E   3     -19.027  -1.376   4.264  1.00  1.00           C
ATOM   1043  CB  ALA E   3     -19.094  -2.848   3.826  1.00  1.00           C
ATOM   1044  C   ALA E   3     -17.601  -0.931   4.206  1.00  1.00           C
ATOM   1045  O   ALA E   3     -17.107  -0.561   3.143  1.00  1.00           O
ATOM   1046  N   THR E   4     -16.902  -0.915   5.357  1.00  1.00           N
ATOM   1047  CA  THR E   4     -15.560  -0.414   5.338  1.00  1.00           C
ATOM   1048  CB  THR E   4     -15.426   0.924   6.002  1.00  1.00           C
ATOM   1049  OG1 THR E   4     -14.117   1.436   5.810  1.00  1.00           O
ATOM   1050  CG2 THR E   4     -15.707   0.751   7.504  1.00  1.00           C
ATOM   1051  C   THR E   4     -14.685  -1.331   6.099  1.00  1.00           C
ATOM   1052  O   THR E   4     -15.145  -2.110   6.934  1.00  1.00           O
ATOM   1053  N   ALA E   5     -13.376  -1.280   5.794  1.00  1.00           N
ATOM   1054  CA  ALA E   5     -12.489  -2.080   6.565  1.00  1.00           C
ATOM   1055  CB  ALA E   5     -12.291  -3.492   5.991  1.00  1.00           C
ATOM   1056  C   ALA E   5     -11.156  -1.434   6.587  1.00  1.00           C
ATOM   1057  O   ALA E   5     -10.625  -1.029   5.556  1.00  1.00           O
ATOM   1058  N   VAL E   6     -10.601  -1.298   7.801  1.00  1.00           N
ATOM   1059  CA  VAL E   6      -9.249  -0.873   7.940  1.00  1.00           C
ATOM   1060  CB  VAL E   6      -9.090   0.396   8.722  1.00  1.00           C
ATOM   1061  CG1 VAL E   6      -7.589   0.655   8.919  1.00  1.00           C
ATOM   1062  CG2 VAL E   6      -9.835   1.531   7.999  1.00  1.00           C
ATOM   1063  C   VAL E   6      -8.650  -1.962   8.776  1.00  1.00           C
ATOM   1064  O   VAL E   6      -8.632  -1.866  10.003  1.00  1.00           O
ATOM   1065  N   SER E   7      -8.157  -3.044   8.140  1.00  1.00           N
ATOM   1066  CA  SER E   7      -7.596  -4.121   8.908  1.00  1.00           C
ATOM   1067  CB  SER E   7      -7.589  -5.472   8.173  1.00  1.00           C
ATOM   1068  OG  SER E   7      -6.755  -5.394   7.026  1.00  1.00           O
ATOM   1069  C   SER E   7      -6.191  -3.756   9.175  1.00  1.00           C
ATOM   1070  O   SER E   7      -5.577  -2.991   8.434  1.00  1.00           O
ATOM   1071  N   GLU E   8      -5.653  -4.285  10.279  1.00  1.00           N
ATOM   1072  CA  GLU E   8      -4.295  -3.979  10.563  1.00  1.00           C
ATOM   1073  CB  GLU E   8      -4.126  -2.833  11.569  1.00  1.00           C
ATOM   1074  CG  GLU E   8      -2.712  -2.758  12.150  1.00  1.00           C
ATOM   1075  CD  GLU E   8      -2.798  -1.972  13.449  1.00  1.00           C
ATOM   1076  OE1 GLU E   8      -3.749  -1.157  13.584  1.00  1.00           O
ATOM   1077  OE2 GLU E   8      -1.919  -2.183  14.329  1.00  1.00           O
ATOM   1078  C   GLU E   8      -3.695  -5.142  11.234  1.00  1.00           C
ATOM   1079  O   GLU E   8      -4.266  -5.718  12.159  1.00  1.00           O
ATOM   1080  N   TRP E   9      -2.511  -5.535  10.758  1.00  1.00           N
ATOM   1081  CA  TRP E   9      -1.811  -6.518  11.498  1.00  1.00           C
ATOM   1082  CB  TRP E   9      -1.692  -7.883  10.804  1.00  1.00           C
ATOM   1083  CG  TRP E   9      -1.020  -8.922  11.665  1.00  1.00           C
ATOM   1084  CD2 TRP E   9      -1.687  -9.634  12.717  1.00  1.00           C
ATOM   1085  CD1 TRP E   9       0.274  -9.352  11.667  1.00  1.00           C
ATOM   1086  NE1 TRP E   9       0.454 -10.293  12.653  1.00  1.00           N
ATOM   1087  CE2 TRP E   9      -0.746 -10.474  13.309  1.00  1.00           C
ATOM   1088  CE3 TRP E   9      -2.980  -9.590  13.158  1.00  1.00           C
ATOM   1089  CZ2 TRP E   9      -1.082 -11.286  14.356  1.00  1.00           C
ATOM   1090  CZ3 TRP E   9      -3.318 -10.411  14.211  1.00  1.00           C
ATOM   1091  CH2 TRP E   9      -2.385 -11.242  14.798  1.00  1.00           C
ATOM   1092  C   TRP E   9      -0.461  -5.938  11.633  1.00  1.00           C
ATOM   1093  O   TRP E   9       0.177  -5.587  10.642  1.00  1.00           O
ATOM   1094  N   THR E  10       0.018  -5.798  12.872  1.00  1.00           N
ATOM   1095  CA  THR E  10       1.273  -5.144  12.956  1.00  1.00           C
ATOM   1096  CB  THR E  10       1.204  -3.838  13.689  1.00  1.00           C
ATOM   1097  OG1 THR E  10       0.298  -2.965  13.029  1.00  1.00           O
ATOM   1098  CG2 THR E  10       2.610  -3.213  13.740  1.00  1.00           C
ATOM   1099  C   THR E  10       2.207  -6.007  13.681  1.00  1.00           C
ATOM   1100  O   THR E  10       1.825  -6.758  14.577  1.00  1.00           O
ATOM   1101  N   GLU E  11       3.483  -5.938  13.287  1.00  1.00           N
ATOM   1102  CA  GLU E  11       4.347  -6.774  14.027  1.00  1.00           C
ATOM   1103  CB  GLU E  11       4.527  -8.185  13.440  1.00  1.00           C
ATOM   1104  CG  GLU E  11       3.292  -9.079  13.559  1.00  1.00           C
ATOM   1105  CD  GLU E  11       3.721 -10.490  13.190  1.00  1.00           C
ATOM   1106  OE1 GLU E  11       4.863 -10.870  13.566  1.00  1.00           O
ATOM   1107  OE2 GLU E  11       2.923 -11.205  12.527  1.00  1.00           O
ATOM   1108  C   GLU E  11       5.694  -6.194  14.135  1.00  1.00           C
ATOM   1109  O   GLU E  11       6.199  -5.522  13.237  1.00  1.00           O
ATOM   1110  N   TYR E  12       6.296  -6.458  15.300  1.00  1.00           N
ATOM   1111  CA  TYR E  12       7.655  -6.115  15.502  1.00  1.00           C
ATOM   1112  CB  TYR E  12       7.913  -5.155  16.690  1.00  1.00           C
ATOM   1113  CG  TYR E  12       7.676  -5.836  18.000  1.00  1.00           C
ATOM   1114  CD1 TYR E  12       8.695  -6.520  18.629  1.00  1.00           C
ATOM   1115  CD2 TYR E  12       6.441  -5.790  18.608  1.00  1.00           C
ATOM   1116  CE1 TYR E  12       8.492  -7.154  19.833  1.00  1.00           C
ATOM   1117  CE2 TYR E  12       6.230  -6.421  19.814  1.00  1.00           C
ATOM   1118  CZ  TYR E  12       7.254  -7.105  20.427  1.00  1.00           C
ATOM   1119  OH  TYR E  12       7.038  -7.754  21.662  1.00  1.00           O
ATOM   1120  C   TYR E  12       8.285  -7.418  15.853  1.00  1.00           C
ATOM   1121  O   TYR E  12       7.731  -8.200  16.624  1.00  1.00           O
ATOM   1122  N   LYS E  13       9.441  -7.725  15.248  1.00  1.00           N
ATOM   1123  CA  LYS E  13      10.084  -8.947  15.613  1.00  1.00           C
ATOM   1124  CB  LYS E  13      10.190  -9.935  14.437  1.00  1.00           C
ATOM   1125  CG  LYS E  13      10.872 -11.263  14.777  1.00  1.00           C
ATOM   1126  CD  LYS E  13      10.011 -12.188  15.638  1.00  1.00           C
ATOM   1127  CE  LYS E  13      10.628 -13.575  15.838  1.00  1.00           C
ATOM   1128  NZ  LYS E  13       9.730 -14.426  16.650  1.00  1.00           N
ATOM   1129  C   LYS E  13      11.462  -8.561  15.985  1.00  1.00           C
ATOM   1130  O   LYS E  13      12.200  -8.039  15.149  1.00  1.00           O
ATOM   1131  N   THR E  14      11.873  -8.781  17.245  1.00  1.00           N
ATOM   1132  CA  THR E  14      13.178  -8.261  17.449  1.00  1.00           C
ATOM   1133  CB  THR E  14      13.149  -6.850  17.977  1.00  1.00           C
ATOM   1134  OG1 THR E  14      14.468  -6.360  18.167  1.00  1.00           O
ATOM   1135  CG2 THR E  14      12.353  -6.808  19.294  1.00  1.00           C
ATOM   1136  C   THR E  14      14.029  -9.075  18.351  1.00  1.00           C
ATOM   1137  O   THR E  14      13.876  -9.070  19.573  1.00  1.00           O
ATOM   1138  N   ALA E  15      14.950  -9.821  17.731  1.00  1.00           N
ATOM   1139  CA  ALA E  15      16.001 -10.454  18.453  1.00  1.00           C
ATOM   1140  CB  ALA E  15      16.827 -11.421  17.590  1.00  1.00           C
ATOM   1141  C   ALA E  15      16.897  -9.336  18.866  1.00  1.00           C
ATOM   1142  O   ALA E  15      17.489  -9.329  19.943  1.00  1.00           O
ATOM   1143  N   ASP E  16      16.966  -8.340  17.963  1.00  1.00           N
ATOM   1144  CA  ASP E  16      17.902  -7.258  17.960  1.00  1.00           C
ATOM   1145  CB  ASP E  16      18.168  -6.703  16.561  1.00  1.00           C
ATOM   1146  CG  ASP E  16      16.860  -6.155  16.015  1.00  1.00           C
ATOM   1147  OD1 ASP E  16      15.854  -6.911  16.063  1.00  1.00           O
ATOM   1148  OD2 ASP E  16      16.842  -4.981  15.557  1.00  1.00           O
ATOM   1149  C   ASP E  16      17.557  -6.081  18.774  1.00  1.00           C
ATOM   1150  O   ASP E  16      16.810  -6.116  19.751  1.00  1.00           O
ATOM   1151  N   GLY E  17      18.177  -4.979  18.311  1.00  1.00           N
ATOM   1152  CA  GLY E  17      18.175  -3.695  18.909  1.00  1.00           C
ATOM   1153  C   GLY E  17      16.961  -2.962  18.484  1.00  1.00           C
ATOM   1154  O   GLY E  17      15.856  -3.501  18.438  1.00  1.00           O
ATOM   1155  N   LYS E  18      17.180  -1.684  18.157  1.00  1.00           N
ATOM   1156  CA  LYS E  18      16.138  -0.764  17.874  1.00  1.00           C
ATOM   1157  CB  LYS E  18      16.697   0.612  17.469  1.00  1.00           C
ATOM   1158  CG  LYS E  18      17.719   0.525  16.334  1.00  1.00           C
ATOM   1159  CD  LYS E  18      18.295   1.873  15.908  1.00  1.00           C
ATOM   1160  CE  LYS E  18      19.649   2.144  16.578  1.00  1.00           C
ATOM   1161  NZ  LYS E  18      20.222   3.422  16.104  1.00  1.00           N
ATOM   1162  C   LYS E  18      15.182  -1.264  16.869  1.00  1.00           C
ATOM   1163  O   LYS E  18      15.543  -1.834  15.841  1.00  1.00           O
ATOM   1164  N   THR E  19      13.896  -1.063  17.203  1.00  1.00           N
ATOM   1165  CA  THR E  19      12.821  -1.442  16.353  1.00  1.00           C
ATOM   1166  CB  THR E  19      12.024  -2.607  16.856  1.00  1.00           C
ATOM   1167  OG1 THR E  19      11.416  -2.284  18.098  1.00  1.00           O
ATOM   1168  CG2 THR E  19      12.958  -3.816  17.015  1.00  1.00           C
ATOM   1169  C   THR E  19      11.886  -0.288  16.299  1.00  1.00           C
ATOM   1170  O   THR E  19      11.859   0.541  17.208  1.00  1.00           O
ATOM   1171  N   PHE E  20      11.105  -0.187  15.208  1.00  1.00           N
ATOM   1172  CA  PHE E  20      10.192   0.910  15.149  1.00  1.00           C
ATOM   1173  CB  PHE E  20      10.688   2.105  14.317  1.00  1.00           C
ATOM   1174  CG  PHE E  20      11.848   2.763  14.976  1.00  1.00           C
ATOM   1175  CD1 PHE E  20      11.655   3.663  15.997  1.00  1.00           C
ATOM   1176  CD2 PHE E  20      13.129   2.494  14.553  1.00  1.00           C
ATOM   1177  CE1 PHE E  20      12.731   4.278  16.594  1.00  1.00           C
ATOM   1178  CE2 PHE E  20      14.206   3.107  15.147  1.00  1.00           C
ATOM   1179  CZ  PHE E  20      14.009   4.001  16.171  1.00  1.00           C
ATOM   1180  C   PHE E  20       8.957   0.490  14.458  1.00  1.00           C
ATOM   1181  O   PHE E  20       8.975  -0.354  13.564  1.00  1.00           O
ATOM   1182  N   TYR E  21       7.825   1.075  14.885  1.00  1.00           N
ATOM   1183  CA  TYR E  21       6.638   0.791  14.158  1.00  1.00           C
ATOM   1184  CB  TYR E  21       5.845  -0.416  14.705  1.00  1.00           C
ATOM   1185  CG  TYR E  21       5.487  -0.171  16.130  1.00  1.00           C
ATOM   1186  CD1 TYR E  21       4.316   0.469  16.459  1.00  1.00           C
ATOM   1187  CD2 TYR E  21       6.325  -0.589  17.138  1.00  1.00           C
ATOM   1188  CE1 TYR E  21       3.983   0.698  17.773  1.00  1.00           C
ATOM   1189  CE2 TYR E  21       6.000  -0.365  18.455  1.00  1.00           C
ATOM   1190  CZ  TYR E  21       4.827   0.281  18.773  1.00  1.00           C
ATOM   1191  OH  TYR E  21       4.485   0.515  20.121  1.00  1.00           O
ATOM   1192  C   TYR E  21       5.753   1.987  14.141  1.00  1.00           C
ATOM   1193  O   TYR E  21       5.463   2.593  15.170  1.00  1.00           O
ATOM   1194  N   TYR E  22       5.348   2.391  12.927  1.00  1.00           N
ATOM   1195  CA  TYR E  22       4.344   3.393  12.784  1.00  1.00           C
ATOM   1196  CB  TYR E  22       4.809   4.628  11.993  1.00  1.00           C
ATOM   1197  CG  TYR E  22       5.811   5.363  12.815  1.00  1.00           C
ATOM   1198  CD1 TYR E  22       7.084   4.875  12.987  1.00  1.00           C
ATOM   1199  CD2 TYR E  22       5.476   6.557  13.405  1.00  1.00           C
ATOM   1200  CE1 TYR E  22       8.008   5.559  13.741  1.00  1.00           C
ATOM   1201  CE2 TYR E  22       6.390   7.249  14.160  1.00  1.00           C
ATOM   1202  CZ  TYR E  22       7.658   6.751  14.330  1.00  1.00           C
ATOM   1203  OH  TYR E  22       8.593   7.464  15.104  1.00  1.00           O
ATOM   1204  C   TYR E  22       3.319   2.708  11.950  1.00  1.00           C
ATOM   1205  O   TYR E  22       3.494   2.571  10.740  1.00  1.00           O
ATOM   1206  N   ASN E  23       2.228   2.232  12.571  1.00  1.00           N
ATOM   1207  CA  ASN E  23       1.219   1.611  11.770  1.00  1.00           C
ATOM   1208  CB  ASN E  23       0.540   0.392  12.429  1.00  1.00           C
ATOM   1209  CG  ASN E  23      -0.095   0.824  13.745  1.00  1.00           C
ATOM   1210  OD1 ASN E  23       0.584   1.306  14.653  1.00  1.00           O
ATOM   1211  ND2 ASN E  23      -1.440   0.653  13.853  1.00  1.00           N
ATOM   1212  C   ASN E  23       0.207   2.670  11.574  1.00  1.00           C
ATOM   1213  O   ASN E  23      -0.270   3.278  12.530  1.00  1.00           O
ATOM   1214  N   ASN E  24      -0.126   2.948  10.307  1.00  1.00           N
ATOM   1215  CA  ASN E  24      -1.007   4.044  10.098  1.00  1.00           C
ATOM   1216  CB  ASN E  24      -0.370   5.115   9.193  1.00  1.00           C
ATOM   1217  CG  ASN E  24      -1.199   6.396   9.175  1.00  1.00           C
ATOM   1218  OD1 ASN E  24      -2.389   6.402   9.488  1.00  1.00           O
ATOM   1219  ND2 ASN E  24      -0.547   7.522   8.777  1.00  1.00           N
ATOM   1220  C   ASN E  24      -2.215   3.557   9.399  1.00  1.00           C
ATOM   1221  O   ASN E  24      -2.131   2.779   8.449  1.00  1.00           O
ATOM   1222  N   ARG E  25      -3.385   4.012   9.875  1.00  1.00           N
ATOM   1223  CA  ARG E  25      -4.576   3.592   9.229  1.00  1.00           C
ATOM   1224  CB  ARG E  25      -5.398   2.589  10.051  1.00  1.00           C
ATOM   1225  CG  ARG E  25      -5.866   3.155  11.393  1.00  1.00           C
ATOM   1226  CD  ARG E  25      -4.744   3.261  12.427  1.00  1.00           C
ATOM   1227  NE  ARG E  25      -5.285   3.986  13.610  1.00  1.00           N
ATOM   1228  CZ  ARG E  25      -4.454   4.296  14.649  1.00  1.00           C
ATOM   1229  NH1 ARG E  25      -3.154   3.877  14.631  1.00  1.00           N
ATOM   1230  NH2 ARG E  25      -4.915   5.028  15.705  1.00  1.00           N
ATOM   1231  C   ARG E  25      -5.440   4.774   9.037  1.00  1.00           C
ATOM   1232  O   ARG E  25      -5.418   5.710   9.835  1.00  1.00           O
ATOM   1233  N   THR E  26      -6.217   4.776   7.941  1.00  1.00           N
ATOM   1234  CA  THR E  26      -7.062   5.910   7.800  1.00  1.00           C
ATOM   1235  CB  THR E  26      -6.414   7.041   7.054  1.00  1.00           C
ATOM   1236  OG1 THR E  26      -5.218   7.437   7.710  1.00  1.00           O
ATOM   1237  CG2 THR E  26      -7.402   8.219   6.999  1.00  1.00           C
ATOM   1238  C   THR E  26      -8.290   5.554   7.053  1.00  1.00           C
ATOM   1239  O   THR E  26      -8.297   4.674   6.195  1.00  1.00           O
ATOM   1240  N   LEU E  27      -9.382   6.246   7.410  1.00  1.00           N
ATOM   1241  CA  LEU E  27     -10.610   6.093   6.712  1.00  1.00           C
ATOM   1242  CB  LEU E  27     -11.560   5.124   7.448  1.00  1.00           C
ATOM   1243  CG  LEU E  27     -12.929   4.833   6.794  1.00  1.00           C
ATOM   1244  CD1 LEU E  27     -13.675   3.748   7.586  1.00  1.00           C
ATOM   1245  CD2 LEU E  27     -13.790   6.094   6.633  1.00  1.00           C
ATOM   1246  C   LEU E  27     -11.198   7.471   6.704  1.00  1.00           C
ATOM   1247  O   LEU E  27     -11.803   7.900   7.685  1.00  1.00           O
ATOM   1248  N   GLU E  28     -11.019   8.211   5.592  1.00  1.00           N
ATOM   1249  CA  GLU E  28     -11.594   9.521   5.502  1.00  1.00           C
ATOM   1250  CB  GLU E  28     -10.735  10.545   4.742  1.00  1.00           C
ATOM   1251  CG  GLU E  28      -9.403  10.924   5.386  1.00  1.00           C
ATOM   1252  CD  GLU E  28      -8.767  11.947   4.452  1.00  1.00           C
ATOM   1253  OE1 GLU E  28      -9.414  12.275   3.421  1.00  1.00           O
ATOM   1254  OE2 GLU E  28      -7.635  12.415   4.749  1.00  1.00           O
ATOM   1255  C   GLU E  28     -12.774   9.326   4.634  1.00  1.00           C
ATOM   1256  O   GLU E  28     -12.651   8.803   3.526  1.00  1.00           O
ATOM   1257  N   SER E  29     -13.963   9.729   5.097  1.00  1.00           N
ATOM   1258  CA  SER E  29     -15.036   9.477   4.202  1.00  1.00           C
ATOM   1259  CB  SER E  29     -15.873   8.243   4.573  1.00  1.00           C
ATOM   1260  OG  SER E  29     -15.108   7.064   4.381  1.00  1.00           O
ATOM   1261  C   SER E  29     -15.964  10.626   4.172  1.00  1.00           C
ATOM   1262  O   SER E  29     -16.296  11.219   5.197  1.00  1.00           O
ATOM   1263  N   THR E  30     -16.387  10.975   2.948  1.00  1.00           N
ATOM   1264  CA  THR E  30     -17.379  11.979   2.788  1.00  1.00           C
ATOM   1265  CB  THR E  30     -16.841  13.307   2.335  1.00  1.00           C
ATOM   1266  OG1 THR E  30     -16.297  13.204   1.030  1.00  1.00           O
ATOM   1267  CG2 THR E  30     -15.754  13.757   3.324  1.00  1.00           C
ATOM   1268  C   THR E  30     -18.280  11.467   1.717  1.00  1.00           C
ATOM   1269  O   THR E  30     -17.817  10.863   0.750  1.00  1.00           O
ATOM   1270  N   TRP E  31     -19.601  11.669   1.855  1.00  1.00           N
ATOM   1271  CA  TRP E  31     -20.433  11.173   0.805  1.00  1.00           C
ATOM   1272  CB  TRP E  31     -21.773  10.577   1.283  1.00  1.00           C
ATOM   1273  CG  TRP E  31     -22.730  11.539   1.950  1.00  1.00           C
ATOM   1274  CD2 TRP E  31     -22.764  11.794   3.361  1.00  1.00           C
ATOM   1275  CD1 TRP E  31     -23.716  12.301   1.395  1.00  1.00           C
ATOM   1276  NE1 TRP E  31     -24.366  13.016   2.375  1.00  1.00           N
ATOM   1277  CE2 TRP E  31     -23.789  12.711   3.590  1.00  1.00           C
ATOM   1278  CE3 TRP E  31     -22.005  11.301   4.383  1.00  1.00           C
ATOM   1279  CZ2 TRP E  31     -24.070  13.153   4.852  1.00  1.00           C
ATOM   1280  CZ3 TRP E  31     -22.290  11.748   5.654  1.00  1.00           C
ATOM   1281  CH2 TRP E  31     -23.303  12.656   5.884  1.00  1.00           C
ATOM   1282  C   TRP E  31     -20.732  12.347  -0.116  1.00  1.00           C
ATOM   1283  O   TRP E  31     -20.318  12.289  -1.304  1.00  1.00           O
ATOM   1284  OXT TRP E  31     -21.376  13.323   0.356  1.00  1.00           O
TER    1285      TRP E  31 
END
