# Supplementary material for: Integrative modeling of diverse protein-peptide systems using CABS-dock
Source: PLoS Comput Biol. 2023 Jul 5;19(7):e1011275. doi: 10.1371/journal.pcbi.1011275 (PMC10351741; doi:10.1371/journal.pcbi.1011275)
Supplement: S1 File — Files in pdb format containing atomic coordinates of the structures obtained in this study: the highest-scored amyloid models and 10 examples of the docked peptide for each enzyme-substrate complex. (ZIP) [file pcbi.1011275.s006.zip › protofilament_6ti5 _models/6ti5_best_e.pdb]

EXPDTA    THEORETICAL MODEL, MODELLER 10.4 2023/04/05 17:17:51
ATOM      1  N   GLU A   1     -16.214  14.225   8.714  1.00  1.00           N
ATOM      2  CA  GLU A   1     -16.563  13.459   9.931  1.00  1.00           C
ATOM      3  CB  GLU A   1     -17.954  12.814   9.768  1.00  1.00           C
ATOM      4  CG  GLU A   1     -18.524  12.213  11.057  1.00  1.00           C
ATOM      5  CD  GLU A   1     -19.886  11.611  10.755  1.00  1.00           C
ATOM      6  OE1 GLU A   1     -20.739  12.331  10.175  1.00  1.00           O
ATOM      7  OE2 GLU A   1     -20.094  10.416  11.104  1.00  1.00           O
ATOM      8  C   GLU A   1     -15.553  12.383  10.142  1.00  1.00           C
ATOM      9  O   GLU A   1     -14.530  12.336   9.461  1.00  1.00           O
ATOM     10  N   VAL A   2     -15.800  11.493  11.121  1.00  1.00           N
ATOM     11  CA  VAL A   2     -14.850  10.447  11.317  1.00  1.00           C
ATOM     12  CB  VAL A   2     -14.925   9.794  12.668  1.00  1.00           C
ATOM     13  CG1 VAL A   2     -16.308   9.145  12.839  1.00  1.00           C
ATOM     14  CG2 VAL A   2     -13.752   8.806  12.788  1.00  1.00           C
ATOM     15  C   VAL A   2     -15.105   9.416  10.276  1.00  1.00           C
ATOM     16  O   VAL A   2     -16.234   8.959  10.103  1.00  1.00           O
ATOM     17  N   HIS A   3     -14.055   9.039   9.522  1.00  1.00           N
ATOM     18  CA  HIS A   3     -14.297   8.014   8.560  1.00  1.00           C
ATOM     19  ND1 HIS A   3     -14.444   6.467   5.585  1.00  1.00           N
ATOM     20  CG  HIS A   3     -15.146   7.425   6.281  1.00  1.00           C
ATOM     21  CB  HIS A   3     -14.519   8.501   7.119  1.00  1.00           C
ATOM     22  NE2 HIS A   3     -16.601   6.046   5.243  1.00  1.00           N
ATOM     23  CD2 HIS A   3     -16.462   7.153   6.061  1.00  1.00           C
ATOM     24  CE1 HIS A   3     -15.362   5.669   4.983  1.00  1.00           C
ATOM     25  C   HIS A   3     -13.150   7.080   8.568  1.00  1.00           C
ATOM     26  O   HIS A   3     -12.003   7.483   8.758  1.00  1.00           O
ATOM     27  N   HIS A   4     -13.446   5.781   8.388  1.00  1.00           N
ATOM     28  CA  HIS A   4     -12.372   4.844   8.402  1.00  1.00           C
ATOM     29  ND1 HIS A   4     -11.096   1.864   9.508  1.00  1.00           N
ATOM     30  CG  HIS A   4     -10.995   3.212   9.771  1.00  1.00           C
ATOM     31  CB  HIS A   4     -12.157   4.163   9.765  1.00  1.00           C
ATOM     32  NE2 HIS A   4      -8.946   2.273   9.910  1.00  1.00           N
ATOM     33  CD2 HIS A   4      -9.676   3.445  10.013  1.00  1.00           C
ATOM     34  CE1 HIS A   4      -9.843   1.352   9.607  1.00  1.00           C
ATOM     35  C   HIS A   4     -12.645   3.770   7.405  1.00  1.00           C
ATOM     36  O   HIS A   4     -13.789   3.535   7.017  1.00  1.00           O
ATOM     37  N   GLN A   5     -11.566   3.101   6.956  1.00  1.00           N
ATOM     38  CA  GLN A   5     -11.708   2.051   6.000  1.00  1.00           C
ATOM     39  CB  GLN A   5     -11.404   2.513   4.567  1.00  1.00           C
ATOM     40  CG  GLN A   5      -9.948   2.952   4.392  1.00  1.00           C
ATOM     41  CD  GLN A   5      -9.739   3.388   2.953  1.00  1.00           C
ATOM     42  OE1 GLN A   5      -8.972   4.310   2.680  1.00  1.00           O
ATOM     43  NE2 GLN A   5     -10.434   2.710   2.002  1.00  1.00           N
ATOM     44  C   GLN A   5     -10.710   0.997   6.314  1.00  1.00           C
ATOM     45  O   GLN A   5      -9.612   1.281   6.791  1.00  1.00           O
ATOM     46  N   LYS A   6     -11.085  -0.270   6.062  1.00  1.00           N
ATOM     47  CA  LYS A   6     -10.138  -1.309   6.277  1.00  1.00           C
ATOM     48  CB  LYS A   6     -10.333  -2.050   7.616  1.00  1.00           C
ATOM     49  CG  LYS A   6     -11.691  -2.743   7.762  1.00  1.00           C
ATOM     50  CD  LYS A   6     -11.759  -3.721   8.939  1.00  1.00           C
ATOM     51  CE  LYS A   6     -13.118  -4.409   9.087  1.00  1.00           C
ATOM     52  NZ  LYS A   6     -13.287  -5.429   8.027  1.00  1.00           N
ATOM     53  C   LYS A   6     -10.286  -2.299   5.160  1.00  1.00           C
ATOM     54  O   LYS A   6     -11.366  -2.850   4.951  1.00  1.00           O
ATOM     55  N   LEU A   7      -9.200  -2.537   4.391  1.00  1.00           N
ATOM     56  CA  LEU A   7      -9.282  -3.512   3.338  1.00  1.00           C
ATOM     57  CB  LEU A   7      -9.072  -2.946   1.925  1.00  1.00           C
ATOM     58  CG  LEU A   7      -9.186  -4.024   0.833  1.00  1.00           C
ATOM     59  CD1 LEU A   7     -10.585  -4.662   0.832  1.00  1.00           C
ATOM     60  CD2 LEU A   7      -8.790  -3.469  -0.545  1.00  1.00           C
ATOM     61  C   LEU A   7      -8.227  -4.521   3.585  1.00  1.00           C
ATOM     62  O   LEU A   7      -7.042  -4.200   3.666  1.00  1.00           O
ATOM     63  N   VAL A   8      -8.652  -5.784   3.731  1.00  1.00           N
ATOM     64  CA  VAL A   8      -7.692  -6.816   3.929  1.00  1.00           C
ATOM     65  CB  VAL A   8      -7.910  -7.596   5.195  1.00  1.00           C
ATOM     66  CG1 VAL A   8      -9.259  -8.332   5.107  1.00  1.00           C
ATOM     67  CG2 VAL A   8      -6.705  -8.527   5.406  1.00  1.00           C
ATOM     68  C   VAL A   8      -7.847  -7.742   2.776  1.00  1.00           C
ATOM     69  O   VAL A   8      -8.966  -8.077   2.390  1.00  1.00           O
ATOM     70  N   PHE A   9      -6.727  -8.171   2.167  1.00  1.00           N
ATOM     71  CA  PHE A   9      -6.915  -9.031   1.043  1.00  1.00           C
ATOM     72  CB  PHE A   9      -6.709  -8.325  -0.308  1.00  1.00           C
ATOM     73  CG  PHE A   9      -7.293  -9.196  -1.365  1.00  1.00           C
ATOM     74  CD1 PHE A   9      -8.636  -9.121  -1.650  1.00  1.00           C
ATOM     75  CD2 PHE A   9      -6.512 -10.083  -2.069  1.00  1.00           C
ATOM     76  CE1 PHE A   9      -9.196  -9.915  -2.623  1.00  1.00           C
ATOM     77  CE2 PHE A   9      -7.067 -10.881  -3.044  1.00  1.00           C
ATOM     78  CZ  PHE A   9      -8.409 -10.798  -3.323  1.00  1.00           C
ATOM     79  C   PHE A   9      -5.931 -10.126   1.119  1.00  1.00           C
ATOM     80  O   PHE A   9      -4.825  -9.953   1.628  1.00  1.00           O
ATOM     81  N   PHE A  10      -6.333 -11.308   0.632  1.00  1.00           N
ATOM     82  CA  PHE A  10      -5.377 -12.357   0.668  1.00  1.00           C
ATOM     83  CB  PHE A  10      -5.633 -13.383   1.787  1.00  1.00           C
ATOM     84  CG  PHE A  10      -5.600 -12.670   3.098  1.00  1.00           C
ATOM     85  CD1 PHE A  10      -6.740 -12.068   3.579  1.00  1.00           C
ATOM     86  CD2 PHE A  10      -4.447 -12.608   3.845  1.00  1.00           C
ATOM     87  CE1 PHE A  10      -6.732 -11.409   4.786  1.00  1.00           C
ATOM     88  CE2 PHE A  10      -4.432 -11.951   5.054  1.00  1.00           C
ATOM     89  CZ  PHE A  10      -5.575 -11.351   5.526  1.00  1.00           C
ATOM     90  C   PHE A  10      -5.477 -13.113  -0.610  1.00  1.00           C
ATOM     91  O   PHE A  10      -6.568 -13.447  -1.071  1.00  1.00           O
ATOM     92  N   ALA A  11      -4.314 -13.373  -1.230  1.00  1.00           N
ATOM     93  CA  ALA A  11      -4.253 -14.263  -2.345  1.00  1.00           C
ATOM     94  CB  ALA A  11      -3.387 -13.755  -3.511  1.00  1.00           C
ATOM     95  C   ALA A  11      -3.572 -15.428  -1.702  1.00  1.00           C
ATOM     96  O   ALA A  11      -2.663 -15.216  -0.902  1.00  1.00           O
ATOM     97  N   GLU A  12      -3.989 -16.682  -1.965  1.00  1.00           N
ATOM     98  CA  GLU A  12      -3.350 -17.720  -1.203  1.00  1.00           C
ATOM     99  CB  GLU A  12      -4.138 -18.162   0.040  1.00  1.00           C
ATOM    100  CG  GLU A  12      -3.911 -17.280   1.265  1.00  1.00           C
ATOM    101  CD  GLU A  12      -2.649 -17.796   1.946  1.00  1.00           C
ATOM    102  OE1 GLU A  12      -2.523 -19.042   2.083  1.00  1.00           O
ATOM    103  OE2 GLU A  12      -1.794 -16.956   2.334  1.00  1.00           O
ATOM    104  C   GLU A  12      -3.123 -18.945  -1.993  1.00  1.00           C
ATOM    105  O   GLU A  12      -3.703 -19.159  -3.056  1.00  1.00           O
ATOM    106  N   ASP A  13      -2.216 -19.775  -1.446  1.00  1.00           N
ATOM    107  CA  ASP A  13      -1.855 -21.002  -2.064  1.00  1.00           C
ATOM    108  CB  ASP A  13      -0.583 -20.893  -2.926  1.00  1.00           C
ATOM    109  CG  ASP A  13      -0.923 -20.154  -4.215  1.00  1.00           C
ATOM    110  OD1 ASP A  13      -2.090 -20.270  -4.673  1.00  1.00           O
ATOM    111  OD2 ASP A  13      -0.019 -19.461  -4.756  1.00  1.00           O
ATOM    112  C   ASP A  13      -1.576 -22.040  -1.026  1.00  1.00           C
ATOM    113  O   ASP A  13      -1.614 -21.798   0.180  1.00  1.00           O
ATOM    114  N   VAL A  14      -1.315 -23.254  -1.542  1.00  1.00           N
ATOM    115  CA  VAL A  14      -0.890 -24.444  -0.865  1.00  1.00           C
ATOM    116  CB  VAL A  14      -1.796 -25.620  -1.085  1.00  1.00           C
ATOM    117  CG1 VAL A  14      -3.178 -25.289  -0.494  1.00  1.00           C
ATOM    118  CG2 VAL A  14      -1.818 -25.944  -2.589  1.00  1.00           C
ATOM    119  C   VAL A  14       0.352 -24.715  -1.616  1.00  1.00           C
ATOM    120  O   VAL A  14       0.932 -23.751  -2.097  1.00  1.00           O
ATOM    121  N   GLY A  15       0.863 -25.958  -1.683  1.00  1.00           N
ATOM    122  CA  GLY A  15       1.947 -26.089  -2.612  1.00  1.00           C
ATOM    123  C   GLY A  15       1.277 -25.779  -3.903  1.00  1.00           C
ATOM    124  O   GLY A  15       0.527 -26.609  -4.415  1.00  1.00           O
ATOM    125  N   SER A  16       1.508 -24.586  -4.490  1.00  1.00           N
ATOM    126  CA  SER A  16       0.665 -24.398  -5.618  1.00  1.00           C
ATOM    127  CB  SER A  16      -0.829 -24.281  -5.271  1.00  1.00           C
ATOM    128  OG  SER A  16      -1.083 -23.076  -4.569  1.00  1.00           O
ATOM    129  C   SER A  16       1.013 -23.255  -6.484  1.00  1.00           C
ATOM    130  O   SER A  16       1.899 -22.451  -6.201  1.00  1.00           O
ATOM    131  N   ASN A  17       0.282 -23.209  -7.616  1.00  1.00           N
ATOM    132  CA  ASN A  17       0.430 -22.157  -8.560  1.00  1.00           C
ATOM    133  CB  ASN A  17       0.473 -22.607 -10.033  1.00  1.00           C
ATOM    134  CG  ASN A  17      -0.872 -23.202 -10.425  1.00  1.00           C
ATOM    135  OD1 ASN A  17      -1.342 -24.165  -9.822  1.00  1.00           O
ATOM    136  ND2 ASN A  17      -1.517 -22.607 -11.464  1.00  1.00           N
ATOM    137  C   ASN A  17      -0.758 -21.271  -8.392  1.00  1.00           C
ATOM    138  O   ASN A  17      -1.892 -21.748  -8.335  1.00  1.00           O
ATOM    139  N   LYS A  18      -0.534 -19.948  -8.271  1.00  1.00           N
ATOM    140  CA  LYS A  18      -1.667 -19.089  -8.113  1.00  1.00           C
ATOM    141  CB  LYS A  18      -1.709 -18.352  -6.761  1.00  1.00           C
ATOM    142  CG  LYS A  18      -3.070 -17.719  -6.466  1.00  1.00           C
ATOM    143  CD  LYS A  18      -4.165 -18.754  -6.202  1.00  1.00           C
ATOM    144  CE  LYS A  18      -5.547 -18.145  -5.958  1.00  1.00           C
ATOM    145  NZ  LYS A  18      -6.220 -17.884  -7.251  1.00  1.00           N
ATOM    146  C   LYS A  18      -1.607 -18.058  -9.174  1.00  1.00           C
ATOM    147  O   LYS A  18      -0.567 -17.447  -9.417  1.00  1.00           O
ATOM    148  N   GLY A  19      -2.743 -17.858  -9.856  1.00  1.00           N
ATOM    149  CA  GLY A  19      -2.791 -16.832 -10.839  1.00  1.00           C
ATOM    150  C   GLY A  19      -4.026 -16.074 -10.525  1.00  1.00           C
ATOM    151  O   GLY A  19      -5.136 -16.544 -10.772  1.00  1.00           O
ATOM    152  N   ALA A  20      -3.868 -14.866  -9.962  1.00  1.00           N
ATOM    153  CA  ALA A  20      -5.051 -14.145  -9.632  1.00  1.00           C
ATOM    154  CB  ALA A  20      -5.430 -14.213  -8.143  1.00  1.00           C
ATOM    155  C   ALA A  20      -4.839 -12.716  -9.953  1.00  1.00           C
ATOM    156  O   ALA A  20      -3.728 -12.196  -9.859  1.00  1.00           O
ATOM    157  N   ILE A  21      -5.925 -12.045 -10.368  1.00  1.00           N
ATOM    158  CA  ILE A  21      -5.806 -10.654 -10.639  1.00  1.00           C
ATOM    159  CB  ILE A  21      -6.040 -10.281 -12.075  1.00  1.00           C
ATOM    160  CG1 ILE A  21      -5.625  -8.819 -12.314  1.00  1.00           C
ATOM    161  CG2 ILE A  21      -7.504 -10.584 -12.434  1.00  1.00           C
ATOM    162  CD1 ILE A  21      -5.534  -8.447 -13.793  1.00  1.00           C
ATOM    163  C   ILE A  21      -6.821  -9.946  -9.809  1.00  1.00           C
ATOM    164  O   ILE A  21      -7.980 -10.352  -9.742  1.00  1.00           O
ATOM    165  N   ILE A  22      -6.397  -8.872  -9.120  1.00  1.00           N
ATOM    166  CA  ILE A  22      -7.335  -8.160  -8.309  1.00  1.00           C
ATOM    167  CB  ILE A  22      -7.092  -8.314  -6.834  1.00  1.00           C
ATOM    168  CG1 ILE A  22      -7.217  -9.790  -6.422  1.00  1.00           C
ATOM    169  CG2 ILE A  22      -8.074  -7.388  -6.095  1.00  1.00           C
ATOM    170  CD1 ILE A  22      -8.606 -10.376  -6.672  1.00  1.00           C
ATOM    171  C   ILE A  22      -7.226  -6.716  -8.625  1.00  1.00           C
ATOM    172  O   ILE A  22      -6.138  -6.193  -8.863  1.00  1.00           O
ATOM    173  N   GLY A  23      -8.384  -6.038  -8.659  1.00  1.00           N
ATOM    174  CA  GLY A  23      -8.371  -4.630  -8.878  1.00  1.00           C
ATOM    175  C   GLY A  23      -9.069  -4.060  -7.703  1.00  1.00           C
ATOM    176  O   GLY A  23     -10.195  -4.444  -7.393  1.00  1.00           O
ATOM    177  N   LEU A  24      -8.417  -3.114  -7.009  1.00  1.00           N
ATOM    178  CA  LEU A  24      -9.063  -2.623  -5.841  1.00  1.00           C
ATOM    179  CB  LEU A  24      -8.340  -3.015  -4.541  1.00  1.00           C
ATOM    180  CG  LEU A  24      -8.260  -4.535  -4.311  1.00  1.00           C
ATOM    181  CD1 LEU A  24      -7.524  -4.857  -3.000  1.00  1.00           C
ATOM    182  CD2 LEU A  24      -9.649  -5.191  -4.393  1.00  1.00           C
ATOM    183  C   LEU A  24      -9.080  -1.146  -5.871  1.00  1.00           C
ATOM    184  O   LEU A  24      -8.050  -0.491  -6.028  1.00  1.00           O
ATOM    185  N   MET A  25     -10.287  -0.586  -5.733  1.00  1.00           N
ATOM    186  CA  MET A  25     -10.380   0.823  -5.571  1.00  1.00           C
ATOM    187  CB  MET A  25     -11.201   1.547  -6.653  1.00  1.00           C
ATOM    188  CG  MET A  25     -10.485   1.625  -8.002  1.00  1.00           C
ATOM    189  SD  MET A  25     -11.423   2.473  -9.307  1.00  1.00           S
ATOM    190  CE  MET A  25     -10.104   2.352 -10.548  1.00  1.00           C
ATOM    191  C   MET A  25     -11.090   0.986  -4.279  1.00  1.00           C
ATOM    192  O   MET A  25     -12.178   0.444  -4.090  1.00  1.00           O
ATOM    193  N   VAL A  26     -10.485   1.721  -3.333  1.00  1.00           N
ATOM    194  CA  VAL A  26     -11.162   1.806  -2.082  1.00  1.00           C
ATOM    195  CB  VAL A  26     -10.601   0.893  -1.031  1.00  1.00           C
ATOM    196  CG1 VAL A  26      -9.188   1.374  -0.664  1.00  1.00           C
ATOM    197  CG2 VAL A  26     -11.580   0.845   0.154  1.00  1.00           C
ATOM    198  C   VAL A  26     -11.064   3.203  -1.567  1.00  1.00           C
ATOM    199  O   VAL A  26     -10.194   3.966  -1.982  1.00  1.00           O
ATOM    200  N   GLY A  27     -11.981   3.586  -0.652  1.00  1.00           N
ATOM    201  CA  GLY A  27     -11.890   4.921  -0.142  1.00  1.00           C
ATOM    202  C   GLY A  27     -12.683   5.064   1.104  1.00  1.00           C
ATOM    203  O   GLY A  27     -13.781   4.526   1.240  1.00  1.00           O
ATOM    204  N   GLY A  28     -12.114   5.828   2.051  1.00  1.00           N
ATOM    205  CA  GLY A  28     -12.837   6.180   3.227  1.00  1.00           C
ATOM    206  C   GLY A  28     -13.173   7.601   2.959  1.00  1.00           C
ATOM    207  O   GLY A  28     -12.443   8.514   3.339  1.00  1.00           O
ATOM    208  N   VAL A  29     -14.305   7.813   2.268  1.00  1.00           N
ATOM    209  CA  VAL A  29     -14.663   9.136   1.872  1.00  1.00           C
ATOM    210  CB  VAL A  29     -15.499   9.186   0.626  1.00  1.00           C
ATOM    211  CG1 VAL A  29     -16.842   8.488   0.904  1.00  1.00           C
ATOM    212  CG2 VAL A  29     -15.639  10.657   0.198  1.00  1.00           C
ATOM    213  C   VAL A  29     -15.443   9.773   2.956  1.00  1.00           C
ATOM    214  O   VAL A  29     -16.215   9.119   3.654  1.00  1.00           O
ATOM    215  N   VAL A  30     -15.239  11.094   3.100  1.00  1.00           N
ATOM    216  CA  VAL A  30     -15.919  11.879   4.078  1.00  1.00           C
ATOM    217  CB  VAL A  30     -17.349  12.154   3.714  1.00  1.00           C
ATOM    218  CG1 VAL A  30     -18.008  12.929   4.866  1.00  1.00           C
ATOM    219  CG2 VAL A  30     -17.373  12.900   2.369  1.00  1.00           C
ATOM    220  C   VAL A  30     -15.884  11.171   5.428  1.00  1.00           C
ATOM    221  O   VAL A  30     -14.811  11.210   6.087  1.00  1.00           O
ATOM    222  OXT VAL A  30     -16.929  10.586   5.818  1.00  1.00           O
TER     223      VAL A  30 
ATOM    224  N   GLU B   1     -12.709  16.314   8.774  1.00  1.00           N
ATOM    225  CA  GLU B   1     -12.309  16.135  10.186  1.00  1.00           C
ATOM    226  CB  GLU B   1     -13.546  15.850  11.055  1.00  1.00           C
ATOM    227  CG  GLU B   1     -14.526  17.026  11.082  1.00  1.00           C
ATOM    228  CD  GLU B   1     -15.710  16.665  11.969  1.00  1.00           C
ATOM    229  OE1 GLU B   1     -15.665  15.580  12.608  1.00  1.00           O
ATOM    230  OE2 GLU B   1     -16.677  17.472  12.017  1.00  1.00           O
ATOM    231  C   GLU B   1     -11.347  15.004  10.291  1.00  1.00           C
ATOM    232  O   GLU B   1     -10.305  15.004   9.637  1.00  1.00           O
ATOM    233  N   VAL B   2     -11.668  14.000  11.125  1.00  1.00           N
ATOM    234  CA  VAL B   2     -10.754  12.909  11.251  1.00  1.00           C
ATOM    235  CB  VAL B   2     -10.945  12.098  12.500  1.00  1.00           C
ATOM    236  CG1 VAL B   2     -10.659  12.994  13.718  1.00  1.00           C
ATOM    237  CG2 VAL B   2     -12.362  11.508  12.491  1.00  1.00           C
ATOM    238  C   VAL B   2     -10.938  12.012  10.080  1.00  1.00           C
ATOM    239  O   VAL B   2     -12.059  11.737   9.655  1.00  1.00           O
ATOM    240  N   HIS B   3      -9.812  11.543   9.511  1.00  1.00           N
ATOM    241  CA  HIS B   3      -9.905  10.669   8.386  1.00  1.00           C
ATOM    242  ND1 HIS B   3     -11.797  12.086   6.079  1.00  1.00           N
ATOM    243  CG  HIS B   3     -10.580  12.377   6.652  1.00  1.00           C
ATOM    244  CB  HIS B   3      -9.568  11.339   7.043  1.00  1.00           C
ATOM    245  NE2 HIS B   3     -11.709  14.297   6.287  1.00  1.00           N
ATOM    246  CD2 HIS B   3     -10.542  13.733   6.771  1.00  1.00           C
ATOM    247  CE1 HIS B   3     -12.432  13.268   5.881  1.00  1.00           C
ATOM    248  C   HIS B   3      -8.955   9.558   8.598  1.00  1.00           C
ATOM    249  O   HIS B   3      -7.966   9.700   9.316  1.00  1.00           O
ATOM    250  N   HIS B   4      -9.247   8.400   7.986  1.00  1.00           N
ATOM    251  CA  HIS B   4      -8.352   7.322   8.221  1.00  1.00           C
ATOM    252  ND1 HIS B   4      -7.742   7.474  11.494  1.00  1.00           N
ATOM    253  CG  HIS B   4      -8.833   7.163  10.712  1.00  1.00           C
ATOM    254  CB  HIS B   4      -8.756   6.430   9.408  1.00  1.00           C
ATOM    255  NE2 HIS B   4      -9.531   8.259  12.558  1.00  1.00           N
ATOM    256  CD2 HIS B   4      -9.917   7.650  11.376  1.00  1.00           C
ATOM    257  CE1 HIS B   4      -8.217   8.129  12.584  1.00  1.00           C
ATOM    258  C   HIS B   4      -8.332   6.423   7.042  1.00  1.00           C
ATOM    259  O   HIS B   4      -9.121   6.563   6.111  1.00  1.00           O
ATOM    260  N   GLN B   5      -7.380   5.472   7.062  1.00  1.00           N
ATOM    261  CA  GLN B   5      -7.299   4.509   6.012  1.00  1.00           C
ATOM    262  CB  GLN B   5      -6.320   4.847   4.880  1.00  1.00           C
ATOM    263  CG  GLN B   5      -6.618   6.080   4.045  1.00  1.00           C
ATOM    264  CD  GLN B   5      -5.501   6.148   3.013  1.00  1.00           C
ATOM    265  OE1 GLN B   5      -5.299   5.213   2.240  1.00  1.00           O
ATOM    266  NE2 GLN B   5      -4.754   7.284   2.996  1.00  1.00           N
ATOM    267  C   GLN B   5      -6.666   3.300   6.565  1.00  1.00           C
ATOM    268  O   GLN B   5      -6.130   3.293   7.672  1.00  1.00           O
ATOM    269  N   LYS B   6      -6.755   2.222   5.783  1.00  1.00           N
ATOM    270  CA  LYS B   6      -6.000   1.074   6.125  1.00  1.00           C
ATOM    271  CB  LYS B   6      -6.530   0.292   7.340  1.00  1.00           C
ATOM    272  CG  LYS B   6      -5.676  -0.938   7.665  1.00  1.00           C
ATOM    273  CD  LYS B   6      -5.974  -1.579   9.024  1.00  1.00           C
ATOM    274  CE  LYS B   6      -5.107  -2.804   9.325  1.00  1.00           C
ATOM    275  NZ  LYS B   6      -5.518  -3.423  10.605  1.00  1.00           N
ATOM    276  C   LYS B   6      -6.086   0.137   4.958  1.00  1.00           C
ATOM    277  O   LYS B   6      -7.163  -0.381   4.664  1.00  1.00           O
ATOM    278  N   LEU B   7      -4.970  -0.092   4.227  1.00  1.00           N
ATOM    279  CA  LEU B   7      -5.056  -1.099   3.207  1.00  1.00           C
ATOM    280  CB  LEU B   7      -4.946  -0.631   1.734  1.00  1.00           C
ATOM    281  CG  LEU B   7      -3.597  -0.077   1.255  1.00  1.00           C
ATOM    282  CD1 LEU B   7      -3.213   1.177   2.043  1.00  1.00           C
ATOM    283  CD2 LEU B   7      -2.507  -1.159   1.192  1.00  1.00           C
ATOM    284  C   LEU B   7      -4.043  -2.117   3.521  1.00  1.00           C
ATOM    285  O   LEU B   7      -2.889  -1.817   3.818  1.00  1.00           O
ATOM    286  N   VAL B   8      -4.493  -3.374   3.539  1.00  1.00           N
ATOM    287  CA  VAL B   8      -3.557  -4.397   3.823  1.00  1.00           C
ATOM    288  CB  VAL B   8      -3.881  -5.185   5.058  1.00  1.00           C
ATOM    289  CG1 VAL B   8      -2.871  -6.339   5.173  1.00  1.00           C
ATOM    290  CG2 VAL B   8      -3.878  -4.235   6.269  1.00  1.00           C
ATOM    291  C   VAL B   8      -3.615  -5.331   2.676  1.00  1.00           C
ATOM    292  O   VAL B   8      -4.694  -5.702   2.217  1.00  1.00           O
ATOM    293  N   PHE B   9      -2.440  -5.722   2.163  1.00  1.00           N
ATOM    294  CA  PHE B   9      -2.484  -6.617   1.060  1.00  1.00           C
ATOM    295  CB  PHE B   9      -1.982  -6.003  -0.257  1.00  1.00           C
ATOM    296  CG  PHE B   9      -2.202  -7.023  -1.318  1.00  1.00           C
ATOM    297  CD1 PHE B   9      -3.447  -7.178  -1.882  1.00  1.00           C
ATOM    298  CD2 PHE B   9      -1.169  -7.823  -1.750  1.00  1.00           C
ATOM    299  CE1 PHE B   9      -3.659  -8.119  -2.861  1.00  1.00           C
ATOM    300  CE2 PHE B   9      -1.375  -8.765  -2.729  1.00  1.00           C
ATOM    301  CZ  PHE B   9      -2.622  -8.914  -3.286  1.00  1.00           C
ATOM    302  C   PHE B   9      -1.612  -7.753   1.381  1.00  1.00           C
ATOM    303  O   PHE B   9      -0.555  -7.601   1.992  1.00  1.00           O
ATOM    304  N   PHE B  10      -2.070  -8.945   0.993  1.00  1.00           N
ATOM    305  CA  PHE B  10      -1.264 -10.069   1.286  1.00  1.00           C
ATOM    306  CB  PHE B  10      -1.886 -10.929   2.403  1.00  1.00           C
ATOM    307  CG  PHE B  10      -1.062 -12.150   2.623  1.00  1.00           C
ATOM    308  CD1 PHE B  10       0.031 -12.129   3.459  1.00  1.00           C
ATOM    309  CD2 PHE B  10      -1.395 -13.327   1.993  1.00  1.00           C
ATOM    310  CE1 PHE B  10       0.780 -13.265   3.657  1.00  1.00           C
ATOM    311  CE2 PHE B  10      -0.650 -14.464   2.189  1.00  1.00           C
ATOM    312  CZ  PHE B  10       0.441 -14.434   3.022  1.00  1.00           C
ATOM    313  C   PHE B  10      -1.185 -10.917   0.064  1.00  1.00           C
ATOM    314  O   PHE B  10      -2.153 -11.575  -0.319  1.00  1.00           O
ATOM    315  N   ALA B  11      -0.015 -10.906  -0.593  1.00  1.00           N
ATOM    316  CA  ALA B  11       0.224 -11.823  -1.663  1.00  1.00           C
ATOM    317  CB  ALA B  11       1.386 -11.406  -2.584  1.00  1.00           C
ATOM    318  C   ALA B  11       0.652 -13.040  -0.889  1.00  1.00           C
ATOM    319  O   ALA B  11       0.805 -12.951   0.328  1.00  1.00           O
ATOM    320  N   GLU B  12       0.849 -14.216  -1.521  1.00  1.00           N
ATOM    321  CA  GLU B  12       1.107 -15.341  -0.659  1.00  1.00           C
ATOM    322  CB  GLU B  12      -0.150 -16.158  -0.370  1.00  1.00           C
ATOM    323  CG  GLU B  12      -0.524 -17.067  -1.551  1.00  1.00           C
ATOM    324  CD  GLU B  12      -0.541 -16.301  -2.870  1.00  1.00           C
ATOM    325  OE1 GLU B  12      -1.130 -15.191  -2.928  1.00  1.00           O
ATOM    326  OE2 GLU B  12       0.053 -16.832  -3.845  1.00  1.00           O
ATOM    327  C   GLU B  12       1.965 -16.335  -1.334  1.00  1.00           C
ATOM    328  O   GLU B  12       2.530 -16.068  -2.392  1.00  1.00           O
ATOM    329  N   ASP B  13       2.105 -17.495  -0.652  1.00  1.00           N
ATOM    330  CA  ASP B  13       2.692 -18.676  -1.202  1.00  1.00           C
ATOM    331  CB  ASP B  13       3.878 -18.482  -2.179  1.00  1.00           C
ATOM    332  CG  ASP B  13       3.367 -18.352  -3.609  1.00  1.00           C
ATOM    333  OD1 ASP B  13       2.131 -18.494  -3.809  1.00  1.00           O
ATOM    334  OD2 ASP B  13       4.203 -18.095  -4.515  1.00  1.00           O
ATOM    335  C   ASP B  13       3.197 -19.615  -0.157  1.00  1.00           C
ATOM    336  O   ASP B  13       3.688 -19.198   0.890  1.00  1.00           O
ATOM    337  N   VAL B  14       3.034 -20.931  -0.426  1.00  1.00           N
ATOM    338  CA  VAL B  14       3.621 -21.977   0.365  1.00  1.00           C
ATOM    339  CB  VAL B  14       2.664 -22.600   1.345  1.00  1.00           C
ATOM    340  CG1 VAL B  14       2.334 -21.541   2.412  1.00  1.00           C
ATOM    341  CG2 VAL B  14       1.409 -23.097   0.606  1.00  1.00           C
ATOM    342  C   VAL B  14       4.119 -23.013  -0.604  1.00  1.00           C
ATOM    343  O   VAL B  14       3.326 -23.705  -1.242  1.00  1.00           O
ATOM    344  N   GLY B  15       5.459 -23.156  -0.736  1.00  1.00           N
ATOM    345  CA  GLY B  15       5.995 -24.106  -1.676  1.00  1.00           C
ATOM    346  C   GLY B  15       5.418 -23.718  -2.997  1.00  1.00           C
ATOM    347  O   GLY B  15       4.893 -24.568  -3.716  1.00  1.00           O
ATOM    348  N   SER B  16       5.490 -22.421  -3.369  1.00  1.00           N
ATOM    349  CA  SER B  16       4.677 -22.115  -4.502  1.00  1.00           C
ATOM    350  CB  SER B  16       3.366 -21.416  -4.126  1.00  1.00           C
ATOM    351  OG  SER B  16       2.628 -22.212  -3.224  1.00  1.00           O
ATOM    352  C   SER B  16       5.255 -21.158  -5.475  1.00  1.00           C
ATOM    353  O   SER B  16       6.387 -20.689  -5.375  1.00  1.00           O
ATOM    354  N   ASN B  17       4.392 -20.898  -6.484  1.00  1.00           N
ATOM    355  CA  ASN B  17       4.565 -19.949  -7.534  1.00  1.00           C
ATOM    356  CB  ASN B  17       4.505 -20.553  -8.945  1.00  1.00           C
ATOM    357  CG  ASN B  17       4.863 -19.450  -9.932  1.00  1.00           C
ATOM    358  OD1 ASN B  17       4.178 -18.432 -10.022  1.00  1.00           O
ATOM    359  ND2 ASN B  17       5.976 -19.648 -10.687  1.00  1.00           N
ATOM    360  C   ASN B  17       3.422 -18.982  -7.408  1.00  1.00           C
ATOM    361  O   ASN B  17       2.280 -19.395  -7.206  1.00  1.00           O
ATOM    362  N   LYS B  18       3.694 -17.663  -7.500  1.00  1.00           N
ATOM    363  CA  LYS B  18       2.627 -16.706  -7.363  1.00  1.00           C
ATOM    364  CB  LYS B  18       2.777 -15.772  -6.155  1.00  1.00           C
ATOM    365  CG  LYS B  18       1.629 -14.768  -6.037  1.00  1.00           C
ATOM    366  CD  LYS B  18       1.663 -13.944  -4.749  1.00  1.00           C
ATOM    367  CE  LYS B  18       2.751 -12.869  -4.758  1.00  1.00           C
ATOM    368  NZ  LYS B  18       2.439 -11.834  -5.770  1.00  1.00           N
ATOM    369  C   LYS B  18       2.619 -15.832  -8.551  1.00  1.00           C
ATOM    370  O   LYS B  18       3.659 -15.486  -9.110  1.00  1.00           O
ATOM    371  N   GLY B  19       1.400 -15.481  -8.978  1.00  1.00           N
ATOM    372  CA  GLY B  19       1.246 -14.537 -10.026  1.00  1.00           C
ATOM    373  C   GLY B  19       0.133 -13.678  -9.553  1.00  1.00           C
ATOM    374  O   GLY B  19      -1.038 -14.036  -9.675  1.00  1.00           O
ATOM    375  N   ALA B  20       0.473 -12.508  -8.991  1.00  1.00           N
ATOM    376  CA  ALA B  20      -0.574 -11.696  -8.465  1.00  1.00           C
ATOM    377  CB  ALA B  20      -0.450 -11.437  -6.956  1.00  1.00           C
ATOM    378  C   ALA B  20      -0.509 -10.383  -9.141  1.00  1.00           C
ATOM    379  O   ALA B  20       0.567  -9.866  -9.439  1.00  1.00           O
ATOM    380  N   ILE B  21      -1.692  -9.821  -9.427  1.00  1.00           N
ATOM    381  CA  ILE B  21      -1.712  -8.539 -10.037  1.00  1.00           C
ATOM    382  CB  ILE B  21      -2.279  -8.546 -11.429  1.00  1.00           C
ATOM    383  CG1 ILE B  21      -1.428  -9.443 -12.345  1.00  1.00           C
ATOM    384  CG2 ILE B  21      -2.385  -7.089 -11.914  1.00  1.00           C
ATOM    385  CD1 ILE B  21      -2.094  -9.766 -13.682  1.00  1.00           C
ATOM    386  C   ILE B  21      -2.600  -7.697  -9.207  1.00  1.00           C
ATOM    387  O   ILE B  21      -3.670  -8.132  -8.786  1.00  1.00           O
ATOM    388  N   ILE B  22      -2.160  -6.466  -8.916  1.00  1.00           N
ATOM    389  CA  ILE B  22      -3.029  -5.677  -8.119  1.00  1.00           C
ATOM    390  CB  ILE B  22      -2.630  -5.622  -6.671  1.00  1.00           C
ATOM    391  CG1 ILE B  22      -1.253  -4.955  -6.519  1.00  1.00           C
ATOM    392  CG2 ILE B  22      -2.700  -7.047  -6.096  1.00  1.00           C
ATOM    393  CD1 ILE B  22      -0.904  -4.608  -5.073  1.00  1.00           C
ATOM    394  C   ILE B  22      -3.043  -4.293  -8.617  1.00  1.00           C
ATOM    395  O   ILE B  22      -2.061  -3.779  -9.148  1.00  1.00           O
ATOM    396  N   GLY B  23      -4.212  -3.662  -8.462  1.00  1.00           N
ATOM    397  CA  GLY B  23      -4.318  -2.290  -8.791  1.00  1.00           C
ATOM    398  C   GLY B  23      -4.919  -1.684  -7.589  1.00  1.00           C
ATOM    399  O   GLY B  23      -6.003  -2.070  -7.156  1.00  1.00           O
ATOM    400  N   LEU B  24      -4.220  -0.702  -7.009  1.00  1.00           N
ATOM    401  CA  LEU B  24      -4.774  -0.197  -5.805  1.00  1.00           C
ATOM    402  CB  LEU B  24      -3.906  -0.560  -4.580  1.00  1.00           C
ATOM    403  CG  LEU B  24      -4.443  -0.213  -3.167  1.00  1.00           C
ATOM    404  CD1 LEU B  24      -3.429  -0.667  -2.104  1.00  1.00           C
ATOM    405  CD2 LEU B  24      -4.812   1.270  -2.983  1.00  1.00           C
ATOM    406  C   LEU B  24      -4.846   1.269  -5.914  1.00  1.00           C
ATOM    407  O   LEU B  24      -3.871   1.950  -6.224  1.00  1.00           O
ATOM    408  N   MET B  25      -6.054   1.778  -5.672  1.00  1.00           N
ATOM    409  CA  MET B  25      -6.225   3.178  -5.569  1.00  1.00           C
ATOM    410  CB  MET B  25      -7.277   3.752  -6.534  1.00  1.00           C
ATOM    411  CG  MET B  25      -7.451   5.267  -6.410  1.00  1.00           C
ATOM    412  SD  MET B  25      -8.687   5.976  -7.541  1.00  1.00           S
ATOM    413  CE  MET B  25     -10.115   5.161  -6.768  1.00  1.00           C
ATOM    414  C   MET B  25      -6.750   3.323  -4.198  1.00  1.00           C
ATOM    415  O   MET B  25      -7.717   2.660  -3.827  1.00  1.00           O
ATOM    416  N   VAL B  26      -6.130   4.187  -3.387  1.00  1.00           N
ATOM    417  CA  VAL B  26      -6.629   4.187  -2.058  1.00  1.00           C
ATOM    418  CB  VAL B  26      -5.661   3.664  -1.033  1.00  1.00           C
ATOM    419  CG1 VAL B  26      -4.546   4.701  -0.832  1.00  1.00           C
ATOM    420  CG2 VAL B  26      -6.433   3.311   0.251  1.00  1.00           C
ATOM    421  C   VAL B  26      -7.004   5.567  -1.666  1.00  1.00           C
ATOM    422  O   VAL B  26      -6.665   6.542  -2.334  1.00  1.00           O
ATOM    423  N   GLY B  27      -7.755   5.669  -0.556  1.00  1.00           N
ATOM    424  CA  GLY B  27      -8.293   6.937  -0.201  1.00  1.00           C
ATOM    425  C   GLY B  27      -7.841   7.470   1.100  1.00  1.00           C
ATOM    426  O   GLY B  27      -6.698   7.887   1.271  1.00  1.00           O
ATOM    427  N   GLY B  28      -8.800   7.499   2.047  1.00  1.00           N
ATOM    428  CA  GLY B  28      -8.582   8.136   3.300  1.00  1.00           C
ATOM    429  C   GLY B  28      -8.910   9.577   3.057  1.00  1.00           C
ATOM    430  O   GLY B  28      -8.309  10.484   3.632  1.00  1.00           O
ATOM    431  N   VAL B  29      -9.901   9.792   2.169  1.00  1.00           N
ATOM    432  CA  VAL B  29     -10.283  11.072   1.648  1.00  1.00           C
ATOM    433  CB  VAL B  29     -10.819  10.960   0.243  1.00  1.00           C
ATOM    434  CG1 VAL B  29     -12.177  10.242   0.299  1.00  1.00           C
ATOM    435  CG2 VAL B  29     -10.866  12.345  -0.425  1.00  1.00           C
ATOM    436  C   VAL B  29     -11.298  11.791   2.469  1.00  1.00           C
ATOM    437  O   VAL B  29     -11.996  11.211   3.299  1.00  1.00           O
ATOM    438  N   VAL B  30     -11.350  13.122   2.240  1.00  1.00           N
ATOM    439  CA  VAL B  30     -12.289  14.015   2.842  1.00  1.00           C
ATOM    440  CB  VAL B  30     -12.035  15.453   2.492  1.00  1.00           C
ATOM    441  CG1 VAL B  30     -12.157  15.608   0.968  1.00  1.00           C
ATOM    442  CG2 VAL B  30     -13.000  16.347   3.291  1.00  1.00           C
ATOM    443  C   VAL B  30     -13.667  13.626   2.325  1.00  1.00           C
ATOM    444  O   VAL B  30     -13.728  12.704   1.468  1.00  1.00           O
ATOM    445  OXT VAL B  30     -14.673  14.237   2.772  1.00  1.00           O
TER     446      VAL B  30 
ATOM    447  N   GLU C   1      -7.831  19.264   8.072  1.00  1.00           N
ATOM    448  CA  GLU C   1      -8.107  18.682   9.404  1.00  1.00           C
ATOM    449  CB  GLU C   1      -9.511  18.056   9.428  1.00  1.00           C
ATOM    450  CG  GLU C   1     -10.634  19.072   9.199  1.00  1.00           C
ATOM    451  CD  GLU C   1     -10.620  20.070  10.347  1.00  1.00           C
ATOM    452  OE1 GLU C   1      -9.554  20.709  10.561  1.00  1.00           O
ATOM    453  OE2 GLU C   1     -11.671  20.207  11.027  1.00  1.00           O
ATOM    454  C   GLU C   1      -7.111  17.619   9.685  1.00  1.00           C
ATOM    455  O   GLU C   1      -5.916  17.791   9.444  1.00  1.00           O
ATOM    456  N   VAL C   2      -7.582  16.481  10.217  1.00  1.00           N
ATOM    457  CA  VAL C   2      -6.655  15.430  10.483  1.00  1.00           C
ATOM    458  CB  VAL C   2      -6.963  14.656  11.730  1.00  1.00           C
ATOM    459  CG1 VAL C   2      -5.949  13.506  11.846  1.00  1.00           C
ATOM    460  CG2 VAL C   2      -6.946  15.626  12.924  1.00  1.00           C
ATOM    461  C   VAL C   2      -6.736  14.494   9.341  1.00  1.00           C
ATOM    462  O   VAL C   2      -7.819  14.087   8.925  1.00  1.00           O
ATOM    463  N   HIS C   3      -5.568  14.148   8.787  1.00  1.00           N
ATOM    464  CA  HIS C   3      -5.570  13.238   7.695  1.00  1.00           C
ATOM    465  ND1 HIS C   3      -5.232  15.940   4.995  1.00  1.00           N
ATOM    466  CG  HIS C   3      -5.686  15.092   5.982  1.00  1.00           C
ATOM    467  CB  HIS C   3      -4.974  13.840   6.412  1.00  1.00           C
ATOM    468  NE2 HIS C   3      -7.123  16.821   5.762  1.00  1.00           N
ATOM    469  CD2 HIS C   3      -6.845  15.644   6.439  1.00  1.00           C
ATOM    470  CE1 HIS C   3      -6.126  16.958   4.906  1.00  1.00           C
ATOM    471  C   HIS C   3      -4.707  12.125   8.123  1.00  1.00           C
ATOM    472  O   HIS C   3      -3.718  12.317   8.828  1.00  1.00           O
ATOM    473  N   HIS C   4      -5.082  10.911   7.717  1.00  1.00           N
ATOM    474  CA  HIS C   4      -4.291   9.828   8.166  1.00  1.00           C
ATOM    475  ND1 HIS C   4      -3.165   8.555  11.038  1.00  1.00           N
ATOM    476  CG  HIS C   4      -4.030   8.128  10.057  1.00  1.00           C
ATOM    477  CB  HIS C   4      -4.959   9.042   9.310  1.00  1.00           C
ATOM    478  NE2 HIS C   4      -2.892   6.356  10.867  1.00  1.00           N
ATOM    479  CD2 HIS C   4      -3.851   6.782   9.963  1.00  1.00           C
ATOM    480  CE1 HIS C   4      -2.510   7.455  11.489  1.00  1.00           C
ATOM    481  C   HIS C   4      -4.128   8.917   7.019  1.00  1.00           C
ATOM    482  O   HIS C   4      -4.571   9.199   5.907  1.00  1.00           O
ATOM    483  N   GLN C   5      -3.458   7.789   7.267  1.00  1.00           N
ATOM    484  CA  GLN C   5      -3.188   6.946   6.163  1.00  1.00           C
ATOM    485  CB  GLN C   5      -2.044   7.452   5.312  1.00  1.00           C
ATOM    486  CG  GLN C   5      -0.753   7.251   6.089  1.00  1.00           C
ATOM    487  CD  GLN C   5      -0.666   8.197   7.277  1.00  1.00           C
ATOM    488  OE1 GLN C   5      -1.304   9.247   7.302  1.00  1.00           O
ATOM    489  NE2 GLN C   5       0.155   7.820   8.294  1.00  1.00           N
ATOM    490  C   GLN C   5      -2.642   5.717   6.738  1.00  1.00           C
ATOM    491  O   GLN C   5      -2.342   5.626   7.927  1.00  1.00           O
ATOM    492  N   LYS C   6      -2.527   4.721   5.870  1.00  1.00           N
ATOM    493  CA  LYS C   6      -1.892   3.529   6.266  1.00  1.00           C
ATOM    494  CB  LYS C   6      -2.701   2.694   7.274  1.00  1.00           C
ATOM    495  CG  LYS C   6      -1.999   1.400   7.697  1.00  1.00           C
ATOM    496  CD  LYS C   6      -2.734   0.624   8.791  1.00  1.00           C
ATOM    497  CE  LYS C   6      -2.636   1.253  10.180  1.00  1.00           C
ATOM    498  NZ  LYS C   6      -3.384   0.431  11.158  1.00  1.00           N
ATOM    499  C   LYS C   6      -1.845   2.738   5.025  1.00  1.00           C
ATOM    500  O   LYS C   6      -2.851   2.625   4.330  1.00  1.00           O
ATOM    501  N   LEU C   7      -0.670   2.193   4.700  1.00  1.00           N
ATOM    502  CA  LEU C   7      -0.581   1.418   3.510  1.00  1.00           C
ATOM    503  CB  LEU C   7       0.131   2.190   2.382  1.00  1.00           C
ATOM    504  CG  LEU C   7       0.416   1.406   1.083  1.00  1.00           C
ATOM    505  CD1 LEU C   7      -0.858   1.112   0.280  1.00  1.00           C
ATOM    506  CD2 LEU C   7       1.482   2.122   0.240  1.00  1.00           C
ATOM    507  C   LEU C   7       0.277   0.281   3.834  1.00  1.00           C
ATOM    508  O   LEU C   7       1.459   0.449   4.129  1.00  1.00           O
ATOM    509  N   VAL C   8      -0.291  -0.922   3.787  1.00  1.00           N
ATOM    510  CA  VAL C   8       0.610  -1.965   4.080  1.00  1.00           C
ATOM    511  CB  VAL C   8       0.270  -2.740   5.319  1.00  1.00           C
ATOM    512  CG1 VAL C   8       0.317  -1.780   6.519  1.00  1.00           C
ATOM    513  CG2 VAL C   8      -1.081  -3.445   5.112  1.00  1.00           C
ATOM    514  C   VAL C   8       0.594  -2.894   2.951  1.00  1.00           C
ATOM    515  O   VAL C   8      -0.455  -3.230   2.404  1.00  1.00           O
ATOM    516  N   PHE C   9       1.793  -3.315   2.553  1.00  1.00           N
ATOM    517  CA  PHE C   9       1.808  -4.230   1.482  1.00  1.00           C
ATOM    518  CB  PHE C   9       2.382  -3.642   0.182  1.00  1.00           C
ATOM    519  CG  PHE C   9       2.372  -4.716  -0.849  1.00  1.00           C
ATOM    520  CD1 PHE C   9       1.237  -4.973  -1.580  1.00  1.00           C
ATOM    521  CD2 PHE C   9       3.503  -5.465  -1.088  1.00  1.00           C
ATOM    522  CE1 PHE C   9       1.227  -5.963  -2.533  1.00  1.00           C
ATOM    523  CE2 PHE C   9       3.499  -6.457  -2.040  1.00  1.00           C
ATOM    524  CZ  PHE C   9       2.358  -6.708  -2.765  1.00  1.00           C
ATOM    525  C   PHE C   9       2.679  -5.342   1.861  1.00  1.00           C
ATOM    526  O   PHE C   9       3.766  -5.149   2.403  1.00  1.00           O
ATOM    527  N   PHE C  10       2.202  -6.560   1.599  1.00  1.00           N
ATOM    528  CA  PHE C  10       3.088  -7.609   1.914  1.00  1.00           C
ATOM    529  CB  PHE C  10       2.619  -8.434   3.126  1.00  1.00           C
ATOM    530  CG  PHE C  10       3.776  -9.217   3.642  1.00  1.00           C
ATOM    531  CD1 PHE C  10       4.667  -8.634   4.513  1.00  1.00           C
ATOM    532  CD2 PHE C  10       3.972 -10.525   3.268  1.00  1.00           C
ATOM    533  CE1 PHE C  10       5.741  -9.337   5.006  1.00  1.00           C
ATOM    534  CE2 PHE C  10       5.046 -11.227   3.761  1.00  1.00           C
ATOM    535  CZ  PHE C  10       5.933 -10.642   4.627  1.00  1.00           C
ATOM    536  C   PHE C  10       3.098  -8.507   0.724  1.00  1.00           C
ATOM    537  O   PHE C  10       2.103  -9.164   0.425  1.00  1.00           O
ATOM    538  N   ALA C  11       4.231  -8.543  -0.002  1.00  1.00           N
ATOM    539  CA  ALA C  11       4.351  -9.468  -1.087  1.00  1.00           C
ATOM    540  CB  ALA C  11       5.206  -8.952  -2.257  1.00  1.00           C
ATOM    541  C   ALA C  11       5.112 -10.594  -0.436  1.00  1.00           C
ATOM    542  O   ALA C  11       6.071 -10.329   0.289  1.00  1.00           O
ATOM    543  N   GLU C  12       4.732 -11.879  -0.633  1.00  1.00           N
ATOM    544  CA  GLU C  12       5.438 -12.836   0.181  1.00  1.00           C
ATOM    545  CB  GLU C  12       4.722 -13.104   1.520  1.00  1.00           C
ATOM    546  CG  GLU C  12       5.518 -13.950   2.520  1.00  1.00           C
ATOM    547  CD  GLU C  12       4.663 -14.143   3.764  1.00  1.00           C
ATOM    548  OE1 GLU C  12       3.491 -13.681   3.747  1.00  1.00           O
ATOM    549  OE2 GLU C  12       5.175 -14.737   4.750  1.00  1.00           O
ATOM    550  C   GLU C  12       5.616 -14.156  -0.468  1.00  1.00           C
ATOM    551  O   GLU C  12       4.955 -14.492  -1.449  1.00  1.00           O
ATOM    552  N   ASP C  13       6.567 -14.936   0.097  1.00  1.00           N
ATOM    553  CA  ASP C  13       6.813 -16.247  -0.400  1.00  1.00           C
ATOM    554  CB  ASP C  13       7.914 -16.316  -1.465  1.00  1.00           C
ATOM    555  CG  ASP C  13       7.516 -15.528  -2.693  1.00  1.00           C
ATOM    556  OD1 ASP C  13       6.366 -15.694  -3.183  1.00  1.00           O
ATOM    557  OD2 ASP C  13       8.388 -14.753  -3.163  1.00  1.00           O
ATOM    558  C   ASP C  13       7.362 -17.138   0.678  1.00  1.00           C
ATOM    559  O   ASP C  13       7.964 -16.674   1.645  1.00  1.00           O
ATOM    560  N   VAL C  14       7.145 -18.467   0.528  1.00  1.00           N
ATOM    561  CA  VAL C  14       7.791 -19.441   1.367  1.00  1.00           C
ATOM    562  CB  VAL C  14       6.955 -19.946   2.516  1.00  1.00           C
ATOM    563  CG1 VAL C  14       5.706 -20.678   1.997  1.00  1.00           C
ATOM    564  CG2 VAL C  14       7.852 -20.825   3.403  1.00  1.00           C
ATOM    565  C   VAL C  14       8.172 -20.594   0.498  1.00  1.00           C
ATOM    566  O   VAL C  14       7.314 -21.191  -0.154  1.00  1.00           O
ATOM    567  N   GLY C  15       9.481 -20.938   0.474  1.00  1.00           N
ATOM    568  CA  GLY C  15       9.937 -21.984  -0.397  1.00  1.00           C
ATOM    569  C   GLY C  15       9.508 -21.519  -1.732  1.00  1.00           C
ATOM    570  O   GLY C  15       9.033 -22.303  -2.553  1.00  1.00           O
ATOM    571  N   SER C  16       9.664 -20.207  -1.985  1.00  1.00           N
ATOM    572  CA  SER C  16       8.913 -19.783  -3.109  1.00  1.00           C
ATOM    573  CB  SER C  16       7.654 -18.993  -2.680  1.00  1.00           C
ATOM    574  OG  SER C  16       6.818 -18.683  -3.786  1.00  1.00           O
ATOM    575  C   SER C  16       9.633 -18.974  -4.111  1.00  1.00           C
ATOM    576  O   SER C  16      10.713 -18.429  -3.891  1.00  1.00           O
ATOM    577  N   ASN C  17       8.986 -18.950  -5.288  1.00  1.00           N
ATOM    578  CA  ASN C  17       9.337 -18.145  -6.399  1.00  1.00           C
ATOM    579  CB  ASN C  17       9.341 -18.901  -7.739  1.00  1.00           C
ATOM    580  CG  ASN C  17       9.910 -17.965  -8.796  1.00  1.00           C
ATOM    581  OD1 ASN C  17      10.261 -16.823  -8.506  1.00  1.00           O
ATOM    582  ND2 ASN C  17      10.000 -18.455 -10.061  1.00  1.00           N
ATOM    583  C   ASN C  17       8.241 -17.126  -6.465  1.00  1.00           C
ATOM    584  O   ASN C  17       7.076 -17.465  -6.268  1.00  1.00           O
ATOM    585  N   LYS C  18       8.567 -15.840  -6.710  1.00  1.00           N
ATOM    586  CA  LYS C  18       7.497 -14.880  -6.710  1.00  1.00           C
ATOM    587  CB  LYS C  18       7.570 -13.826  -5.598  1.00  1.00           C
ATOM    588  CG  LYS C  18       8.754 -12.869  -5.743  1.00  1.00           C
ATOM    589  CD  LYS C  18       8.640 -11.618  -4.867  1.00  1.00           C
ATOM    590  CE  LYS C  18       7.540 -10.654  -5.324  1.00  1.00           C
ATOM    591  NZ  LYS C  18       7.520  -9.454  -4.463  1.00  1.00           N
ATOM    592  C   LYS C  18       7.509 -14.097  -7.957  1.00  1.00           C
ATOM    593  O   LYS C  18       8.534 -13.905  -8.609  1.00  1.00           O
ATOM    594  N   GLY C  19       6.302 -13.643  -8.306  1.00  1.00           N
ATOM    595  CA  GLY C  19       6.102 -12.737  -9.376  1.00  1.00           C
ATOM    596  C   GLY C  19       4.992 -11.893  -8.866  1.00  1.00           C
ATOM    597  O   GLY C  19       3.822 -12.258  -8.971  1.00  1.00           O
ATOM    598  N   ALA C  20       5.339 -10.730  -8.291  1.00  1.00           N
ATOM    599  CA  ALA C  20       4.309  -9.949  -7.687  1.00  1.00           C
ATOM    600  CB  ALA C  20       4.476  -9.780  -6.167  1.00  1.00           C
ATOM    601  C   ALA C  20       4.328  -8.609  -8.277  1.00  1.00           C
ATOM    602  O   ALA C  20       5.373  -8.083  -8.657  1.00  1.00           O
ATOM    603  N   ILE C  21       3.133  -8.025  -8.387  1.00  1.00           N
ATOM    604  CA  ILE C  21       3.143  -6.757  -8.998  1.00  1.00           C
ATOM    605  CB  ILE C  21       2.644  -6.788 -10.415  1.00  1.00           C
ATOM    606  CG1 ILE C  21       3.526  -7.708 -11.276  1.00  1.00           C
ATOM    607  CG2 ILE C  21       2.554  -5.339 -10.923  1.00  1.00           C
ATOM    608  CD1 ILE C  21       2.904  -8.052 -12.628  1.00  1.00           C
ATOM    609  C   ILE C  21       2.251  -5.846  -8.276  1.00  1.00           C
ATOM    610  O   ILE C  21       1.191  -6.227  -7.780  1.00  1.00           O
ATOM    611  N   ILE C  22       2.693  -4.591  -8.183  1.00  1.00           N
ATOM    612  CA  ILE C  22       1.813  -3.672  -7.574  1.00  1.00           C
ATOM    613  CB  ILE C  22       2.184  -3.313  -6.164  1.00  1.00           C
ATOM    614  CG1 ILE C  22       2.193  -4.558  -5.259  1.00  1.00           C
ATOM    615  CG2 ILE C  22       1.210  -2.221  -5.689  1.00  1.00           C
ATOM    616  CD1 ILE C  22       3.332  -5.536  -5.551  1.00  1.00           C
ATOM    617  C   ILE C  22       1.851  -2.413  -8.356  1.00  1.00           C
ATOM    618  O   ILE C  22       2.909  -1.950  -8.780  1.00  1.00           O
ATOM    619  N   GLY C  23       0.663  -1.840  -8.584  1.00  1.00           N
ATOM    620  CA  GLY C  23       0.576  -0.554  -9.193  1.00  1.00           C
ATOM    621  C   GLY C  23      -0.350   0.164  -8.285  1.00  1.00           C
ATOM    622  O   GLY C  23      -1.556  -0.079  -8.302  1.00  1.00           O
ATOM    623  N   LEU C  24       0.185   1.080  -7.460  1.00  1.00           N
ATOM    624  CA  LEU C  24      -0.728   1.611  -6.502  1.00  1.00           C
ATOM    625  CB  LEU C  24      -0.595   1.012  -5.088  1.00  1.00           C
ATOM    626  CG  LEU C  24       0.750   1.291  -4.396  1.00  1.00           C
ATOM    627  CD1 LEU C  24       0.790   0.660  -2.996  1.00  1.00           C
ATOM    628  CD2 LEU C  24       1.935   0.847  -5.267  1.00  1.00           C
ATOM    629  C   LEU C  24      -0.632   3.071  -6.362  1.00  1.00           C
ATOM    630  O   LEU C  24       0.389   3.699  -6.639  1.00  1.00           O
ATOM    631  N   MET C  25      -1.770   3.628  -5.921  1.00  1.00           N
ATOM    632  CA  MET C  25      -1.892   5.011  -5.646  1.00  1.00           C
ATOM    633  CB  MET C  25      -2.884   5.720  -6.589  1.00  1.00           C
ATOM    634  CG  MET C  25      -3.056   7.220  -6.335  1.00  1.00           C
ATOM    635  SD  MET C  25      -4.063   7.622  -4.880  1.00  1.00           S
ATOM    636  CE  MET C  25      -4.038   9.412  -5.179  1.00  1.00           C
ATOM    637  C   MET C  25      -2.409   5.099  -4.265  1.00  1.00           C
ATOM    638  O   MET C  25      -3.228   4.287  -3.836  1.00  1.00           O
ATOM    639  N   VAL C  26      -1.915   6.087  -3.512  1.00  1.00           N
ATOM    640  CA  VAL C  26      -2.370   6.168  -2.171  1.00  1.00           C
ATOM    641  CB  VAL C  26      -1.276   5.911  -1.175  1.00  1.00           C
ATOM    642  CG1 VAL C  26      -1.851   6.044   0.246  1.00  1.00           C
ATOM    643  CG2 VAL C  26      -0.658   4.534  -1.477  1.00  1.00           C
ATOM    644  C   VAL C  26      -2.867   7.560  -1.958  1.00  1.00           C
ATOM    645  O   VAL C  26      -2.476   8.489  -2.662  1.00  1.00           O
ATOM    646  N   GLY C  27      -3.764   7.730  -0.968  1.00  1.00           N
ATOM    647  CA  GLY C  27      -4.373   8.998  -0.706  1.00  1.00           C
ATOM    648  C   GLY C  27      -3.799   9.590   0.514  1.00  1.00           C
ATOM    649  O   GLY C  27      -2.631   9.974   0.565  1.00  1.00           O
ATOM    650  N   GLY C  28      -4.646   9.673   1.546  1.00  1.00           N
ATOM    651  CA  GLY C  28      -4.256  10.444   2.667  1.00  1.00           C
ATOM    652  C   GLY C  28      -4.684  11.784   2.208  1.00  1.00           C
ATOM    653  O   GLY C  28      -4.298  12.826   2.737  1.00  1.00           O
ATOM    654  N   VAL C  29      -5.529  11.730   1.159  1.00  1.00           N
ATOM    655  CA  VAL C  29      -6.018  12.874   0.466  1.00  1.00           C
ATOM    656  CB  VAL C  29      -6.694  12.544  -0.834  1.00  1.00           C
ATOM    657  CG1 VAL C  29      -7.980  11.752  -0.544  1.00  1.00           C
ATOM    658  CG2 VAL C  29      -6.915  13.851  -1.620  1.00  1.00           C
ATOM    659  C   VAL C  29      -6.969  13.613   1.314  1.00  1.00           C
ATOM    660  O   VAL C  29      -7.796  13.012   1.999  1.00  1.00           O
ATOM    661  N   VAL C  30      -6.822  14.954   1.232  1.00  1.00           N
ATOM    662  CA  VAL C  30      -7.527  15.999   1.911  1.00  1.00           C
ATOM    663  CB  VAL C  30      -8.551  16.656   1.012  1.00  1.00           C
ATOM    664  CG1 VAL C  30      -9.255  17.809   1.753  1.00  1.00           C
ATOM    665  CG2 VAL C  30      -7.844  17.064  -0.292  1.00  1.00           C
ATOM    666  C   VAL C  30      -8.204  15.424   3.163  1.00  1.00           C
ATOM    667  O   VAL C  30      -9.423  15.641   3.395  1.00  1.00           O
ATOM    668  OXT VAL C  30      -7.484  14.700   3.898  1.00  1.00           O
TER     669      VAL C  30 
ATOM    670  N   GLU D   1      -4.568  20.812   7.172  1.00  1.00           N
ATOM    671  CA  GLU D   1      -3.743  20.954   8.394  1.00  1.00           C
ATOM    672  CB  GLU D   1      -4.632  20.911   9.646  1.00  1.00           C
ATOM    673  CG  GLU D   1      -5.510  22.151   9.817  1.00  1.00           C
ATOM    674  CD  GLU D   1      -6.331  21.953  11.081  1.00  1.00           C
ATOM    675  OE1 GLU D   1      -6.217  20.852  11.684  1.00  1.00           O
ATOM    676  OE2 GLU D   1      -7.081  22.892  11.461  1.00  1.00           O
ATOM    677  C   GLU D   1      -2.755  19.847   8.489  1.00  1.00           C
ATOM    678  O   GLU D   1      -1.928  19.656   7.599  1.00  1.00           O
ATOM    679  N   VAL D   2      -2.821  19.076   9.590  1.00  1.00           N
ATOM    680  CA  VAL D   2      -1.880  18.015   9.734  1.00  1.00           C
ATOM    681  CB  VAL D   2      -1.963  17.312  11.057  1.00  1.00           C
ATOM    682  CG1 VAL D   2      -0.988  16.125  11.037  1.00  1.00           C
ATOM    683  CG2 VAL D   2      -1.680  18.333  12.172  1.00  1.00           C
ATOM    684  C   VAL D   2      -2.173  17.024   8.679  1.00  1.00           C
ATOM    685  O   VAL D   2      -3.322  16.650   8.446  1.00  1.00           O
ATOM    686  N   HIS D   3      -1.113  16.586   7.993  1.00  1.00           N
ATOM    687  CA  HIS D   3      -1.322  15.618   6.977  1.00  1.00           C
ATOM    688  ND1 HIS D   3      -1.085  18.520   4.680  1.00  1.00           N
ATOM    689  CG  HIS D   3      -1.683  17.412   5.239  1.00  1.00           C
ATOM    690  CB  HIS D   3      -0.958  16.141   5.578  1.00  1.00           C
ATOM    691  NE2 HIS D   3      -3.228  19.034   4.968  1.00  1.00           N
ATOM    692  CD2 HIS D   3      -2.992  17.744   5.406  1.00  1.00           C
ATOM    693  CE1 HIS D   3      -2.054  19.459   4.539  1.00  1.00           C
ATOM    694  C   HIS D   3      -0.384  14.527   7.293  1.00  1.00           C
ATOM    695  O   HIS D   3       0.764  14.763   7.665  1.00  1.00           O
ATOM    696  N   HIS D   4      -0.860  13.288   7.171  1.00  1.00           N
ATOM    697  CA  HIS D   4       0.044  12.243   7.477  1.00  1.00           C
ATOM    698  ND1 HIS D   4      -0.631  13.034  10.634  1.00  1.00           N
ATOM    699  CG  HIS D   4       0.044  12.009  10.011  1.00  1.00           C
ATOM    700  CB  HIS D   4      -0.346  11.394   8.700  1.00  1.00           C
ATOM    701  NE2 HIS D   4       1.087  12.511  11.946  1.00  1.00           N
ATOM    702  CD2 HIS D   4       1.090  11.702  10.826  1.00  1.00           C
ATOM    703  CE1 HIS D   4       0.037  13.295  11.787  1.00  1.00           C
ATOM    704  C   HIS D   4       0.132  11.345   6.305  1.00  1.00           C
ATOM    705  O   HIS D   4      -0.623  11.466   5.340  1.00  1.00           O
ATOM    706  N   GLN D   5       1.107  10.427   6.364  1.00  1.00           N
ATOM    707  CA  GLN D   5       1.295   9.508   5.295  1.00  1.00           C
ATOM    708  CB  GLN D   5       2.226  10.072   4.209  1.00  1.00           C
ATOM    709  CG  GLN D   5       2.485   9.147   3.022  1.00  1.00           C
ATOM    710  CD  GLN D   5       3.460   9.874   2.105  1.00  1.00           C
ATOM    711  OE1 GLN D   5       3.513  11.103   2.089  1.00  1.00           O
ATOM    712  NE2 GLN D   5       4.261   9.096   1.328  1.00  1.00           N
ATOM    713  C   GLN D   5       1.976   8.332   5.856  1.00  1.00           C
ATOM    714  O   GLN D   5       2.589   8.389   6.919  1.00  1.00           O
ATOM    715  N   LYS D   6       1.864   7.216   5.138  1.00  1.00           N
ATOM    716  CA  LYS D   6       2.463   6.046   5.651  1.00  1.00           C
ATOM    717  CB  LYS D   6       1.693   5.422   6.828  1.00  1.00           C
ATOM    718  CG  LYS D   6       2.350   4.150   7.374  1.00  1.00           C
ATOM    719  CD  LYS D   6       1.803   3.707   8.732  1.00  1.00           C
ATOM    720  CE  LYS D   6       2.525   4.345   9.919  1.00  1.00           C
ATOM    721  NZ  LYS D   6       2.252   5.795   9.950  1.00  1.00           N
ATOM    722  C   LYS D   6       2.451   5.058   4.556  1.00  1.00           C
ATOM    723  O   LYS D   6       1.394   4.632   4.096  1.00  1.00           O
ATOM    724  N   LEU D   7       3.647   4.686   4.089  1.00  1.00           N
ATOM    725  CA  LEU D   7       3.684   3.680   3.088  1.00  1.00           C
ATOM    726  CB  LEU D   7       4.411   4.109   1.810  1.00  1.00           C
ATOM    727  CG  LEU D   7       3.773   5.300   1.082  1.00  1.00           C
ATOM    728  CD1 LEU D   7       4.580   5.646  -0.178  1.00  1.00           C
ATOM    729  CD2 LEU D   7       2.285   5.057   0.787  1.00  1.00           C
ATOM    730  C   LEU D   7       4.531   2.616   3.663  1.00  1.00           C
ATOM    731  O   LEU D   7       5.753   2.740   3.684  1.00  1.00           O
ATOM    732  N   VAL D   8       3.919   1.538   4.163  1.00  1.00           N
ATOM    733  CA  VAL D   8       4.807   0.536   4.640  1.00  1.00           C
ATOM    734  CB  VAL D   8       4.408  -0.127   5.933  1.00  1.00           C
ATOM    735  CG1 VAL D   8       3.155  -0.992   5.721  1.00  1.00           C
ATOM    736  CG2 VAL D   8       5.619  -0.919   6.452  1.00  1.00           C
ATOM    737  C   VAL D   8       4.855  -0.476   3.579  1.00  1.00           C
ATOM    738  O   VAL D   8       3.830  -0.922   3.066  1.00  1.00           O
ATOM    739  N   PHE D   9       6.072  -0.845   3.183  1.00  1.00           N
ATOM    740  CA  PHE D   9       6.079  -1.759   2.108  1.00  1.00           C
ATOM    741  CB  PHE D   9       6.665  -1.146   0.824  1.00  1.00           C
ATOM    742  CG  PHE D   9       6.474  -2.092  -0.311  1.00  1.00           C
ATOM    743  CD1 PHE D   9       5.294  -2.095  -1.018  1.00  1.00           C
ATOM    744  CD2 PHE D   9       7.472  -2.966  -0.675  1.00  1.00           C
ATOM    745  CE1 PHE D   9       5.108  -2.958  -2.071  1.00  1.00           C
ATOM    746  CE2 PHE D   9       7.293  -3.833  -1.728  1.00  1.00           C
ATOM    747  CZ  PHE D   9       6.109  -3.830  -2.425  1.00  1.00           C
ATOM    748  C   PHE D   9       6.933  -2.888   2.485  1.00  1.00           C
ATOM    749  O   PHE D   9       8.029  -2.723   3.016  1.00  1.00           O
ATOM    750  N   PHE D  10       6.417  -4.092   2.237  1.00  1.00           N
ATOM    751  CA  PHE D  10       7.257  -5.192   2.506  1.00  1.00           C
ATOM    752  CB  PHE D  10       6.735  -6.127   3.611  1.00  1.00           C
ATOM    753  CG  PHE D  10       6.767  -5.394   4.906  1.00  1.00           C
ATOM    754  CD1 PHE D  10       5.736  -4.555   5.259  1.00  1.00           C
ATOM    755  CD2 PHE D  10       7.826  -5.553   5.770  1.00  1.00           C
ATOM    756  CE1 PHE D  10       5.763  -3.878   6.455  1.00  1.00           C
ATOM    757  CE2 PHE D  10       7.858  -4.877   6.968  1.00  1.00           C
ATOM    758  CZ  PHE D  10       6.825  -4.039   7.312  1.00  1.00           C
ATOM    759  C   PHE D  10       7.276  -6.008   1.262  1.00  1.00           C
ATOM    760  O   PHE D  10       6.248  -6.520   0.824  1.00  1.00           O
ATOM    761  N   ALA D  11       8.456  -6.126   0.637  1.00  1.00           N
ATOM    762  CA  ALA D  11       8.576  -7.023  -0.469  1.00  1.00           C
ATOM    763  CB  ALA D  11       9.383  -6.452  -1.649  1.00  1.00           C
ATOM    764  C   ALA D  11       9.389  -8.132   0.143  1.00  1.00           C
ATOM    765  O   ALA D  11      10.424  -7.851   0.745  1.00  1.00           O
ATOM    766  N   GLU D  12       8.976  -9.420   0.052  1.00  1.00           N
ATOM    767  CA  GLU D  12       9.792 -10.330   0.814  1.00  1.00           C
ATOM    768  CB  GLU D  12       9.355 -10.441   2.285  1.00  1.00           C
ATOM    769  CG  GLU D  12      10.358 -11.188   3.166  1.00  1.00           C
ATOM    770  CD  GLU D  12       9.916 -11.041   4.615  1.00  1.00           C
ATOM    771  OE1 GLU D  12       9.637  -9.885   5.030  1.00  1.00           O
ATOM    772  OE2 GLU D  12       9.849 -12.080   5.326  1.00  1.00           O
ATOM    773  C   GLU D  12       9.843 -11.704   0.261  1.00  1.00           C
ATOM    774  O   GLU D  12       9.009 -12.109  -0.547  1.00  1.00           O
ATOM    775  N   ASP D  13      10.884 -12.451   0.693  1.00  1.00           N
ATOM    776  CA  ASP D  13      11.038 -13.785   0.211  1.00  1.00           C
ATOM    777  CB  ASP D  13      11.870 -13.889  -1.085  1.00  1.00           C
ATOM    778  CG  ASP D  13      11.136 -13.261  -2.265  1.00  1.00           C
ATOM    779  OD1 ASP D  13      10.907 -12.023  -2.242  1.00  1.00           O
ATOM    780  OD2 ASP D  13      10.824 -14.015  -3.226  1.00  1.00           O
ATOM    781  C   ASP D  13      11.768 -14.655   1.195  1.00  1.00           C
ATOM    782  O   ASP D  13      12.549 -14.177   2.016  1.00  1.00           O
ATOM    783  N   VAL D  14      11.492 -15.979   1.134  1.00  1.00           N
ATOM    784  CA  VAL D  14      12.220 -16.971   1.882  1.00  1.00           C
ATOM    785  CB  VAL D  14      11.465 -17.519   3.061  1.00  1.00           C
ATOM    786  CG1 VAL D  14      10.147 -18.146   2.578  1.00  1.00           C
ATOM    787  CG2 VAL D  14      12.384 -18.494   3.817  1.00  1.00           C
ATOM    788  C   VAL D  14      12.509 -18.086   0.927  1.00  1.00           C
ATOM    789  O   VAL D  14      11.591 -18.609   0.297  1.00  1.00           O
ATOM    790  N   GLY D  15      13.800 -18.468   0.785  1.00  1.00           N
ATOM    791  CA  GLY D  15      14.147 -19.517  -0.135  1.00  1.00           C
ATOM    792  C   GLY D  15      13.634 -19.077  -1.453  1.00  1.00           C
ATOM    793  O   GLY D  15      12.934 -19.825  -2.135  1.00  1.00           O
ATOM    794  N   SER D  16      13.961 -17.840  -1.863  1.00  1.00           N
ATOM    795  CA  SER D  16      13.203 -17.425  -2.990  1.00  1.00           C
ATOM    796  CB  SER D  16      12.090 -16.430  -2.615  1.00  1.00           C
ATOM    797  OG  SER D  16      11.148 -17.046  -1.749  1.00  1.00           O
ATOM    798  C   SER D  16      13.968 -16.787  -4.076  1.00  1.00           C
ATOM    799  O   SER D  16      15.184 -16.612  -4.044  1.00  1.00           O
ATOM    800  N   ASN D  17      13.183 -16.525  -5.132  1.00  1.00           N
ATOM    801  CA  ASN D  17      13.550 -15.749  -6.260  1.00  1.00           C
ATOM    802  CB  ASN D  17      13.443 -16.511  -7.590  1.00  1.00           C
ATOM    803  CG  ASN D  17      14.486 -17.621  -7.579  1.00  1.00           C
ATOM    804  OD1 ASN D  17      15.424 -17.605  -6.783  1.00  1.00           O
ATOM    805  ND2 ASN D  17      14.322 -18.613  -8.495  1.00  1.00           N
ATOM    806  C   ASN D  17      12.480 -14.703  -6.256  1.00  1.00           C
ATOM    807  O   ASN D  17      11.299 -15.035  -6.341  1.00  1.00           O
ATOM    808  N   LYS D  18      12.841 -13.412  -6.138  1.00  1.00           N
ATOM    809  CA  LYS D  18      11.780 -12.454  -6.018  1.00  1.00           C
ATOM    810  CB  LYS D  18      11.891 -11.568  -4.767  1.00  1.00           C
ATOM    811  CG  LYS D  18      13.120 -10.657  -4.779  1.00  1.00           C
ATOM    812  CD  LYS D  18      13.106  -9.598  -3.675  1.00  1.00           C
ATOM    813  CE  LYS D  18      12.061  -8.501  -3.880  1.00  1.00           C
ATOM    814  NZ  LYS D  18      12.078  -7.575  -2.723  1.00  1.00           N
ATOM    815  C   LYS D  18      11.774 -11.557  -7.189  1.00  1.00           C
ATOM    816  O   LYS D  18      12.813 -11.138  -7.696  1.00  1.00           O
ATOM    817  N   GLY D  19      10.553 -11.270  -7.652  1.00  1.00           N
ATOM    818  CA  GLY D  19      10.371 -10.323  -8.692  1.00  1.00           C
ATOM    819  C   GLY D  19       9.257  -9.471  -8.198  1.00  1.00           C
ATOM    820  O   GLY D  19       8.092  -9.865  -8.247  1.00  1.00           O
ATOM    821  N   ALA D  20       9.596  -8.267  -7.708  1.00  1.00           N
ATOM    822  CA  ALA D  20       8.580  -7.430  -7.159  1.00  1.00           C
ATOM    823  CB  ALA D  20       8.791  -7.115  -5.666  1.00  1.00           C
ATOM    824  C   ALA D  20       8.602  -6.144  -7.886  1.00  1.00           C
ATOM    825  O   ALA D  20       9.654  -5.618  -8.246  1.00  1.00           O
ATOM    826  N   ILE D  21       7.400  -5.612  -8.138  1.00  1.00           N
ATOM    827  CA  ILE D  21       7.355  -4.373  -8.821  1.00  1.00           C
ATOM    828  CB  ILE D  21       6.797  -4.489 -10.210  1.00  1.00           C
ATOM    829  CG1 ILE D  21       6.871  -3.137 -10.938  1.00  1.00           C
ATOM    830  CG2 ILE D  21       5.378  -5.074 -10.114  1.00  1.00           C
ATOM    831  CD1 ILE D  21       6.593  -3.236 -12.438  1.00  1.00           C
ATOM    832  C   ILE D  21       6.471  -3.457  -8.075  1.00  1.00           C
ATOM    833  O   ILE D  21       5.367  -3.822  -7.673  1.00  1.00           O
ATOM    834  N   ILE D  22       6.958  -2.231  -7.843  1.00  1.00           N
ATOM    835  CA  ILE D  22       6.083  -1.339  -7.174  1.00  1.00           C
ATOM    836  CB  ILE D  22       6.451  -1.125  -5.730  1.00  1.00           C
ATOM    837  CG1 ILE D  22       5.256  -0.533  -4.975  1.00  1.00           C
ATOM    838  CG2 ILE D  22       7.739  -0.288  -5.637  1.00  1.00           C
ATOM    839  CD1 ILE D  22       4.097  -1.514  -4.820  1.00  1.00           C
ATOM    840  C   ILE D  22       6.089  -0.042  -7.908  1.00  1.00           C
ATOM    841  O   ILE D  22       7.138   0.546  -8.172  1.00  1.00           O
ATOM    842  N   GLY D  23       4.889   0.412  -8.303  1.00  1.00           N
ATOM    843  CA  GLY D  23       4.752   1.703  -8.899  1.00  1.00           C
ATOM    844  C   GLY D  23       3.859   2.383  -7.923  1.00  1.00           C
ATOM    845  O   GLY D  23       2.651   2.159  -7.904  1.00  1.00           O
ATOM    846  N   LEU D  24       4.444   3.242  -7.076  1.00  1.00           N
ATOM    847  CA  LEU D  24       3.664   3.817  -6.028  1.00  1.00           C
ATOM    848  CB  LEU D  24       4.438   4.038  -4.718  1.00  1.00           C
ATOM    849  CG  LEU D  24       5.139   2.821  -4.096  1.00  1.00           C
ATOM    850  CD1 LEU D  24       4.134   1.794  -3.559  1.00  1.00           C
ATOM    851  CD2 LEU D  24       6.197   2.254  -5.055  1.00  1.00           C
ATOM    852  C   LEU D  24       3.345   5.227  -6.422  1.00  1.00           C
ATOM    853  O   LEU D  24       4.113   5.886  -7.123  1.00  1.00           O
ATOM    854  N   MET D  25       2.167   5.707  -5.987  1.00  1.00           N
ATOM    855  CA  MET D  25       1.773   7.085  -6.085  1.00  1.00           C
ATOM    856  CB  MET D  25       0.608   7.338  -7.059  1.00  1.00           C
ATOM    857  CG  MET D  25       0.995   7.140  -8.530  1.00  1.00           C
ATOM    858  SD  MET D  25       1.312   5.417  -9.018  1.00  1.00           S
ATOM    859  CE  MET D  25      -0.430   4.904  -8.974  1.00  1.00           C
ATOM    860  C   MET D  25       1.293   7.339  -4.708  1.00  1.00           C
ATOM    861  O   MET D  25       0.630   6.484  -4.124  1.00  1.00           O
ATOM    862  N   VAL D  26       1.619   8.497  -4.122  1.00  1.00           N
ATOM    863  CA  VAL D  26       1.269   8.563  -2.742  1.00  1.00           C
ATOM    864  CB  VAL D  26       2.455   8.173  -1.874  1.00  1.00           C
ATOM    865  CG1 VAL D  26       2.120   8.222  -0.373  1.00  1.00           C
ATOM    866  CG2 VAL D  26       2.942   6.791  -2.337  1.00  1.00           C
ATOM    867  C   VAL D  26       0.831   9.971  -2.431  1.00  1.00           C
ATOM    868  O   VAL D  26       0.903  10.849  -3.289  1.00  1.00           O
ATOM    869  N   GLY D  27       0.349  10.225  -1.189  1.00  1.00           N
ATOM    870  CA  GLY D  27      -0.158  11.521  -0.843  1.00  1.00           C
ATOM    871  C   GLY D  27       0.194  11.903   0.550  1.00  1.00           C
ATOM    872  O   GLY D  27       1.364  12.044   0.904  1.00  1.00           O
ATOM    873  N   GLY D  28      -0.846  12.069   1.386  1.00  1.00           N
ATOM    874  CA  GLY D  28      -0.643  12.709   2.644  1.00  1.00           C
ATOM    875  C   GLY D  28      -0.820  14.104   2.225  1.00  1.00           C
ATOM    876  O   GLY D  28      -0.460  15.070   2.895  1.00  1.00           O
ATOM    877  N   VAL D  29      -1.422  14.170   1.030  1.00  1.00           N
ATOM    878  CA  VAL D  29      -1.589  15.355   0.282  1.00  1.00           C
ATOM    879  CB  VAL D  29      -1.708  15.122  -1.198  1.00  1.00           C
ATOM    880  CG1 VAL D  29      -0.383  14.523  -1.701  1.00  1.00           C
ATOM    881  CG2 VAL D  29      -2.935  14.236  -1.469  1.00  1.00           C
ATOM    882  C   VAL D  29      -2.735  16.168   0.707  1.00  1.00           C
ATOM    883  O   VAL D  29      -3.723  15.677   1.249  1.00  1.00           O
ATOM    884  N   VAL D  30      -2.548  17.470   0.424  1.00  1.00           N
ATOM    885  CA  VAL D  30      -3.435  18.559   0.644  1.00  1.00           C
ATOM    886  CB  VAL D  30      -4.129  18.993  -0.614  1.00  1.00           C
ATOM    887  CG1 VAL D  30      -3.074  19.537  -1.593  1.00  1.00           C
ATOM    888  CG2 VAL D  30      -4.913  17.792  -1.171  1.00  1.00           C
ATOM    889  C   VAL D  30      -4.499  18.249   1.689  1.00  1.00           C
ATOM    890  O   VAL D  30      -5.706  18.429   1.373  1.00  1.00           O
ATOM    891  OXT VAL D  30      -4.122  17.831   2.816  1.00  1.00           O
TER     892      VAL D  30 
ATOM    893  N   GLU E   1      -0.859  22.250   7.091  1.00  1.00           N
ATOM    894  CA  GLU E   1       0.453  22.812   7.481  1.00  1.00           C
ATOM    895  CB  GLU E   1       0.298  23.665   8.753  1.00  1.00           C
ATOM    896  CG  GLU E   1      -0.304  22.931   9.950  1.00  1.00           C
ATOM    897  CD  GLU E   1      -0.386  23.926  11.097  1.00  1.00           C
ATOM    898  OE1 GLU E   1      -0.037  25.116  10.869  1.00  1.00           O
ATOM    899  OE2 GLU E   1      -0.800  23.514  12.213  1.00  1.00           O
ATOM    900  C   GLU E   1       1.464  21.733   7.688  1.00  1.00           C
ATOM    901  O   GLU E   1       2.373  21.567   6.876  1.00  1.00           O
ATOM    902  N   VAL E   2       1.325  20.948   8.775  1.00  1.00           N
ATOM    903  CA  VAL E   2       2.287  19.917   9.004  1.00  1.00           C
ATOM    904  CB  VAL E   2       2.238  19.335  10.386  1.00  1.00           C
ATOM    905  CG1 VAL E   2       2.564  20.455  11.387  1.00  1.00           C
ATOM    906  CG2 VAL E   2       0.867  18.674  10.601  1.00  1.00           C
ATOM    907  C   VAL E   2       2.021  18.821   8.044  1.00  1.00           C
ATOM    908  O   VAL E   2       0.886  18.380   7.864  1.00  1.00           O
ATOM    909  N   HIS E   3       3.094  18.376   7.380  1.00  1.00           N
ATOM    910  CA  HIS E   3       2.987  17.305   6.449  1.00  1.00           C
ATOM    911  ND1 HIS E   3       5.619  18.512   4.828  1.00  1.00           N
ATOM    912  CG  HIS E   3       4.271  18.794   4.866  1.00  1.00           C
ATOM    913  CB  HIS E   3       3.186  17.764   4.997  1.00  1.00           C
ATOM    914  NE2 HIS E   3       5.428  20.724   4.681  1.00  1.00           N
ATOM    915  CD2 HIS E   3       4.173  20.149   4.775  1.00  1.00           C
ATOM    916  CE1 HIS E   3       6.263  19.702   4.717  1.00  1.00           C
ATOM    917  C   HIS E   3       4.073  16.353   6.785  1.00  1.00           C
ATOM    918  O   HIS E   3       5.253  16.700   6.753  1.00  1.00           O
ATOM    919  N   HIS E   4       3.692  15.116   7.138  1.00  1.00           N
ATOM    920  CA  HIS E   4       4.694  14.154   7.456  1.00  1.00           C
ATOM    921  ND1 HIS E   4       3.507  15.307  10.310  1.00  1.00           N
ATOM    922  CG  HIS E   4       4.538  14.457   9.968  1.00  1.00           C
ATOM    923  CB  HIS E   4       4.481  13.487   8.826  1.00  1.00           C
ATOM    924  NE2 HIS E   4       5.154  15.691  11.755  1.00  1.00           N
ATOM    925  CD2 HIS E   4       5.534  14.705  10.862  1.00  1.00           C
ATOM    926  CE1 HIS E   4       3.930  16.021  11.383  1.00  1.00           C
ATOM    927  C   HIS E   4       4.569  13.095   6.428  1.00  1.00           C
ATOM    928  O   HIS E   4       3.504  12.507   6.248  1.00  1.00           O
ATOM    929  N   GLN E   5       5.665  12.837   5.704  1.00  1.00           N
ATOM    930  CA  GLN E   5       5.600  11.819   4.711  1.00  1.00           C
ATOM    931  CB  GLN E   5       6.396  12.164   3.444  1.00  1.00           C
ATOM    932  CG  GLN E   5       6.022  13.499   2.808  1.00  1.00           C
ATOM    933  CD  GLN E   5       6.957  13.714   1.627  1.00  1.00           C
ATOM    934  OE1 GLN E   5       7.564  12.769   1.123  1.00  1.00           O
ATOM    935  NE2 GLN E   5       7.082  14.988   1.170  1.00  1.00           N
ATOM    936  C   GLN E   5       6.340  10.677   5.297  1.00  1.00           C
ATOM    937  O   GLN E   5       7.473  10.832   5.751  1.00  1.00           O
ATOM    938  N   LYS E   6       5.720   9.493   5.326  1.00  1.00           N
ATOM    939  CA  LYS E   6       6.494   8.417   5.838  1.00  1.00           C
ATOM    940  CB  LYS E   6       5.931   7.799   7.131  1.00  1.00           C
ATOM    941  CG  LYS E   6       6.170   8.689   8.354  1.00  1.00           C
ATOM    942  CD  LYS E   6       5.422   8.264   9.620  1.00  1.00           C
ATOM    943  CE  LYS E   6       4.244   9.172   9.984  1.00  1.00           C
ATOM    944  NZ  LYS E   6       2.967   8.543   9.588  1.00  1.00           N
ATOM    945  C   LYS E   6       6.542   7.371   4.784  1.00  1.00           C
ATOM    946  O   LYS E   6       5.525   6.804   4.389  1.00  1.00           O
ATOM    947  N   LEU E   7       7.764   7.114   4.292  1.00  1.00           N
ATOM    948  CA  LEU E   7       7.976   6.136   3.275  1.00  1.00           C
ATOM    949  CB  LEU E   7       8.889   6.667   2.154  1.00  1.00           C
ATOM    950  CG  LEU E   7       8.390   7.930   1.416  1.00  1.00           C
ATOM    951  CD1 LEU E   7       8.184   9.123   2.364  1.00  1.00           C
ATOM    952  CD2 LEU E   7       9.357   8.300   0.280  1.00  1.00           C
ATOM    953  C   LEU E   7       8.780   5.083   3.960  1.00  1.00           C
ATOM    954  O   LEU E   7      10.000   5.201   4.055  1.00  1.00           O
ATOM    955  N   VAL E   8       8.127   4.027   4.472  1.00  1.00           N
ATOM    956  CA  VAL E   8       8.909   3.007   5.097  1.00  1.00           C
ATOM    957  CB  VAL E   8       8.244   2.399   6.300  1.00  1.00           C
ATOM    958  CG1 VAL E   8       9.108   1.233   6.813  1.00  1.00           C
ATOM    959  CG2 VAL E   8       8.014   3.508   7.339  1.00  1.00           C
ATOM    960  C   VAL E   8       9.025   1.951   4.073  1.00  1.00           C
ATOM    961  O   VAL E   8       8.022   1.406   3.617  1.00  1.00           O
ATOM    962  N   PHE E   9      10.260   1.642   3.659  1.00  1.00           N
ATOM    963  CA  PHE E   9      10.320   0.650   2.646  1.00  1.00           C
ATOM    964  CB  PHE E   9      10.915   1.139   1.315  1.00  1.00           C
ATOM    965  CG  PHE E   9       9.944   2.075   0.686  1.00  1.00           C
ATOM    966  CD1 PHE E   9       9.969   3.418   0.988  1.00  1.00           C
ATOM    967  CD2 PHE E   9       9.004   1.606  -0.205  1.00  1.00           C
ATOM    968  CE1 PHE E   9       9.068   4.277   0.402  1.00  1.00           C
ATOM    969  CE2 PHE E   9       8.102   2.462  -0.793  1.00  1.00           C
ATOM    970  CZ  PHE E   9       8.136   3.798  -0.488  1.00  1.00           C
ATOM    971  C   PHE E   9      11.174  -0.459   3.098  1.00  1.00           C
ATOM    972  O   PHE E   9      12.263  -0.262   3.636  1.00  1.00           O
ATOM    973  N   PHE E  10      10.659  -1.677   2.902  1.00  1.00           N
ATOM    974  CA  PHE E  10      11.477  -2.795   3.196  1.00  1.00           C
ATOM    975  CB  PHE E  10      10.916  -3.738   4.279  1.00  1.00           C
ATOM    976  CG  PHE E  10      10.956  -3.075   5.611  1.00  1.00           C
ATOM    977  CD1 PHE E  10       9.936  -2.244   6.014  1.00  1.00           C
ATOM    978  CD2 PHE E  10      12.011  -3.295   6.467  1.00  1.00           C
ATOM    979  CE1 PHE E  10       9.971  -1.636   7.246  1.00  1.00           C
ATOM    980  CE2 PHE E  10      12.050  -2.688   7.701  1.00  1.00           C
ATOM    981  CZ  PHE E  10      11.029  -1.856   8.094  1.00  1.00           C
ATOM    982  C   PHE E  10      11.527  -3.616   1.949  1.00  1.00           C
ATOM    983  O   PHE E  10      10.522  -4.193   1.536  1.00  1.00           O
ATOM    984  N   ALA E  11      12.700  -3.677   1.300  1.00  1.00           N
ATOM    985  CA  ALA E  11      12.829  -4.573   0.192  1.00  1.00           C
ATOM    986  CB  ALA E  11      13.622  -3.994  -0.992  1.00  1.00           C
ATOM    987  C   ALA E  11      13.647  -5.669   0.800  1.00  1.00           C
ATOM    988  O   ALA E  11      14.684  -5.384   1.398  1.00  1.00           O
ATOM    989  N   GLU E  12      13.232  -6.950   0.704  1.00  1.00           N
ATOM    990  CA  GLU E  12      14.038  -7.860   1.466  1.00  1.00           C
ATOM    991  CB  GLU E  12      13.514  -8.076   2.895  1.00  1.00           C
ATOM    992  CG  GLU E  12      14.544  -8.731   3.818  1.00  1.00           C
ATOM    993  CD  GLU E  12      14.113  -8.483   5.256  1.00  1.00           C
ATOM    994  OE1 GLU E  12      13.830  -7.302   5.591  1.00  1.00           O
ATOM    995  OE2 GLU E  12      14.062  -9.470   6.038  1.00  1.00           O
ATOM    996  C   GLU E  12      14.212  -9.179   0.814  1.00  1.00           C
ATOM    997  O   GLU E  12      13.511  -9.533  -0.133  1.00  1.00           O
ATOM    998  N   ASP E  13      15.213  -9.928   1.322  1.00  1.00           N
ATOM    999  CA  ASP E  13      15.527 -11.198   0.754  1.00  1.00           C
ATOM   1000  CB  ASP E  13      16.621 -11.096  -0.321  1.00  1.00           C
ATOM   1001  CG  ASP E  13      16.055 -10.354  -1.518  1.00  1.00           C
ATOM   1002  OD1 ASP E  13      14.921 -10.701  -1.940  1.00  1.00           O
ATOM   1003  OD2 ASP E  13      16.741  -9.424  -2.018  1.00  1.00           O
ATOM   1004  C   ASP E  13      16.092 -12.119   1.793  1.00  1.00           C
ATOM   1005  O   ASP E  13      16.767 -11.684   2.725  1.00  1.00           O
ATOM   1006  N   VAL E  14      15.794 -13.431   1.663  1.00  1.00           N
ATOM   1007  CA  VAL E  14      16.404 -14.429   2.500  1.00  1.00           C
ATOM   1008  CB  VAL E  14      15.473 -15.019   3.516  1.00  1.00           C
ATOM   1009  CG1 VAL E  14      16.220 -16.136   4.263  1.00  1.00           C
ATOM   1010  CG2 VAL E  14      14.959 -13.893   4.428  1.00  1.00           C
ATOM   1011  C   VAL E  14      16.806 -15.540   1.591  1.00  1.00           C
ATOM   1012  O   VAL E  14      15.951 -16.186   0.985  1.00  1.00           O
ATOM   1013  N   GLY E  15      18.124 -15.789   1.468  1.00  1.00           N
ATOM   1014  CA  GLY E  15      18.570 -16.860   0.626  1.00  1.00           C
ATOM   1015  C   GLY E  15      18.043 -16.595  -0.735  1.00  1.00           C
ATOM   1016  O   GLY E  15      17.582 -17.513  -1.413  1.00  1.00           O
ATOM   1017  N   SER E  16      18.091 -15.332  -1.192  1.00  1.00           N
ATOM   1018  CA  SER E  16      17.416 -15.165  -2.434  1.00  1.00           C
ATOM   1019  CB  SER E  16      15.960 -14.706  -2.251  1.00  1.00           C
ATOM   1020  OG  SER E  16      15.914 -13.390  -1.723  1.00  1.00           O
ATOM   1021  C   SER E  16      18.058 -14.167  -3.317  1.00  1.00           C
ATOM   1022  O   SER E  16      19.030 -13.499  -2.967  1.00  1.00           O
ATOM   1023  N   ASN E  17      17.491 -14.097  -4.535  1.00  1.00           N
ATOM   1024  CA  ASN E  17      17.893 -13.155  -5.523  1.00  1.00           C
ATOM   1025  CB  ASN E  17      18.104 -13.767  -6.917  1.00  1.00           C
ATOM   1026  CG  ASN E  17      19.312 -14.691  -6.846  1.00  1.00           C
ATOM   1027  OD1 ASN E  17      20.268 -14.431  -6.117  1.00  1.00           O
ATOM   1028  ND2 ASN E  17      19.272 -15.803  -7.627  1.00  1.00           N
ATOM   1029  C   ASN E  17      16.765 -12.187  -5.630  1.00  1.00           C
ATOM   1030  O   ASN E  17      15.601 -12.578  -5.557  1.00  1.00           O
ATOM   1031  N   LYS E  18      17.066 -10.883  -5.782  1.00  1.00           N
ATOM   1032  CA  LYS E  18      15.960  -9.979  -5.825  1.00  1.00           C
ATOM   1033  CB  LYS E  18      15.858  -9.059  -4.594  1.00  1.00           C
ATOM   1034  CG  LYS E  18      17.049  -8.116  -4.410  1.00  1.00           C
ATOM   1035  CD  LYS E  18      18.374  -8.838  -4.150  1.00  1.00           C
ATOM   1036  CE  LYS E  18      19.553  -7.891  -3.913  1.00  1.00           C
ATOM   1037  NZ  LYS E  18      20.775  -8.669  -3.608  1.00  1.00           N
ATOM   1038  C   LYS E  18      16.033  -9.112  -7.023  1.00  1.00           C
ATOM   1039  O   LYS E  18      17.104  -8.728  -7.491  1.00  1.00           O
ATOM   1040  N   GLY E  19      14.839  -8.813  -7.556  1.00  1.00           N
ATOM   1041  CA  GLY E  19      14.685  -7.885  -8.622  1.00  1.00           C
ATOM   1042  C   GLY E  19      13.523  -7.071  -8.185  1.00  1.00           C
ATOM   1043  O   GLY E  19      12.372  -7.471  -8.354  1.00  1.00           O
ATOM   1044  N   ALA E  20      13.795  -5.890  -7.606  1.00  1.00           N
ATOM   1045  CA  ALA E  20      12.696  -5.139  -7.097  1.00  1.00           C
ATOM   1046  CB  ALA E  20      12.681  -5.035  -5.561  1.00  1.00           C
ATOM   1047  C   ALA E  20      12.770  -3.769  -7.628  1.00  1.00           C
ATOM   1048  O   ALA E  20      13.850  -3.224  -7.851  1.00  1.00           O
ATOM   1049  N   ILE E  21      11.592  -3.183  -7.881  1.00  1.00           N
ATOM   1050  CA  ILE E  21      11.662  -1.855  -8.368  1.00  1.00           C
ATOM   1051  CB  ILE E  21      11.332  -1.723  -9.829  1.00  1.00           C
ATOM   1052  CG1 ILE E  21       9.875  -2.123 -10.111  1.00  1.00           C
ATOM   1053  CG2 ILE E  21      12.364  -2.556 -10.609  1.00  1.00           C
ATOM   1054  CD1 ILE E  21       9.409  -1.750 -11.518  1.00  1.00           C
ATOM   1055  C   ILE E  21      10.726  -1.000  -7.611  1.00  1.00           C
ATOM   1056  O   ILE E  21       9.559  -1.337  -7.420  1.00  1.00           O
ATOM   1057  N   ILE E  22      11.246   0.139  -7.132  1.00  1.00           N
ATOM   1058  CA  ILE E  22      10.381   1.048  -6.467  1.00  1.00           C
ATOM   1059  CB  ILE E  22      10.737   1.270  -5.026  1.00  1.00           C
ATOM   1060  CG1 ILE E  22      10.605  -0.039  -4.230  1.00  1.00           C
ATOM   1061  CG2 ILE E  22       9.841   2.400  -4.496  1.00  1.00           C
ATOM   1062  CD1 ILE E  22      11.634  -1.100  -4.621  1.00  1.00           C
ATOM   1063  C   ILE E  22      10.519   2.352  -7.156  1.00  1.00           C
ATOM   1064  O   ILE E  22      11.580   2.975  -7.141  1.00  1.00           O
ATOM   1065  N   GLY E  23       9.431   2.791  -7.801  1.00  1.00           N
ATOM   1066  CA  GLY E  23       9.457   4.091  -8.378  1.00  1.00           C
ATOM   1067  C   GLY E  23       8.423   4.800  -7.595  1.00  1.00           C
ATOM   1068  O   GLY E  23       7.351   5.139  -8.092  1.00  1.00           O
ATOM   1069  N   LEU E  24       8.753   5.027  -6.315  1.00  1.00           N
ATOM   1070  CA  LEU E  24       7.823   5.641  -5.436  1.00  1.00           C
ATOM   1071  CB  LEU E  24       8.253   5.576  -3.959  1.00  1.00           C
ATOM   1072  CG  LEU E  24       7.362   6.397  -3.008  1.00  1.00           C
ATOM   1073  CD1 LEU E  24       5.928   5.862  -2.955  1.00  1.00           C
ATOM   1074  CD2 LEU E  24       7.999   6.513  -1.621  1.00  1.00           C
ATOM   1075  C   LEU E  24       7.713   7.084  -5.805  1.00  1.00           C
ATOM   1076  O   LEU E  24       8.714   7.774  -5.990  1.00  1.00           O
ATOM   1077  N   MET E  25       6.465   7.568  -5.948  1.00  1.00           N
ATOM   1078  CA  MET E  25       6.224   8.962  -6.169  1.00  1.00           C
ATOM   1079  CB  MET E  25       5.367   9.277  -7.404  1.00  1.00           C
ATOM   1080  CG  MET E  25       6.127   9.063  -8.716  1.00  1.00           C
ATOM   1081  SD  MET E  25       5.175   9.422 -10.223  1.00  1.00           S
ATOM   1082  CE  MET E  25       4.320   7.821 -10.226  1.00  1.00           C
ATOM   1083  C   MET E  25       5.499   9.379  -4.956  1.00  1.00           C
ATOM   1084  O   MET E  25       4.740   8.592  -4.389  1.00  1.00           O
ATOM   1085  N   VAL E  26       5.714  10.618  -4.491  1.00  1.00           N
ATOM   1086  CA  VAL E  26       5.087  10.813  -3.234  1.00  1.00           C
ATOM   1087  CB  VAL E  26       6.003  10.554  -2.074  1.00  1.00           C
ATOM   1088  CG1 VAL E  26       6.433   9.077  -2.110  1.00  1.00           C
ATOM   1089  CG2 VAL E  26       7.173  11.552  -2.132  1.00  1.00           C
ATOM   1090  C   VAL E  26       4.554  12.182  -3.056  1.00  1.00           C
ATOM   1091  O   VAL E  26       4.786  13.096  -3.845  1.00  1.00           O
ATOM   1092  N   GLY E  27       3.779  12.305  -1.964  1.00  1.00           N
ATOM   1093  CA  GLY E  27       3.130  13.506  -1.563  1.00  1.00           C
ATOM   1094  C   GLY E  27       3.769  14.009  -0.324  1.00  1.00           C
ATOM   1095  O   GLY E  27       4.964  14.303  -0.295  1.00  1.00           O
ATOM   1096  N   GLY E  28       2.962  14.115   0.748  1.00  1.00           N
ATOM   1097  CA  GLY E  28       3.484  14.707   1.933  1.00  1.00           C
ATOM   1098  C   GLY E  28       3.565  16.139   1.571  1.00  1.00           C
ATOM   1099  O   GLY E  28       4.528  16.831   1.898  1.00  1.00           O
ATOM   1100  N   VAL E  29       2.524  16.618   0.862  1.00  1.00           N
ATOM   1101  CA  VAL E  29       2.676  17.918   0.311  1.00  1.00           C
ATOM   1102  CB  VAL E  29       2.812  17.903  -1.184  1.00  1.00           C
ATOM   1103  CG1 VAL E  29       4.086  17.122  -1.550  1.00  1.00           C
ATOM   1104  CG2 VAL E  29       1.523  17.321  -1.790  1.00  1.00           C
ATOM   1105  C   VAL E  29       1.567  18.864   0.621  1.00  1.00           C
ATOM   1106  O   VAL E  29       0.500  18.499   1.108  1.00  1.00           O
ATOM   1107  N   VAL E  30       1.869  20.151   0.333  1.00  1.00           N
ATOM   1108  CA  VAL E  30       0.990  21.271   0.486  1.00  1.00           C
ATOM   1109  CB  VAL E  30       1.713  22.523   0.882  1.00  1.00           C
ATOM   1110  CG1 VAL E  30       0.701  23.677   0.940  1.00  1.00           C
ATOM   1111  CG2 VAL E  30       2.444  22.263   2.211  1.00  1.00           C
ATOM   1112  C   VAL E  30       0.356  21.511  -0.879  1.00  1.00           C
ATOM   1113  O   VAL E  30       1.120  21.608  -1.876  1.00  1.00           O
ATOM   1114  OXT VAL E  30      -0.899  21.597  -0.944  1.00  1.00           O
TER    1115      VAL E  30 
END
