# Supplementary material for: Integrative modeling of diverse protein-peptide systems using CABS-dock
Source: PLoS Comput Biol. 2023 Jul 5;19(7):e1011275. doi: 10.1371/journal.pcbi.1011275 (PMC10351741; doi:10.1371/journal.pcbi.1011275)
Supplement: S1 File — Files in pdb format containing atomic coordinates of the structures obtained in this study: the highest-scored amyloid models and 10 examples of the docked peptide for each enzyme-substrate complex. (ZIP) [file pcbi.1011275.s006.zip › protofilament_6ti5 _models/6ti5_best_pca.pdb]

EXPDTA    THEORETICAL MODEL, MODELLER 10.4 2023/04/05 17:18:11
ATOM      1  N   GLU A   1     -20.076  11.700  -4.620  1.00  1.00           N
ATOM      2  CA  GLU A   1     -20.266  12.267  -5.975  1.00  1.00           C
ATOM      3  CB  GLU A   1     -19.895  13.762  -5.996  1.00  1.00           C
ATOM      4  CG  GLU A   1     -20.887  14.657  -5.249  1.00  1.00           C
ATOM      5  CD  GLU A   1     -22.205  14.616  -6.015  1.00  1.00           C
ATOM      6  OE1 GLU A   1     -22.750  13.491  -6.170  1.00  1.00           O
ATOM      7  OE2 GLU A   1     -22.678  15.694  -6.459  1.00  1.00           O
ATOM      8  C   GLU A   1     -19.374  11.548  -6.923  1.00  1.00           C
ATOM      9  O   GLU A   1     -19.533  10.350  -7.147  1.00  1.00           O
ATOM     10  N   VAL A   2     -18.408  12.269  -7.522  1.00  1.00           N
ATOM     11  CA  VAL A   2     -17.514  11.574  -8.392  1.00  1.00           C
ATOM     12  CB  VAL A   2     -16.693  12.460  -9.282  1.00  1.00           C
ATOM     13  CG1 VAL A   2     -15.980  13.503  -8.408  1.00  1.00           C
ATOM     14  CG2 VAL A   2     -15.730  11.568 -10.093  1.00  1.00           C
ATOM     15  C   VAL A   2     -16.597  10.780  -7.523  1.00  1.00           C
ATOM     16  O   VAL A   2     -16.057  11.302  -6.554  1.00  1.00           O
ATOM     17  N   HIS A   3     -16.429   9.480  -7.844  1.00  1.00           N
ATOM     18  CA  HIS A   3     -15.569   8.600  -7.099  1.00  1.00           C
ATOM     19  ND1 HIS A   3     -17.350   7.516  -4.454  1.00  1.00           N
ATOM     20  CG  HIS A   3     -17.429   7.503  -5.826  1.00  1.00           C
ATOM     21  CB  HIS A   3     -16.252   7.280  -6.720  1.00  1.00           C
ATOM     22  NE2 HIS A   3     -19.469   7.937  -4.974  1.00  1.00           N
ATOM     23  CD2 HIS A   3     -18.731   7.761  -6.129  1.00  1.00           C
ATOM     24  CE1 HIS A   3     -18.597   7.780  -3.993  1.00  1.00           C
ATOM     25  C   HIS A   3     -14.455   8.243  -8.034  1.00  1.00           C
ATOM     26  O   HIS A   3     -14.694   7.674  -9.098  1.00  1.00           O
ATOM     27  N   HIS A   4     -13.205   8.586  -7.668  1.00  1.00           N
ATOM     28  CA  HIS A   4     -12.090   8.262  -8.511  1.00  1.00           C
ATOM     29  ND1 HIS A   4     -10.031   8.942 -11.031  1.00  1.00           N
ATOM     30  CG  HIS A   4      -9.984   9.125  -9.666  1.00  1.00           C
ATOM     31  CB  HIS A   4     -11.165   9.462  -8.798  1.00  1.00           C
ATOM     32  NE2 HIS A   4      -7.914   8.640 -10.419  1.00  1.00           N
ATOM     33  CD2 HIS A   4      -8.685   8.937  -9.311  1.00  1.00           C
ATOM     34  CE1 HIS A   4      -8.765   8.653 -11.430  1.00  1.00           C
ATOM     35  C   HIS A   4     -11.283   7.223  -7.801  1.00  1.00           C
ATOM     36  O   HIS A   4     -10.706   7.485  -6.746  1.00  1.00           O
ATOM     37  N   GLN A   5     -11.241   6.002  -8.371  1.00  1.00           N
ATOM     38  CA  GLN A   5     -10.479   4.927  -7.804  1.00  1.00           C
ATOM     39  CB  GLN A   5     -11.322   3.658  -7.547  1.00  1.00           C
ATOM     40  CG  GLN A   5     -11.934   3.025  -8.798  1.00  1.00           C
ATOM     41  CD  GLN A   5     -11.114   1.806  -9.192  1.00  1.00           C
ATOM     42  OE1 GLN A   5     -10.750   0.985  -8.350  1.00  1.00           O
ATOM     43  NE2 GLN A   5     -10.825   1.674 -10.513  1.00  1.00           N
ATOM     44  C   GLN A   5      -9.395   4.631  -8.765  1.00  1.00           C
ATOM     45  O   GLN A   5      -9.586   4.683  -9.978  1.00  1.00           O
ATOM     46  N   LYS A   6      -8.196   4.362  -8.230  1.00  1.00           N
ATOM     47  CA  LYS A   6      -7.113   4.098  -9.114  1.00  1.00           C
ATOM     48  CB  LYS A   6      -6.099   5.248  -9.213  1.00  1.00           C
ATOM     49  CG  LYS A   6      -4.946   4.950 -10.172  1.00  1.00           C
ATOM     50  CD  LYS A   6      -5.345   4.974 -11.648  1.00  1.00           C
ATOM     51  CE  LYS A   6      -6.175   3.767 -12.089  1.00  1.00           C
ATOM     52  NZ  LYS A   6      -6.488   3.873 -13.532  1.00  1.00           N
ATOM     53  C   LYS A   6      -6.349   2.917  -8.612  1.00  1.00           C
ATOM     54  O   LYS A   6      -6.246   2.684  -7.409  1.00  1.00           O
ATOM     55  N   LEU A   7      -5.810   2.118  -9.553  1.00  1.00           N
ATOM     56  CA  LEU A   7      -4.991   0.999  -9.197  1.00  1.00           C
ATOM     57  CB  LEU A   7      -5.690  -0.353  -9.466  1.00  1.00           C
ATOM     58  CG  LEU A   7      -4.902  -1.654  -9.176  1.00  1.00           C
ATOM     59  CD1 LEU A   7      -5.841  -2.864  -9.291  1.00  1.00           C
ATOM     60  CD2 LEU A   7      -3.687  -1.845 -10.104  1.00  1.00           C
ATOM     61  C   LEU A   7      -3.773   1.084 -10.060  1.00  1.00           C
ATOM     62  O   LEU A   7      -3.849   0.906 -11.277  1.00  1.00           O
ATOM     63  N   VAL A   8      -2.608   1.363  -9.450  1.00  1.00           N
ATOM     64  CA  VAL A   8      -1.401   1.414 -10.218  1.00  1.00           C
ATOM     65  CB  VAL A   8      -0.591   2.635  -9.925  1.00  1.00           C
ATOM     66  CG1 VAL A   8       0.714   2.577 -10.735  1.00  1.00           C
ATOM     67  CG2 VAL A   8      -1.468   3.864 -10.213  1.00  1.00           C
ATOM     68  C   VAL A   8      -0.608   0.229  -9.768  1.00  1.00           C
ATOM     69  O   VAL A   8      -0.222   0.137  -8.603  1.00  1.00           O
ATOM     70  N   PHE A   9      -0.336  -0.722 -10.683  1.00  1.00           N
ATOM     71  CA  PHE A   9       0.350  -1.891 -10.222  1.00  1.00           C
ATOM     72  CB  PHE A   9      -0.559  -3.127 -10.145  1.00  1.00           C
ATOM     73  CG  PHE A   9       0.335  -4.297  -9.941  1.00  1.00           C
ATOM     74  CD1 PHE A   9       0.903  -4.565  -8.716  1.00  1.00           C
ATOM     75  CD2 PHE A   9       0.590  -5.127 -10.999  1.00  1.00           C
ATOM     76  CE1 PHE A   9       1.727  -5.655  -8.567  1.00  1.00           C
ATOM     77  CE2 PHE A   9       1.413  -6.220 -10.856  1.00  1.00           C
ATOM     78  CZ  PHE A   9       1.979  -6.484  -9.634  1.00  1.00           C
ATOM     79  C   PHE A   9       1.519  -2.199 -11.076  1.00  1.00           C
ATOM     80  O   PHE A   9       1.485  -2.095 -12.302  1.00  1.00           O
ATOM     81  N   PHE A  10       2.616  -2.571 -10.397  1.00  1.00           N
ATOM     82  CA  PHE A  10       3.787  -2.955 -11.099  1.00  1.00           C
ATOM     83  CB  PHE A  10       4.910  -1.898 -11.076  1.00  1.00           C
ATOM     84  CG  PHE A  10       4.479  -0.646 -11.774  1.00  1.00           C
ATOM     85  CD1 PHE A  10       3.766   0.317 -11.100  1.00  1.00           C
ATOM     86  CD2 PHE A  10       4.796  -0.420 -13.096  1.00  1.00           C
ATOM     87  CE1 PHE A  10       3.376   1.480 -11.723  1.00  1.00           C
ATOM     88  CE2 PHE A  10       4.408   0.745 -13.726  1.00  1.00           C
ATOM     89  CZ  PHE A  10       3.689   1.693 -13.042  1.00  1.00           C
ATOM     90  C   PHE A  10       4.342  -4.163 -10.427  1.00  1.00           C
ATOM     91  O   PHE A  10       4.532  -4.190  -9.212  1.00  1.00           O
ATOM     92  N   ALA A  11       4.589  -5.216 -11.222  1.00  1.00           N
ATOM     93  CA  ALA A  11       5.267  -6.383 -10.743  1.00  1.00           C
ATOM     94  CB  ALA A  11       4.440  -7.675 -10.865  1.00  1.00           C
ATOM     95  C   ALA A  11       6.402  -6.487 -11.729  1.00  1.00           C
ATOM     96  O   ALA A  11       6.183  -6.326 -12.928  1.00  1.00           O
ATOM     97  N   GLU A  12       7.653  -6.716 -11.285  1.00  1.00           N
ATOM     98  CA  GLU A  12       8.679  -6.751 -12.294  1.00  1.00           C
ATOM     99  CB  GLU A  12       9.399  -5.405 -12.515  1.00  1.00           C
ATOM    100  CG  GLU A  12       8.601  -4.389 -13.339  1.00  1.00           C
ATOM    101  CD  GLU A  12       8.723  -4.779 -14.808  1.00  1.00           C
ATOM    102  OE1 GLU A  12       8.322  -5.923 -15.156  1.00  1.00           O
ATOM    103  OE2 GLU A  12       9.225  -3.939 -15.602  1.00  1.00           O
ATOM    104  C   GLU A  12       9.747  -7.743 -11.945  1.00  1.00           C
ATOM    105  O   GLU A  12      10.227  -7.783 -10.813  1.00  1.00           O
ATOM    106  N   ASP A  13      10.150  -8.573 -12.937  1.00  1.00           N
ATOM    107  CA  ASP A  13      11.230  -9.502 -12.748  1.00  1.00           C
ATOM    108  CB  ASP A  13      10.884 -10.978 -13.035  1.00  1.00           C
ATOM    109  CG  ASP A  13      10.539 -11.150 -14.505  1.00  1.00           C
ATOM    110  OD1 ASP A  13       9.415 -10.754 -14.917  1.00  1.00           O
ATOM    111  OD2 ASP A  13      11.414 -11.678 -15.242  1.00  1.00           O
ATOM    112  C   ASP A  13      12.339  -9.102 -13.677  1.00  1.00           C
ATOM    113  O   ASP A  13      12.134  -8.955 -14.882  1.00  1.00           O
ATOM    114  N   VAL A  14      13.550  -8.873 -13.131  1.00  1.00           N
ATOM    115  CA  VAL A  14      14.638  -8.511 -13.991  1.00  1.00           C
ATOM    116  CB  VAL A  14      15.326  -7.246 -13.563  1.00  1.00           C
ATOM    117  CG1 VAL A  14      16.515  -6.966 -14.499  1.00  1.00           C
ATOM    118  CG2 VAL A  14      14.286  -6.114 -13.533  1.00  1.00           C
ATOM    119  C   VAL A  14      15.658  -9.599 -13.919  1.00  1.00           C
ATOM    120  O   VAL A  14      16.371  -9.722 -12.926  1.00  1.00           O
ATOM    121  N   GLY A  15      15.761 -10.408 -14.992  1.00  1.00           N
ATOM    122  CA  GLY A  15      16.779 -11.412 -15.062  1.00  1.00           C
ATOM    123  C   GLY A  15      16.556 -12.503 -14.075  1.00  1.00           C
ATOM    124  O   GLY A  15      17.484 -12.888 -13.363  1.00  1.00           O
ATOM    125  N   SER A  16      15.333 -13.053 -13.978  1.00  1.00           N
ATOM    126  CA  SER A  16      15.274 -14.070 -12.978  1.00  1.00           C
ATOM    127  CB  SER A  16      15.176 -13.467 -11.571  1.00  1.00           C
ATOM    128  OG  SER A  16      13.985 -12.701 -11.476  1.00  1.00           O
ATOM    129  C   SER A  16      14.095 -14.966 -13.155  1.00  1.00           C
ATOM    130  O   SER A  16      13.184 -14.685 -13.930  1.00  1.00           O
ATOM    131  N   ASN A  17      14.106 -16.104 -12.428  1.00  1.00           N
ATOM    132  CA  ASN A  17      12.985 -16.990 -12.460  1.00  1.00           C
ATOM    133  CB  ASN A  17      13.213 -18.359 -11.796  1.00  1.00           C
ATOM    134  CG  ASN A  17      13.922 -19.256 -12.794  1.00  1.00           C
ATOM    135  OD1 ASN A  17      13.599 -19.250 -13.981  1.00  1.00           O
ATOM    136  ND2 ASN A  17      14.909 -20.053 -12.308  1.00  1.00           N
ATOM    137  C   ASN A  17      11.906 -16.322 -11.689  1.00  1.00           C
ATOM    138  O   ASN A  17      12.194 -15.524 -10.800  1.00  1.00           O
ATOM    139  N   LYS A  18      10.619 -16.584 -11.996  1.00  1.00           N
ATOM    140  CA  LYS A  18       9.755 -15.810 -11.164  1.00  1.00           C
ATOM    141  CB  LYS A  18       9.617 -14.356 -11.636  1.00  1.00           C
ATOM    142  CG  LYS A  18       8.600 -14.188 -12.769  1.00  1.00           C
ATOM    143  CD  LYS A  18       8.804 -15.123 -13.969  1.00  1.00           C
ATOM    144  CE  LYS A  18       9.863 -14.659 -14.977  1.00  1.00           C
ATOM    145  NZ  LYS A  18       9.773 -15.455 -16.226  1.00  1.00           N
ATOM    146  C   LYS A  18       8.370 -16.348 -11.067  1.00  1.00           C
ATOM    147  O   LYS A  18       7.942 -17.193 -11.852  1.00  1.00           O
ATOM    148  N   GLY A  19       7.647 -15.829 -10.048  1.00  1.00           N
ATOM    149  CA  GLY A  19       6.271 -16.125  -9.771  1.00  1.00           C
ATOM    150  C   GLY A  19       5.702 -14.860  -9.176  1.00  1.00           C
ATOM    151  O   GLY A  19       6.057 -14.470  -8.064  1.00  1.00           O
ATOM    152  N   ALA A  20       4.798 -14.196  -9.922  1.00  1.00           N
ATOM    153  CA  ALA A  20       4.296 -12.889  -9.573  1.00  1.00           C
ATOM    154  CB  ALA A  20       3.533 -12.231 -10.738  1.00  1.00           C
ATOM    155  C   ALA A  20       3.416 -12.791  -8.357  1.00  1.00           C
ATOM    156  O   ALA A  20       3.668 -11.955  -7.490  1.00  1.00           O
ATOM    157  N   ILE A  21       2.390 -13.662  -8.247  1.00  1.00           N
ATOM    158  CA  ILE A  21       1.351 -13.648  -7.244  1.00  1.00           C
ATOM    159  CB  ILE A  21       1.784 -14.281  -5.951  1.00  1.00           C
ATOM    160  CG1 ILE A  21       2.206 -15.742  -6.188  1.00  1.00           C
ATOM    161  CG2 ILE A  21       0.644 -14.125  -4.932  1.00  1.00           C
ATOM    162  CD1 ILE A  21       2.934 -16.363  -4.999  1.00  1.00           C
ATOM    163  C   ILE A  21       0.848 -12.266  -6.938  1.00  1.00           C
ATOM    164  O   ILE A  21       1.507 -11.465  -6.277  1.00  1.00           O
ATOM    165  N   ILE A  22      -0.392 -11.985  -7.402  1.00  1.00           N
ATOM    166  CA  ILE A  22      -1.101 -10.759  -7.149  1.00  1.00           C
ATOM    167  CB  ILE A  22      -1.063  -9.816  -8.312  1.00  1.00           C
ATOM    168  CG1 ILE A  22      -1.751 -10.441  -9.538  1.00  1.00           C
ATOM    169  CG2 ILE A  22       0.410  -9.450  -8.561  1.00  1.00           C
ATOM    170  CD1 ILE A  22      -1.942  -9.475 -10.703  1.00  1.00           C
ATOM    171  C   ILE A  22      -2.521 -11.170  -6.918  1.00  1.00           C
ATOM    172  O   ILE A  22      -3.081 -11.958  -7.677  1.00  1.00           O
ATOM    173  N   GLY A  23      -3.134 -10.672  -5.830  1.00  1.00           N
ATOM    174  CA  GLY A  23      -4.520 -10.947  -5.593  1.00  1.00           C
ATOM    175  C   GLY A  23      -5.111  -9.590  -5.547  1.00  1.00           C
ATOM    176  O   GLY A  23      -4.574  -8.698  -4.889  1.00  1.00           O
ATOM    177  N   LEU A  24      -6.236  -9.379  -6.243  1.00  1.00           N
ATOM    178  CA  LEU A  24      -6.689  -8.030  -6.303  1.00  1.00           C
ATOM    179  CB  LEU A  24      -6.425  -7.409  -7.692  1.00  1.00           C
ATOM    180  CG  LEU A  24      -7.023  -6.007  -7.922  1.00  1.00           C
ATOM    181  CD1 LEU A  24      -8.526  -6.063  -8.247  1.00  1.00           C
ATOM    182  CD2 LEU A  24      -6.728  -5.093  -6.725  1.00  1.00           C
ATOM    183  C   LEU A  24      -8.143  -7.942  -6.022  1.00  1.00           C
ATOM    184  O   LEU A  24      -8.928  -8.817  -6.386  1.00  1.00           O
ATOM    185  N   MET A  25      -8.515  -6.855  -5.327  1.00  1.00           N
ATOM    186  CA  MET A  25      -9.886  -6.523  -5.114  1.00  1.00           C
ATOM    187  CB  MET A  25     -10.410  -6.856  -3.708  1.00  1.00           C
ATOM    188  CG  MET A  25     -11.886  -6.501  -3.511  1.00  1.00           C
ATOM    189  SD  MET A  25     -12.570  -7.001  -1.902  1.00  1.00           S
ATOM    190  CE  MET A  25     -14.233  -6.341  -2.209  1.00  1.00           C
ATOM    191  C   MET A  25      -9.942  -5.056  -5.282  1.00  1.00           C
ATOM    192  O   MET A  25      -9.053  -4.338  -4.826  1.00  1.00           O
ATOM    193  N   VAL A  26     -10.981  -4.572  -5.979  1.00  1.00           N
ATOM    194  CA  VAL A  26     -11.090  -3.163  -6.162  1.00  1.00           C
ATOM    195  CB  VAL A  26     -10.734  -2.733  -7.558  1.00  1.00           C
ATOM    196  CG1 VAL A  26      -9.278  -3.152  -7.843  1.00  1.00           C
ATOM    197  CG2 VAL A  26     -11.759  -3.328  -8.538  1.00  1.00           C
ATOM    198  C   VAL A  26     -12.525  -2.825  -5.933  1.00  1.00           C
ATOM    199  O   VAL A  26     -13.411  -3.652  -6.144  1.00  1.00           O
ATOM    200  N   GLY A  27     -12.781  -1.600  -5.442  1.00  1.00           N
ATOM    201  CA  GLY A  27     -14.122  -1.161  -5.193  1.00  1.00           C
ATOM    202  C   GLY A  27     -14.436  -0.055  -6.146  1.00  1.00           C
ATOM    203  O   GLY A  27     -14.285  -0.201  -7.359  1.00  1.00           O
ATOM    204  N   GLY A  28     -14.858   1.109  -5.604  1.00  1.00           N
ATOM    205  CA  GLY A  28     -15.232   2.199  -6.454  1.00  1.00           C
ATOM    206  C   GLY A  28     -16.702   2.201  -6.654  1.00  1.00           C
ATOM    207  O   GLY A  28     -17.180   2.628  -7.703  1.00  1.00           O
ATOM    208  N   VAL A  29     -17.480   1.735  -5.658  1.00  1.00           N
ATOM    209  CA  VAL A  29     -18.867   1.684  -5.994  1.00  1.00           C
ATOM    210  CB  VAL A  29     -19.258   0.358  -6.570  1.00  1.00           C
ATOM    211  CG1 VAL A  29     -18.500   0.165  -7.891  1.00  1.00           C
ATOM    212  CG2 VAL A  29     -18.954  -0.733  -5.531  1.00  1.00           C
ATOM    213  C   VAL A  29     -19.781   1.946  -4.845  1.00  1.00           C
ATOM    214  O   VAL A  29     -19.370   2.141  -3.704  1.00  1.00           O
ATOM    215  N   VAL A  30     -21.087   1.987  -5.195  1.00  1.00           N
ATOM    216  CA  VAL A  30     -22.189   2.188  -4.302  1.00  1.00           C
ATOM    217  CB  VAL A  30     -23.387   2.759  -5.011  1.00  1.00           C
ATOM    218  CG1 VAL A  30     -24.589   2.823  -4.054  1.00  1.00           C
ATOM    219  CG2 VAL A  30     -22.978   4.123  -5.584  1.00  1.00           C
ATOM    220  C   VAL A  30     -22.560   0.804  -3.782  1.00  1.00           C
ATOM    221  O   VAL A  30     -23.348   0.726  -2.801  1.00  1.00           O
ATOM    222  OXT VAL A  30     -22.057  -0.195  -4.361  1.00  1.00           O
TER     223      VAL A  30 
ATOM    224  N   GLU B   1     -17.550  13.434  -0.940  1.00  1.00           N
ATOM    225  CA  GLU B   1     -17.855  13.906  -2.308  1.00  1.00           C
ATOM    226  CB  GLU B   1     -17.832  15.439  -2.370  1.00  1.00           C
ATOM    227  CG  GLU B   1     -19.045  16.082  -1.695  1.00  1.00           C
ATOM    228  CD  GLU B   1     -18.912  17.590  -1.836  1.00  1.00           C
ATOM    229  OE1 GLU B   1     -17.789  18.057  -2.166  1.00  1.00           O
ATOM    230  OE2 GLU B   1     -19.931  18.294  -1.613  1.00  1.00           O
ATOM    231  C   GLU B   1     -16.864  13.374  -3.311  1.00  1.00           C
ATOM    232  O   GLU B   1     -17.123  12.384  -3.995  1.00  1.00           O
ATOM    233  N   VAL B   2     -15.679  14.019  -3.389  1.00  1.00           N
ATOM    234  CA  VAL B   2     -14.649  13.763  -4.371  1.00  1.00           C
ATOM    235  CB  VAL B   2     -13.479  14.681  -4.209  1.00  1.00           C
ATOM    236  CG1 VAL B   2     -12.369  14.210  -5.158  1.00  1.00           C
ATOM    237  CG2 VAL B   2     -13.944  16.124  -4.466  1.00  1.00           C
ATOM    238  C   VAL B   2     -14.089  12.346  -4.303  1.00  1.00           C
ATOM    239  O   VAL B   2     -13.884  11.716  -5.338  1.00  1.00           O
ATOM    240  N   HIS B   3     -13.784  11.803  -3.103  1.00  1.00           N
ATOM    241  CA  HIS B   3     -13.353  10.424  -2.942  1.00  1.00           C
ATOM    242  ND1 HIS B   3     -16.801   9.324  -2.019  1.00  1.00           N
ATOM    243  CG  HIS B   3     -15.430   9.390  -1.926  1.00  1.00           C
ATOM    244  CB  HIS B   3     -14.499   9.410  -3.099  1.00  1.00           C
ATOM    245  NE2 HIS B   3     -16.313   9.342   0.150  1.00  1.00           N
ATOM    246  CD2 HIS B   3     -15.149   9.401  -0.593  1.00  1.00           C
ATOM    247  CE1 HIS B   3     -17.279   9.299  -0.750  1.00  1.00           C
ATOM    248  C   HIS B   3     -12.202   9.938  -3.796  1.00  1.00           C
ATOM    249  O   HIS B   3     -12.417   9.114  -4.682  1.00  1.00           O
ATOM    250  N   HIS B   4     -10.955  10.422  -3.573  1.00  1.00           N
ATOM    251  CA  HIS B   4      -9.815   9.855  -4.273  1.00  1.00           C
ATOM    252  ND1 HIS B   4      -8.495  11.486  -6.948  1.00  1.00           N
ATOM    253  CG  HIS B   4      -8.817  11.794  -5.643  1.00  1.00           C
ATOM    254  CB  HIS B   4      -8.641  10.832  -4.507  1.00  1.00           C
ATOM    255  NE2 HIS B   4      -9.250  13.578  -6.955  1.00  1.00           N
ATOM    256  CD2 HIS B   4      -9.277  13.073  -5.666  1.00  1.00           C
ATOM    257  CE1 HIS B   4      -8.775  12.588  -7.690  1.00  1.00           C
ATOM    258  C   HIS B   4      -9.229   8.761  -3.449  1.00  1.00           C
ATOM    259  O   HIS B   4      -9.138   8.865  -2.227  1.00  1.00           O
ATOM    260  N   GLN B   5      -8.837   7.661  -4.119  1.00  1.00           N
ATOM    261  CA  GLN B   5      -8.092   6.618  -3.481  1.00  1.00           C
ATOM    262  CB  GLN B   5      -8.874   5.312  -3.250  1.00  1.00           C
ATOM    263  CG  GLN B   5      -9.956   5.432  -2.174  1.00  1.00           C
ATOM    264  CD  GLN B   5     -11.225   5.984  -2.814  1.00  1.00           C
ATOM    265  OE1 GLN B   5     -11.423   5.866  -4.021  1.00  1.00           O
ATOM    266  NE2 GLN B   5     -12.115   6.590  -1.984  1.00  1.00           N
ATOM    267  C   GLN B   5      -6.979   6.327  -4.407  1.00  1.00           C
ATOM    268  O   GLN B   5      -7.190   6.098  -5.596  1.00  1.00           O
ATOM    269  N   LYS B   6      -5.744   6.354  -3.891  1.00  1.00           N
ATOM    270  CA  LYS B   6      -4.685   6.115  -4.810  1.00  1.00           C
ATOM    271  CB  LYS B   6      -3.668   7.263  -4.869  1.00  1.00           C
ATOM    272  CG  LYS B   6      -2.604   7.071  -5.950  1.00  1.00           C
ATOM    273  CD  LYS B   6      -3.169   7.159  -7.368  1.00  1.00           C
ATOM    274  CE  LYS B   6      -2.123   6.939  -8.461  1.00  1.00           C
ATOM    275  NZ  LYS B   6      -2.790   6.868  -9.779  1.00  1.00           N
ATOM    276  C   LYS B   6      -3.936   4.916  -4.344  1.00  1.00           C
ATOM    277  O   LYS B   6      -3.437   4.872  -3.224  1.00  1.00           O
ATOM    278  N   LEU B   7      -3.871   3.885  -5.193  1.00  1.00           N
ATOM    279  CA  LEU B   7      -3.222   2.671  -4.814  1.00  1.00           C
ATOM    280  CB  LEU B   7      -3.685   1.482  -5.681  1.00  1.00           C
ATOM    281  CG  LEU B   7      -3.200   0.094  -5.211  1.00  1.00           C
ATOM    282  CD1 LEU B   7      -1.705  -0.145  -5.482  1.00  1.00           C
ATOM    283  CD2 LEU B   7      -3.570  -0.142  -3.737  1.00  1.00           C
ATOM    284  C   LEU B   7      -1.709   2.713  -4.813  1.00  1.00           C
ATOM    285  O   LEU B   7      -1.105   2.188  -3.882  1.00  1.00           O
ATOM    286  N   VAL B   8      -1.078   3.354  -5.830  1.00  1.00           N
ATOM    287  CA  VAL B   8       0.340   3.350  -6.158  1.00  1.00           C
ATOM    288  CB  VAL B   8       1.045   4.640  -5.852  1.00  1.00           C
ATOM    289  CG1 VAL B   8       2.532   4.488  -6.221  1.00  1.00           C
ATOM    290  CG2 VAL B   8       0.328   5.757  -6.631  1.00  1.00           C
ATOM    291  C   VAL B   8       1.085   2.190  -5.545  1.00  1.00           C
ATOM    292  O   VAL B   8       1.367   2.164  -4.348  1.00  1.00           O
ATOM    293  N   PHE B   9       1.473   1.195  -6.389  1.00  1.00           N
ATOM    294  CA  PHE B   9       2.147   0.024  -5.881  1.00  1.00           C
ATOM    295  CB  PHE B   9       1.253  -1.230  -5.838  1.00  1.00           C
ATOM    296  CG  PHE B   9       2.054  -2.354  -5.272  1.00  1.00           C
ATOM    297  CD1 PHE B   9       2.353  -2.385  -3.926  1.00  1.00           C
ATOM    298  CD2 PHE B   9       2.482  -3.385  -6.073  1.00  1.00           C
ATOM    299  CE1 PHE B   9       3.086  -3.418  -3.391  1.00  1.00           C
ATOM    300  CE2 PHE B   9       3.217  -4.422  -5.544  1.00  1.00           C
ATOM    301  CZ  PHE B   9       3.517  -4.441  -4.206  1.00  1.00           C
ATOM    302  C   PHE B   9       3.336  -0.298  -6.696  1.00  1.00           C
ATOM    303  O   PHE B   9       3.362  -0.113  -7.911  1.00  1.00           O
ATOM    304  N   PHE B  10       4.373  -0.779  -5.996  1.00  1.00           N
ATOM    305  CA  PHE B  10       5.567  -1.183  -6.652  1.00  1.00           C
ATOM    306  CB  PHE B  10       6.723  -0.195  -6.407  1.00  1.00           C
ATOM    307  CG  PHE B  10       6.385   1.129  -6.996  1.00  1.00           C
ATOM    308  CD1 PHE B  10       5.341   1.879  -6.500  1.00  1.00           C
ATOM    309  CD2 PHE B  10       7.138   1.644  -8.025  1.00  1.00           C
ATOM    310  CE1 PHE B  10       5.040   3.106  -7.042  1.00  1.00           C
ATOM    311  CE2 PHE B  10       6.841   2.869  -8.569  1.00  1.00           C
ATOM    312  CZ  PHE B  10       5.786   3.605  -8.081  1.00  1.00           C
ATOM    313  C   PHE B  10       6.005  -2.441  -5.979  1.00  1.00           C
ATOM    314  O   PHE B  10       6.361  -2.417  -4.803  1.00  1.00           O
ATOM    315  N   ALA B  11       5.981  -3.581  -6.692  1.00  1.00           N
ATOM    316  CA  ALA B  11       6.570  -4.755  -6.121  1.00  1.00           C
ATOM    317  CB  ALA B  11       5.657  -5.993  -6.098  1.00  1.00           C
ATOM    318  C   ALA B  11       7.681  -5.046  -7.046  1.00  1.00           C
ATOM    319  O   ALA B  11       7.475  -5.195  -8.250  1.00  1.00           O
ATOM    320  N   GLU B  12       8.906  -5.113  -6.520  1.00  1.00           N
ATOM    321  CA  GLU B  12       9.903  -5.334  -7.498  1.00  1.00           C
ATOM    322  CB  GLU B  12      10.833  -4.143  -7.786  1.00  1.00           C
ATOM    323  CG  GLU B  12      11.745  -4.439  -8.980  1.00  1.00           C
ATOM    324  CD  GLU B  12      12.994  -3.570  -8.930  1.00  1.00           C
ATOM    325  OE1 GLU B  12      12.898  -2.333  -9.165  1.00  1.00           O
ATOM    326  OE2 GLU B  12      14.076  -4.151  -8.660  1.00  1.00           O
ATOM    327  C   GLU B  12      10.809  -6.417  -7.080  1.00  1.00           C
ATOM    328  O   GLU B  12      11.219  -6.506  -5.923  1.00  1.00           O
ATOM    329  N   ASP B  13      11.130  -7.295  -8.042  1.00  1.00           N
ATOM    330  CA  ASP B  13      12.134  -8.249  -7.744  1.00  1.00           C
ATOM    331  CB  ASP B  13      11.684  -9.721  -7.698  1.00  1.00           C
ATOM    332  CG  ASP B  13      11.118 -10.193  -9.032  1.00  1.00           C
ATOM    333  OD1 ASP B  13       9.956  -9.830  -9.345  1.00  1.00           O
ATOM    334  OD2 ASP B  13      11.840 -10.939  -9.747  1.00  1.00           O
ATOM    335  C   ASP B  13      13.172  -8.136  -8.782  1.00  1.00           C
ATOM    336  O   ASP B  13      12.905  -8.320  -9.969  1.00  1.00           O
ATOM    337  N   VAL B  14      14.401  -7.805  -8.355  1.00  1.00           N
ATOM    338  CA  VAL B  14      15.382  -7.723  -9.373  1.00  1.00           C
ATOM    339  CB  VAL B  14      15.983  -6.358  -9.566  1.00  1.00           C
ATOM    340  CG1 VAL B  14      16.827  -5.990  -8.336  1.00  1.00           C
ATOM    341  CG2 VAL B  14      16.766  -6.368 -10.891  1.00  1.00           C
ATOM    342  C   VAL B  14      16.463  -8.700  -9.114  1.00  1.00           C
ATOM    343  O   VAL B  14      16.922  -8.879  -7.988  1.00  1.00           O
ATOM    344  N   GLY B  15      16.868  -9.397 -10.184  1.00  1.00           N
ATOM    345  CA  GLY B  15      17.952 -10.307 -10.054  1.00  1.00           C
ATOM    346  C   GLY B  15      17.554 -11.359  -9.105  1.00  1.00           C
ATOM    347  O   GLY B  15      18.369 -11.800  -8.296  1.00  1.00           O
ATOM    348  N   SER B  16      16.288 -11.807  -9.138  1.00  1.00           N
ATOM    349  CA  SER B  16      16.120 -12.747  -8.095  1.00  1.00           C
ATOM    350  CB  SER B  16      15.866 -12.085  -6.730  1.00  1.00           C
ATOM    351  OG  SER B  16      14.642 -11.363  -6.746  1.00  1.00           O
ATOM    352  C   SER B  16      15.059 -13.749  -8.308  1.00  1.00           C
ATOM    353  O   SER B  16      14.101 -13.562  -9.054  1.00  1.00           O
ATOM    354  N   ASN B  17      15.230 -14.866  -7.584  1.00  1.00           N
ATOM    355  CA  ASN B  17      14.288 -15.920  -7.668  1.00  1.00           C
ATOM    356  CB  ASN B  17      14.908 -17.312  -7.516  1.00  1.00           C
ATOM    357  CG  ASN B  17      15.712 -17.562  -8.783  1.00  1.00           C
ATOM    358  OD1 ASN B  17      15.158 -17.639  -9.878  1.00  1.00           O
ATOM    359  ND2 ASN B  17      17.058 -17.684  -8.632  1.00  1.00           N
ATOM    360  C   ASN B  17      13.304 -15.702  -6.585  1.00  1.00           C
ATOM    361  O   ASN B  17      13.645 -15.750  -5.403  1.00  1.00           O
ATOM    362  N   LYS B  18      12.037 -15.448  -6.957  1.00  1.00           N
ATOM    363  CA  LYS B  18      11.190 -15.168  -5.854  1.00  1.00           C
ATOM    364  CB  LYS B  18      11.235 -13.705  -5.405  1.00  1.00           C
ATOM    365  CG  LYS B  18      10.383 -12.816  -6.305  1.00  1.00           C
ATOM    366  CD  LYS B  18      10.224 -11.393  -5.784  1.00  1.00           C
ATOM    367  CE  LYS B  18       9.188 -11.208  -4.685  1.00  1.00           C
ATOM    368  NZ  LYS B  18       9.143  -9.773  -4.333  1.00  1.00           N
ATOM    369  C   LYS B  18       9.773 -15.420  -6.146  1.00  1.00           C
ATOM    370  O   LYS B  18       9.389 -15.943  -7.190  1.00  1.00           O
ATOM    371  N   GLY B  19       8.968 -15.056  -5.134  1.00  1.00           N
ATOM    372  CA  GLY B  19       7.558 -15.090  -5.243  1.00  1.00           C
ATOM    373  C   GLY B  19       7.062 -13.807  -4.655  1.00  1.00           C
ATOM    374  O   GLY B  19       6.949 -13.677  -3.437  1.00  1.00           O
ATOM    375  N   ALA B  20       6.749 -12.815  -5.513  1.00  1.00           N
ATOM    376  CA  ALA B  20       6.209 -11.592  -5.000  1.00  1.00           C
ATOM    377  CB  ALA B  20       6.041 -10.499  -6.070  1.00  1.00           C
ATOM    378  C   ALA B  20       4.857 -11.960  -4.527  1.00  1.00           C
ATOM    379  O   ALA B  20       4.182 -12.780  -5.145  1.00  1.00           O
ATOM    380  N   ILE B  21       4.435 -11.410  -3.382  1.00  1.00           N
ATOM    381  CA  ILE B  21       3.111 -11.751  -2.995  1.00  1.00           C
ATOM    382  CB  ILE B  21       3.057 -12.760  -1.876  1.00  1.00           C
ATOM    383  CG1 ILE B  21       1.614 -13.209  -1.602  1.00  1.00           C
ATOM    384  CG2 ILE B  21       3.788 -12.187  -0.652  1.00  1.00           C
ATOM    385  CD1 ILE B  21       1.530 -14.480  -0.756  1.00  1.00           C
ATOM    386  C   ILE B  21       2.416 -10.514  -2.597  1.00  1.00           C
ATOM    387  O   ILE B  21       2.865  -9.777  -1.721  1.00  1.00           O
ATOM    388  N   ILE B  22       1.300 -10.236  -3.287  1.00  1.00           N
ATOM    389  CA  ILE B  22       0.538  -9.101  -2.910  1.00  1.00           C
ATOM    390  CB  ILE B  22       0.558  -7.972  -3.905  1.00  1.00           C
ATOM    391  CG1 ILE B  22       0.011  -8.416  -5.268  1.00  1.00           C
ATOM    392  CG2 ILE B  22       1.980  -7.392  -3.950  1.00  1.00           C
ATOM    393  CD1 ILE B  22      -0.166  -7.252  -6.244  1.00  1.00           C
ATOM    394  C   ILE B  22      -0.876  -9.541  -2.747  1.00  1.00           C
ATOM    395  O   ILE B  22      -1.466 -10.121  -3.657  1.00  1.00           O
ATOM    396  N   GLY B  23      -1.452  -9.292  -1.557  1.00  1.00           N
ATOM    397  CA  GLY B  23      -2.838  -9.572  -1.336  1.00  1.00           C
ATOM    398  C   GLY B  23      -3.386  -8.240  -0.966  1.00  1.00           C
ATOM    399  O   GLY B  23      -3.237  -7.787   0.168  1.00  1.00           O
ATOM    400  N   LEU B  24      -4.041  -7.570  -1.930  1.00  1.00           N
ATOM    401  CA  LEU B  24      -4.498  -6.252  -1.636  1.00  1.00           C
ATOM    402  CB  LEU B  24      -3.968  -5.179  -2.611  1.00  1.00           C
ATOM    403  CG  LEU B  24      -4.662  -5.110  -3.990  1.00  1.00           C
ATOM    404  CD1 LEU B  24      -6.006  -4.355  -3.951  1.00  1.00           C
ATOM    405  CD2 LEU B  24      -3.704  -4.551  -5.052  1.00  1.00           C
ATOM    406  C   LEU B  24      -5.993  -6.230  -1.707  1.00  1.00           C
ATOM    407  O   LEU B  24      -6.615  -7.040  -2.392  1.00  1.00           O
ATOM    408  N   MET B  25      -6.605  -5.292  -0.958  1.00  1.00           N
ATOM    409  CA  MET B  25      -8.018  -5.063  -1.031  1.00  1.00           C
ATOM    410  CB  MET B  25      -8.799  -5.465   0.236  1.00  1.00           C
ATOM    411  CG  MET B  25      -8.953  -6.979   0.415  1.00  1.00           C
ATOM    412  SD  MET B  25      -9.792  -7.480   1.950  1.00  1.00           S
ATOM    413  CE  MET B  25     -11.392  -6.734   1.526  1.00  1.00           C
ATOM    414  C   MET B  25      -8.166  -3.590  -1.202  1.00  1.00           C
ATOM    415  O   MET B  25      -7.321  -2.818  -0.753  1.00  1.00           O
ATOM    416  N   VAL B  26      -9.237  -3.152  -1.881  1.00  1.00           N
ATOM    417  CA  VAL B  26      -9.357  -1.743  -2.085  1.00  1.00           C
ATOM    418  CB  VAL B  26      -8.990  -1.334  -3.496  1.00  1.00           C
ATOM    419  CG1 VAL B  26      -9.275   0.162  -3.731  1.00  1.00           C
ATOM    420  CG2 VAL B  26      -7.525  -1.718  -3.736  1.00  1.00           C
ATOM    421  C   VAL B  26     -10.794  -1.354  -1.897  1.00  1.00           C
ATOM    422  O   VAL B  26     -11.697  -2.175  -2.054  1.00  1.00           O
ATOM    423  N   GLY B  27     -11.025  -0.070  -1.545  1.00  1.00           N
ATOM    424  CA  GLY B  27     -12.337   0.471  -1.319  1.00  1.00           C
ATOM    425  C   GLY B  27     -12.685   1.476  -2.369  1.00  1.00           C
ATOM    426  O   GLY B  27     -12.880   1.145  -3.537  1.00  1.00           O
ATOM    427  N   GLY B  28     -12.792   2.756  -1.954  1.00  1.00           N
ATOM    428  CA  GLY B  28     -13.190   3.766  -2.887  1.00  1.00           C
ATOM    429  C   GLY B  28     -14.666   3.693  -2.991  1.00  1.00           C
ATOM    430  O   GLY B  28     -15.222   3.757  -4.086  1.00  1.00           O
ATOM    431  N   VAL B  29     -15.350   3.559  -1.837  1.00  1.00           N
ATOM    432  CA  VAL B  29     -16.747   3.348  -1.997  1.00  1.00           C
ATOM    433  CB  VAL B  29     -17.128   1.899  -1.867  1.00  1.00           C
ATOM    434  CG1 VAL B  29     -16.394   1.104  -2.962  1.00  1.00           C
ATOM    435  CG2 VAL B  29     -16.819   1.434  -0.435  1.00  1.00           C
ATOM    436  C   VAL B  29     -17.615   4.105  -1.050  1.00  1.00           C
ATOM    437  O   VAL B  29     -17.154   4.747  -0.107  1.00  1.00           O
ATOM    438  N   VAL B  30     -18.933   4.044  -1.355  1.00  1.00           N
ATOM    439  CA  VAL B  30     -19.992   4.673  -0.617  1.00  1.00           C
ATOM    440  CB  VAL B  30     -20.772   5.654  -1.444  1.00  1.00           C
ATOM    441  CG1 VAL B  30     -21.556   4.877  -2.517  1.00  1.00           C
ATOM    442  CG2 VAL B  30     -21.638   6.514  -0.511  1.00  1.00           C
ATOM    443  C   VAL B  30     -20.952   3.588  -0.140  1.00  1.00           C
ATOM    444  O   VAL B  30     -21.692   3.835   0.849  1.00  1.00           O
ATOM    445  OXT VAL B  30     -20.947   2.493  -0.762  1.00  1.00           O
TER     446      VAL B  30 
ATOM    447  N   GLU C   1     -16.234  15.556   3.527  1.00  1.00           N
ATOM    448  CA  GLU C   1     -16.301  16.062   2.135  1.00  1.00           C
ATOM    449  CB  GLU C   1     -15.962  17.562   2.081  1.00  1.00           C
ATOM    450  CG  GLU C   1     -16.198  18.199   0.707  1.00  1.00           C
ATOM    451  CD  GLU C   1     -15.417  19.506   0.659  1.00  1.00           C
ATOM    452  OE1 GLU C   1     -14.220  19.482   1.055  1.00  1.00           O
ATOM    453  OE2 GLU C   1     -15.996  20.540   0.231  1.00  1.00           O
ATOM    454  C   GLU C   1     -15.298  15.365   1.280  1.00  1.00           C
ATOM    455  O   GLU C   1     -15.432  14.183   0.970  1.00  1.00           O
ATOM    456  N   VAL C   2     -14.259  16.113   0.870  1.00  1.00           N
ATOM    457  CA  VAL C   2     -13.233  15.537   0.057  1.00  1.00           C
ATOM    458  CB  VAL C   2     -12.280  16.549  -0.505  1.00  1.00           C
ATOM    459  CG1 VAL C   2     -11.821  17.468   0.636  1.00  1.00           C
ATOM    460  CG2 VAL C   2     -11.115  15.796  -1.172  1.00  1.00           C
ATOM    461  C   VAL C   2     -12.456  14.578   0.923  1.00  1.00           C
ATOM    462  O   VAL C   2     -12.103  14.901   2.055  1.00  1.00           O
ATOM    463  N   HIS C   3     -12.182  13.354   0.409  1.00  1.00           N
ATOM    464  CA  HIS C   3     -11.468  12.343   1.152  1.00  1.00           C
ATOM    465  ND1 HIS C   3     -13.381  10.687   3.645  1.00  1.00           N
ATOM    466  CG  HIS C   3     -13.426  11.215   2.377  1.00  1.00           C
ATOM    467  CB  HIS C   3     -12.309  11.067   1.379  1.00  1.00           C
ATOM    468  NE2 HIS C   3     -15.336  11.731   3.465  1.00  1.00           N
ATOM    469  CD2 HIS C   3     -14.629  11.851   2.281  1.00  1.00           C
ATOM    470  CE1 HIS C   3     -14.549  11.022   4.255  1.00  1.00           C
ATOM    471  C   HIS C   3     -10.280  11.931   0.325  1.00  1.00           C
ATOM    472  O   HIS C   3     -10.416  11.694  -0.873  1.00  1.00           O
ATOM    473  N   HIS C   4      -9.065  11.851   0.912  1.00  1.00           N
ATOM    474  CA  HIS C   4      -7.992  11.404   0.063  1.00  1.00           C
ATOM    475  ND1 HIS C   4      -6.485  11.847  -2.853  1.00  1.00           N
ATOM    476  CG  HIS C   4      -6.122  12.023  -1.532  1.00  1.00           C
ATOM    477  CB  HIS C   4      -7.048  12.507  -0.447  1.00  1.00           C
ATOM    478  NE2 HIS C   4      -4.336  11.293  -2.707  1.00  1.00           N
ATOM    479  CD2 HIS C   4      -4.809  11.679  -1.463  1.00  1.00           C
ATOM    480  CE1 HIS C   4      -5.380  11.411  -3.509  1.00  1.00           C
ATOM    481  C   HIS C   4      -7.158  10.405   0.794  1.00  1.00           C
ATOM    482  O   HIS C   4      -6.616  10.691   1.860  1.00  1.00           O
ATOM    483  N   GLN C   5      -7.049   9.186   0.229  1.00  1.00           N
ATOM    484  CA  GLN C   5      -6.183   8.212   0.821  1.00  1.00           C
ATOM    485  CB  GLN C   5      -6.849   6.862   1.155  1.00  1.00           C
ATOM    486  CG  GLN C   5      -7.887   6.932   2.280  1.00  1.00           C
ATOM    487  CD  GLN C   5      -9.187   7.478   1.709  1.00  1.00           C
ATOM    488  OE1 GLN C   5      -9.347   7.600   0.495  1.00  1.00           O
ATOM    489  NE2 GLN C   5     -10.149   7.817   2.608  1.00  1.00           N
ATOM    490  C   GLN C   5      -5.109   7.932  -0.182  1.00  1.00           C
ATOM    491  O   GLN C   5      -5.365   7.465  -1.291  1.00  1.00           O
ATOM    492  N   LYS C   6      -3.867   8.257   0.206  1.00  1.00           N
ATOM    493  CA  LYS C   6      -2.740   8.209  -0.675  1.00  1.00           C
ATOM    494  CB  LYS C   6      -1.550   9.030  -0.152  1.00  1.00           C
ATOM    495  CG  LYS C   6      -0.278   8.825  -0.977  1.00  1.00           C
ATOM    496  CD  LYS C   6      -0.440   9.181  -2.456  1.00  1.00           C
ATOM    497  CE  LYS C   6      -1.540  10.211  -2.726  1.00  1.00           C
ATOM    498  NZ  LYS C   6      -0.982  11.582  -2.726  1.00  1.00           N
ATOM    499  C   LYS C   6      -2.169   6.887  -1.095  1.00  1.00           C
ATOM    500  O   LYS C   6      -1.945   6.682  -2.285  1.00  1.00           O
ATOM    501  N   LEU C   7      -1.876   5.970  -0.156  1.00  1.00           N
ATOM    502  CA  LEU C   7      -1.291   4.691  -0.483  1.00  1.00           C
ATOM    503  CB  LEU C   7      -2.311   3.676  -1.035  1.00  1.00           C
ATOM    504  CG  LEU C   7      -3.433   3.287  -0.051  1.00  1.00           C
ATOM    505  CD1 LEU C   7      -2.875   2.553   1.179  1.00  1.00           C
ATOM    506  CD2 LEU C   7      -4.321   4.494   0.304  1.00  1.00           C
ATOM    507  C   LEU C   7      -0.114   4.751  -1.453  1.00  1.00           C
ATOM    508  O   LEU C   7      -0.252   4.371  -2.614  1.00  1.00           O
ATOM    509  N   VAL C   8       1.078   5.233  -1.007  1.00  1.00           N
ATOM    510  CA  VAL C   8       2.292   5.348  -1.806  1.00  1.00           C
ATOM    511  CB  VAL C   8       3.392   6.017  -1.047  1.00  1.00           C
ATOM    512  CG1 VAL C   8       4.661   5.966  -1.914  1.00  1.00           C
ATOM    513  CG2 VAL C   8       2.938   7.433  -0.662  1.00  1.00           C
ATOM    514  C   VAL C   8       2.883   4.019  -2.282  1.00  1.00           C
ATOM    515  O   VAL C   8       3.077   3.824  -3.479  1.00  1.00           O
ATOM    516  N   PHE C   9       3.177   3.083  -1.351  1.00  1.00           N
ATOM    517  CA  PHE C   9       3.778   1.766  -1.522  1.00  1.00           C
ATOM    518  CB  PHE C   9       2.763   0.651  -1.842  1.00  1.00           C
ATOM    519  CG  PHE C   9       1.968   0.355  -0.611  1.00  1.00           C
ATOM    520  CD1 PHE C   9       2.413  -0.584   0.296  1.00  1.00           C
ATOM    521  CD2 PHE C   9       0.784   1.006  -0.358  1.00  1.00           C
ATOM    522  CE1 PHE C   9       1.699  -0.870   1.436  1.00  1.00           C
ATOM    523  CE2 PHE C   9       0.065   0.723   0.782  1.00  1.00           C
ATOM    524  CZ  PHE C   9       0.515  -0.218   1.676  1.00  1.00           C
ATOM    525  C   PHE C   9       4.932   1.638  -2.446  1.00  1.00           C
ATOM    526  O   PHE C   9       4.944   2.098  -3.588  1.00  1.00           O
ATOM    527  N   PHE C  10       5.947   0.958  -1.874  1.00  1.00           N
ATOM    528  CA  PHE C  10       7.175   0.507  -2.444  1.00  1.00           C
ATOM    529  CB  PHE C  10       8.382   1.413  -2.132  1.00  1.00           C
ATOM    530  CG  PHE C  10       8.318   2.580  -3.049  1.00  1.00           C
ATOM    531  CD1 PHE C  10       7.417   3.600  -2.843  1.00  1.00           C
ATOM    532  CD2 PHE C  10       9.183   2.649  -4.117  1.00  1.00           C
ATOM    533  CE1 PHE C  10       7.381   4.669  -3.705  1.00  1.00           C
ATOM    534  CE2 PHE C  10       9.153   3.716  -4.980  1.00  1.00           C
ATOM    535  CZ  PHE C  10       8.243   4.724  -4.775  1.00  1.00           C
ATOM    536  C   PHE C  10       7.434  -0.800  -1.766  1.00  1.00           C
ATOM    537  O   PHE C  10       7.040  -1.002  -0.619  1.00  1.00           O
ATOM    538  N   ALA C  11       8.049  -1.752  -2.484  1.00  1.00           N
ATOM    539  CA  ALA C  11       8.453  -2.997  -1.895  1.00  1.00           C
ATOM    540  CB  ALA C  11       7.410  -4.120  -1.989  1.00  1.00           C
ATOM    541  C   ALA C  11       9.583  -3.389  -2.758  1.00  1.00           C
ATOM    542  O   ALA C  11       9.544  -3.157  -3.967  1.00  1.00           O
ATOM    543  N   GLU C  12      10.635  -3.993  -2.193  1.00  1.00           N
ATOM    544  CA  GLU C  12      11.676  -4.221  -3.131  1.00  1.00           C
ATOM    545  CB  GLU C  12      12.645  -3.039  -3.244  1.00  1.00           C
ATOM    546  CG  GLU C  12      11.990  -1.774  -3.798  1.00  1.00           C
ATOM    547  CD  GLU C  12      13.050  -0.688  -3.799  1.00  1.00           C
ATOM    548  OE1 GLU C  12      14.244  -1.030  -3.593  1.00  1.00           O
ATOM    549  OE2 GLU C  12      12.680   0.498  -4.001  1.00  1.00           O
ATOM    550  C   GLU C  12      12.481  -5.405  -2.744  1.00  1.00           C
ATOM    551  O   GLU C  12      12.545  -5.797  -1.579  1.00  1.00           O
ATOM    552  N   ASP C  13      13.097  -6.021  -3.768  1.00  1.00           N
ATOM    553  CA  ASP C  13      13.982  -7.112  -3.539  1.00  1.00           C
ATOM    554  CB  ASP C  13      13.327  -8.499  -3.688  1.00  1.00           C
ATOM    555  CG  ASP C  13      12.549  -8.798  -2.414  1.00  1.00           C
ATOM    556  OD1 ASP C  13      13.167  -8.754  -1.317  1.00  1.00           O
ATOM    557  OD2 ASP C  13      11.328  -9.089  -2.520  1.00  1.00           O
ATOM    558  C   ASP C  13      15.083  -7.041  -4.538  1.00  1.00           C
ATOM    559  O   ASP C  13      15.017  -7.642  -5.610  1.00  1.00           O
ATOM    560  N   VAL C  14      16.132  -6.280  -4.194  1.00  1.00           N
ATOM    561  CA  VAL C  14      17.230  -6.046  -5.076  1.00  1.00           C
ATOM    562  CB  VAL C  14      18.105  -4.933  -4.578  1.00  1.00           C
ATOM    563  CG1 VAL C  14      19.308  -4.774  -5.521  1.00  1.00           C
ATOM    564  CG2 VAL C  14      17.237  -3.669  -4.441  1.00  1.00           C
ATOM    565  C   VAL C  14      18.111  -7.208  -5.319  1.00  1.00           C
ATOM    566  O   VAL C  14      18.426  -7.533  -6.461  1.00  1.00           O
ATOM    567  N   GLY C  15      18.555  -7.865  -4.248  1.00  1.00           N
ATOM    568  CA  GLY C  15      19.422  -8.973  -4.460  1.00  1.00           C
ATOM    569  C   GLY C  15      18.482 -10.091  -4.470  1.00  1.00           C
ATOM    570  O   GLY C  15      17.697 -10.225  -5.408  1.00  1.00           O
ATOM    571  N   SER C  16      18.489 -10.943  -3.439  1.00  1.00           N
ATOM    572  CA  SER C  16      17.529 -11.916  -3.772  1.00  1.00           C
ATOM    573  CB  SER C  16      18.034 -12.886  -4.863  1.00  1.00           C
ATOM    574  OG  SER C  16      19.120 -13.660  -4.370  1.00  1.00           O
ATOM    575  C   SER C  16      17.089 -12.774  -2.655  1.00  1.00           C
ATOM    576  O   SER C  16      17.117 -12.458  -1.468  1.00  1.00           O
ATOM    577  N   ASN C  17      16.588 -13.917  -3.132  1.00  1.00           N
ATOM    578  CA  ASN C  17      16.161 -15.080  -2.453  1.00  1.00           C
ATOM    579  CB  ASN C  17      17.199 -15.650  -1.465  1.00  1.00           C
ATOM    580  CG  ASN C  17      18.145 -16.567  -2.236  1.00  1.00           C
ATOM    581  OD1 ASN C  17      19.238 -16.176  -2.648  1.00  1.00           O
ATOM    582  ND2 ASN C  17      17.709 -17.842  -2.426  1.00  1.00           N
ATOM    583  C   ASN C  17      14.829 -15.054  -1.777  1.00  1.00           C
ATOM    584  O   ASN C  17      14.417 -16.134  -1.367  1.00  1.00           O
ATOM    585  N   LYS C  18      14.054 -13.949  -1.681  1.00  1.00           N
ATOM    586  CA  LYS C  18      12.848 -14.270  -0.955  1.00  1.00           C
ATOM    587  CB  LYS C  18      12.990 -14.491   0.574  1.00  1.00           C
ATOM    588  CG  LYS C  18      13.089 -15.967   0.990  1.00  1.00           C
ATOM    589  CD  LYS C  18      13.467 -16.242   2.445  1.00  1.00           C
ATOM    590  CE  LYS C  18      13.609 -17.737   2.749  1.00  1.00           C
ATOM    591  NZ  LYS C  18      14.958 -18.206   2.352  1.00  1.00           N
ATOM    592  C   LYS C  18      11.641 -13.426  -1.091  1.00  1.00           C
ATOM    593  O   LYS C  18      11.568 -12.413  -1.781  1.00  1.00           O
ATOM    594  N   GLY C  19      10.646 -13.933  -0.329  1.00  1.00           N
ATOM    595  CA  GLY C  19       9.288 -13.508  -0.224  1.00  1.00           C
ATOM    596  C   GLY C  19       9.167 -12.107   0.308  1.00  1.00           C
ATOM    597  O   GLY C  19       9.690 -11.777   1.370  1.00  1.00           O
ATOM    598  N   ALA C  20       8.486 -11.251  -0.486  1.00  1.00           N
ATOM    599  CA  ALA C  20       8.186  -9.862  -0.246  1.00  1.00           C
ATOM    600  CB  ALA C  20       7.809  -9.106  -1.534  1.00  1.00           C
ATOM    601  C   ALA C  20       7.108  -9.547   0.737  1.00  1.00           C
ATOM    602  O   ALA C  20       7.228  -8.614   1.529  1.00  1.00           O
ATOM    603  N   ILE C  21       6.023 -10.327   0.663  1.00  1.00           N
ATOM    604  CA  ILE C  21       4.745 -10.167   1.290  1.00  1.00           C
ATOM    605  CB  ILE C  21       4.447 -11.097   2.442  1.00  1.00           C
ATOM    606  CG1 ILE C  21       3.001 -10.900   2.918  1.00  1.00           C
ATOM    607  CG2 ILE C  21       5.470 -10.923   3.560  1.00  1.00           C
ATOM    608  CD1 ILE C  21       2.603 -11.886   4.012  1.00  1.00           C
ATOM    609  C   ILE C  21       4.289  -8.788   1.602  1.00  1.00           C
ATOM    610  O   ILE C  21       4.907  -7.993   2.307  1.00  1.00           O
ATOM    611  N   ILE C  22       3.110  -8.507   1.024  1.00  1.00           N
ATOM    612  CA  ILE C  22       2.388  -7.299   1.216  1.00  1.00           C
ATOM    613  CB  ILE C  22       2.366  -6.445  -0.015  1.00  1.00           C
ATOM    614  CG1 ILE C  22       3.802  -6.174  -0.496  1.00  1.00           C
ATOM    615  CG2 ILE C  22       1.540  -5.182   0.285  1.00  1.00           C
ATOM    616  CD1 ILE C  22       4.705  -5.528   0.552  1.00  1.00           C
ATOM    617  C   ILE C  22       0.981  -7.762   1.421  1.00  1.00           C
ATOM    618  O   ILE C  22       0.531  -8.688   0.747  1.00  1.00           O
ATOM    619  N   GLY C  23       0.252  -7.162   2.379  1.00  1.00           N
ATOM    620  CA  GLY C  23      -1.124  -7.535   2.551  1.00  1.00           C
ATOM    621  C   GLY C  23      -1.832  -6.262   2.776  1.00  1.00           C
ATOM    622  O   GLY C  23      -2.207  -5.928   3.899  1.00  1.00           O
ATOM    623  N   LEU C  24      -2.064  -5.521   1.684  1.00  1.00           N
ATOM    624  CA  LEU C  24      -2.627  -4.234   1.892  1.00  1.00           C
ATOM    625  CB  LEU C  24      -2.172  -3.166   0.865  1.00  1.00           C
ATOM    626  CG  LEU C  24      -2.711  -3.317  -0.576  1.00  1.00           C
ATOM    627  CD1 LEU C  24      -4.180  -2.876  -0.698  1.00  1.00           C
ATOM    628  CD2 LEU C  24      -1.796  -2.603  -1.584  1.00  1.00           C
ATOM    629  C   LEU C  24      -4.114  -4.318   1.863  1.00  1.00           C
ATOM    630  O   LEU C  24      -4.704  -5.193   1.232  1.00  1.00           O
ATOM    631  N   MET C  25      -4.747  -3.400   2.613  1.00  1.00           N
ATOM    632  CA  MET C  25      -6.169  -3.254   2.637  1.00  1.00           C
ATOM    633  CB  MET C  25      -6.797  -3.825   3.921  1.00  1.00           C
ATOM    634  CG  MET C  25      -8.322  -3.744   4.040  1.00  1.00           C
ATOM    635  SD  MET C  25      -8.925  -4.539   5.562  1.00  1.00           S
ATOM    636  CE  MET C  25     -10.624  -3.906   5.477  1.00  1.00           C
ATOM    637  C   MET C  25      -6.374  -1.784   2.619  1.00  1.00           C
ATOM    638  O   MET C  25      -5.688  -1.044   3.324  1.00  1.00           O
ATOM    639  N   VAL C  26      -7.310  -1.303   1.794  1.00  1.00           N
ATOM    640  CA  VAL C  26      -7.403   0.119   1.798  1.00  1.00           C
ATOM    641  CB  VAL C  26      -6.607   0.760   0.686  1.00  1.00           C
ATOM    642  CG1 VAL C  26      -6.760   2.291   0.746  1.00  1.00           C
ATOM    643  CG2 VAL C  26      -5.153   0.277   0.810  1.00  1.00           C
ATOM    644  C   VAL C  26      -8.833   0.513   1.664  1.00  1.00           C
ATOM    645  O   VAL C  26      -9.673  -0.237   1.166  1.00  1.00           O
ATOM    646  N   GLY C  27      -9.139   1.728   2.152  1.00  1.00           N
ATOM    647  CA  GLY C  27     -10.481   2.206   2.145  1.00  1.00           C
ATOM    648  C   GLY C  27     -10.628   3.392   1.274  1.00  1.00           C
ATOM    649  O   GLY C  27     -10.316   3.387   0.085  1.00  1.00           O
ATOM    650  N   GLY C  28     -11.140   4.449   1.919  1.00  1.00           N
ATOM    651  CA  GLY C  28     -11.555   5.659   1.306  1.00  1.00           C
ATOM    652  C   GLY C  28     -13.014   5.465   1.347  1.00  1.00           C
ATOM    653  O   GLY C  28     -13.600   4.924   0.410  1.00  1.00           O
ATOM    654  N   VAL C  29     -13.661   5.914   2.437  1.00  1.00           N
ATOM    655  CA  VAL C  29     -14.989   5.420   2.479  1.00  1.00           C
ATOM    656  CB  VAL C  29     -15.057   4.095   3.189  1.00  1.00           C
ATOM    657  CG1 VAL C  29     -14.903   4.373   4.693  1.00  1.00           C
ATOM    658  CG2 VAL C  29     -16.337   3.335   2.797  1.00  1.00           C
ATOM    659  C   VAL C  29     -15.935   6.319   3.201  1.00  1.00           C
ATOM    660  O   VAL C  29     -15.557   7.268   3.886  1.00  1.00           O
ATOM    661  N   VAL C  30     -17.234   5.996   3.007  1.00  1.00           N
ATOM    662  CA  VAL C  30     -18.376   6.595   3.625  1.00  1.00           C
ATOM    663  CB  VAL C  30     -19.192   7.396   2.646  1.00  1.00           C
ATOM    664  CG1 VAL C  30     -20.409   8.024   3.353  1.00  1.00           C
ATOM    665  CG2 VAL C  30     -18.253   8.426   2.000  1.00  1.00           C
ATOM    666  C   VAL C  30     -19.217   5.410   4.113  1.00  1.00           C
ATOM    667  O   VAL C  30     -20.333   5.626   4.656  1.00  1.00           O
ATOM    668  OXT VAL C  30     -18.743   4.255   3.946  1.00  1.00           O
TER     669      VAL C  30 
ATOM    670  N   GLU D   1     -14.676  16.692   7.089  1.00  1.00           N
ATOM    671  CA  GLU D   1     -14.058  17.428   5.963  1.00  1.00           C
ATOM    672  CB  GLU D   1     -13.437  18.767   6.406  1.00  1.00           C
ATOM    673  CG  GLU D   1     -14.434  19.901   6.643  1.00  1.00           C
ATOM    674  CD  GLU D   1     -13.642  21.162   6.976  1.00  1.00           C
ATOM    675  OE1 GLU D   1     -12.390  21.136   6.834  1.00  1.00           O
ATOM    676  OE2 GLU D   1     -14.282  22.172   7.376  1.00  1.00           O
ATOM    677  C   GLU D   1     -12.969  16.697   5.282  1.00  1.00           C
ATOM    678  O   GLU D   1     -13.052  15.498   5.011  1.00  1.00           O
ATOM    679  N   VAL D   2     -11.904  17.458   4.992  1.00  1.00           N
ATOM    680  CA  VAL D   2     -10.790  16.934   4.283  1.00  1.00           C
ATOM    681  CB  VAL D   2      -9.790  17.987   3.909  1.00  1.00           C
ATOM    682  CG1 VAL D   2      -8.629  17.309   3.164  1.00  1.00           C
ATOM    683  CG2 VAL D   2     -10.508  19.097   3.118  1.00  1.00           C
ATOM    684  C   VAL D   2     -10.118  15.953   5.189  1.00  1.00           C
ATOM    685  O   VAL D   2      -9.965  16.210   6.381  1.00  1.00           O
ATOM    686  N   HIS D   3      -9.738  14.778   4.637  1.00  1.00           N
ATOM    687  CA  HIS D   3      -9.071  13.739   5.379  1.00  1.00           C
ATOM    688  ND1 HIS D   3      -9.190  10.305   6.467  1.00  1.00           N
ATOM    689  CG  HIS D   3      -9.526  11.617   6.714  1.00  1.00           C
ATOM    690  CB  HIS D   3     -10.021  12.567   5.672  1.00  1.00           C
ATOM    691  NE2 HIS D   3      -8.858  10.649   8.640  1.00  1.00           N
ATOM    692  CD2 HIS D   3      -9.315  11.811   8.045  1.00  1.00           C
ATOM    693  CE1 HIS D   3      -8.800   9.774   7.652  1.00  1.00           C
ATOM    694  C   HIS D   3      -7.954  13.272   4.491  1.00  1.00           C
ATOM    695  O   HIS D   3      -8.200  12.693   3.436  1.00  1.00           O
ATOM    696  N   HIS D   4      -6.687  13.531   4.882  1.00  1.00           N
ATOM    697  CA  HIS D   4      -5.601  13.117   4.035  1.00  1.00           C
ATOM    698  ND1 HIS D   4      -3.913  14.034   1.221  1.00  1.00           N
ATOM    699  CG  HIS D   4      -3.702  13.855   2.573  1.00  1.00           C
ATOM    700  CB  HIS D   4      -4.677  14.272   3.628  1.00  1.00           C
ATOM    701  NE2 HIS D   4      -1.943  13.023   1.434  1.00  1.00           N
ATOM    702  CD2 HIS D   4      -2.497  13.236   2.683  1.00  1.00           C
ATOM    703  CE1 HIS D   4      -2.830  13.518   0.590  1.00  1.00           C
ATOM    704  C   HIS D   4      -4.769  12.128   4.803  1.00  1.00           C
ATOM    705  O   HIS D   4      -4.153  12.473   5.811  1.00  1.00           O
ATOM    706  N   GLN D   5      -4.737  10.857   4.344  1.00  1.00           N
ATOM    707  CA  GLN D   5      -3.932   9.839   4.969  1.00  1.00           C
ATOM    708  CB  GLN D   5      -4.708   8.539   5.259  1.00  1.00           C
ATOM    709  CG  GLN D   5      -3.912   7.456   5.993  1.00  1.00           C
ATOM    710  CD  GLN D   5      -4.889   6.332   6.313  1.00  1.00           C
ATOM    711  OE1 GLN D   5      -4.511   5.254   6.771  1.00  1.00           O
ATOM    712  NE2 GLN D   5      -6.197   6.601   6.064  1.00  1.00           N
ATOM    713  C   GLN D   5      -2.868   9.528   3.994  1.00  1.00           C
ATOM    714  O   GLN D   5      -3.133   9.320   2.811  1.00  1.00           O
ATOM    715  N   LYS D   6      -1.617   9.523   4.467  1.00  1.00           N
ATOM    716  CA  LYS D   6      -0.597   9.250   3.519  1.00  1.00           C
ATOM    717  CB  LYS D   6       0.284  10.470   3.199  1.00  1.00           C
ATOM    718  CG  LYS D   6       0.914  11.110   4.438  1.00  1.00           C
ATOM    719  CD  LYS D   6       2.048  12.087   4.122  1.00  1.00           C
ATOM    720  CE  LYS D   6       3.435  11.439   4.099  1.00  1.00           C
ATOM    721  NZ  LYS D   6       4.432  12.385   3.550  1.00  1.00           N
ATOM    722  C   LYS D   6       0.283   8.186   4.044  1.00  1.00           C
ATOM    723  O   LYS D   6       0.830   8.292   5.140  1.00  1.00           O
ATOM    724  N   LEU D   7       0.427   7.108   3.259  1.00  1.00           N
ATOM    725  CA  LEU D   7       1.340   6.114   3.701  1.00  1.00           C
ATOM    726  CB  LEU D   7       0.860   4.663   3.653  1.00  1.00           C
ATOM    727  CG  LEU D   7      -0.282   4.336   4.614  1.00  1.00           C
ATOM    728  CD1 LEU D   7      -1.600   4.948   4.128  1.00  1.00           C
ATOM    729  CD2 LEU D   7      -0.352   2.825   4.869  1.00  1.00           C
ATOM    730  C   LEU D   7       2.479   6.116   2.742  1.00  1.00           C
ATOM    731  O   LEU D   7       2.313   5.736   1.583  1.00  1.00           O
ATOM    732  N   VAL D   8       3.668   6.554   3.193  1.00  1.00           N
ATOM    733  CA  VAL D   8       4.811   6.436   2.345  1.00  1.00           C
ATOM    734  CB  VAL D   8       5.716   7.631   2.322  1.00  1.00           C
ATOM    735  CG1 VAL D   8       4.943   8.807   1.698  1.00  1.00           C
ATOM    736  CG2 VAL D   8       6.230   7.902   3.744  1.00  1.00           C
ATOM    737  C   VAL D   8       5.550   5.256   2.903  1.00  1.00           C
ATOM    738  O   VAL D   8       5.821   5.212   4.101  1.00  1.00           O
ATOM    739  N   PHE D   9       5.868   4.245   2.066  1.00  1.00           N
ATOM    740  CA  PHE D   9       6.474   3.080   2.648  1.00  1.00           C
ATOM    741  CB  PHE D   9       5.468   1.914   2.768  1.00  1.00           C
ATOM    742  CG  PHE D   9       5.956   0.915   3.766  1.00  1.00           C
ATOM    743  CD1 PHE D   9       5.956   1.238   5.106  1.00  1.00           C
ATOM    744  CD2 PHE D   9       6.361  -0.341   3.385  1.00  1.00           C
ATOM    745  CE1 PHE D   9       6.394   0.336   6.044  1.00  1.00           C
ATOM    746  CE2 PHE D   9       6.798  -1.251   4.324  1.00  1.00           C
ATOM    747  CZ  PHE D   9       6.810  -0.914   5.655  1.00  1.00           C
ATOM    748  C   PHE D   9       7.631   2.666   1.821  1.00  1.00           C
ATOM    749  O   PHE D   9       7.599   2.733   0.594  1.00  1.00           O
ATOM    750  N   PHE D  10       8.711   2.251   2.503  1.00  1.00           N
ATOM    751  CA  PHE D  10       9.876   1.818   1.809  1.00  1.00           C
ATOM    752  CB  PHE D  10      11.015   2.850   1.915  1.00  1.00           C
ATOM    753  CG  PHE D  10      12.226   2.417   1.156  1.00  1.00           C
ATOM    754  CD1 PHE D  10      13.100   1.496   1.688  1.00  1.00           C
ATOM    755  CD2 PHE D  10      12.489   2.935  -0.093  1.00  1.00           C
ATOM    756  CE1 PHE D  10      14.218   1.103   0.991  1.00  1.00           C
ATOM    757  CE2 PHE D  10      13.606   2.546  -0.794  1.00  1.00           C
ATOM    758  CZ  PHE D  10      14.473   1.630  -0.256  1.00  1.00           C
ATOM    759  C   PHE D  10      10.352   0.593   2.533  1.00  1.00           C
ATOM    760  O   PHE D  10      10.642   0.650   3.728  1.00  1.00           O
ATOM    761  N   ALA D  11      10.432  -0.548   1.825  1.00  1.00           N
ATOM    762  CA  ALA D  11      10.936  -1.750   2.428  1.00  1.00           C
ATOM    763  CB  ALA D  11       9.894  -2.876   2.525  1.00  1.00           C
ATOM    764  C   ALA D  11      11.991  -2.216   1.503  1.00  1.00           C
ATOM    765  O   ALA D  11      11.756  -2.334   0.302  1.00  1.00           O
ATOM    766  N   GLU D  12      13.199  -2.492   2.014  1.00  1.00           N
ATOM    767  CA  GLU D  12      14.144  -2.897   1.032  1.00  1.00           C
ATOM    768  CB  GLU D  12      15.086  -1.762   0.567  1.00  1.00           C
ATOM    769  CG  GLU D  12      15.972  -2.092  -0.643  1.00  1.00           C
ATOM    770  CD  GLU D  12      16.636  -0.791  -1.080  1.00  1.00           C
ATOM    771  OE1 GLU D  12      16.981   0.022  -0.181  1.00  1.00           O
ATOM    772  OE2 GLU D  12      16.796  -0.581  -2.314  1.00  1.00           O
ATOM    773  C   GLU D  12      14.964  -4.009   1.559  1.00  1.00           C
ATOM    774  O   GLU D  12      15.391  -4.026   2.712  1.00  1.00           O
ATOM    775  N   ASP D  13      15.176  -4.994   0.678  1.00  1.00           N
ATOM    776  CA  ASP D  13      15.976  -6.131   0.983  1.00  1.00           C
ATOM    777  CB  ASP D  13      15.261  -7.443   0.607  1.00  1.00           C
ATOM    778  CG  ASP D  13      13.910  -7.541   1.325  1.00  1.00           C
ATOM    779  OD1 ASP D  13      13.170  -6.522   1.375  1.00  1.00           O
ATOM    780  OD2 ASP D  13      13.601  -8.650   1.834  1.00  1.00           O
ATOM    781  C   ASP D  13      17.130  -5.987   0.023  1.00  1.00           C
ATOM    782  O   ASP D  13      16.967  -6.237  -1.171  1.00  1.00           O
ATOM    783  N   VAL D  14      18.330  -5.568   0.491  1.00  1.00           N
ATOM    784  CA  VAL D  14      19.409  -5.342  -0.443  1.00  1.00           C
ATOM    785  CB  VAL D  14      20.124  -4.052  -0.189  1.00  1.00           C
ATOM    786  CG1 VAL D  14      21.262  -3.902  -1.208  1.00  1.00           C
ATOM    787  CG2 VAL D  14      19.087  -2.920  -0.238  1.00  1.00           C
ATOM    788  C   VAL D  14      20.415  -6.456  -0.310  1.00  1.00           C
ATOM    789  O   VAL D  14      20.925  -6.722   0.775  1.00  1.00           O
ATOM    790  N   GLY D  15      20.716  -7.159  -1.421  1.00  1.00           N
ATOM    791  CA  GLY D  15      21.718  -8.191  -1.388  1.00  1.00           C
ATOM    792  C   GLY D  15      21.291  -9.187  -0.368  1.00  1.00           C
ATOM    793  O   GLY D  15      22.123  -9.778   0.319  1.00  1.00           O
ATOM    794  N   SER D  16      19.970  -9.408  -0.249  1.00  1.00           N
ATOM    795  CA  SER D  16      19.503 -10.182   0.857  1.00  1.00           C
ATOM    796  CB  SER D  16      18.253  -9.590   1.520  1.00  1.00           C
ATOM    797  OG  SER D  16      17.136  -9.694   0.650  1.00  1.00           O
ATOM    798  C   SER D  16      19.187 -11.593   0.551  1.00  1.00           C
ATOM    799  O   SER D  16      19.434 -12.108  -0.536  1.00  1.00           O
ATOM    800  N   ASN D  17      18.716 -12.258   1.625  1.00  1.00           N
ATOM    801  CA  ASN D  17      18.167 -13.569   1.576  1.00  1.00           C
ATOM    802  CB  ASN D  17      19.155 -14.648   2.051  1.00  1.00           C
ATOM    803  CG  ASN D  17      18.544 -16.020   1.825  1.00  1.00           C
ATOM    804  OD1 ASN D  17      17.353 -16.225   2.049  1.00  1.00           O
ATOM    805  ND2 ASN D  17      19.377 -16.996   1.373  1.00  1.00           N
ATOM    806  C   ASN D  17      17.016 -13.553   2.529  1.00  1.00           C
ATOM    807  O   ASN D  17      17.154 -14.071   3.637  1.00  1.00           O
ATOM    808  N   LYS D  18      15.834 -12.990   2.160  1.00  1.00           N
ATOM    809  CA  LYS D  18      14.881 -13.058   3.222  1.00  1.00           C
ATOM    810  CB  LYS D  18      15.271 -12.269   4.471  1.00  1.00           C
ATOM    811  CG  LYS D  18      15.064 -10.773   4.303  1.00  1.00           C
ATOM    812  CD  LYS D  18      15.849 -10.150   3.154  1.00  1.00           C
ATOM    813  CE  LYS D  18      16.251  -8.722   3.494  1.00  1.00           C
ATOM    814  NZ  LYS D  18      17.227  -8.788   4.602  1.00  1.00           N
ATOM    815  C   LYS D  18      13.515 -12.614   2.916  1.00  1.00           C
ATOM    816  O   LYS D  18      13.192 -12.064   1.864  1.00  1.00           O
ATOM    817  N   GLY D  19      12.682 -12.908   3.927  1.00  1.00           N
ATOM    818  CA  GLY D  19      11.310 -12.556   3.954  1.00  1.00           C
ATOM    819  C   GLY D  19      11.213 -11.147   4.421  1.00  1.00           C
ATOM    820  O   GLY D  19      11.890 -10.730   5.360  1.00  1.00           O
ATOM    821  N   ALA D  20      10.346 -10.369   3.758  1.00  1.00           N
ATOM    822  CA  ALA D  20      10.065  -9.045   4.206  1.00  1.00           C
ATOM    823  CB  ALA D  20      10.348  -7.955   3.162  1.00  1.00           C
ATOM    824  C   ALA D  20       8.627  -9.097   4.418  1.00  1.00           C
ATOM    825  O   ALA D  20       7.929  -9.760   3.663  1.00  1.00           O
ATOM    826  N   ILE D  21       8.122  -8.458   5.467  1.00  1.00           N
ATOM    827  CA  ILE D  21       6.731  -8.677   5.557  1.00  1.00           C
ATOM    828  CB  ILE D  21       6.383  -9.657   6.623  1.00  1.00           C
ATOM    829  CG1 ILE D  21       4.924 -10.124   6.513  1.00  1.00           C
ATOM    830  CG2 ILE D  21       6.764  -8.995   7.951  1.00  1.00           C
ATOM    831  CD1 ILE D  21       4.639 -11.400   7.303  1.00  1.00           C
ATOM    832  C   ILE D  21       6.071  -7.400   5.841  1.00  1.00           C
ATOM    833  O   ILE D  21       6.540  -6.579   6.628  1.00  1.00           O
ATOM    834  N   ILE D  22       4.962  -7.189   5.137  1.00  1.00           N
ATOM    835  CA  ILE D  22       4.238  -6.001   5.370  1.00  1.00           C
ATOM    836  CB  ILE D  22       4.431  -5.044   4.229  1.00  1.00           C
ATOM    837  CG1 ILE D  22       5.893  -4.578   4.176  1.00  1.00           C
ATOM    838  CG2 ILE D  22       3.406  -3.908   4.323  1.00  1.00           C
ATOM    839  CD1 ILE D  22       6.254  -3.942   2.839  1.00  1.00           C
ATOM    840  C   ILE D  22       2.804  -6.402   5.431  1.00  1.00           C
ATOM    841  O   ILE D  22       2.240  -6.851   4.436  1.00  1.00           O
ATOM    842  N   GLY D  23       2.176  -6.261   6.611  1.00  1.00           N
ATOM    843  CA  GLY D  23       0.778  -6.550   6.709  1.00  1.00           C
ATOM    844  C   GLY D  23       0.184  -5.234   7.034  1.00  1.00           C
ATOM    845  O   GLY D  23      -0.053  -4.904   8.195  1.00  1.00           O
ATOM    846  N   LEU D  24      -0.082  -4.440   5.986  1.00  1.00           N
ATOM    847  CA  LEU D  24      -0.574  -3.123   6.219  1.00  1.00           C
ATOM    848  CB  LEU D  24       0.112  -2.035   5.380  1.00  1.00           C
ATOM    849  CG  LEU D  24       1.325  -1.406   6.090  1.00  1.00           C
ATOM    850  CD1 LEU D  24       2.291  -2.460   6.649  1.00  1.00           C
ATOM    851  CD2 LEU D  24       2.026  -0.388   5.177  1.00  1.00           C
ATOM    852  C   LEU D  24      -2.028  -3.051   6.014  1.00  1.00           C
ATOM    853  O   LEU D  24      -2.597  -3.625   5.085  1.00  1.00           O
ATOM    854  N   MET D  25      -2.658  -2.353   6.963  1.00  1.00           N
ATOM    855  CA  MET D  25      -4.030  -2.046   6.852  1.00  1.00           C
ATOM    856  CB  MET D  25      -4.922  -2.606   7.977  1.00  1.00           C
ATOM    857  CG  MET D  25      -5.208  -4.098   7.806  1.00  1.00           C
ATOM    858  SD  MET D  25      -6.105  -4.893   9.175  1.00  1.00           S
ATOM    859  CE  MET D  25      -4.625  -5.326  10.136  1.00  1.00           C
ATOM    860  C   MET D  25      -4.091  -0.582   6.897  1.00  1.00           C
ATOM    861  O   MET D  25      -3.350   0.063   7.639  1.00  1.00           O
ATOM    862  N   VAL D  26      -4.964  -0.009   6.063  1.00  1.00           N
ATOM    863  CA  VAL D  26      -4.997   1.406   6.062  1.00  1.00           C
ATOM    864  CB  VAL D  26      -4.367   2.012   4.842  1.00  1.00           C
ATOM    865  CG1 VAL D  26      -2.945   1.451   4.708  1.00  1.00           C
ATOM    866  CG2 VAL D  26      -5.267   1.763   3.620  1.00  1.00           C
ATOM    867  C   VAL D  26      -6.429   1.799   5.985  1.00  1.00           C
ATOM    868  O   VAL D  26      -7.281   0.976   5.653  1.00  1.00           O
ATOM    869  N   GLY D  27      -6.749   3.067   6.309  1.00  1.00           N
ATOM    870  CA  GLY D  27      -8.129   3.390   6.148  1.00  1.00           C
ATOM    871  C   GLY D  27      -8.407   4.814   6.435  1.00  1.00           C
ATOM    872  O   GLY D  27      -8.373   5.264   7.579  1.00  1.00           O
ATOM    873  N   GLY D  28      -8.701   5.569   5.367  1.00  1.00           N
ATOM    874  CA  GLY D  28      -9.205   6.876   5.600  1.00  1.00           C
ATOM    875  C   GLY D  28     -10.650   6.592   5.764  1.00  1.00           C
ATOM    876  O   GLY D  28     -11.233   5.898   4.935  1.00  1.00           O
ATOM    877  N   VAL D  29     -11.305   7.108   6.815  1.00  1.00           N
ATOM    878  CA  VAL D  29     -12.624   6.577   6.850  1.00  1.00           C
ATOM    879  CB  VAL D  29     -12.761   5.313   7.653  1.00  1.00           C
ATOM    880  CG1 VAL D  29     -11.833   4.233   7.076  1.00  1.00           C
ATOM    881  CG2 VAL D  29     -12.520   5.647   9.135  1.00  1.00           C
ATOM    882  C   VAL D  29     -13.598   7.498   7.494  1.00  1.00           C
ATOM    883  O   VAL D  29     -13.250   8.543   8.041  1.00  1.00           O
ATOM    884  N   VAL D  30     -14.882   7.093   7.413  1.00  1.00           N
ATOM    885  CA  VAL D  30     -15.952   7.809   8.029  1.00  1.00           C
ATOM    886  CB  VAL D  30     -17.139   8.007   7.136  1.00  1.00           C
ATOM    887  CG1 VAL D  30     -16.685   8.798   5.895  1.00  1.00           C
ATOM    888  CG2 VAL D  30     -17.771   6.639   6.834  1.00  1.00           C
ATOM    889  C   VAL D  30     -16.403   6.961   9.215  1.00  1.00           C
ATOM    890  O   VAL D  30     -17.413   7.338   9.862  1.00  1.00           O
ATOM    891  OXT VAL D  30     -15.743   5.920   9.486  1.00  1.00           O
TER     892      VAL D  30 
ATOM    893  N   GLU E   1     -13.418  17.861   9.786  1.00  1.00           N
ATOM    894  CA  GLU E   1     -12.202  18.650  10.076  1.00  1.00           C
ATOM    895  CB  GLU E   1     -11.803  18.483  11.551  1.00  1.00           C
ATOM    896  CG  GLU E   1     -12.866  18.969  12.536  1.00  1.00           C
ATOM    897  CD  GLU E   1     -12.878  20.487  12.498  1.00  1.00           C
ATOM    898  OE1 GLU E   1     -12.120  21.064  11.675  1.00  1.00           O
ATOM    899  OE2 GLU E   1     -13.644  21.092  13.295  1.00  1.00           O
ATOM    900  C   GLU E   1     -11.087  18.094   9.263  1.00  1.00           C
ATOM    901  O   GLU E   1     -11.272  17.120   8.535  1.00  1.00           O
ATOM    902  N   VAL E   2      -9.889  18.702   9.364  1.00  1.00           N
ATOM    903  CA  VAL E   2      -8.800  18.172   8.604  1.00  1.00           C
ATOM    904  CB  VAL E   2      -7.865  19.220   8.044  1.00  1.00           C
ATOM    905  CG1 VAL E   2      -8.619  20.026   6.976  1.00  1.00           C
ATOM    906  CG2 VAL E   2      -7.327  20.099   9.188  1.00  1.00           C
ATOM    907  C   VAL E   2      -8.006  17.239   9.486  1.00  1.00           C
ATOM    908  O   VAL E   2      -7.447  17.658  10.499  1.00  1.00           O
ATOM    909  N   HIS E   3      -7.955  15.932   9.121  1.00  1.00           N
ATOM    910  CA  HIS E   3      -7.176  14.958   9.850  1.00  1.00           C
ATOM    911  ND1 HIS E   3      -6.383  11.775  10.790  1.00  1.00           N
ATOM    912  CG  HIS E   3      -7.150  12.830  11.236  1.00  1.00           C
ATOM    913  CB  HIS E   3      -7.963  13.729  10.345  1.00  1.00           C
ATOM    914  NE2 HIS E   3      -6.145  11.839  13.000  1.00  1.00           N
ATOM    915  CD2 HIS E   3      -6.994  12.851  12.589  1.00  1.00           C
ATOM    916  CE1 HIS E   3      -5.804  11.220  11.884  1.00  1.00           C
ATOM    917  C   HIS E   3      -6.130  14.455   8.916  1.00  1.00           C
ATOM    918  O   HIS E   3      -6.432  13.717   7.980  1.00  1.00           O
ATOM    919  N   HIS E   4      -4.856  14.834   9.146  1.00  1.00           N
ATOM    920  CA  HIS E   4      -3.843  14.422   8.222  1.00  1.00           C
ATOM    921  ND1 HIS E   4      -4.682  16.749   6.117  1.00  1.00           N
ATOM    922  CG  HIS E   4      -3.874  16.757   7.231  1.00  1.00           C
ATOM    923  CB  HIS E   4      -3.024  15.601   7.675  1.00  1.00           C
ATOM    924  NE2 HIS E   4      -4.938  18.740   7.072  1.00  1.00           N
ATOM    925  CD2 HIS E   4      -4.043  17.981   7.803  1.00  1.00           C
ATOM    926  CE1 HIS E   4      -5.295  17.958   6.070  1.00  1.00           C
ATOM    927  C   HIS E   4      -2.871  13.570   8.960  1.00  1.00           C
ATOM    928  O   HIS E   4      -2.071  14.084   9.739  1.00  1.00           O
ATOM    929  N   GLN E   5      -2.894  12.241   8.748  1.00  1.00           N
ATOM    930  CA  GLN E   5      -1.870  11.500   9.410  1.00  1.00           C
ATOM    931  CB  GLN E   5      -2.282  10.118   9.952  1.00  1.00           C
ATOM    932  CG  GLN E   5      -2.476   9.043   8.879  1.00  1.00           C
ATOM    933  CD  GLN E   5      -1.118   8.375   8.659  1.00  1.00           C
ATOM    934  OE1 GLN E   5      -0.211   8.507   9.478  1.00  1.00           O
ATOM    935  NE2 GLN E   5      -0.965   7.665   7.509  1.00  1.00           N
ATOM    936  C   GLN E   5      -0.852  11.274   8.360  1.00  1.00           C
ATOM    937  O   GLN E   5      -1.187  10.933   7.227  1.00  1.00           O
ATOM    938  N   LYS E   6       0.432  11.466   8.690  1.00  1.00           N
ATOM    939  CA  LYS E   6       1.381  11.243   7.654  1.00  1.00           C
ATOM    940  CB  LYS E   6       2.279  12.470   7.379  1.00  1.00           C
ATOM    941  CG  LYS E   6       1.548  13.728   6.885  1.00  1.00           C
ATOM    942  CD  LYS E   6       2.402  15.003   6.975  1.00  1.00           C
ATOM    943  CE  LYS E   6       1.718  16.281   6.468  1.00  1.00           C
ATOM    944  NZ  LYS E   6       2.619  17.450   6.620  1.00  1.00           N
ATOM    945  C   LYS E   6       2.275  10.146   8.107  1.00  1.00           C
ATOM    946  O   LYS E   6       3.042  10.302   9.056  1.00  1.00           O
ATOM    947  N   LEU E   7       2.200   8.988   7.426  1.00  1.00           N
ATOM    948  CA  LEU E   7       3.069   7.921   7.804  1.00  1.00           C
ATOM    949  CB  LEU E   7       2.523   6.509   7.521  1.00  1.00           C
ATOM    950  CG  LEU E   7       1.409   6.039   8.476  1.00  1.00           C
ATOM    951  CD1 LEU E   7       0.961   4.610   8.138  1.00  1.00           C
ATOM    952  CD2 LEU E   7       1.839   6.177   9.946  1.00  1.00           C
ATOM    953  C   LEU E   7       4.303   8.068   6.979  1.00  1.00           C
ATOM    954  O   LEU E   7       4.266   7.983   5.752  1.00  1.00           O
ATOM    955  N   VAL E   8       5.439   8.322   7.654  1.00  1.00           N
ATOM    956  CA  VAL E   8       6.697   8.430   6.975  1.00  1.00           C
ATOM    957  CB  VAL E   8       7.485   9.634   7.422  1.00  1.00           C
ATOM    958  CG1 VAL E   8       8.857   9.622   6.733  1.00  1.00           C
ATOM    959  CG2 VAL E   8       6.664  10.904   7.134  1.00  1.00           C
ATOM    960  C   VAL E   8       7.448   7.216   7.422  1.00  1.00           C
ATOM    961  O   VAL E   8       7.756   7.088   8.606  1.00  1.00           O
ATOM    962  N   PHE E   9       7.752   6.272   6.507  1.00  1.00           N
ATOM    963  CA  PHE E   9       8.446   5.116   6.994  1.00  1.00           C
ATOM    964  CB  PHE E   9       7.555   3.916   7.340  1.00  1.00           C
ATOM    965  CG  PHE E   9       6.876   4.297   8.604  1.00  1.00           C
ATOM    966  CD1 PHE E   9       7.618   4.503   9.747  1.00  1.00           C
ATOM    967  CD2 PHE E   9       5.511   4.430   8.661  1.00  1.00           C
ATOM    968  CE1 PHE E   9       7.016   4.853  10.932  1.00  1.00           C
ATOM    969  CE2 PHE E   9       4.903   4.778   9.843  1.00  1.00           C
ATOM    970  CZ  PHE E   9       5.651   4.995  10.976  1.00  1.00           C
ATOM    971  C   PHE E   9       9.488   4.669   6.056  1.00  1.00           C
ATOM    972  O   PHE E   9       9.343   4.736   4.837  1.00  1.00           O
ATOM    973  N   PHE E  10      10.611   4.227   6.648  1.00  1.00           N
ATOM    974  CA  PHE E  10      11.661   3.698   5.859  1.00  1.00           C
ATOM    975  CB  PHE E  10      12.806   4.710   5.669  1.00  1.00           C
ATOM    976  CG  PHE E  10      12.239   5.927   5.011  1.00  1.00           C
ATOM    977  CD1 PHE E  10      11.590   6.891   5.758  1.00  1.00           C
ATOM    978  CD2 PHE E  10      12.361   6.127   3.655  1.00  1.00           C
ATOM    979  CE1 PHE E  10      11.069   8.015   5.163  1.00  1.00           C
ATOM    980  CE2 PHE E  10      11.843   7.249   3.054  1.00  1.00           C
ATOM    981  CZ  PHE E  10      11.196   8.201   3.807  1.00  1.00           C
ATOM    982  C   PHE E  10      12.206   2.532   6.623  1.00  1.00           C
ATOM    983  O   PHE E  10      13.023   2.702   7.528  1.00  1.00           O
ATOM    984  N   ALA E  11      11.769   1.306   6.283  1.00  1.00           N
ATOM    985  CA  ALA E  11      12.357   0.180   6.945  1.00  1.00           C
ATOM    986  CB  ALA E  11      11.429  -1.040   7.093  1.00  1.00           C
ATOM    987  C   ALA E  11      13.455  -0.195   6.015  1.00  1.00           C
ATOM    988  O   ALA E  11      13.249  -0.265   4.804  1.00  1.00           O
ATOM    989  N   GLU E  12      14.672  -0.412   6.535  1.00  1.00           N
ATOM    990  CA  GLU E  12      15.705  -0.682   5.587  1.00  1.00           C
ATOM    991  CB  GLU E  12      16.734   0.449   5.478  1.00  1.00           C
ATOM    992  CG  GLU E  12      16.170   1.760   4.930  1.00  1.00           C
ATOM    993  CD  GLU E  12      17.318   2.760   4.914  1.00  1.00           C
ATOM    994  OE1 GLU E  12      18.287   2.546   5.689  1.00  1.00           O
ATOM    995  OE2 GLU E  12      17.243   3.745   4.133  1.00  1.00           O
ATOM    996  C   GLU E  12      16.471  -1.886   6.007  1.00  1.00           C
ATOM    997  O   GLU E  12      16.779  -2.069   7.184  1.00  1.00           O
ATOM    998  N   ASP E  13      16.754  -2.761   5.026  1.00  1.00           N
ATOM    999  CA  ASP E  13      17.681  -3.828   5.231  1.00  1.00           C
ATOM   1000  CB  ASP E  13      17.310  -5.160   4.574  1.00  1.00           C
ATOM   1001  CG  ASP E  13      18.325  -6.158   5.103  1.00  1.00           C
ATOM   1002  OD1 ASP E  13      18.227  -6.522   6.306  1.00  1.00           O
ATOM   1003  OD2 ASP E  13      19.209  -6.574   4.312  1.00  1.00           O
ATOM   1004  C   ASP E  13      18.885  -3.317   4.514  1.00  1.00           C
ATOM   1005  O   ASP E  13      18.776  -2.406   3.693  1.00  1.00           O
ATOM   1006  N   VAL E  14      20.063  -3.880   4.813  1.00  1.00           N
ATOM   1007  CA  VAL E  14      21.287  -3.456   4.203  1.00  1.00           C
ATOM   1008  CB  VAL E  14      22.294  -2.973   5.220  1.00  1.00           C
ATOM   1009  CG1 VAL E  14      22.653  -4.133   6.169  1.00  1.00           C
ATOM   1010  CG2 VAL E  14      23.487  -2.309   4.503  1.00  1.00           C
ATOM   1011  C   VAL E  14      21.792  -4.677   3.501  1.00  1.00           C
ATOM   1012  O   VAL E  14      21.000  -5.423   2.935  1.00  1.00           O
ATOM   1013  N   GLY E  15      23.110  -4.920   3.506  1.00  1.00           N
ATOM   1014  CA  GLY E  15      23.677  -6.045   2.825  1.00  1.00           C
ATOM   1015  C   GLY E  15      23.103  -7.313   3.374  1.00  1.00           C
ATOM   1016  O   GLY E  15      23.008  -8.319   2.673  1.00  1.00           O
ATOM   1017  N   SER E  16      22.694  -7.288   4.653  1.00  1.00           N
ATOM   1018  CA  SER E  16      22.396  -8.475   5.394  1.00  1.00           C
ATOM   1019  CB  SER E  16      22.311  -8.213   6.908  1.00  1.00           C
ATOM   1020  OG  SER E  16      23.547  -7.697   7.377  1.00  1.00           O
ATOM   1021  C   SER E  16      21.223  -9.289   5.017  1.00  1.00           C
ATOM   1022  O   SER E  16      20.372  -8.936   4.205  1.00  1.00           O
ATOM   1023  N   ASN E  17      21.246 -10.477   5.663  1.00  1.00           N
ATOM   1024  CA  ASN E  17      20.295 -11.529   5.553  1.00  1.00           C
ATOM   1025  CB  ASN E  17      20.946 -12.920   5.600  1.00  1.00           C
ATOM   1026  CG  ASN E  17      21.744 -13.129   4.324  1.00  1.00           C
ATOM   1027  OD1 ASN E  17      21.385 -13.951   3.484  1.00  1.00           O
ATOM   1028  ND2 ASN E  17      22.863 -12.370   4.167  1.00  1.00           N
ATOM   1029  C   ASN E  17      19.369 -11.427   6.711  1.00  1.00           C
ATOM   1030  O   ASN E  17      19.735 -11.814   7.819  1.00  1.00           O
ATOM   1031  N   LYS E  18      18.144 -10.888   6.512  1.00  1.00           N
ATOM   1032  CA  LYS E  18      17.331 -10.907   7.683  1.00  1.00           C
ATOM   1033  CB  LYS E  18      17.847 -10.032   8.837  1.00  1.00           C
ATOM   1034  CG  LYS E  18      17.084 -10.308  10.136  1.00  1.00           C
ATOM   1035  CD  LYS E  18      17.776  -9.788  11.396  1.00  1.00           C
ATOM   1036  CE  LYS E  18      17.898  -8.266  11.436  1.00  1.00           C
ATOM   1037  NZ  LYS E  18      16.572  -7.651  11.213  1.00  1.00           N
ATOM   1038  C   LYS E  18      15.924 -10.517   7.465  1.00  1.00           C
ATOM   1039  O   LYS E  18      15.605  -9.604   6.707  1.00  1.00           O
ATOM   1040  N   GLY E  19      15.054 -11.196   8.235  1.00  1.00           N
ATOM   1041  CA  GLY E  19      13.650 -10.999   8.159  1.00  1.00           C
ATOM   1042  C   GLY E  19      13.331  -9.629   8.643  1.00  1.00           C
ATOM   1043  O   GLY E  19      13.996  -9.083   9.522  1.00  1.00           O
ATOM   1044  N   ALA E  20      12.281  -9.043   8.038  1.00  1.00           N
ATOM   1045  CA  ALA E  20      11.781  -7.764   8.433  1.00  1.00           C
ATOM   1046  CB  ALA E  20      11.906  -6.694   7.336  1.00  1.00           C
ATOM   1047  C   ALA E  20      10.332  -7.963   8.652  1.00  1.00           C
ATOM   1048  O   ALA E  20       9.663  -8.632   7.867  1.00  1.00           O
ATOM   1049  N   ILE E  21       9.806  -7.395   9.745  1.00  1.00           N
ATOM   1050  CA  ILE E  21       8.415  -7.569   9.994  1.00  1.00           C
ATOM   1051  CB  ILE E  21       8.163  -8.376  11.252  1.00  1.00           C
ATOM   1052  CG1 ILE E  21       6.665  -8.620  11.520  1.00  1.00           C
ATOM   1053  CG2 ILE E  21       8.890  -7.689  12.418  1.00  1.00           C
ATOM   1054  CD1 ILE E  21       6.035  -9.737  10.695  1.00  1.00           C
ATOM   1055  C   ILE E  21       7.827  -6.221  10.190  1.00  1.00           C
ATOM   1056  O   ILE E  21       8.314  -5.422  10.989  1.00  1.00           O
ATOM   1057  N   ILE E  22       6.767  -5.908   9.430  1.00  1.00           N
ATOM   1058  CA  ILE E  22       6.191  -4.631   9.667  1.00  1.00           C
ATOM   1059  CB  ILE E  22       6.375  -3.676   8.519  1.00  1.00           C
ATOM   1060  CG1 ILE E  22       7.871  -3.456   8.222  1.00  1.00           C
ATOM   1061  CG2 ILE E  22       5.594  -2.392   8.841  1.00  1.00           C
ATOM   1062  CD1 ILE E  22       8.687  -2.933   9.404  1.00  1.00           C
ATOM   1063  C   ILE E  22       4.721  -4.810   9.852  1.00  1.00           C
ATOM   1064  O   ILE E  22       4.032  -5.299   8.958  1.00  1.00           O
ATOM   1065  N   GLY E  23       4.203  -4.404  11.027  1.00  1.00           N
ATOM   1066  CA  GLY E  23       2.789  -4.481  11.259  1.00  1.00           C
ATOM   1067  C   GLY E  23       2.347  -3.061  11.328  1.00  1.00           C
ATOM   1068  O   GLY E  23       2.617  -2.364  12.307  1.00  1.00           O
ATOM   1069  N   LEU E  24       1.648  -2.586  10.288  1.00  1.00           N
ATOM   1070  CA  LEU E  24       1.276  -1.206  10.318  1.00  1.00           C
ATOM   1071  CB  LEU E  24       1.761  -0.461   9.054  1.00  1.00           C
ATOM   1072  CG  LEU E  24       1.612   1.071   9.086  1.00  1.00           C
ATOM   1073  CD1 LEU E  24       2.501   1.691  10.177  1.00  1.00           C
ATOM   1074  CD2 LEU E  24       1.893   1.684   7.704  1.00  1.00           C
ATOM   1075  C   LEU E  24      -0.212  -1.153  10.372  1.00  1.00           C
ATOM   1076  O   LEU E  24      -0.895  -1.421   9.385  1.00  1.00           O
ATOM   1077  N   MET E  25      -0.749  -0.815  11.556  1.00  1.00           N
ATOM   1078  CA  MET E  25      -2.166  -0.678  11.728  1.00  1.00           C
ATOM   1079  CB  MET E  25      -2.601  -1.119  13.134  1.00  1.00           C
ATOM   1080  CG  MET E  25      -4.094  -1.000  13.429  1.00  1.00           C
ATOM   1081  SD  MET E  25      -4.536  -1.545  15.108  1.00  1.00           S
ATOM   1082  CE  MET E  25      -3.615  -0.246  15.985  1.00  1.00           C
ATOM   1083  C   MET E  25      -2.388   0.777  11.627  1.00  1.00           C
ATOM   1084  O   MET E  25      -2.088   1.524  12.555  1.00  1.00           O
ATOM   1085  N   VAL E  26      -2.910   1.237  10.483  1.00  1.00           N
ATOM   1086  CA  VAL E  26      -3.027   2.650  10.423  1.00  1.00           C
ATOM   1087  CB  VAL E  26      -2.009   3.298   9.537  1.00  1.00           C
ATOM   1088  CG1 VAL E  26      -2.307   4.807   9.448  1.00  1.00           C
ATOM   1089  CG2 VAL E  26      -0.614   2.984  10.101  1.00  1.00           C
ATOM   1090  C   VAL E  26      -4.361   3.006   9.899  1.00  1.00           C
ATOM   1091  O   VAL E  26      -4.941   2.291   9.082  1.00  1.00           O
ATOM   1092  N   GLY E  27      -4.892   4.139  10.384  1.00  1.00           N
ATOM   1093  CA  GLY E  27      -6.145   4.517   9.842  1.00  1.00           C
ATOM   1094  C   GLY E  27      -6.518   5.888  10.272  1.00  1.00           C
ATOM   1095  O   GLY E  27      -6.524   6.213  11.457  1.00  1.00           O
ATOM   1096  N   GLY E  28      -6.872   6.732   9.289  1.00  1.00           N
ATOM   1097  CA  GLY E  28      -7.380   8.007   9.656  1.00  1.00           C
ATOM   1098  C   GLY E  28      -8.733   7.665  10.149  1.00  1.00           C
ATOM   1099  O   GLY E  28      -9.224   6.571   9.879  1.00  1.00           O
ATOM   1100  N   VAL E  29      -9.417   8.565  10.865  1.00  1.00           N
ATOM   1101  CA  VAL E  29     -10.594   7.960  11.383  1.00  1.00           C
ATOM   1102  CB  VAL E  29     -10.440   7.508  12.806  1.00  1.00           C
ATOM   1103  CG1 VAL E  29      -9.343   6.435  12.869  1.00  1.00           C
ATOM   1104  CG2 VAL E  29     -10.152   8.743  13.679  1.00  1.00           C
ATOM   1105  C   VAL E  29     -11.760   8.880  11.401  1.00  1.00           C
ATOM   1106  O   VAL E  29     -11.697  10.036  10.989  1.00  1.00           O
ATOM   1107  N   VAL E  30     -12.882   8.311  11.891  1.00  1.00           N
ATOM   1108  CA  VAL E  30     -14.137   8.983  12.020  1.00  1.00           C
ATOM   1109  CB  VAL E  30     -15.252   8.071  12.422  1.00  1.00           C
ATOM   1110  CG1 VAL E  30     -15.012   7.614  13.870  1.00  1.00           C
ATOM   1111  CG2 VAL E  30     -16.581   8.816  12.218  1.00  1.00           C
ATOM   1112  C   VAL E  30     -13.981  10.027  13.113  1.00  1.00           C
ATOM   1113  O   VAL E  30     -14.940  10.818  13.320  1.00  1.00           O
ATOM   1114  OXT VAL E  30     -12.899  10.042  13.758  1.00  1.00           O
TER    1115      VAL E  30 
END
