# Supplementary material for: Integrative modeling of diverse protein-peptide systems using CABS-dock
Source: PLoS Comput Biol. 2023 Jul 5;19(7):e1011275. doi: 10.1371/journal.pcbi.1011275 (PMC10351741; doi:10.1371/journal.pcbi.1011275)
Supplement: S1 File — Files in pdb format containing atomic coordinates of the structures obtained in this study: the highest-scored amyloid models and 10 examples of the docked peptide for each enzyme-substrate complex. (ZIP) [file pcbi.1011275.s006.zip › protofilament_6ti5 _models/6ti5_best_rms.pdb]

EXPDTA    THEORETICAL MODEL, MODELLER 10.4 2023/04/05 17:18:21
ATOM      1  N   GLU A   1     -14.681   2.703  24.603  1.00  1.00           N
ATOM      2  CA  GLU A   1     -15.869   3.073  23.802  1.00  1.00           C
ATOM      3  CB  GLU A   1     -16.307   4.502  24.154  1.00  1.00           C
ATOM      4  CG  GLU A   1     -16.865   4.640  25.570  1.00  1.00           C
ATOM      5  CD  GLU A   1     -18.277   4.077  25.551  1.00  1.00           C
ATOM      6  OE1 GLU A   1     -18.922   4.149  24.473  1.00  1.00           O
ATOM      7  OE2 GLU A   1     -18.729   3.564  26.613  1.00  1.00           O
ATOM      8  C   GLU A   1     -15.556   3.012  22.345  1.00  1.00           C
ATOM      9  O   GLU A   1     -14.973   2.042  21.869  1.00  1.00           O
ATOM     10  N   VAL A   2     -15.949   4.063  21.600  1.00  1.00           N
ATOM     11  CA  VAL A   2     -15.728   4.094  20.184  1.00  1.00           C
ATOM     12  CB  VAL A   2     -16.904   4.641  19.425  1.00  1.00           C
ATOM     13  CG1 VAL A   2     -16.565   4.667  17.924  1.00  1.00           C
ATOM     14  CG2 VAL A   2     -18.159   3.827  19.779  1.00  1.00           C
ATOM     15  C   VAL A   2     -14.618   5.052  19.938  1.00  1.00           C
ATOM     16  O   VAL A   2     -14.592   6.143  20.505  1.00  1.00           O
ATOM     17  N   HIS A   3     -13.647   4.661  19.092  1.00  1.00           N
ATOM     18  CA  HIS A   3     -12.609   5.600  18.814  1.00  1.00           C
ATOM     19  ND1 HIS A   3     -10.699   7.645  20.554  1.00  1.00           N
ATOM     20  CG  HIS A   3     -10.457   6.589  19.703  1.00  1.00           C
ATOM     21  CB  HIS A   3     -11.333   5.369  19.639  1.00  1.00           C
ATOM     22  NE2 HIS A   3      -8.859   8.155  19.416  1.00  1.00           N
ATOM     23  CD2 HIS A   3      -9.330   6.915  19.017  1.00  1.00           C
ATOM     24  CE1 HIS A   3      -9.713   8.553  20.339  1.00  1.00           C
ATOM     25  C   HIS A   3     -12.260   5.479  17.370  1.00  1.00           C
ATOM     26  O   HIS A   3     -11.919   4.400  16.888  1.00  1.00           O
ATOM     27  N   HIS A   4     -12.344   6.605  16.637  1.00  1.00           N
ATOM     28  CA  HIS A   4     -12.020   6.598  15.243  1.00  1.00           C
ATOM     29  ND1 HIS A   4     -15.395   6.404  15.114  1.00  1.00           N
ATOM     30  CG  HIS A   4     -14.366   6.417  14.201  1.00  1.00           C
ATOM     31  CB  HIS A   4     -13.105   7.209  14.342  1.00  1.00           C
ATOM     32  NE2 HIS A   4     -16.033   5.122  13.410  1.00  1.00           N
ATOM     33  CD2 HIS A   4     -14.770   5.628  13.170  1.00  1.00           C
ATOM     34  CE1 HIS A   4     -16.368   5.613  14.590  1.00  1.00           C
ATOM     35  C   HIS A   4     -10.844   7.492  15.077  1.00  1.00           C
ATOM     36  O   HIS A   4     -10.831   8.615  15.578  1.00  1.00           O
ATOM     37  N   GLN A   5      -9.808   7.002  14.377  1.00  1.00           N
ATOM     38  CA  GLN A   5      -8.678   7.836  14.128  1.00  1.00           C
ATOM     39  CB  GLN A   5      -7.353   7.264  14.655  1.00  1.00           C
ATOM     40  CG  GLN A   5      -6.163   8.180  14.382  1.00  1.00           C
ATOM     41  CD  GLN A   5      -4.943   7.571  15.058  1.00  1.00           C
ATOM     42  OE1 GLN A   5      -4.467   6.504  14.674  1.00  1.00           O
ATOM     43  NE2 GLN A   5      -4.433   8.266  16.109  1.00  1.00           N
ATOM     44  C   GLN A   5      -8.568   7.944  12.650  1.00  1.00           C
ATOM     45  O   GLN A   5      -8.734   6.962  11.930  1.00  1.00           O
ATOM     46  N   LYS A   6      -8.300   9.161  12.153  1.00  1.00           N
ATOM     47  CA  LYS A   6      -8.224   9.307  10.735  1.00  1.00           C
ATOM     48  CB  LYS A   6      -9.131  10.438  10.207  1.00  1.00           C
ATOM     49  CG  LYS A   6     -10.638  10.173  10.298  1.00  1.00           C
ATOM     50  CD  LYS A   6     -11.472  11.456  10.218  1.00  1.00           C
ATOM     51  CE  LYS A   6     -12.960  11.229   9.955  1.00  1.00           C
ATOM     52  NZ  LYS A   6     -13.196  11.124   8.497  1.00  1.00           N
ATOM     53  C   LYS A   6      -6.818   9.687  10.389  1.00  1.00           C
ATOM     54  O   LYS A   6      -6.288  10.674  10.895  1.00  1.00           O
ATOM     55  N   LEU A   7      -6.165   8.890   9.516  1.00  1.00           N
ATOM     56  CA  LEU A   7      -4.843   9.230   9.065  1.00  1.00           C
ATOM     57  CB  LEU A   7      -3.806   8.112   9.274  1.00  1.00           C
ATOM     58  CG  LEU A   7      -3.600   7.784  10.764  1.00  1.00           C
ATOM     59  CD1 LEU A   7      -2.504   6.728  10.966  1.00  1.00           C
ATOM     60  CD2 LEU A   7      -3.373   9.068  11.583  1.00  1.00           C
ATOM     61  C   LEU A   7      -4.982   9.481   7.598  1.00  1.00           C
ATOM     62  O   LEU A   7      -5.356   8.590   6.837  1.00  1.00           O
ATOM     63  N   VAL A   8      -4.708  10.723   7.163  1.00  1.00           N
ATOM     64  CA  VAL A   8      -4.845  11.032   5.772  1.00  1.00           C
ATOM     65  CB  VAL A   8      -5.990  11.959   5.490  1.00  1.00           C
ATOM     66  CG1 VAL A   8      -5.718  13.295   6.205  1.00  1.00           C
ATOM     67  CG2 VAL A   8      -6.138  12.101   3.967  1.00  1.00           C
ATOM     68  C   VAL A   8      -3.614  11.754   5.368  1.00  1.00           C
ATOM     69  O   VAL A   8      -3.000  12.456   6.169  1.00  1.00           O
ATOM     70  N   PHE A   9      -3.197  11.561   4.109  1.00  1.00           N
ATOM     71  CA  PHE A   9      -2.072  12.303   3.646  1.00  1.00           C
ATOM     72  CB  PHE A   9      -0.729  11.562   3.769  1.00  1.00           C
ATOM     73  CG  PHE A   9      -0.367  11.549   5.216  1.00  1.00           C
ATOM     74  CD1 PHE A   9      -0.803  10.538   6.041  1.00  1.00           C
ATOM     75  CD2 PHE A   9       0.400  12.558   5.754  1.00  1.00           C
ATOM     76  CE1 PHE A   9      -0.472  10.529   7.375  1.00  1.00           C
ATOM     77  CE2 PHE A   9       0.734  12.552   7.088  1.00  1.00           C
ATOM     78  CZ  PHE A   9       0.301  11.535   7.904  1.00  1.00           C
ATOM     79  C   PHE A   9      -2.304  12.617   2.205  1.00  1.00           C
ATOM     80  O   PHE A   9      -2.912  11.833   1.477  1.00  1.00           O
ATOM     81  N   PHE A  10      -1.840  13.801   1.766  1.00  1.00           N
ATOM     82  CA  PHE A  10      -1.997  14.183   0.394  1.00  1.00           C
ATOM     83  CB  PHE A  10      -2.681  15.554   0.218  1.00  1.00           C
ATOM     84  CG  PHE A  10      -4.067  15.540   0.772  1.00  1.00           C
ATOM     85  CD1 PHE A  10      -4.297  15.549   2.131  1.00  1.00           C
ATOM     86  CD2 PHE A  10      -5.144  15.555  -0.081  1.00  1.00           C
ATOM     87  CE1 PHE A  10      -5.582  15.548   2.625  1.00  1.00           C
ATOM     88  CE2 PHE A  10      -6.430  15.556   0.404  1.00  1.00           C
ATOM     89  CZ  PHE A  10      -6.650  15.551   1.759  1.00  1.00           C
ATOM     90  C   PHE A  10      -0.614  14.402  -0.113  1.00  1.00           C
ATOM     91  O   PHE A  10       0.178  15.097   0.520  1.00  1.00           O
ATOM     92  N   ALA A  11      -0.274  13.793  -1.262  1.00  1.00           N
ATOM     93  CA  ALA A  11       1.007  14.069  -1.840  1.00  1.00           C
ATOM     94  CB  ALA A  11       2.052  12.958  -1.618  1.00  1.00           C
ATOM     95  C   ALA A  11       0.736  14.180  -3.304  1.00  1.00           C
ATOM     96  O   ALA A  11      -0.069  13.425  -3.846  1.00  1.00           O
ATOM     97  N   GLU A  12       1.369  15.157  -3.979  1.00  1.00           N
ATOM     98  CA  GLU A  12       1.149  15.278  -5.389  1.00  1.00           C
ATOM     99  CB  GLU A  12       0.310  16.494  -5.819  1.00  1.00           C
ATOM    100  CG  GLU A  12       1.016  17.831  -5.569  1.00  1.00           C
ATOM    101  CD  GLU A  12       0.265  18.917  -6.325  1.00  1.00           C
ATOM    102  OE1 GLU A  12      -0.997  18.872  -6.338  1.00  1.00           O
ATOM    103  OE2 GLU A  12       0.946  19.798  -6.910  1.00  1.00           O
ATOM    104  C   GLU A  12       2.493  15.492  -6.004  1.00  1.00           C
ATOM    105  O   GLU A  12       3.372  16.102  -5.397  1.00  1.00           O
ATOM    106  N   ASP A  13       2.702  14.969  -7.227  1.00  1.00           N
ATOM    107  CA  ASP A  13       3.966  15.174  -7.869  1.00  1.00           C
ATOM    108  CB  ASP A  13       4.971  14.031  -7.634  1.00  1.00           C
ATOM    109  CG  ASP A  13       5.503  14.124  -6.207  1.00  1.00           C
ATOM    110  OD1 ASP A  13       6.025  15.211  -5.836  1.00  1.00           O
ATOM    111  OD2 ASP A  13       5.411  13.107  -5.473  1.00  1.00           O
ATOM    112  C   ASP A  13       3.749  15.270  -9.347  1.00  1.00           C
ATOM    113  O   ASP A  13       2.966  14.509  -9.912  1.00  1.00           O
ATOM    114  N   VAL A  14       4.424  16.246  -9.994  1.00  1.00           N
ATOM    115  CA  VAL A  14       4.381  16.412 -11.422  1.00  1.00           C
ATOM    116  CB  VAL A  14       3.392  17.447 -11.874  1.00  1.00           C
ATOM    117  CG1 VAL A  14       3.867  18.821 -11.377  1.00  1.00           C
ATOM    118  CG2 VAL A  14       3.255  17.364 -13.405  1.00  1.00           C
ATOM    119  C   VAL A  14       5.735  16.910 -11.796  1.00  1.00           C
ATOM    120  O   VAL A  14       6.355  17.645 -11.029  1.00  1.00           O
ATOM    121  N   GLY A  15       6.254  16.525 -12.976  1.00  1.00           N
ATOM    122  CA  GLY A  15       7.555  17.038 -13.279  1.00  1.00           C
ATOM    123  C   GLY A  15       7.895  16.699 -14.685  1.00  1.00           C
ATOM    124  O   GLY A  15       7.717  15.568 -15.136  1.00  1.00           O
ATOM    125  N   SER A  16       8.401  17.706 -15.417  1.00  1.00           N
ATOM    126  CA  SER A  16       8.814  17.504 -16.769  1.00  1.00           C
ATOM    127  CB  SER A  16       9.083  18.814 -17.523  1.00  1.00           C
ATOM    128  OG  SER A  16      10.171  19.512 -16.928  1.00  1.00           O
ATOM    129  C   SER A  16      10.085  16.718 -16.740  1.00  1.00           C
ATOM    130  O   SER A  16      10.382  15.964 -17.665  1.00  1.00           O
ATOM    131  N   ASN A  17      10.861  16.870 -15.648  1.00  1.00           N
ATOM    132  CA  ASN A  17      12.130  16.214 -15.515  1.00  1.00           C
ATOM    133  CB  ASN A  17      13.266  17.157 -15.093  1.00  1.00           C
ATOM    134  CG  ASN A  17      13.597  18.031 -16.293  1.00  1.00           C
ATOM    135  OD1 ASN A  17      13.376  19.241 -16.285  1.00  1.00           O
ATOM    136  ND2 ASN A  17      14.138  17.400 -17.369  1.00  1.00           N
ATOM    137  C   ASN A  17      12.013  15.172 -14.461  1.00  1.00           C
ATOM    138  O   ASN A  17      10.931  14.905 -13.939  1.00  1.00           O
ATOM    139  N   LYS A  18      13.151  14.530 -14.135  1.00  1.00           N
ATOM    140  CA  LYS A  18      13.078  13.411 -13.254  1.00  1.00           C
ATOM    141  CB  LYS A  18      13.362  12.081 -13.983  1.00  1.00           C
ATOM    142  CG  LYS A  18      14.716  12.060 -14.705  1.00  1.00           C
ATOM    143  CD  LYS A  18      15.138  10.688 -15.246  1.00  1.00           C
ATOM    144  CE  LYS A  18      16.470  10.714 -16.005  1.00  1.00           C
ATOM    145  NZ  LYS A  18      16.794   9.362 -16.512  1.00  1.00           N
ATOM    146  C   LYS A  18      14.049  13.491 -12.120  1.00  1.00           C
ATOM    147  O   LYS A  18      14.430  14.571 -11.672  1.00  1.00           O
ATOM    148  N   GLY A  19      14.464  12.294 -11.632  1.00  1.00           N
ATOM    149  CA  GLY A  19      15.351  12.152 -10.513  1.00  1.00           C
ATOM    150  C   GLY A  19      14.544  11.921  -9.268  1.00  1.00           C
ATOM    151  O   GLY A  19      14.989  12.236  -8.164  1.00  1.00           O
ATOM    152  N   ALA A  20      13.327  11.360  -9.414  1.00  1.00           N
ATOM    153  CA  ALA A  20      12.454  11.165  -8.286  1.00  1.00           C
ATOM    154  CB  ALA A  20      11.027  10.757  -8.691  1.00  1.00           C
ATOM    155  C   ALA A  20      12.967  10.135  -7.340  1.00  1.00           C
ATOM    156  O   ALA A  20      13.288   9.009  -7.714  1.00  1.00           O
ATOM    157  N   ILE A  21      13.055  10.545  -6.062  1.00  1.00           N
ATOM    158  CA  ILE A  21      13.291   9.667  -4.961  1.00  1.00           C
ATOM    159  CB  ILE A  21      14.489  10.036  -4.140  1.00  1.00           C
ATOM    160  CG1 ILE A  21      15.764   9.913  -4.992  1.00  1.00           C
ATOM    161  CG2 ILE A  21      14.492   9.158  -2.877  1.00  1.00           C
ATOM    162  CD1 ILE A  21      16.993  10.594  -4.389  1.00  1.00           C
ATOM    163  C   ILE A  21      12.072   9.935  -4.141  1.00  1.00           C
ATOM    164  O   ILE A  21      11.910  11.044  -3.635  1.00  1.00           O
ATOM    165  N   ILE A  22      11.160   8.953  -4.002  1.00  1.00           N
ATOM    166  CA  ILE A  22       9.951   9.294  -3.308  1.00  1.00           C
ATOM    167  CB  ILE A  22       8.726   9.265  -4.181  1.00  1.00           C
ATOM    168  CG1 ILE A  22       8.861  10.297  -5.314  1.00  1.00           C
ATOM    169  CG2 ILE A  22       7.488   9.493  -3.293  1.00  1.00           C
ATOM    170  CD1 ILE A  22       9.021  11.739  -4.827  1.00  1.00           C
ATOM    171  C   ILE A  22       9.734   8.382  -2.175  1.00  1.00           C
ATOM    172  O   ILE A  22       9.960   7.177  -2.257  1.00  1.00           O
ATOM    173  N   GLY A  23       9.297   8.982  -1.063  1.00  1.00           N
ATOM    174  CA  GLY A  23       9.010   8.213   0.091  1.00  1.00           C
ATOM    175  C   GLY A  23       7.578   7.883   0.024  1.00  1.00           C
ATOM    176  O   GLY A  23       6.925   7.983  -1.015  1.00  1.00           O
ATOM    177  N   LEU A  24       7.072   7.474   1.183  1.00  1.00           N
ATOM    178  CA  LEU A  24       5.744   7.002   1.311  1.00  1.00           C
ATOM    179  CB  LEU A  24       5.784   5.483   1.148  1.00  1.00           C
ATOM    180  CG  LEU A  24       6.965   4.934   1.989  1.00  1.00           C
ATOM    181  CD1 LEU A  24       6.562   4.676   3.447  1.00  1.00           C
ATOM    182  CD2 LEU A  24       7.733   3.789   1.316  1.00  1.00           C
ATOM    183  C   LEU A  24       5.420   7.290   2.720  1.00  1.00           C
ATOM    184  O   LEU A  24       6.171   7.977   3.413  1.00  1.00           O
ATOM    185  N   MET A  25       4.277   6.787   3.185  1.00  1.00           N
ATOM    186  CA  MET A  25       4.027   7.021   4.558  1.00  1.00           C
ATOM    187  CB  MET A  25       3.160   8.268   4.812  1.00  1.00           C
ATOM    188  CG  MET A  25       3.808   9.573   4.349  1.00  1.00           C
ATOM    189  SD  MET A  25       5.225  10.103   5.353  1.00  1.00           S
ATOM    190  CE  MET A  25       4.201  10.400   6.822  1.00  1.00           C
ATOM    191  C   MET A  25       3.250   5.867   5.070  1.00  1.00           C
ATOM    192  O   MET A  25       2.628   5.131   4.300  1.00  1.00           O
ATOM    193  N   VAL A  26       3.283   5.675   6.399  1.00  1.00           N
ATOM    194  CA  VAL A  26       2.577   4.581   6.976  1.00  1.00           C
ATOM    195  CB  VAL A  26       2.895   3.275   6.296  1.00  1.00           C
ATOM    196  CG1 VAL A  26       4.354   2.896   6.631  1.00  1.00           C
ATOM    197  CG2 VAL A  26       1.831   2.224   6.664  1.00  1.00           C
ATOM    198  C   VAL A  26       3.085   4.475   8.388  1.00  1.00           C
ATOM    199  O   VAL A  26       3.599   5.447   8.946  1.00  1.00           O
ATOM    200  N   GLY A  27       2.940   3.295   9.022  1.00  1.00           N
ATOM    201  CA  GLY A  27       3.486   3.067  10.331  1.00  1.00           C
ATOM    202  C   GLY A  27       2.401   3.208  11.338  1.00  1.00           C
ATOM    203  O   GLY A  27       2.609   2.976  12.529  1.00  1.00           O
ATOM    204  N   GLY A  28       1.201   3.603  10.891  1.00  1.00           N
ATOM    205  CA  GLY A  28       0.157   3.790  11.842  1.00  1.00           C
ATOM    206  C   GLY A  28      -0.457   2.495  12.223  1.00  1.00           C
ATOM    207  O   GLY A  28      -0.738   1.653  11.370  1.00  1.00           O
ATOM    208  N   VAL A  29      -0.700   2.334  13.542  1.00  1.00           N
ATOM    209  CA  VAL A  29      -1.359   1.159  14.027  1.00  1.00           C
ATOM    210  CB  VAL A  29      -0.801  -0.116  13.457  1.00  1.00           C
ATOM    211  CG1 VAL A  29       0.598  -0.366  14.047  1.00  1.00           C
ATOM    212  CG2 VAL A  29      -1.835  -1.240  13.641  1.00  1.00           C
ATOM    213  C   VAL A  29      -1.171   1.129  15.507  1.00  1.00           C
ATOM    214  O   VAL A  29      -0.474   1.967  16.072  1.00  1.00           O
ATOM    215  N   VAL A  30      -1.801   0.150  16.180  1.00  1.00           N
ATOM    216  CA  VAL A  30      -1.644   0.043  17.601  1.00  1.00           C
ATOM    217  CB  VAL A  30      -2.958   0.012  18.315  1.00  1.00           C
ATOM    218  CG1 VAL A  30      -2.684  -0.166  19.817  1.00  1.00           C
ATOM    219  CG2 VAL A  30      -3.754   1.273  17.940  1.00  1.00           C
ATOM    220  C   VAL A  30      -0.978  -1.301  17.858  1.00  1.00           C
ATOM    221  O   VAL A  30      -1.590  -2.338  17.484  1.00  1.00           O
ATOM    222  OXT VAL A  30       0.142  -1.316  18.432  1.00  1.00           O
TER     223      VAL A  30 
ATOM    224  N   GLU B   1     -15.494  -3.387  23.480  1.00  1.00           N
ATOM    225  CA  GLU B   1     -15.171  -2.016  23.021  1.00  1.00           C
ATOM    226  CB  GLU B   1     -13.834  -1.559  23.632  1.00  1.00           C
ATOM    227  CG  GLU B   1     -13.575  -0.058  23.524  1.00  1.00           C
ATOM    228  CD  GLU B   1     -12.359   0.265  24.384  1.00  1.00           C
ATOM    229  OE1 GLU B   1     -11.699  -0.696  24.859  1.00  1.00           O
ATOM    230  OE2 GLU B   1     -12.081   1.478  24.581  1.00  1.00           O
ATOM    231  C   GLU B   1     -15.082  -2.001  21.531  1.00  1.00           C
ATOM    232  O   GLU B   1     -14.679  -2.988  20.916  1.00  1.00           O
ATOM    233  N   VAL B   2     -15.483  -0.875  20.908  1.00  1.00           N
ATOM    234  CA  VAL B   2     -15.466  -0.796  19.479  1.00  1.00           C
ATOM    235  CB  VAL B   2     -16.765  -0.293  18.923  1.00  1.00           C
ATOM    236  CG1 VAL B   2     -17.029   1.114  19.483  1.00  1.00           C
ATOM    237  CG2 VAL B   2     -16.708  -0.364  17.389  1.00  1.00           C
ATOM    238  C   VAL B   2     -14.374   0.140  19.078  1.00  1.00           C
ATOM    239  O   VAL B   2     -14.293   1.270  19.552  1.00  1.00           O
ATOM    240  N   HIS B   3     -13.483  -0.322  18.185  1.00  1.00           N
ATOM    241  CA  HIS B   3     -12.400   0.526  17.801  1.00  1.00           C
ATOM    242  ND1 HIS B   3     -11.299  -1.409  20.353  1.00  1.00           N
ATOM    243  CG  HIS B   3     -10.945  -0.227  19.740  1.00  1.00           C
ATOM    244  CB  HIS B   3     -11.030   0.002  18.260  1.00  1.00           C
ATOM    245  NE2 HIS B   3     -10.623  -0.039  21.967  1.00  1.00           N
ATOM    246  CD2 HIS B   3     -10.534   0.599  20.743  1.00  1.00           C
ATOM    247  CE1 HIS B   3     -11.089  -1.243  21.681  1.00  1.00           C
ATOM    248  C   HIS B   3     -12.367   0.546  16.317  1.00  1.00           C
ATOM    249  O   HIS B   3     -12.609  -0.465  15.662  1.00  1.00           O
ATOM    250  N   HIS B   4     -12.097   1.725  15.736  1.00  1.00           N
ATOM    251  CA  HIS B   4     -11.973   1.743  14.318  1.00  1.00           C
ATOM    252  ND1 HIS B   4     -12.350   3.451  11.366  1.00  1.00           N
ATOM    253  CG  HIS B   4     -12.869   2.402  12.092  1.00  1.00           C
ATOM    254  CB  HIS B   4     -13.112   2.448  13.571  1.00  1.00           C
ATOM    255  NE2 HIS B   4     -12.630   1.769   9.940  1.00  1.00           N
ATOM    256  CD2 HIS B   4     -13.035   1.384  11.204  1.00  1.00           C
ATOM    257  CE1 HIS B   4     -12.228   3.018  10.086  1.00  1.00           C
ATOM    258  C   HIS B   4     -10.718   2.466  13.987  1.00  1.00           C
ATOM    259  O   HIS B   4     -10.503   3.586  14.449  1.00  1.00           O
ATOM    260  N   GLN B   5      -9.842   1.836  13.178  1.00  1.00           N
ATOM    261  CA  GLN B   5      -8.633   2.514  12.821  1.00  1.00           C
ATOM    262  CB  GLN B   5      -7.368   1.918  13.465  1.00  1.00           C
ATOM    263  CG  GLN B   5      -7.025   0.498  13.025  1.00  1.00           C
ATOM    264  CD  GLN B   5      -5.764   0.094  13.777  1.00  1.00           C
ATOM    265  OE1 GLN B   5      -5.249  -1.010  13.614  1.00  1.00           O
ATOM    266  NE2 GLN B   5      -5.258   1.019  14.639  1.00  1.00           N
ATOM    267  C   GLN B   5      -8.479   2.485  11.332  1.00  1.00           C
ATOM    268  O   GLN B   5      -8.721   1.465  10.687  1.00  1.00           O
ATOM    269  N   LYS B   6      -8.080   3.633  10.745  1.00  1.00           N
ATOM    270  CA  LYS B   6      -7.940   3.718   9.320  1.00  1.00           C
ATOM    271  CB  LYS B   6      -9.023   4.607   8.679  1.00  1.00           C
ATOM    272  CG  LYS B   6      -9.081   4.564   7.149  1.00  1.00           C
ATOM    273  CD  LYS B   6     -10.314   5.260   6.563  1.00  1.00           C
ATOM    274  CE  LYS B   6     -11.646   4.628   6.974  1.00  1.00           C
ATOM    275  NZ  LYS B   6     -12.176   5.316   8.171  1.00  1.00           N
ATOM    276  C   LYS B   6      -6.628   4.376   9.026  1.00  1.00           C
ATOM    277  O   LYS B   6      -6.328   5.453   9.537  1.00  1.00           O
ATOM    278  N   LEU B   7      -5.796   3.715   8.202  1.00  1.00           N
ATOM    279  CA  LEU B   7      -4.576   4.303   7.730  1.00  1.00           C
ATOM    280  CB  LEU B   7      -3.384   3.326   7.714  1.00  1.00           C
ATOM    281  CG  LEU B   7      -2.862   2.878   9.095  1.00  1.00           C
ATOM    282  CD1 LEU B   7      -2.169   4.031   9.828  1.00  1.00           C
ATOM    283  CD2 LEU B   7      -3.959   2.212   9.938  1.00  1.00           C
ATOM    284  C   LEU B   7      -4.901   4.564   6.288  1.00  1.00           C
ATOM    285  O   LEU B   7      -5.377   3.660   5.607  1.00  1.00           O
ATOM    286  N   VAL B   8      -4.701   5.798   5.773  1.00  1.00           N
ATOM    287  CA  VAL B   8      -5.052   6.041   4.395  1.00  1.00           C
ATOM    288  CB  VAL B   8      -6.339   6.801   4.238  1.00  1.00           C
ATOM    289  CG1 VAL B   8      -6.549   7.111   2.745  1.00  1.00           C
ATOM    290  CG2 VAL B   8      -7.475   5.979   4.876  1.00  1.00           C
ATOM    291  C   VAL B   8      -3.984   6.854   3.772  1.00  1.00           C
ATOM    292  O   VAL B   8      -3.349   7.668   4.437  1.00  1.00           O
ATOM    293  N   PHE B   9      -3.735   6.643   2.467  1.00  1.00           N
ATOM    294  CA  PHE B   9      -2.712   7.457   1.896  1.00  1.00           C
ATOM    295  CB  PHE B   9      -1.309   6.837   2.000  1.00  1.00           C
ATOM    296  CG  PHE B   9      -1.013   6.628   3.448  1.00  1.00           C
ATOM    297  CD1 PHE B   9      -0.442   7.619   4.213  1.00  1.00           C
ATOM    298  CD2 PHE B   9      -1.329   5.427   4.040  1.00  1.00           C
ATOM    299  CE1 PHE B   9      -0.180   7.403   5.548  1.00  1.00           C
ATOM    300  CE2 PHE B   9      -1.071   5.206   5.373  1.00  1.00           C
ATOM    301  CZ  PHE B   9      -0.496   6.199   6.128  1.00  1.00           C
ATOM    302  C   PHE B   9      -2.990   7.679   0.437  1.00  1.00           C
ATOM    303  O   PHE B   9      -3.612   6.846  -0.221  1.00  1.00           O
ATOM    304  N   PHE B  10      -2.540   8.834  -0.111  1.00  1.00           N
ATOM    305  CA  PHE B  10      -2.720   9.085  -1.517  1.00  1.00           C
ATOM    306  CB  PHE B  10      -3.685  10.251  -1.803  1.00  1.00           C
ATOM    307  CG  PHE B  10      -4.034  10.205  -3.250  1.00  1.00           C
ATOM    308  CD1 PHE B  10      -5.094   9.435  -3.674  1.00  1.00           C
ATOM    309  CD2 PHE B  10      -3.311  10.911  -4.182  1.00  1.00           C
ATOM    310  CE1 PHE B  10      -5.437   9.378  -5.001  1.00  1.00           C
ATOM    311  CE2 PHE B  10      -3.648  10.855  -5.515  1.00  1.00           C
ATOM    312  CZ  PHE B  10      -4.709  10.084  -5.928  1.00  1.00           C
ATOM    313  C   PHE B  10      -1.380   9.477  -2.067  1.00  1.00           C
ATOM    314  O   PHE B  10      -0.796  10.476  -1.647  1.00  1.00           O
ATOM    315  N   ALA B  11      -0.843   8.687  -3.016  1.00  1.00           N
ATOM    316  CA  ALA B  11       0.381   9.068  -3.659  1.00  1.00           C
ATOM    317  CB  ALA B  11       1.506   8.029  -3.500  1.00  1.00           C
ATOM    318  C   ALA B  11       0.022   9.136  -5.106  1.00  1.00           C
ATOM    319  O   ALA B  11      -0.442   8.158  -5.691  1.00  1.00           O
ATOM    320  N   GLU B  12       0.210  10.314  -5.720  1.00  1.00           N
ATOM    321  CA  GLU B  12      -0.114  10.471  -7.105  1.00  1.00           C
ATOM    322  CB  GLU B  12      -1.117  11.619  -7.287  1.00  1.00           C
ATOM    323  CG  GLU B  12      -1.835  11.671  -8.624  1.00  1.00           C
ATOM    324  CD  GLU B  12      -2.956  12.693  -8.463  1.00  1.00           C
ATOM    325  OE1 GLU B  12      -2.680  13.802  -7.923  1.00  1.00           O
ATOM    326  OE2 GLU B  12      -4.106  12.376  -8.858  1.00  1.00           O
ATOM    327  C   GLU B  12       1.187  10.882  -7.723  1.00  1.00           C
ATOM    328  O   GLU B  12       1.619  12.023  -7.558  1.00  1.00           O
ATOM    329  N   ASP B  13       1.872   9.966  -8.436  1.00  1.00           N
ATOM    330  CA  ASP B  13       3.135  10.370  -8.985  1.00  1.00           C
ATOM    331  CB  ASP B  13       4.323   9.464  -8.619  1.00  1.00           C
ATOM    332  CG  ASP B  13       5.598  10.248  -8.925  1.00  1.00           C
ATOM    333  OD1 ASP B  13       5.759  11.358  -8.347  1.00  1.00           O
ATOM    334  OD2 ASP B  13       6.429   9.753  -9.729  1.00  1.00           O
ATOM    335  C   ASP B  13       3.024  10.377 -10.456  1.00  1.00           C
ATOM    336  O   ASP B  13       2.869   9.336 -11.093  1.00  1.00           O
ATOM    337  N   VAL B  14       3.100  11.582 -11.036  1.00  1.00           N
ATOM    338  CA  VAL B  14       3.027  11.644 -12.453  1.00  1.00           C
ATOM    339  CB  VAL B  14       2.188  12.774 -12.977  1.00  1.00           C
ATOM    340  CG1 VAL B  14       0.759  12.622 -12.435  1.00  1.00           C
ATOM    341  CG2 VAL B  14       2.873  14.104 -12.625  1.00  1.00           C
ATOM    342  C   VAL B  14       4.411  11.899 -12.928  1.00  1.00           C
ATOM    343  O   VAL B  14       5.177  12.628 -12.300  1.00  1.00           O
ATOM    344  N   GLY B  15       4.796  11.274 -14.051  1.00  1.00           N
ATOM    345  CA  GLY B  15       6.108  11.573 -14.525  1.00  1.00           C
ATOM    346  C   GLY B  15       6.058  11.582 -16.002  1.00  1.00           C
ATOM    347  O   GLY B  15       5.860  10.543 -16.635  1.00  1.00           O
ATOM    348  N   SER B  16       6.227  12.779 -16.592  1.00  1.00           N
ATOM    349  CA  SER B  16       6.292  12.810 -18.010  1.00  1.00           C
ATOM    350  CB  SER B  16       6.535  14.217 -18.583  1.00  1.00           C
ATOM    351  OG  SER B  16       5.416  15.059 -18.347  1.00  1.00           O
ATOM    352  C   SER B  16       7.500  11.989 -18.310  1.00  1.00           C
ATOM    353  O   SER B  16       7.425  10.967 -18.985  1.00  1.00           O
ATOM    354  N   ASN B  17       8.652  12.414 -17.754  1.00  1.00           N
ATOM    355  CA  ASN B  17       9.827  11.610 -17.868  1.00  1.00           C
ATOM    356  CB  ASN B  17      11.100  12.364 -18.292  1.00  1.00           C
ATOM    357  CG  ASN B  17      11.511  13.259 -17.135  1.00  1.00           C
ATOM    358  OD1 ASN B  17      10.670  13.785 -16.408  1.00  1.00           O
ATOM    359  ND2 ASN B  17      12.845  13.432 -16.947  1.00  1.00           N
ATOM    360  C   ASN B  17      10.023  11.124 -16.476  1.00  1.00           C
ATOM    361  O   ASN B  17       9.499  11.712 -15.529  1.00  1.00           O
ATOM    362  N   LYS B  18      10.760  10.023 -16.285  1.00  1.00           N
ATOM    363  CA  LYS B  18      10.739   9.583 -14.931  1.00  1.00           C
ATOM    364  CB  LYS B  18       9.699   8.469 -14.749  1.00  1.00           C
ATOM    365  CG  LYS B  18       9.463   7.997 -13.319  1.00  1.00           C
ATOM    366  CD  LYS B  18       8.402   6.901 -13.234  1.00  1.00           C
ATOM    367  CE  LYS B  18       8.245   6.289 -11.841  1.00  1.00           C
ATOM    368  NZ  LYS B  18       7.122   6.936 -11.130  1.00  1.00           N
ATOM    369  C   LYS B  18      12.036   9.009 -14.557  1.00  1.00           C
ATOM    370  O   LYS B  18      12.671   8.275 -15.311  1.00  1.00           O
ATOM    371  N   GLY B  19      12.467   9.367 -13.349  1.00  1.00           N
ATOM    372  CA  GLY B  19      13.603   8.710 -12.832  1.00  1.00           C
ATOM    373  C   GLY B  19      13.007   7.631 -12.022  1.00  1.00           C
ATOM    374  O   GLY B  19      11.816   7.340 -12.090  1.00  1.00           O
ATOM    375  N   ALA B  20      13.857   7.016 -11.222  1.00  1.00           N
ATOM    376  CA  ALA B  20      13.509   5.780 -10.639  1.00  1.00           C
ATOM    377  CB  ALA B  20      14.774   4.995 -10.253  1.00  1.00           C
ATOM    378  C   ALA B  20      12.560   5.527  -9.516  1.00  1.00           C
ATOM    379  O   ALA B  20      11.683   4.675  -9.657  1.00  1.00           O
ATOM    380  N   ILE B  21      12.634   6.221  -8.375  1.00  1.00           N
ATOM    381  CA  ILE B  21      12.057   5.410  -7.340  1.00  1.00           C
ATOM    382  CB  ILE B  21      13.018   5.088  -6.232  1.00  1.00           C
ATOM    383  CG1 ILE B  21      12.370   4.135  -5.214  1.00  1.00           C
ATOM    384  CG2 ILE B  21      13.475   6.408  -5.594  1.00  1.00           C
ATOM    385  CD1 ILE B  21      12.063   2.750  -5.769  1.00  1.00           C
ATOM    386  C   ILE B  21      10.829   5.927  -6.682  1.00  1.00           C
ATOM    387  O   ILE B  21      10.700   7.115  -6.394  1.00  1.00           O
ATOM    388  N   ILE B  22       9.881   4.985  -6.449  1.00  1.00           N
ATOM    389  CA  ILE B  22       8.729   5.254  -5.641  1.00  1.00           C
ATOM    390  CB  ILE B  22       7.427   5.407  -6.390  1.00  1.00           C
ATOM    391  CG1 ILE B  22       6.895   4.083  -6.944  1.00  1.00           C
ATOM    392  CG2 ILE B  22       7.651   6.479  -7.473  1.00  1.00           C
ATOM    393  CD1 ILE B  22       6.132   3.294  -5.885  1.00  1.00           C
ATOM    394  C   ILE B  22       8.663   4.158  -4.655  1.00  1.00           C
ATOM    395  O   ILE B  22       8.789   2.985  -4.999  1.00  1.00           O
ATOM    396  N   GLY B  23       8.499   4.519  -3.376  1.00  1.00           N
ATOM    397  CA  GLY B  23       8.491   3.476  -2.415  1.00  1.00           C
ATOM    398  C   GLY B  23       7.271   3.630  -1.576  1.00  1.00           C
ATOM    399  O   GLY B  23       6.868   4.745  -1.255  1.00  1.00           O
ATOM    400  N   LEU B  24       6.638   2.501  -1.195  1.00  1.00           N
ATOM    401  CA  LEU B  24       5.515   2.588  -0.309  1.00  1.00           C
ATOM    402  CB  LEU B  24       4.175   2.192  -0.941  1.00  1.00           C
ATOM    403  CG  LEU B  24       3.787   3.081  -2.137  1.00  1.00           C
ATOM    404  CD1 LEU B  24       3.586   4.537  -1.706  1.00  1.00           C
ATOM    405  CD2 LEU B  24       4.780   2.941  -3.295  1.00  1.00           C
ATOM    406  C   LEU B  24       5.786   1.642   0.768  1.00  1.00           C
ATOM    407  O   LEU B  24       6.195   0.505   0.535  1.00  1.00           O
ATOM    408  N   MET B  25       5.578   2.107   1.997  1.00  1.00           N
ATOM    409  CA  MET B  25       5.864   1.224   3.056  1.00  1.00           C
ATOM    410  CB  MET B  25       7.127   1.606   3.845  1.00  1.00           C
ATOM    411  CG  MET B  25       8.387   1.450   2.984  1.00  1.00           C
ATOM    412  SD  MET B  25       9.931   2.100   3.688  1.00  1.00           S
ATOM    413  CE  MET B  25      10.168   0.724   4.850  1.00  1.00           C
ATOM    414  C   MET B  25       4.724   1.236   3.946  1.00  1.00           C
ATOM    415  O   MET B  25       3.972   2.207   4.015  1.00  1.00           O
ATOM    416  N   VAL B  26       4.533   0.088   4.585  1.00  1.00           N
ATOM    417  CA  VAL B  26       3.497   0.028   5.533  1.00  1.00           C
ATOM    418  CB  VAL B  26       2.281  -0.721   5.078  1.00  1.00           C
ATOM    419  CG1 VAL B  26       1.275  -0.754   6.240  1.00  1.00           C
ATOM    420  CG2 VAL B  26       1.742  -0.055   3.806  1.00  1.00           C
ATOM    421  C   VAL B  26       4.048  -0.730   6.664  1.00  1.00           C
ATOM    422  O   VAL B  26       4.882  -1.623   6.503  1.00  1.00           O
ATOM    423  N   GLY B  27       3.610  -0.358   7.861  1.00  1.00           N
ATOM    424  CA  GLY B  27       4.022  -1.112   8.982  1.00  1.00           C
ATOM    425  C   GLY B  27       2.820  -1.184   9.824  1.00  1.00           C
ATOM    426  O   GLY B  27       2.586  -0.348  10.695  1.00  1.00           O
ATOM    427  N   GLY B  28       2.022  -2.231   9.594  1.00  1.00           N
ATOM    428  CA  GLY B  28       0.815  -2.235  10.330  1.00  1.00           C
ATOM    429  C   GLY B  28       0.885  -3.282  11.356  1.00  1.00           C
ATOM    430  O   GLY B  28       0.723  -4.468  11.073  1.00  1.00           O
ATOM    431  N   VAL B  29       1.138  -2.855  12.597  1.00  1.00           N
ATOM    432  CA  VAL B  29       1.057  -3.849  13.597  1.00  1.00           C
ATOM    433  CB  VAL B  29       2.196  -3.837  14.583  1.00  1.00           C
ATOM    434  CG1 VAL B  29       3.467  -4.285  13.833  1.00  1.00           C
ATOM    435  CG2 VAL B  29       2.325  -2.443  15.216  1.00  1.00           C
ATOM    436  C   VAL B  29      -0.256  -3.650  14.266  1.00  1.00           C
ATOM    437  O   VAL B  29      -0.377  -2.908  15.241  1.00  1.00           O
ATOM    438  N   VAL B  30      -1.284  -4.342  13.737  1.00  1.00           N
ATOM    439  CA  VAL B  30      -2.603  -4.189  14.263  1.00  1.00           C
ATOM    440  CB  VAL B  30      -3.690  -4.707  13.374  1.00  1.00           C
ATOM    441  CG1 VAL B  30      -3.583  -6.240  13.336  1.00  1.00           C
ATOM    442  CG2 VAL B  30      -5.043  -4.187  13.899  1.00  1.00           C
ATOM    443  C   VAL B  30      -2.671  -5.003  15.541  1.00  1.00           C
ATOM    444  O   VAL B  30      -3.759  -5.017  16.181  1.00  1.00           O
ATOM    445  OXT VAL B  30      -1.641  -5.636  15.887  1.00  1.00           O
TER     446      VAL B  30 
ATOM    447  N   GLU C   1     -15.184  -7.596  21.198  1.00  1.00           N
ATOM    448  CA  GLU C   1     -14.803  -6.262  20.687  1.00  1.00           C
ATOM    449  CB  GLU C   1     -13.502  -5.798  21.359  1.00  1.00           C
ATOM    450  CG  GLU C   1     -13.626  -5.535  22.861  1.00  1.00           C
ATOM    451  CD  GLU C   1     -12.259  -5.094  23.374  1.00  1.00           C
ATOM    452  OE1 GLU C   1     -11.248  -5.754  23.001  1.00  1.00           O
ATOM    453  OE2 GLU C   1     -12.202  -4.096  24.136  1.00  1.00           O
ATOM    454  C   GLU C   1     -14.570  -6.336  19.218  1.00  1.00           C
ATOM    455  O   GLU C   1     -14.469  -7.422  18.648  1.00  1.00           O
ATOM    456  N   VAL C   2     -14.506  -5.166  18.559  1.00  1.00           N
ATOM    457  CA  VAL C   2     -14.243  -5.157  17.155  1.00  1.00           C
ATOM    458  CB  VAL C   2     -15.404  -4.689  16.344  1.00  1.00           C
ATOM    459  CG1 VAL C   2     -14.947  -4.637  14.878  1.00  1.00           C
ATOM    460  CG2 VAL C   2     -16.602  -5.617  16.604  1.00  1.00           C
ATOM    461  C   VAL C   2     -13.146  -4.190  16.914  1.00  1.00           C
ATOM    462  O   VAL C   2     -13.156  -3.085  17.453  1.00  1.00           O
ATOM    463  N   HIS C   3     -12.144  -4.589  16.112  1.00  1.00           N
ATOM    464  CA  HIS C   3     -11.150  -3.609  15.820  1.00  1.00           C
ATOM    465  ND1 HIS C   3      -8.461  -2.172  17.802  1.00  1.00           N
ATOM    466  CG  HIS C   3      -8.987  -2.601  16.603  1.00  1.00           C
ATOM    467  CB  HIS C   3      -9.778  -3.867  16.458  1.00  1.00           C
ATOM    468  NE2 HIS C   3      -7.941  -0.625  16.297  1.00  1.00           N
ATOM    469  CD2 HIS C   3      -8.659  -1.642  15.691  1.00  1.00           C
ATOM    470  CE1 HIS C   3      -7.848  -0.987  17.563  1.00  1.00           C
ATOM    471  C   HIS C   3     -10.971  -3.631  14.344  1.00  1.00           C
ATOM    472  O   HIS C   3     -10.553  -4.638  13.774  1.00  1.00           O
ATOM    473  N   HIS C   4     -11.285  -2.510  13.674  1.00  1.00           N
ATOM    474  CA  HIS C   4     -11.171  -2.523  12.250  1.00  1.00           C
ATOM    475  ND1 HIS C   4     -14.518  -1.964  12.762  1.00  1.00           N
ATOM    476  CG  HIS C   4     -13.658  -2.366  11.764  1.00  1.00           C
ATOM    477  CB  HIS C   4     -12.301  -1.774  11.529  1.00  1.00           C
ATOM    478  NE2 HIS C   4     -15.564  -3.569  11.636  1.00  1.00           N
ATOM    479  CD2 HIS C   4     -14.313  -3.350  11.086  1.00  1.00           C
ATOM    480  CE1 HIS C   4     -15.640  -2.713  12.638  1.00  1.00           C
ATOM    481  C   HIS C   4      -9.911  -1.840  11.880  1.00  1.00           C
ATOM    482  O   HIS C   4      -9.617  -0.739  12.340  1.00  1.00           O
ATOM    483  N   GLN C   5      -9.106  -2.507  11.039  1.00  1.00           N
ATOM    484  CA  GLN C   5      -7.928  -1.856  10.577  1.00  1.00           C
ATOM    485  CB  GLN C   5      -6.629  -2.627  10.855  1.00  1.00           C
ATOM    486  CG  GLN C   5      -5.393  -1.884  10.353  1.00  1.00           C
ATOM    487  CD  GLN C   5      -4.194  -2.808  10.485  1.00  1.00           C
ATOM    488  OE1 GLN C   5      -3.056  -2.350  10.578  1.00  1.00           O
ATOM    489  NE2 GLN C   5      -4.450  -4.144  10.486  1.00  1.00           N
ATOM    490  C   GLN C   5      -8.065  -1.772   9.106  1.00  1.00           C
ATOM    491  O   GLN C   5      -8.238  -2.778   8.422  1.00  1.00           O
ATOM    492  N   LYS C   6      -8.028  -0.545   8.576  1.00  1.00           N
ATOM    493  CA  LYS C   6      -8.115  -0.441   7.161  1.00  1.00           C
ATOM    494  CB  LYS C   6      -9.317   0.377   6.650  1.00  1.00           C
ATOM    495  CG  LYS C   6     -10.710  -0.217   6.873  1.00  1.00           C
ATOM    496  CD  LYS C   6     -11.815   0.832   6.685  1.00  1.00           C
ATOM    497  CE  LYS C   6     -13.245   0.284   6.665  1.00  1.00           C
ATOM    498  NZ  LYS C   6     -13.589  -0.210   5.312  1.00  1.00           N
ATOM    499  C   LYS C   6      -6.942   0.374   6.734  1.00  1.00           C
ATOM    500  O   LYS C   6      -6.756   1.491   7.210  1.00  1.00           O
ATOM    501  N   LEU C   7      -6.104  -0.165   5.833  1.00  1.00           N
ATOM    502  CA  LEU C   7      -5.047   0.657   5.333  1.00  1.00           C
ATOM    503  CB  LEU C   7      -3.656   0.000   5.389  1.00  1.00           C
ATOM    504  CG  LEU C   7      -3.200  -0.371   6.815  1.00  1.00           C
ATOM    505  CD1 LEU C   7      -4.081  -1.482   7.408  1.00  1.00           C
ATOM    506  CD2 LEU C   7      -1.700  -0.709   6.860  1.00  1.00           C
ATOM    507  C   LEU C   7      -5.391   0.847   3.880  1.00  1.00           C
ATOM    508  O   LEU C   7      -5.470  -0.128   3.132  1.00  1.00           O
ATOM    509  N   VAL C   8      -5.634   2.103   3.442  1.00  1.00           N
ATOM    510  CA  VAL C   8      -5.966   2.350   2.061  1.00  1.00           C
ATOM    511  CB  VAL C   8      -7.051   3.371   1.885  1.00  1.00           C
ATOM    512  CG1 VAL C   8      -7.252   3.625   0.382  1.00  1.00           C
ATOM    513  CG2 VAL C   8      -8.307   2.859   2.611  1.00  1.00           C
ATOM    514  C   VAL C   8      -4.730   2.873   1.434  1.00  1.00           C
ATOM    515  O   VAL C   8      -4.005   3.662   2.038  1.00  1.00           O
ATOM    516  N   PHE C   9      -4.431   2.417   0.205  1.00  1.00           N
ATOM    517  CA  PHE C   9      -3.229   2.931  -0.357  1.00  1.00           C
ATOM    518  CB  PHE C   9      -2.045   1.947  -0.321  1.00  1.00           C
ATOM    519  CG  PHE C   9      -1.733   1.537   1.076  1.00  1.00           C
ATOM    520  CD1 PHE C   9      -0.856   2.265   1.845  1.00  1.00           C
ATOM    521  CD2 PHE C   9      -2.312   0.408   1.608  1.00  1.00           C
ATOM    522  CE1 PHE C   9      -0.568   1.873   3.130  1.00  1.00           C
ATOM    523  CE2 PHE C   9      -2.026   0.011   2.891  1.00  1.00           C
ATOM    524  CZ  PHE C   9      -1.153   0.747   3.656  1.00  1.00           C
ATOM    525  C   PHE C   9      -3.411   3.190  -1.798  1.00  1.00           C
ATOM    526  O   PHE C   9      -4.238   2.574  -2.470  1.00  1.00           O
ATOM    527  N   PHE C  10      -2.625   4.153  -2.298  1.00  1.00           N
ATOM    528  CA  PHE C  10      -2.625   4.365  -3.698  1.00  1.00           C
ATOM    529  CB  PHE C  10      -3.606   5.461  -4.152  1.00  1.00           C
ATOM    530  CG  PHE C  10      -4.997   4.917  -4.079  1.00  1.00           C
ATOM    531  CD1 PHE C  10      -5.690   4.883  -2.891  1.00  1.00           C
ATOM    532  CD2 PHE C  10      -5.617   4.454  -5.216  1.00  1.00           C
ATOM    533  CE1 PHE C  10      -6.971   4.380  -2.839  1.00  1.00           C
ATOM    534  CE2 PHE C  10      -6.898   3.950  -5.171  1.00  1.00           C
ATOM    535  CZ  PHE C  10      -7.581   3.919  -3.980  1.00  1.00           C
ATOM    536  C   PHE C  10      -1.260   4.766  -4.118  1.00  1.00           C
ATOM    537  O   PHE C  10      -0.804   5.876  -3.843  1.00  1.00           O
ATOM    538  N   ALA C  11      -0.559   3.844  -4.794  1.00  1.00           N
ATOM    539  CA  ALA C  11       0.675   4.231  -5.386  1.00  1.00           C
ATOM    540  CB  ALA C  11       1.763   3.144  -5.366  1.00  1.00           C
ATOM    541  C   ALA C  11       0.260   4.407  -6.788  1.00  1.00           C
ATOM    542  O   ALA C  11      -0.204   3.468  -7.432  1.00  1.00           O
ATOM    543  N   GLU C  12       0.381   5.627  -7.309  1.00  1.00           N
ATOM    544  CA  GLU C  12      -0.144   5.737  -8.619  1.00  1.00           C
ATOM    545  CB  GLU C  12      -1.307   6.741  -8.702  1.00  1.00           C
ATOM    546  CG  GLU C  12      -2.515   6.302  -7.868  1.00  1.00           C
ATOM    547  CD  GLU C  12      -3.471   7.478  -7.766  1.00  1.00           C
ATOM    548  OE1 GLU C  12      -2.984   8.614  -7.499  1.00  1.00           O
ATOM    549  OE2 GLU C  12      -4.693   7.261  -7.957  1.00  1.00           O
ATOM    550  C   GLU C  12       0.942   6.228  -9.484  1.00  1.00           C
ATOM    551  O   GLU C  12       1.680   7.145  -9.121  1.00  1.00           O
ATOM    552  N   ASP C  13       1.075   5.607 -10.664  1.00  1.00           N
ATOM    553  CA  ASP C  13       2.136   6.029 -11.505  1.00  1.00           C
ATOM    554  CB  ASP C  13       3.325   5.045 -11.558  1.00  1.00           C
ATOM    555  CG  ASP C  13       4.095   5.057 -10.245  1.00  1.00           C
ATOM    556  OD1 ASP C  13       3.961   6.045  -9.477  1.00  1.00           O
ATOM    557  OD2 ASP C  13       4.838   4.072  -9.995  1.00  1.00           O
ATOM    558  C   ASP C  13       1.659   6.143 -12.901  1.00  1.00           C
ATOM    559  O   ASP C  13       1.081   5.211 -13.462  1.00  1.00           O
ATOM    560  N   VAL C  14       1.885   7.321 -13.493  1.00  1.00           N
ATOM    561  CA  VAL C  14       1.602   7.446 -14.878  1.00  1.00           C
ATOM    562  CB  VAL C  14       0.649   8.562 -15.218  1.00  1.00           C
ATOM    563  CG1 VAL C  14      -0.710   8.253 -14.565  1.00  1.00           C
ATOM    564  CG2 VAL C  14       1.257   9.903 -14.780  1.00  1.00           C
ATOM    565  C   VAL C  14       2.922   7.716 -15.500  1.00  1.00           C
ATOM    566  O   VAL C  14       3.737   8.441 -14.932  1.00  1.00           O
ATOM    567  N   GLY C  15       3.211   7.132 -16.673  1.00  1.00           N
ATOM    568  CA  GLY C  15       4.553   7.406 -17.056  1.00  1.00           C
ATOM    569  C   GLY C  15       4.750   7.372 -18.520  1.00  1.00           C
ATOM    570  O   GLY C  15       4.552   6.349 -19.174  1.00  1.00           O
ATOM    571  N   SER C  16       5.171   8.524 -19.067  1.00  1.00           N
ATOM    572  CA  SER C  16       5.516   8.550 -20.448  1.00  1.00           C
ATOM    573  CB  SER C  16       5.801   9.972 -20.970  1.00  1.00           C
ATOM    574  OG  SER C  16       6.123   9.937 -22.354  1.00  1.00           O
ATOM    575  C   SER C  16       6.762   7.733 -20.550  1.00  1.00           C
ATOM    576  O   SER C  16       6.861   6.801 -21.352  1.00  1.00           O
ATOM    577  N   ASN C  17       7.740   8.066 -19.687  1.00  1.00           N
ATOM    578  CA  ASN C  17       8.975   7.347 -19.593  1.00  1.00           C
ATOM    579  CB  ASN C  17      10.237   8.201 -19.816  1.00  1.00           C
ATOM    580  CG  ASN C  17      10.319   8.624 -21.272  1.00  1.00           C
ATOM    581  OD1 ASN C  17       9.851   7.919 -22.165  1.00  1.00           O
ATOM    582  ND2 ASN C  17      10.941   9.808 -21.522  1.00  1.00           N
ATOM    583  C   ASN C  17       9.046   6.944 -18.166  1.00  1.00           C
ATOM    584  O   ASN C  17       8.559   7.654 -17.288  1.00  1.00           O
ATOM    585  N   LYS C  18       9.634   5.771 -17.892  1.00  1.00           N
ATOM    586  CA  LYS C  18       9.770   5.380 -16.525  1.00  1.00           C
ATOM    587  CB  LYS C  18       8.983   4.126 -16.099  1.00  1.00           C
ATOM    588  CG  LYS C  18       9.198   3.793 -14.617  1.00  1.00           C
ATOM    589  CD  LYS C  18       8.259   2.717 -14.065  1.00  1.00           C
ATOM    590  CE  LYS C  18       8.437   2.448 -12.567  1.00  1.00           C
ATOM    591  NZ  LYS C  18       7.570   1.324 -12.146  1.00  1.00           N
ATOM    592  C   LYS C  18      11.205   5.050 -16.327  1.00  1.00           C
ATOM    593  O   LYS C  18      12.009   5.908 -15.966  1.00  1.00           O
ATOM    594  N   GLY C  19      11.565   3.779 -16.581  1.00  1.00           N
ATOM    595  CA  GLY C  19      12.920   3.381 -16.368  1.00  1.00           C
ATOM    596  C   GLY C  19      13.083   3.252 -14.906  1.00  1.00           C
ATOM    597  O   GLY C  19      14.076   3.710 -14.345  1.00  1.00           O
ATOM    598  N   ALA C  20      12.100   2.614 -14.241  1.00  1.00           N
ATOM    599  CA  ALA C  20      12.228   2.688 -12.830  1.00  1.00           C
ATOM    600  CB  ALA C  20      11.362   3.813 -12.239  1.00  1.00           C
ATOM    601  C   ALA C  20      11.916   1.446 -12.085  1.00  1.00           C
ATOM    602  O   ALA C  20      11.199   0.552 -12.536  1.00  1.00           O
ATOM    603  N   ILE C  21      12.503   1.424 -10.871  1.00  1.00           N
ATOM    604  CA  ILE C  21      12.314   0.388  -9.919  1.00  1.00           C
ATOM    605  CB  ILE C  21      13.577  -0.105  -9.264  1.00  1.00           C
ATOM    606  CG1 ILE C  21      13.308  -1.433  -8.540  1.00  1.00           C
ATOM    607  CG2 ILE C  21      14.135   1.000  -8.352  1.00  1.00           C
ATOM    608  CD1 ILE C  21      14.579  -2.188  -8.162  1.00  1.00           C
ATOM    609  C   ILE C  21      11.436   0.964  -8.877  1.00  1.00           C
ATOM    610  O   ILE C  21      11.620   2.087  -8.407  1.00  1.00           O
ATOM    611  N   ILE C  22      10.416   0.180  -8.526  1.00  1.00           N
ATOM    612  CA  ILE C  22       9.404   0.612  -7.633  1.00  1.00           C
ATOM    613  CB  ILE C  22       8.085   0.564  -8.334  1.00  1.00           C
ATOM    614  CG1 ILE C  22       6.920   0.926  -7.417  1.00  1.00           C
ATOM    615  CG2 ILE C  22       7.983  -0.825  -8.971  1.00  1.00           C
ATOM    616  CD1 ILE C  22       5.620   1.227  -8.162  1.00  1.00           C
ATOM    617  C   ILE C  22       9.358  -0.339  -6.511  1.00  1.00           C
ATOM    618  O   ILE C  22       9.572  -1.539  -6.683  1.00  1.00           O
ATOM    619  N   GLY C  23       9.087   0.195  -5.313  1.00  1.00           N
ATOM    620  CA  GLY C  23       9.050  -0.697  -4.215  1.00  1.00           C
ATOM    621  C   GLY C  23       7.790  -0.462  -3.455  1.00  1.00           C
ATOM    622  O   GLY C  23       7.676   0.492  -2.687  1.00  1.00           O
ATOM    623  N   LEU C  24       6.803  -1.353  -3.668  1.00  1.00           N
ATOM    624  CA  LEU C  24       5.632  -1.326  -2.852  1.00  1.00           C
ATOM    625  CB  LEU C  24       4.359  -1.864  -3.538  1.00  1.00           C
ATOM    626  CG  LEU C  24       3.923  -1.080  -4.790  1.00  1.00           C
ATOM    627  CD1 LEU C  24       4.935  -1.241  -5.936  1.00  1.00           C
ATOM    628  CD2 LEU C  24       2.489  -1.448  -5.204  1.00  1.00           C
ATOM    629  C   LEU C  24       6.013  -2.349  -1.816  1.00  1.00           C
ATOM    630  O   LEU C  24       6.151  -3.527  -2.139  1.00  1.00           O
ATOM    631  N   MET C  25       6.229  -1.944  -0.547  1.00  1.00           N
ATOM    632  CA  MET C  25       6.723  -2.900   0.412  1.00  1.00           C
ATOM    633  CB  MET C  25       8.133  -2.537   0.916  1.00  1.00           C
ATOM    634  CG  MET C  25       8.752  -3.499   1.937  1.00  1.00           C
ATOM    635  SD  MET C  25       8.052  -3.403   3.617  1.00  1.00           S
ATOM    636  CE  MET C  25       8.059  -1.590   3.704  1.00  1.00           C
ATOM    637  C   MET C  25       5.800  -2.932   1.563  1.00  1.00           C
ATOM    638  O   MET C  25       5.228  -1.915   1.946  1.00  1.00           O
ATOM    639  N   VAL C  26       5.616  -4.132   2.138  1.00  1.00           N
ATOM    640  CA  VAL C  26       4.734  -4.174   3.249  1.00  1.00           C
ATOM    641  CB  VAL C  26       3.334  -4.562   2.880  1.00  1.00           C
ATOM    642  CG1 VAL C  26       2.784  -3.498   1.916  1.00  1.00           C
ATOM    643  CG2 VAL C  26       3.351  -5.988   2.301  1.00  1.00           C
ATOM    644  C   VAL C  26       5.220  -5.173   4.252  1.00  1.00           C
ATOM    645  O   VAL C  26       6.086  -5.995   3.960  1.00  1.00           O
ATOM    646  N   GLY C  27       4.672  -5.088   5.488  1.00  1.00           N
ATOM    647  CA  GLY C  27       4.987  -6.016   6.540  1.00  1.00           C
ATOM    648  C   GLY C  27       3.822  -6.031   7.491  1.00  1.00           C
ATOM    649  O   GLY C  27       3.642  -5.107   8.284  1.00  1.00           O
ATOM    650  N   GLY C  28       2.995  -7.100   7.433  1.00  1.00           N
ATOM    651  CA  GLY C  28       1.871  -7.217   8.323  1.00  1.00           C
ATOM    652  C   GLY C  28       2.358  -7.895   9.547  1.00  1.00           C
ATOM    653  O   GLY C  28       3.409  -8.537   9.539  1.00  1.00           O
ATOM    654  N   VAL C  29       1.592  -7.775  10.643  1.00  1.00           N
ATOM    655  CA  VAL C  29       2.030  -8.368  11.862  1.00  1.00           C
ATOM    656  CB  VAL C  29       2.965  -7.449  12.628  1.00  1.00           C
ATOM    657  CG1 VAL C  29       3.426  -8.100  13.945  1.00  1.00           C
ATOM    658  CG2 VAL C  29       4.152  -7.064  11.721  1.00  1.00           C
ATOM    659  C   VAL C  29       0.812  -8.613  12.698  1.00  1.00           C
ATOM    660  O   VAL C  29      -0.268  -8.108  12.398  1.00  1.00           O
ATOM    661  N   VAL C  30       0.955  -9.419  13.772  1.00  1.00           N
ATOM    662  CA  VAL C  30      -0.135  -9.694  14.660  1.00  1.00           C
ATOM    663  CB  VAL C  30       0.276 -10.506  15.844  1.00  1.00           C
ATOM    664  CG1 VAL C  30       0.782 -11.865  15.342  1.00  1.00           C
ATOM    665  CG2 VAL C  30       1.324  -9.708  16.637  1.00  1.00           C
ATOM    666  C   VAL C  30      -0.641  -8.362  15.203  1.00  1.00           C
ATOM    667  O   VAL C  30       0.038  -7.323  14.983  1.00  1.00           O
ATOM    668  OXT VAL C  30      -1.717  -8.363  15.860  1.00  1.00           O
TER     669      VAL C  30 
ATOM    670  N   GLU D   1     -13.052  -9.492  20.115  1.00  1.00           N
ATOM    671  CA  GLU D   1     -13.782 -10.508  19.321  1.00  1.00           C
ATOM    672  CB  GLU D   1     -15.269 -10.132  19.195  1.00  1.00           C
ATOM    673  CG  GLU D   1     -16.063 -10.277  20.498  1.00  1.00           C
ATOM    674  CD  GLU D   1     -17.457  -9.708  20.265  1.00  1.00           C
ATOM    675  OE1 GLU D   1     -18.044 -10.009  19.189  1.00  1.00           O
ATOM    676  OE2 GLU D   1     -17.951  -8.957  21.147  1.00  1.00           O
ATOM    677  C   GLU D   1     -13.181 -10.623  17.958  1.00  1.00           C
ATOM    678  O   GLU D   1     -12.004 -10.950  17.820  1.00  1.00           O
ATOM    679  N   VAL D   2     -13.971 -10.352  16.902  1.00  1.00           N
ATOM    680  CA  VAL D   2     -13.426 -10.498  15.585  1.00  1.00           C
ATOM    681  CB  VAL D   2     -14.452 -10.513  14.489  1.00  1.00           C
ATOM    682  CG1 VAL D   2     -13.706 -10.588  13.147  1.00  1.00           C
ATOM    683  CG2 VAL D   2     -15.424 -11.677  14.731  1.00  1.00           C
ATOM    684  C   VAL D   2     -12.511  -9.347  15.306  1.00  1.00           C
ATOM    685  O   VAL D   2     -12.777  -8.213  15.699  1.00  1.00           O
ATOM    686  N   HIS D   3     -11.380  -9.633  14.626  1.00  1.00           N
ATOM    687  CA  HIS D   3     -10.451  -8.613  14.227  1.00  1.00           C
ATOM    688  ND1 HIS D   3      -8.533  -7.240  16.589  1.00  1.00           N
ATOM    689  CG  HIS D   3      -8.791  -8.516  16.139  1.00  1.00           C
ATOM    690  CB  HIS D   3      -9.004  -8.853  14.694  1.00  1.00           C
ATOM    691  NE2 HIS D   3      -8.565  -8.552  18.381  1.00  1.00           N
ATOM    692  CD2 HIS D   3      -8.807  -9.305  17.248  1.00  1.00           C
ATOM    693  CE1 HIS D   3      -8.406  -7.318  17.937  1.00  1.00           C
ATOM    694  C   HIS D   3     -10.462  -8.590  12.745  1.00  1.00           C
ATOM    695  O   HIS D   3     -10.367  -9.627  12.088  1.00  1.00           O
ATOM    696  N   HIS D   4     -10.622  -7.387  12.179  1.00  1.00           N
ATOM    697  CA  HIS D   4     -10.637  -7.293  10.758  1.00  1.00           C
ATOM    698  ND1 HIS D   4     -13.604  -7.882   8.969  1.00  1.00           N
ATOM    699  CG  HIS D   4     -13.118  -7.327  10.131  1.00  1.00           C
ATOM    700  CB  HIS D   4     -11.850  -6.525  10.194  1.00  1.00           C
ATOM    701  NE2 HIS D   4     -15.047  -8.413  10.572  1.00  1.00           N
ATOM    702  CD2 HIS D   4     -14.012  -7.662  11.102  1.00  1.00           C
ATOM    703  CE1 HIS D   4     -14.757  -8.520   9.288  1.00  1.00           C
ATOM    704  C   HIS D   4      -9.420  -6.550  10.335  1.00  1.00           C
ATOM    705  O   HIS D   4      -9.196  -5.410  10.741  1.00  1.00           O
ATOM    706  N   GLN D   5      -8.582  -7.212   9.516  1.00  1.00           N
ATOM    707  CA  GLN D   5      -7.436  -6.551   8.979  1.00  1.00           C
ATOM    708  CB  GLN D   5      -6.127  -7.351   9.114  1.00  1.00           C
ATOM    709  CG  GLN D   5      -4.914  -6.615   8.547  1.00  1.00           C
ATOM    710  CD  GLN D   5      -3.689  -7.494   8.750  1.00  1.00           C
ATOM    711  OE1 GLN D   5      -3.506  -8.091   9.810  1.00  1.00           O
ATOM    712  NE2 GLN D   5      -2.825  -7.570   7.702  1.00  1.00           N
ATOM    713  C   GLN D   5      -7.724  -6.404   7.509  1.00  1.00           C
ATOM    714  O   GLN D   5      -7.834  -7.403   6.801  1.00  1.00           O
ATOM    715  N   LYS D   6      -7.868  -5.153   7.009  1.00  1.00           N
ATOM    716  CA  LYS D   6      -8.195  -4.946   5.618  1.00  1.00           C
ATOM    717  CB  LYS D   6      -9.572  -4.288   5.405  1.00  1.00           C
ATOM    718  CG  LYS D   6     -10.044  -4.219   3.943  1.00  1.00           C
ATOM    719  CD  LYS D   6      -9.219  -3.300   3.033  1.00  1.00           C
ATOM    720  CE  LYS D   6      -9.738  -3.235   1.592  1.00  1.00           C
ATOM    721  NZ  LYS D   6      -9.398  -4.479   0.863  1.00  1.00           N
ATOM    722  C   LYS D   6      -7.158  -4.039   5.003  1.00  1.00           C
ATOM    723  O   LYS D   6      -6.886  -2.957   5.523  1.00  1.00           O
ATOM    724  N   LEU D   7      -6.545  -4.462   3.869  1.00  1.00           N
ATOM    725  CA  LEU D   7      -5.556  -3.651   3.203  1.00  1.00           C
ATOM    726  CB  LEU D   7      -4.108  -4.083   3.507  1.00  1.00           C
ATOM    727  CG  LEU D   7      -3.726  -3.970   4.997  1.00  1.00           C
ATOM    728  CD1 LEU D   7      -4.472  -5.012   5.849  1.00  1.00           C
ATOM    729  CD2 LEU D   7      -2.202  -4.008   5.196  1.00  1.00           C
ATOM    730  C   LEU D   7      -5.764  -3.750   1.720  1.00  1.00           C
ATOM    731  O   LEU D   7      -6.100  -4.812   1.198  1.00  1.00           O
ATOM    732  N   VAL D   8      -5.595  -2.618   0.998  1.00  1.00           N
ATOM    733  CA  VAL D   8      -5.724  -2.633  -0.434  1.00  1.00           C
ATOM    734  CB  VAL D   8      -7.039  -2.131  -0.944  1.00  1.00           C
ATOM    735  CG1 VAL D   8      -7.159  -0.633  -0.620  1.00  1.00           C
ATOM    736  CG2 VAL D   8      -7.109  -2.453  -2.444  1.00  1.00           C
ATOM    737  C   VAL D   8      -4.682  -1.765  -1.001  1.00  1.00           C
ATOM    738  O   VAL D   8      -4.266  -0.786  -0.386  1.00  1.00           O
ATOM    739  N   PHE D   9      -4.222  -2.121  -2.208  1.00  1.00           N
ATOM    740  CA  PHE D   9      -3.210  -1.316  -2.795  1.00  1.00           C
ATOM    741  CB  PHE D   9      -1.823  -1.987  -2.839  1.00  1.00           C
ATOM    742  CG  PHE D   9      -1.319  -2.242  -1.457  1.00  1.00           C
ATOM    743  CD1 PHE D   9      -0.616  -1.281  -0.762  1.00  1.00           C
ATOM    744  CD2 PHE D   9      -1.539  -3.460  -0.858  1.00  1.00           C
ATOM    745  CE1 PHE D   9      -0.152  -1.533   0.509  1.00  1.00           C
ATOM    746  CE2 PHE D   9      -1.078  -3.718   0.415  1.00  1.00           C
ATOM    747  CZ  PHE D   9      -0.383  -2.752   1.101  1.00  1.00           C
ATOM    748  C   PHE D   9      -3.561  -1.117  -4.202  1.00  1.00           C
ATOM    749  O   PHE D   9      -4.261  -1.921  -4.816  1.00  1.00           O
ATOM    750  N   PHE D  10      -3.087   0.002  -4.752  1.00  1.00           N
ATOM    751  CA  PHE D  10      -3.331   0.137  -6.135  1.00  1.00           C
ATOM    752  CB  PHE D  10      -4.321   1.258  -6.501  1.00  1.00           C
ATOM    753  CG  PHE D  10      -5.655   0.833  -6.000  1.00  1.00           C
ATOM    754  CD1 PHE D  10      -6.047   1.152  -4.723  1.00  1.00           C
ATOM    755  CD2 PHE D  10      -6.507   0.112  -6.804  1.00  1.00           C
ATOM    756  CE1 PHE D  10      -7.276   0.758  -4.251  1.00  1.00           C
ATOM    757  CE2 PHE D  10      -7.736  -0.285  -6.334  1.00  1.00           C
ATOM    758  CZ  PHE D  10      -8.124   0.038  -5.056  1.00  1.00           C
ATOM    759  C   PHE D  10      -2.048   0.454  -6.781  1.00  1.00           C
ATOM    760  O   PHE D  10      -1.407   1.456  -6.473  1.00  1.00           O
ATOM    761  N   ALA D  11      -1.617  -0.421  -7.693  1.00  1.00           N
ATOM    762  CA  ALA D  11      -0.450  -0.058  -8.408  1.00  1.00           C
ATOM    763  CB  ALA D  11       0.671  -1.106  -8.341  1.00  1.00           C
ATOM    764  C   ALA D  11      -0.898   0.016  -9.804  1.00  1.00           C
ATOM    765  O   ALA D  11      -1.241  -0.992 -10.420  1.00  1.00           O
ATOM    766  N   GLU D  12      -0.909   1.234 -10.347  1.00  1.00           N
ATOM    767  CA  GLU D  12      -1.365   1.319 -11.682  1.00  1.00           C
ATOM    768  CB  GLU D  12      -2.671   2.118 -11.814  1.00  1.00           C
ATOM    769  CG  GLU D  12      -3.870   1.423 -11.162  1.00  1.00           C
ATOM    770  CD  GLU D  12      -5.066   2.355 -11.280  1.00  1.00           C
ATOM    771  OE1 GLU D  12      -4.888   3.472 -11.835  1.00  1.00           O
ATOM    772  OE2 GLU D  12      -6.167   1.966 -10.807  1.00  1.00           O
ATOM    773  C   GLU D  12      -0.320   2.035 -12.432  1.00  1.00           C
ATOM    774  O   GLU D  12      -0.003   3.185 -12.130  1.00  1.00           O
ATOM    775  N   ASP D  13       0.267   1.360 -13.431  1.00  1.00           N
ATOM    776  CA  ASP D  13       1.263   2.063 -14.149  1.00  1.00           C
ATOM    777  CB  ASP D  13       2.690   1.507 -13.964  1.00  1.00           C
ATOM    778  CG  ASP D  13       2.721   0.059 -14.414  1.00  1.00           C
ATOM    779  OD1 ASP D  13       1.790  -0.694 -14.025  1.00  1.00           O
ATOM    780  OD2 ASP D  13       3.674  -0.313 -15.150  1.00  1.00           O
ATOM    781  C   ASP D  13       0.910   2.114 -15.606  1.00  1.00           C
ATOM    782  O   ASP D  13       1.117   1.155 -16.347  1.00  1.00           O
ATOM    783  N   VAL D  14       0.348   3.259 -16.054  1.00  1.00           N
ATOM    784  CA  VAL D  14       0.055   3.406 -17.449  1.00  1.00           C
ATOM    785  CB  VAL D  14      -1.100   4.317 -17.742  1.00  1.00           C
ATOM    786  CG1 VAL D  14      -2.372   3.641 -17.206  1.00  1.00           C
ATOM    787  CG2 VAL D  14      -0.836   5.695 -17.111  1.00  1.00           C
ATOM    788  C   VAL D  14       1.287   3.964 -18.040  1.00  1.00           C
ATOM    789  O   VAL D  14       1.766   5.024 -17.642  1.00  1.00           O
ATOM    790  N   GLY D  15       1.857   3.238 -19.008  1.00  1.00           N
ATOM    791  CA  GLY D  15       3.079   3.741 -19.525  1.00  1.00           C
ATOM    792  C   GLY D  15       2.959   3.763 -20.994  1.00  1.00           C
ATOM    793  O   GLY D  15       2.677   2.743 -21.621  1.00  1.00           O
ATOM    794  N   SER D  16       3.170   4.949 -21.584  1.00  1.00           N
ATOM    795  CA  SER D  16       3.131   4.965 -23.005  1.00  1.00           C
ATOM    796  CB  SER D  16       3.344   6.372 -23.601  1.00  1.00           C
ATOM    797  OG  SER D  16       4.624   6.874 -23.248  1.00  1.00           O
ATOM    798  C   SER D  16       4.269   4.084 -23.404  1.00  1.00           C
ATOM    799  O   SER D  16       4.146   3.189 -24.239  1.00  1.00           O
ATOM    800  N   ASN D  17       5.416   4.321 -22.747  1.00  1.00           N
ATOM    801  CA  ASN D  17       6.590   3.513 -22.860  1.00  1.00           C
ATOM    802  CB  ASN D  17       7.841   4.280 -23.316  1.00  1.00           C
ATOM    803  CG  ASN D  17       7.673   4.593 -24.795  1.00  1.00           C
ATOM    804  OD1 ASN D  17       7.483   3.694 -25.613  1.00  1.00           O
ATOM    805  ND2 ASN D  17       7.735   5.904 -25.150  1.00  1.00           N
ATOM    806  C   ASN D  17       6.793   3.103 -21.430  1.00  1.00           C
ATOM    807  O   ASN D  17       6.129   3.641 -20.546  1.00  1.00           O
ATOM    808  N   LYS D  18       7.671   2.126 -21.137  1.00  1.00           N
ATOM    809  CA  LYS D  18       7.777   1.734 -19.756  1.00  1.00           C
ATOM    810  CB  LYS D  18       6.937   0.496 -19.406  1.00  1.00           C
ATOM    811  CG  LYS D  18       5.445   0.808 -19.301  1.00  1.00           C
ATOM    812  CD  LYS D  18       5.171   1.908 -18.275  1.00  1.00           C
ATOM    813  CE  LYS D  18       6.016   1.756 -17.008  1.00  1.00           C
ATOM    814  NZ  LYS D  18       5.916   2.978 -16.178  1.00  1.00           N
ATOM    815  C   LYS D  18       9.183   1.393 -19.434  1.00  1.00           C
ATOM    816  O   LYS D  18      10.068   2.247 -19.443  1.00  1.00           O
ATOM    817  N   GLY D  19       9.414   0.102 -19.133  1.00  1.00           N
ATOM    818  CA  GLY D  19      10.730  -0.292 -18.755  1.00  1.00           C
ATOM    819  C   GLY D  19      10.790  -0.470 -17.283  1.00  1.00           C
ATOM    820  O   GLY D  19      11.857  -0.380 -16.677  1.00  1.00           O
ATOM    821  N   ALA D  20       9.626  -0.719 -16.667  1.00  1.00           N
ATOM    822  CA  ALA D  20       9.586  -0.839 -15.247  1.00  1.00           C
ATOM    823  CB  ALA D  20       8.202  -0.532 -14.649  1.00  1.00           C
ATOM    824  C   ALA D  20       9.983  -2.170 -14.749  1.00  1.00           C
ATOM    825  O   ALA D  20       9.741  -3.206 -15.366  1.00  1.00           O
ATOM    826  N   ILE D  21      10.645  -2.130 -13.582  1.00  1.00           N
ATOM    827  CA  ILE D  21      10.890  -3.312 -12.840  1.00  1.00           C
ATOM    828  CB  ILE D  21      12.342  -3.640 -12.586  1.00  1.00           C
ATOM    829  CG1 ILE D  21      13.067  -2.560 -11.761  1.00  1.00           C
ATOM    830  CG2 ILE D  21      12.993  -3.896 -13.955  1.00  1.00           C
ATOM    831  CD1 ILE D  21      13.258  -1.247 -12.506  1.00  1.00           C
ATOM    832  C   ILE D  21      10.208  -3.048 -11.540  1.00  1.00           C
ATOM    833  O   ILE D  21      10.524  -2.080 -10.848  1.00  1.00           O
ATOM    834  N   ILE D  22       9.223  -3.891 -11.176  1.00  1.00           N
ATOM    835  CA  ILE D  22       8.484  -3.607  -9.981  1.00  1.00           C
ATOM    836  CB  ILE D  22       6.991  -3.612 -10.175  1.00  1.00           C
ATOM    837  CG1 ILE D  22       6.267  -3.210  -8.881  1.00  1.00           C
ATOM    838  CG2 ILE D  22       6.574  -4.989 -10.708  1.00  1.00           C
ATOM    839  CD1 ILE D  22       4.796  -2.848  -9.079  1.00  1.00           C
ATOM    840  C   ILE D  22       8.804  -4.613  -8.948  1.00  1.00           C
ATOM    841  O   ILE D  22       8.717  -5.820  -9.170  1.00  1.00           O
ATOM    842  N   GLY D  23       9.199  -4.112  -7.767  1.00  1.00           N
ATOM    843  CA  GLY D  23       9.444  -5.013  -6.697  1.00  1.00           C
ATOM    844  C   GLY D  23       8.356  -4.767  -5.700  1.00  1.00           C
ATOM    845  O   GLY D  23       8.416  -3.826  -4.913  1.00  1.00           O
ATOM    846  N   LEU D  24       7.313  -5.622  -5.711  1.00  1.00           N
ATOM    847  CA  LEU D  24       6.234  -5.478  -4.774  1.00  1.00           C
ATOM    848  CB  LEU D  24       4.817  -5.503  -5.400  1.00  1.00           C
ATOM    849  CG  LEU D  24       4.486  -6.691  -6.332  1.00  1.00           C
ATOM    850  CD1 LEU D  24       3.051  -6.585  -6.869  1.00  1.00           C
ATOM    851  CD2 LEU D  24       5.480  -6.791  -7.500  1.00  1.00           C
ATOM    852  C   LEU D  24       6.343  -6.618  -3.800  1.00  1.00           C
ATOM    853  O   LEU D  24       6.420  -7.776  -4.210  1.00  1.00           O
ATOM    854  N   MET D  25       6.379  -6.327  -2.475  1.00  1.00           N
ATOM    855  CA  MET D  25       6.494  -7.394  -1.510  1.00  1.00           C
ATOM    856  CB  MET D  25       7.829  -7.434  -0.744  1.00  1.00           C
ATOM    857  CG  MET D  25       7.953  -8.642   0.192  1.00  1.00           C
ATOM    858  SD  MET D  25       9.637  -8.946   0.815  1.00  1.00           S
ATOM    859  CE  MET D  25       9.229 -10.452   1.745  1.00  1.00           C
ATOM    860  C   MET D  25       5.394  -7.296  -0.510  1.00  1.00           C
ATOM    861  O   MET D  25       5.061  -6.217  -0.021  1.00  1.00           O
ATOM    862  N   VAL D  26       4.771  -8.454  -0.219  1.00  1.00           N
ATOM    863  CA  VAL D  26       3.784  -8.500   0.811  1.00  1.00           C
ATOM    864  CB  VAL D  26       2.398  -8.870   0.364  1.00  1.00           C
ATOM    865  CG1 VAL D  26       2.404 -10.305  -0.183  1.00  1.00           C
ATOM    866  CG2 VAL D  26       1.450  -8.686   1.560  1.00  1.00           C
ATOM    867  C   VAL D  26       4.245  -9.553   1.763  1.00  1.00           C
ATOM    868  O   VAL D  26       4.841 -10.554   1.365  1.00  1.00           O
ATOM    869  N   GLY D  27       4.006  -9.337   3.065  1.00  1.00           N
ATOM    870  CA  GLY D  27       4.399 -10.314   4.035  1.00  1.00           C
ATOM    871  C   GLY D  27       3.394 -10.237   5.117  1.00  1.00           C
ATOM    872  O   GLY D  27       2.943  -9.155   5.490  1.00  1.00           O
ATOM    873  N   GLY D  28       3.016 -11.400   5.661  1.00  1.00           N
ATOM    874  CA  GLY D  28       2.039 -11.369   6.695  1.00  1.00           C
ATOM    875  C   GLY D  28       2.501 -12.267   7.767  1.00  1.00           C
ATOM    876  O   GLY D  28       2.795 -13.441   7.530  1.00  1.00           O
ATOM    877  N   VAL D  29       2.537 -11.746   8.999  1.00  1.00           N
ATOM    878  CA  VAL D  29       3.021 -12.560  10.057  1.00  1.00           C
ATOM    879  CB  VAL D  29       4.236 -12.000  10.742  1.00  1.00           C
ATOM    880  CG1 VAL D  29       5.379 -11.910   9.716  1.00  1.00           C
ATOM    881  CG2 VAL D  29       3.866 -10.656  11.400  1.00  1.00           C
ATOM    882  C   VAL D  29       1.969 -12.683  11.094  1.00  1.00           C
ATOM    883  O   VAL D  29       1.132 -11.800  11.280  1.00  1.00           O
ATOM    884  N   VAL D  30       2.000 -13.828  11.794  1.00  1.00           N
ATOM    885  CA  VAL D  30       1.056 -14.091  12.826  1.00  1.00           C
ATOM    886  CB  VAL D  30      -0.069 -14.958  12.348  1.00  1.00           C
ATOM    887  CG1 VAL D  30      -0.999 -15.271  13.533  1.00  1.00           C
ATOM    888  CG2 VAL D  30      -0.759 -14.245  11.170  1.00  1.00           C
ATOM    889  C   VAL D  30       1.822 -14.882  13.875  1.00  1.00           C
ATOM    890  O   VAL D  30       2.274 -16.007  13.529  1.00  1.00           O
ATOM    891  OXT VAL D  30       1.969 -14.384  15.023  1.00  1.00           O
TER     892      VAL D  30 
ATOM    893  N   GLU E   1     -10.321 -13.675  18.449  1.00  1.00           N
ATOM    894  CA  GLU E   1     -11.288 -14.573  17.778  1.00  1.00           C
ATOM    895  CB  GLU E   1     -12.662 -13.893  17.630  1.00  1.00           C
ATOM    896  CG  GLU E   1     -13.474 -13.860  18.930  1.00  1.00           C
ATOM    897  CD  GLU E   1     -14.302 -15.137  19.030  1.00  1.00           C
ATOM    898  OE1 GLU E   1     -14.564 -15.769  17.972  1.00  1.00           O
ATOM    899  OE2 GLU E   1     -14.696 -15.490  20.175  1.00  1.00           O
ATOM    900  C   GLU E   1     -10.808 -14.955  16.419  1.00  1.00           C
ATOM    901  O   GLU E   1      -9.808 -15.656  16.270  1.00  1.00           O
ATOM    902  N   VAL E   2     -11.529 -14.501  15.378  1.00  1.00           N
ATOM    903  CA  VAL E   2     -11.118 -14.829  14.048  1.00  1.00           C
ATOM    904  CB  VAL E   2     -12.246 -15.181  13.124  1.00  1.00           C
ATOM    905  CG1 VAL E   2     -13.199 -13.977  13.021  1.00  1.00           C
ATOM    906  CG2 VAL E   2     -11.640 -15.585  11.771  1.00  1.00           C
ATOM    907  C   VAL E   2     -10.456 -13.631  13.459  1.00  1.00           C
ATOM    908  O   VAL E   2     -10.902 -12.503  13.662  1.00  1.00           O
ATOM    909  N   HIS E   3      -9.343 -13.850  12.729  1.00  1.00           N
ATOM    910  CA  HIS E   3      -8.689 -12.742  12.100  1.00  1.00           C
ATOM    911  ND1 HIS E   3      -6.756 -10.181  12.792  1.00  1.00           N
ATOM    912  CG  HIS E   3      -6.594 -11.319  12.035  1.00  1.00           C
ATOM    913  CB  HIS E   3      -7.185 -12.649  12.407  1.00  1.00           C
ATOM    914  NE2 HIS E   3      -5.511  -9.610  11.039  1.00  1.00           N
ATOM    915  CD2 HIS E   3      -5.833 -10.955  10.969  1.00  1.00           C
ATOM    916  CE1 HIS E   3      -6.086  -9.188  12.149  1.00  1.00           C
ATOM    917  C   HIS E   3      -8.849 -12.922  10.628  1.00  1.00           C
ATOM    918  O   HIS E   3      -8.236 -13.807  10.034  1.00  1.00           O
ATOM    919  N   HIS E   4      -9.691 -12.083   9.993  1.00  1.00           N
ATOM    920  CA  HIS E   4      -9.860 -12.223   8.578  1.00  1.00           C
ATOM    921  ND1 HIS E   4     -13.704 -12.276   8.238  1.00  1.00           N
ATOM    922  CG  HIS E   4     -12.391 -12.591   8.511  1.00  1.00           C
ATOM    923  CB  HIS E   4     -11.230 -11.756   8.053  1.00  1.00           C
ATOM    924  NE2 HIS E   4     -13.735 -14.162   9.416  1.00  1.00           N
ATOM    925  CD2 HIS E   4     -12.428 -13.745   9.231  1.00  1.00           C
ATOM    926  CE1 HIS E   4     -14.463 -13.247   8.802  1.00  1.00           C
ATOM    927  C   HIS E   4      -8.820 -11.347   7.952  1.00  1.00           C
ATOM    928  O   HIS E   4      -8.995 -10.132   7.856  1.00  1.00           O
ATOM    929  N   GLN E   5      -7.690 -11.944   7.523  1.00  1.00           N
ATOM    930  CA  GLN E   5      -6.656 -11.159   6.910  1.00  1.00           C
ATOM    931  CB  GLN E   5      -5.268 -11.828   6.866  1.00  1.00           C
ATOM    932  CG  GLN E   5      -4.604 -12.101   8.217  1.00  1.00           C
ATOM    933  CD  GLN E   5      -3.260 -12.753   7.919  1.00  1.00           C
ATOM    934  OE1 GLN E   5      -3.143 -13.977   7.864  1.00  1.00           O
ATOM    935  NE2 GLN E   5      -2.214 -11.914   7.699  1.00  1.00           N
ATOM    936  C   GLN E   5      -7.038 -11.011   5.490  1.00  1.00           C
ATOM    937  O   GLN E   5      -7.471 -11.965   4.846  1.00  1.00           O
ATOM    938  N   LYS E   6      -6.909  -9.785   4.968  1.00  1.00           N
ATOM    939  CA  LYS E   6      -7.175  -9.639   3.579  1.00  1.00           C
ATOM    940  CB  LYS E   6      -8.437  -8.819   3.254  1.00  1.00           C
ATOM    941  CG  LYS E   6      -9.753  -9.469   3.691  1.00  1.00           C
ATOM    942  CD  LYS E   6     -10.044  -9.374   5.192  1.00  1.00           C
ATOM    943  CE  LYS E   6     -10.814  -8.106   5.570  1.00  1.00           C
ATOM    944  NZ  LYS E   6     -11.220  -8.155   6.993  1.00  1.00           N
ATOM    945  C   LYS E   6      -6.017  -8.875   3.014  1.00  1.00           C
ATOM    946  O   LYS E   6      -5.676  -7.795   3.494  1.00  1.00           O
ATOM    947  N   LEU E   7      -5.358  -9.442   1.991  1.00  1.00           N
ATOM    948  CA  LEU E   7      -4.294  -8.748   1.323  1.00  1.00           C
ATOM    949  CB  LEU E   7      -3.023  -9.596   1.177  1.00  1.00           C
ATOM    950  CG  LEU E   7      -1.882  -8.881   0.434  1.00  1.00           C
ATOM    951  CD1 LEU E   7      -1.341  -7.697   1.247  1.00  1.00           C
ATOM    952  CD2 LEU E   7      -0.788  -9.868  -0.007  1.00  1.00           C
ATOM    953  C   LEU E   7      -4.805  -8.546  -0.055  1.00  1.00           C
ATOM    954  O   LEU E   7      -4.934  -9.503  -0.818  1.00  1.00           O
ATOM    955  N   VAL E   8      -5.132  -7.300  -0.423  1.00  1.00           N
ATOM    956  CA  VAL E   8      -5.631  -7.143  -1.751  1.00  1.00           C
ATOM    957  CB  VAL E   8      -6.939  -6.409  -1.792  1.00  1.00           C
ATOM    958  CG1 VAL E   8      -7.359  -6.205  -3.257  1.00  1.00           C
ATOM    959  CG2 VAL E   8      -7.957  -7.187  -0.941  1.00  1.00           C
ATOM    960  C   VAL E   8      -4.647  -6.307  -2.480  1.00  1.00           C
ATOM    961  O   VAL E   8      -4.467  -5.128  -2.180  1.00  1.00           O
ATOM    962  N   PHE E   9      -3.970  -6.915  -3.462  1.00  1.00           N
ATOM    963  CA  PHE E   9      -3.070  -6.150  -4.255  1.00  1.00           C
ATOM    964  CB  PHE E   9      -1.699  -6.835  -4.387  1.00  1.00           C
ATOM    965  CG  PHE E   9      -0.851  -6.055  -5.324  1.00  1.00           C
ATOM    966  CD1 PHE E   9      -0.302  -4.853  -4.949  1.00  1.00           C
ATOM    967  CD2 PHE E   9      -0.589  -6.556  -6.577  1.00  1.00           C
ATOM    968  CE1 PHE E   9       0.486  -4.148  -5.825  1.00  1.00           C
ATOM    969  CE2 PHE E   9       0.202  -5.854  -7.456  1.00  1.00           C
ATOM    970  CZ  PHE E   9       0.736  -4.647  -7.080  1.00  1.00           C
ATOM    971  C   PHE E   9      -3.711  -6.100  -5.592  1.00  1.00           C
ATOM    972  O   PHE E   9      -3.848  -7.122  -6.263  1.00  1.00           O
ATOM    973  N   PHE E  10      -4.138  -4.898  -6.012  1.00  1.00           N
ATOM    974  CA  PHE E  10      -4.784  -4.808  -7.282  1.00  1.00           C
ATOM    975  CB  PHE E  10      -6.016  -3.890  -7.256  1.00  1.00           C
ATOM    976  CG  PHE E  10      -6.896  -4.236  -8.407  1.00  1.00           C
ATOM    977  CD1 PHE E  10      -7.870  -5.191  -8.238  1.00  1.00           C
ATOM    978  CD2 PHE E  10      -6.770  -3.629  -9.634  1.00  1.00           C
ATOM    979  CE1 PHE E  10      -8.707  -5.542  -9.266  1.00  1.00           C
ATOM    980  CE2 PHE E  10      -7.607  -3.977 -10.670  1.00  1.00           C
ATOM    981  CZ  PHE E  10      -8.579  -4.934 -10.491  1.00  1.00           C
ATOM    982  C   PHE E  10      -3.763  -4.184  -8.173  1.00  1.00           C
ATOM    983  O   PHE E  10      -3.163  -3.173  -7.819  1.00  1.00           O
ATOM    984  N   ALA E  11      -3.508  -4.785  -9.349  1.00  1.00           N
ATOM    985  CA  ALA E  11      -2.497  -4.212 -10.186  1.00  1.00           C
ATOM    986  CB  ALA E  11      -1.340  -5.172 -10.490  1.00  1.00           C
ATOM    987  C   ALA E  11      -3.116  -3.837 -11.487  1.00  1.00           C
ATOM    988  O   ALA E  11      -3.936  -4.571 -12.034  1.00  1.00           O
ATOM    989  N   GLU E  12      -2.738  -2.653 -12.004  1.00  1.00           N
ATOM    990  CA  GLU E  12      -3.211  -2.219 -13.281  1.00  1.00           C
ATOM    991  CB  GLU E  12      -4.137  -0.991 -13.216  1.00  1.00           C
ATOM    992  CG  GLU E  12      -5.575  -1.284 -12.787  1.00  1.00           C
ATOM    993  CD  GLU E  12      -6.375  -1.595 -14.045  1.00  1.00           C
ATOM    994  OE1 GLU E  12      -6.322  -0.767 -14.995  1.00  1.00           O
ATOM    995  OE2 GLU E  12      -7.056  -2.654 -14.072  1.00  1.00           O
ATOM    996  C   GLU E  12      -2.011  -1.787 -14.038  1.00  1.00           C
ATOM    997  O   GLU E  12      -1.245  -0.944 -13.574  1.00  1.00           O
ATOM    998  N   ASP E  13      -1.797  -2.374 -15.223  1.00  1.00           N
ATOM    999  CA  ASP E  13      -0.684  -1.953 -16.008  1.00  1.00           C
ATOM   1000  CB  ASP E  13       0.532  -2.881 -15.866  1.00  1.00           C
ATOM   1001  CG  ASP E  13       1.733  -2.272 -16.577  1.00  1.00           C
ATOM   1002  OD1 ASP E  13       1.553  -1.553 -17.593  1.00  1.00           O
ATOM   1003  OD2 ASP E  13       2.869  -2.534 -16.099  1.00  1.00           O
ATOM   1004  C   ASP E  13      -1.132  -2.050 -17.425  1.00  1.00           C
ATOM   1005  O   ASP E  13      -1.224  -3.150 -17.970  1.00  1.00           O
ATOM   1006  N   VAL E  14      -1.427  -0.898 -18.055  1.00  1.00           N
ATOM   1007  CA  VAL E  14      -1.821  -0.891 -19.432  1.00  1.00           C
ATOM   1008  CB  VAL E  14      -3.094  -0.131 -19.701  1.00  1.00           C
ATOM   1009  CG1 VAL E  14      -4.255  -0.801 -18.945  1.00  1.00           C
ATOM   1010  CG2 VAL E  14      -2.882   1.345 -19.328  1.00  1.00           C
ATOM   1011  C   VAL E  14      -0.723  -0.200 -20.161  1.00  1.00           C
ATOM   1012  O   VAL E  14      -0.158   0.766 -19.650  1.00  1.00           O
ATOM   1013  N   GLY E  15      -0.365  -0.686 -21.368  1.00  1.00           N
ATOM   1014  CA  GLY E  15       0.706  -0.001 -22.020  1.00  1.00           C
ATOM   1015  C   GLY E  15       0.623  -0.136 -23.505  1.00  1.00           C
ATOM   1016  O   GLY E  15       0.282  -1.196 -24.031  1.00  1.00           O
ATOM   1017  N   SER E  16       0.918   0.973 -24.217  1.00  1.00           N
ATOM   1018  CA  SER E  16       1.008   0.939 -25.646  1.00  1.00           C
ATOM   1019  CB  SER E  16       1.244   2.333 -26.260  1.00  1.00           C
ATOM   1020  OG  SER E  16       1.327   2.243 -27.673  1.00  1.00           O
ATOM   1021  C   SER E  16       2.210   0.100 -25.927  1.00  1.00           C
ATOM   1022  O   SER E  16       2.153  -0.919 -26.614  1.00  1.00           O
ATOM   1023  N   ASN E  17       3.349   0.539 -25.361  1.00  1.00           N
ATOM   1024  CA  ASN E  17       4.568  -0.204 -25.407  1.00  1.00           C
ATOM   1025  CB  ASN E  17       5.751   0.560 -26.036  1.00  1.00           C
ATOM   1026  CG  ASN E  17       6.896  -0.421 -26.252  1.00  1.00           C
ATOM   1027  OD1 ASN E  17       7.239  -1.207 -25.370  1.00  1.00           O
ATOM   1028  ND2 ASN E  17       7.505  -0.371 -27.467  1.00  1.00           N
ATOM   1029  C   ASN E  17       4.868  -0.415 -23.977  1.00  1.00           C
ATOM   1030  O   ASN E  17       4.928   0.534 -23.197  1.00  1.00           O
ATOM   1031  N   LYS E  18       5.019  -1.680 -23.575  1.00  1.00           N
ATOM   1032  CA  LYS E  18       5.203  -1.879 -22.179  1.00  1.00           C
ATOM   1033  CB  LYS E  18       3.905  -2.339 -21.503  1.00  1.00           C
ATOM   1034  CG  LYS E  18       3.340  -3.599 -22.154  1.00  1.00           C
ATOM   1035  CD  LYS E  18       2.150  -4.204 -21.414  1.00  1.00           C
ATOM   1036  CE  LYS E  18       2.376  -4.389 -19.915  1.00  1.00           C
ATOM   1037  NZ  LYS E  18       1.246  -5.138 -19.322  1.00  1.00           N
ATOM   1038  C   LYS E  18       6.207  -2.946 -21.995  1.00  1.00           C
ATOM   1039  O   LYS E  18       6.347  -3.855 -22.812  1.00  1.00           O
ATOM   1040  N   GLY E  19       6.961  -2.818 -20.898  1.00  1.00           N
ATOM   1041  CA  GLY E  19       7.881  -3.834 -20.529  1.00  1.00           C
ATOM   1042  C   GLY E  19       7.736  -3.902 -19.050  1.00  1.00           C
ATOM   1043  O   GLY E  19       8.387  -3.158 -18.318  1.00  1.00           O
ATOM   1044  N   ALA E  20       6.870  -4.811 -18.567  1.00  1.00           N
ATOM   1045  CA  ALA E  20       6.651  -4.859 -17.158  1.00  1.00           C
ATOM   1046  CB  ALA E  20       5.171  -4.730 -16.756  1.00  1.00           C
ATOM   1047  C   ALA E  20       7.121  -6.176 -16.655  1.00  1.00           C
ATOM   1048  O   ALA E  20       6.899  -7.213 -17.280  1.00  1.00           O
ATOM   1049  N   ILE E  21       7.809  -6.151 -15.502  1.00  1.00           N
ATOM   1050  CA  ILE E  21       8.256  -7.362 -14.895  1.00  1.00           C
ATOM   1051  CB  ILE E  21       9.749  -7.515 -14.810  1.00  1.00           C
ATOM   1052  CG1 ILE E  21      10.366  -7.500 -16.219  1.00  1.00           C
ATOM   1053  CG2 ILE E  21      10.054  -8.804 -14.021  1.00  1.00           C
ATOM   1054  CD1 ILE E  21       9.863  -8.629 -17.117  1.00  1.00           C
ATOM   1055  C   ILE E  21       7.751  -7.320 -13.511  1.00  1.00           C
ATOM   1056  O   ILE E  21       7.622  -6.256 -12.912  1.00  1.00           O
ATOM   1057  N   ILE E  22       7.436  -8.497 -12.964  1.00  1.00           N
ATOM   1058  CA  ILE E  22       6.865  -8.457 -11.669  1.00  1.00           C
ATOM   1059  CB  ILE E  22       5.460  -8.963 -11.647  1.00  1.00           C
ATOM   1060  CG1 ILE E  22       4.776  -8.601 -10.317  1.00  1.00           C
ATOM   1061  CG2 ILE E  22       5.519 -10.470 -11.954  1.00  1.00           C
ATOM   1062  CD1 ILE E  22       3.260  -8.797 -10.337  1.00  1.00           C
ATOM   1063  C   ILE E  22       7.631  -9.337 -10.758  1.00  1.00           C
ATOM   1064  O   ILE E  22       8.182 -10.358 -11.158  1.00  1.00           O
ATOM   1065  N   GLY E  23       7.697  -8.920  -9.485  1.00  1.00           N
ATOM   1066  CA  GLY E  23       8.287  -9.732  -8.473  1.00  1.00           C
ATOM   1067  C   GLY E  23       7.387  -9.552  -7.305  1.00  1.00           C
ATOM   1068  O   GLY E  23       7.496  -8.566  -6.575  1.00  1.00           O
ATOM   1069  N   LEU E  24       6.468 -10.511  -7.093  1.00  1.00           N
ATOM   1070  CA  LEU E  24       5.531 -10.356  -6.023  1.00  1.00           C
ATOM   1071  CB  LEU E  24       4.065 -10.352  -6.505  1.00  1.00           C
ATOM   1072  CG  LEU E  24       3.008 -10.189  -5.392  1.00  1.00           C
ATOM   1073  CD1 LEU E  24       2.845 -11.465  -4.548  1.00  1.00           C
ATOM   1074  CD2 LEU E  24       3.313  -8.951  -4.529  1.00  1.00           C
ATOM   1075  C   LEU E  24       5.739 -11.492  -5.079  1.00  1.00           C
ATOM   1076  O   LEU E  24       5.814 -12.649  -5.489  1.00  1.00           O
ATOM   1077  N   MET E  25       5.862 -11.186  -3.772  1.00  1.00           N
ATOM   1078  CA  MET E  25       6.055 -12.265  -2.851  1.00  1.00           C
ATOM   1079  CB  MET E  25       7.420 -12.232  -2.147  1.00  1.00           C
ATOM   1080  CG  MET E  25       7.734 -13.534  -1.413  1.00  1.00           C
ATOM   1081  SD  MET E  25       7.993 -14.948  -2.526  1.00  1.00           S
ATOM   1082  CE  MET E  25       9.503 -14.312  -3.306  1.00  1.00           C
ATOM   1083  C   MET E  25       4.990 -12.186  -1.811  1.00  1.00           C
ATOM   1084  O   MET E  25       4.827 -11.168  -1.142  1.00  1.00           O
ATOM   1085  N   VAL E  26       4.227 -13.285  -1.650  1.00  1.00           N
ATOM   1086  CA  VAL E  26       3.202 -13.316  -0.647  1.00  1.00           C
ATOM   1087  CB  VAL E  26       1.865 -13.797  -1.146  1.00  1.00           C
ATOM   1088  CG1 VAL E  26       0.892 -13.835   0.046  1.00  1.00           C
ATOM   1089  CG2 VAL E  26       1.401 -12.891  -2.301  1.00  1.00           C
ATOM   1090  C   VAL E  26       3.674 -14.282   0.380  1.00  1.00           C
ATOM   1091  O   VAL E  26       4.295 -15.293   0.055  1.00  1.00           O
ATOM   1092  N   GLY E  27       3.429 -13.982   1.666  1.00  1.00           N
ATOM   1093  CA  GLY E  27       3.903 -14.938   2.606  1.00  1.00           C
ATOM   1094  C   GLY E  27       3.054 -14.913   3.821  1.00  1.00           C
ATOM   1095  O   GLY E  27       3.228 -14.056   4.693  1.00  1.00           O
ATOM   1096  N   GLY E  28       2.103 -15.856   3.917  1.00  1.00           N
ATOM   1097  CA  GLY E  28       1.417 -15.950   5.163  1.00  1.00           C
ATOM   1098  C   GLY E  28       2.404 -16.660   6.026  1.00  1.00           C
ATOM   1099  O   GLY E  28       2.798 -17.785   5.724  1.00  1.00           O
ATOM   1100  N   VAL E  29       2.837 -16.027   7.131  1.00  1.00           N
ATOM   1101  CA  VAL E  29       3.852 -16.661   7.921  1.00  1.00           C
ATOM   1102  CB  VAL E  29       4.312 -15.847   9.093  1.00  1.00           C
ATOM   1103  CG1 VAL E  29       5.230 -16.727   9.956  1.00  1.00           C
ATOM   1104  CG2 VAL E  29       5.040 -14.602   8.573  1.00  1.00           C
ATOM   1105  C   VAL E  29       3.346 -17.936   8.489  1.00  1.00           C
ATOM   1106  O   VAL E  29       3.996 -18.973   8.372  1.00  1.00           O
ATOM   1107  N   VAL E  30       2.159 -17.902   9.116  1.00  1.00           N
ATOM   1108  CA  VAL E  30       1.713 -19.111   9.728  1.00  1.00           C
ATOM   1109  CB  VAL E  30       0.489 -18.961  10.591  1.00  1.00           C
ATOM   1110  CG1 VAL E  30       0.827 -18.003  11.747  1.00  1.00           C
ATOM   1111  CG2 VAL E  30      -0.698 -18.518   9.719  1.00  1.00           C
ATOM   1112  C   VAL E  30       1.396 -20.105   8.619  1.00  1.00           C
ATOM   1113  O   VAL E  30       1.193 -21.307   8.939  1.00  1.00           O
ATOM   1114  OXT VAL E  30       1.360 -19.680   7.434  1.00  1.00           O
TER    1115      VAL E  30 
END
