# Supplementary material for: Integrative modeling of diverse protein-peptide systems using CABS-dock
Source: PLoS Comput Biol. 2023 Jul 5;19(7):e1011275. doi: 10.1371/journal.pcbi.1011275 (PMC10351741; doi:10.1371/journal.pcbi.1011275)
Supplement: S1 File — Files in pdb format containing atomic coordinates of the structures obtained in this study: the highest-scored amyloid models and 10 examples of the docked peptide for each enzyme-substrate complex. (ZIP) [file pcbi.1011275.s006.zip › protofilament_6ti5 _models/6ti5_best_top10epca.pdb]

EXPDTA    THEORETICAL MODEL, MODELLER 10.4 2023/04/05 17:18:31
ATOM      1  N   GLU A   1       2.327 -12.240  23.272  1.00  1.00           N
ATOM      2  CA  GLU A   1       1.543 -11.558  24.327  1.00  1.00           C
ATOM      3  CB  GLU A   1       2.467 -10.839  25.321  1.00  1.00           C
ATOM      4  CG  GLU A   1       3.285 -11.781  26.202  1.00  1.00           C
ATOM      5  CD  GLU A   1       4.135 -10.914  27.117  1.00  1.00           C
ATOM      6  OE1 GLU A   1       4.125  -9.669  26.923  1.00  1.00           O
ATOM      7  OE2 GLU A   1       4.803 -11.482  28.021  1.00  1.00           O
ATOM      8  C   GLU A   1       0.642 -10.533  23.729  1.00  1.00           C
ATOM      9  O   GLU A   1      -0.368 -10.864  23.111  1.00  1.00           O
ATOM     10  N   VAL A   2       1.000  -9.245  23.895  1.00  1.00           N
ATOM     11  CA  VAL A   2       0.158  -8.208  23.384  1.00  1.00           C
ATOM     12  CB  VAL A   2       0.551  -6.835  23.843  1.00  1.00           C
ATOM     13  CG1 VAL A   2       0.406  -6.778  25.372  1.00  1.00           C
ATOM     14  CG2 VAL A   2       1.973  -6.539  23.339  1.00  1.00           C
ATOM     15  C   VAL A   2       0.235  -8.244  21.909  1.00  1.00           C
ATOM     16  O   VAL A   2       1.314  -8.304  21.322  1.00  1.00           O
ATOM     17  N   HIS A   3      -0.945  -8.240  21.271  1.00  1.00           N
ATOM     18  CA  HIS A   3      -0.950  -8.227  19.851  1.00  1.00           C
ATOM     19  ND1 HIS A   3      -2.700 -10.948  20.879  1.00  1.00           N
ATOM     20  CG  HIS A   3      -2.641 -10.128  19.774  1.00  1.00           C
ATOM     21  CB  HIS A   3      -1.366  -9.567  19.218  1.00  1.00           C
ATOM     22  NE2 HIS A   3      -4.791 -10.694  20.164  1.00  1.00           N
ATOM     23  CD2 HIS A   3      -3.927  -9.983  19.351  1.00  1.00           C
ATOM     24  CE1 HIS A   3      -4.009 -11.257  21.068  1.00  1.00           C
ATOM     25  C   HIS A   3      -1.915  -7.187  19.418  1.00  1.00           C
ATOM     26  O   HIS A   3      -3.096  -7.228  19.757  1.00  1.00           O
ATOM     27  N   HIS A   4      -1.409  -6.201  18.662  1.00  1.00           N
ATOM     28  CA  HIS A   4      -2.261  -5.182  18.146  1.00  1.00           C
ATOM     29  ND1 HIS A   4      -2.460  -2.119  16.535  1.00  1.00           N
ATOM     30  CG  HIS A   4      -2.599  -2.692  17.780  1.00  1.00           C
ATOM     31  CB  HIS A   4      -1.697  -3.762  18.322  1.00  1.00           C
ATOM     32  NE2 HIS A   4      -4.218  -1.147  17.487  1.00  1.00           N
ATOM     33  CD2 HIS A   4      -3.678  -2.087  18.346  1.00  1.00           C
ATOM     34  CE1 HIS A   4      -3.454  -1.202  16.412  1.00  1.00           C
ATOM     35  C   HIS A   4      -2.336  -5.466  16.685  1.00  1.00           C
ATOM     36  O   HIS A   4      -1.319  -5.696  16.033  1.00  1.00           O
ATOM     37  N   GLN A   5      -3.562  -5.483  16.138  1.00  1.00           N
ATOM     38  CA  GLN A   5      -3.750  -5.777  14.750  1.00  1.00           C
ATOM     39  CB  GLN A   5      -4.959  -6.694  14.493  1.00  1.00           C
ATOM     40  CG  GLN A   5      -4.814  -8.082  15.120  1.00  1.00           C
ATOM     41  CD  GLN A   5      -6.109  -8.850  14.890  1.00  1.00           C
ATOM     42  OE1 GLN A   5      -6.471  -9.166  13.759  1.00  1.00           O
ATOM     43  NE2 GLN A   5      -6.834  -9.157  16.000  1.00  1.00           N
ATOM     44  C   GLN A   5      -4.038  -4.473  14.098  1.00  1.00           C
ATOM     45  O   GLN A   5      -3.901  -3.420  14.717  1.00  1.00           O
ATOM     46  N   LYS A   6      -4.430  -4.493  12.815  1.00  1.00           N
ATOM     47  CA  LYS A   6      -4.615  -3.223  12.193  1.00  1.00           C
ATOM     48  CB  LYS A   6      -3.331  -2.734  11.475  1.00  1.00           C
ATOM     49  CG  LYS A   6      -2.473  -3.810  10.770  1.00  1.00           C
ATOM     50  CD  LYS A   6      -2.796  -4.180   9.319  1.00  1.00           C
ATOM     51  CE  LYS A   6      -2.061  -5.418   8.807  1.00  1.00           C
ATOM     52  NZ  LYS A   6      -2.471  -5.703   7.415  1.00  1.00           N
ATOM     53  C   LYS A   6      -5.749  -3.244  11.221  1.00  1.00           C
ATOM     54  O   LYS A   6      -6.923  -3.210  11.588  1.00  1.00           O
ATOM     55  N   LEU A   7      -5.372  -3.316   9.938  1.00  1.00           N
ATOM     56  CA  LEU A   7      -6.189  -3.348   8.768  1.00  1.00           C
ATOM     57  CB  LEU A   7      -7.029  -4.634   8.657  1.00  1.00           C
ATOM     58  CG  LEU A   7      -6.182  -5.910   8.481  1.00  1.00           C
ATOM     59  CD1 LEU A   7      -5.450  -5.914   7.131  1.00  1.00           C
ATOM     60  CD2 LEU A   7      -5.237  -6.128   9.674  1.00  1.00           C
ATOM     61  C   LEU A   7      -7.114  -2.177   8.594  1.00  1.00           C
ATOM     62  O   LEU A   7      -8.331  -2.322   8.702  1.00  1.00           O
ATOM     63  N   VAL A   8      -6.555  -0.976   8.318  1.00  1.00           N
ATOM     64  CA  VAL A   8      -7.373   0.193   8.119  1.00  1.00           C
ATOM     65  CB  VAL A   8      -6.598   1.488   8.058  1.00  1.00           C
ATOM     66  CG1 VAL A   8      -5.810   1.594   6.743  1.00  1.00           C
ATOM     67  CG2 VAL A   8      -7.594   2.638   8.272  1.00  1.00           C
ATOM     68  C   VAL A   8      -8.258   0.098   6.895  1.00  1.00           C
ATOM     69  O   VAL A   8      -9.468   0.296   6.995  1.00  1.00           O
ATOM     70  N   PHE A   9      -7.693  -0.227   5.712  1.00  1.00           N
ATOM     71  CA  PHE A   9      -8.442  -0.347   4.482  1.00  1.00           C
ATOM     72  CB  PHE A   9      -9.517  -1.446   4.538  1.00  1.00           C
ATOM     73  CG  PHE A   9     -10.365  -1.313   3.320  1.00  1.00           C
ATOM     74  CD1 PHE A   9      -9.945  -1.804   2.107  1.00  1.00           C
ATOM     75  CD2 PHE A   9     -11.595  -0.699   3.400  1.00  1.00           C
ATOM     76  CE1 PHE A   9     -10.737  -1.677   0.990  1.00  1.00           C
ATOM     77  CE2 PHE A   9     -12.393  -0.569   2.288  1.00  1.00           C
ATOM     78  CZ  PHE A   9     -11.960  -1.057   1.078  1.00  1.00           C
ATOM     79  C   PHE A   9      -9.092   0.917   4.059  1.00  1.00           C
ATOM     80  O   PHE A   9      -9.698   1.640   4.849  1.00  1.00           O
ATOM     81  N   PHE A  10      -8.935   1.204   2.753  1.00  1.00           N
ATOM     82  CA  PHE A  10      -9.596   2.299   2.125  1.00  1.00           C
ATOM     83  CB  PHE A  10      -8.833   3.635   2.194  1.00  1.00           C
ATOM     84  CG  PHE A  10      -8.868   4.143   3.594  1.00  1.00           C
ATOM     85  CD1 PHE A  10      -7.941   3.724   4.520  1.00  1.00           C
ATOM     86  CD2 PHE A  10      -9.831   5.047   3.976  1.00  1.00           C
ATOM     87  CE1 PHE A  10      -7.981   4.204   5.807  1.00  1.00           C
ATOM     88  CE2 PHE A  10      -9.874   5.528   5.263  1.00  1.00           C
ATOM     89  CZ  PHE A  10      -8.947   5.105   6.183  1.00  1.00           C
ATOM     90  C   PHE A  10      -9.709   1.972   0.686  1.00  1.00           C
ATOM     91  O   PHE A  10      -8.738   1.587   0.038  1.00  1.00           O
ATOM     92  N   ALA A  11     -10.931   2.090   0.158  1.00  1.00           N
ATOM     93  CA  ALA A  11     -11.114   1.960  -1.247  1.00  1.00           C
ATOM     94  CB  ALA A  11     -11.673   0.595  -1.680  1.00  1.00           C
ATOM     95  C   ALA A  11     -12.159   2.978  -1.534  1.00  1.00           C
ATOM     96  O   ALA A  11     -13.224   2.959  -0.921  1.00  1.00           O
ATOM     97  N   GLU A  12     -11.901   3.914  -2.461  1.00  1.00           N
ATOM     98  CA  GLU A  12     -12.940   4.874  -2.648  1.00  1.00           C
ATOM     99  CB  GLU A  12     -12.676   6.212  -1.934  1.00  1.00           C
ATOM    100  CG  GLU A  12     -13.897   7.136  -1.871  1.00  1.00           C
ATOM    101  CD  GLU A  12     -13.525   8.372  -1.059  1.00  1.00           C
ATOM    102  OE1 GLU A  12     -12.306   8.682  -0.981  1.00  1.00           O
ATOM    103  OE2 GLU A  12     -14.452   9.022  -0.506  1.00  1.00           O
ATOM    104  C   GLU A  12     -13.079   5.157  -4.112  1.00  1.00           C
ATOM    105  O   GLU A  12     -12.121   5.551  -4.774  1.00  1.00           O
ATOM    106  N   ASP A  13     -14.293   4.933  -4.658  1.00  1.00           N
ATOM    107  CA  ASP A  13     -14.591   5.284  -6.017  1.00  1.00           C
ATOM    108  CB  ASP A  13     -15.265   4.154  -6.827  1.00  1.00           C
ATOM    109  CG  ASP A  13     -16.570   3.735  -6.164  1.00  1.00           C
ATOM    110  OD1 ASP A  13     -16.645   3.794  -4.907  1.00  1.00           O
ATOM    111  OD2 ASP A  13     -17.513   3.351  -6.907  1.00  1.00           O
ATOM    112  C   ASP A  13     -15.517   6.456  -5.888  1.00  1.00           C
ATOM    113  O   ASP A  13     -16.598   6.338  -5.313  1.00  1.00           O
ATOM    114  N   VAL A  14     -15.116   7.647  -6.381  1.00  1.00           N
ATOM    115  CA  VAL A  14     -15.967   8.770  -6.107  1.00  1.00           C
ATOM    116  CB  VAL A  14     -15.283   9.857  -5.325  1.00  1.00           C
ATOM    117  CG1 VAL A  14     -16.267  11.027  -5.138  1.00  1.00           C
ATOM    118  CG2 VAL A  14     -14.750   9.261  -4.011  1.00  1.00           C
ATOM    119  C   VAL A  14     -16.476   9.398  -7.362  1.00  1.00           C
ATOM    120  O   VAL A  14     -15.710   9.654  -8.290  1.00  1.00           O
ATOM    121  N   GLY A  15     -17.803   9.656  -7.407  1.00  1.00           N
ATOM    122  CA  GLY A  15     -18.421  10.314  -8.526  1.00  1.00           C
ATOM    123  C   GLY A  15     -18.040   9.516  -9.712  1.00  1.00           C
ATOM    124  O   GLY A  15     -17.866  10.037 -10.812  1.00  1.00           O
ATOM    125  N   SER A  16     -17.899   8.202  -9.495  1.00  1.00           N
ATOM    126  CA  SER A  16     -17.315   7.413 -10.519  1.00  1.00           C
ATOM    127  CB  SER A  16     -16.407   6.297  -9.973  1.00  1.00           C
ATOM    128  OG  SER A  16     -17.177   5.355  -9.241  1.00  1.00           O
ATOM    129  C   SER A  16     -18.284   6.758 -11.429  1.00  1.00           C
ATOM    130  O   SER A  16     -19.476   6.620 -11.157  1.00  1.00           O
ATOM    131  N   ASN A  17     -17.716   6.356 -12.579  1.00  1.00           N
ATOM    132  CA  ASN A  17     -18.340   5.541 -13.565  1.00  1.00           C
ATOM    133  CB  ASN A  17     -18.205   6.080 -15.001  1.00  1.00           C
ATOM    134  CG  ASN A  17     -18.970   5.153 -15.941  1.00  1.00           C
ATOM    135  OD1 ASN A  17     -18.909   3.931 -15.817  1.00  1.00           O
ATOM    136  ND2 ASN A  17     -19.715   5.746 -16.911  1.00  1.00           N
ATOM    137  C   ASN A  17     -17.525   4.297 -13.470  1.00  1.00           C
ATOM    138  O   ASN A  17     -16.299   4.364 -13.396  1.00  1.00           O
ATOM    139  N   LYS A  18     -18.163   3.118 -13.443  1.00  1.00           N
ATOM    140  CA  LYS A  18     -17.346   1.970 -13.211  1.00  1.00           C
ATOM    141  CB  LYS A  18     -17.729   1.209 -11.932  1.00  1.00           C
ATOM    142  CG  LYS A  18     -17.644   2.038 -10.653  1.00  1.00           C
ATOM    143  CD  LYS A  18     -18.338   1.370  -9.462  1.00  1.00           C
ATOM    144  CE  LYS A  18     -19.847   1.186  -9.653  1.00  1.00           C
ATOM    145  NZ  LYS A  18     -20.115  -0.004 -10.492  1.00  1.00           N
ATOM    146  C   LYS A  18     -17.528   0.983 -14.308  1.00  1.00           C
ATOM    147  O   LYS A  18     -18.369   1.117 -15.197  1.00  1.00           O
ATOM    148  N   GLY A  19     -16.667  -0.040 -14.235  1.00  1.00           N
ATOM    149  CA  GLY A  19     -16.624  -1.195 -15.066  1.00  1.00           C
ATOM    150  C   GLY A  19     -15.446  -1.901 -14.508  1.00  1.00           C
ATOM    151  O   GLY A  19     -14.425  -2.057 -15.176  1.00  1.00           O
ATOM    152  N   ALA A  20     -15.566  -2.353 -13.244  1.00  1.00           N
ATOM    153  CA  ALA A  20     -14.377  -2.869 -12.652  1.00  1.00           C
ATOM    154  CB  ALA A  20     -13.467  -1.753 -12.116  1.00  1.00           C
ATOM    155  C   ALA A  20     -14.676  -3.756 -11.504  1.00  1.00           C
ATOM    156  O   ALA A  20     -15.785  -3.792 -10.972  1.00  1.00           O
ATOM    157  N   ILE A  21     -13.642  -4.525 -11.117  1.00  1.00           N
ATOM    158  CA  ILE A  21     -13.754  -5.380  -9.987  1.00  1.00           C
ATOM    159  CB  ILE A  21     -13.745  -6.845 -10.322  1.00  1.00           C
ATOM    160  CG1 ILE A  21     -12.414  -7.253 -10.973  1.00  1.00           C
ATOM    161  CG2 ILE A  21     -14.980  -7.138 -11.189  1.00  1.00           C
ATOM    162  CD1 ILE A  21     -12.241  -8.767 -11.084  1.00  1.00           C
ATOM    163  C   ILE A  21     -12.595  -5.107  -9.087  1.00  1.00           C
ATOM    164  O   ILE A  21     -11.470  -4.916  -9.545  1.00  1.00           O
ATOM    165  N   ILE A  22     -12.853  -5.060  -7.764  1.00  1.00           N
ATOM    166  CA  ILE A  22     -11.804  -4.816  -6.817  1.00  1.00           C
ATOM    167  CB  ILE A  22     -12.096  -3.648  -5.914  1.00  1.00           C
ATOM    168  CG1 ILE A  22     -13.321  -3.917  -5.023  1.00  1.00           C
ATOM    169  CG2 ILE A  22     -12.286  -2.415  -6.814  1.00  1.00           C
ATOM    170  CD1 ILE A  22     -13.498  -2.887  -3.909  1.00  1.00           C
ATOM    171  C   ILE A  22     -11.689  -6.055  -5.989  1.00  1.00           C
ATOM    172  O   ILE A  22     -12.678  -6.549  -5.449  1.00  1.00           O
ATOM    173  N   GLY A  23     -10.468  -6.617  -5.899  1.00  1.00           N
ATOM    174  CA  GLY A  23     -10.291  -7.797  -5.106  1.00  1.00           C
ATOM    175  C   GLY A  23      -9.239  -7.476  -4.105  1.00  1.00           C
ATOM    176  O   GLY A  23      -8.099  -7.178  -4.459  1.00  1.00           O
ATOM    177  N   LEU A  24      -9.605  -7.528  -2.814  1.00  1.00           N
ATOM    178  CA  LEU A  24      -8.628  -7.209  -1.825  1.00  1.00           C
ATOM    179  CB  LEU A  24      -8.938  -5.919  -1.051  1.00  1.00           C
ATOM    180  CG  LEU A  24     -10.169  -6.026  -0.129  1.00  1.00           C
ATOM    181  CD1 LEU A  24     -10.417  -4.698   0.602  1.00  1.00           C
ATOM    182  CD2 LEU A  24     -11.413  -6.526  -0.885  1.00  1.00           C
ATOM    183  C   LEU A  24      -8.616  -8.303  -0.822  1.00  1.00           C
ATOM    184  O   LEU A  24      -9.662  -8.727  -0.334  1.00  1.00           O
ATOM    185  N   MET A  25      -7.412  -8.806  -0.507  1.00  1.00           N
ATOM    186  CA  MET A  25      -7.301  -9.757   0.550  1.00  1.00           C
ATOM    187  CB  MET A  25      -6.527 -11.035   0.188  1.00  1.00           C
ATOM    188  CG  MET A  25      -5.052 -10.791  -0.136  1.00  1.00           C
ATOM    189  SD  MET A  25      -4.067 -12.310  -0.294  1.00  1.00           S
ATOM    190  CE  MET A  25      -4.927 -12.900  -1.782  1.00  1.00           C
ATOM    191  C   MET A  25      -6.521  -9.033   1.587  1.00  1.00           C
ATOM    192  O   MET A  25      -5.612  -8.270   1.265  1.00  1.00           O
ATOM    193  N   VAL A  26      -6.862  -9.231   2.869  1.00  1.00           N
ATOM    194  CA  VAL A  26      -6.168  -8.463   3.850  1.00  1.00           C
ATOM    195  CB  VAL A  26      -7.077  -7.648   4.720  1.00  1.00           C
ATOM    196  CG1 VAL A  26      -7.833  -6.639   3.839  1.00  1.00           C
ATOM    197  CG2 VAL A  26      -7.988  -8.609   5.503  1.00  1.00           C
ATOM    198  C   VAL A  26      -5.441  -9.394   4.763  1.00  1.00           C
ATOM    199  O   VAL A  26      -5.801 -10.559   4.916  1.00  1.00           O
ATOM    200  N   GLY A  27      -4.364  -8.877   5.380  1.00  1.00           N
ATOM    201  CA  GLY A  27      -3.580  -9.648   6.293  1.00  1.00           C
ATOM    202  C   GLY A  27      -3.896  -9.178   7.663  1.00  1.00           C
ATOM    203  O   GLY A  27      -5.053  -9.076   8.066  1.00  1.00           O
ATOM    204  N   GLY A  28      -2.827  -8.881   8.409  1.00  1.00           N
ATOM    205  CA  GLY A  28      -2.950  -8.526   9.779  1.00  1.00           C
ATOM    206  C   GLY A  28      -2.637  -9.813  10.436  1.00  1.00           C
ATOM    207  O   GLY A  28      -3.504 -10.679  10.573  1.00  1.00           O
ATOM    208  N   VAL A  29      -1.380  -9.980  10.870  1.00  1.00           N
ATOM    209  CA  VAL A  29      -1.092 -11.290  11.337  1.00  1.00           C
ATOM    210  CB  VAL A  29      -0.258 -12.078  10.364  1.00  1.00           C
ATOM    211  CG1 VAL A  29       0.031 -13.472  10.943  1.00  1.00           C
ATOM    212  CG2 VAL A  29      -0.994 -12.101   9.016  1.00  1.00           C
ATOM    213  C   VAL A  29      -0.355 -11.214  12.621  1.00  1.00           C
ATOM    214  O   VAL A  29       0.333 -10.236  12.915  1.00  1.00           O
ATOM    215  N   VAL A  30      -0.519 -12.270  13.434  1.00  1.00           N
ATOM    216  CA  VAL A  30       0.171 -12.337  14.672  1.00  1.00           C
ATOM    217  CB  VAL A  30      -0.606 -13.051  15.739  1.00  1.00           C
ATOM    218  CG1 VAL A  30       0.226 -13.081  17.032  1.00  1.00           C
ATOM    219  CG2 VAL A  30      -1.962 -12.344  15.895  1.00  1.00           C
ATOM    220  C   VAL A  30       1.448 -13.122  14.405  1.00  1.00           C
ATOM    221  O   VAL A  30       1.553 -13.707  13.294  1.00  1.00           O
ATOM    222  OXT VAL A  30       2.340 -13.140  15.292  1.00  1.00           O
TER     223      VAL A  30 
ATOM    224  N   GLU B   1       5.213 -10.939  22.511  1.00  1.00           N
ATOM    225  CA  GLU B   1       5.721  -9.610  22.929  1.00  1.00           C
ATOM    226  CB  GLU B   1       7.095  -9.331  22.295  1.00  1.00           C
ATOM    227  CG  GLU B   1       8.210 -10.285  22.736  1.00  1.00           C
ATOM    228  CD  GLU B   1       8.158 -11.523  21.850  1.00  1.00           C
ATOM    229  OE1 GLU B   1       7.312 -11.545  20.917  1.00  1.00           O
ATOM    230  OE2 GLU B   1       8.963 -12.462  22.091  1.00  1.00           O
ATOM    231  C   GLU B   1       4.784  -8.543  22.456  1.00  1.00           C
ATOM    232  O   GLU B   1       3.570  -8.734  22.447  1.00  1.00           O
ATOM    233  N   VAL B   2       5.334  -7.377  22.053  1.00  1.00           N
ATOM    234  CA  VAL B   2       4.510  -6.297  21.585  1.00  1.00           C
ATOM    235  CB  VAL B   2       5.025  -4.946  21.978  1.00  1.00           C
ATOM    236  CG1 VAL B   2       4.132  -3.871  21.336  1.00  1.00           C
ATOM    237  CG2 VAL B   2       5.086  -4.878  23.513  1.00  1.00           C
ATOM    238  C   VAL B   2       4.507  -6.351  20.109  1.00  1.00           C
ATOM    239  O   VAL B   2       5.554  -6.437  19.468  1.00  1.00           O
ATOM    240  N   HIS B   3       3.302  -6.319  19.528  1.00  1.00           N
ATOM    241  CA  HIS B   3       3.260  -6.344  18.109  1.00  1.00           C
ATOM    242  ND1 HIS B   3       3.692  -9.621  18.833  1.00  1.00           N
ATOM    243  CG  HIS B   3       3.665  -8.817  17.715  1.00  1.00           C
ATOM    244  CB  HIS B   3       2.726  -7.664  17.522  1.00  1.00           C
ATOM    245  NE2 HIS B   3       5.275 -10.379  17.468  1.00  1.00           N
ATOM    246  CD2 HIS B   3       4.638  -9.294  16.892  1.00  1.00           C
ATOM    247  CE1 HIS B   3       4.672 -10.538  18.632  1.00  1.00           C
ATOM    248  C   HIS B   3       2.361  -5.262  17.665  1.00  1.00           C
ATOM    249  O   HIS B   3       1.283  -5.053  18.220  1.00  1.00           O
ATOM    250  N   HIS B   4       2.817  -4.520  16.647  1.00  1.00           N
ATOM    251  CA  HIS B   4       2.003  -3.471  16.145  1.00  1.00           C
ATOM    252  ND1 HIS B   4       1.996   0.375  16.555  1.00  1.00           N
ATOM    253  CG  HIS B   4       1.651  -0.931  16.282  1.00  1.00           C
ATOM    254  CB  HIS B   4       2.603  -2.082  16.426  1.00  1.00           C
ATOM    255  NE2 HIS B   4      -0.143   0.398  15.951  1.00  1.00           N
ATOM    256  CD2 HIS B   4       0.340  -0.898  15.914  1.00  1.00           C
ATOM    257  CE1 HIS B   4       0.888   1.126  16.341  1.00  1.00           C
ATOM    258  C   HIS B   4       1.980  -3.657  14.691  1.00  1.00           C
ATOM    259  O   HIS B   4       2.977  -3.463  13.996  1.00  1.00           O
ATOM    260  N   GLN B   5       0.817  -4.063  14.190  1.00  1.00           N
ATOM    261  CA  GLN B   5       0.759  -4.233  12.791  1.00  1.00           C
ATOM    262  CB  GLN B   5       0.097  -5.561  12.375  1.00  1.00           C
ATOM    263  CG  GLN B   5      -1.364  -5.677  12.818  1.00  1.00           C
ATOM    264  CD  GLN B   5      -1.817  -7.112  12.606  1.00  1.00           C
ATOM    265  OE1 GLN B   5      -1.014  -8.044  12.671  1.00  1.00           O
ATOM    266  NE2 GLN B   5      -3.141  -7.295  12.356  1.00  1.00           N
ATOM    267  C   GLN B   5      -0.055  -3.129  12.289  1.00  1.00           C
ATOM    268  O   GLN B   5      -1.012  -2.707  12.935  1.00  1.00           O
ATOM    269  N   LYS B   6       0.327  -2.590  11.127  1.00  1.00           N
ATOM    270  CA  LYS B   6      -0.534  -1.572  10.659  1.00  1.00           C
ATOM    271  CB  LYS B   6      -0.186  -0.163  11.176  1.00  1.00           C
ATOM    272  CG  LYS B   6      -0.440  -0.007  12.677  1.00  1.00           C
ATOM    273  CD  LYS B   6       0.092   1.295  13.277  1.00  1.00           C
ATOM    274  CE  LYS B   6      -0.979   2.379  13.412  1.00  1.00           C
ATOM    275  NZ  LYS B   6      -1.889   2.058  14.537  1.00  1.00           N
ATOM    276  C   LYS B   6      -0.507  -1.535   9.190  1.00  1.00           C
ATOM    277  O   LYS B   6       0.541  -1.638   8.554  1.00  1.00           O
ATOM    278  N   LEU B   7      -1.710  -1.404   8.622  1.00  1.00           N
ATOM    279  CA  LEU B   7      -1.801  -1.304   7.213  1.00  1.00           C
ATOM    280  CB  LEU B   7      -2.483  -2.535   6.577  1.00  1.00           C
ATOM    281  CG  LEU B   7      -2.489  -2.621   5.033  1.00  1.00           C
ATOM    282  CD1 LEU B   7      -3.209  -3.901   4.585  1.00  1.00           C
ATOM    283  CD2 LEU B   7      -3.083  -1.379   4.347  1.00  1.00           C
ATOM    284  C   LEU B   7      -2.659  -0.118   6.963  1.00  1.00           C
ATOM    285  O   LEU B   7      -3.739  -0.005   7.536  1.00  1.00           O
ATOM    286  N   VAL B   8      -2.174   0.817   6.129  1.00  1.00           N
ATOM    287  CA  VAL B   8      -2.989   1.926   5.739  1.00  1.00           C
ATOM    288  CB  VAL B   8      -2.402   3.262   6.085  1.00  1.00           C
ATOM    289  CG1 VAL B   8      -3.315   4.358   5.512  1.00  1.00           C
ATOM    290  CG2 VAL B   8      -2.225   3.334   7.612  1.00  1.00           C
ATOM    291  C   VAL B   8      -3.041   1.825   4.276  1.00  1.00           C
ATOM    292  O   VAL B   8      -2.007   1.771   3.614  1.00  1.00           O
ATOM    293  N   PHE B   9      -4.251   1.773   3.713  1.00  1.00           N
ATOM    294  CA  PHE B   9      -4.170   1.626   2.310  1.00  1.00           C
ATOM    295  CB  PHE B   9      -4.472   0.209   1.801  1.00  1.00           C
ATOM    296  CG  PHE B   9      -4.192   0.233   0.338  1.00  1.00           C
ATOM    297  CD1 PHE B   9      -2.913   0.019  -0.126  1.00  1.00           C
ATOM    298  CD2 PHE B   9      -5.199   0.480  -0.567  1.00  1.00           C
ATOM    299  CE1 PHE B   9      -2.643   0.038  -1.473  1.00  1.00           C
ATOM    300  CE2 PHE B   9      -4.932   0.501  -1.916  1.00  1.00           C
ATOM    301  CZ  PHE B   9      -3.654   0.281  -2.369  1.00  1.00           C
ATOM    302  C   PHE B   9      -5.128   2.516   1.664  1.00  1.00           C
ATOM    303  O   PHE B   9      -6.224   2.766   2.163  1.00  1.00           O
ATOM    304  N   PHE B  10      -4.703   3.044   0.514  1.00  1.00           N
ATOM    305  CA  PHE B  10      -5.640   3.847  -0.161  1.00  1.00           C
ATOM    306  CB  PHE B  10      -5.337   5.352  -0.060  1.00  1.00           C
ATOM    307  CG  PHE B  10      -5.411   5.736   1.378  1.00  1.00           C
ATOM    308  CD1 PHE B  10      -6.625   5.978   1.979  1.00  1.00           C
ATOM    309  CD2 PHE B  10      -4.260   5.863   2.123  1.00  1.00           C
ATOM    310  CE1 PHE B  10      -6.689   6.334   3.306  1.00  1.00           C
ATOM    311  CE2 PHE B  10      -4.319   6.219   3.449  1.00  1.00           C
ATOM    312  CZ  PHE B  10      -5.536   6.454   4.043  1.00  1.00           C
ATOM    313  C   PHE B  10      -5.594   3.500  -1.618  1.00  1.00           C
ATOM    314  O   PHE B  10      -4.564   3.653  -2.271  1.00  1.00           O
ATOM    315  N   ALA B  11      -6.720   2.995  -2.160  1.00  1.00           N
ATOM    316  CA  ALA B  11      -6.844   2.820  -3.580  1.00  1.00           C
ATOM    317  CB  ALA B  11      -7.444   1.466  -3.993  1.00  1.00           C
ATOM    318  C   ALA B  11      -7.869   3.876  -3.900  1.00  1.00           C
ATOM    319  O   ALA B  11      -9.000   3.779  -3.427  1.00  1.00           O
ATOM    320  N   GLU B  12      -7.536   4.926  -4.688  1.00  1.00           N
ATOM    321  CA  GLU B  12      -8.557   5.933  -4.827  1.00  1.00           C
ATOM    322  CB  GLU B  12      -8.328   7.187  -3.969  1.00  1.00           C
ATOM    323  CG  GLU B  12      -8.510   6.943  -2.472  1.00  1.00           C
ATOM    324  CD  GLU B  12      -8.405   8.288  -1.773  1.00  1.00           C
ATOM    325  OE1 GLU B  12      -7.396   9.004  -2.015  1.00  1.00           O
ATOM    326  OE2 GLU B  12      -9.339   8.621  -0.995  1.00  1.00           O
ATOM    327  C   GLU B  12      -8.709   6.407  -6.217  1.00  1.00           C
ATOM    328  O   GLU B  12      -7.752   6.828  -6.867  1.00  1.00           O
ATOM    329  N   ASP B  13      -9.964   6.336  -6.691  1.00  1.00           N
ATOM    330  CA  ASP B  13     -10.345   6.930  -7.929  1.00  1.00           C
ATOM    331  CB  ASP B  13     -11.619   6.320  -8.540  1.00  1.00           C
ATOM    332  CG  ASP B  13     -11.330   4.880  -8.934  1.00  1.00           C
ATOM    333  OD1 ASP B  13     -10.142   4.469  -8.860  1.00  1.00           O
ATOM    334  OD2 ASP B  13     -12.301   4.173  -9.316  1.00  1.00           O
ATOM    335  C   ASP B  13     -10.683   8.322  -7.499  1.00  1.00           C
ATOM    336  O   ASP B  13     -10.536   8.665  -6.332  1.00  1.00           O
ATOM    337  N   VAL B  14     -11.121   9.166  -8.438  1.00  1.00           N
ATOM    338  CA  VAL B  14     -11.527  10.511  -8.155  1.00  1.00           C
ATOM    339  CB  VAL B  14     -10.450  11.508  -8.502  1.00  1.00           C
ATOM    340  CG1 VAL B  14     -10.885  12.949  -8.173  1.00  1.00           C
ATOM    341  CG2 VAL B  14      -9.185  11.082  -7.735  1.00  1.00           C
ATOM    342  C   VAL B  14     -12.690  10.628  -9.071  1.00  1.00           C
ATOM    343  O   VAL B  14     -13.366   9.621  -9.256  1.00  1.00           O
ATOM    344  N   GLY B  15     -13.016  11.823  -9.613  1.00  1.00           N
ATOM    345  CA  GLY B  15     -14.033  11.818 -10.624  1.00  1.00           C
ATOM    346  C   GLY B  15     -13.449  10.922 -11.646  1.00  1.00           C
ATOM    347  O   GLY B  15     -12.498  11.289 -12.333  1.00  1.00           O
ATOM    348  N   SER B  16     -14.006   9.709 -11.783  1.00  1.00           N
ATOM    349  CA  SER B  16     -13.239   8.845 -12.602  1.00  1.00           C
ATOM    350  CB  SER B  16     -12.255   7.975 -11.801  1.00  1.00           C
ATOM    351  OG  SER B  16     -11.287   8.797 -11.164  1.00  1.00           O
ATOM    352  C   SER B  16     -14.080   7.937 -13.409  1.00  1.00           C
ATOM    353  O   SER B  16     -15.171   7.528 -13.013  1.00  1.00           O
ATOM    354  N   ASN B  17     -13.563   7.627 -14.609  1.00  1.00           N
ATOM    355  CA  ASN B  17     -14.167   6.620 -15.405  1.00  1.00           C
ATOM    356  CB  ASN B  17     -14.268   6.950 -16.908  1.00  1.00           C
ATOM    357  CG  ASN B  17     -12.882   7.240 -17.470  1.00  1.00           C
ATOM    358  OD1 ASN B  17     -12.113   6.335 -17.788  1.00  1.00           O
ATOM    359  ND2 ASN B  17     -12.558   8.551 -17.620  1.00  1.00           N
ATOM    360  C   ASN B  17     -13.269   5.456 -15.215  1.00  1.00           C
ATOM    361  O   ASN B  17     -12.055   5.571 -15.369  1.00  1.00           O
ATOM    362  N   LYS B  18     -13.820   4.293 -14.832  1.00  1.00           N
ATOM    363  CA  LYS B  18     -12.860   3.285 -14.536  1.00  1.00           C
ATOM    364  CB  LYS B  18     -12.609   3.150 -13.024  1.00  1.00           C
ATOM    365  CG  LYS B  18     -11.337   2.387 -12.655  1.00  1.00           C
ATOM    366  CD  LYS B  18     -10.947   2.559 -11.185  1.00  1.00           C
ATOM    367  CE  LYS B  18      -9.576   1.976 -10.836  1.00  1.00           C
ATOM    368  NZ  LYS B  18      -8.508   2.936 -11.198  1.00  1.00           N
ATOM    369  C   LYS B  18     -13.300   1.967 -15.029  1.00  1.00           C
ATOM    370  O   LYS B  18     -14.469   1.589 -14.955  1.00  1.00           O
ATOM    371  N   GLY B  19     -12.314   1.253 -15.579  1.00  1.00           N
ATOM    372  CA  GLY B  19     -12.457  -0.109 -15.945  1.00  1.00           C
ATOM    373  C   GLY B  19     -11.252  -0.685 -15.313  1.00  1.00           C
ATOM    374  O   GLY B  19     -10.153  -0.560 -15.850  1.00  1.00           O
ATOM    375  N   ALA B  20     -11.399  -1.339 -14.148  1.00  1.00           N
ATOM    376  CA  ALA B  20     -10.129  -1.645 -13.593  1.00  1.00           C
ATOM    377  CB  ALA B  20      -9.490  -0.455 -12.857  1.00  1.00           C
ATOM    378  C   ALA B  20     -10.142  -2.769 -12.643  1.00  1.00           C
ATOM    379  O   ALA B  20     -11.179  -3.253 -12.196  1.00  1.00           O
ATOM    380  N   ILE B  21      -8.919  -3.241 -12.355  1.00  1.00           N
ATOM    381  CA  ILE B  21      -8.787  -4.255 -11.377  1.00  1.00           C
ATOM    382  CB  ILE B  21      -8.283  -5.561 -11.928  1.00  1.00           C
ATOM    383  CG1 ILE B  21      -8.268  -6.629 -10.823  1.00  1.00           C
ATOM    384  CG2 ILE B  21      -6.933  -5.337 -12.631  1.00  1.00           C
ATOM    385  CD1 ILE B  21      -8.056  -8.045 -11.357  1.00  1.00           C
ATOM    386  C   ILE B  21      -7.853  -3.767 -10.313  1.00  1.00           C
ATOM    387  O   ILE B  21      -6.656  -3.599 -10.540  1.00  1.00           O
ATOM    388  N   ILE B  22      -8.386  -3.502  -9.104  1.00  1.00           N
ATOM    389  CA  ILE B  22      -7.503  -3.161  -8.030  1.00  1.00           C
ATOM    390  CB  ILE B  22      -7.993  -2.018  -7.159  1.00  1.00           C
ATOM    391  CG1 ILE B  22      -9.357  -2.304  -6.509  1.00  1.00           C
ATOM    392  CG2 ILE B  22      -8.016  -0.738  -8.010  1.00  1.00           C
ATOM    393  CD1 ILE B  22      -9.714  -1.325  -5.393  1.00  1.00           C
ATOM    394  C   ILE B  22      -7.393  -4.440  -7.250  1.00  1.00           C
ATOM    395  O   ILE B  22      -8.227  -4.774  -6.410  1.00  1.00           O
ATOM    396  N   GLY B  23      -6.355  -5.239  -7.550  1.00  1.00           N
ATOM    397  CA  GLY B  23      -6.215  -6.455  -6.811  1.00  1.00           C
ATOM    398  C   GLY B  23      -5.263  -6.100  -5.743  1.00  1.00           C
ATOM    399  O   GLY B  23      -4.053  -6.044  -5.955  1.00  1.00           O
ATOM    400  N   LEU B  24      -5.807  -5.859  -4.547  1.00  1.00           N
ATOM    401  CA  LEU B  24      -4.960  -5.430  -3.493  1.00  1.00           C
ATOM    402  CB  LEU B  24      -5.600  -4.361  -2.590  1.00  1.00           C
ATOM    403  CG  LEU B  24      -5.980  -3.061  -3.320  1.00  1.00           C
ATOM    404  CD1 LEU B  24      -7.021  -3.314  -4.420  1.00  1.00           C
ATOM    405  CD2 LEU B  24      -6.448  -1.991  -2.323  1.00  1.00           C
ATOM    406  C   LEU B  24      -4.731  -6.612  -2.616  1.00  1.00           C
ATOM    407  O   LEU B  24      -5.673  -7.290  -2.210  1.00  1.00           O
ATOM    408  N   MET B  25      -3.452  -6.904  -2.325  1.00  1.00           N
ATOM    409  CA  MET B  25      -3.149  -7.958  -1.407  1.00  1.00           C
ATOM    410  CB  MET B  25      -2.321  -9.108  -2.009  1.00  1.00           C
ATOM    411  CG  MET B  25      -3.115  -9.947  -3.015  1.00  1.00           C
ATOM    412  SD  MET B  25      -2.196 -11.320  -3.772  1.00  1.00           S
ATOM    413  CE  MET B  25      -1.375 -10.295  -5.027  1.00  1.00           C
ATOM    414  C   MET B  25      -2.366  -7.314  -0.341  1.00  1.00           C
ATOM    415  O   MET B  25      -1.586  -6.399  -0.599  1.00  1.00           O
ATOM    416  N   VAL B  26      -2.563  -7.752   0.907  1.00  1.00           N
ATOM    417  CA  VAL B  26      -1.862  -6.992   1.874  1.00  1.00           C
ATOM    418  CB  VAL B  26      -2.714  -5.934   2.505  1.00  1.00           C
ATOM    419  CG1 VAL B  26      -3.158  -4.942   1.416  1.00  1.00           C
ATOM    420  CG2 VAL B  26      -3.883  -6.625   3.227  1.00  1.00           C
ATOM    421  C   VAL B  26      -1.378  -7.855   2.968  1.00  1.00           C
ATOM    422  O   VAL B  26      -1.813  -8.993   3.139  1.00  1.00           O
ATOM    423  N   GLY B  27      -0.420  -7.304   3.732  1.00  1.00           N
ATOM    424  CA  GLY B  27       0.071  -8.027   4.852  1.00  1.00           C
ATOM    425  C   GLY B  27       0.749  -7.072   5.767  1.00  1.00           C
ATOM    426  O   GLY B  27       1.865  -6.624   5.509  1.00  1.00           O
ATOM    427  N   GLY B  28       0.065  -6.742   6.877  1.00  1.00           N
ATOM    428  CA  GLY B  28       0.694  -5.986   7.910  1.00  1.00           C
ATOM    429  C   GLY B  28       1.009  -7.074   8.850  1.00  1.00           C
ATOM    430  O   GLY B  28       0.135  -7.563   9.562  1.00  1.00           O
ATOM    431  N   VAL B  29       2.275  -7.499   8.884  1.00  1.00           N
ATOM    432  CA  VAL B  29       2.399  -8.703   9.617  1.00  1.00           C
ATOM    433  CB  VAL B  29       2.408  -9.901   8.695  1.00  1.00           C
ATOM    434  CG1 VAL B  29       2.539 -11.214   9.483  1.00  1.00           C
ATOM    435  CG2 VAL B  29       1.142  -9.839   7.824  1.00  1.00           C
ATOM    436  C   VAL B  29       3.633  -8.714  10.418  1.00  1.00           C
ATOM    437  O   VAL B  29       4.602  -8.008  10.144  1.00  1.00           O
ATOM    438  N   VAL B  30       3.583  -9.538  11.474  1.00  1.00           N
ATOM    439  CA  VAL B  30       4.714  -9.713  12.303  1.00  1.00           C
ATOM    440  CB  VAL B  30       4.500 -10.720  13.392  1.00  1.00           C
ATOM    441  CG1 VAL B  30       5.824 -10.912  14.146  1.00  1.00           C
ATOM    442  CG2 VAL B  30       3.337 -10.240  14.276  1.00  1.00           C
ATOM    443  C   VAL B  30       5.832 -10.232  11.413  1.00  1.00           C
ATOM    444  O   VAL B  30       6.879  -9.540  11.305  1.00  1.00           O
ATOM    445  OXT VAL B  30       5.650 -11.337  10.835  1.00  1.00           O
TER     446      VAL B  30 
ATOM    447  N   GLU C   1      10.884  -8.064  20.186  1.00  1.00           N
ATOM    448  CA  GLU C   1       9.975  -7.706  21.300  1.00  1.00           C
ATOM    449  CB  GLU C   1      10.790  -7.218  22.507  1.00  1.00           C
ATOM    450  CG  GLU C   1      11.618  -8.334  23.148  1.00  1.00           C
ATOM    451  CD  GLU C   1      12.372  -7.740  24.326  1.00  1.00           C
ATOM    452  OE1 GLU C   1      12.722  -6.532  24.251  1.00  1.00           O
ATOM    453  OE2 GLU C   1      12.607  -8.482  25.318  1.00  1.00           O
ATOM    454  C   GLU C   1       9.027  -6.639  20.866  1.00  1.00           C
ATOM    455  O   GLU C   1       7.815  -6.845  20.849  1.00  1.00           O
ATOM    456  N   VAL C   2       9.557  -5.459  20.496  1.00  1.00           N
ATOM    457  CA  VAL C   2       8.689  -4.415  20.041  1.00  1.00           C
ATOM    458  CB  VAL C   2       9.172  -3.039  20.390  1.00  1.00           C
ATOM    459  CG1 VAL C   2       8.222  -2.014  19.750  1.00  1.00           C
ATOM    460  CG2 VAL C   2       9.276  -2.923  21.919  1.00  1.00           C
ATOM    461  C   VAL C   2       8.650  -4.498  18.576  1.00  1.00           C
ATOM    462  O   VAL C   2       9.663  -4.689  17.908  1.00  1.00           O
ATOM    463  N   HIS C   3       7.441  -4.382  18.031  1.00  1.00           N
ATOM    464  CA  HIS C   3       7.410  -4.421  16.621  1.00  1.00           C
ATOM    465  ND1 HIS C   3       7.476  -7.735  17.420  1.00  1.00           N
ATOM    466  CG  HIS C   3       7.638  -6.919  16.323  1.00  1.00           C
ATOM    467  CB  HIS C   3       6.799  -5.707  16.041  1.00  1.00           C
ATOM    468  NE2 HIS C   3       9.172  -8.572  16.253  1.00  1.00           N
ATOM    469  CD2 HIS C   3       8.678  -7.446  15.621  1.00  1.00           C
ATOM    470  CE1 HIS C   3       8.419  -8.707  17.328  1.00  1.00           C
ATOM    471  C   HIS C   3       6.595  -3.293  16.192  1.00  1.00           C
ATOM    472  O   HIS C   3       5.809  -2.692  16.924  1.00  1.00           O
ATOM    473  N   HIS C   4       6.831  -2.996  14.933  1.00  1.00           N
ATOM    474  CA  HIS C   4       6.258  -1.925  14.236  1.00  1.00           C
ATOM    475  ND1 HIS C   4       8.041  -2.056  11.363  1.00  1.00           N
ATOM    476  CG  HIS C   4       8.139  -2.017  12.731  1.00  1.00           C
ATOM    477  CB  HIS C   4       7.359  -1.080  13.621  1.00  1.00           C
ATOM    478  NE2 HIS C   4       9.416  -3.702  11.927  1.00  1.00           N
ATOM    479  CD2 HIS C   4       8.979  -3.037  13.057  1.00  1.00           C
ATOM    480  CE1 HIS C   4       8.823  -3.077  10.930  1.00  1.00           C
ATOM    481  C   HIS C   4       5.760  -2.584  13.047  1.00  1.00           C
ATOM    482  O   HIS C   4       5.984  -3.770  12.809  1.00  1.00           O
ATOM    483  N   GLN C   5       5.018  -1.802  12.291  1.00  1.00           N
ATOM    484  CA  GLN C   5       4.745  -2.264  11.002  1.00  1.00           C
ATOM    485  CB  GLN C   5       3.994  -3.604  10.939  1.00  1.00           C
ATOM    486  CG  GLN C   5       4.048  -4.225   9.545  1.00  1.00           C
ATOM    487  CD  GLN C   5       5.508  -4.570   9.282  1.00  1.00           C
ATOM    488  OE1 GLN C   5       5.985  -5.636   9.668  1.00  1.00           O
ATOM    489  NE2 GLN C   5       6.247  -3.638   8.622  1.00  1.00           N
ATOM    490  C   GLN C   5       3.854  -1.247  10.465  1.00  1.00           C
ATOM    491  O   GLN C   5       2.885  -0.831  11.096  1.00  1.00           O
ATOM    492  N   LYS C   6       4.183  -0.806   9.266  1.00  1.00           N
ATOM    493  CA  LYS C   6       3.393   0.224   8.750  1.00  1.00           C
ATOM    494  CB  LYS C   6       3.698   1.645   9.250  1.00  1.00           C
ATOM    495  CG  LYS C   6       3.113   1.960  10.628  1.00  1.00           C
ATOM    496  CD  LYS C   6       3.485   3.359  11.129  1.00  1.00           C
ATOM    497  CE  LYS C   6       2.685   3.821  12.350  1.00  1.00           C
ATOM    498  NZ  LYS C   6       3.008   5.234  12.660  1.00  1.00           N
ATOM    499  C   LYS C   6       3.515   0.246   7.300  1.00  1.00           C
ATOM    500  O   LYS C   6       4.588   0.062   6.725  1.00  1.00           O
ATOM    501  N   LEU C   7       2.359   0.441   6.676  1.00  1.00           N
ATOM    502  CA  LEU C   7       2.386   0.556   5.279  1.00  1.00           C
ATOM    503  CB  LEU C   7       1.801  -0.663   4.544  1.00  1.00           C
ATOM    504  CG  LEU C   7       2.590  -1.971   4.749  1.00  1.00           C
ATOM    505  CD1 LEU C   7       1.938  -3.134   3.983  1.00  1.00           C
ATOM    506  CD2 LEU C   7       4.077  -1.790   4.406  1.00  1.00           C
ATOM    507  C   LEU C   7       1.506   1.708   4.949  1.00  1.00           C
ATOM    508  O   LEU C   7       0.329   1.722   5.306  1.00  1.00           O
ATOM    509  N   VAL C   8       2.066   2.726   4.278  1.00  1.00           N
ATOM    510  CA  VAL C   8       1.247   3.817   3.859  1.00  1.00           C
ATOM    511  CB  VAL C   8       1.838   5.163   4.159  1.00  1.00           C
ATOM    512  CG1 VAL C   8       0.918   6.251   3.580  1.00  1.00           C
ATOM    513  CG2 VAL C   8       2.057   5.267   5.677  1.00  1.00           C
ATOM    514  C   VAL C   8       1.192   3.678   2.401  1.00  1.00           C
ATOM    515  O   VAL C   8       2.226   3.594   1.738  1.00  1.00           O
ATOM    516  N   PHE C   9      -0.019   3.630   1.842  1.00  1.00           N
ATOM    517  CA  PHE C   9       0.077   3.413   0.450  1.00  1.00           C
ATOM    518  CB  PHE C   9      -0.264   1.978   0.018  1.00  1.00           C
ATOM    519  CG  PHE C   9       0.306   1.824  -1.345  1.00  1.00           C
ATOM    520  CD1 PHE C   9       1.635   1.500  -1.485  1.00  1.00           C
ATOM    521  CD2 PHE C   9      -0.462   2.003  -2.472  1.00  1.00           C
ATOM    522  CE1 PHE C   9       2.196   1.354  -2.730  1.00  1.00           C
ATOM    523  CE2 PHE C   9       0.096   1.856  -3.721  1.00  1.00           C
ATOM    524  CZ  PHE C   9       1.425   1.530  -3.852  1.00  1.00           C
ATOM    525  C   PHE C   9      -0.845   4.302  -0.252  1.00  1.00           C
ATOM    526  O   PHE C   9      -1.922   4.635   0.240  1.00  1.00           O
ATOM    527  N   PHE C  10      -0.418   4.734  -1.441  1.00  1.00           N
ATOM    528  CA  PHE C  10      -1.349   5.554  -2.103  1.00  1.00           C
ATOM    529  CB  PHE C  10      -0.947   7.038  -2.048  1.00  1.00           C
ATOM    530  CG  PHE C  10      -2.169   7.868  -2.226  1.00  1.00           C
ATOM    531  CD1 PHE C  10      -3.005   8.067  -1.152  1.00  1.00           C
ATOM    532  CD2 PHE C  10      -2.479   8.456  -3.430  1.00  1.00           C
ATOM    533  CE1 PHE C  10      -4.140   8.832  -1.271  1.00  1.00           C
ATOM    534  CE2 PHE C  10      -3.615   9.223  -3.554  1.00  1.00           C
ATOM    535  CZ  PHE C  10      -4.449   9.410  -2.478  1.00  1.00           C
ATOM    536  C   PHE C  10      -1.368   5.123  -3.546  1.00  1.00           C
ATOM    537  O   PHE C  10      -0.442   5.424  -4.297  1.00  1.00           O
ATOM    538  N   ALA C  11      -2.419   4.383  -3.967  1.00  1.00           N
ATOM    539  CA  ALA C  11      -2.597   4.068  -5.363  1.00  1.00           C
ATOM    540  CB  ALA C  11      -3.234   2.691  -5.616  1.00  1.00           C
ATOM    541  C   ALA C  11      -3.611   5.117  -5.737  1.00  1.00           C
ATOM    542  O   ALA C  11      -4.721   5.111  -5.207  1.00  1.00           O
ATOM    543  N   GLU C  12      -3.273   6.064  -6.640  1.00  1.00           N
ATOM    544  CA  GLU C  12      -4.194   7.152  -6.859  1.00  1.00           C
ATOM    545  CB  GLU C  12      -3.637   8.510  -6.412  1.00  1.00           C
ATOM    546  CG  GLU C  12      -4.605   9.673  -6.638  1.00  1.00           C
ATOM    547  CD  GLU C  12      -3.843  10.976  -6.429  1.00  1.00           C
ATOM    548  OE1 GLU C  12      -3.665  11.389  -5.251  1.00  1.00           O
ATOM    549  OE2 GLU C  12      -3.425  11.577  -7.455  1.00  1.00           O
ATOM    550  C   GLU C  12      -4.469   7.332  -8.312  1.00  1.00           C
ATOM    551  O   GLU C  12      -3.590   7.189  -9.160  1.00  1.00           O
ATOM    552  N   ASP C  13      -5.743   7.630  -8.626  1.00  1.00           N
ATOM    553  CA  ASP C  13      -6.102   8.035  -9.949  1.00  1.00           C
ATOM    554  CB  ASP C  13      -6.804   6.969 -10.824  1.00  1.00           C
ATOM    555  CG  ASP C  13      -8.084   6.491 -10.158  1.00  1.00           C
ATOM    556  OD1 ASP C  13      -7.964   5.747  -9.150  1.00  1.00           O
ATOM    557  OD2 ASP C  13      -9.191   6.855 -10.637  1.00  1.00           O
ATOM    558  C   ASP C  13      -7.004   9.222  -9.784  1.00  1.00           C
ATOM    559  O   ASP C  13      -8.126   9.093  -9.299  1.00  1.00           O
ATOM    560  N   VAL C  14      -6.526  10.427 -10.165  1.00  1.00           N
ATOM    561  CA  VAL C  14      -7.322  11.609  -9.967  1.00  1.00           C
ATOM    562  CB  VAL C  14      -6.591  12.708  -9.251  1.00  1.00           C
ATOM    563  CG1 VAL C  14      -6.239  12.217  -7.835  1.00  1.00           C
ATOM    564  CG2 VAL C  14      -5.369  13.119 -10.092  1.00  1.00           C
ATOM    565  C   VAL C  14      -7.744  12.145 -11.298  1.00  1.00           C
ATOM    566  O   VAL C  14      -6.918  12.282 -12.200  1.00  1.00           O
ATOM    567  N   GLY C  15      -9.056  12.459 -11.440  1.00  1.00           N
ATOM    568  CA  GLY C  15      -9.572  12.977 -12.680  1.00  1.00           C
ATOM    569  C   GLY C  15      -9.192  11.958 -13.679  1.00  1.00           C
ATOM    570  O   GLY C  15      -8.654  12.272 -14.739  1.00  1.00           O
ATOM    571  N   SER C  16      -9.471  10.689 -13.350  1.00  1.00           N
ATOM    572  CA  SER C  16      -8.861   9.692 -14.152  1.00  1.00           C
ATOM    573  CB  SER C  16      -8.152   8.606 -13.323  1.00  1.00           C
ATOM    574  OG  SER C  16      -7.077   9.176 -12.591  1.00  1.00           O
ATOM    575  C   SER C  16      -9.777   8.997 -15.080  1.00  1.00           C
ATOM    576  O   SER C  16     -10.948   8.748 -14.800  1.00  1.00           O
ATOM    577  N   ASN C  17      -9.199   8.695 -16.254  1.00  1.00           N
ATOM    578  CA  ASN C  17      -9.795   7.861 -17.239  1.00  1.00           C
ATOM    579  CB  ASN C  17      -9.565   8.350 -18.679  1.00  1.00           C
ATOM    580  CG  ASN C  17     -10.183   9.732 -18.830  1.00  1.00           C
ATOM    581  OD1 ASN C  17     -10.600  10.351 -17.853  1.00  1.00           O
ATOM    582  ND2 ASN C  17     -10.227  10.242 -20.090  1.00  1.00           N
ATOM    583  C   ASN C  17      -8.968   6.634 -17.077  1.00  1.00           C
ATOM    584  O   ASN C  17      -7.749   6.700 -17.218  1.00  1.00           O
ATOM    585  N   LYS C  18      -9.571   5.476 -16.755  1.00  1.00           N
ATOM    586  CA  LYS C  18      -8.654   4.418 -16.457  1.00  1.00           C
ATOM    587  CB  LYS C  18      -8.528   4.161 -14.945  1.00  1.00           C
ATOM    588  CG  LYS C  18      -7.323   3.305 -14.546  1.00  1.00           C
ATOM    589  CD  LYS C  18      -5.989   4.048 -14.643  1.00  1.00           C
ATOM    590  CE  LYS C  18      -5.841   5.158 -13.600  1.00  1.00           C
ATOM    591  NZ  LYS C  18      -4.533   5.828 -13.759  1.00  1.00           N
ATOM    592  C   LYS C  18      -9.085   3.140 -17.062  1.00  1.00           C
ATOM    593  O   LYS C  18     -10.268   2.848 -17.228  1.00  1.00           O
ATOM    594  N   GLY C  19      -8.057   2.368 -17.429  1.00  1.00           N
ATOM    595  CA  GLY C  19      -8.154   1.018 -17.852  1.00  1.00           C
ATOM    596  C   GLY C  19      -6.990   0.456 -17.136  1.00  1.00           C
ATOM    597  O   GLY C  19      -5.859   0.556 -17.609  1.00  1.00           O
ATOM    598  N   ALA C  20      -7.216  -0.159 -15.962  1.00  1.00           N
ATOM    599  CA  ALA C  20      -5.990  -0.425 -15.297  1.00  1.00           C
ATOM    600  CB  ALA C  20      -5.577   0.697 -14.331  1.00  1.00           C
ATOM    601  C   ALA C  20      -5.979  -1.675 -14.527  1.00  1.00           C
ATOM    602  O   ALA C  20      -6.998  -2.181 -14.060  1.00  1.00           O
ATOM    603  N   ILE C  21      -4.752  -2.209 -14.415  1.00  1.00           N
ATOM    604  CA  ILE C  21      -4.535  -3.338 -13.593  1.00  1.00           C
ATOM    605  CB  ILE C  21      -3.934  -4.507 -14.318  1.00  1.00           C
ATOM    606  CG1 ILE C  21      -4.873  -4.998 -15.434  1.00  1.00           C
ATOM    607  CG2 ILE C  21      -3.604  -5.586 -13.273  1.00  1.00           C
ATOM    608  CD1 ILE C  21      -4.214  -5.984 -16.398  1.00  1.00           C
ATOM    609  C   ILE C  21      -3.562  -2.917 -12.569  1.00  1.00           C
ATOM    610  O   ILE C  21      -2.377  -2.752 -12.852  1.00  1.00           O
ATOM    611  N   ILE C  22      -4.050  -2.710 -11.341  1.00  1.00           N
ATOM    612  CA  ILE C  22      -3.107  -2.385 -10.336  1.00  1.00           C
ATOM    613  CB  ILE C  22      -3.359  -1.075  -9.636  1.00  1.00           C
ATOM    614  CG1 ILE C  22      -4.748  -1.028  -8.982  1.00  1.00           C
ATOM    615  CG2 ILE C  22      -3.138   0.046 -10.665  1.00  1.00           C
ATOM    616  CD1 ILE C  22      -5.879  -1.022 -10.010  1.00  1.00           C
ATOM    617  C   ILE C  22      -3.118  -3.499  -9.354  1.00  1.00           C
ATOM    618  O   ILE C  22      -4.041  -3.642  -8.552  1.00  1.00           O
ATOM    619  N   GLY C  23      -2.074  -4.342  -9.419  1.00  1.00           N
ATOM    620  CA  GLY C  23      -1.978  -5.394  -8.466  1.00  1.00           C
ATOM    621  C   GLY C  23      -1.017  -4.859  -7.472  1.00  1.00           C
ATOM    622  O   GLY C  23       0.198  -4.947  -7.650  1.00  1.00           O
ATOM    623  N   LEU C  24      -1.549  -4.279  -6.386  1.00  1.00           N
ATOM    624  CA  LEU C  24      -0.667  -3.690  -5.438  1.00  1.00           C
ATOM    625  CB  LEU C  24      -1.242  -2.422  -4.783  1.00  1.00           C
ATOM    626  CG  LEU C  24      -1.462  -1.265  -5.776  1.00  1.00           C
ATOM    627  CD1 LEU C  24      -2.488  -1.643  -6.856  1.00  1.00           C
ATOM    628  CD2 LEU C  24      -1.826   0.040  -5.048  1.00  1.00           C
ATOM    629  C   LEU C  24      -0.447  -4.690  -4.354  1.00  1.00           C
ATOM    630  O   LEU C  24      -1.370  -5.041  -3.619  1.00  1.00           O
ATOM    631  N   MET C  25       0.797  -5.189  -4.234  1.00  1.00           N
ATOM    632  CA  MET C  25       1.091  -6.101  -3.170  1.00  1.00           C
ATOM    633  CB  MET C  25       2.019  -7.264  -3.559  1.00  1.00           C
ATOM    634  CG  MET C  25       1.354  -8.314  -4.454  1.00  1.00           C
ATOM    635  SD  MET C  25       1.014  -7.773  -6.155  1.00  1.00           S
ATOM    636  CE  MET C  25       2.744  -7.852  -6.702  1.00  1.00           C
ATOM    637  C   MET C  25       1.769  -5.295  -2.138  1.00  1.00           C
ATOM    638  O   MET C  25       2.755  -4.611  -2.409  1.00  1.00           O
ATOM    639  N   VAL C  26       1.237  -5.344  -0.912  1.00  1.00           N
ATOM    640  CA  VAL C  26       1.846  -4.509   0.056  1.00  1.00           C
ATOM    641  CB  VAL C  26       0.959  -3.395   0.539  1.00  1.00           C
ATOM    642  CG1 VAL C  26       0.638  -2.476  -0.652  1.00  1.00           C
ATOM    643  CG2 VAL C  26      -0.284  -4.003   1.211  1.00  1.00           C
ATOM    644  C   VAL C  26       2.219  -5.317   1.230  1.00  1.00           C
ATOM    645  O   VAL C  26       1.599  -6.341   1.515  1.00  1.00           O
ATOM    646  N   GLY C  27       3.274  -4.892   1.946  1.00  1.00           N
ATOM    647  CA  GLY C  27       3.522  -5.725   3.066  1.00  1.00           C
ATOM    648  C   GLY C  27       4.530  -5.199   4.001  1.00  1.00           C
ATOM    649  O   GLY C  27       5.710  -5.084   3.681  1.00  1.00           O
ATOM    650  N   GLY C  28       4.061  -4.900   5.220  1.00  1.00           N
ATOM    651  CA  GLY C  28       5.004  -4.662   6.251  1.00  1.00           C
ATOM    652  C   GLY C  28       5.144  -6.045   6.751  1.00  1.00           C
ATOM    653  O   GLY C  28       4.246  -6.557   7.419  1.00  1.00           O
ATOM    654  N   VAL C  29       6.271  -6.711   6.457  1.00  1.00           N
ATOM    655  CA  VAL C  29       6.132  -8.102   6.724  1.00  1.00           C
ATOM    656  CB  VAL C  29       5.745  -8.852   5.460  1.00  1.00           C
ATOM    657  CG1 VAL C  29       5.589 -10.361   5.723  1.00  1.00           C
ATOM    658  CG2 VAL C  29       4.479  -8.207   4.866  1.00  1.00           C
ATOM    659  C   VAL C  29       7.385  -8.715   7.273  1.00  1.00           C
ATOM    660  O   VAL C  29       8.485  -8.187   7.119  1.00  1.00           O
ATOM    661  N   VAL C  30       7.206  -9.869   7.958  1.00  1.00           N
ATOM    662  CA  VAL C  30       8.266 -10.660   8.501  1.00  1.00           C
ATOM    663  CB  VAL C  30       7.787 -11.893   9.205  1.00  1.00           C
ATOM    664  CG1 VAL C  30       7.067 -12.794   8.186  1.00  1.00           C
ATOM    665  CG2 VAL C  30       8.996 -12.560   9.881  1.00  1.00           C
ATOM    666  C   VAL C  30       9.130 -11.108   7.332  1.00  1.00           C
ATOM    667  O   VAL C  30      10.266 -11.591   7.590  1.00  1.00           O
ATOM    668  OXT VAL C  30       8.663 -10.977   6.170  1.00  1.00           O
TER     669      VAL C  30 
ATOM    670  N   GLU D   1      14.058  -6.614  18.529  1.00  1.00           N
ATOM    671  CA  GLU D   1      14.288  -5.336  19.239  1.00  1.00           C
ATOM    672  CB  GLU D   1      15.682  -4.786  18.889  1.00  1.00           C
ATOM    673  CG  GLU D   1      16.167  -3.663  19.808  1.00  1.00           C
ATOM    674  CD  GLU D   1      16.574  -4.291  21.133  1.00  1.00           C
ATOM    675  OE1 GLU D   1      16.407  -5.532  21.275  1.00  1.00           O
ATOM    676  OE2 GLU D   1      17.055  -3.536  22.020  1.00  1.00           O
ATOM    677  C   GLU D   1      13.255  -4.353  18.818  1.00  1.00           C
ATOM    678  O   GLU D   1      12.120  -4.728  18.533  1.00  1.00           O
ATOM    679  N   VAL D   2      13.606  -3.057  18.780  1.00  1.00           N
ATOM    680  CA  VAL D   2      12.627  -2.119  18.332  1.00  1.00           C
ATOM    681  CB  VAL D   2      12.766  -0.752  18.941  1.00  1.00           C
ATOM    682  CG1 VAL D   2      14.149  -0.178  18.588  1.00  1.00           C
ATOM    683  CG2 VAL D   2      11.593   0.114  18.450  1.00  1.00           C
ATOM    684  C   VAL D   2      12.802  -2.001  16.881  1.00  1.00           C
ATOM    685  O   VAL D   2      13.903  -1.781  16.378  1.00  1.00           O
ATOM    686  N   HIS D   3      11.701  -2.186  16.154  1.00  1.00           N
ATOM    687  CA  HIS D   3      11.875  -2.046  14.763  1.00  1.00           C
ATOM    688  ND1 HIS D   3      13.103  -5.090  15.296  1.00  1.00           N
ATOM    689  CG  HIS D   3      12.981  -4.237  14.223  1.00  1.00           C
ATOM    690  CB  HIS D   3      11.792  -3.362  13.977  1.00  1.00           C
ATOM    691  NE2 HIS D   3      14.978  -5.283  14.116  1.00  1.00           N
ATOM    692  CD2 HIS D   3      14.135  -4.368  13.512  1.00  1.00           C
ATOM    693  CE1 HIS D   3      14.315  -5.690  15.184  1.00  1.00           C
ATOM    694  C   HIS D   3      10.868  -1.106  14.283  1.00  1.00           C
ATOM    695  O   HIS D   3       9.797  -0.949  14.866  1.00  1.00           O
ATOM    696  N   HIS D   4      11.241  -0.412  13.210  1.00  1.00           N
ATOM    697  CA  HIS D   4      10.299   0.421  12.573  1.00  1.00           C
ATOM    698  ND1 HIS D   4       9.525   3.065  14.443  1.00  1.00           N
ATOM    699  CG  HIS D   4      10.669   2.653  13.797  1.00  1.00           C
ATOM    700  CB  HIS D   4      10.678   1.915  12.491  1.00  1.00           C
ATOM    701  NE2 HIS D   4      11.237   3.752  15.685  1.00  1.00           N
ATOM    702  CD2 HIS D   4      11.705   3.080  14.570  1.00  1.00           C
ATOM    703  CE1 HIS D   4       9.922   3.717  15.567  1.00  1.00           C
ATOM    704  C   HIS D   4      10.318  -0.044  11.194  1.00  1.00           C
ATOM    705  O   HIS D   4      11.259  -0.686  10.729  1.00  1.00           O
ATOM    706  N   GLN D   5       9.231   0.263  10.517  1.00  1.00           N
ATOM    707  CA  GLN D   5       9.129  -0.109   9.168  1.00  1.00           C
ATOM    708  CB  GLN D   5       7.819  -0.791   8.824  1.00  1.00           C
ATOM    709  CG  GLN D   5       6.701   0.260   8.878  1.00  1.00           C
ATOM    710  CD  GLN D   5       6.476   0.821  10.286  1.00  1.00           C
ATOM    711  OE1 GLN D   5       6.492   0.095  11.274  1.00  1.00           O
ATOM    712  NE2 GLN D   5       6.272   2.163  10.383  1.00  1.00           N
ATOM    713  C   GLN D   5       8.821   1.171   8.557  1.00  1.00           C
ATOM    714  O   GLN D   5       8.676   2.169   9.259  1.00  1.00           O
ATOM    715  N   LYS D   6       8.759   1.192   7.230  1.00  1.00           N
ATOM    716  CA  LYS D   6       8.064   2.326   6.778  1.00  1.00           C
ATOM    717  CB  LYS D   6       8.775   3.677   6.989  1.00  1.00           C
ATOM    718  CG  LYS D   6       7.883   4.882   6.684  1.00  1.00           C
ATOM    719  CD  LYS D   6       8.404   6.192   7.278  1.00  1.00           C
ATOM    720  CE  LYS D   6       8.213   6.291   8.794  1.00  1.00           C
ATOM    721  NZ  LYS D   6       6.773   6.369   9.119  1.00  1.00           N
ATOM    722  C   LYS D   6       7.892   2.184   5.335  1.00  1.00           C
ATOM    723  O   LYS D   6       8.803   1.795   4.607  1.00  1.00           O
ATOM    724  N   LEU D   7       6.676   2.479   4.886  1.00  1.00           N
ATOM    725  CA  LEU D   7       6.522   2.411   3.491  1.00  1.00           C
ATOM    726  CB  LEU D   7       5.787   1.144   3.037  1.00  1.00           C
ATOM    727  CG  LEU D   7       5.600   1.047   1.516  1.00  1.00           C
ATOM    728  CD1 LEU D   7       6.940   0.862   0.791  1.00  1.00           C
ATOM    729  CD2 LEU D   7       4.563  -0.028   1.169  1.00  1.00           C
ATOM    730  C   LEU D   7       5.664   3.562   3.101  1.00  1.00           C
ATOM    731  O   LEU D   7       4.462   3.568   3.365  1.00  1.00           O
ATOM    732  N   VAL D   8       6.261   4.588   2.475  1.00  1.00           N
ATOM    733  CA  VAL D   8       5.426   5.650   2.013  1.00  1.00           C
ATOM    734  CB  VAL D   8       5.879   7.022   2.435  1.00  1.00           C
ATOM    735  CG1 VAL D   8       5.735   7.129   3.964  1.00  1.00           C
ATOM    736  CG2 VAL D   8       7.318   7.265   1.949  1.00  1.00           C
ATOM    737  C   VAL D   8       5.462   5.551   0.548  1.00  1.00           C
ATOM    738  O   VAL D   8       6.526   5.585  -0.066  1.00  1.00           O
ATOM    739  N   PHE D   9       4.287   5.389  -0.068  1.00  1.00           N
ATOM    740  CA  PHE D   9       4.436   5.253  -1.465  1.00  1.00           C
ATOM    741  CB  PHE D   9       4.311   3.810  -1.979  1.00  1.00           C
ATOM    742  CG  PHE D   9       4.563   3.892  -3.442  1.00  1.00           C
ATOM    743  CD1 PHE D   9       5.829   4.166  -3.898  1.00  1.00           C
ATOM    744  CD2 PHE D   9       3.552   3.693  -4.353  1.00  1.00           C
ATOM    745  CE1 PHE D   9       6.087   4.249  -5.244  1.00  1.00           C
ATOM    746  CE2 PHE D   9       3.806   3.774  -5.703  1.00  1.00           C
ATOM    747  CZ  PHE D   9       5.075   4.054  -6.151  1.00  1.00           C
ATOM    748  C   PHE D   9       3.440   6.067  -2.162  1.00  1.00           C
ATOM    749  O   PHE D   9       2.306   6.235  -1.715  1.00  1.00           O
ATOM    750  N   PHE D  10       3.877   6.627  -3.293  1.00  1.00           N
ATOM    751  CA  PHE D  10       2.935   7.370  -4.030  1.00  1.00           C
ATOM    752  CB  PHE D  10       3.292   8.860  -4.169  1.00  1.00           C
ATOM    753  CG  PHE D  10       3.218   9.508  -2.832  1.00  1.00           C
ATOM    754  CD1 PHE D  10       4.255   9.380  -1.938  1.00  1.00           C
ATOM    755  CD2 PHE D  10       2.120  10.259  -2.481  1.00  1.00           C
ATOM    756  CE1 PHE D  10       4.189   9.983  -0.704  1.00  1.00           C
ATOM    757  CE2 PHE D  10       2.050  10.863  -1.250  1.00  1.00           C
ATOM    758  CZ  PHE D  10       3.086  10.726  -0.357  1.00  1.00           C
ATOM    759  C   PHE D  10       2.929   6.838  -5.435  1.00  1.00           C
ATOM    760  O   PHE D  10       3.903   7.005  -6.167  1.00  1.00           O
ATOM    761  N   ALA D  11       1.837   6.160  -5.846  1.00  1.00           N
ATOM    762  CA  ALA D  11       1.678   5.824  -7.236  1.00  1.00           C
ATOM    763  CB  ALA D  11       1.051   4.442  -7.476  1.00  1.00           C
ATOM    764  C   ALA D  11       0.665   6.864  -7.630  1.00  1.00           C
ATOM    765  O   ALA D  11      -0.472   6.820  -7.163  1.00  1.00           O
ATOM    766  N   GLU D  12       1.036   7.843  -8.485  1.00  1.00           N
ATOM    767  CA  GLU D  12       0.098   8.914  -8.714  1.00  1.00           C
ATOM    768  CB  GLU D  12       0.565  10.261  -8.139  1.00  1.00           C
ATOM    769  CG  GLU D  12      -0.420  11.409  -8.374  1.00  1.00           C
ATOM    770  CD  GLU D  12       0.170  12.664  -7.747  1.00  1.00           C
ATOM    771  OE1 GLU D  12       0.518  12.603  -6.538  1.00  1.00           O
ATOM    772  OE2 GLU D  12       0.288  13.695  -8.462  1.00  1.00           O
ATOM    773  C   GLU D  12      -0.146   9.117 -10.172  1.00  1.00           C
ATOM    774  O   GLU D  12       0.730   8.911 -11.012  1.00  1.00           O
ATOM    775  N   ASP D  13      -1.399   9.503 -10.487  1.00  1.00           N
ATOM    776  CA  ASP D  13      -1.811   9.835 -11.818  1.00  1.00           C
ATOM    777  CB  ASP D  13      -2.724   8.777 -12.465  1.00  1.00           C
ATOM    778  CG  ASP D  13      -1.872   7.554 -12.777  1.00  1.00           C
ATOM    779  OD1 ASP D  13      -0.839   7.716 -13.480  1.00  1.00           O
ATOM    780  OD2 ASP D  13      -2.246   6.441 -12.320  1.00  1.00           O
ATOM    781  C   ASP D  13      -2.608  11.105 -11.695  1.00  1.00           C
ATOM    782  O   ASP D  13      -3.597  11.140 -10.966  1.00  1.00           O
ATOM    783  N   VAL D  14      -2.204  12.196 -12.389  1.00  1.00           N
ATOM    784  CA  VAL D  14      -2.938  13.424 -12.225  1.00  1.00           C
ATOM    785  CB  VAL D  14      -2.119  14.528 -11.618  1.00  1.00           C
ATOM    786  CG1 VAL D  14      -0.954  14.867 -12.564  1.00  1.00           C
ATOM    787  CG2 VAL D  14      -3.045  15.719 -11.328  1.00  1.00           C
ATOM    788  C   VAL D  14      -3.445  13.923 -13.534  1.00  1.00           C
ATOM    789  O   VAL D  14      -2.697  14.019 -14.506  1.00  1.00           O
ATOM    790  N   GLY D  15      -4.759  14.249 -13.579  1.00  1.00           N
ATOM    791  CA  GLY D  15      -5.374  14.736 -14.781  1.00  1.00           C
ATOM    792  C   GLY D  15      -5.100  13.672 -15.769  1.00  1.00           C
ATOM    793  O   GLY D  15      -4.904  13.919 -16.958  1.00  1.00           O
ATOM    794  N   SER D  16      -5.091  12.434 -15.261  1.00  1.00           N
ATOM    795  CA  SER D  16      -4.571  11.381 -16.046  1.00  1.00           C
ATOM    796  CB  SER D  16      -3.989  10.229 -15.211  1.00  1.00           C
ATOM    797  OG  SER D  16      -2.857  10.689 -14.487  1.00  1.00           O
ATOM    798  C   SER D  16      -5.536  10.795 -16.999  1.00  1.00           C
ATOM    799  O   SER D  16      -6.744  10.736 -16.779  1.00  1.00           O
ATOM    800  N   ASN D  17      -4.949  10.370 -18.129  1.00  1.00           N
ATOM    801  CA  ASN D  17      -5.580   9.578 -19.125  1.00  1.00           C
ATOM    802  CB  ASN D  17      -5.473  10.173 -20.538  1.00  1.00           C
ATOM    803  CG  ASN D  17      -6.444   9.428 -21.441  1.00  1.00           C
ATOM    804  OD1 ASN D  17      -6.752   9.877 -22.545  1.00  1.00           O
ATOM    805  ND2 ASN D  17      -6.956   8.264 -20.959  1.00  1.00           N
ATOM    806  C   ASN D  17      -4.725   8.359 -19.078  1.00  1.00           C
ATOM    807  O   ASN D  17      -3.567   8.405 -19.492  1.00  1.00           O
ATOM    808  N   LYS D  18      -5.242   7.229 -18.560  1.00  1.00           N
ATOM    809  CA  LYS D  18      -4.281   6.184 -18.379  1.00  1.00           C
ATOM    810  CB  LYS D  18      -3.885   5.990 -16.904  1.00  1.00           C
ATOM    811  CG  LYS D  18      -2.626   5.145 -16.707  1.00  1.00           C
ATOM    812  CD  LYS D  18      -1.347   5.858 -17.150  1.00  1.00           C
ATOM    813  CE  LYS D  18      -0.070   5.068 -16.868  1.00  1.00           C
ATOM    814  NZ  LYS D  18       1.102   5.832 -17.334  1.00  1.00           N
ATOM    815  C   LYS D  18      -4.768   4.875 -18.864  1.00  1.00           C
ATOM    816  O   LYS D  18      -5.953   4.547 -18.827  1.00  1.00           O
ATOM    817  N   GLY D  19      -3.791   4.109 -19.364  1.00  1.00           N
ATOM    818  CA  GLY D  19      -3.941   2.741 -19.717  1.00  1.00           C
ATOM    819  C   GLY D  19      -2.753   2.169 -19.049  1.00  1.00           C
ATOM    820  O   GLY D  19      -1.645   2.231 -19.582  1.00  1.00           O
ATOM    821  N   ALA D  20      -2.930   1.585 -17.853  1.00  1.00           N
ATOM    822  CA  ALA D  20      -1.690   1.283 -17.229  1.00  1.00           C
ATOM    823  CB  ALA D  20      -1.196   2.405 -16.301  1.00  1.00           C
ATOM    824  C   ALA D  20      -1.723   0.058 -16.422  1.00  1.00           C
ATOM    825  O   ALA D  20      -2.763  -0.416 -15.967  1.00  1.00           O
ATOM    826  N   ILE D  21      -0.510  -0.491 -16.269  1.00  1.00           N
ATOM    827  CA  ILE D  21      -0.315  -1.591 -15.404  1.00  1.00           C
ATOM    828  CB  ILE D  21       0.205  -2.824 -16.097  1.00  1.00           C
ATOM    829  CG1 ILE D  21       1.570  -2.574 -16.759  1.00  1.00           C
ATOM    830  CG2 ILE D  21      -0.878  -3.301 -17.079  1.00  1.00           C
ATOM    831  CD1 ILE D  21       2.248  -3.852 -17.247  1.00  1.00           C
ATOM    832  C   ILE D  21       0.656  -1.144 -14.385  1.00  1.00           C
ATOM    833  O   ILE D  21       1.799  -0.803 -14.685  1.00  1.00           O
ATOM    834  N   ILE D  22       0.201  -1.099 -13.128  1.00  1.00           N
ATOM    835  CA  ILE D  22       1.131  -0.708 -12.132  1.00  1.00           C
ATOM    836  CB  ILE D  22       0.628   0.355 -11.201  1.00  1.00           C
ATOM    837  CG1 ILE D  22       0.315   1.647 -11.971  1.00  1.00           C
ATOM    838  CG2 ILE D  22       1.680   0.537 -10.093  1.00  1.00           C
ATOM    839  CD1 ILE D  22      -0.448   2.674 -11.136  1.00  1.00           C
ATOM    840  C   ILE D  22       1.370  -1.924 -11.305  1.00  1.00           C
ATOM    841  O   ILE D  22       0.471  -2.403 -10.615  1.00  1.00           O
ATOM    842  N   GLY D  23       2.596  -2.473 -11.367  1.00  1.00           N
ATOM    843  CA  GLY D  23       2.887  -3.596 -10.534  1.00  1.00           C
ATOM    844  C   GLY D  23       3.655  -3.002  -9.419  1.00  1.00           C
ATOM    845  O   GLY D  23       4.882  -2.930  -9.447  1.00  1.00           O
ATOM    846  N   LEU D  24       2.920  -2.553  -8.393  1.00  1.00           N
ATOM    847  CA  LEU D  24       3.567  -1.927  -7.296  1.00  1.00           C
ATOM    848  CB  LEU D  24       2.719  -0.784  -6.701  1.00  1.00           C
ATOM    849  CG  LEU D  24       3.316  -0.090  -5.464  1.00  1.00           C
ATOM    850  CD1 LEU D  24       3.190  -0.983  -4.222  1.00  1.00           C
ATOM    851  CD2 LEU D  24       4.755   0.387  -5.723  1.00  1.00           C
ATOM    852  C   LEU D  24       3.777  -2.994  -6.277  1.00  1.00           C
ATOM    853  O   LEU D  24       2.826  -3.595  -5.779  1.00  1.00           O
ATOM    854  N   MET D  25       5.057  -3.266  -5.965  1.00  1.00           N
ATOM    855  CA  MET D  25       5.403  -4.237  -4.973  1.00  1.00           C
ATOM    856  CB  MET D  25       6.478  -5.229  -5.449  1.00  1.00           C
ATOM    857  CG  MET D  25       6.018  -6.127  -6.597  1.00  1.00           C
ATOM    858  SD  MET D  25       7.345  -7.110  -7.356  1.00  1.00           S
ATOM    859  CE  MET D  25       7.630  -8.137  -5.887  1.00  1.00           C
ATOM    860  C   MET D  25       6.009  -3.449  -3.877  1.00  1.00           C
ATOM    861  O   MET D  25       6.824  -2.561  -4.122  1.00  1.00           O
ATOM    862  N   VAL D  26       5.612  -3.725  -2.626  1.00  1.00           N
ATOM    863  CA  VAL D  26       6.241  -2.947  -1.615  1.00  1.00           C
ATOM    864  CB  VAL D  26       5.352  -2.004  -0.862  1.00  1.00           C
ATOM    865  CG1 VAL D  26       4.855  -0.902  -1.804  1.00  1.00           C
ATOM    866  CG2 VAL D  26       4.241  -2.812  -0.179  1.00  1.00           C
ATOM    867  C   VAL D  26       6.836  -3.847  -0.580  1.00  1.00           C
ATOM    868  O   VAL D  26       6.387  -4.973  -0.371  1.00  1.00           O
ATOM    869  N   GLY D  27       7.900  -3.347   0.080  1.00  1.00           N
ATOM    870  CA  GLY D  27       8.589  -4.036   1.133  1.00  1.00           C
ATOM    871  C   GLY D  27       8.287  -3.314   2.398  1.00  1.00           C
ATOM    872  O   GLY D  27       7.130  -3.187   2.794  1.00  1.00           O
ATOM    873  N   GLY D  28       9.334  -2.773   3.048  1.00  1.00           N
ATOM    874  CA  GLY D  28       9.114  -2.178   4.327  1.00  1.00           C
ATOM    875  C   GLY D  28       9.304  -3.285   5.286  1.00  1.00           C
ATOM    876  O   GLY D  28       8.752  -3.295   6.385  1.00  1.00           O
ATOM    877  N   VAL D  29      10.114  -4.262   4.851  1.00  1.00           N
ATOM    878  CA  VAL D  29      10.382  -5.397   5.661  1.00  1.00           C
ATOM    879  CB  VAL D  29      11.398  -6.330   5.070  1.00  1.00           C
ATOM    880  CG1 VAL D  29      11.623  -7.497   6.047  1.00  1.00           C
ATOM    881  CG2 VAL D  29      10.910  -6.757   3.674  1.00  1.00           C
ATOM    882  C   VAL D  29      10.915  -4.887   6.952  1.00  1.00           C
ATOM    883  O   VAL D  29      11.560  -3.841   7.002  1.00  1.00           O
ATOM    884  N   VAL D  30      10.625  -5.616   8.044  1.00  1.00           N
ATOM    885  CA  VAL D  30      11.037  -5.208   9.352  1.00  1.00           C
ATOM    886  CB  VAL D  30      10.691  -6.209  10.413  1.00  1.00           C
ATOM    887  CG1 VAL D  30       9.161  -6.351  10.470  1.00  1.00           C
ATOM    888  CG2 VAL D  30      11.425  -7.525  10.103  1.00  1.00           C
ATOM    889  C   VAL D  30      12.549  -5.010   9.394  1.00  1.00           C
ATOM    890  O   VAL D  30      13.227  -5.259   8.362  1.00  1.00           O
ATOM    891  OXT VAL D  30      13.048  -4.607  10.478  1.00  1.00           O
TER     892      VAL D  30 
ATOM    893  N   GLU E   1      18.687  -4.445  16.643  1.00  1.00           N
ATOM    894  CA  GLU E   1      18.363  -3.359  17.599  1.00  1.00           C
ATOM    895  CB  GLU E   1      19.636  -2.585  17.977  1.00  1.00           C
ATOM    896  CG  GLU E   1      20.352  -1.954  16.782  1.00  1.00           C
ATOM    897  CD  GLU E   1      21.608  -1.266  17.302  1.00  1.00           C
ATOM    898  OE1 GLU E   1      21.481  -0.422  18.228  1.00  1.00           O
ATOM    899  OE2 GLU E   1      22.712  -1.582  16.783  1.00  1.00           O
ATOM    900  C   GLU E   1      17.371  -2.415  17.004  1.00  1.00           C
ATOM    901  O   GLU E   1      16.347  -2.837  16.466  1.00  1.00           O
ATOM    902  N   VAL E   2      17.641  -1.100  17.094  1.00  1.00           N
ATOM    903  CA  VAL E   2      16.701  -0.163  16.555  1.00  1.00           C
ATOM    904  CB  VAL E   2      16.838   1.222  17.117  1.00  1.00           C
ATOM    905  CG1 VAL E   2      18.210   1.786  16.708  1.00  1.00           C
ATOM    906  CG2 VAL E   2      15.645   2.063  16.631  1.00  1.00           C
ATOM    907  C   VAL E   2      16.905  -0.087  15.087  1.00  1.00           C
ATOM    908  O   VAL E   2      18.031   0.026  14.604  1.00  1.00           O
ATOM    909  N   HIS E   3      15.798  -0.171  14.330  1.00  1.00           N
ATOM    910  CA  HIS E   3      15.933  -0.068  12.916  1.00  1.00           C
ATOM    911  ND1 HIS E   3      18.320  -2.100  11.914  1.00  1.00           N
ATOM    912  CG  HIS E   3      17.080  -2.276  12.485  1.00  1.00           C
ATOM    913  CB  HIS E   3      15.889  -1.418  12.179  1.00  1.00           C
ATOM    914  NE2 HIS E   3      18.503  -3.824  13.304  1.00  1.00           N
ATOM    915  CD2 HIS E   3      17.209  -3.334  13.332  1.00  1.00           C
ATOM    916  CE1 HIS E   3      19.133  -3.051  12.439  1.00  1.00           C
ATOM    917  C   HIS E   3      14.818   0.759  12.402  1.00  1.00           C
ATOM    918  O   HIS E   3      13.669   0.619  12.818  1.00  1.00           O
ATOM    919  N   HIS E   4      15.154   1.678  11.485  1.00  1.00           N
ATOM    920  CA  HIS E   4      14.138   2.481  10.895  1.00  1.00           C
ATOM    921  ND1 HIS E   4      12.234   5.448  11.304  1.00  1.00           N
ATOM    922  CG  HIS E   4      13.214   4.818  10.570  1.00  1.00           C
ATOM    923  CB  HIS E   4      14.308   3.984  11.170  1.00  1.00           C
ATOM    924  NE2 HIS E   4      11.830   5.917   9.169  1.00  1.00           N
ATOM    925  CD2 HIS E   4      12.953   5.115   9.268  1.00  1.00           C
ATOM    926  CE1 HIS E   4      11.433   6.090  10.417  1.00  1.00           C
ATOM    927  C   HIS E   4      14.290   2.313   9.434  1.00  1.00           C
ATOM    928  O   HIS E   4      15.308   2.692   8.857  1.00  1.00           O
ATOM    929  N   GLN E   5      13.279   1.720   8.789  1.00  1.00           N
ATOM    930  CA  GLN E   5      13.408   1.600   7.379  1.00  1.00           C
ATOM    931  CB  GLN E   5      13.096   0.199   6.823  1.00  1.00           C
ATOM    932  CG  GLN E   5      14.026  -0.902   7.334  1.00  1.00           C
ATOM    933  CD  GLN E   5      13.441  -1.454   8.625  1.00  1.00           C
ATOM    934  OE1 GLN E   5      12.269  -1.825   8.680  1.00  1.00           O
ATOM    935  NE2 GLN E   5      14.277  -1.510   9.695  1.00  1.00           N
ATOM    936  C   GLN E   5      12.397   2.510   6.811  1.00  1.00           C
ATOM    937  O   GLN E   5      11.251   2.530   7.253  1.00  1.00           O
ATOM    938  N   LYS E   6      12.805   3.314   5.822  1.00  1.00           N
ATOM    939  CA  LYS E   6      11.835   4.198   5.286  1.00  1.00           C
ATOM    940  CB  LYS E   6      11.988   5.637   5.813  1.00  1.00           C
ATOM    941  CG  LYS E   6      10.933   6.626   5.312  1.00  1.00           C
ATOM    942  CD  LYS E   6      10.929   7.938   6.103  1.00  1.00           C
ATOM    943  CE  LYS E   6       9.899   8.959   5.613  1.00  1.00           C
ATOM    944  NZ  LYS E   6       9.987  10.199   6.422  1.00  1.00           N
ATOM    945  C   LYS E   6      12.014   4.244   3.819  1.00  1.00           C
ATOM    946  O   LYS E   6      13.132   4.344   3.316  1.00  1.00           O
ATOM    947  N   LEU E   7      10.895   4.148   3.088  1.00  1.00           N
ATOM    948  CA  LEU E   7      11.029   4.253   1.679  1.00  1.00           C
ATOM    949  CB  LEU E   7      10.770   2.938   0.931  1.00  1.00           C
ATOM    950  CG  LEU E   7      11.820   1.864   1.261  1.00  1.00           C
ATOM    951  CD1 LEU E   7      11.604   0.594   0.424  1.00  1.00           C
ATOM    952  CD2 LEU E   7      13.247   2.423   1.145  1.00  1.00           C
ATOM    953  C   LEU E   7      10.041   5.255   1.207  1.00  1.00           C
ATOM    954  O   LEU E   7       8.834   5.060   1.342  1.00  1.00           O
ATOM    955  N   VAL E   8      10.539   6.373   0.650  1.00  1.00           N
ATOM    956  CA  VAL E   8       9.645   7.356   0.128  1.00  1.00           C
ATOM    957  CB  VAL E   8       9.974   8.753   0.557  1.00  1.00           C
ATOM    958  CG1 VAL E   8       8.997   9.716  -0.139  1.00  1.00           C
ATOM    959  CG2 VAL E   8       9.934   8.816   2.093  1.00  1.00           C
ATOM    960  C   VAL E   8       9.804   7.301  -1.341  1.00  1.00           C
ATOM    961  O   VAL E   8      10.889   7.538  -1.871  1.00  1.00           O
ATOM    962  N   PHE E   9       8.716   6.962  -2.043  1.00  1.00           N
ATOM    963  CA  PHE E   9       8.831   6.923  -3.457  1.00  1.00           C
ATOM    964  CB  PHE E   9       8.754   5.520  -4.088  1.00  1.00           C
ATOM    965  CG  PHE E   9      10.123   4.933  -4.076  1.00  1.00           C
ATOM    966  CD1 PHE E   9      10.645   4.329  -2.958  1.00  1.00           C
ATOM    967  CD2 PHE E   9      10.887   4.994  -5.219  1.00  1.00           C
ATOM    968  CE1 PHE E   9      11.915   3.797  -2.987  1.00  1.00           C
ATOM    969  CE2 PHE E   9      12.155   4.464  -5.254  1.00  1.00           C
ATOM    970  CZ  PHE E   9      12.672   3.863  -4.132  1.00  1.00           C
ATOM    971  C   PHE E   9       7.774   7.744  -4.065  1.00  1.00           C
ATOM    972  O   PHE E   9       6.647   7.811  -3.577  1.00  1.00           O
ATOM    973  N   PHE E  10       8.142   8.421  -5.161  1.00  1.00           N
ATOM    974  CA  PHE E  10       7.160   9.220  -5.796  1.00  1.00           C
ATOM    975  CB  PHE E  10       7.539  10.714  -5.749  1.00  1.00           C
ATOM    976  CG  PHE E  10       6.404  11.554  -6.225  1.00  1.00           C
ATOM    977  CD1 PHE E  10       5.350  11.836  -5.386  1.00  1.00           C
ATOM    978  CD2 PHE E  10       6.402  12.082  -7.496  1.00  1.00           C
ATOM    979  CE1 PHE E  10       4.302  12.618  -5.811  1.00  1.00           C
ATOM    980  CE2 PHE E  10       5.356  12.864  -7.926  1.00  1.00           C
ATOM    981  CZ  PHE E  10       4.304  13.134  -7.084  1.00  1.00           C
ATOM    982  C   PHE E  10       7.101   8.803  -7.241  1.00  1.00           C
ATOM    983  O   PHE E  10       7.916   9.244  -8.050  1.00  1.00           O
ATOM    984  N   ALA E  11       6.138   7.927  -7.605  1.00  1.00           N
ATOM    985  CA  ALA E  11       5.941   7.582  -8.990  1.00  1.00           C
ATOM    986  CB  ALA E  11       5.072   6.329  -9.198  1.00  1.00           C
ATOM    987  C   ALA E  11       5.181   8.761  -9.511  1.00  1.00           C
ATOM    988  O   ALA E  11       4.531   9.455  -8.732  1.00  1.00           O
ATOM    989  N   GLU E  12       5.246   9.060 -10.822  1.00  1.00           N
ATOM    990  CA  GLU E  12       4.565  10.261 -11.220  1.00  1.00           C
ATOM    991  CB  GLU E  12       5.490  11.490 -11.150  1.00  1.00           C
ATOM    992  CG  GLU E  12       4.844  12.808 -11.581  1.00  1.00           C
ATOM    993  CD  GLU E  12       5.959  13.843 -11.668  1.00  1.00           C
ATOM    994  OE1 GLU E  12       6.706  13.820 -12.683  1.00  1.00           O
ATOM    995  OE2 GLU E  12       6.087  14.659 -10.716  1.00  1.00           O
ATOM    996  C   GLU E  12       4.117  10.168 -12.638  1.00  1.00           C
ATOM    997  O   GLU E  12       4.730   9.494 -13.464  1.00  1.00           O
ATOM    998  N   ASP E  13       2.993  10.854 -12.929  1.00  1.00           N
ATOM    999  CA  ASP E  13       2.468  10.988 -14.253  1.00  1.00           C
ATOM   1000  CB  ASP E  13       1.587   9.809 -14.695  1.00  1.00           C
ATOM   1001  CG  ASP E  13       2.481   8.616 -15.003  1.00  1.00           C
ATOM   1002  OD1 ASP E  13       3.563   8.827 -15.613  1.00  1.00           O
ATOM   1003  OD2 ASP E  13       2.092   7.475 -14.636  1.00  1.00           O
ATOM   1004  C   ASP E  13       1.600  12.215 -14.228  1.00  1.00           C
ATOM   1005  O   ASP E  13       0.507  12.187 -13.663  1.00  1.00           O
ATOM   1006  N   VAL E  14       2.063  13.335 -14.826  1.00  1.00           N
ATOM   1007  CA  VAL E  14       1.259  14.529 -14.798  1.00  1.00           C
ATOM   1008  CB  VAL E  14       1.947  15.706 -14.163  1.00  1.00           C
ATOM   1009  CG1 VAL E  14       2.225  15.371 -12.688  1.00  1.00           C
ATOM   1010  CG2 VAL E  14       3.212  16.044 -14.967  1.00  1.00           C
ATOM   1011  C   VAL E  14       0.921  14.915 -16.198  1.00  1.00           C
ATOM   1012  O   VAL E  14       1.801  14.965 -17.056  1.00  1.00           O
ATOM   1013  N   GLY E  15      -0.378  15.206 -16.455  1.00  1.00           N
ATOM   1014  CA  GLY E  15      -0.798  15.552 -17.784  1.00  1.00           C
ATOM   1015  C   GLY E  15      -0.377  14.375 -18.588  1.00  1.00           C
ATOM   1016  O   GLY E  15       0.166  14.488 -19.686  1.00  1.00           O
ATOM   1017  N   SER E  16      -0.649  13.202 -18.004  1.00  1.00           N
ATOM   1018  CA  SER E  16      -0.106  11.949 -18.404  1.00  1.00           C
ATOM   1019  CB  SER E  16      -0.700  10.782 -17.596  1.00  1.00           C
ATOM   1020  OG  SER E  16      -0.439  10.963 -16.212  1.00  1.00           O
ATOM   1021  C   SER E  16      -0.277  11.582 -19.841  1.00  1.00           C
ATOM   1022  O   SER E  16       0.683  11.644 -20.607  1.00  1.00           O
ATOM   1023  N   ASN E  17      -1.502  11.212 -20.262  1.00  1.00           N
ATOM   1024  CA  ASN E  17      -1.645  10.689 -21.591  1.00  1.00           C
ATOM   1025  CB  ASN E  17      -1.382  11.728 -22.697  1.00  1.00           C
ATOM   1026  CG  ASN E  17      -1.861  11.151 -24.024  1.00  1.00           C
ATOM   1027  OD1 ASN E  17      -1.210  10.296 -24.622  1.00  1.00           O
ATOM   1028  ND2 ASN E  17      -3.043  11.628 -24.499  1.00  1.00           N
ATOM   1029  C   ASN E  17      -0.679   9.550 -21.739  1.00  1.00           C
ATOM   1030  O   ASN E  17       0.171   9.565 -22.628  1.00  1.00           O
ATOM   1031  N   LYS E  18      -0.767   8.524 -20.859  1.00  1.00           N
ATOM   1032  CA  LYS E  18       0.215   7.479 -20.958  1.00  1.00           C
ATOM   1033  CB  LYS E  18       1.222   7.461 -19.796  1.00  1.00           C
ATOM   1034  CG  LYS E  18       2.277   6.363 -19.940  1.00  1.00           C
ATOM   1035  CD  LYS E  18       3.240   6.572 -21.109  1.00  1.00           C
ATOM   1036  CE  LYS E  18       4.291   5.468 -21.241  1.00  1.00           C
ATOM   1037  NZ  LYS E  18       5.173   5.752 -22.393  1.00  1.00           N
ATOM   1038  C   LYS E  18      -0.365   6.112 -21.046  1.00  1.00           C
ATOM   1039  O   LYS E  18      -1.454   5.822 -20.553  1.00  1.00           O
ATOM   1040  N   GLY E  19       0.403   5.245 -21.735  1.00  1.00           N
ATOM   1041  CA  GLY E  19       0.166   3.841 -21.828  1.00  1.00           C
ATOM   1042  C   GLY E  19       1.439   3.291 -21.296  1.00  1.00           C
ATOM   1043  O   GLY E  19       2.476   3.396 -21.951  1.00  1.00           O
ATOM   1044  N   ALA E  20       1.425   2.687 -20.093  1.00  1.00           N
ATOM   1045  CA  ALA E  20       2.731   2.350 -19.628  1.00  1.00           C
ATOM   1046  CB  ALA E  20       3.466   3.539 -18.987  1.00  1.00           C
ATOM   1047  C   ALA E  20       2.726   1.258 -18.619  1.00  1.00           C
ATOM   1048  O   ALA E  20       1.694   0.890 -18.061  1.00  1.00           O
ATOM   1049  N   ILE E  21       3.935   0.702 -18.393  1.00  1.00           N
ATOM   1050  CA  ILE E  21       4.139  -0.318 -17.414  1.00  1.00           C
ATOM   1051  CB  ILE E  21       4.755  -1.570 -17.981  1.00  1.00           C
ATOM   1052  CG1 ILE E  21       4.914  -2.639 -16.888  1.00  1.00           C
ATOM   1053  CG2 ILE E  21       6.057  -1.206 -18.716  1.00  1.00           C
ATOM   1054  CD1 ILE E  21       5.259  -4.022 -17.442  1.00  1.00           C
ATOM   1055  C   ILE E  21       5.056   0.241 -16.355  1.00  1.00           C
ATOM   1056  O   ILE E  21       6.216   0.550 -16.623  1.00  1.00           O
ATOM   1057  N   ILE E  22       4.548   0.417 -15.113  1.00  1.00           N
ATOM   1058  CA  ILE E  22       5.357   0.999 -14.074  1.00  1.00           C
ATOM   1059  CB  ILE E  22       4.559   1.423 -12.866  1.00  1.00           C
ATOM   1060  CG1 ILE E  22       5.437   2.271 -11.930  1.00  1.00           C
ATOM   1061  CG2 ILE E  22       3.942   0.182 -12.199  1.00  1.00           C
ATOM   1062  CD1 ILE E  22       5.833   3.623 -12.520  1.00  1.00           C
ATOM   1063  C   ILE E  22       6.467   0.081 -13.629  1.00  1.00           C
ATOM   1064  O   ILE E  22       7.630   0.484 -13.610  1.00  1.00           O
ATOM   1065  N   GLY E  23       6.155  -1.188 -13.282  1.00  1.00           N
ATOM   1066  CA  GLY E  23       7.167  -2.123 -12.862  1.00  1.00           C
ATOM   1067  C   GLY E  23       7.892  -1.616 -11.644  1.00  1.00           C
ATOM   1068  O   GLY E  23       9.118  -1.537 -11.651  1.00  1.00           O
ATOM   1069  N   LEU E  24       7.175  -1.252 -10.555  1.00  1.00           N
ATOM   1070  CA  LEU E  24       7.896  -0.750  -9.414  1.00  1.00           C
ATOM   1071  CB  LEU E  24       7.253   0.477  -8.756  1.00  1.00           C
ATOM   1072  CG  LEU E  24       8.063   0.972  -7.547  1.00  1.00           C
ATOM   1073  CD1 LEU E  24       9.457   1.458  -7.971  1.00  1.00           C
ATOM   1074  CD2 LEU E  24       7.288   2.019  -6.742  1.00  1.00           C
ATOM   1075  C   LEU E  24       8.009  -1.803  -8.360  1.00  1.00           C
ATOM   1076  O   LEU E  24       7.011  -2.372  -7.921  1.00  1.00           O
ATOM   1077  N   MET E  25       9.261  -2.101  -7.949  1.00  1.00           N
ATOM   1078  CA  MET E  25       9.482  -2.993  -6.848  1.00  1.00           C
ATOM   1079  CB  MET E  25      10.313  -4.241  -7.191  1.00  1.00           C
ATOM   1080  CG  MET E  25      10.294  -5.292  -6.079  1.00  1.00           C
ATOM   1081  SD  MET E  25      11.033  -6.890  -6.533  1.00  1.00           S
ATOM   1082  CE  MET E  25      12.736  -6.267  -6.514  1.00  1.00           C
ATOM   1083  C   MET E  25      10.235  -2.188  -5.851  1.00  1.00           C
ATOM   1084  O   MET E  25      11.405  -1.868  -6.047  1.00  1.00           O
ATOM   1085  N   VAL E  26       9.563  -1.829  -4.744  1.00  1.00           N
ATOM   1086  CA  VAL E  26      10.227  -1.024  -3.772  1.00  1.00           C
ATOM   1087  CB  VAL E  26       9.363   0.069  -3.215  1.00  1.00           C
ATOM   1088  CG1 VAL E  26      10.157   0.825  -2.138  1.00  1.00           C
ATOM   1089  CG2 VAL E  26       8.887   0.957  -4.378  1.00  1.00           C
ATOM   1090  C   VAL E  26      10.586  -1.919  -2.658  1.00  1.00           C
ATOM   1091  O   VAL E  26       9.771  -2.716  -2.197  1.00  1.00           O
ATOM   1092  N   GLY E  27      11.841  -1.822  -2.202  1.00  1.00           N
ATOM   1093  CA  GLY E  27      12.183  -2.688  -1.134  1.00  1.00           C
ATOM   1094  C   GLY E  27      13.052  -1.944  -0.196  1.00  1.00           C
ATOM   1095  O   GLY E  27      14.074  -1.372  -0.569  1.00  1.00           O
ATOM   1096  N   GLY E  28      12.633  -1.957   1.074  1.00  1.00           N
ATOM   1097  CA  GLY E  28      13.396  -1.386   2.126  1.00  1.00           C
ATOM   1098  C   GLY E  28      13.498  -2.521   3.068  1.00  1.00           C
ATOM   1099  O   GLY E  28      12.583  -3.339   3.150  1.00  1.00           O
ATOM   1100  N   VAL E  29      14.598  -2.627   3.823  1.00  1.00           N
ATOM   1101  CA  VAL E  29      14.615  -3.836   4.570  1.00  1.00           C
ATOM   1102  CB  VAL E  29      15.263  -4.970   3.834  1.00  1.00           C
ATOM   1103  CG1 VAL E  29      14.437  -5.281   2.574  1.00  1.00           C
ATOM   1104  CG2 VAL E  29      16.721  -4.580   3.538  1.00  1.00           C
ATOM   1105  C   VAL E  29      15.369  -3.681   5.835  1.00  1.00           C
ATOM   1106  O   VAL E  29      15.844  -2.600   6.180  1.00  1.00           O
ATOM   1107  N   VAL E  30      15.451  -4.819   6.555  1.00  1.00           N
ATOM   1108  CA  VAL E  30      16.116  -4.955   7.810  1.00  1.00           C
ATOM   1109  CB  VAL E  30      16.466  -6.380   8.155  1.00  1.00           C
ATOM   1110  CG1 VAL E  30      15.170  -7.190   8.329  1.00  1.00           C
ATOM   1111  CG2 VAL E  30      17.397  -6.941   7.066  1.00  1.00           C
ATOM   1112  C   VAL E  30      17.416  -4.157   7.779  1.00  1.00           C
ATOM   1113  O   VAL E  30      18.218  -4.339   6.825  1.00  1.00           O
ATOM   1114  OXT VAL E  30      17.613  -3.339   8.717  1.00  1.00           O
TER    1115      VAL E  30 
END
