# Supplementary material for: Integrative modeling of diverse protein-peptide systems using CABS-dock
Source: PLoS Comput Biol. 2023 Jul 5;19(7):e1011275. doi: 10.1371/journal.pcbi.1011275 (PMC10351741; doi:10.1371/journal.pcbi.1011275)
Supplement: S1 File — Files in pdb format containing atomic coordinates of the structures obtained in this study: the highest-scored amyloid models and 10 examples of the docked peptide for each enzyme-substrate complex. (ZIP) [file pcbi.1011275.s006.zip › protofilament_6ti5 _models/6ti5_best_top10pca.pdb]

EXPDTA    THEORETICAL MODEL, MODELLER 10.4 2023/04/05 17:19:01
ATOM      1  N   GLU A   1       2.506   7.830  26.875  1.00  1.00           N
ATOM      2  CA  GLU A   1       1.435   8.787  27.227  1.00  1.00           C
ATOM      3  CB  GLU A   1       2.031  10.178  27.505  1.00  1.00           C
ATOM      4  CG  GLU A   1       2.897  10.212  28.768  1.00  1.00           C
ATOM      5  CD  GLU A   1       3.394  11.637  28.977  1.00  1.00           C
ATOM      6  OE1 GLU A   1       2.959  12.538  28.211  1.00  1.00           O
ATOM      7  OE2 GLU A   1       4.216  11.843  29.910  1.00  1.00           O
ATOM      8  C   GLU A   1       0.455   8.883  26.110  1.00  1.00           C
ATOM      9  O   GLU A   1      -0.595   8.244  26.148  1.00  1.00           O
ATOM     10  N   VAL A   2       0.769   9.683  25.075  1.00  1.00           N
ATOM     11  CA  VAL A   2      -0.162   9.775  23.992  1.00  1.00           C
ATOM     12  CB  VAL A   2       0.053  10.947  23.079  1.00  1.00           C
ATOM     13  CG1 VAL A   2      -0.167  12.236  23.886  1.00  1.00           C
ATOM     14  CG2 VAL A   2       1.449  10.841  22.443  1.00  1.00           C
ATOM     15  C   VAL A   2      -0.046   8.529  23.191  1.00  1.00           C
ATOM     16  O   VAL A   2       1.041   7.981  23.016  1.00  1.00           O
ATOM     17  N   HIS A   3      -1.196   8.036  22.704  1.00  1.00           N
ATOM     18  CA  HIS A   3      -1.204   6.845  21.918  1.00  1.00           C
ATOM     19  ND1 HIS A   3      -4.580   6.143  22.052  1.00  1.00           N
ATOM     20  CG  HIS A   3      -3.477   6.209  22.873  1.00  1.00           C
ATOM     21  CB  HIS A   3      -2.104   5.737  22.495  1.00  1.00           C
ATOM     22  NE2 HIS A   3      -5.266   7.045  23.966  1.00  1.00           N
ATOM     23  CD2 HIS A   3      -3.913   6.763  24.037  1.00  1.00           C
ATOM     24  CE1 HIS A   3      -5.623   6.654  22.755  1.00  1.00           C
ATOM     25  C   HIS A   3      -1.706   7.224  20.581  1.00  1.00           C
ATOM     26  O   HIS A   3      -2.006   8.387  20.315  1.00  1.00           O
ATOM     27  N   HIS A   4      -1.793   6.230  19.691  1.00  1.00           N
ATOM     28  CA  HIS A   4      -2.145   6.551  18.351  1.00  1.00           C
ATOM     29  ND1 HIS A   4      -0.570   4.090  16.554  1.00  1.00           N
ATOM     30  CG  HIS A   4      -0.378   5.079  17.496  1.00  1.00           C
ATOM     31  CB  HIS A   4      -0.934   6.474  17.424  1.00  1.00           C
ATOM     32  NE2 HIS A   4       0.611   3.176  18.203  1.00  1.00           N
ATOM     33  CD2 HIS A   4       0.343   4.501  18.492  1.00  1.00           C
ATOM     34  CE1 HIS A   4       0.042   2.974  17.029  1.00  1.00           C
ATOM     35  C   HIS A   4      -2.983   5.461  17.822  1.00  1.00           C
ATOM     36  O   HIS A   4      -3.350   4.512  18.513  1.00  1.00           O
ATOM     37  N   GLN A   5      -3.309   5.630  16.534  1.00  1.00           N
ATOM     38  CA  GLN A   5      -4.004   4.647  15.787  1.00  1.00           C
ATOM     39  CB  GLN A   5      -5.197   4.029  16.546  1.00  1.00           C
ATOM     40  CG  GLN A   5      -6.126   3.151  15.703  1.00  1.00           C
ATOM     41  CD  GLN A   5      -7.305   4.006  15.244  1.00  1.00           C
ATOM     42  OE1 GLN A   5      -7.330   5.221  15.438  1.00  1.00           O
ATOM     43  NE2 GLN A   5      -8.323   3.349  14.625  1.00  1.00           N
ATOM     44  C   GLN A   5      -4.553   5.359  14.598  1.00  1.00           C
ATOM     45  O   GLN A   5      -5.191   6.399  14.750  1.00  1.00           O
ATOM     46  N   LYS A   6      -4.303   4.845  13.378  1.00  1.00           N
ATOM     47  CA  LYS A   6      -4.886   5.489  12.237  1.00  1.00           C
ATOM     48  CB  LYS A   6      -4.134   6.743  11.742  1.00  1.00           C
ATOM     49  CG  LYS A   6      -4.275   7.945  12.682  1.00  1.00           C
ATOM     50  CD  LYS A   6      -3.476   9.184  12.271  1.00  1.00           C
ATOM     51  CE  LYS A   6      -4.308  10.214  11.501  1.00  1.00           C
ATOM     52  NZ  LYS A   6      -5.230  10.923  12.418  1.00  1.00           N
ATOM     53  C   LYS A   6      -4.927   4.522  11.095  1.00  1.00           C
ATOM     54  O   LYS A   6      -3.968   3.793  10.849  1.00  1.00           O
ATOM     55  N   LEU A   7      -6.066   4.483  10.370  1.00  1.00           N
ATOM     56  CA  LEU A   7      -6.179   3.612   9.235  1.00  1.00           C
ATOM     57  CB  LEU A   7      -6.929   2.316   9.600  1.00  1.00           C
ATOM     58  CG  LEU A   7      -7.068   1.271   8.478  1.00  1.00           C
ATOM     59  CD1 LEU A   7      -8.020   1.739   7.373  1.00  1.00           C
ATOM     60  CD2 LEU A   7      -5.695   0.846   7.939  1.00  1.00           C
ATOM     61  C   LEU A   7      -6.974   4.356   8.199  1.00  1.00           C
ATOM     62  O   LEU A   7      -8.163   4.611   8.390  1.00  1.00           O
ATOM     63  N   VAL A   8      -6.335   4.744   7.075  1.00  1.00           N
ATOM     64  CA  VAL A   8      -7.040   5.487   6.065  1.00  1.00           C
ATOM     65  CB  VAL A   8      -6.127   6.010   4.991  1.00  1.00           C
ATOM     66  CG1 VAL A   8      -6.981   6.695   3.912  1.00  1.00           C
ATOM     67  CG2 VAL A   8      -5.085   6.936   5.642  1.00  1.00           C
ATOM     68  C   VAL A   8      -8.081   4.668   5.389  1.00  1.00           C
ATOM     69  O   VAL A   8      -9.271   4.970   5.457  1.00  1.00           O
ATOM     70  N   PHE A   9      -7.631   3.567   4.769  1.00  1.00           N
ATOM     71  CA  PHE A   9      -8.442   2.662   4.015  1.00  1.00           C
ATOM     72  CB  PHE A   9      -9.518   1.960   4.857  1.00  1.00           C
ATOM     73  CG  PHE A   9      -9.979   0.752   4.121  1.00  1.00           C
ATOM     74  CD1 PHE A   9      -9.331  -0.450   4.294  1.00  1.00           C
ATOM     75  CD2 PHE A   9     -11.049   0.814   3.261  1.00  1.00           C
ATOM     76  CE1 PHE A   9      -9.749  -1.576   3.625  1.00  1.00           C
ATOM     77  CE2 PHE A   9     -11.471  -0.308   2.588  1.00  1.00           C
ATOM     78  CZ  PHE A   9     -10.821  -1.504   2.769  1.00  1.00           C
ATOM     79  C   PHE A   9      -9.115   3.345   2.888  1.00  1.00           C
ATOM     80  O   PHE A   9      -9.712   4.412   3.024  1.00  1.00           O
ATOM     81  N   PHE A  10      -9.002   2.717   1.708  1.00  1.00           N
ATOM     82  CA  PHE A  10      -9.699   3.208   0.571  1.00  1.00           C
ATOM     83  CB  PHE A  10      -8.899   4.227  -0.257  1.00  1.00           C
ATOM     84  CG  PHE A  10      -9.904   5.105  -0.924  1.00  1.00           C
ATOM     85  CD1 PHE A  10     -10.430   6.183  -0.243  1.00  1.00           C
ATOM     86  CD2 PHE A  10     -10.323   4.868  -2.208  1.00  1.00           C
ATOM     87  CE1 PHE A  10     -11.359   7.013  -0.830  1.00  1.00           C
ATOM     88  CE2 PHE A  10     -11.250   5.694  -2.795  1.00  1.00           C
ATOM     89  CZ  PHE A  10     -11.776   6.765  -2.113  1.00  1.00           C
ATOM     90  C   PHE A  10      -9.930   1.974  -0.237  1.00  1.00           C
ATOM     91  O   PHE A  10      -9.306   0.945   0.018  1.00  1.00           O
ATOM     92  N   ALA A  11     -10.841   2.020  -1.220  1.00  1.00           N
ATOM     93  CA  ALA A  11     -11.114   0.798  -1.915  1.00  1.00           C
ATOM     94  CB  ALA A  11     -12.325   0.037  -1.353  1.00  1.00           C
ATOM     95  C   ALA A  11     -11.445   1.132  -3.332  1.00  1.00           C
ATOM     96  O   ALA A  11     -11.386   2.287  -3.752  1.00  1.00           O
ATOM     97  N   GLU A  12     -11.795   0.088  -4.107  1.00  1.00           N
ATOM     98  CA  GLU A  12     -12.095   0.208  -5.503  1.00  1.00           C
ATOM     99  CB  GLU A  12     -12.656  -1.109  -6.069  1.00  1.00           C
ATOM    100  CG  GLU A  12     -12.942  -1.117  -7.571  1.00  1.00           C
ATOM    101  CD  GLU A  12     -13.409  -2.525  -7.917  1.00  1.00           C
ATOM    102  OE1 GLU A  12     -13.176  -3.439  -7.080  1.00  1.00           O
ATOM    103  OE2 GLU A  12     -14.003  -2.712  -9.011  1.00  1.00           O
ATOM    104  C   GLU A  12     -13.097   1.308  -5.684  1.00  1.00           C
ATOM    105  O   GLU A  12     -14.178   1.294  -5.095  1.00  1.00           O
ATOM    106  N   ASP A  13     -12.729   2.319  -6.501  1.00  1.00           N
ATOM    107  CA  ASP A  13     -13.607   3.408  -6.826  1.00  1.00           C
ATOM    108  CB  ASP A  13     -12.898   4.761  -6.959  1.00  1.00           C
ATOM    109  CG  ASP A  13     -12.507   5.180  -5.554  1.00  1.00           C
ATOM    110  OD1 ASP A  13     -12.877   4.438  -4.603  1.00  1.00           O
ATOM    111  OD2 ASP A  13     -11.848   6.243  -5.414  1.00  1.00           O
ATOM    112  C   ASP A  13     -14.173   3.036  -8.160  1.00  1.00           C
ATOM    113  O   ASP A  13     -13.484   2.416  -8.968  1.00  1.00           O
ATOM    114  N   VAL A  14     -15.448   3.378  -8.437  1.00  1.00           N
ATOM    115  CA  VAL A  14     -15.991   2.852  -9.657  1.00  1.00           C
ATOM    116  CB  VAL A  14     -16.948   1.736  -9.341  1.00  1.00           C
ATOM    117  CG1 VAL A  14     -17.959   2.235  -8.289  1.00  1.00           C
ATOM    118  CG2 VAL A  14     -17.624   1.271 -10.633  1.00  1.00           C
ATOM    119  C   VAL A  14     -16.743   3.870 -10.456  1.00  1.00           C
ATOM    120  O   VAL A  14     -17.806   4.332 -10.046  1.00  1.00           O
ATOM    121  N   GLY A  15     -16.197   4.273 -11.624  1.00  1.00           N
ATOM    122  CA  GLY A  15     -16.998   5.064 -12.512  1.00  1.00           C
ATOM    123  C   GLY A  15     -18.018   4.109 -13.038  1.00  1.00           C
ATOM    124  O   GLY A  15     -19.220   4.371 -13.045  1.00  1.00           O
ATOM    125  N   SER A  16     -17.503   2.944 -13.481  1.00  1.00           N
ATOM    126  CA  SER A  16     -18.245   1.815 -13.953  1.00  1.00           C
ATOM    127  CB  SER A  16     -18.356   1.741 -15.486  1.00  1.00           C
ATOM    128  OG  SER A  16     -17.071   1.578 -16.070  1.00  1.00           O
ATOM    129  C   SER A  16     -17.412   0.660 -13.495  1.00  1.00           C
ATOM    130  O   SER A  16     -16.188   0.700 -13.610  1.00  1.00           O
ATOM    131  N   ASN A  17     -18.037  -0.395 -12.938  1.00  1.00           N
ATOM    132  CA  ASN A  17     -17.251  -1.466 -12.390  1.00  1.00           C
ATOM    133  CB  ASN A  17     -17.469  -1.664 -10.883  1.00  1.00           C
ATOM    134  CG  ASN A  17     -18.929  -2.052 -10.692  1.00  1.00           C
ATOM    135  OD1 ASN A  17     -19.836  -1.353 -11.143  1.00  1.00           O
ATOM    136  ND2 ASN A  17     -19.165  -3.209 -10.017  1.00  1.00           N
ATOM    137  C   ASN A  17     -17.655  -2.742 -13.036  1.00  1.00           C
ATOM    138  O   ASN A  17     -18.720  -2.855 -13.642  1.00  1.00           O
ATOM    139  N   LYS A  18     -16.761  -3.736 -12.920  1.00  1.00           N
ATOM    140  CA  LYS A  18     -16.977  -5.052 -13.426  1.00  1.00           C
ATOM    141  CB  LYS A  18     -15.913  -5.488 -14.453  1.00  1.00           C
ATOM    142  CG  LYS A  18     -16.277  -6.739 -15.258  1.00  1.00           C
ATOM    143  CD  LYS A  18     -15.385  -6.938 -16.489  1.00  1.00           C
ATOM    144  CE  LYS A  18     -15.876  -8.023 -17.452  1.00  1.00           C
ATOM    145  NZ  LYS A  18     -16.948  -7.490 -18.325  1.00  1.00           N
ATOM    146  C   LYS A  18     -16.832  -5.929 -12.221  1.00  1.00           C
ATOM    147  O   LYS A  18     -17.107  -5.499 -11.103  1.00  1.00           O
ATOM    148  N   GLY A  19     -16.405  -7.192 -12.405  1.00  1.00           N
ATOM    149  CA  GLY A  19     -16.260  -8.033 -11.254  1.00  1.00           C
ATOM    150  C   GLY A  19     -15.258  -7.400 -10.361  1.00  1.00           C
ATOM    151  O   GLY A  19     -14.222  -6.920 -10.818  1.00  1.00           O
ATOM    152  N   ALA A  20     -15.542  -7.402  -9.043  1.00  1.00           N
ATOM    153  CA  ALA A  20     -14.635  -6.744  -8.158  1.00  1.00           C
ATOM    154  CB  ALA A  20     -15.050  -5.299  -7.831  1.00  1.00           C
ATOM    155  C   ALA A  20     -14.546  -7.462  -6.874  1.00  1.00           C
ATOM    156  O   ALA A  20     -15.483  -8.135  -6.448  1.00  1.00           O
ATOM    157  N   ILE A  21     -13.378  -7.337  -6.222  1.00  1.00           N
ATOM    158  CA  ILE A  21     -13.272  -8.018  -4.982  1.00  1.00           C
ATOM    159  CB  ILE A  21     -12.586  -9.347  -5.109  1.00  1.00           C
ATOM    160  CG1 ILE A  21     -13.350 -10.265  -6.078  1.00  1.00           C
ATOM    161  CG2 ILE A  21     -12.422  -9.934  -3.697  1.00  1.00           C
ATOM    162  CD1 ILE A  21     -12.555 -11.500  -6.499  1.00  1.00           C
ATOM    163  C   ILE A  21     -12.477  -7.233  -4.004  1.00  1.00           C
ATOM    164  O   ILE A  21     -11.499  -6.577  -4.359  1.00  1.00           O
ATOM    165  N   ILE A  22     -12.906  -7.267  -2.729  1.00  1.00           N
ATOM    166  CA  ILE A  22     -12.106  -6.638  -1.731  1.00  1.00           C
ATOM    167  CB  ILE A  22     -12.632  -5.295  -1.293  1.00  1.00           C
ATOM    168  CG1 ILE A  22     -14.031  -5.394  -0.655  1.00  1.00           C
ATOM    169  CG2 ILE A  22     -12.588  -4.373  -2.522  1.00  1.00           C
ATOM    170  CD1 ILE A  22     -15.113  -5.913  -1.601  1.00  1.00           C
ATOM    171  C   ILE A  22     -12.018  -7.544  -0.528  1.00  1.00           C
ATOM    172  O   ILE A  22     -13.012  -7.800   0.151  1.00  1.00           O
ATOM    173  N   GLY A  23     -10.818  -8.100  -0.249  1.00  1.00           N
ATOM    174  CA  GLY A  23     -10.623  -8.887   0.943  1.00  1.00           C
ATOM    175  C   GLY A  23     -10.673  -7.934   2.098  1.00  1.00           C
ATOM    176  O   GLY A  23     -11.245  -8.226   3.147  1.00  1.00           O
ATOM    177  N   LEU A  24     -10.038  -6.760   1.907  1.00  1.00           N
ATOM    178  CA  LEU A  24     -10.031  -5.661   2.831  1.00  1.00           C
ATOM    179  CB  LEU A  24     -11.326  -4.838   2.765  1.00  1.00           C
ATOM    180  CG  LEU A  24     -11.594  -4.267   1.359  1.00  1.00           C
ATOM    181  CD1 LEU A  24     -12.821  -3.342   1.357  1.00  1.00           C
ATOM    182  CD2 LEU A  24     -10.334  -3.615   0.767  1.00  1.00           C
ATOM    183  C   LEU A  24      -9.799  -6.074   4.242  1.00  1.00           C
ATOM    184  O   LEU A  24     -10.731  -6.157   5.040  1.00  1.00           O
ATOM    185  N   MET A  25      -8.531  -6.365   4.577  1.00  1.00           N
ATOM    186  CA  MET A  25      -8.212  -6.700   5.928  1.00  1.00           C
ATOM    187  CB  MET A  25      -7.195  -7.852   6.049  1.00  1.00           C
ATOM    188  CG  MET A  25      -7.683  -9.207   5.527  1.00  1.00           C
ATOM    189  SD  MET A  25      -9.019  -9.966   6.499  1.00  1.00           S
ATOM    190  CE  MET A  25     -10.339  -8.954   5.771  1.00  1.00           C
ATOM    191  C   MET A  25      -7.565  -5.518   6.545  1.00  1.00           C
ATOM    192  O   MET A  25      -6.758  -4.832   5.920  1.00  1.00           O
ATOM    193  N   VAL A  26      -7.931  -5.244   7.807  1.00  1.00           N
ATOM    194  CA  VAL A  26      -7.325  -4.144   8.477  1.00  1.00           C
ATOM    195  CB  VAL A  26      -8.248  -2.982   8.678  1.00  1.00           C
ATOM    196  CG1 VAL A  26      -7.495  -1.903   9.471  1.00  1.00           C
ATOM    197  CG2 VAL A  26      -8.761  -2.517   7.303  1.00  1.00           C
ATOM    198  C   VAL A  26      -6.937  -4.621   9.830  1.00  1.00           C
ATOM    199  O   VAL A  26      -7.586  -5.497  10.402  1.00  1.00           O
ATOM    200  N   GLY A  27      -5.838  -4.067  10.372  1.00  1.00           N
ATOM    201  CA  GLY A  27      -5.456  -4.452  11.692  1.00  1.00           C
ATOM    202  C   GLY A  27      -4.502  -3.432  12.208  1.00  1.00           C
ATOM    203  O   GLY A  27      -3.287  -3.617  12.156  1.00  1.00           O
ATOM    204  N   GLY A  28      -5.041  -2.319  12.737  1.00  1.00           N
ATOM    205  CA  GLY A  28      -4.184  -1.322  13.296  1.00  1.00           C
ATOM    206  C   GLY A  28      -3.975  -1.717  14.710  1.00  1.00           C
ATOM    207  O   GLY A  28      -4.901  -2.176  15.376  1.00  1.00           O
ATOM    208  N   VAL A  29      -2.742  -1.557  15.216  1.00  1.00           N
ATOM    209  CA  VAL A  29      -2.567  -1.904  16.587  1.00  1.00           C
ATOM    210  CB  VAL A  29      -2.526  -3.384  16.844  1.00  1.00           C
ATOM    211  CG1 VAL A  29      -1.238  -3.953  16.226  1.00  1.00           C
ATOM    212  CG2 VAL A  29      -2.659  -3.628  18.357  1.00  1.00           C
ATOM    213  C   VAL A  29      -1.279  -1.335  17.056  1.00  1.00           C
ATOM    214  O   VAL A  29      -0.406  -0.996  16.259  1.00  1.00           O
ATOM    215  N   VAL A  30      -1.144  -1.196  18.387  1.00  1.00           N
ATOM    216  CA  VAL A  30       0.084  -0.706  18.922  1.00  1.00           C
ATOM    217  CB  VAL A  30      -0.074   0.477  19.826  1.00  1.00           C
ATOM    218  CG1 VAL A  30      -0.886   0.053  21.063  1.00  1.00           C
ATOM    219  CG2 VAL A  30       1.329   1.011  20.155  1.00  1.00           C
ATOM    220  C   VAL A  30       0.674  -1.834  19.757  1.00  1.00           C
ATOM    221  O   VAL A  30       1.889  -1.758  20.077  1.00  1.00           O
ATOM    222  OXT VAL A  30      -0.083  -2.785  20.085  1.00  1.00           O
TER     223      VAL A  30 
ATOM    224  N   GLU B   1       6.651   7.245  24.184  1.00  1.00           N
ATOM    225  CA  GLU B   1       5.553   8.191  24.492  1.00  1.00           C
ATOM    226  CB  GLU B   1       6.109   9.572  24.878  1.00  1.00           C
ATOM    227  CG  GLU B   1       6.902   9.587  26.186  1.00  1.00           C
ATOM    228  CD  GLU B   1       7.269  11.036  26.472  1.00  1.00           C
ATOM    229  OE1 GLU B   1       6.458  11.929  26.109  1.00  1.00           O
ATOM    230  OE2 GLU B   1       8.355  11.271  27.064  1.00  1.00           O
ATOM    231  C   GLU B   1       4.656   8.376  23.313  1.00  1.00           C
ATOM    232  O   GLU B   1       3.589   7.770  23.239  1.00  1.00           O
ATOM    233  N   VAL B   2       5.069   9.223  22.347  1.00  1.00           N
ATOM    234  CA  VAL B   2       4.209   9.445  21.225  1.00  1.00           C
ATOM    235  CB  VAL B   2       4.503  10.710  20.462  1.00  1.00           C
ATOM    236  CG1 VAL B   2       5.979  10.713  20.027  1.00  1.00           C
ATOM    237  CG2 VAL B   2       3.513  10.807  19.288  1.00  1.00           C
ATOM    238  C   VAL B   2       4.326   8.287  20.308  1.00  1.00           C
ATOM    239  O   VAL B   2       5.343   8.074  19.657  1.00  1.00           O
ATOM    240  N   HIS B   3       3.258   7.482  20.240  1.00  1.00           N
ATOM    241  CA  HIS B   3       3.307   6.384  19.337  1.00  1.00           C
ATOM    242  ND1 HIS B   3       4.975   4.358  21.219  1.00  1.00           N
ATOM    243  CG  HIS B   3       3.652   4.738  21.218  1.00  1.00           C
ATOM    244  CB  HIS B   3       2.862   5.059  19.980  1.00  1.00           C
ATOM    245  NE2 HIS B   3       4.328   4.410  23.346  1.00  1.00           N
ATOM    246  CD2 HIS B   3       3.273   4.763  22.525  1.00  1.00           C
ATOM    247  CE1 HIS B   3       5.329   4.176  22.517  1.00  1.00           C
ATOM    248  C   HIS B   3       2.387   6.782  18.262  1.00  1.00           C
ATOM    249  O   HIS B   3       1.380   7.438  18.520  1.00  1.00           O
ATOM    250  N   HIS B   4       2.738   6.469  17.010  1.00  1.00           N
ATOM    251  CA  HIS B   4       1.832   6.920  16.015  1.00  1.00           C
ATOM    252  ND1 HIS B   4       1.067  10.264  14.303  1.00  1.00           N
ATOM    253  CG  HIS B   4       1.145   8.918  14.590  1.00  1.00           C
ATOM    254  CB  HIS B   4       2.199   8.311  15.467  1.00  1.00           C
ATOM    255  NE2 HIS B   4      -0.612   9.288  13.223  1.00  1.00           N
ATOM    256  CD2 HIS B   4       0.111   8.338  13.922  1.00  1.00           C
ATOM    257  CE1 HIS B   4       0.000  10.429  13.484  1.00  1.00           C
ATOM    258  C   HIS B   4       1.867   5.973  14.894  1.00  1.00           C
ATOM    259  O   HIS B   4       2.929   5.564  14.429  1.00  1.00           O
ATOM    260  N   GLN B   5       0.672   5.577  14.445  1.00  1.00           N
ATOM    261  CA  GLN B   5       0.666   4.748  13.300  1.00  1.00           C
ATOM    262  CB  GLN B   5       0.190   3.304  13.526  1.00  1.00           C
ATOM    263  CG  GLN B   5       1.196   2.437  14.281  1.00  1.00           C
ATOM    264  CD  GLN B   5       0.658   1.014  14.292  1.00  1.00           C
ATOM    265  OE1 GLN B   5       1.324   0.088  14.750  1.00  1.00           O
ATOM    266  NE2 GLN B   5      -0.579   0.835  13.756  1.00  1.00           N
ATOM    267  C   GLN B   5      -0.259   5.362  12.296  1.00  1.00           C
ATOM    268  O   GLN B   5      -1.330   5.854  12.647  1.00  1.00           O
ATOM    269  N   LYS B   6       0.153   5.376  11.010  1.00  1.00           N
ATOM    270  CA  LYS B   6      -0.700   5.906   9.982  1.00  1.00           C
ATOM    271  CB  LYS B   6      -0.355   7.350   9.573  1.00  1.00           C
ATOM    272  CG  LYS B   6       1.061   7.549   9.033  1.00  1.00           C
ATOM    273  CD  LYS B   6       1.252   8.941   8.428  1.00  1.00           C
ATOM    274  CE  LYS B   6       1.229  10.057   9.476  1.00  1.00           C
ATOM    275  NZ  LYS B   6       1.067  11.373   8.820  1.00  1.00           N
ATOM    276  C   LYS B   6      -0.594   5.001   8.783  1.00  1.00           C
ATOM    277  O   LYS B   6       0.505   4.582   8.424  1.00  1.00           O
ATOM    278  N   LEU B   7      -1.739   4.635   8.153  1.00  1.00           N
ATOM    279  CA  LEU B   7      -1.724   3.781   6.986  1.00  1.00           C
ATOM    280  CB  LEU B   7      -2.173   2.343   7.294  1.00  1.00           C
ATOM    281  CG  LEU B   7      -1.251   1.642   8.311  1.00  1.00           C
ATOM    282  CD1 LEU B   7      -1.675   0.184   8.547  1.00  1.00           C
ATOM    283  CD2 LEU B   7       0.226   1.784   7.915  1.00  1.00           C
ATOM    284  C   LEU B   7      -2.660   4.363   5.990  1.00  1.00           C
ATOM    285  O   LEU B   7      -3.840   4.568   6.272  1.00  1.00           O
ATOM    286  N   VAL B   8      -2.136   4.662   4.791  1.00  1.00           N
ATOM    287  CA  VAL B   8      -2.975   5.187   3.762  1.00  1.00           C
ATOM    288  CB  VAL B   8      -2.416   6.413   3.099  1.00  1.00           C
ATOM    289  CG1 VAL B   8      -3.375   6.864   1.984  1.00  1.00           C
ATOM    290  CG2 VAL B   8      -2.164   7.480   4.176  1.00  1.00           C
ATOM    291  C   VAL B   8      -3.027   4.143   2.739  1.00  1.00           C
ATOM    292  O   VAL B   8      -2.004   3.583   2.346  1.00  1.00           O
ATOM    293  N   PHE B   9      -4.239   3.825   2.285  1.00  1.00           N
ATOM    294  CA  PHE B   9      -4.203   2.805   1.313  1.00  1.00           C
ATOM    295  CB  PHE B   9      -4.617   1.436   1.877  1.00  1.00           C
ATOM    296  CG  PHE B   9      -4.488   0.432   0.787  1.00  1.00           C
ATOM    297  CD1 PHE B   9      -3.252  -0.068   0.450  1.00  1.00           C
ATOM    298  CD2 PHE B   9      -5.603  -0.016   0.118  1.00  1.00           C
ATOM    299  CE1 PHE B   9      -3.127  -0.999  -0.553  1.00  1.00           C
ATOM    300  CE2 PHE B   9      -5.482  -0.948  -0.885  1.00  1.00           C
ATOM    301  CZ  PHE B   9      -4.244  -1.439  -1.221  1.00  1.00           C
ATOM    302  C   PHE B   9      -5.124   3.151   0.229  1.00  1.00           C
ATOM    303  O   PHE B   9      -6.270   3.539   0.449  1.00  1.00           O
ATOM    304  N   PHE B  10      -4.617   3.029  -0.999  1.00  1.00           N
ATOM    305  CA  PHE B  10      -5.516   3.276  -2.054  1.00  1.00           C
ATOM    306  CB  PHE B  10      -5.110   4.475  -2.931  1.00  1.00           C
ATOM    307  CG  PHE B  10      -6.166   4.704  -3.957  1.00  1.00           C
ATOM    308  CD1 PHE B  10      -7.396   5.198  -3.590  1.00  1.00           C
ATOM    309  CD2 PHE B  10      -5.920   4.458  -5.289  1.00  1.00           C
ATOM    310  CE1 PHE B  10      -8.374   5.421  -4.531  1.00  1.00           C
ATOM    311  CE2 PHE B  10      -6.894   4.679  -6.234  1.00  1.00           C
ATOM    312  CZ  PHE B  10      -8.125   5.160  -5.857  1.00  1.00           C
ATOM    313  C   PHE B  10      -5.518   2.047  -2.893  1.00  1.00           C
ATOM    314  O   PHE B  10      -4.489   1.636  -3.428  1.00  1.00           O
ATOM    315  N   ALA B  11      -6.696   1.419  -3.000  1.00  1.00           N
ATOM    316  CA  ALA B  11      -6.869   0.235  -3.781  1.00  1.00           C
ATOM    317  CB  ALA B  11      -8.031  -0.652  -3.305  1.00  1.00           C
ATOM    318  C   ALA B  11      -7.187   0.704  -5.170  1.00  1.00           C
ATOM    319  O   ALA B  11      -7.063   1.887  -5.485  1.00  1.00           O
ATOM    320  N   GLU B  12      -7.609  -0.235  -6.036  1.00  1.00           N
ATOM    321  CA  GLU B  12      -7.855   0.009  -7.430  1.00  1.00           C
ATOM    322  CB  GLU B  12      -8.476  -1.209  -8.137  1.00  1.00           C
ATOM    323  CG  GLU B  12      -7.537  -2.417  -8.181  1.00  1.00           C
ATOM    324  CD  GLU B  12      -8.338  -3.639  -8.607  1.00  1.00           C
ATOM    325  OE1 GLU B  12      -9.391  -3.908  -7.969  1.00  1.00           O
ATOM    326  OE2 GLU B  12      -7.904  -4.327  -9.570  1.00  1.00           O
ATOM    327  C   GLU B  12      -8.757   1.185  -7.654  1.00  1.00           C
ATOM    328  O   GLU B  12      -9.689   1.438  -6.893  1.00  1.00           O
ATOM    329  N   ASP B  13      -8.443   1.961  -8.720  1.00  1.00           N
ATOM    330  CA  ASP B  13      -9.219   3.095  -9.143  1.00  1.00           C
ATOM    331  CB  ASP B  13      -8.390   4.368  -9.396  1.00  1.00           C
ATOM    332  CG  ASP B  13      -9.361   5.534  -9.534  1.00  1.00           C
ATOM    333  OD1 ASP B  13     -10.521   5.390  -9.065  1.00  1.00           O
ATOM    334  OD2 ASP B  13      -8.956   6.585 -10.099  1.00  1.00           O
ATOM    335  C   ASP B  13      -9.861   2.711 -10.438  1.00  1.00           C
ATOM    336  O   ASP B  13      -9.451   1.735 -11.066  1.00  1.00           O
ATOM    337  N   VAL B  14     -10.914   3.439 -10.869  1.00  1.00           N
ATOM    338  CA  VAL B  14     -11.565   3.038 -12.086  1.00  1.00           C
ATOM    339  CB  VAL B  14     -12.663   2.034 -11.809  1.00  1.00           C
ATOM    340  CG1 VAL B  14     -13.365   1.602 -13.107  1.00  1.00           C
ATOM    341  CG2 VAL B  14     -12.079   0.864 -10.998  1.00  1.00           C
ATOM    342  C   VAL B  14     -12.219   4.236 -12.698  1.00  1.00           C
ATOM    343  O   VAL B  14     -12.453   5.255 -12.049  1.00  1.00           O
ATOM    344  N   GLY B  15     -12.489   4.110 -14.006  1.00  1.00           N
ATOM    345  CA  GLY B  15     -13.261   4.975 -14.836  1.00  1.00           C
ATOM    346  C   GLY B  15     -14.072   3.935 -15.519  1.00  1.00           C
ATOM    347  O   GLY B  15     -15.299   3.989 -15.585  1.00  1.00           O
ATOM    348  N   SER B  16     -13.339   2.940 -16.043  1.00  1.00           N
ATOM    349  CA  SER B  16     -13.913   1.744 -16.562  1.00  1.00           C
ATOM    350  CB  SER B  16     -13.758   1.595 -18.083  1.00  1.00           C
ATOM    351  OG  SER B  16     -12.384   1.478 -18.413  1.00  1.00           O
ATOM    352  C   SER B  16     -13.104   0.657 -15.910  1.00  1.00           C
ATOM    353  O   SER B  16     -11.883   0.766 -15.799  1.00  1.00           O
ATOM    354  N   ASN B  17     -13.764  -0.415 -15.434  1.00  1.00           N
ATOM    355  CA  ASN B  17     -13.058  -1.462 -14.744  1.00  1.00           C
ATOM    356  CB  ASN B  17     -13.420  -1.488 -13.246  1.00  1.00           C
ATOM    357  CG  ASN B  17     -12.644  -2.585 -12.527  1.00  1.00           C
ATOM    358  OD1 ASN B  17     -13.228  -3.519 -11.980  1.00  1.00           O
ATOM    359  ND2 ASN B  17     -11.293  -2.464 -12.514  1.00  1.00           N
ATOM    360  C   ASN B  17     -13.508  -2.746 -15.332  1.00  1.00           C
ATOM    361  O   ASN B  17     -14.667  -2.910 -15.707  1.00  1.00           O
ATOM    362  N   LYS B  18     -12.566  -3.688 -15.452  1.00  1.00           N
ATOM    363  CA  LYS B  18     -12.926  -4.991 -15.895  1.00  1.00           C
ATOM    364  CB  LYS B  18     -12.211  -5.461 -17.170  1.00  1.00           C
ATOM    365  CG  LYS B  18     -12.685  -4.644 -18.379  1.00  1.00           C
ATOM    366  CD  LYS B  18     -11.855  -4.812 -19.652  1.00  1.00           C
ATOM    367  CE  LYS B  18     -12.354  -3.942 -20.810  1.00  1.00           C
ATOM    368  NZ  LYS B  18     -13.767  -4.260 -21.124  1.00  1.00           N
ATOM    369  C   LYS B  18     -12.594  -5.861 -14.734  1.00  1.00           C
ATOM    370  O   LYS B  18     -12.932  -5.509 -13.606  1.00  1.00           O
ATOM    371  N   GLY B  19     -11.954  -7.023 -14.959  1.00  1.00           N
ATOM    372  CA  GLY B  19     -11.642  -7.832 -13.817  1.00  1.00           C
ATOM    373  C   GLY B  19     -10.765  -7.014 -12.911  1.00  1.00           C
ATOM    374  O   GLY B  19      -9.713  -6.528 -13.324  1.00  1.00           O
ATOM    375  N   ALA B  20     -11.200  -6.827 -11.641  1.00  1.00           N
ATOM    376  CA  ALA B  20     -10.430  -6.068 -10.693  1.00  1.00           C
ATOM    377  CB  ALA B  20     -10.993  -4.668 -10.402  1.00  1.00           C
ATOM    378  C   ALA B  20     -10.446  -6.799  -9.413  1.00  1.00           C
ATOM    379  O   ALA B  20     -11.467  -7.354  -9.011  1.00  1.00           O
ATOM    380  N   ILE B  21      -9.287  -6.836  -8.740  1.00  1.00           N
ATOM    381  CA  ILE B  21      -9.334  -7.529  -7.505  1.00  1.00           C
ATOM    382  CB  ILE B  21      -8.971  -8.973  -7.612  1.00  1.00           C
ATOM    383  CG1 ILE B  21      -9.349  -9.709  -6.321  1.00  1.00           C
ATOM    384  CG2 ILE B  21      -7.486  -9.061  -7.968  1.00  1.00           C
ATOM    385  CD1 ILE B  21      -9.239 -11.226  -6.438  1.00  1.00           C
ATOM    386  C   ILE B  21      -8.432  -6.910  -6.531  1.00  1.00           C
ATOM    387  O   ILE B  21      -7.389  -6.352  -6.868  1.00  1.00           O
ATOM    388  N   ILE B  22      -8.854  -6.981  -5.266  1.00  1.00           N
ATOM    389  CA  ILE B  22      -8.000  -6.466  -4.267  1.00  1.00           C
ATOM    390  CB  ILE B  22      -8.564  -5.238  -3.609  1.00  1.00           C
ATOM    391  CG1 ILE B  22      -8.855  -4.146  -4.654  1.00  1.00           C
ATOM    392  CG2 ILE B  22      -7.581  -4.798  -2.509  1.00  1.00           C
ATOM    393  CD1 ILE B  22      -9.751  -3.021  -4.133  1.00  1.00           C
ATOM    394  C   ILE B  22      -7.909  -7.505  -3.205  1.00  1.00           C
ATOM    395  O   ILE B  22      -8.919  -7.906  -2.627  1.00  1.00           O
ATOM    396  N   GLY B  23      -6.687  -7.987  -2.935  1.00  1.00           N
ATOM    397  CA  GLY B  23      -6.509  -8.865  -1.822  1.00  1.00           C
ATOM    398  C   GLY B  23      -5.681  -8.016  -0.914  1.00  1.00           C
ATOM    399  O   GLY B  23      -4.511  -8.294  -0.654  1.00  1.00           O
ATOM    400  N   LEU B  24      -6.317  -6.936  -0.425  1.00  1.00           N
ATOM    401  CA  LEU B  24      -5.731  -5.907   0.383  1.00  1.00           C
ATOM    402  CB  LEU B  24      -6.677  -4.680   0.446  1.00  1.00           C
ATOM    403  CG  LEU B  24      -6.307  -3.468   1.331  1.00  1.00           C
ATOM    404  CD1 LEU B  24      -7.319  -2.336   1.090  1.00  1.00           C
ATOM    405  CD2 LEU B  24      -6.247  -3.805   2.833  1.00  1.00           C
ATOM    406  C   LEU B  24      -5.522  -6.428   1.739  1.00  1.00           C
ATOM    407  O   LEU B  24      -6.301  -7.221   2.266  1.00  1.00           O
ATOM    408  N   MET B  25      -4.406  -5.992   2.324  1.00  1.00           N
ATOM    409  CA  MET B  25      -4.183  -6.352   3.670  1.00  1.00           C
ATOM    410  CB  MET B  25      -3.291  -7.590   3.850  1.00  1.00           C
ATOM    411  CG  MET B  25      -3.179  -8.027   5.311  1.00  1.00           C
ATOM    412  SD  MET B  25      -2.128  -9.483   5.586  1.00  1.00           S
ATOM    413  CE  MET B  25      -0.594  -8.658   5.069  1.00  1.00           C
ATOM    414  C   MET B  25      -3.487  -5.215   4.277  1.00  1.00           C
ATOM    415  O   MET B  25      -2.682  -4.543   3.635  1.00  1.00           O
ATOM    416  N   VAL B  26      -3.798  -4.948   5.545  1.00  1.00           N
ATOM    417  CA  VAL B  26      -3.105  -3.839   6.065  1.00  1.00           C
ATOM    418  CB  VAL B  26      -3.920  -2.577   6.071  1.00  1.00           C
ATOM    419  CG1 VAL B  26      -5.115  -2.773   7.016  1.00  1.00           C
ATOM    420  CG2 VAL B  26      -3.008  -1.398   6.447  1.00  1.00           C
ATOM    421  C   VAL B  26      -2.695  -4.139   7.450  1.00  1.00           C
ATOM    422  O   VAL B  26      -3.342  -4.902   8.166  1.00  1.00           O
ATOM    423  N   GLY B  27      -1.569  -3.534   7.844  1.00  1.00           N
ATOM    424  CA  GLY B  27      -1.038  -3.788   9.135  1.00  1.00           C
ATOM    425  C   GLY B  27      -1.203  -2.588   9.990  1.00  1.00           C
ATOM    426  O   GLY B  27      -2.287  -2.022  10.130  1.00  1.00           O
ATOM    427  N   GLY B  28      -0.067  -2.189  10.579  1.00  1.00           N
ATOM    428  CA  GLY B  28       0.019  -1.175  11.574  1.00  1.00           C
ATOM    429  C   GLY B  28       0.109  -2.036  12.766  1.00  1.00           C
ATOM    430  O   GLY B  28      -0.902  -2.537  13.256  1.00  1.00           O
ATOM    431  N   VAL B  29       1.327  -2.248  13.277  1.00  1.00           N
ATOM    432  CA  VAL B  29       1.325  -3.252  14.280  1.00  1.00           C
ATOM    433  CB  VAL B  29       1.731  -4.605  13.776  1.00  1.00           C
ATOM    434  CG1 VAL B  29       0.711  -5.065  12.721  1.00  1.00           C
ATOM    435  CG2 VAL B  29       3.178  -4.518  13.266  1.00  1.00           C
ATOM    436  C   VAL B  29       2.254  -2.918  15.392  1.00  1.00           C
ATOM    437  O   VAL B  29       2.999  -1.939  15.350  1.00  1.00           O
ATOM    438  N   VAL B  30       2.187  -3.767  16.437  1.00  1.00           N
ATOM    439  CA  VAL B  30       2.966  -3.669  17.634  1.00  1.00           C
ATOM    440  CB  VAL B  30       2.870  -4.910  18.474  1.00  1.00           C
ATOM    441  CG1 VAL B  30       3.729  -4.738  19.740  1.00  1.00           C
ATOM    442  CG2 VAL B  30       1.386  -5.193  18.748  1.00  1.00           C
ATOM    443  C   VAL B  30       4.416  -3.481  17.226  1.00  1.00           C
ATOM    444  O   VAL B  30       4.912  -4.298  16.405  1.00  1.00           O
ATOM    445  OXT VAL B  30       5.051  -2.519  17.734  1.00  1.00           O
TER     446      VAL B  30 
ATOM    447  N   GLU C   1      10.622   6.963  21.470  1.00  1.00           N
ATOM    448  CA  GLU C   1       9.746   8.107  21.805  1.00  1.00           C
ATOM    449  CB  GLU C   1      10.584   9.373  22.054  1.00  1.00           C
ATOM    450  CG  GLU C   1       9.740  10.598  22.417  1.00  1.00           C
ATOM    451  CD  GLU C   1      10.672  11.776  22.664  1.00  1.00           C
ATOM    452  OE1 GLU C   1      11.558  11.661  23.553  1.00  1.00           O
ATOM    453  OE2 GLU C   1      10.508  12.811  21.964  1.00  1.00           O
ATOM    454  C   GLU C   1       8.787   8.379  20.674  1.00  1.00           C
ATOM    455  O   GLU C   1       7.586   8.174  20.819  1.00  1.00           O
ATOM    456  N   VAL C   2       9.310   8.841  19.513  1.00  1.00           N
ATOM    457  CA  VAL C   2       8.544   9.282  18.367  1.00  1.00           C
ATOM    458  CB  VAL C   2       9.420   9.894  17.313  1.00  1.00           C
ATOM    459  CG1 VAL C   2       8.534  10.303  16.126  1.00  1.00           C
ATOM    460  CG2 VAL C   2      10.215  11.055  17.931  1.00  1.00           C
ATOM    461  C   VAL C   2       7.722   8.224  17.669  1.00  1.00           C
ATOM    462  O   VAL C   2       6.529   8.426  17.447  1.00  1.00           O
ATOM    463  N   HIS C   3       8.309   7.074  17.280  1.00  1.00           N
ATOM    464  CA  HIS C   3       7.535   6.096  16.550  1.00  1.00           C
ATOM    465  ND1 HIS C   3       6.286   3.046  17.703  1.00  1.00           N
ATOM    466  CG  HIS C   3       6.612   4.327  18.098  1.00  1.00           C
ATOM    467  CB  HIS C   3       6.299   5.550  17.287  1.00  1.00           C
ATOM    468  NE2 HIS C   3       7.334   2.861  19.654  1.00  1.00           N
ATOM    469  CD2 HIS C   3       7.252   4.195  19.291  1.00  1.00           C
ATOM    470  CE1 HIS C   3       6.740   2.211  18.670  1.00  1.00           C
ATOM    471  C   HIS C   3       7.141   6.588  15.219  1.00  1.00           C
ATOM    472  O   HIS C   3       7.360   7.746  14.866  1.00  1.00           O
ATOM    473  N   HIS C   4       6.551   5.674  14.429  1.00  1.00           N
ATOM    474  CA  HIS C   4       6.291   6.058  13.089  1.00  1.00           C
ATOM    475  ND1 HIS C   4       7.970   4.010  10.862  1.00  1.00           N
ATOM    476  CG  HIS C   4       8.068   4.663  12.068  1.00  1.00           C
ATOM    477  CB  HIS C   4       7.594   6.075  12.298  1.00  1.00           C
ATOM    478  NE2 HIS C   4       8.869   2.561  12.286  1.00  1.00           N
ATOM    479  CD2 HIS C   4       8.618   3.761  12.929  1.00  1.00           C
ATOM    480  CE1 HIS C   4       8.463   2.759  11.047  1.00  1.00           C
ATOM    481  C   HIS C   4       5.519   4.993  12.429  1.00  1.00           C
ATOM    482  O   HIS C   4       5.187   3.951  12.992  1.00  1.00           O
ATOM    483  N   GLN C   5       5.206   5.306  11.173  1.00  1.00           N
ATOM    484  CA  GLN C   5       4.626   4.406  10.252  1.00  1.00           C
ATOM    485  CB  GLN C   5       3.478   3.550  10.812  1.00  1.00           C
ATOM    486  CG  GLN C   5       3.143   2.352   9.918  1.00  1.00           C
ATOM    487  CD  GLN C   5       4.233   1.308  10.135  1.00  1.00           C
ATOM    488  OE1 GLN C   5       4.353   0.734  11.217  1.00  1.00           O
ATOM    489  NE2 GLN C   5       5.056   1.058   9.082  1.00  1.00           N
ATOM    490  C   GLN C   5       4.067   5.314   9.187  1.00  1.00           C
ATOM    491  O   GLN C   5       3.792   6.482   9.458  1.00  1.00           O
ATOM    492  N   LYS C   6       3.894   4.827   7.942  1.00  1.00           N
ATOM    493  CA  LYS C   6       3.504   5.711   6.876  1.00  1.00           C
ATOM    494  CB  LYS C   6       4.649   6.142   5.946  1.00  1.00           C
ATOM    495  CG  LYS C   6       4.224   7.140   4.864  1.00  1.00           C
ATOM    496  CD  LYS C   6       5.399   7.791   4.130  1.00  1.00           C
ATOM    497  CE  LYS C   6       4.990   8.791   3.046  1.00  1.00           C
ATOM    498  NZ  LYS C   6       4.979  10.159   3.607  1.00  1.00           N
ATOM    499  C   LYS C   6       2.571   4.957   6.005  1.00  1.00           C
ATOM    500  O   LYS C   6       1.349   5.072   6.082  1.00  1.00           O
ATOM    501  N   LEU C   7       3.182   4.135   5.149  1.00  1.00           N
ATOM    502  CA  LEU C   7       2.495   3.270   4.259  1.00  1.00           C
ATOM    503  CB  LEU C   7       1.784   2.109   4.983  1.00  1.00           C
ATOM    504  CG  LEU C   7       2.768   1.182   5.725  1.00  1.00           C
ATOM    505  CD1 LEU C   7       2.047   0.007   6.405  1.00  1.00           C
ATOM    506  CD2 LEU C   7       3.902   0.728   4.792  1.00  1.00           C
ATOM    507  C   LEU C   7       1.530   3.918   3.328  1.00  1.00           C
ATOM    508  O   LEU C   7       0.330   3.649   3.378  1.00  1.00           O
ATOM    509  N   VAL C   8       2.028   4.799   2.442  1.00  1.00           N
ATOM    510  CA  VAL C   8       1.138   5.294   1.437  1.00  1.00           C
ATOM    511  CB  VAL C   8       1.496   6.657   0.916  1.00  1.00           C
ATOM    512  CG1 VAL C   8       1.382   7.667   2.071  1.00  1.00           C
ATOM    513  CG2 VAL C   8       2.896   6.592   0.288  1.00  1.00           C
ATOM    514  C   VAL C   8       1.181   4.334   0.322  1.00  1.00           C
ATOM    515  O   VAL C   8       2.253   3.958  -0.152  1.00  1.00           O
ATOM    516  N   PHE C   9      -0.003   3.893  -0.121  1.00  1.00           N
ATOM    517  CA  PHE C   9       0.072   2.936  -1.159  1.00  1.00           C
ATOM    518  CB  PHE C   9      -0.244   1.501  -0.709  1.00  1.00           C
ATOM    519  CG  PHE C   9       0.888   1.051   0.150  1.00  1.00           C
ATOM    520  CD1 PHE C   9       0.891   1.280   1.508  1.00  1.00           C
ATOM    521  CD2 PHE C   9       1.956   0.395  -0.413  1.00  1.00           C
ATOM    522  CE1 PHE C   9       1.945   0.856   2.285  1.00  1.00           C
ATOM    523  CE2 PHE C   9       3.010  -0.031   0.358  1.00  1.00           C
ATOM    524  CZ  PHE C   9       3.007   0.199   1.712  1.00  1.00           C
ATOM    525  C   PHE C   9      -0.857   3.278  -2.241  1.00  1.00           C
ATOM    526  O   PHE C   9      -1.965   3.771  -2.033  1.00  1.00           O
ATOM    527  N   PHE C  10      -0.378   3.029  -3.460  1.00  1.00           N
ATOM    528  CA  PHE C  10      -1.238   3.260  -4.549  1.00  1.00           C
ATOM    529  CB  PHE C  10      -0.749   4.409  -5.459  1.00  1.00           C
ATOM    530  CG  PHE C  10      -1.715   4.591  -6.580  1.00  1.00           C
ATOM    531  CD1 PHE C  10      -2.947   5.149  -6.333  1.00  1.00           C
ATOM    532  CD2 PHE C  10      -1.396   4.237  -7.871  1.00  1.00           C
ATOM    533  CE1 PHE C  10      -3.857   5.332  -7.347  1.00  1.00           C
ATOM    534  CE2 PHE C  10      -2.303   4.418  -8.891  1.00  1.00           C
ATOM    535  CZ  PHE C  10      -3.537   4.965  -8.630  1.00  1.00           C
ATOM    536  C   PHE C  10      -1.245   1.998  -5.347  1.00  1.00           C
ATOM    537  O   PHE C  10      -0.221   1.575  -5.882  1.00  1.00           O
ATOM    538  N   ALA C  11      -2.423   1.357  -5.424  1.00  1.00           N
ATOM    539  CA  ALA C  11      -2.603   0.165  -6.194  1.00  1.00           C
ATOM    540  CB  ALA C  11      -3.791  -0.698  -5.733  1.00  1.00           C
ATOM    541  C   ALA C  11      -2.901   0.642  -7.582  1.00  1.00           C
ATOM    542  O   ALA C  11      -2.738   1.822  -7.886  1.00  1.00           O
ATOM    543  N   GLU C  12      -3.336  -0.277  -8.465  1.00  1.00           N
ATOM    544  CA  GLU C  12      -3.550   0.004  -9.857  1.00  1.00           C
ATOM    545  CB  GLU C  12      -4.019  -1.217 -10.653  1.00  1.00           C
ATOM    546  CG  GLU C  12      -5.317  -1.808 -10.112  1.00  1.00           C
ATOM    547  CD  GLU C  12      -5.726  -2.892 -11.088  1.00  1.00           C
ATOM    548  OE1 GLU C  12      -6.333  -2.533 -12.132  1.00  1.00           O
ATOM    549  OE2 GLU C  12      -5.424  -4.085 -10.813  1.00  1.00           O
ATOM    550  C   GLU C  12      -4.519   1.117 -10.110  1.00  1.00           C
ATOM    551  O   GLU C  12      -5.510   1.294  -9.403  1.00  1.00           O
ATOM    552  N   ASP C  13      -4.201   1.913 -11.158  1.00  1.00           N
ATOM    553  CA  ASP C  13      -4.998   3.020 -11.611  1.00  1.00           C
ATOM    554  CB  ASP C  13      -4.212   4.343 -11.639  1.00  1.00           C
ATOM    555  CG  ASP C  13      -5.198   5.498 -11.731  1.00  1.00           C
ATOM    556  OD1 ASP C  13      -6.184   5.379 -12.505  1.00  1.00           O
ATOM    557  OD2 ASP C  13      -4.983   6.514 -11.015  1.00  1.00           O
ATOM    558  C   ASP C  13      -5.430   2.694 -13.011  1.00  1.00           C
ATOM    559  O   ASP C  13      -4.583   2.417 -13.859  1.00  1.00           O
ATOM    560  N   VAL C  14      -6.751   2.697 -13.309  1.00  1.00           N
ATOM    561  CA  VAL C  14      -7.092   2.283 -14.644  1.00  1.00           C
ATOM    562  CB  VAL C  14      -7.670   0.896 -14.688  1.00  1.00           C
ATOM    563  CG1 VAL C  14      -6.599  -0.098 -14.204  1.00  1.00           C
ATOM    564  CG2 VAL C  14      -8.959   0.875 -13.849  1.00  1.00           C
ATOM    565  C   VAL C  14      -8.066   3.183 -15.309  1.00  1.00           C
ATOM    566  O   VAL C  14      -9.158   3.438 -14.804  1.00  1.00           O
ATOM    567  N   GLY C  15      -7.659   3.719 -16.474  1.00  1.00           N
ATOM    568  CA  GLY C  15      -8.598   4.431 -17.276  1.00  1.00           C
ATOM    569  C   GLY C  15      -9.540   3.394 -17.792  1.00  1.00           C
ATOM    570  O   GLY C  15     -10.760   3.553 -17.755  1.00  1.00           O
ATOM    571  N   SER C  16      -8.951   2.291 -18.297  1.00  1.00           N
ATOM    572  CA  SER C  16      -9.644   1.125 -18.767  1.00  1.00           C
ATOM    573  CB  SER C  16      -9.727   1.015 -20.302  1.00  1.00           C
ATOM    574  OG  SER C  16     -10.517   2.068 -20.832  1.00  1.00           O
ATOM    575  C   SER C  16      -8.783  -0.006 -18.289  1.00  1.00           C
ATOM    576  O   SER C  16      -7.562   0.045 -18.437  1.00  1.00           O
ATOM    577  N   ASN C  17      -9.365  -1.056 -17.671  1.00  1.00           N
ATOM    578  CA  ASN C  17      -8.483  -2.106 -17.243  1.00  1.00           C
ATOM    579  CB  ASN C  17      -8.145  -2.120 -15.739  1.00  1.00           C
ATOM    580  CG  ASN C  17      -9.394  -2.413 -14.931  1.00  1.00           C
ATOM    581  OD1 ASN C  17     -10.335  -1.623 -14.922  1.00  1.00           O
ATOM    582  ND2 ASN C  17      -9.397  -3.575 -14.226  1.00  1.00           N
ATOM    583  C   ASN C  17      -9.058  -3.414 -17.598  1.00  1.00           C
ATOM    584  O   ASN C  17     -10.273  -3.586 -17.617  1.00  1.00           O
ATOM    585  N   LYS C  18      -8.170  -4.360 -17.942  1.00  1.00           N
ATOM    586  CA  LYS C  18      -8.604  -5.690 -18.208  1.00  1.00           C
ATOM    587  CB  LYS C  18      -8.610  -6.086 -19.691  1.00  1.00           C
ATOM    588  CG  LYS C  18      -9.222  -7.470 -19.910  1.00  1.00           C
ATOM    589  CD  LYS C  18      -9.603  -7.771 -21.359  1.00  1.00           C
ATOM    590  CE  LYS C  18     -10.396  -9.070 -21.511  1.00  1.00           C
ATOM    591  NZ  LYS C  18     -11.794  -8.862 -21.068  1.00  1.00           N
ATOM    592  C   LYS C  18      -7.622  -6.590 -17.529  1.00  1.00           C
ATOM    593  O   LYS C  18      -6.415  -6.365 -17.607  1.00  1.00           O
ATOM    594  N   GLY C  19      -8.114  -7.633 -16.829  1.00  1.00           N
ATOM    595  CA  GLY C  19      -7.221  -8.572 -16.214  1.00  1.00           C
ATOM    596  C   GLY C  19      -6.369  -7.874 -15.186  1.00  1.00           C
ATOM    597  O   GLY C  19      -5.145  -7.851 -15.306  1.00  1.00           O
ATOM    598  N   ALA C  20      -6.986  -7.282 -14.139  1.00  1.00           N
ATOM    599  CA  ALA C  20      -6.203  -6.544 -13.180  1.00  1.00           C
ATOM    600  CB  ALA C  20      -6.700  -5.102 -13.015  1.00  1.00           C
ATOM    601  C   ALA C  20      -6.234  -7.182 -11.848  1.00  1.00           C
ATOM    602  O   ALA C  20      -7.229  -7.780 -11.444  1.00  1.00           O
ATOM    603  N   ILE C  21      -5.096  -7.079 -11.137  1.00  1.00           N
ATOM    604  CA  ILE C  21      -5.063  -7.673  -9.846  1.00  1.00           C
ATOM    605  CB  ILE C  21      -4.480  -9.057  -9.838  1.00  1.00           C
ATOM    606  CG1 ILE C  21      -4.679  -9.748  -8.478  1.00  1.00           C
ATOM    607  CG2 ILE C  21      -2.998  -8.923 -10.200  1.00  1.00           C
ATOM    608  CD1 ILE C  21      -4.318 -11.233  -8.490  1.00  1.00           C
ATOM    609  C   ILE C  21      -4.204  -6.917  -8.931  1.00  1.00           C
ATOM    610  O   ILE C  21      -3.248  -6.253  -9.330  1.00  1.00           O
ATOM    611  N   ILE C  22      -4.570  -6.982  -7.648  1.00  1.00           N
ATOM    612  CA  ILE C  22      -3.638  -6.480  -6.715  1.00  1.00           C
ATOM    613  CB  ILE C  22      -3.961  -5.135  -6.121  1.00  1.00           C
ATOM    614  CG1 ILE C  22      -5.234  -5.176  -5.262  1.00  1.00           C
ATOM    615  CG2 ILE C  22      -4.019  -4.121  -7.277  1.00  1.00           C
ATOM    616  CD1 ILE C  22      -5.376  -3.964  -4.341  1.00  1.00           C
ATOM    617  C   ILE C  22      -3.587  -7.468  -5.609  1.00  1.00           C
ATOM    618  O   ILE C  22      -4.606  -7.831  -5.023  1.00  1.00           O
ATOM    619  N   GLY C  23      -2.385  -7.971  -5.313  1.00  1.00           N
ATOM    620  CA  GLY C  23      -2.302  -8.810  -4.169  1.00  1.00           C
ATOM    621  C   GLY C  23      -1.482  -7.980  -3.243  1.00  1.00           C
ATOM    622  O   GLY C  23      -0.388  -8.368  -2.834  1.00  1.00           O
ATOM    623  N   LEU C  24      -2.013  -6.791  -2.892  1.00  1.00           N
ATOM    624  CA  LEU C  24      -1.248  -5.909  -2.069  1.00  1.00           C
ATOM    625  CB  LEU C  24      -1.690  -4.430  -2.101  1.00  1.00           C
ATOM    626  CG  LEU C  24      -1.336  -3.721  -3.425  1.00  1.00           C
ATOM    627  CD1 LEU C  24      -1.776  -2.246  -3.426  1.00  1.00           C
ATOM    628  CD2 LEU C  24       0.156  -3.891  -3.752  1.00  1.00           C
ATOM    629  C   LEU C  24      -1.302  -6.388  -0.687  1.00  1.00           C
ATOM    630  O   LEU C  24      -2.357  -6.711  -0.141  1.00  1.00           O
ATOM    631  N   MET C  25      -0.106  -6.469  -0.100  1.00  1.00           N
ATOM    632  CA  MET C  25      -0.014  -6.875   1.248  1.00  1.00           C
ATOM    633  CB  MET C  25       0.619  -8.267   1.418  1.00  1.00           C
ATOM    634  CG  MET C  25      -0.336  -9.390   0.997  1.00  1.00           C
ATOM    635  SD  MET C  25       0.426 -11.033   0.828  1.00  1.00           S
ATOM    636  CE  MET C  25       0.971 -11.151   2.555  1.00  1.00           C
ATOM    637  C   MET C  25       0.821  -5.867   1.914  1.00  1.00           C
ATOM    638  O   MET C  25       1.787  -5.358   1.347  1.00  1.00           O
ATOM    639  N   VAL C  26       0.463  -5.535   3.156  1.00  1.00           N
ATOM    640  CA  VAL C  26       1.204  -4.463   3.704  1.00  1.00           C
ATOM    641  CB  VAL C  26       0.365  -3.216   3.820  1.00  1.00           C
ATOM    642  CG1 VAL C  26       1.194  -2.067   4.423  1.00  1.00           C
ATOM    643  CG2 VAL C  26      -0.241  -2.915   2.437  1.00  1.00           C
ATOM    644  C   VAL C  26       1.669  -4.842   5.068  1.00  1.00           C
ATOM    645  O   VAL C  26       1.125  -5.746   5.701  1.00  1.00           O
ATOM    646  N   GLY C  27       2.726  -4.154   5.537  1.00  1.00           N
ATOM    647  CA  GLY C  27       3.309  -4.455   6.803  1.00  1.00           C
ATOM    648  C   GLY C  27       3.120  -3.338   7.772  1.00  1.00           C
ATOM    649  O   GLY C  27       2.003  -3.005   8.166  1.00  1.00           O
ATOM    650  N   GLY C  28       4.253  -2.725   8.178  1.00  1.00           N
ATOM    651  CA  GLY C  28       4.233  -1.715   9.193  1.00  1.00           C
ATOM    652  C   GLY C  28       4.515  -2.393  10.492  1.00  1.00           C
ATOM    653  O   GLY C  28       4.097  -1.940  11.558  1.00  1.00           O
ATOM    654  N   VAL C  29       5.240  -3.522  10.420  1.00  1.00           N
ATOM    655  CA  VAL C  29       5.598  -4.240  11.604  1.00  1.00           C
ATOM    656  CB  VAL C  29       6.512  -5.398  11.336  1.00  1.00           C
ATOM    657  CG1 VAL C  29       6.929  -6.028  12.676  1.00  1.00           C
ATOM    658  CG2 VAL C  29       5.803  -6.368  10.375  1.00  1.00           C
ATOM    659  C   VAL C  29       6.339  -3.275  12.454  1.00  1.00           C
ATOM    660  O   VAL C  29       7.116  -2.466  11.950  1.00  1.00           O
ATOM    661  N   VAL C  30       6.105  -3.340  13.778  1.00  1.00           N
ATOM    662  CA  VAL C  30       6.708  -2.412  14.684  1.00  1.00           C
ATOM    663  CB  VAL C  30       8.196  -2.558  14.819  1.00  1.00           C
ATOM    664  CG1 VAL C  30       8.713  -1.494  15.807  1.00  1.00           C
ATOM    665  CG2 VAL C  30       8.500  -4.000  15.260  1.00  1.00           C
ATOM    666  C   VAL C  30       6.379  -1.020  14.154  1.00  1.00           C
ATOM    667  O   VAL C  30       5.161  -0.702  14.101  1.00  1.00           O
ATOM    668  OXT VAL C  30       7.321  -0.268  13.786  1.00  1.00           O
TER     669      VAL C  30 
ATOM    670  N   GLU D   1      14.819   6.476  18.961  1.00  1.00           N
ATOM    671  CA  GLU D   1      14.276   7.850  19.033  1.00  1.00           C
ATOM    672  CB  GLU D   1      15.414   8.871  18.871  1.00  1.00           C
ATOM    673  CG  GLU D   1      14.998  10.307  19.190  1.00  1.00           C
ATOM    674  CD  GLU D   1      14.810  10.396  20.696  1.00  1.00           C
ATOM    675  OE1 GLU D   1      14.173   9.470  21.266  1.00  1.00           O
ATOM    676  OE2 GLU D   1      15.310  11.382  21.300  1.00  1.00           O
ATOM    677  C   GLU D   1      13.294   8.052  17.938  1.00  1.00           C
ATOM    678  O   GLU D   1      12.236   7.425  17.917  1.00  1.00           O
ATOM    679  N   VAL D   2      13.624   8.947  16.992  1.00  1.00           N
ATOM    680  CA  VAL D   2      12.705   9.157  15.923  1.00  1.00           C
ATOM    681  CB  VAL D   2      12.967  10.412  15.140  1.00  1.00           C
ATOM    682  CG1 VAL D   2      14.343  10.305  14.469  1.00  1.00           C
ATOM    683  CG2 VAL D   2      11.811  10.618  14.149  1.00  1.00           C
ATOM    684  C   VAL D   2      12.814   7.977  15.012  1.00  1.00           C
ATOM    685  O   VAL D   2      13.904   7.597  14.590  1.00  1.00           O
ATOM    686  N   HIS D   3      11.663   7.350  14.704  1.00  1.00           N
ATOM    687  CA  HIS D   3      11.652   6.208  13.837  1.00  1.00           C
ATOM    688  ND1 HIS D   3      12.466   3.625  15.843  1.00  1.00           N
ATOM    689  CG  HIS D   3      11.398   4.483  15.713  1.00  1.00           C
ATOM    690  CB  HIS D   3      10.887   5.005  14.407  1.00  1.00           C
ATOM    691  NE2 HIS D   3      11.695   4.000  17.895  1.00  1.00           N
ATOM    692  CD2 HIS D   3      10.939   4.702  16.975  1.00  1.00           C
ATOM    693  CE1 HIS D   3      12.600   3.367  17.169  1.00  1.00           C
ATOM    694  C   HIS D   3      10.888   6.634  12.663  1.00  1.00           C
ATOM    695  O   HIS D   3       9.942   7.415  12.758  1.00  1.00           O
ATOM    696  N   HIS D   4      11.309   6.149  11.500  1.00  1.00           N
ATOM    697  CA  HIS D   4      10.552   6.502  10.366  1.00  1.00           C
ATOM    698  ND1 HIS D   4      10.131   9.777   9.590  1.00  1.00           N
ATOM    699  CG  HIS D   4      11.191   8.940   9.859  1.00  1.00           C
ATOM    700  CB  HIS D   4      11.238   7.507   9.421  1.00  1.00           C
ATOM    701  NE2 HIS D   4      11.633  10.993  10.686  1.00  1.00           N
ATOM    702  CD2 HIS D   4      12.101   9.700  10.530  1.00  1.00           C
ATOM    703  CE1 HIS D   4      10.447  10.991  10.105  1.00  1.00           C
ATOM    704  C   HIS D   4      10.407   5.288   9.578  1.00  1.00           C
ATOM    705  O   HIS D   4      11.091   4.280   9.748  1.00  1.00           O
ATOM    706  N   GLN D   5       9.450   5.411   8.684  1.00  1.00           N
ATOM    707  CA  GLN D   5       9.104   4.422   7.757  1.00  1.00           C
ATOM    708  CB  GLN D   5       7.733   3.833   8.018  1.00  1.00           C
ATOM    709  CG  GLN D   5       6.664   4.862   7.652  1.00  1.00           C
ATOM    710  CD  GLN D   5       6.769   6.182   8.438  1.00  1.00           C
ATOM    711  OE1 GLN D   5       7.108   6.193   9.615  1.00  1.00           O
ATOM    712  NE2 GLN D   5       6.516   7.331   7.758  1.00  1.00           N
ATOM    713  C   GLN D   5       8.828   5.282   6.574  1.00  1.00           C
ATOM    714  O   GLN D   5       8.903   6.505   6.681  1.00  1.00           O
ATOM    715  N   LYS D   6       8.513   4.689   5.421  1.00  1.00           N
ATOM    716  CA  LYS D   6       8.050   5.507   4.343  1.00  1.00           C
ATOM    717  CB  LYS D   6       9.017   6.646   3.950  1.00  1.00           C
ATOM    718  CG  LYS D   6       8.374   7.763   3.119  1.00  1.00           C
ATOM    719  CD  LYS D   6       7.872   7.313   1.745  1.00  1.00           C
ATOM    720  CE  LYS D   6       7.061   8.374   0.993  1.00  1.00           C
ATOM    721  NZ  LYS D   6       7.758   9.679   1.030  1.00  1.00           N
ATOM    722  C   LYS D   6       7.975   4.563   3.208  1.00  1.00           C
ATOM    723  O   LYS D   6       8.976   4.283   2.552  1.00  1.00           O
ATOM    724  N   LEU D   7       6.778   4.016   2.960  1.00  1.00           N
ATOM    725  CA  LEU D   7       6.719   3.101   1.875  1.00  1.00           C
ATOM    726  CB  LEU D   7       6.233   1.704   2.282  1.00  1.00           C
ATOM    727  CG  LEU D   7       7.147   1.043   3.329  1.00  1.00           C
ATOM    728  CD1 LEU D   7       6.688  -0.387   3.649  1.00  1.00           C
ATOM    729  CD2 LEU D   7       8.623   1.128   2.916  1.00  1.00           C
ATOM    730  C   LEU D   7       5.744   3.653   0.911  1.00  1.00           C
ATOM    731  O   LEU D   7       4.535   3.569   1.117  1.00  1.00           O
ATOM    732  N   VAL D   8       6.247   4.252  -0.177  1.00  1.00           N
ATOM    733  CA  VAL D   8       5.297   4.717  -1.125  1.00  1.00           C
ATOM    734  CB  VAL D   8       5.568   6.088  -1.689  1.00  1.00           C
ATOM    735  CG1 VAL D   8       6.899   6.088  -2.456  1.00  1.00           C
ATOM    736  CG2 VAL D   8       4.371   6.491  -2.568  1.00  1.00           C
ATOM    737  C   VAL D   8       5.332   3.733  -2.205  1.00  1.00           C
ATOM    738  O   VAL D   8       6.384   3.416  -2.757  1.00  1.00           O
ATOM    739  N   PHE D   9       4.167   3.176  -2.527  1.00  1.00           N
ATOM    740  CA  PHE D   9       4.321   2.183  -3.513  1.00  1.00           C
ATOM    741  CB  PHE D   9       4.079   0.765  -2.956  1.00  1.00           C
ATOM    742  CG  PHE D   9       4.555  -0.226  -3.954  1.00  1.00           C
ATOM    743  CD1 PHE D   9       5.897  -0.317  -4.234  1.00  1.00           C
ATOM    744  CD2 PHE D   9       3.676  -1.084  -4.576  1.00  1.00           C
ATOM    745  CE1 PHE D   9       6.349  -1.234  -5.151  1.00  1.00           C
ATOM    746  CE2 PHE D   9       4.126  -2.004  -5.492  1.00  1.00           C
ATOM    747  CZ  PHE D   9       5.467  -2.079  -5.782  1.00  1.00           C
ATOM    748  C   PHE D   9       3.381   2.466  -4.597  1.00  1.00           C
ATOM    749  O   PHE D   9       2.233   2.854  -4.387  1.00  1.00           O
ATOM    750  N   PHE D  10       3.897   2.293  -5.810  1.00  1.00           N
ATOM    751  CA  PHE D  10       3.100   2.511  -6.952  1.00  1.00           C
ATOM    752  CB  PHE D  10       3.773   3.477  -7.945  1.00  1.00           C
ATOM    753  CG  PHE D  10       2.836   3.838  -9.046  1.00  1.00           C
ATOM    754  CD1 PHE D  10       1.830   4.749  -8.823  1.00  1.00           C
ATOM    755  CD2 PHE D  10       2.972   3.292 -10.301  1.00  1.00           C
ATOM    756  CE1 PHE D  10       0.964   5.102  -9.830  1.00  1.00           C
ATOM    757  CE2 PHE D  10       2.108   3.643 -11.314  1.00  1.00           C
ATOM    758  CZ  PHE D  10       1.099   4.546 -11.078  1.00  1.00           C
ATOM    759  C   PHE D  10       3.021   1.162  -7.580  1.00  1.00           C
ATOM    760  O   PHE D  10       3.950   0.363  -7.474  1.00  1.00           O
ATOM    761  N   ALA D  11       1.892   0.869  -8.238  1.00  1.00           N
ATOM    762  CA  ALA D  11       1.667  -0.425  -8.803  1.00  1.00           C
ATOM    763  CB  ALA D  11       0.570  -1.220  -8.078  1.00  1.00           C
ATOM    764  C   ALA D  11       1.179  -0.166 -10.207  1.00  1.00           C
ATOM    765  O   ALA D  11       1.384   0.920 -10.749  1.00  1.00           O
ATOM    766  N   GLU D  12       0.537  -1.177 -10.835  1.00  1.00           N
ATOM    767  CA  GLU D  12       0.056  -1.152 -12.198  1.00  1.00           C
ATOM    768  CB  GLU D  12      -1.015  -2.232 -12.434  1.00  1.00           C
ATOM    769  CG  GLU D  12      -1.619  -2.286 -13.838  1.00  1.00           C
ATOM    770  CD  GLU D  12      -2.774  -3.284 -13.770  1.00  1.00           C
ATOM    771  OE1 GLU D  12      -2.675  -4.237 -12.949  1.00  1.00           O
ATOM    772  OE2 GLU D  12      -3.770  -3.105 -14.518  1.00  1.00           O
ATOM    773  C   GLU D  12      -0.577   0.180 -12.519  1.00  1.00           C
ATOM    774  O   GLU D  12      -1.474   0.645 -11.816  1.00  1.00           O
ATOM    775  N   ASP D  13      -0.090   0.830 -13.604  1.00  1.00           N
ATOM    776  CA  ASP D  13      -0.609   2.069 -14.136  1.00  1.00           C
ATOM    777  CB  ASP D  13       0.478   3.125 -14.391  1.00  1.00           C
ATOM    778  CG  ASP D  13      -0.215   4.435 -14.720  1.00  1.00           C
ATOM    779  OD1 ASP D  13      -1.469   4.427 -14.842  1.00  1.00           O
ATOM    780  OD2 ASP D  13       0.502   5.463 -14.856  1.00  1.00           O
ATOM    781  C   ASP D  13      -1.195   1.683 -15.465  1.00  1.00           C
ATOM    782  O   ASP D  13      -0.560   0.950 -16.223  1.00  1.00           O
ATOM    783  N   VAL D  14      -2.430   2.121 -15.799  1.00  1.00           N
ATOM    784  CA  VAL D  14      -2.956   1.599 -17.031  1.00  1.00           C
ATOM    785  CB  VAL D  14      -3.854   0.430 -16.758  1.00  1.00           C
ATOM    786  CG1 VAL D  14      -4.638   0.092 -18.024  1.00  1.00           C
ATOM    787  CG2 VAL D  14      -3.006  -0.731 -16.224  1.00  1.00           C
ATOM    788  C   VAL D  14      -3.783   2.579 -17.792  1.00  1.00           C
ATOM    789  O   VAL D  14      -4.850   2.990 -17.337  1.00  1.00           O
ATOM    790  N   GLY D  15      -3.299   2.994 -18.980  1.00  1.00           N
ATOM    791  CA  GLY D  15      -4.162   3.719 -19.862  1.00  1.00           C
ATOM    792  C   GLY D  15      -5.132   2.686 -20.365  1.00  1.00           C
ATOM    793  O   GLY D  15      -6.339   2.913 -20.432  1.00  1.00           O
ATOM    794  N   SER D  16      -4.586   1.508 -20.745  1.00  1.00           N
ATOM    795  CA  SER D  16      -5.339   0.367 -21.196  1.00  1.00           C
ATOM    796  CB  SER D  16      -5.540   0.318 -22.720  1.00  1.00           C
ATOM    797  OG  SER D  16      -6.286  -0.835 -23.071  1.00  1.00           O
ATOM    798  C   SER D  16      -4.498  -0.822 -20.804  1.00  1.00           C
ATOM    799  O   SER D  16      -3.296  -0.831 -21.067  1.00  1.00           O
ATOM    800  N   ASN D  17      -5.076  -1.851 -20.137  1.00  1.00           N
ATOM    801  CA  ASN D  17      -4.208  -2.920 -19.707  1.00  1.00           C
ATOM    802  CB  ASN D  17      -3.796  -2.804 -18.223  1.00  1.00           C
ATOM    803  CG  ASN D  17      -2.504  -3.591 -17.993  1.00  1.00           C
ATOM    804  OD1 ASN D  17      -2.276  -4.640 -18.590  1.00  1.00           O
ATOM    805  ND2 ASN D  17      -1.619  -3.069 -17.105  1.00  1.00           N
ATOM    806  C   ASN D  17      -4.858  -4.248 -19.903  1.00  1.00           C
ATOM    807  O   ASN D  17      -6.048  -4.424 -19.641  1.00  1.00           O
ATOM    808  N   LYS D  18      -4.068  -5.220 -20.404  1.00  1.00           N
ATOM    809  CA  LYS D  18      -4.540  -6.560 -20.530  1.00  1.00           C
ATOM    810  CB  LYS D  18      -4.650  -7.115 -21.962  1.00  1.00           C
ATOM    811  CG  LYS D  18      -5.782  -6.524 -22.805  1.00  1.00           C
ATOM    812  CD  LYS D  18      -5.693  -6.935 -24.277  1.00  1.00           C
ATOM    813  CE  LYS D  18      -6.892  -6.517 -25.133  1.00  1.00           C
ATOM    814  NZ  LYS D  18      -6.729  -7.047 -26.507  1.00  1.00           N
ATOM    815  C   LYS D  18      -3.565  -7.448 -19.816  1.00  1.00           C
ATOM    816  O   LYS D  18      -2.353  -7.320 -19.986  1.00  1.00           O
ATOM    817  N   GLY D  19      -4.075  -8.369 -18.974  1.00  1.00           N
ATOM    818  CA  GLY D  19      -3.223  -9.326 -18.327  1.00  1.00           C
ATOM    819  C   GLY D  19      -2.238  -8.651 -17.424  1.00  1.00           C
ATOM    820  O   GLY D  19      -1.034  -8.845 -17.580  1.00  1.00           O
ATOM    821  N   ALA D  20      -2.705  -7.834 -16.455  1.00  1.00           N
ATOM    822  CA  ALA D  20      -1.750  -7.191 -15.594  1.00  1.00           C
ATOM    823  CB  ALA D  20      -1.889  -5.660 -15.555  1.00  1.00           C
ATOM    824  C   ALA D  20      -1.900  -7.673 -14.208  1.00  1.00           C
ATOM    825  O   ALA D  20      -3.010  -7.842 -13.706  1.00  1.00           O
ATOM    826  N   ILE D  21      -0.758  -7.926 -13.548  1.00  1.00           N
ATOM    827  CA  ILE D  21      -0.932  -8.375 -12.216  1.00  1.00           C
ATOM    828  CB  ILE D  21      -0.915  -9.869 -12.065  1.00  1.00           C
ATOM    829  CG1 ILE D  21       0.464 -10.440 -12.437  1.00  1.00           C
ATOM    830  CG2 ILE D  21      -2.073 -10.442 -12.898  1.00  1.00           C
ATOM    831  CD1 ILE D  21       0.663 -11.880 -11.967  1.00  1.00           C
ATOM    832  C   ILE D  21       0.113  -7.865 -11.321  1.00  1.00           C
ATOM    833  O   ILE D  21       1.258  -7.648 -11.714  1.00  1.00           O
ATOM    834  N   ILE D  22      -0.293  -7.643 -10.062  1.00  1.00           N
ATOM    835  CA  ILE D  22       0.690  -7.290  -9.109  1.00  1.00           C
ATOM    836  CB  ILE D  22       0.610  -5.863  -8.631  1.00  1.00           C
ATOM    837  CG1 ILE D  22      -0.736  -5.581  -7.941  1.00  1.00           C
ATOM    838  CG2 ILE D  22       0.929  -4.938  -9.820  1.00  1.00           C
ATOM    839  CD1 ILE D  22      -0.758  -4.268  -7.159  1.00  1.00           C
ATOM    840  C   ILE D  22       0.543  -8.189  -7.918  1.00  1.00           C
ATOM    841  O   ILE D  22      -0.502  -8.230  -7.271  1.00  1.00           O
ATOM    842  N   GLY D  23       1.599  -8.967  -7.612  1.00  1.00           N
ATOM    843  CA  GLY D  23       1.623  -9.722  -6.394  1.00  1.00           C
ATOM    844  C   GLY D  23       2.628  -8.959  -5.642  1.00  1.00           C
ATOM    845  O   GLY D  23       3.789  -9.349  -5.522  1.00  1.00           O
ATOM    846  N   LEU D  24       2.173  -7.823  -5.107  1.00  1.00           N
ATOM    847  CA  LEU D  24       3.133  -6.940  -4.564  1.00  1.00           C
ATOM    848  CB  LEU D  24       2.944  -5.505  -5.086  1.00  1.00           C
ATOM    849  CG  LEU D  24       2.926  -5.446  -6.631  1.00  1.00           C
ATOM    850  CD1 LEU D  24       2.746  -4.012  -7.156  1.00  1.00           C
ATOM    851  CD2 LEU D  24       4.138  -6.163  -7.243  1.00  1.00           C
ATOM    852  C   LEU D  24       3.007  -6.930  -3.106  1.00  1.00           C
ATOM    853  O   LEU D  24       1.909  -6.919  -2.550  1.00  1.00           O
ATOM    854  N   MET D  25       4.163  -6.958  -2.442  1.00  1.00           N
ATOM    855  CA  MET D  25       4.064  -6.929  -1.038  1.00  1.00           C
ATOM    856  CB  MET D  25       4.310  -8.289  -0.361  1.00  1.00           C
ATOM    857  CG  MET D  25       5.680  -8.911  -0.639  1.00  1.00           C
ATOM    858  SD  MET D  25       5.900 -10.528   0.157  1.00  1.00           S
ATOM    859  CE  MET D  25       4.512 -11.273  -0.748  1.00  1.00           C
ATOM    860  C   MET D  25       5.036  -5.966  -0.529  1.00  1.00           C
ATOM    861  O   MET D  25       6.056  -5.691  -1.160  1.00  1.00           O
ATOM    862  N   VAL D  26       4.722  -5.401   0.639  1.00  1.00           N
ATOM    863  CA  VAL D  26       5.655  -4.441   1.076  1.00  1.00           C
ATOM    864  CB  VAL D  26       5.245  -3.036   0.733  1.00  1.00           C
ATOM    865  CG1 VAL D  26       6.311  -2.056   1.247  1.00  1.00           C
ATOM    866  CG2 VAL D  26       5.026  -2.963  -0.787  1.00  1.00           C
ATOM    867  C   VAL D  26       5.833  -4.529   2.538  1.00  1.00           C
ATOM    868  O   VAL D  26       4.933  -4.934   3.273  1.00  1.00           O
ATOM    869  N   GLY D  27       7.036  -4.152   2.999  1.00  1.00           N
ATOM    870  CA  GLY D  27       7.232  -4.204   4.403  1.00  1.00           C
ATOM    871  C   GLY D  27       8.194  -3.144   4.801  1.00  1.00           C
ATOM    872  O   GLY D  27       9.366  -3.168   4.424  1.00  1.00           O
ATOM    873  N   GLY D  28       7.694  -2.178   5.590  1.00  1.00           N
ATOM    874  CA  GLY D  28       8.544  -1.209   6.200  1.00  1.00           C
ATOM    875  C   GLY D  28       8.629  -1.791   7.559  1.00  1.00           C
ATOM    876  O   GLY D  28       7.651  -1.793   8.306  1.00  1.00           O
ATOM    877  N   VAL D  29       9.807  -2.316   7.919  1.00  1.00           N
ATOM    878  CA  VAL D  29       9.825  -3.039   9.145  1.00  1.00           C
ATOM    879  CB  VAL D  29      10.318  -4.452   8.992  1.00  1.00           C
ATOM    880  CG1 VAL D  29      11.814  -4.418   8.639  1.00  1.00           C
ATOM    881  CG2 VAL D  29       9.999  -5.236  10.274  1.00  1.00           C
ATOM    882  C   VAL D  29      10.710  -2.359  10.107  1.00  1.00           C
ATOM    883  O   VAL D  29      11.555  -1.541   9.749  1.00  1.00           O
ATOM    884  N   VAL D  30      10.498  -2.682  11.391  1.00  1.00           N
ATOM    885  CA  VAL D  30      11.315  -2.090  12.384  1.00  1.00           C
ATOM    886  CB  VAL D  30      10.952  -2.479  13.780  1.00  1.00           C
ATOM    887  CG1 VAL D  30      11.214  -3.985  13.932  1.00  1.00           C
ATOM    888  CG2 VAL D  30      11.761  -1.612  14.759  1.00  1.00           C
ATOM    889  C   VAL D  30      12.734  -2.586  12.149  1.00  1.00           C
ATOM    890  O   VAL D  30      12.910  -3.536  11.339  1.00  1.00           O
ATOM    891  OXT VAL D  30      13.663  -2.025  12.785  1.00  1.00           O
TER     892      VAL D  30 
ATOM    893  N   GLU E   1      18.550   7.192  17.084  1.00  1.00           N
ATOM    894  CA  GLU E   1      18.583   8.521  16.431  1.00  1.00           C
ATOM    895  CB  GLU E   1      19.948   8.764  15.761  1.00  1.00           C
ATOM    896  CG  GLU E   1      21.073   9.074  16.749  1.00  1.00           C
ATOM    897  CD  GLU E   1      20.914  10.525  17.185  1.00  1.00           C
ATOM    898  OE1 GLU E   1      20.046  11.226  16.597  1.00  1.00           O
ATOM    899  OE2 GLU E   1      21.655  10.953  18.109  1.00  1.00           O
ATOM    900  C   GLU E   1      17.540   8.638  15.382  1.00  1.00           C
ATOM    901  O   GLU E   1      16.435   8.118  15.525  1.00  1.00           O
ATOM    902  N   VAL E   2      17.871   9.351  14.292  1.00  1.00           N
ATOM    903  CA  VAL E   2      16.908   9.510  13.256  1.00  1.00           C
ATOM    904  CB  VAL E   2      17.104  10.754  12.443  1.00  1.00           C
ATOM    905  CG1 VAL E   2      16.094  10.741  11.286  1.00  1.00           C
ATOM    906  CG2 VAL E   2      16.965  11.972  13.370  1.00  1.00           C
ATOM    907  C   VAL E   2      17.044   8.344  12.333  1.00  1.00           C
ATOM    908  O   VAL E   2      18.130   8.056  11.835  1.00  1.00           O
ATOM    909  N   HIS E   3      15.928   7.628  12.103  1.00  1.00           N
ATOM    910  CA  HIS E   3      15.926   6.525  11.187  1.00  1.00           C
ATOM    911  ND1 HIS E   3      17.390   3.623  12.060  1.00  1.00           N
ATOM    912  CG  HIS E   3      16.428   4.444  12.604  1.00  1.00           C
ATOM    913  CB  HIS E   3      15.427   5.193  11.777  1.00  1.00           C
ATOM    914  NE2 HIS E   3      17.637   3.514  14.266  1.00  1.00           N
ATOM    915  CD2 HIS E   3      16.594   4.367  13.952  1.00  1.00           C
ATOM    916  CE1 HIS E   3      18.085   3.092  13.097  1.00  1.00           C
ATOM    917  C   HIS E   3      14.958   6.876  10.120  1.00  1.00           C
ATOM    918  O   HIS E   3      13.882   7.405  10.396  1.00  1.00           O
ATOM    919  N   HIS E   4      15.314   6.602   8.855  1.00  1.00           N
ATOM    920  CA  HIS E   4      14.380   6.970   7.844  1.00  1.00           C
ATOM    921  ND1 HIS E   4      13.539   8.794   5.037  1.00  1.00           N
ATOM    922  CG  HIS E   4      13.657   8.975   6.396  1.00  1.00           C
ATOM    923  CB  HIS E   4      14.722   8.350   7.247  1.00  1.00           C
ATOM    924  NE2 HIS E   4      11.913  10.188   5.635  1.00  1.00           N
ATOM    925  CD2 HIS E   4      12.655   9.829   6.745  1.00  1.00           C
ATOM    926  CE1 HIS E   4      12.480   9.542   4.633  1.00  1.00           C
ATOM    927  C   HIS E   4      14.463   5.962   6.758  1.00  1.00           C
ATOM    928  O   HIS E   4      15.535   5.708   6.211  1.00  1.00           O
ATOM    929  N   GLN E   5      13.319   5.349   6.422  1.00  1.00           N
ATOM    930  CA  GLN E   5      13.367   4.407   5.355  1.00  1.00           C
ATOM    931  CB  GLN E   5      12.813   3.017   5.711  1.00  1.00           C
ATOM    932  CG  GLN E   5      12.906   2.016   4.557  1.00  1.00           C
ATOM    933  CD  GLN E   5      14.352   1.552   4.430  1.00  1.00           C
ATOM    934  OE1 GLN E   5      15.135   1.639   5.374  1.00  1.00           O
ATOM    935  NE2 GLN E   5      14.712   1.034   3.225  1.00  1.00           N
ATOM    936  C   GLN E   5      12.495   4.962   4.277  1.00  1.00           C
ATOM    937  O   GLN E   5      11.344   5.314   4.529  1.00  1.00           O
ATOM    938  N   LYS E   6      13.028   5.076   3.045  1.00  1.00           N
ATOM    939  CA  LYS E   6      12.235   5.601   1.971  1.00  1.00           C
ATOM    940  CB  LYS E   6      12.809   6.879   1.339  1.00  1.00           C
ATOM    941  CG  LYS E   6      11.953   7.431   0.198  1.00  1.00           C
ATOM    942  CD  LYS E   6      12.322   8.860  -0.204  1.00  1.00           C
ATOM    943  CE  LYS E   6      11.447   9.431  -1.318  1.00  1.00           C
ATOM    944  NZ  LYS E   6      11.828  10.835  -1.583  1.00  1.00           N
ATOM    945  C   LYS E   6      12.181   4.563   0.910  1.00  1.00           C
ATOM    946  O   LYS E   6      13.188   3.953   0.557  1.00  1.00           O
ATOM    947  N   LEU E   7      10.967   4.319   0.397  1.00  1.00           N
ATOM    948  CA  LEU E   7      10.794   3.357  -0.643  1.00  1.00           C
ATOM    949  CB  LEU E   7       9.923   2.175  -0.204  1.00  1.00           C
ATOM    950  CG  LEU E   7       9.640   1.191  -1.344  1.00  1.00           C
ATOM    951  CD1 LEU E   7      10.947   0.548  -1.819  1.00  1.00           C
ATOM    952  CD2 LEU E   7       8.542   0.185  -0.958  1.00  1.00           C
ATOM    953  C   LEU E   7      10.032   4.041  -1.732  1.00  1.00           C
ATOM    954  O   LEU E   7       8.903   4.472  -1.512  1.00  1.00           O
ATOM    955  N   VAL E   8      10.623   4.181  -2.936  1.00  1.00           N
ATOM    956  CA  VAL E   8       9.883   4.763  -4.024  1.00  1.00           C
ATOM    957  CB  VAL E   8      10.498   6.025  -4.557  1.00  1.00           C
ATOM    958  CG1 VAL E   8       9.665   6.514  -5.753  1.00  1.00           C
ATOM    959  CG2 VAL E   8      10.589   7.040  -3.403  1.00  1.00           C
ATOM    960  C   VAL E   8       9.903   3.744  -5.103  1.00  1.00           C
ATOM    961  O   VAL E   8      10.967   3.315  -5.545  1.00  1.00           O
ATOM    962  N   PHE E   9       8.712   3.311  -5.550  1.00  1.00           N
ATOM    963  CA  PHE E   9       8.695   2.315  -6.570  1.00  1.00           C
ATOM    964  CB  PHE E   9       8.384   0.880  -6.110  1.00  1.00           C
ATOM    965  CG  PHE E   9       9.670   0.177  -5.876  1.00  1.00           C
ATOM    966  CD1 PHE E   9      10.372   0.317  -4.707  1.00  1.00           C
ATOM    967  CD2 PHE E   9      10.163  -0.645  -6.864  1.00  1.00           C
ATOM    968  CE1 PHE E   9      11.559  -0.358  -4.544  1.00  1.00           C
ATOM    969  CE2 PHE E   9      11.348  -1.318  -6.700  1.00  1.00           C
ATOM    970  CZ  PHE E   9      12.049  -1.175  -5.530  1.00  1.00           C
ATOM    971  C   PHE E   9       7.718   2.608  -7.619  1.00  1.00           C
ATOM    972  O   PHE E   9       6.746   3.344  -7.452  1.00  1.00           O
ATOM    973  N   PHE E  10       8.029   2.000  -8.765  1.00  1.00           N
ATOM    974  CA  PHE E  10       7.191   2.007  -9.895  1.00  1.00           C
ATOM    975  CB  PHE E  10       7.756   2.771 -11.105  1.00  1.00           C
ATOM    976  CG  PHE E  10       7.702   4.235 -10.828  1.00  1.00           C
ATOM    977  CD1 PHE E  10       8.748   4.885 -10.217  1.00  1.00           C
ATOM    978  CD2 PHE E  10       6.590   4.962 -11.186  1.00  1.00           C
ATOM    979  CE1 PHE E  10       8.686   6.237  -9.972  1.00  1.00           C
ATOM    980  CE2 PHE E  10       6.521   6.313 -10.943  1.00  1.00           C
ATOM    981  CZ  PHE E  10       7.572   6.955 -10.336  1.00  1.00           C
ATOM    982  C   PHE E  10       7.095   0.580 -10.279  1.00  1.00           C
ATOM    983  O   PHE E  10       7.847  -0.270  -9.805  1.00  1.00           O
ATOM    984  N   ALA E  11       6.124   0.288 -11.139  1.00  1.00           N
ATOM    985  CA  ALA E  11       5.901  -1.030 -11.619  1.00  1.00           C
ATOM    986  CB  ALA E  11       4.731  -1.753 -10.933  1.00  1.00           C
ATOM    987  C   ALA E  11       5.499  -0.765 -13.014  1.00  1.00           C
ATOM    988  O   ALA E  11       5.887   0.245 -13.599  1.00  1.00           O
ATOM    989  N   GLU E  12       4.723  -1.682 -13.594  1.00  1.00           N
ATOM    990  CA  GLU E  12       4.359  -1.515 -14.957  1.00  1.00           C
ATOM    991  CB  GLU E  12       3.398  -2.616 -15.438  1.00  1.00           C
ATOM    992  CG  GLU E  12       3.183  -2.631 -16.947  1.00  1.00           C
ATOM    993  CD  GLU E  12       2.215  -3.757 -17.285  1.00  1.00           C
ATOM    994  OE1 GLU E  12       1.796  -4.486 -16.345  1.00  1.00           O
ATOM    995  OE2 GLU E  12       1.879  -3.901 -18.491  1.00  1.00           O
ATOM    996  C   GLU E  12       3.680  -0.192 -15.168  1.00  1.00           C
ATOM    997  O   GLU E  12       2.727   0.147 -14.469  1.00  1.00           O
ATOM    998  N   ASP E  13       4.190   0.598 -16.146  1.00  1.00           N
ATOM    999  CA  ASP E  13       3.582   1.838 -16.556  1.00  1.00           C
ATOM   1000  CB  ASP E  13       4.509   3.061 -16.489  1.00  1.00           C
ATOM   1001  CG  ASP E  13       3.650   4.282 -16.794  1.00  1.00           C
ATOM   1002  OD1 ASP E  13       3.161   4.391 -17.950  1.00  1.00           O
ATOM   1003  OD2 ASP E  13       3.455   5.114 -15.868  1.00  1.00           O
ATOM   1004  C   ASP E  13       3.213   1.616 -17.990  1.00  1.00           C
ATOM   1005  O   ASP E  13       4.048   1.795 -18.874  1.00  1.00           O
ATOM   1006  N   VAL E  14       1.955   1.203 -18.270  1.00  1.00           N
ATOM   1007  CA  VAL E  14       1.662   0.882 -19.638  1.00  1.00           C
ATOM   1008  CB  VAL E  14       1.369  -0.574 -19.852  1.00  1.00           C
ATOM   1009  CG1 VAL E  14       2.646  -1.370 -19.549  1.00  1.00           C
ATOM   1010  CG2 VAL E  14       0.155  -0.972 -18.991  1.00  1.00           C
ATOM   1011  C   VAL E  14       0.512   1.653 -20.176  1.00  1.00           C
ATOM   1012  O   VAL E  14      -0.599   1.597 -19.652  1.00  1.00           O
ATOM   1013  N   GLY E  15       0.779   2.421 -21.252  1.00  1.00           N
ATOM   1014  CA  GLY E  15      -0.285   3.072 -21.946  1.00  1.00           C
ATOM   1015  C   GLY E  15      -1.065   1.964 -22.569  1.00  1.00           C
ATOM   1016  O   GLY E  15      -2.292   1.923 -22.516  1.00  1.00           O
ATOM   1017  N   SER E  16      -0.318   1.020 -23.176  1.00  1.00           N
ATOM   1018  CA  SER E  16      -0.859  -0.152 -23.798  1.00  1.00           C
ATOM   1019  CB  SER E  16      -0.086  -0.604 -25.049  1.00  1.00           C
ATOM   1020  OG  SER E  16      -0.169   0.389 -26.062  1.00  1.00           O
ATOM   1021  C   SER E  16      -0.732  -1.234 -22.788  1.00  1.00           C
ATOM   1022  O   SER E  16      -0.712  -0.968 -21.589  1.00  1.00           O
ATOM   1023  N   ASN E  17      -0.689  -2.494 -23.253  1.00  1.00           N
ATOM   1024  CA  ASN E  17      -0.575  -3.603 -22.355  1.00  1.00           C
ATOM   1025  CB  ASN E  17      -1.929  -3.975 -21.748  1.00  1.00           C
ATOM   1026  CG  ASN E  17      -2.880  -4.204 -22.921  1.00  1.00           C
ATOM   1027  OD1 ASN E  17      -3.577  -3.286 -23.349  1.00  1.00           O
ATOM   1028  ND2 ASN E  17      -2.899  -5.444 -23.480  1.00  1.00           N
ATOM   1029  C   ASN E  17      -0.140  -4.778 -23.144  1.00  1.00           C
ATOM   1030  O   ASN E  17       0.085  -4.705 -24.351  1.00  1.00           O
ATOM   1031  N   LYS E  18       0.006  -5.898 -22.429  1.00  1.00           N
ATOM   1032  CA  LYS E  18       0.342  -7.157 -23.001  1.00  1.00           C
ATOM   1033  CB  LYS E  18       1.721  -7.173 -23.689  1.00  1.00           C
ATOM   1034  CG  LYS E  18       2.887  -6.841 -22.754  1.00  1.00           C
ATOM   1035  CD  LYS E  18       4.267  -7.044 -23.385  1.00  1.00           C
ATOM   1036  CE  LYS E  18       4.705  -8.507 -23.470  1.00  1.00           C
ATOM   1037  NZ  LYS E  18       6.052  -8.593 -24.075  1.00  1.00           N
ATOM   1038  C   LYS E  18       0.385  -8.069 -21.821  1.00  1.00           C
ATOM   1039  O   LYS E  18       0.086  -7.640 -20.707  1.00  1.00           O
ATOM   1040  N   GLY E  19       0.724  -9.355 -22.017  1.00  1.00           N
ATOM   1041  CA  GLY E  19       0.785 -10.195 -20.857  1.00  1.00           C
ATOM   1042  C   GLY E  19       1.838  -9.616 -19.974  1.00  1.00           C
ATOM   1043  O   GLY E  19       3.012  -9.575 -20.336  1.00  1.00           O
ATOM   1044  N   ALA E  20       1.441  -9.159 -18.771  1.00  1.00           N
ATOM   1045  CA  ALA E  20       2.412  -8.561 -17.908  1.00  1.00           C
ATOM   1046  CB  ALA E  20       2.247  -7.040 -17.754  1.00  1.00           C
ATOM   1047  C   ALA E  20       2.243  -9.139 -16.559  1.00  1.00           C
ATOM   1048  O   ALA E  20       1.128  -9.403 -16.111  1.00  1.00           O
ATOM   1049  N   ILE E  21       3.375  -9.377 -15.884  1.00  1.00           N
ATOM   1050  CA  ILE E  21       3.300  -9.891 -14.560  1.00  1.00           C
ATOM   1051  CB  ILE E  21       3.633 -11.353 -14.461  1.00  1.00           C
ATOM   1052  CG1 ILE E  21       3.448 -11.851 -13.017  1.00  1.00           C
ATOM   1053  CG2 ILE E  21       5.058 -11.554 -15.002  1.00  1.00           C
ATOM   1054  CD1 ILE E  21       3.602 -13.364 -12.865  1.00  1.00           C
ATOM   1055  C   ILE E  21       4.310  -9.194 -13.741  1.00  1.00           C
ATOM   1056  O   ILE E  21       5.412  -8.900 -14.198  1.00  1.00           O
ATOM   1057  N   ILE E  22       3.935  -8.885 -12.495  1.00  1.00           N
ATOM   1058  CA  ILE E  22       4.912  -8.289 -11.660  1.00  1.00           C
ATOM   1059  CB  ILE E  22       4.714  -6.816 -11.454  1.00  1.00           C
ATOM   1060  CG1 ILE E  22       4.780  -6.063 -12.792  1.00  1.00           C
ATOM   1061  CG2 ILE E  22       5.745  -6.340 -10.416  1.00  1.00           C
ATOM   1062  CD1 ILE E  22       3.579  -6.335 -13.698  1.00  1.00           C
ATOM   1063  C   ILE E  22       4.779  -8.907 -10.324  1.00  1.00           C
ATOM   1064  O   ILE E  22       3.673  -9.139  -9.837  1.00  1.00           O
ATOM   1065  N   GLY E  23       5.925  -9.208  -9.702  1.00  1.00           N
ATOM   1066  CA  GLY E  23       5.880  -9.680  -8.364  1.00  1.00           C
ATOM   1067  C   GLY E  23       6.870  -8.825  -7.678  1.00  1.00           C
ATOM   1068  O   GLY E  23       8.077  -9.005  -7.830  1.00  1.00           O
ATOM   1069  N   LEU E  24       6.382  -7.849  -6.899  1.00  1.00           N
ATOM   1070  CA  LEU E  24       7.375  -7.002  -6.342  1.00  1.00           C
ATOM   1071  CB  LEU E  24       7.247  -5.531  -6.776  1.00  1.00           C
ATOM   1072  CG  LEU E  24       8.470  -4.678  -6.392  1.00  1.00           C
ATOM   1073  CD1 LEU E  24       9.733  -5.181  -7.110  1.00  1.00           C
ATOM   1074  CD2 LEU E  24       8.216  -3.182  -6.637  1.00  1.00           C
ATOM   1075  C   LEU E  24       7.278  -7.064  -4.873  1.00  1.00           C
ATOM   1076  O   LEU E  24       6.271  -6.689  -4.273  1.00  1.00           O
ATOM   1077  N   MET E  25       8.353  -7.566  -4.257  1.00  1.00           N
ATOM   1078  CA  MET E  25       8.365  -7.596  -2.840  1.00  1.00           C
ATOM   1079  CB  MET E  25       8.931  -8.894  -2.238  1.00  1.00           C
ATOM   1080  CG  MET E  25       8.104 -10.142  -2.544  1.00  1.00           C
ATOM   1081  SD  MET E  25       8.770 -11.672  -1.821  1.00  1.00           S
ATOM   1082  CE  MET E  25      10.228 -11.742  -2.900  1.00  1.00           C
ATOM   1083  C   MET E  25       9.311  -6.533  -2.458  1.00  1.00           C
ATOM   1084  O   MET E  25      10.444  -6.495  -2.932  1.00  1.00           O
ATOM   1085  N   VAL E  26       8.867  -5.623  -1.590  1.00  1.00           N
ATOM   1086  CA  VAL E  26       9.778  -4.590  -1.247  1.00  1.00           C
ATOM   1087  CB  VAL E  26       9.278  -3.224  -1.597  1.00  1.00           C
ATOM   1088  CG1 VAL E  26      10.267  -2.200  -1.021  1.00  1.00           C
ATOM   1089  CG2 VAL E  26       9.097  -3.132  -3.125  1.00  1.00           C
ATOM   1090  C   VAL E  26       9.960  -4.623   0.226  1.00  1.00           C
ATOM   1091  O   VAL E  26       9.051  -4.989   0.970  1.00  1.00           O
ATOM   1092  N   GLY E  27      11.169  -4.255   0.685  1.00  1.00           N
ATOM   1093  CA  GLY E  27      11.394  -4.246   2.092  1.00  1.00           C
ATOM   1094  C   GLY E  27      12.257  -3.076   2.417  1.00  1.00           C
ATOM   1095  O   GLY E  27      13.174  -2.736   1.671  1.00  1.00           O
ATOM   1096  N   GLY E  28      11.965  -2.430   3.562  1.00  1.00           N
ATOM   1097  CA  GLY E  28      12.769  -1.345   4.032  1.00  1.00           C
ATOM   1098  C   GLY E  28      12.950  -1.595   5.497  1.00  1.00           C
ATOM   1099  O   GLY E  28      12.195  -1.089   6.326  1.00  1.00           O
ATOM   1100  N   VAL E  29      13.972  -2.396   5.853  1.00  1.00           N
ATOM   1101  CA  VAL E  29      14.230  -2.687   7.231  1.00  1.00           C
ATOM   1102  CB  VAL E  29      14.925  -3.998   7.449  1.00  1.00           C
ATOM   1103  CG1 VAL E  29      16.287  -3.940   6.738  1.00  1.00           C
ATOM   1104  CG2 VAL E  29      15.024  -4.260   8.962  1.00  1.00           C
ATOM   1105  C   VAL E  29      15.139  -1.609   7.715  1.00  1.00           C
ATOM   1106  O   VAL E  29      15.879  -1.017   6.931  1.00  1.00           O
ATOM   1107  N   VAL E  30      15.086  -1.293   9.021  1.00  1.00           N
ATOM   1108  CA  VAL E  30      15.950  -0.257   9.495  1.00  1.00           C
ATOM   1109  CB  VAL E  30      15.773   0.050  10.950  1.00  1.00           C
ATOM   1110  CG1 VAL E  30      14.355   0.605  11.160  1.00  1.00           C
ATOM   1111  CG2 VAL E  30      16.069  -1.224  11.754  1.00  1.00           C
ATOM   1112  C   VAL E  30      17.388  -0.713   9.270  1.00  1.00           C
ATOM   1113  O   VAL E  30      18.308   0.139   9.397  1.00  1.00           O
ATOM   1114  OXT VAL E  30      17.584  -1.917   8.957  1.00  1.00           O
TER    1115      VAL E  30 
END
