# Supplementary material for: Integrative modeling of diverse protein-peptide systems using CABS-dock
Source: PLoS Comput Biol. 2023 Jul 5;19(7):e1011275. doi: 10.1371/journal.pcbi.1011275 (PMC10351741; doi:10.1371/journal.pcbi.1011275)
Supplement: S1 File — Files in pdb format containing atomic coordinates of the structures obtained in this study: the highest-scored amyloid models and 10 examples of the docked peptide for each enzyme-substrate complex. (ZIP) [file pcbi.1011275.s006.zip › protofilament_6ti5 _models/6ti5_best_top10pcae.pdb]

EXPDTA    THEORETICAL MODEL, MODELLER 10.4 2023/04/05 17:18:51
ATOM      1  N   GLU A   1     -19.596  11.607  -4.924  1.00  1.00           N
ATOM      2  CA  GLU A   1     -19.967  12.044  -6.287  1.00  1.00           C
ATOM      3  CB  GLU A   1     -20.116  13.572  -6.333  1.00  1.00           C
ATOM      4  CG  GLU A   1     -20.489  14.104  -7.718  1.00  1.00           C
ATOM      5  CD  GLU A   1     -21.934  13.715  -7.996  1.00  1.00           C
ATOM      6  OE1 GLU A   1     -22.652  13.384  -7.016  1.00  1.00           O
ATOM      7  OE2 GLU A   1     -22.338  13.741  -9.189  1.00  1.00           O
ATOM      8  C   GLU A   1     -18.903  11.643  -7.255  1.00  1.00           C
ATOM      9  O   GLU A   1     -19.135  10.840  -8.157  1.00  1.00           O
ATOM     10  N   VAL A   2     -17.686  12.187  -7.072  1.00  1.00           N
ATOM     11  CA  VAL A   2     -16.623  11.945  -7.996  1.00  1.00           C
ATOM     12  CB  VAL A   2     -15.365  12.675  -7.637  1.00  1.00           C
ATOM     13  CG1 VAL A   2     -14.266  12.258  -8.628  1.00  1.00           C
ATOM     14  CG2 VAL A   2     -15.663  14.185  -7.632  1.00  1.00           C
ATOM     15  C   VAL A   2     -16.289  10.481  -8.054  1.00  1.00           C
ATOM     16  O   VAL A   2     -16.241   9.903  -9.140  1.00  1.00           O
ATOM     17  N   HIS A   3     -16.070   9.835  -6.891  1.00  1.00           N
ATOM     18  CA  HIS A   3     -15.756   8.430  -6.862  1.00  1.00           C
ATOM     19  ND1 HIS A   3     -19.007   8.285  -5.956  1.00  1.00           N
ATOM     20  CG  HIS A   3     -17.976   7.393  -6.142  1.00  1.00           C
ATOM     21  CB  HIS A   3     -16.937   7.508  -7.220  1.00  1.00           C
ATOM     22  NE2 HIS A   3     -19.232   6.722  -4.390  1.00  1.00           N
ATOM     23  CD2 HIS A   3     -18.127   6.445  -5.177  1.00  1.00           C
ATOM     24  CE1 HIS A   3     -19.728   7.836  -4.896  1.00  1.00           C
ATOM     25  C   HIS A   3     -14.627   8.087  -7.795  1.00  1.00           C
ATOM     26  O   HIS A   3     -14.812   7.309  -8.730  1.00  1.00           O
ATOM     27  N   HIS A   4     -13.425   8.654  -7.574  1.00  1.00           N
ATOM     28  CA  HIS A   4     -12.305   8.347  -8.427  1.00  1.00           C
ATOM     29  ND1 HIS A   4     -10.644   9.342 -11.193  1.00  1.00           N
ATOM     30  CG  HIS A   4     -10.448   9.389  -9.831  1.00  1.00           C
ATOM     31  CB  HIS A   4     -11.542   9.619  -8.833  1.00  1.00           C
ATOM     32  NE2 HIS A   4      -8.467   9.039 -10.853  1.00  1.00           N
ATOM     33  CD2 HIS A   4      -9.114   9.200  -9.639  1.00  1.00           C
ATOM     34  CE1 HIS A   4      -9.426   9.131 -11.755  1.00  1.00           C
ATOM     35  C   HIS A   4     -11.353   7.456  -7.661  1.00  1.00           C
ATOM     36  O   HIS A   4     -10.750   7.890  -6.681  1.00  1.00           O
ATOM     37  N   GLN A   5     -11.215   6.174  -8.082  1.00  1.00           N
ATOM     38  CA  GLN A   5     -10.266   5.257  -7.489  1.00  1.00           C
ATOM     39  CB  GLN A   5     -10.838   3.855  -7.209  1.00  1.00           C
ATOM     40  CG  GLN A   5     -11.888   3.818  -6.092  1.00  1.00           C
ATOM     41  CD  GLN A   5     -13.170   4.440  -6.618  1.00  1.00           C
ATOM     42  OE1 GLN A   5     -13.482   4.332  -7.803  1.00  1.00           O
ATOM     43  NE2 GLN A   5     -13.933   5.114  -5.718  1.00  1.00           N
ATOM     44  C   GLN A   5      -9.169   5.119  -8.513  1.00  1.00           C
ATOM     45  O   GLN A   5      -9.389   4.580  -9.596  1.00  1.00           O
ATOM     46  N   LYS A   6      -7.956   5.626  -8.192  1.00  1.00           N
ATOM     47  CA  LYS A   6      -6.824   5.606  -9.087  1.00  1.00           C
ATOM     48  CB  LYS A   6      -6.126   6.982  -9.176  1.00  1.00           C
ATOM     49  CG  LYS A   6      -4.892   7.072 -10.088  1.00  1.00           C
ATOM     50  CD  LYS A   6      -3.667   6.301  -9.581  1.00  1.00           C
ATOM     51  CE  LYS A   6      -2.376   6.593 -10.346  1.00  1.00           C
ATOM     52  NZ  LYS A   6      -1.767   7.848  -9.845  1.00  1.00           N
ATOM     53  C   LYS A   6      -5.847   4.629  -8.551  1.00  1.00           C
ATOM     54  O   LYS A   6      -5.556   4.610  -7.356  1.00  1.00           O
ATOM     55  N   LEU A   7      -5.323   3.762  -9.433  1.00  1.00           N
ATOM     56  CA  LEU A   7      -4.382   2.826  -8.921  1.00  1.00           C
ATOM     57  CB  LEU A   7      -5.002   1.473  -8.537  1.00  1.00           C
ATOM     58  CG  LEU A   7      -6.113   1.554  -7.471  1.00  1.00           C
ATOM     59  CD1 LEU A   7      -7.400   2.189  -8.027  1.00  1.00           C
ATOM     60  CD2 LEU A   7      -6.356   0.182  -6.832  1.00  1.00           C
ATOM     61  C   LEU A   7      -3.369   2.523  -9.959  1.00  1.00           C
ATOM     62  O   LEU A   7      -3.611   2.667 -11.155  1.00  1.00           O
ATOM     63  N   VAL A   8      -2.175   2.113  -9.496  1.00  1.00           N
ATOM     64  CA  VAL A   8      -1.161   1.697 -10.408  1.00  1.00           C
ATOM     65  CB  VAL A   8      -0.093   2.724 -10.650  1.00  1.00           C
ATOM     66  CG1 VAL A   8       0.952   2.102 -11.585  1.00  1.00           C
ATOM     67  CG2 VAL A   8      -0.741   3.998 -11.218  1.00  1.00           C
ATOM     68  C   VAL A   8      -0.506   0.494  -9.794  1.00  1.00           C
ATOM     69  O   VAL A   8      -0.312   0.451  -8.581  1.00  1.00           O
ATOM     70  N   PHE A   9      -0.163  -0.535 -10.605  1.00  1.00           N
ATOM     71  CA  PHE A   9       0.467  -1.689 -10.020  1.00  1.00           C
ATOM     72  CB  PHE A   9      -0.475  -2.890  -9.807  1.00  1.00           C
ATOM     73  CG  PHE A   9      -0.976  -3.352 -11.132  1.00  1.00           C
ATOM     74  CD1 PHE A   9      -0.242  -4.229 -11.898  1.00  1.00           C
ATOM     75  CD2 PHE A   9      -2.188  -2.907 -11.603  1.00  1.00           C
ATOM     76  CE1 PHE A   9      -0.711  -4.653 -13.119  1.00  1.00           C
ATOM     77  CE2 PHE A   9      -2.662  -3.328 -12.823  1.00  1.00           C
ATOM     78  CZ  PHE A   9      -1.923  -4.201 -13.584  1.00  1.00           C
ATOM     79  C   PHE A   9       1.581  -2.140 -10.881  1.00  1.00           C
ATOM     80  O   PHE A   9       1.493  -2.111 -12.107  1.00  1.00           O
ATOM     81  N   PHE A  10       2.690  -2.551 -10.243  1.00  1.00           N
ATOM     82  CA  PHE A  10       3.751  -3.066 -11.039  1.00  1.00           C
ATOM     83  CB  PHE A  10       4.950  -2.113 -11.209  1.00  1.00           C
ATOM     84  CG  PHE A  10       4.542  -0.886 -11.953  1.00  1.00           C
ATOM     85  CD1 PHE A  10       4.561  -0.859 -13.331  1.00  1.00           C
ATOM     86  CD2 PHE A  10       4.143   0.240 -11.272  1.00  1.00           C
ATOM     87  CE1 PHE A  10       4.191   0.274 -14.019  1.00  1.00           C
ATOM     88  CE2 PHE A  10       3.776   1.374 -11.956  1.00  1.00           C
ATOM     89  CZ  PHE A  10       3.797   1.393 -13.329  1.00  1.00           C
ATOM     90  C   PHE A  10       4.311  -4.265 -10.354  1.00  1.00           C
ATOM     91  O   PHE A  10       4.723  -4.193  -9.198  1.00  1.00           O
ATOM     92  N   ALA A  11       4.317  -5.414 -11.054  1.00  1.00           N
ATOM     93  CA  ALA A  11       5.036  -6.549 -10.560  1.00  1.00           C
ATOM     94  CB  ALA A  11       4.254  -7.873 -10.624  1.00  1.00           C
ATOM     95  C   ALA A  11       6.136  -6.626 -11.569  1.00  1.00           C
ATOM     96  O   ALA A  11       5.882  -6.912 -12.738  1.00  1.00           O
ATOM     97  N   GLU A  12       7.392  -6.360 -11.163  1.00  1.00           N
ATOM     98  CA  GLU A  12       8.412  -6.314 -12.171  1.00  1.00           C
ATOM     99  CB  GLU A  12       9.124  -4.961 -12.273  1.00  1.00           C
ATOM    100  CG  GLU A  12       8.266  -3.898 -12.954  1.00  1.00           C
ATOM    101  CD  GLU A  12       8.189  -4.277 -14.424  1.00  1.00           C
ATOM    102  OE1 GLU A  12       7.784  -5.435 -14.711  1.00  1.00           O
ATOM    103  OE2 GLU A  12       8.542  -3.422 -15.279  1.00  1.00           O
ATOM    104  C   GLU A  12       9.451  -7.326 -11.879  1.00  1.00           C
ATOM    105  O   GLU A  12       9.814  -7.541 -10.724  1.00  1.00           O
ATOM    106  N   ASP A  13       9.942  -7.983 -12.945  1.00  1.00           N
ATOM    107  CA  ASP A  13      10.982  -8.950 -12.797  1.00  1.00           C
ATOM    108  CB  ASP A  13      10.580 -10.374 -13.218  1.00  1.00           C
ATOM    109  CG  ASP A  13       9.614 -10.927 -12.182  1.00  1.00           C
ATOM    110  OD1 ASP A  13       8.556 -10.285 -11.953  1.00  1.00           O
ATOM    111  OD2 ASP A  13       9.916 -12.013 -11.618  1.00  1.00           O
ATOM    112  C   ASP A  13      12.095  -8.561 -13.706  1.00  1.00           C
ATOM    113  O   ASP A  13      11.893  -8.382 -14.906  1.00  1.00           O
ATOM    114  N   VAL A  14      13.312  -8.403 -13.154  1.00  1.00           N
ATOM    115  CA  VAL A  14      14.390  -8.042 -14.017  1.00  1.00           C
ATOM    116  CB  VAL A  14      15.691  -7.824 -13.305  1.00  1.00           C
ATOM    117  CG1 VAL A  14      16.790  -7.594 -14.358  1.00  1.00           C
ATOM    118  CG2 VAL A  14      15.528  -6.664 -12.318  1.00  1.00           C
ATOM    119  C   VAL A  14      14.627  -9.140 -14.986  1.00  1.00           C
ATOM    120  O   VAL A  14      14.589  -8.946 -16.199  1.00  1.00           O
ATOM    121  N   GLY A  15      14.854 -10.341 -14.446  1.00  1.00           N
ATOM    122  CA  GLY A  15      15.097 -11.500 -15.239  1.00  1.00           C
ATOM    123  C   GLY A  15      15.179 -12.574 -14.240  1.00  1.00           C
ATOM    124  O   GLY A  15      16.111 -12.618 -13.438  1.00  1.00           O
ATOM    125  N   SER A  16      14.203 -13.488 -14.246  1.00  1.00           N
ATOM    126  CA  SER A  16      14.342 -14.372 -13.152  1.00  1.00           C
ATOM    127  CB  SER A  16      14.140 -13.647 -11.818  1.00  1.00           C
ATOM    128  OG  SER A  16      12.804 -13.176 -11.707  1.00  1.00           O
ATOM    129  C   SER A  16      13.326 -15.446 -13.208  1.00  1.00           C
ATOM    130  O   SER A  16      12.462 -15.491 -14.084  1.00  1.00           O
ATOM    131  N   ASN A  17      13.453 -16.370 -12.242  1.00  1.00           N
ATOM    132  CA  ASN A  17      12.481 -17.392 -12.095  1.00  1.00           C
ATOM    133  CB  ASN A  17      12.938 -18.527 -11.170  1.00  1.00           C
ATOM    134  CG  ASN A  17      14.070 -19.231 -11.902  1.00  1.00           C
ATOM    135  OD1 ASN A  17      14.121 -19.225 -13.131  1.00  1.00           O
ATOM    136  ND2 ASN A  17      15.007 -19.846 -11.132  1.00  1.00           N
ATOM    137  C   ASN A  17      11.329 -16.682 -11.492  1.00  1.00           C
ATOM    138  O   ASN A  17      11.519 -15.702 -10.771  1.00  1.00           O
ATOM    139  N   LYS A  18      10.090 -17.117 -11.772  1.00  1.00           N
ATOM    140  CA  LYS A  18       9.076 -16.246 -11.278  1.00  1.00           C
ATOM    141  CB  LYS A  18       8.443 -15.377 -12.376  1.00  1.00           C
ATOM    142  CG  LYS A  18       7.522 -16.167 -13.311  1.00  1.00           C
ATOM    143  CD  LYS A  18       8.203 -17.348 -14.009  1.00  1.00           C
ATOM    144  CE  LYS A  18       9.155 -16.941 -15.136  1.00  1.00           C
ATOM    145  NZ  LYS A  18       9.814 -18.145 -15.691  1.00  1.00           N
ATOM    146  C   LYS A  18       7.950 -16.980 -10.658  1.00  1.00           C
ATOM    147  O   LYS A  18       7.846 -18.205 -10.690  1.00  1.00           O
ATOM    148  N   GLY A  19       7.087 -16.157 -10.041  1.00  1.00           N
ATOM    149  CA  GLY A  19       5.855 -16.515  -9.429  1.00  1.00           C
ATOM    150  C   GLY A  19       5.327 -15.212  -8.924  1.00  1.00           C
ATOM    151  O   GLY A  19       5.349 -14.944  -7.723  1.00  1.00           O
ATOM    152  N   ALA A  20       4.831 -14.361  -9.846  1.00  1.00           N
ATOM    153  CA  ALA A  20       4.351 -13.074  -9.437  1.00  1.00           C
ATOM    154  CB  ALA A  20       4.625 -11.953 -10.454  1.00  1.00           C
ATOM    155  C   ALA A  20       2.885 -13.196  -9.281  1.00  1.00           C
ATOM    156  O   ALA A  20       2.175 -13.563 -10.217  1.00  1.00           O
ATOM    157  N   ILE A  21       2.384 -12.906  -8.071  1.00  1.00           N
ATOM    158  CA  ILE A  21       0.974 -13.015  -7.960  1.00  1.00           C
ATOM    159  CB  ILE A  21       0.477 -14.048  -6.992  1.00  1.00           C
ATOM    160  CG1 ILE A  21       0.882 -13.725  -5.552  1.00  1.00           C
ATOM    161  CG2 ILE A  21       0.959 -15.424  -7.487  1.00  1.00           C
ATOM    162  CD1 ILE A  21       0.095 -14.563  -4.549  1.00  1.00           C
ATOM    163  C   ILE A  21       0.434 -11.694  -7.596  1.00  1.00           C
ATOM    164  O   ILE A  21       0.923 -11.031  -6.684  1.00  1.00           O
ATOM    165  N   ILE A  22      -0.588 -11.266  -8.349  1.00  1.00           N
ATOM    166  CA  ILE A  22      -1.126  -9.981  -8.086  1.00  1.00           C
ATOM    167  CB  ILE A  22      -0.925  -9.020  -9.222  1.00  1.00           C
ATOM    168  CG1 ILE A  22       0.568  -8.863  -9.560  1.00  1.00           C
ATOM    169  CG2 ILE A  22      -1.630  -7.703  -8.858  1.00  1.00           C
ATOM    170  CD1 ILE A  22       1.416  -8.297  -8.425  1.00  1.00           C
ATOM    171  C   ILE A  22      -2.589 -10.124  -7.922  1.00  1.00           C
ATOM    172  O   ILE A  22      -3.240 -10.900  -8.620  1.00  1.00           O
ATOM    173  N   GLY A  23      -3.140  -9.373  -6.961  1.00  1.00           N
ATOM    174  CA  GLY A  23      -4.552  -9.383  -6.794  1.00  1.00           C
ATOM    175  C   GLY A  23      -4.912  -8.001  -6.376  1.00  1.00           C
ATOM    176  O   GLY A  23      -4.354  -7.464  -5.423  1.00  1.00           O
ATOM    177  N   LEU A  24      -5.867  -7.380  -7.087  1.00  1.00           N
ATOM    178  CA  LEU A  24      -6.211  -6.043  -6.725  1.00  1.00           C
ATOM    179  CB  LEU A  24      -5.705  -5.005  -7.742  1.00  1.00           C
ATOM    180  CG  LEU A  24      -4.183  -5.053  -7.980  1.00  1.00           C
ATOM    181  CD1 LEU A  24      -3.731  -3.983  -8.989  1.00  1.00           C
ATOM    182  CD2 LEU A  24      -3.405  -5.000  -6.657  1.00  1.00           C
ATOM    183  C   LEU A  24      -7.705  -5.952  -6.747  1.00  1.00           C
ATOM    184  O   LEU A  24      -8.337  -6.321  -7.735  1.00  1.00           O
ATOM    185  N   MET A  25      -8.319  -5.468  -5.647  1.00  1.00           N
ATOM    186  CA  MET A  25      -9.746  -5.308  -5.648  1.00  1.00           C
ATOM    187  CB  MET A  25     -10.440  -6.012  -4.470  1.00  1.00           C
ATOM    188  CG  MET A  25     -11.967  -5.970  -4.553  1.00  1.00           C
ATOM    189  SD  MET A  25     -12.816  -6.987  -3.311  1.00  1.00           S
ATOM    190  CE  MET A  25     -12.289  -5.982  -1.896  1.00  1.00           C
ATOM    191  C   MET A  25      -9.996  -3.831  -5.538  1.00  1.00           C
ATOM    192  O   MET A  25      -9.947  -3.260  -4.452  1.00  1.00           O
ATOM    193  N   VAL A  26     -10.252  -3.171  -6.687  1.00  1.00           N
ATOM    194  CA  VAL A  26     -10.406  -1.742  -6.729  1.00  1.00           C
ATOM    195  CB  VAL A  26     -10.381  -1.192  -8.125  1.00  1.00           C
ATOM    196  CG1 VAL A  26      -8.992  -1.458  -8.730  1.00  1.00           C
ATOM    197  CG2 VAL A  26     -11.539  -1.814  -8.922  1.00  1.00           C
ATOM    198  C   VAL A  26     -11.659  -1.243  -6.061  1.00  1.00           C
ATOM    199  O   VAL A  26     -11.587  -0.342  -5.230  1.00  1.00           O
ATOM    200  N   GLY A  27     -12.842  -1.813  -6.377  1.00  1.00           N
ATOM    201  CA  GLY A  27     -14.060  -1.298  -5.793  1.00  1.00           C
ATOM    202  C   GLY A  27     -14.474  -0.049  -6.529  1.00  1.00           C
ATOM    203  O   GLY A  27     -14.408   0.000  -7.755  1.00  1.00           O
ATOM    204  N   GLY A  28     -14.917   1.000  -5.793  1.00  1.00           N
ATOM    205  CA  GLY A  28     -15.321   2.228  -6.433  1.00  1.00           C
ATOM    206  C   GLY A  28     -16.790   2.298  -6.634  1.00  1.00           C
ATOM    207  O   GLY A  28     -17.249   2.998  -7.535  1.00  1.00           O
ATOM    208  N   VAL A  29     -17.594   1.595  -5.817  1.00  1.00           N
ATOM    209  CA  VAL A  29     -18.972   1.743  -6.157  1.00  1.00           C
ATOM    210  CB  VAL A  29     -19.455   0.704  -7.128  1.00  1.00           C
ATOM    211  CG1 VAL A  29     -18.643   0.815  -8.430  1.00  1.00           C
ATOM    212  CG2 VAL A  29     -19.370  -0.675  -6.455  1.00  1.00           C
ATOM    213  C   VAL A  29     -19.869   1.669  -4.969  1.00  1.00           C
ATOM    214  O   VAL A  29     -19.441   1.449  -3.838  1.00  1.00           O
ATOM    215  N   VAL A  30     -21.172   1.898  -5.248  1.00  1.00           N
ATOM    216  CA  VAL A  30     -22.225   1.852  -4.278  1.00  1.00           C
ATOM    217  CB  VAL A  30     -23.507   2.461  -4.764  1.00  1.00           C
ATOM    218  CG1 VAL A  30     -24.557   2.319  -3.649  1.00  1.00           C
ATOM    219  CG2 VAL A  30     -23.237   3.912  -5.200  1.00  1.00           C
ATOM    220  C   VAL A  30     -22.499   0.386  -3.973  1.00  1.00           C
ATOM    221  O   VAL A  30     -22.327  -0.011  -2.789  1.00  1.00           O
ATOM    222  OXT VAL A  30     -22.886  -0.356  -4.915  1.00  1.00           O
TER     223      VAL A  30 
ATOM    224  N   GLU B   1     -17.738  13.727  -0.902  1.00  1.00           N
ATOM    225  CA  GLU B   1     -18.008  14.063  -2.314  1.00  1.00           C
ATOM    226  CB  GLU B   1     -18.221  15.580  -2.479  1.00  1.00           C
ATOM    227  CG  GLU B   1     -19.542  16.089  -1.892  1.00  1.00           C
ATOM    228  CD  GLU B   1     -20.683  15.503  -2.715  1.00  1.00           C
ATOM    229  OE1 GLU B   1     -20.390  14.658  -3.603  1.00  1.00           O
ATOM    230  OE2 GLU B   1     -21.858  15.885  -2.467  1.00  1.00           O
ATOM    231  C   GLU B   1     -16.877  13.628  -3.197  1.00  1.00           C
ATOM    232  O   GLU B   1     -17.048  12.764  -4.053  1.00  1.00           O
ATOM    233  N   VAL B   2     -15.680  14.209  -2.990  1.00  1.00           N
ATOM    234  CA  VAL B   2     -14.549  13.978  -3.847  1.00  1.00           C
ATOM    235  CB  VAL B   2     -13.366  14.806  -3.434  1.00  1.00           C
ATOM    236  CG1 VAL B   2     -12.193  14.491  -4.371  1.00  1.00           C
ATOM    237  CG2 VAL B   2     -13.770  16.290  -3.425  1.00  1.00           C
ATOM    238  C   VAL B   2     -14.098  12.521  -3.861  1.00  1.00           C
ATOM    239  O   VAL B   2     -14.048  11.909  -4.927  1.00  1.00           O
ATOM    240  N   HIS B   3     -13.784  11.912  -2.689  1.00  1.00           N
ATOM    241  CA  HIS B   3     -13.393  10.515  -2.552  1.00  1.00           C
ATOM    242  ND1 HIS B   3     -16.494  10.885  -1.954  1.00  1.00           N
ATOM    243  CG  HIS B   3     -15.760   9.723  -2.038  1.00  1.00           C
ATOM    244  CB  HIS B   3     -14.546   9.558  -2.905  1.00  1.00           C
ATOM    245  NE2 HIS B   3     -17.484   9.412  -0.614  1.00  1.00           N
ATOM    246  CD2 HIS B   3     -16.380   8.834  -1.214  1.00  1.00           C
ATOM    247  CE1 HIS B   3     -17.512  10.644  -1.090  1.00  1.00           C
ATOM    248  C   HIS B   3     -12.194  10.072  -3.385  1.00  1.00           C
ATOM    249  O   HIS B   3     -12.319   9.120  -4.156  1.00  1.00           O
ATOM    250  N   HIS B   4     -11.004  10.720  -3.281  1.00  1.00           N
ATOM    251  CA  HIS B   4      -9.821  10.227  -3.974  1.00  1.00           C
ATOM    252  ND1 HIS B   4     -10.094  12.955  -5.561  1.00  1.00           N
ATOM    253  CG  HIS B   4      -8.967  12.185  -5.387  1.00  1.00           C
ATOM    254  CB  HIS B   4      -8.726  11.288  -4.213  1.00  1.00           C
ATOM    255  NE2 HIS B   4      -8.797  13.333  -7.325  1.00  1.00           N
ATOM    256  CD2 HIS B   4      -8.183  12.431  -6.474  1.00  1.00           C
ATOM    257  CE1 HIS B   4      -9.942  13.619  -6.733  1.00  1.00           C
ATOM    258  C   HIS B   4      -9.164   9.162  -3.123  1.00  1.00           C
ATOM    259  O   HIS B   4      -9.135   9.267  -1.898  1.00  1.00           O
ATOM    260  N   GLN B   5      -8.638   8.095  -3.772  1.00  1.00           N
ATOM    261  CA  GLN B   5      -7.874   7.037  -3.145  1.00  1.00           C
ATOM    262  CB  GLN B   5      -8.648   5.714  -3.098  1.00  1.00           C
ATOM    263  CG  GLN B   5      -7.916   4.545  -2.448  1.00  1.00           C
ATOM    264  CD  GLN B   5      -8.840   3.354  -2.655  1.00  1.00           C
ATOM    265  OE1 GLN B   5      -9.644   3.341  -3.587  1.00  1.00           O
ATOM    266  NE2 GLN B   5      -8.735   2.333  -1.763  1.00  1.00           N
ATOM    267  C   GLN B   5      -6.714   6.838  -4.080  1.00  1.00           C
ATOM    268  O   GLN B   5      -6.828   6.090  -5.048  1.00  1.00           O
ATOM    269  N   LYS B   6      -5.562   7.505  -3.839  1.00  1.00           N
ATOM    270  CA  LYS B   6      -4.463   7.305  -4.750  1.00  1.00           C
ATOM    271  CB  LYS B   6      -3.573   8.538  -4.969  1.00  1.00           C
ATOM    272  CG  LYS B   6      -4.303   9.620  -5.768  1.00  1.00           C
ATOM    273  CD  LYS B   6      -3.511  10.908  -5.993  1.00  1.00           C
ATOM    274  CE  LYS B   6      -4.272  11.939  -6.834  1.00  1.00           C
ATOM    275  NZ  LYS B   6      -4.742  11.329  -8.102  1.00  1.00           N
ATOM    276  C   LYS B   6      -3.650   6.189  -4.234  1.00  1.00           C
ATOM    277  O   LYS B   6      -3.295   6.135  -3.060  1.00  1.00           O
ATOM    278  N   LEU B   7      -3.360   5.237  -5.132  1.00  1.00           N
ATOM    279  CA  LEU B   7      -2.614   4.105  -4.716  1.00  1.00           C
ATOM    280  CB  LEU B   7      -3.503   2.845  -4.699  1.00  1.00           C
ATOM    281  CG  LEU B   7      -2.881   1.503  -4.258  1.00  1.00           C
ATOM    282  CD1 LEU B   7      -3.979   0.431  -4.195  1.00  1.00           C
ATOM    283  CD2 LEU B   7      -1.708   1.047  -5.146  1.00  1.00           C
ATOM    284  C   LEU B   7      -1.533   3.925  -5.704  1.00  1.00           C
ATOM    285  O   LEU B   7      -1.760   3.938  -6.911  1.00  1.00           O
ATOM    286  N   VAL B   8      -0.307   3.779  -5.192  1.00  1.00           N
ATOM    287  CA  VAL B   8       0.776   3.522  -6.069  1.00  1.00           C
ATOM    288  CB  VAL B   8       1.836   4.590  -6.060  1.00  1.00           C
ATOM    289  CG1 VAL B   8       1.218   5.894  -6.592  1.00  1.00           C
ATOM    290  CG2 VAL B   8       2.412   4.721  -4.640  1.00  1.00           C
ATOM    291  C   VAL B   8       1.402   2.255  -5.570  1.00  1.00           C
ATOM    292  O   VAL B   8       1.614   2.100  -4.369  1.00  1.00           O
ATOM    293  N   PHE B   9       1.700   1.290  -6.467  1.00  1.00           N
ATOM    294  CA  PHE B   9       2.260   0.077  -5.938  1.00  1.00           C
ATOM    295  CB  PHE B   9       1.284  -1.112  -5.945  1.00  1.00           C
ATOM    296  CG  PHE B   9       2.011  -2.244  -5.311  1.00  1.00           C
ATOM    297  CD1 PHE B   9       2.206  -2.255  -3.950  1.00  1.00           C
ATOM    298  CD2 PHE B   9       2.485  -3.288  -6.070  1.00  1.00           C
ATOM    299  CE1 PHE B   9       2.874  -3.292  -3.350  1.00  1.00           C
ATOM    300  CE2 PHE B   9       3.154  -4.331  -5.476  1.00  1.00           C
ATOM    301  CZ  PHE B   9       3.352  -4.327  -4.115  1.00  1.00           C
ATOM    302  C   PHE B   9       3.449  -0.311  -6.725  1.00  1.00           C
ATOM    303  O   PHE B   9       3.491  -0.160  -7.945  1.00  1.00           O
ATOM    304  N   PHE B  10       4.476  -0.801  -6.016  1.00  1.00           N
ATOM    305  CA  PHE B  10       5.609  -1.262  -6.738  1.00  1.00           C
ATOM    306  CB  PHE B  10       6.813  -0.301  -6.712  1.00  1.00           C
ATOM    307  CG  PHE B  10       6.436   1.005  -7.322  1.00  1.00           C
ATOM    308  CD1 PHE B  10       5.915   2.008  -6.540  1.00  1.00           C
ATOM    309  CD2 PHE B  10       6.607   1.234  -8.667  1.00  1.00           C
ATOM    310  CE1 PHE B  10       5.567   3.220  -7.088  1.00  1.00           C
ATOM    311  CE2 PHE B  10       6.260   2.442  -9.222  1.00  1.00           C
ATOM    312  CZ  PHE B  10       5.739   3.439  -8.433  1.00  1.00           C
ATOM    313  C   PHE B  10       6.106  -2.488  -6.051  1.00  1.00           C
ATOM    314  O   PHE B  10       6.401  -2.456  -4.858  1.00  1.00           O
ATOM    315  N   ALA B  11       6.189  -3.614  -6.780  1.00  1.00           N
ATOM    316  CA  ALA B  11       6.849  -4.762  -6.238  1.00  1.00           C
ATOM    317  CB  ALA B  11       5.972  -6.023  -6.178  1.00  1.00           C
ATOM    318  C   ALA B  11       7.906  -5.016  -7.262  1.00  1.00           C
ATOM    319  O   ALA B  11       7.590  -5.389  -8.391  1.00  1.00           O
ATOM    320  N   GLU B  12       9.193  -4.813  -6.924  1.00  1.00           N
ATOM    321  CA  GLU B  12      10.156  -5.038  -7.959  1.00  1.00           C
ATOM    322  CB  GLU B  12      10.874  -3.766  -8.441  1.00  1.00           C
ATOM    323  CG  GLU B  12       9.936  -2.856  -9.238  1.00  1.00           C
ATOM    324  CD  GLU B  12      10.724  -1.682  -9.803  1.00  1.00           C
ATOM    325  OE1 GLU B  12      11.911  -1.515  -9.414  1.00  1.00           O
ATOM    326  OE2 GLU B  12      10.146  -0.935 -10.639  1.00  1.00           O
ATOM    327  C   GLU B  12      11.155  -6.012  -7.473  1.00  1.00           C
ATOM    328  O   GLU B  12      11.897  -5.745  -6.530  1.00  1.00           O
ATOM    329  N   ASP B  13      11.179  -7.189  -8.120  1.00  1.00           N
ATOM    330  CA  ASP B  13      12.140  -8.164  -7.738  1.00  1.00           C
ATOM    331  CB  ASP B  13      11.581  -9.584  -7.510  1.00  1.00           C
ATOM    332  CG  ASP B  13      10.960 -10.114  -8.791  1.00  1.00           C
ATOM    333  OD1 ASP B  13       9.906  -9.564  -9.205  1.00  1.00           O
ATOM    334  OD2 ASP B  13      11.506 -11.098  -9.355  1.00  1.00           O
ATOM    335  C   ASP B  13      13.167  -8.209  -8.791  1.00  1.00           C
ATOM    336  O   ASP B  13      12.874  -8.434  -9.964  1.00  1.00           O
ATOM    337  N   VAL B  14      14.422  -7.977  -8.384  1.00  1.00           N
ATOM    338  CA  VAL B  14      15.405  -7.914  -9.400  1.00  1.00           C
ATOM    339  CB  VAL B  14      16.131  -6.605  -9.433  1.00  1.00           C
ATOM    340  CG1 VAL B  14      15.097  -5.486  -9.651  1.00  1.00           C
ATOM    341  CG2 VAL B  14      16.954  -6.464  -8.144  1.00  1.00           C
ATOM    342  C   VAL B  14      16.429  -8.960  -9.175  1.00  1.00           C
ATOM    343  O   VAL B  14      16.857  -9.203  -8.050  1.00  1.00           O
ATOM    344  N   GLY B  15      16.833  -9.616 -10.279  1.00  1.00           N
ATOM    345  CA  GLY B  15      17.868 -10.591 -10.207  1.00  1.00           C
ATOM    346  C   GLY B  15      17.460 -11.608  -9.218  1.00  1.00           C
ATOM    347  O   GLY B  15      18.266 -12.008  -8.380  1.00  1.00           O
ATOM    348  N   SER B  16      16.199 -12.070  -9.258  1.00  1.00           N
ATOM    349  CA  SER B  16      15.986 -12.912  -8.136  1.00  1.00           C
ATOM    350  CB  SER B  16      15.442 -12.160  -6.914  1.00  1.00           C
ATOM    351  OG  SER B  16      16.373 -11.184  -6.485  1.00  1.00           O
ATOM    352  C   SER B  16      15.030 -14.019  -8.326  1.00  1.00           C
ATOM    353  O   SER B  16      14.089 -13.963  -9.111  1.00  1.00           O
ATOM    354  N   ASN B  17      15.272 -15.075  -7.532  1.00  1.00           N
ATOM    355  CA  ASN B  17      14.335 -16.138  -7.464  1.00  1.00           C
ATOM    356  CB  ASN B  17      14.887 -17.422  -6.831  1.00  1.00           C
ATOM    357  CG  ASN B  17      15.874 -18.027  -7.814  1.00  1.00           C
ATOM    358  OD1 ASN B  17      16.259 -17.391  -8.794  1.00  1.00           O
ATOM    359  ND2 ASN B  17      16.287 -19.297  -7.559  1.00  1.00           N
ATOM    360  C   ASN B  17      13.280 -15.610  -6.566  1.00  1.00           C
ATOM    361  O   ASN B  17      13.601 -15.051  -5.519  1.00  1.00           O
ATOM    362  N   LYS B  18      11.988 -15.743  -6.919  1.00  1.00           N
ATOM    363  CA  LYS B  18      11.148 -15.060  -5.992  1.00  1.00           C
ATOM    364  CB  LYS B  18      11.023 -13.552  -6.273  1.00  1.00           C
ATOM    365  CG  LYS B  18       9.955 -13.228  -7.323  1.00  1.00           C
ATOM    366  CD  LYS B  18      10.179 -13.884  -8.687  1.00  1.00           C
ATOM    367  CE  LYS B  18       8.930 -13.842  -9.572  1.00  1.00           C
ATOM    368  NZ  LYS B  18       8.307 -12.500  -9.502  1.00  1.00           N
ATOM    369  C   LYS B  18       9.758 -15.554  -5.985  1.00  1.00           C
ATOM    370  O   LYS B  18       9.362 -16.464  -6.711  1.00  1.00           O
ATOM    371  N   GLY B  19       8.996 -14.917  -5.082  1.00  1.00           N
ATOM    372  CA  GLY B  19       7.598 -15.116  -4.940  1.00  1.00           C
ATOM    373  C   GLY B  19       7.066 -13.810  -4.427  1.00  1.00           C
ATOM    374  O   GLY B  19       6.864 -13.640  -3.225  1.00  1.00           O
ATOM    375  N   ALA B  20       6.832 -12.843  -5.338  1.00  1.00           N
ATOM    376  CA  ALA B  20       6.314 -11.568  -4.927  1.00  1.00           C
ATOM    377  CB  ALA B  20       6.464 -10.469  -5.992  1.00  1.00           C
ATOM    378  C   ALA B  20       4.875 -11.747  -4.672  1.00  1.00           C
ATOM    379  O   ALA B  20       4.207 -12.534  -5.340  1.00  1.00           O
ATOM    380  N   ILE B  21       4.344 -11.042  -3.669  1.00  1.00           N
ATOM    381  CA  ILE B  21       2.958 -11.274  -3.509  1.00  1.00           C
ATOM    382  CB  ILE B  21       2.670 -12.308  -2.456  1.00  1.00           C
ATOM    383  CG1 ILE B  21       1.200 -12.740  -2.502  1.00  1.00           C
ATOM    384  CG2 ILE B  21       3.103 -11.764  -1.086  1.00  1.00           C
ATOM    385  CD1 ILE B  21       0.940 -14.051  -1.760  1.00  1.00           C
ATOM    386  C   ILE B  21       2.266 -10.016  -3.171  1.00  1.00           C
ATOM    387  O   ILE B  21       2.635  -9.317  -2.229  1.00  1.00           O
ATOM    388  N   ILE B  22       1.242  -9.679  -3.966  1.00  1.00           N
ATOM    389  CA  ILE B  22       0.502  -8.534  -3.575  1.00  1.00           C
ATOM    390  CB  ILE B  22       0.654  -7.351  -4.487  1.00  1.00           C
ATOM    391  CG1 ILE B  22       0.081  -7.637  -5.882  1.00  1.00           C
ATOM    392  CG2 ILE B  22       2.147  -6.989  -4.500  1.00  1.00           C
ATOM    393  CD1 ILE B  22      -0.065  -6.381  -6.738  1.00  1.00           C
ATOM    394  C   ILE B  22      -0.939  -8.943  -3.546  1.00  1.00           C
ATOM    395  O   ILE B  22      -1.490  -9.431  -4.531  1.00  1.00           O
ATOM    396  N   GLY B  23      -1.576  -8.796  -2.374  1.00  1.00           N
ATOM    397  CA  GLY B  23      -2.984  -9.029  -2.284  1.00  1.00           C
ATOM    398  C   GLY B  23      -3.473  -7.698  -1.845  1.00  1.00           C
ATOM    399  O   GLY B  23      -3.576  -7.410  -0.654  1.00  1.00           O
ATOM    400  N   LEU B  24      -3.797  -6.848  -2.829  1.00  1.00           N
ATOM    401  CA  LEU B  24      -4.108  -5.495  -2.518  1.00  1.00           C
ATOM    402  CB  LEU B  24      -3.449  -4.543  -3.537  1.00  1.00           C
ATOM    403  CG  LEU B  24      -3.479  -3.035  -3.225  1.00  1.00           C
ATOM    404  CD1 LEU B  24      -2.779  -2.253  -4.344  1.00  1.00           C
ATOM    405  CD2 LEU B  24      -4.890  -2.505  -2.943  1.00  1.00           C
ATOM    406  C   LEU B  24      -5.570  -5.342  -2.586  1.00  1.00           C
ATOM    407  O   LEU B  24      -6.229  -5.799  -3.521  1.00  1.00           O
ATOM    408  N   MET B  25      -6.109  -4.705  -1.544  1.00  1.00           N
ATOM    409  CA  MET B  25      -7.496  -4.423  -1.544  1.00  1.00           C
ATOM    410  CB  MET B  25      -8.247  -4.947  -0.309  1.00  1.00           C
ATOM    411  CG  MET B  25      -8.487  -6.457  -0.368  1.00  1.00           C
ATOM    412  SD  MET B  25      -6.988  -7.478  -0.244  1.00  1.00           S
ATOM    413  CE  MET B  25      -7.806  -8.987  -0.837  1.00  1.00           C
ATOM    414  C   MET B  25      -7.602  -2.959  -1.579  1.00  1.00           C
ATOM    415  O   MET B  25      -6.810  -2.231  -0.984  1.00  1.00           O
ATOM    416  N   VAL B  26      -8.595  -2.504  -2.338  1.00  1.00           N
ATOM    417  CA  VAL B  26      -8.807  -1.117  -2.508  1.00  1.00           C
ATOM    418  CB  VAL B  26      -8.539  -0.706  -3.919  1.00  1.00           C
ATOM    419  CG1 VAL B  26      -8.996   0.738  -4.129  1.00  1.00           C
ATOM    420  CG2 VAL B  26      -7.055  -0.958  -4.209  1.00  1.00           C
ATOM    421  C   VAL B  26     -10.268  -0.914  -2.305  1.00  1.00           C
ATOM    422  O   VAL B  26     -11.058  -1.837  -2.496  1.00  1.00           O
ATOM    423  N   GLY B  27     -10.676   0.299  -1.888  1.00  1.00           N
ATOM    424  CA  GLY B  27     -12.086   0.491  -1.747  1.00  1.00           C
ATOM    425  C   GLY B  27     -12.371   1.942  -1.797  1.00  1.00           C
ATOM    426  O   GLY B  27     -12.133   2.672  -0.837  1.00  1.00           O
ATOM    427  N   GLY B  28     -12.904   2.395  -2.942  1.00  1.00           N
ATOM    428  CA  GLY B  28     -13.367   3.739  -2.998  1.00  1.00           C
ATOM    429  C   GLY B  28     -14.819   3.525  -2.891  1.00  1.00           C
ATOM    430  O   GLY B  28     -15.422   2.922  -3.779  1.00  1.00           O
ATOM    431  N   VAL B  29     -15.457   4.002  -1.811  1.00  1.00           N
ATOM    432  CA  VAL B  29     -16.788   3.512  -1.778  1.00  1.00           C
ATOM    433  CB  VAL B  29     -16.929   2.240  -0.989  1.00  1.00           C
ATOM    434  CG1 VAL B  29     -16.060   1.158  -1.649  1.00  1.00           C
ATOM    435  CG2 VAL B  29     -16.568   2.520   0.480  1.00  1.00           C
ATOM    436  C   VAL B  29     -17.770   4.477  -1.211  1.00  1.00           C
ATOM    437  O   VAL B  29     -17.428   5.522  -0.661  1.00  1.00           O
ATOM    438  N   VAL B  30     -19.056   4.103  -1.375  1.00  1.00           N
ATOM    439  CA  VAL B  30     -20.168   4.865  -0.905  1.00  1.00           C
ATOM    440  CB  VAL B  30     -21.357   4.794  -1.818  1.00  1.00           C
ATOM    441  CG1 VAL B  30     -21.941   3.374  -1.769  1.00  1.00           C
ATOM    442  CG2 VAL B  30     -22.353   5.901  -1.431  1.00  1.00           C
ATOM    443  C   VAL B  30     -20.577   4.304   0.448  1.00  1.00           C
ATOM    444  O   VAL B  30     -21.660   4.716   0.946  1.00  1.00           O
ATOM    445  OXT VAL B  30     -19.823   3.466   1.005  1.00  1.00           O
TER     446      VAL B  30 
ATOM    447  N   GLU C   1     -17.713  16.323   1.536  1.00  1.00           N
ATOM    448  CA  GLU C   1     -16.540  15.898   2.330  1.00  1.00           C
ATOM    449  CB  GLU C   1     -16.926  14.730   3.255  1.00  1.00           C
ATOM    450  CG  GLU C   1     -17.928  15.103   4.351  1.00  1.00           C
ATOM    451  CD  GLU C   1     -18.261  13.841   5.136  1.00  1.00           C
ATOM    452  OE1 GLU C   1     -18.274  12.742   4.519  1.00  1.00           O
ATOM    453  OE2 GLU C   1     -18.515  13.965   6.364  1.00  1.00           O
ATOM    454  C   GLU C   1     -15.462  15.428   1.421  1.00  1.00           C
ATOM    455  O   GLU C   1     -15.656  14.502   0.637  1.00  1.00           O
ATOM    456  N   VAL C   2     -14.285  16.072   1.493  1.00  1.00           N
ATOM    457  CA  VAL C   2     -13.226  15.635   0.645  1.00  1.00           C
ATOM    458  CB  VAL C   2     -12.341  16.749   0.159  1.00  1.00           C
ATOM    459  CG1 VAL C   2     -13.169  17.644  -0.780  1.00  1.00           C
ATOM    460  CG2 VAL C   2     -11.765  17.502   1.370  1.00  1.00           C
ATOM    461  C   VAL C   2     -12.389  14.663   1.441  1.00  1.00           C
ATOM    462  O   VAL C   2     -11.866  15.009   2.499  1.00  1.00           O
ATOM    463  N   HIS C   3     -12.255  13.399   0.976  1.00  1.00           N
ATOM    464  CA  HIS C   3     -11.423  12.471   1.705  1.00  1.00           C
ATOM    465  ND1 HIS C   3     -11.745   9.434   0.633  1.00  1.00           N
ATOM    466  CG  HIS C   3     -12.612  10.242   1.333  1.00  1.00           C
ATOM    467  CB  HIS C   3     -12.162  11.270   2.326  1.00  1.00           C
ATOM    468  NE2 HIS C   3     -13.794   8.861   0.001  1.00  1.00           N
ATOM    469  CD2 HIS C   3     -13.862   9.879   0.935  1.00  1.00           C
ATOM    470  CE1 HIS C   3     -12.504   8.629  -0.149  1.00  1.00           C
ATOM    471  C   HIS C   3     -10.385  11.958   0.743  1.00  1.00           C
ATOM    472  O   HIS C   3     -10.690  11.702  -0.421  1.00  1.00           O
ATOM    473  N   HIS C   4      -9.118  11.822   1.203  1.00  1.00           N
ATOM    474  CA  HIS C   4      -8.040  11.359   0.360  1.00  1.00           C
ATOM    475  ND1 HIS C   4      -8.354  14.643   0.156  1.00  1.00           N
ATOM    476  CG  HIS C   4      -7.696  13.681  -0.581  1.00  1.00           C
ATOM    477  CB  HIS C   4      -7.039  12.474   0.020  1.00  1.00           C
ATOM    478  NE2 HIS C   4      -8.480  15.273  -1.972  1.00  1.00           N
ATOM    479  CD2 HIS C   4      -7.783  14.082  -1.878  1.00  1.00           C
ATOM    480  CE1 HIS C   4      -8.803  15.571  -0.725  1.00  1.00           C
ATOM    481  C   HIS C   4      -7.261  10.321   1.143  1.00  1.00           C
ATOM    482  O   HIS C   4      -6.975  10.514   2.322  1.00  1.00           O
ATOM    483  N   GLN C   5      -6.915   9.175   0.504  1.00  1.00           N
ATOM    484  CA  GLN C   5      -6.105   8.140   1.114  1.00  1.00           C
ATOM    485  CB  GLN C   5      -6.795   6.765   1.040  1.00  1.00           C
ATOM    486  CG  GLN C   5      -6.012   5.608   1.661  1.00  1.00           C
ATOM    487  CD  GLN C   5      -6.497   5.403   3.090  1.00  1.00           C
ATOM    488  OE1 GLN C   5      -6.822   6.354   3.795  1.00  1.00           O
ATOM    489  NE2 GLN C   5      -6.552   4.115   3.524  1.00  1.00           N
ATOM    490  C   GLN C   5      -4.876   8.062   0.236  1.00  1.00           C
ATOM    491  O   GLN C   5      -4.834   7.258  -0.694  1.00  1.00           O
ATOM    492  N   LYS C   6      -3.841   8.901   0.491  1.00  1.00           N
ATOM    493  CA  LYS C   6      -2.644   8.845  -0.316  1.00  1.00           C
ATOM    494  CB  LYS C   6      -1.675  10.018  -0.098  1.00  1.00           C
ATOM    495  CG  LYS C   6      -0.440   9.952  -1.001  1.00  1.00           C
ATOM    496  CD  LYS C   6      -0.770  10.125  -2.485  1.00  1.00           C
ATOM    497  CE  LYS C   6      -1.111  11.565  -2.875  1.00  1.00           C
ATOM    498  NZ  LYS C   6       0.126  12.349  -3.096  1.00  1.00           N
ATOM    499  C   LYS C   6      -1.946   7.593   0.100  1.00  1.00           C
ATOM    500  O   LYS C   6      -1.815   7.310   1.291  1.00  1.00           O
ATOM    501  N   LEU C   7      -1.499   6.788  -0.880  1.00  1.00           N
ATOM    502  CA  LEU C   7      -0.856   5.548  -0.562  1.00  1.00           C
ATOM    503  CB  LEU C   7      -1.702   4.358  -1.013  1.00  1.00           C
ATOM    504  CG  LEU C   7      -3.152   4.389  -0.509  1.00  1.00           C
ATOM    505  CD1 LEU C   7      -3.959   3.271  -1.177  1.00  1.00           C
ATOM    506  CD2 LEU C   7      -3.230   4.351   1.025  1.00  1.00           C
ATOM    507  C   LEU C   7       0.331   5.491  -1.435  1.00  1.00           C
ATOM    508  O   LEU C   7       0.215   5.462  -2.660  1.00  1.00           O
ATOM    509  N   VAL C   8       1.520   5.490  -0.839  1.00  1.00           N
ATOM    510  CA  VAL C   8       2.612   5.322  -1.722  1.00  1.00           C
ATOM    511  CB  VAL C   8       3.626   6.428  -1.657  1.00  1.00           C
ATOM    512  CG1 VAL C   8       4.780   6.073  -2.607  1.00  1.00           C
ATOM    513  CG2 VAL C   8       2.937   7.759  -2.005  1.00  1.00           C
ATOM    514  C   VAL C   8       3.273   4.062  -1.255  1.00  1.00           C
ATOM    515  O   VAL C   8       3.602   3.934  -0.077  1.00  1.00           O
ATOM    516  N   PHE C   9       3.483   3.081  -2.157  1.00  1.00           N
ATOM    517  CA  PHE C   9       4.046   1.849  -1.682  1.00  1.00           C
ATOM    518  CB  PHE C   9       3.114   0.642  -1.855  1.00  1.00           C
ATOM    519  CG  PHE C   9       1.922   0.885  -1.000  1.00  1.00           C
ATOM    520  CD1 PHE C   9       1.918   0.464   0.305  1.00  1.00           C
ATOM    521  CD2 PHE C   9       0.816   1.540  -1.499  1.00  1.00           C
ATOM    522  CE1 PHE C   9       0.820   0.691   1.093  1.00  1.00           C
ATOM    523  CE2 PHE C   9      -0.287   1.768  -0.709  1.00  1.00           C
ATOM    524  CZ  PHE C   9      -0.284   1.339   0.594  1.00  1.00           C
ATOM    525  C   PHE C   9       5.268   1.536  -2.441  1.00  1.00           C
ATOM    526  O   PHE C   9       5.357   1.768  -3.645  1.00  1.00           O
ATOM    527  N   PHE C  10       6.266   1.019  -1.714  1.00  1.00           N
ATOM    528  CA  PHE C  10       7.442   0.573  -2.370  1.00  1.00           C
ATOM    529  CB  PHE C  10       8.633   1.535  -2.227  1.00  1.00           C
ATOM    530  CG  PHE C  10       8.289   2.822  -2.896  1.00  1.00           C
ATOM    531  CD1 PHE C  10       8.395   2.952  -4.261  1.00  1.00           C
ATOM    532  CD2 PHE C  10       7.875   3.906  -2.156  1.00  1.00           C
ATOM    533  CE1 PHE C  10       8.083   4.140  -4.879  1.00  1.00           C
ATOM    534  CE2 PHE C  10       7.562   5.098  -2.767  1.00  1.00           C
ATOM    535  CZ  PHE C  10       7.663   5.215  -4.132  1.00  1.00           C
ATOM    536  C   PHE C  10       7.848  -0.679  -1.664  1.00  1.00           C
ATOM    537  O   PHE C  10       8.022  -0.686  -0.447  1.00  1.00           O
ATOM    538  N   ALA C  11       7.996  -1.782  -2.416  1.00  1.00           N
ATOM    539  CA  ALA C  11       8.488  -3.001  -1.847  1.00  1.00           C
ATOM    540  CB  ALA C  11       7.476  -4.159  -1.883  1.00  1.00           C
ATOM    541  C   ALA C  11       9.604  -3.347  -2.749  1.00  1.00           C
ATOM    542  O   ALA C  11       9.494  -3.176  -3.962  1.00  1.00           O
ATOM    543  N   GLU C  12      10.732  -3.821  -2.209  1.00  1.00           N
ATOM    544  CA  GLU C  12      11.745  -4.034  -3.181  1.00  1.00           C
ATOM    545  CB  GLU C  12      12.687  -2.826  -3.333  1.00  1.00           C
ATOM    546  CG  GLU C  12      13.688  -2.966  -4.481  1.00  1.00           C
ATOM    547  CD  GLU C  12      14.443  -1.649  -4.601  1.00  1.00           C
ATOM    548  OE1 GLU C  12      14.070  -0.684  -3.882  1.00  1.00           O
ATOM    549  OE2 GLU C  12      15.401  -1.587  -5.417  1.00  1.00           O
ATOM    550  C   GLU C  12      12.559  -5.207  -2.825  1.00  1.00           C
ATOM    551  O   GLU C  12      12.768  -5.532  -1.657  1.00  1.00           O
ATOM    552  N   ASP C  13      13.025  -5.881  -3.880  1.00  1.00           N
ATOM    553  CA  ASP C  13      13.822  -7.035  -3.701  1.00  1.00           C
ATOM    554  CB  ASP C  13      13.030  -8.318  -4.005  1.00  1.00           C
ATOM    555  CG  ASP C  13      13.904  -9.545  -3.778  1.00  1.00           C
ATOM    556  OD1 ASP C  13      14.727  -9.541  -2.823  1.00  1.00           O
ATOM    557  OD2 ASP C  13      13.757 -10.511  -4.574  1.00  1.00           O
ATOM    558  C   ASP C  13      14.897  -6.953  -4.703  1.00  1.00           C
ATOM    559  O   ASP C  13      14.687  -7.178  -5.895  1.00  1.00           O
ATOM    560  N   VAL C  14      16.089  -6.609  -4.223  1.00  1.00           N
ATOM    561  CA  VAL C  14      17.204  -6.549  -5.090  1.00  1.00           C
ATOM    562  CB  VAL C  14      17.811  -5.172  -5.146  1.00  1.00           C
ATOM    563  CG1 VAL C  14      18.055  -4.664  -3.717  1.00  1.00           C
ATOM    564  CG2 VAL C  14      19.067  -5.215  -6.028  1.00  1.00           C
ATOM    565  C   VAL C  14      18.148  -7.533  -4.527  1.00  1.00           C
ATOM    566  O   VAL C  14      18.005  -7.943  -3.376  1.00  1.00           O
ATOM    567  N   GLY C  15      19.138  -7.960  -5.320  1.00  1.00           N
ATOM    568  CA  GLY C  15      19.922  -9.008  -4.772  1.00  1.00           C
ATOM    569  C   GLY C  15      19.072 -10.208  -4.871  1.00  1.00           C
ATOM    570  O   GLY C  15      18.841 -10.670  -5.987  1.00  1.00           O
ATOM    571  N   SER C  16      18.576 -10.758  -3.740  1.00  1.00           N
ATOM    572  CA  SER C  16      17.834 -11.929  -4.052  1.00  1.00           C
ATOM    573  CB  SER C  16      18.711 -13.044  -4.648  1.00  1.00           C
ATOM    574  OG  SER C  16      19.675 -13.465  -3.693  1.00  1.00           O
ATOM    575  C   SER C  16      17.116 -12.588  -2.932  1.00  1.00           C
ATOM    576  O   SER C  16      16.701 -11.988  -1.943  1.00  1.00           O
ATOM    577  N   ASN C  17      16.895 -13.896  -3.191  1.00  1.00           N
ATOM    578  CA  ASN C  17      16.313 -14.862  -2.317  1.00  1.00           C
ATOM    579  CB  ASN C  17      17.308 -15.527  -1.352  1.00  1.00           C
ATOM    580  CG  ASN C  17      18.097 -16.562  -2.141  1.00  1.00           C
ATOM    581  OD1 ASN C  17      19.047 -16.237  -2.852  1.00  1.00           O
ATOM    582  ND2 ASN C  17      17.688 -17.851  -2.012  1.00  1.00           N
ATOM    583  C   ASN C  17      15.212 -14.263  -1.525  1.00  1.00           C
ATOM    584  O   ASN C  17      15.435 -13.807  -0.404  1.00  1.00           O
ATOM    585  N   LYS C  18      13.981 -14.222  -2.072  1.00  1.00           N
ATOM    586  CA  LYS C  18      13.047 -13.550  -1.237  1.00  1.00           C
ATOM    587  CB  LYS C  18      12.970 -12.043  -1.567  1.00  1.00           C
ATOM    588  CG  LYS C  18      12.188 -11.201  -0.553  1.00  1.00           C
ATOM    589  CD  LYS C  18      12.184  -9.700  -0.845  1.00  1.00           C
ATOM    590  CE  LYS C  18      11.361  -8.893   0.164  1.00  1.00           C
ATOM    591  NZ  LYS C  18      11.348  -7.463  -0.219  1.00  1.00           N
ATOM    592  C   LYS C  18      11.663 -14.072  -1.305  1.00  1.00           C
ATOM    593  O   LYS C  18      11.264 -14.792  -2.221  1.00  1.00           O
ATOM    594  N   GLY C  19      10.915 -13.692  -0.252  1.00  1.00           N
ATOM    595  CA  GLY C  19       9.520 -13.920  -0.122  1.00  1.00           C
ATOM    596  C   GLY C  19       8.962 -12.634   0.416  1.00  1.00           C
ATOM    597  O   GLY C  19       8.746 -12.501   1.619  1.00  1.00           O
ATOM    598  N   ALA C  20       8.721 -11.645  -0.474  1.00  1.00           N
ATOM    599  CA  ALA C  20       8.208 -10.370  -0.046  1.00  1.00           C
ATOM    600  CB  ALA C  20       8.476  -9.225  -1.038  1.00  1.00           C
ATOM    601  C   ALA C  20       6.751 -10.491   0.113  1.00  1.00           C
ATOM    602  O   ALA C  20       6.078 -11.149  -0.680  1.00  1.00           O
ATOM    603  N   ILE C  21       6.216  -9.857   1.167  1.00  1.00           N
ATOM    604  CA  ILE C  21       4.813 -10.003   1.284  1.00  1.00           C
ATOM    605  CB  ILE C  21       4.405 -11.036   2.303  1.00  1.00           C
ATOM    606  CG1 ILE C  21       2.944 -11.485   2.117  1.00  1.00           C
ATOM    607  CG2 ILE C  21       4.711 -10.477   3.699  1.00  1.00           C
ATOM    608  CD1 ILE C  21       1.887 -10.406   2.354  1.00  1.00           C
ATOM    609  C   ILE C  21       4.189  -8.713   1.637  1.00  1.00           C
ATOM    610  O   ILE C  21       4.623  -8.001   2.543  1.00  1.00           O
ATOM    611  N   ILE C  22       3.150  -8.361   0.867  1.00  1.00           N
ATOM    612  CA  ILE C  22       2.413  -7.209   1.236  1.00  1.00           C
ATOM    613  CB  ILE C  22       2.610  -6.023   0.331  1.00  1.00           C
ATOM    614  CG1 ILE C  22       1.875  -4.804   0.913  1.00  1.00           C
ATOM    615  CG2 ILE C  22       2.179  -6.387  -1.100  1.00  1.00           C
ATOM    616  CD1 ILE C  22       2.231  -3.480   0.235  1.00  1.00           C
ATOM    617  C   ILE C  22       0.966  -7.580   1.217  1.00  1.00           C
ATOM    618  O   ILE C  22       0.442  -8.062   0.214  1.00  1.00           O
ATOM    619  N   GLY C  23       0.288  -7.407   2.362  1.00  1.00           N
ATOM    620  CA  GLY C  23      -1.125  -7.620   2.378  1.00  1.00           C
ATOM    621  C   GLY C  23      -1.640  -6.265   2.714  1.00  1.00           C
ATOM    622  O   GLY C  23      -1.550  -5.833   3.863  1.00  1.00           O
ATOM    623  N   LEU C  24      -2.194  -5.548   1.719  1.00  1.00           N
ATOM    624  CA  LEU C  24      -2.558  -4.204   2.036  1.00  1.00           C
ATOM    625  CB  LEU C  24      -1.739  -3.133   1.271  1.00  1.00           C
ATOM    626  CG  LEU C  24      -2.079  -2.929  -0.221  1.00  1.00           C
ATOM    627  CD1 LEU C  24      -3.404  -2.173  -0.413  1.00  1.00           C
ATOM    628  CD2 LEU C  24      -0.917  -2.255  -0.968  1.00  1.00           C
ATOM    629  C   LEU C  24      -4.025  -3.983   1.816  1.00  1.00           C
ATOM    630  O   LEU C  24      -4.637  -4.595   0.943  1.00  1.00           O
ATOM    631  N   MET C  25      -4.630  -3.103   2.647  1.00  1.00           N
ATOM    632  CA  MET C  25      -6.017  -2.732   2.525  1.00  1.00           C
ATOM    633  CB  MET C  25      -6.866  -3.142   3.736  1.00  1.00           C
ATOM    634  CG  MET C  25      -6.404  -2.493   5.041  1.00  1.00           C
ATOM    635  SD  MET C  25      -7.505  -2.767   6.461  1.00  1.00           S
ATOM    636  CE  MET C  25      -7.282  -4.569   6.522  1.00  1.00           C
ATOM    637  C   MET C  25      -6.069  -1.260   2.444  1.00  1.00           C
ATOM    638  O   MET C  25      -5.472  -0.554   3.254  1.00  1.00           O
ATOM    639  N   VAL C  26      -6.792  -0.761   1.435  1.00  1.00           N
ATOM    640  CA  VAL C  26      -6.916   0.647   1.324  1.00  1.00           C
ATOM    641  CB  VAL C  26      -6.354   1.191   0.058  1.00  1.00           C
ATOM    642  CG1 VAL C  26      -6.565   2.715   0.072  1.00  1.00           C
ATOM    643  CG2 VAL C  26      -4.894   0.721  -0.051  1.00  1.00           C
ATOM    644  C   VAL C  26      -8.378   0.911   1.297  1.00  1.00           C
ATOM    645  O   VAL C  26      -9.142   0.120   0.746  1.00  1.00           O
ATOM    646  N   GLY C  27      -8.822   2.020   1.913  1.00  1.00           N
ATOM    647  CA  GLY C  27     -10.232   2.245   1.873  1.00  1.00           C
ATOM    648  C   GLY C  27     -10.492   3.685   2.046  1.00  1.00           C
ATOM    649  O   GLY C  27     -10.091   4.316   3.024  1.00  1.00           O
ATOM    650  N   GLY C  28     -11.207   4.230   1.056  1.00  1.00           N
ATOM    651  CA  GLY C  28     -11.709   5.546   1.194  1.00  1.00           C
ATOM    652  C   GLY C  28     -12.983   5.252   1.876  1.00  1.00           C
ATOM    653  O   GLY C  28     -13.158   4.157   2.409  1.00  1.00           O
ATOM    654  N   VAL C  29     -13.950   6.165   1.901  1.00  1.00           N
ATOM    655  CA  VAL C  29     -14.976   5.605   2.699  1.00  1.00           C
ATOM    656  CB  VAL C  29     -14.655   5.734   4.165  1.00  1.00           C
ATOM    657  CG1 VAL C  29     -14.875   7.200   4.572  1.00  1.00           C
ATOM    658  CG2 VAL C  29     -15.430   4.691   4.992  1.00  1.00           C
ATOM    659  C   VAL C  29     -16.268   6.296   2.439  1.00  1.00           C
ATOM    660  O   VAL C  29     -16.388   7.073   1.493  1.00  1.00           O
ATOM    661  N   VAL C  30     -17.265   5.967   3.288  1.00  1.00           N
ATOM    662  CA  VAL C  30     -18.603   6.472   3.254  1.00  1.00           C
ATOM    663  CB  VAL C  30     -19.302   6.387   4.576  1.00  1.00           C
ATOM    664  CG1 VAL C  30     -20.652   7.118   4.462  1.00  1.00           C
ATOM    665  CG2 VAL C  30     -19.440   4.903   4.960  1.00  1.00           C
ATOM    666  C   VAL C  30     -18.607   7.930   2.820  1.00  1.00           C
ATOM    667  O   VAL C  30     -17.927   8.750   3.493  1.00  1.00           O
ATOM    668  OXT VAL C  30     -19.284   8.239   1.802  1.00  1.00           O
TER     669      VAL C  30 
ATOM    670  N   GLU D   1     -15.521  16.748   5.457  1.00  1.00           N
ATOM    671  CA  GLU D   1     -14.224  17.182   6.028  1.00  1.00           C
ATOM    672  CB  GLU D   1     -13.907  16.400   7.318  1.00  1.00           C
ATOM    673  CG  GLU D   1     -13.625  14.913   7.085  1.00  1.00           C
ATOM    674  CD  GLU D   1     -14.925  14.203   6.730  1.00  1.00           C
ATOM    675  OE1 GLU D   1     -15.908  14.348   7.505  1.00  1.00           O
ATOM    676  OE2 GLU D   1     -14.953  13.510   5.678  1.00  1.00           O
ATOM    677  C   GLU D   1     -13.140  16.911   5.050  1.00  1.00           C
ATOM    678  O   GLU D   1     -13.392  16.437   3.943  1.00  1.00           O
ATOM    679  N   VAL D   2     -11.896  17.252   5.426  1.00  1.00           N
ATOM    680  CA  VAL D   2     -10.784  16.946   4.585  1.00  1.00           C
ATOM    681  CB  VAL D   2      -9.830  18.094   4.418  1.00  1.00           C
ATOM    682  CG1 VAL D   2      -8.652  17.640   3.538  1.00  1.00           C
ATOM    683  CG2 VAL D   2     -10.608  19.299   3.871  1.00  1.00           C
ATOM    684  C   VAL D   2     -10.046  15.884   5.350  1.00  1.00           C
ATOM    685  O   VAL D   2      -9.697  16.085   6.512  1.00  1.00           O
ATOM    686  N   HIS D   3      -9.807  14.712   4.730  1.00  1.00           N
ATOM    687  CA  HIS D   3      -9.139  13.645   5.425  1.00  1.00           C
ATOM    688  ND1 HIS D   3      -9.818  11.492   7.903  1.00  1.00           N
ATOM    689  CG  HIS D   3      -9.563  11.399   6.554  1.00  1.00           C
ATOM    690  CB  HIS D   3     -10.039  12.408   5.557  1.00  1.00           C
ATOM    691  NE2 HIS D   3      -8.681   9.605   7.599  1.00  1.00           N
ATOM    692  CD2 HIS D   3      -8.866  10.243   6.384  1.00  1.00           C
ATOM    693  CE1 HIS D   3      -9.269  10.394   8.480  1.00  1.00           C
ATOM    694  C   HIS D   3      -7.978  13.259   4.565  1.00  1.00           C
ATOM    695  O   HIS D   3      -8.169  12.786   3.446  1.00  1.00           O
ATOM    696  N   HIS D   4      -6.731  13.461   5.036  1.00  1.00           N
ATOM    697  CA  HIS D   4      -5.659  13.043   4.182  1.00  1.00           C
ATOM    698  ND1 HIS D   4      -2.591  13.150   2.783  1.00  1.00           N
ATOM    699  CG  HIS D   4      -3.842  13.691   2.598  1.00  1.00           C
ATOM    700  CB  HIS D   4      -4.734  14.166   3.705  1.00  1.00           C
ATOM    701  NE2 HIS D   4      -2.978  13.126   0.594  1.00  1.00           N
ATOM    702  CD2 HIS D   4      -4.064  13.668   1.256  1.00  1.00           C
ATOM    703  CE1 HIS D   4      -2.120  12.830   1.551  1.00  1.00           C
ATOM    704  C   HIS D   4      -4.827  12.056   4.953  1.00  1.00           C
ATOM    705  O   HIS D   4      -4.268  12.383   6.001  1.00  1.00           O
ATOM    706  N   GLN D   5      -4.748  10.804   4.450  1.00  1.00           N
ATOM    707  CA  GLN D   5      -3.950   9.770   5.057  1.00  1.00           C
ATOM    708  CB  GLN D   5      -4.663   8.415   5.182  1.00  1.00           C
ATOM    709  CG  GLN D   5      -3.777   7.345   5.824  1.00  1.00           C
ATOM    710  CD  GLN D   5      -4.504   6.008   5.750  1.00  1.00           C
ATOM    711  OE1 GLN D   5      -4.266   5.218   4.839  1.00  1.00           O
ATOM    712  NE2 GLN D   5      -5.413   5.741   6.724  1.00  1.00           N
ATOM    713  C   GLN D   5      -2.831   9.545   4.126  1.00  1.00           C
ATOM    714  O   GLN D   5      -3.029   9.465   2.915  1.00  1.00           O
ATOM    715  N   LYS D   6      -1.607   9.454   4.655  1.00  1.00           N
ATOM    716  CA  LYS D   6      -0.566   9.245   3.710  1.00  1.00           C
ATOM    717  CB  LYS D   6       0.395  10.444   3.581  1.00  1.00           C
ATOM    718  CG  LYS D   6       1.270  10.403   2.325  1.00  1.00           C
ATOM    719  CD  LYS D   6       1.977  11.728   2.025  1.00  1.00           C
ATOM    720  CE  LYS D   6       2.649  11.762   0.651  1.00  1.00           C
ATOM    721  NZ  LYS D   6       3.762  10.790   0.606  1.00  1.00           N
ATOM    722  C   LYS D   6       0.222   8.086   4.171  1.00  1.00           C
ATOM    723  O   LYS D   6       0.657   8.021   5.320  1.00  1.00           O
ATOM    724  N   LEU D   7       0.413   7.114   3.275  1.00  1.00           N
ATOM    725  CA  LEU D   7       1.191   5.994   3.671  1.00  1.00           C
ATOM    726  CB  LEU D   7       0.546   4.658   3.292  1.00  1.00           C
ATOM    727  CG  LEU D   7      -0.842   4.421   3.903  1.00  1.00           C
ATOM    728  CD1 LEU D   7      -1.399   3.057   3.462  1.00  1.00           C
ATOM    729  CD2 LEU D   7      -0.820   4.596   5.430  1.00  1.00           C
ATOM    730  C   LEU D   7       2.430   6.062   2.842  1.00  1.00           C
ATOM    731  O   LEU D   7       2.389   5.779   1.645  1.00  1.00           O
ATOM    732  N   VAL D   8       3.570   6.451   3.436  1.00  1.00           N
ATOM    733  CA  VAL D   8       4.768   6.393   2.654  1.00  1.00           C
ATOM    734  CB  VAL D   8       5.726   7.526   2.878  1.00  1.00           C
ATOM    735  CG1 VAL D   8       5.010   8.833   2.497  1.00  1.00           C
ATOM    736  CG2 VAL D   8       6.244   7.474   4.320  1.00  1.00           C
ATOM    737  C   VAL D   8       5.423   5.126   3.108  1.00  1.00           C
ATOM    738  O   VAL D   8       5.461   4.844   4.304  1.00  1.00           O
ATOM    739  N   PHE D   9       5.921   4.295   2.169  1.00  1.00           N
ATOM    740  CA  PHE D   9       6.484   3.052   2.620  1.00  1.00           C
ATOM    741  CB  PHE D   9       5.508   1.873   2.448  1.00  1.00           C
ATOM    742  CG  PHE D   9       6.168   0.632   2.936  1.00  1.00           C
ATOM    743  CD1 PHE D   9       6.210   0.346   4.281  1.00  1.00           C
ATOM    744  CD2 PHE D   9       6.737  -0.248   2.048  1.00  1.00           C
ATOM    745  CE1 PHE D   9       6.819  -0.801   4.732  1.00  1.00           C
ATOM    746  CE2 PHE D   9       7.345  -1.399   2.492  1.00  1.00           C
ATOM    747  CZ  PHE D   9       7.389  -1.675   3.838  1.00  1.00           C
ATOM    748  C   PHE D   9       7.706   2.743   1.844  1.00  1.00           C
ATOM    749  O   PHE D   9       7.784   2.986   0.641  1.00  1.00           O
ATOM    750  N   PHE D  10       8.715   2.211   2.549  1.00  1.00           N
ATOM    751  CA  PHE D  10       9.881   1.788   1.855  1.00  1.00           C
ATOM    752  CB  PHE D  10      11.053   2.778   1.957  1.00  1.00           C
ATOM    753  CG  PHE D  10      12.054   2.408   0.917  1.00  1.00           C
ATOM    754  CD1 PHE D  10      11.927   2.912  -0.357  1.00  1.00           C
ATOM    755  CD2 PHE D  10      13.114   1.571   1.194  1.00  1.00           C
ATOM    756  CE1 PHE D  10      12.834   2.589  -1.337  1.00  1.00           C
ATOM    757  CE2 PHE D  10      14.023   1.245   0.213  1.00  1.00           C
ATOM    758  CZ  PHE D  10      13.886   1.752  -1.057  1.00  1.00           C
ATOM    759  C   PHE D  10      10.312   0.534   2.546  1.00  1.00           C
ATOM    760  O   PHE D  10      10.484   0.514   3.763  1.00  1.00           O
ATOM    761  N   ALA D  11      10.468  -0.561   1.784  1.00  1.00           N
ATOM    762  CA  ALA D  11      10.953  -1.782   2.356  1.00  1.00           C
ATOM    763  CB  ALA D  11       9.905  -2.907   2.413  1.00  1.00           C
ATOM    764  C   ALA D  11      12.024  -2.213   1.430  1.00  1.00           C
ATOM    765  O   ALA D  11      11.861  -2.145   0.212  1.00  1.00           O
ATOM    766  N   GLU D  12      13.171  -2.654   1.966  1.00  1.00           N
ATOM    767  CA  GLU D  12      14.141  -3.000   0.988  1.00  1.00           C
ATOM    768  CB  GLU D  12      15.053  -1.830   0.584  1.00  1.00           C
ATOM    769  CG  GLU D  12      16.095  -2.176  -0.485  1.00  1.00           C
ATOM    770  CD  GLU D  12      16.895  -0.905  -0.749  1.00  1.00           C
ATOM    771  OE1 GLU D  12      16.613   0.113  -0.063  1.00  1.00           O
ATOM    772  OE2 GLU D  12      17.798  -0.930  -1.628  1.00  1.00           O
ATOM    773  C   GLU D  12      15.039  -4.062   1.502  1.00  1.00           C
ATOM    774  O   GLU D  12      15.451  -4.057   2.661  1.00  1.00           O
ATOM    775  N   ASP D  13      15.345  -5.026   0.620  1.00  1.00           N
ATOM    776  CA  ASP D  13      16.325  -5.998   0.962  1.00  1.00           C
ATOM    777  CB  ASP D  13      15.789  -7.437   1.118  1.00  1.00           C
ATOM    778  CG  ASP D  13      15.181  -7.968  -0.170  1.00  1.00           C
ATOM    779  OD1 ASP D  13      14.703  -7.136  -0.987  1.00  1.00           O
ATOM    780  OD2 ASP D  13      15.181  -9.214  -0.346  1.00  1.00           O
ATOM    781  C   ASP D  13      17.380  -5.897  -0.125  1.00  1.00           C
ATOM    782  O   ASP D  13      17.235  -6.474  -1.203  1.00  1.00           O
ATOM    783  N   VAL D  14      18.472  -5.132   0.140  1.00  1.00           N
ATOM    784  CA  VAL D  14      19.472  -4.767  -0.845  1.00  1.00           C
ATOM    785  CB  VAL D  14      20.532  -3.872  -0.266  1.00  1.00           C
ATOM    786  CG1 VAL D  14      21.579  -3.602  -1.356  1.00  1.00           C
ATOM    787  CG2 VAL D  14      19.873  -2.594   0.284  1.00  1.00           C
ATOM    788  C   VAL D  14      20.181  -5.935  -1.460  1.00  1.00           C
ATOM    789  O   VAL D  14      20.042  -6.204  -2.651  1.00  1.00           O
ATOM    790  N   GLY D  15      20.956  -6.685  -0.667  1.00  1.00           N
ATOM    791  CA  GLY D  15      21.620  -7.838  -1.200  1.00  1.00           C
ATOM    792  C   GLY D  15      21.265  -8.835  -0.177  1.00  1.00           C
ATOM    793  O   GLY D  15      21.927  -8.928   0.855  1.00  1.00           O
ATOM    794  N   SER D  16      20.202  -9.620  -0.417  1.00  1.00           N
ATOM    795  CA  SER D  16      19.872 -10.373   0.739  1.00  1.00           C
ATOM    796  CB  SER D  16      18.962  -9.625   1.726  1.00  1.00           C
ATOM    797  OG  SER D  16      17.666  -9.484   1.166  1.00  1.00           O
ATOM    798  C   SER D  16      19.195 -11.643   0.439  1.00  1.00           C
ATOM    799  O   SER D  16      18.904 -11.984  -0.705  1.00  1.00           O
ATOM    800  N   ASN D  17      19.015 -12.408   1.526  1.00  1.00           N
ATOM    801  CA  ASN D  17      18.217 -13.580   1.505  1.00  1.00           C
ATOM    802  CB  ASN D  17      18.963 -14.858   1.929  1.00  1.00           C
ATOM    803  CG  ASN D  17      19.931 -15.239   0.810  1.00  1.00           C
ATOM    804  OD1 ASN D  17      20.084 -14.520  -0.175  1.00  1.00           O
ATOM    805  ND2 ASN D  17      20.595 -16.415   0.964  1.00  1.00           N
ATOM    806  C   ASN D  17      17.160 -13.286   2.512  1.00  1.00           C
ATOM    807  O   ASN D  17      17.460 -13.218   3.703  1.00  1.00           O
ATOM    808  N   LYS D  18      15.892 -13.078   2.090  1.00  1.00           N
ATOM    809  CA  LYS D  18      15.046 -12.679   3.170  1.00  1.00           C
ATOM    810  CB  LYS D  18      15.366 -11.258   3.665  1.00  1.00           C
ATOM    811  CG  LYS D  18      15.140 -10.171   2.613  1.00  1.00           C
ATOM    812  CD  LYS D  18      13.672  -9.799   2.420  1.00  1.00           C
ATOM    813  CE  LYS D  18      13.331  -8.435   3.021  1.00  1.00           C
ATOM    814  NZ  LYS D  18      13.660  -8.419   4.465  1.00  1.00           N
ATOM    815  C   LYS D  18      13.596 -12.748   2.895  1.00  1.00           C
ATOM    816  O   LYS D  18      13.134 -12.929   1.770  1.00  1.00           O
ATOM    817  N   GLY D  19      12.854 -12.614   4.009  1.00  1.00           N
ATOM    818  CA  GLY D  19      11.434 -12.567   3.996  1.00  1.00           C
ATOM    819  C   GLY D  19      11.085 -11.220   4.532  1.00  1.00           C
ATOM    820  O   GLY D  19      11.408 -10.896   5.673  1.00  1.00           O
ATOM    821  N   ALA D  20      10.415 -10.388   3.712  1.00  1.00           N
ATOM    822  CA  ALA D  20      10.053  -9.081   4.173  1.00  1.00           C
ATOM    823  CB  ALA D  20      10.423  -7.956   3.191  1.00  1.00           C
ATOM    824  C   ALA D  20       8.589  -9.088   4.279  1.00  1.00           C
ATOM    825  O   ALA D  20       7.886  -9.480   3.350  1.00  1.00           O
ATOM    826  N   ILE D  21       8.085  -8.668   5.440  1.00  1.00           N
ATOM    827  CA  ILE D  21       6.675  -8.703   5.508  1.00  1.00           C
ATOM    828  CB  ILE D  21       6.166  -9.769   6.434  1.00  1.00           C
ATOM    829  CG1 ILE D  21       6.671  -9.530   7.864  1.00  1.00           C
ATOM    830  CG2 ILE D  21       6.602 -11.130   5.868  1.00  1.00           C
ATOM    831  CD1 ILE D  21       5.970 -10.395   8.906  1.00  1.00           C
ATOM    832  C   ILE D  21       6.172  -7.393   5.965  1.00  1.00           C
ATOM    833  O   ILE D  21       6.497  -6.921   7.053  1.00  1.00           O
ATOM    834  N   ILE D  22       5.361  -6.758   5.114  1.00  1.00           N
ATOM    835  CA  ILE D  22       4.740  -5.556   5.541  1.00  1.00           C
ATOM    836  CB  ILE D  22       4.785  -4.426   4.539  1.00  1.00           C
ATOM    837  CG1 ILE D  22       4.079  -3.189   5.126  1.00  1.00           C
ATOM    838  CG2 ILE D  22       4.232  -4.899   3.183  1.00  1.00           C
ATOM    839  CD1 ILE D  22       4.161  -1.946   4.244  1.00  1.00           C
ATOM    840  C   ILE D  22       3.307  -5.936   5.760  1.00  1.00           C
ATOM    841  O   ILE D  22       2.611  -6.351   4.834  1.00  1.00           O
ATOM    842  N   GLY D  23       2.827  -5.868   7.015  1.00  1.00           N
ATOM    843  CA  GLY D  23       1.440  -6.157   7.229  1.00  1.00           C
ATOM    844  C   GLY D  23       0.817  -4.803   7.268  1.00  1.00           C
ATOM    845  O   GLY D  23       1.033  -4.043   8.211  1.00  1.00           O
ATOM    846  N   LEU D  24       0.018  -4.460   6.241  1.00  1.00           N
ATOM    847  CA  LEU D  24      -0.486  -3.120   6.216  1.00  1.00           C
ATOM    848  CB  LEU D  24      -0.002  -2.312   5.008  1.00  1.00           C
ATOM    849  CG  LEU D  24      -0.559  -0.878   5.001  1.00  1.00           C
ATOM    850  CD1 LEU D  24      -0.025  -0.063   6.189  1.00  1.00           C
ATOM    851  CD2 LEU D  24      -0.326  -0.192   3.652  1.00  1.00           C
ATOM    852  C   LEU D  24      -1.962  -3.125   6.151  1.00  1.00           C
ATOM    853  O   LEU D  24      -2.579  -3.887   5.408  1.00  1.00           O
ATOM    854  N   MET D  25      -2.560  -2.258   6.977  1.00  1.00           N
ATOM    855  CA  MET D  25      -3.961  -2.059   6.908  1.00  1.00           C
ATOM    856  CB  MET D  25      -4.748  -2.734   8.044  1.00  1.00           C
ATOM    857  CG  MET D  25      -4.694  -4.261   7.978  1.00  1.00           C
ATOM    858  SD  MET D  25      -5.707  -5.116   9.223  1.00  1.00           S
ATOM    859  CE  MET D  25      -4.523  -4.890  10.579  1.00  1.00           C
ATOM    860  C   MET D  25      -4.142  -0.604   7.034  1.00  1.00           C
ATOM    861  O   MET D  25      -3.610   0.025   7.947  1.00  1.00           O
ATOM    862  N   VAL D  26      -4.891  -0.013   6.101  1.00  1.00           N
ATOM    863  CA  VAL D  26      -4.999   1.389   6.247  1.00  1.00           C
ATOM    864  CB  VAL D  26      -4.049   2.159   5.379  1.00  1.00           C
ATOM    865  CG1 VAL D  26      -2.623   1.777   5.814  1.00  1.00           C
ATOM    866  CG2 VAL D  26      -4.367   1.879   3.899  1.00  1.00           C
ATOM    867  C   VAL D  26      -6.382   1.802   5.916  1.00  1.00           C
ATOM    868  O   VAL D  26      -7.118   1.077   5.248  1.00  1.00           O
ATOM    869  N   GLY D  27      -6.787   2.986   6.410  1.00  1.00           N
ATOM    870  CA  GLY D  27      -8.110   3.383   6.071  1.00  1.00           C
ATOM    871  C   GLY D  27      -8.302   4.817   6.352  1.00  1.00           C
ATOM    872  O   GLY D  27      -8.008   5.318   7.436  1.00  1.00           O
ATOM    873  N   GLY D  28      -8.819   5.507   5.330  1.00  1.00           N
ATOM    874  CA  GLY D  28      -9.249   6.842   5.527  1.00  1.00           C
ATOM    875  C   GLY D  28     -10.699   6.615   5.637  1.00  1.00           C
ATOM    876  O   GLY D  28     -11.301   6.015   4.747  1.00  1.00           O
ATOM    877  N   VAL D  29     -11.334   7.063   6.725  1.00  1.00           N
ATOM    878  CA  VAL D  29     -12.656   6.552   6.735  1.00  1.00           C
ATOM    879  CB  VAL D  29     -12.792   5.245   7.469  1.00  1.00           C
ATOM    880  CG1 VAL D  29     -11.934   4.184   6.757  1.00  1.00           C
ATOM    881  CG2 VAL D  29     -12.424   5.455   8.948  1.00  1.00           C
ATOM    882  C   VAL D  29     -13.642   7.483   7.339  1.00  1.00           C
ATOM    883  O   VAL D  29     -13.334   8.608   7.726  1.00  1.00           O
ATOM    884  N   VAL D  30     -14.896   6.982   7.395  1.00  1.00           N
ATOM    885  CA  VAL D  30     -16.035   7.661   7.930  1.00  1.00           C
ATOM    886  CB  VAL D  30     -17.156   6.726   8.280  1.00  1.00           C
ATOM    887  CG1 VAL D  30     -17.629   6.029   6.994  1.00  1.00           C
ATOM    888  CG2 VAL D  30     -16.667   5.761   9.374  1.00  1.00           C
ATOM    889  C   VAL D  30     -15.629   8.377   9.214  1.00  1.00           C
ATOM    890  O   VAL D  30     -14.636   7.939   9.849  1.00  1.00           O
ATOM    891  OXT VAL D  30     -16.315   9.368   9.581  1.00  1.00           O
TER     892      VAL D  30 
ATOM    893  N   GLU E   1     -12.737  17.276  11.226  1.00  1.00           N
ATOM    894  CA  GLU E   1     -12.146  18.370  10.425  1.00  1.00           C
ATOM    895  CB  GLU E   1     -11.654  19.502  11.345  1.00  1.00           C
ATOM    896  CG  GLU E   1     -11.276  20.785  10.605  1.00  1.00           C
ATOM    897  CD  GLU E   1     -10.813  21.798  11.639  1.00  1.00           C
ATOM    898  OE1 GLU E   1     -10.875  21.473  12.854  1.00  1.00           O
ATOM    899  OE2 GLU E   1     -10.395  22.915  11.232  1.00  1.00           O
ATOM    900  C   GLU E   1     -11.005  17.840   9.616  1.00  1.00           C
ATOM    901  O   GLU E   1     -11.112  16.774   9.014  1.00  1.00           O
ATOM    902  N   VAL E   2      -9.873  18.568   9.573  1.00  1.00           N
ATOM    903  CA  VAL E   2      -8.786  18.079   8.782  1.00  1.00           C
ATOM    904  CB  VAL E   2      -7.880  19.160   8.265  1.00  1.00           C
ATOM    905  CG1 VAL E   2      -8.696  20.063   7.321  1.00  1.00           C
ATOM    906  CG2 VAL E   2      -7.271  19.916   9.457  1.00  1.00           C
ATOM    907  C   VAL E   2      -7.994  17.129   9.622  1.00  1.00           C
ATOM    908  O   VAL E   2      -7.527  17.479  10.704  1.00  1.00           O
ATOM    909  N   HIS E   3      -7.844  15.873   9.145  1.00  1.00           N
ATOM    910  CA  HIS E   3      -7.082  14.914   9.887  1.00  1.00           C
ATOM    911  ND1 HIS E   3     -10.108  14.647  11.191  1.00  1.00           N
ATOM    912  CG  HIS E   3      -8.867  14.104  11.436  1.00  1.00           C
ATOM    913  CB  HIS E   3      -7.896  13.704  10.364  1.00  1.00           C
ATOM    914  NE2 HIS E   3      -9.885  14.540  13.400  1.00  1.00           N
ATOM    915  CD2 HIS E   3      -8.745  14.047  12.789  1.00  1.00           C
ATOM    916  CE1 HIS E   3     -10.673  14.887  12.401  1.00  1.00           C
ATOM    917  C   HIS E   3      -5.962  14.451   9.018  1.00  1.00           C
ATOM    918  O   HIS E   3      -6.185  13.784   8.009  1.00  1.00           O
ATOM    919  N   HIS E   4      -4.712  14.812   9.383  1.00  1.00           N
ATOM    920  CA  HIS E   4      -3.611  14.396   8.564  1.00  1.00           C
ATOM    921  ND1 HIS E   4      -0.526  14.475   7.256  1.00  1.00           N
ATOM    922  CG  HIS E   4      -1.729  15.106   7.027  1.00  1.00           C
ATOM    923  CB  HIS E   4      -2.687  15.538   8.103  1.00  1.00           C
ATOM    924  NE2 HIS E   4      -0.717  14.699   5.052  1.00  1.00           N
ATOM    925  CD2 HIS E   4      -1.830  15.234   5.677  1.00  1.00           C
ATOM    926  CE1 HIS E   4       0.037  14.255   6.039  1.00  1.00           C
ATOM    927  C   HIS E   4      -2.764  13.438   9.347  1.00  1.00           C
ATOM    928  O   HIS E   4      -2.040  13.837  10.258  1.00  1.00           O
ATOM    929  N   GLN E   5      -2.854  12.133   9.016  1.00  1.00           N
ATOM    930  CA  GLN E   5      -2.119  11.116   9.714  1.00  1.00           C
ATOM    931  CB  GLN E   5      -2.580   9.695   9.352  1.00  1.00           C
ATOM    932  CG  GLN E   5      -3.987   9.356   9.846  1.00  1.00           C
ATOM    933  CD  GLN E   5      -4.991  10.116   8.995  1.00  1.00           C
ATOM    934  OE1 GLN E   5      -5.659  11.033   9.474  1.00  1.00           O
ATOM    935  NE2 GLN E   5      -5.100   9.723   7.698  1.00  1.00           N
ATOM    936  C   GLN E   5      -0.644  11.161   9.452  1.00  1.00           C
ATOM    937  O   GLN E   5       0.153  11.177  10.389  1.00  1.00           O
ATOM    938  N   LYS E   6      -0.257  11.235   8.164  1.00  1.00           N
ATOM    939  CA  LYS E   6       1.096  11.162   7.681  1.00  1.00           C
ATOM    940  CB  LYS E   6       1.854  12.505   7.722  1.00  1.00           C
ATOM    941  CG  LYS E   6       2.051  13.120   9.108  1.00  1.00           C
ATOM    942  CD  LYS E   6       2.995  14.325   9.059  1.00  1.00           C
ATOM    943  CE  LYS E   6       3.101  15.106  10.370  1.00  1.00           C
ATOM    944  NZ  LYS E   6       3.922  16.319  10.157  1.00  1.00           N
ATOM    945  C   LYS E   6       1.893  10.089   8.355  1.00  1.00           C
ATOM    946  O   LYS E   6       2.313  10.212   9.504  1.00  1.00           O
ATOM    947  N   LEU E   7       2.138   8.996   7.604  1.00  1.00           N
ATOM    948  CA  LEU E   7       2.939   7.917   8.097  1.00  1.00           C
ATOM    949  CB  LEU E   7       2.267   6.540   7.935  1.00  1.00           C
ATOM    950  CG  LEU E   7       3.094   5.341   8.449  1.00  1.00           C
ATOM    951  CD1 LEU E   7       4.278   5.003   7.531  1.00  1.00           C
ATOM    952  CD2 LEU E   7       3.525   5.559   9.909  1.00  1.00           C
ATOM    953  C   LEU E   7       4.173   7.925   7.261  1.00  1.00           C
ATOM    954  O   LEU E   7       4.104   7.752   6.046  1.00  1.00           O
ATOM    955  N   VAL E   8       5.340   8.148   7.893  1.00  1.00           N
ATOM    956  CA  VAL E   8       6.578   8.104   7.175  1.00  1.00           C
ATOM    957  CB  VAL E   8       7.544   9.182   7.563  1.00  1.00           C
ATOM    958  CG1 VAL E   8       8.886   8.894   6.869  1.00  1.00           C
ATOM    959  CG2 VAL E   8       6.933  10.551   7.206  1.00  1.00           C
ATOM    960  C   VAL E   8       7.193   6.800   7.563  1.00  1.00           C
ATOM    961  O   VAL E   8       7.207   6.449   8.742  1.00  1.00           O
ATOM    962  N   PHE E   9       7.682   6.014   6.583  1.00  1.00           N
ATOM    963  CA  PHE E   9       8.232   4.750   6.978  1.00  1.00           C
ATOM    964  CB  PHE E   9       7.247   3.581   6.761  1.00  1.00           C
ATOM    965  CG  PHE E   9       7.845   2.323   7.297  1.00  1.00           C
ATOM    966  CD1 PHE E   9       7.804   2.059   8.647  1.00  1.00           C
ATOM    967  CD2 PHE E   9       8.429   1.401   6.460  1.00  1.00           C
ATOM    968  CE1 PHE E   9       8.346   0.903   9.153  1.00  1.00           C
ATOM    969  CE2 PHE E   9       8.974   0.240   6.959  1.00  1.00           C
ATOM    970  CZ  PHE E   9       8.936  -0.010   8.310  1.00  1.00           C
ATOM    971  C   PHE E   9       9.446   4.474   6.172  1.00  1.00           C
ATOM    972  O   PHE E   9       9.465   4.667   4.957  1.00  1.00           O
ATOM    973  N   PHE E  10      10.514   4.023   6.851  1.00  1.00           N
ATOM    974  CA  PHE E  10      11.697   3.675   6.138  1.00  1.00           C
ATOM    975  CB  PHE E  10      12.710   4.836   6.110  1.00  1.00           C
ATOM    976  CG  PHE E  10      13.804   4.542   5.141  1.00  1.00           C
ATOM    977  CD1 PHE E  10      14.886   3.770   5.498  1.00  1.00           C
ATOM    978  CD2 PHE E  10      13.755   5.061   3.866  1.00  1.00           C
ATOM    979  CE1 PHE E  10      15.893   3.514   4.594  1.00  1.00           C
ATOM    980  CE2 PHE E  10      14.757   4.808   2.960  1.00  1.00           C
ATOM    981  CZ  PHE E  10      15.830   4.030   3.321  1.00  1.00           C
ATOM    982  C   PHE E  10      12.318   2.552   6.902  1.00  1.00           C
ATOM    983  O   PHE E  10      12.842   2.752   7.996  1.00  1.00           O
ATOM    984  N   ALA E  11      12.260   1.328   6.349  1.00  1.00           N
ATOM    985  CA  ALA E  11      12.917   0.224   6.982  1.00  1.00           C
ATOM    986  CB  ALA E  11      11.994  -0.972   7.272  1.00  1.00           C
ATOM    987  C   ALA E  11      13.901  -0.214   5.962  1.00  1.00           C
ATOM    988  O   ALA E  11      13.538  -0.487   4.820  1.00  1.00           O
ATOM    989  N   GLU E  12      15.187  -0.279   6.332  1.00  1.00           N
ATOM    990  CA  GLU E  12      16.114  -0.658   5.320  1.00  1.00           C
ATOM    991  CB  GLU E  12      17.201   0.393   5.033  1.00  1.00           C
ATOM    992  CG  GLU E  12      18.170  -0.036   3.927  1.00  1.00           C
ATOM    993  CD  GLU E  12      19.227   1.046   3.759  1.00  1.00           C
ATOM    994  OE1 GLU E  12      19.794   1.480   4.797  1.00  1.00           O
ATOM    995  OE2 GLU E  12      19.480   1.454   2.594  1.00  1.00           O
ATOM    996  C   GLU E  12      16.827  -1.886   5.787  1.00  1.00           C
ATOM    997  O   GLU E  12      17.196  -2.000   6.954  1.00  1.00           O
ATOM    998  N   ASP E  13      17.014  -2.856   4.874  1.00  1.00           N
ATOM    999  CA  ASP E  13      17.724  -4.053   5.214  1.00  1.00           C
ATOM   1000  CB  ASP E  13      16.800  -5.279   5.249  1.00  1.00           C
ATOM   1001  CG  ASP E  13      15.814  -5.057   6.386  1.00  1.00           C
ATOM   1002  OD1 ASP E  13      16.276  -4.917   7.549  1.00  1.00           O
ATOM   1003  OD2 ASP E  13      14.586  -5.025   6.104  1.00  1.00           O
ATOM   1004  C   ASP E  13      18.705  -4.259   4.106  1.00  1.00           C
ATOM   1005  O   ASP E  13      18.316  -4.599   2.991  1.00  1.00           O
ATOM   1006  N   VAL E  14      20.007  -4.043   4.375  1.00  1.00           N
ATOM   1007  CA  VAL E  14      20.955  -4.208   3.313  1.00  1.00           C
ATOM   1008  CB  VAL E  14      21.780  -2.980   3.057  1.00  1.00           C
ATOM   1009  CG1 VAL E  14      22.649  -2.713   4.296  1.00  1.00           C
ATOM   1010  CG2 VAL E  14      22.584  -3.185   1.761  1.00  1.00           C
ATOM   1011  C   VAL E  14      21.886  -5.316   3.687  1.00  1.00           C
ATOM   1012  O   VAL E  14      22.339  -5.389   4.829  1.00  1.00           O
ATOM   1013  N   GLY E  15      22.180  -6.220   2.725  1.00  1.00           N
ATOM   1014  CA  GLY E  15      23.070  -7.313   2.995  1.00  1.00           C
ATOM   1015  C   GLY E  15      22.474  -8.041   4.149  1.00  1.00           C
ATOM   1016  O   GLY E  15      23.167  -8.354   5.115  1.00  1.00           O
ATOM   1017  N   SER E  16      21.159  -8.337   4.088  1.00  1.00           N
ATOM   1018  CA  SER E  16      20.554  -8.856   5.277  1.00  1.00           C
ATOM   1019  CB  SER E  16      19.263  -8.119   5.682  1.00  1.00           C
ATOM   1020  OG  SER E  16      18.265  -8.287   4.687  1.00  1.00           O
ATOM   1021  C   SER E  16      20.241 -10.315   5.219  1.00  1.00           C
ATOM   1022  O   SER E  16      19.780 -10.850   4.212  1.00  1.00           O
ATOM   1023  N   ASN E  17      20.532 -10.979   6.357  1.00  1.00           N
ATOM   1024  CA  ASN E  17      20.349 -12.380   6.606  1.00  1.00           C
ATOM   1025  CB  ASN E  17      21.048 -12.848   7.896  1.00  1.00           C
ATOM   1026  CG  ASN E  17      22.554 -12.718   7.723  1.00  1.00           C
ATOM   1027  OD1 ASN E  17      23.148 -13.308   6.821  1.00  1.00           O
ATOM   1028  ND2 ASN E  17      23.189 -11.915   8.618  1.00  1.00           N
ATOM   1029  C   ASN E  17      18.903 -12.755   6.762  1.00  1.00           C
ATOM   1030  O   ASN E  17      18.486 -13.775   6.213  1.00  1.00           O
ATOM   1031  N   LYS E  18      18.072 -11.965   7.483  1.00  1.00           N
ATOM   1032  CA  LYS E  18      16.812 -12.595   7.764  1.00  1.00           C
ATOM   1033  CB  LYS E  18      16.795 -13.351   9.107  1.00  1.00           C
ATOM   1034  CG  LYS E  18      16.956 -12.464  10.346  1.00  1.00           C
ATOM   1035  CD  LYS E  18      18.334 -11.815  10.491  1.00  1.00           C
ATOM   1036  CE  LYS E  18      19.382 -12.750  11.101  1.00  1.00           C
ATOM   1037  NZ  LYS E  18      20.680 -12.051  11.211  1.00  1.00           N
ATOM   1038  C   LYS E  18      15.607 -11.733   7.773  1.00  1.00           C
ATOM   1039  O   LYS E  18      15.561 -10.622   7.244  1.00  1.00           O
ATOM   1040  N   GLY E  19      14.580 -12.329   8.414  1.00  1.00           N
ATOM   1041  CA  GLY E  19      13.230 -11.876   8.507  1.00  1.00           C
ATOM   1042  C   GLY E  19      13.135 -10.548   9.171  1.00  1.00           C
ATOM   1043  O   GLY E  19      13.758 -10.290  10.198  1.00  1.00           O
ATOM   1044  N   ALA E  20      12.308  -9.673   8.566  1.00  1.00           N
ATOM   1045  CA  ALA E  20      12.017  -8.387   9.116  1.00  1.00           C
ATOM   1046  CB  ALA E  20      12.531  -7.220   8.259  1.00  1.00           C
ATOM   1047  C   ALA E  20      10.537  -8.301   9.142  1.00  1.00           C
ATOM   1048  O   ALA E  20       9.870  -8.636   8.166  1.00  1.00           O
ATOM   1049  N   ILE E  21       9.970  -7.861  10.276  1.00  1.00           N
ATOM   1050  CA  ILE E  21       8.548  -7.803  10.299  1.00  1.00           C
ATOM   1051  CB  ILE E  21       7.944  -8.740  11.311  1.00  1.00           C
ATOM   1052  CG1 ILE E  21       6.407  -8.668  11.279  1.00  1.00           C
ATOM   1053  CG2 ILE E  21       8.573  -8.454  12.684  1.00  1.00           C
ATOM   1054  CD1 ILE E  21       5.725  -9.763  12.099  1.00  1.00           C
ATOM   1055  C   ILE E  21       8.112  -6.411  10.622  1.00  1.00           C
ATOM   1056  O   ILE E  21       8.371  -5.899  11.711  1.00  1.00           O
ATOM   1057  N   ILE E  22       7.442  -5.746   9.659  1.00  1.00           N
ATOM   1058  CA  ILE E  22       6.869  -4.472   9.967  1.00  1.00           C
ATOM   1059  CB  ILE E  22       7.286  -3.323   9.081  1.00  1.00           C
ATOM   1060  CG1 ILE E  22       7.007  -3.592   7.598  1.00  1.00           C
ATOM   1061  CG2 ILE E  22       8.764  -3.023   9.386  1.00  1.00           C
ATOM   1062  CD1 ILE E  22       7.973  -4.615   7.005  1.00  1.00           C
ATOM   1063  C   ILE E  22       5.392  -4.664   9.939  1.00  1.00           C
ATOM   1064  O   ILE E  22       4.789  -4.815   8.878  1.00  1.00           O
ATOM   1065  N   GLY E  23       4.776  -4.682  11.140  1.00  1.00           N
ATOM   1066  CA  GLY E  23       3.360  -4.883  11.240  1.00  1.00           C
ATOM   1067  C   GLY E  23       2.781  -3.525  11.428  1.00  1.00           C
ATOM   1068  O   GLY E  23       3.049  -2.861  12.428  1.00  1.00           O
ATOM   1069  N   LEU E  24       1.965  -3.068  10.459  1.00  1.00           N
ATOM   1070  CA  LEU E  24       1.449  -1.744  10.606  1.00  1.00           C
ATOM   1071  CB  LEU E  24       2.088  -0.723   9.651  1.00  1.00           C
ATOM   1072  CG  LEU E  24       3.597  -0.530   9.887  1.00  1.00           C
ATOM   1073  CD1 LEU E  24       4.174   0.539   8.945  1.00  1.00           C
ATOM   1074  CD2 LEU E  24       3.908  -0.251  11.366  1.00  1.00           C
ATOM   1075  C   LEU E  24      -0.013  -1.722  10.360  1.00  1.00           C
ATOM   1076  O   LEU E  24      -0.512  -2.286   9.387  1.00  1.00           O
ATOM   1077  N   MET E  25      -0.736  -1.064  11.281  1.00  1.00           N
ATOM   1078  CA  MET E  25      -2.134  -0.864  11.094  1.00  1.00           C
ATOM   1079  CB  MET E  25      -3.028  -1.587  12.116  1.00  1.00           C
ATOM   1080  CG  MET E  25      -4.518  -1.388  11.829  1.00  1.00           C
ATOM   1081  SD  MET E  25      -5.646  -2.135  13.044  1.00  1.00           S
ATOM   1082  CE  MET E  25      -5.353  -0.868  14.315  1.00  1.00           C
ATOM   1083  C   MET E  25      -2.342   0.584  11.322  1.00  1.00           C
ATOM   1084  O   MET E  25      -1.933   1.121  12.350  1.00  1.00           O
ATOM   1085  N   VAL E  26      -2.970   1.269  10.358  1.00  1.00           N
ATOM   1086  CA  VAL E  26      -3.153   2.659  10.587  1.00  1.00           C
ATOM   1087  CB  VAL E  26      -2.175   3.526   9.852  1.00  1.00           C
ATOM   1088  CG1 VAL E  26      -0.764   3.218  10.382  1.00  1.00           C
ATOM   1089  CG2 VAL E  26      -2.341   3.287   8.341  1.00  1.00           C
ATOM   1090  C   VAL E  26      -4.509   3.026  10.113  1.00  1.00           C
ATOM   1091  O   VAL E  26      -5.091   2.329   9.283  1.00  1.00           O
ATOM   1092  N   GLY E  27      -5.066   4.131  10.643  1.00  1.00           N
ATOM   1093  CA  GLY E  27      -6.354   4.474  10.135  1.00  1.00           C
ATOM   1094  C   GLY E  27      -6.706   5.869  10.491  1.00  1.00           C
ATOM   1095  O   GLY E  27      -6.816   6.223  11.664  1.00  1.00           O
ATOM   1096  N   GLY E  28      -6.902   6.704   9.455  1.00  1.00           N
ATOM   1097  CA  GLY E  28      -7.449   7.990   9.727  1.00  1.00           C
ATOM   1098  C   GLY E  28      -8.856   7.632  10.011  1.00  1.00           C
ATOM   1099  O   GLY E  28      -9.366   6.671   9.437  1.00  1.00           O
ATOM   1100  N   VAL E  29      -9.556   8.367  10.882  1.00  1.00           N
ATOM   1101  CA  VAL E  29     -10.820   7.767  11.136  1.00  1.00           C
ATOM   1102  CB  VAL E  29     -10.785   6.782  12.272  1.00  1.00           C
ATOM   1103  CG1 VAL E  29      -9.838   5.620  11.924  1.00  1.00           C
ATOM   1104  CG2 VAL E  29     -10.387   7.541  13.548  1.00  1.00           C
ATOM   1105  C   VAL E  29     -11.839   8.781  11.519  1.00  1.00           C
ATOM   1106  O   VAL E  29     -11.609   9.990  11.464  1.00  1.00           O
ATOM   1107  N   VAL E  30     -13.017   8.253  11.906  1.00  1.00           N
ATOM   1108  CA  VAL E  30     -14.166   8.990  12.333  1.00  1.00           C
ATOM   1109  CB  VAL E  30     -15.128   8.144  13.118  1.00  1.00           C
ATOM   1110  CG1 VAL E  30     -16.302   9.023  13.579  1.00  1.00           C
ATOM   1111  CG2 VAL E  30     -15.539   6.935  12.259  1.00  1.00           C
ATOM   1112  C   VAL E  30     -13.704  10.137  13.228  1.00  1.00           C
ATOM   1113  O   VAL E  30     -14.062  11.305  12.915  1.00  1.00           O
ATOM   1114  OXT VAL E  30     -12.993   9.863  14.231  1.00  1.00           O
TER    1115      VAL E  30 
END
