# Supplementary material for: Integrative modeling of diverse protein-peptide systems using CABS-dock
Source: PLoS Comput Biol. 2023 Jul 5;19(7):e1011275. doi: 10.1371/journal.pcbi.1011275 (PMC10351741; doi:10.1371/journal.pcbi.1011275)
Supplement: S1 File — Files in pdb format containing atomic coordinates of the structures obtained in this study: the highest-scored amyloid models and 10 examples of the docked peptide for each enzyme-substrate complex. (ZIP) [file pcbi.1011275.s006.zip › protofilament_6zrq _models/6zrq_best_e.pdb]

EXPDTA    THEORETICAL MODEL, MODELLER 10.4 2023/04/05 17:19:17
ATOM      1  N   PHE A   1     -19.381  -2.248  10.354  1.00  1.00           N
ATOM      2  CA  PHE A   1     -18.769  -1.616  11.543  1.00  1.00           C
ATOM      3  CB  PHE A   1     -18.269  -2.682  12.534  1.00  1.00           C
ATOM      4  CG  PHE A   1     -19.453  -3.231  13.260  1.00  1.00           C
ATOM      5  CD1 PHE A   1     -20.244  -4.214  12.706  1.00  1.00           C
ATOM      6  CD2 PHE A   1     -19.769  -2.762  14.517  1.00  1.00           C
ATOM      7  CE1 PHE A   1     -21.329  -4.710  13.395  1.00  1.00           C
ATOM      8  CE2 PHE A   1     -20.851  -3.254  15.208  1.00  1.00           C
ATOM      9  CZ  PHE A   1     -21.635  -4.231  14.647  1.00  1.00           C
ATOM     10  C   PHE A   1     -17.646  -0.687  11.219  1.00  1.00           C
ATOM     11  O   PHE A   1     -17.853   0.510  11.021  1.00  1.00           O
ATOM     12  N   LEU A   2     -16.418  -1.228  11.148  1.00  1.00           N
ATOM     13  CA  LEU A   2     -15.277  -0.398  10.905  1.00  1.00           C
ATOM     14  CB  LEU A   2     -13.934  -1.100  11.178  1.00  1.00           C
ATOM     15  CG  LEU A   2     -13.703  -1.395  12.675  1.00  1.00           C
ATOM     16  CD1 LEU A   2     -14.757  -2.371  13.219  1.00  1.00           C
ATOM     17  CD2 LEU A   2     -12.261  -1.854  12.947  1.00  1.00           C
ATOM     18  C   LEU A   2     -15.310   0.080   9.498  1.00  1.00           C
ATOM     19  O   LEU A   2     -16.029  -0.452   8.654  1.00  1.00           O
ATOM     20  N   VAL A   3     -14.530   1.144   9.234  1.00  1.00           N
ATOM     21  CA  VAL A   3     -14.505   1.760   7.946  1.00  1.00           C
ATOM     22  CB  VAL A   3     -14.682   3.253   7.982  1.00  1.00           C
ATOM     23  CG1 VAL A   3     -16.039   3.582   8.624  1.00  1.00           C
ATOM     24  CG2 VAL A   3     -13.474   3.877   8.700  1.00  1.00           C
ATOM     25  C   VAL A   3     -13.164   1.519   7.363  1.00  1.00           C
ATOM     26  O   VAL A   3     -12.327   0.815   7.926  1.00  1.00           O
ATOM     27  N   HIS A   4     -12.953   2.118   6.185  1.00  1.00           N
ATOM     28  CA  HIS A   4     -11.777   1.876   5.424  1.00  1.00           C
ATOM     29  ND1 HIS A   4     -10.138   2.190   2.618  1.00  1.00           N
ATOM     30  CG  HIS A   4     -11.071   1.265   3.033  1.00  1.00           C
ATOM     31  CB  HIS A   4     -12.180   1.553   3.981  1.00  1.00           C
ATOM     32  NE2 HIS A   4      -9.719   0.312   1.510  1.00  1.00           N
ATOM     33  CD2 HIS A   4     -10.797   0.123   2.350  1.00  1.00           C
ATOM     34  CE1 HIS A   4      -9.354   1.566   1.706  1.00  1.00           C
ATOM     35  C   HIS A   4     -10.918   3.086   5.395  1.00  1.00           C
ATOM     36  O   HIS A   4     -11.392   4.171   5.061  1.00  1.00           O
ATOM     37  N   SER A   5      -9.623   2.933   5.757  1.00  1.00           N
ATOM     38  CA  SER A   5      -8.804   4.096   5.636  1.00  1.00           C
ATOM     39  CB  SER A   5      -9.320   5.307   6.439  1.00  1.00           C
ATOM     40  OG  SER A   5      -9.269   5.026   7.831  1.00  1.00           O
ATOM     41  C   SER A   5      -7.417   3.886   6.110  1.00  1.00           C
ATOM     42  O   SER A   5      -7.040   2.836   6.615  1.00  1.00           O
ATOM     43  N   GLY A   6      -6.615   4.948   5.947  1.00  1.00           N
ATOM     44  CA  GLY A   6      -5.260   4.942   6.376  1.00  1.00           C
ATOM     45  C   GLY A   6      -4.407   4.851   5.164  1.00  1.00           C
ATOM     46  O   GLY A   6      -4.148   3.768   4.644  1.00  1.00           O
ATOM     47  N   ASN A   7      -3.941   6.016   4.682  1.00  1.00           N
ATOM     48  CA  ASN A   7      -3.059   6.004   3.562  1.00  1.00           C
ATOM     49  CB  ASN A   7      -3.709   6.425   2.234  1.00  1.00           C
ATOM     50  CG  ASN A   7      -2.630   6.349   1.163  1.00  1.00           C
ATOM     51  OD1 ASN A   7      -1.767   7.222   1.068  1.00  1.00           O
ATOM     52  ND2 ASN A   7      -2.667   5.266   0.344  1.00  1.00           N
ATOM     53  C   ASN A   7      -1.995   6.991   3.858  1.00  1.00           C
ATOM     54  O   ASN A   7      -2.271   8.078   4.365  1.00  1.00           O
ATOM     55  N   ASN A   8      -0.732   6.639   3.567  1.00  1.00           N
ATOM     56  CA  ASN A   8       0.245   7.627   3.871  1.00  1.00           C
ATOM     57  CB  ASN A   8       0.730   7.621   5.333  1.00  1.00           C
ATOM     58  CG  ASN A   8       1.478   6.326   5.614  1.00  1.00           C
ATOM     59  OD1 ASN A   8       1.001   5.234   5.309  1.00  1.00           O
ATOM     60  ND2 ASN A   8       2.692   6.446   6.215  1.00  1.00           N
ATOM     61  C   ASN A   8       1.440   7.467   2.994  1.00  1.00           C
ATOM     62  O   ASN A   8       1.570   6.488   2.263  1.00  1.00           O
ATOM     63  N   PHE A   9       2.349   8.465   3.042  1.00  1.00           N
ATOM     64  CA  PHE A   9       3.506   8.402   2.200  1.00  1.00           C
ATOM     65  CB  PHE A   9       3.232   8.934   0.785  1.00  1.00           C
ATOM     66  CG  PHE A   9       2.817  10.357   0.958  1.00  1.00           C
ATOM     67  CD1 PHE A   9       1.501  10.674   1.208  1.00  1.00           C
ATOM     68  CD2 PHE A   9       3.742  11.374   0.885  1.00  1.00           C
ATOM     69  CE1 PHE A   9       1.114  11.984   1.374  1.00  1.00           C
ATOM     70  CE2 PHE A   9       3.360  12.685   1.051  1.00  1.00           C
ATOM     71  CZ  PHE A   9       2.044  12.992   1.298  1.00  1.00           C
ATOM     72  C   PHE A   9       4.588   9.251   2.748  1.00  1.00           C
ATOM     73  O   PHE A   9       4.399  10.053   3.661  1.00  1.00           O
ATOM     74  N   GLY A  10       5.778   9.042   2.171  1.00  1.00           N
ATOM     75  CA  GLY A  10       6.927   9.833   2.443  1.00  1.00           C
ATOM     76  C   GLY A  10       7.643   9.845   1.144  1.00  1.00           C
ATOM     77  O   GLY A  10       7.968   8.790   0.600  1.00  1.00           O
ATOM     78  N   ALA A  11       7.911  11.043   0.600  1.00  1.00           N
ATOM     79  CA  ALA A  11       8.550  11.037  -0.674  1.00  1.00           C
ATOM     80  CB  ALA A  11       7.703  11.662  -1.798  1.00  1.00           C
ATOM     81  C   ALA A  11       9.810  11.821  -0.573  1.00  1.00           C
ATOM     82  O   ALA A  11       9.891  12.842   0.107  1.00  1.00           O
ATOM     83  N   ILE A  12      10.843  11.309  -1.255  1.00  1.00           N
ATOM     84  CA  ILE A  12      12.093  11.980  -1.348  1.00  1.00           C
ATOM     85  CB  ILE A  12      13.278  11.127  -1.000  1.00  1.00           C
ATOM     86  CG1 ILE A  12      13.232  10.736   0.486  1.00  1.00           C
ATOM     87  CG2 ILE A  12      14.552  11.904  -1.383  1.00  1.00           C
ATOM     88  CD1 ILE A  12      12.066   9.822   0.845  1.00  1.00           C
ATOM     89  C   ILE A  12      12.182  12.287  -2.792  1.00  1.00           C
ATOM     90  O   ILE A  12      11.790  11.473  -3.627  1.00  1.00           O
ATOM     91  N   LEU A  13      12.686  13.473  -3.153  1.00  1.00           N
ATOM     92  CA  LEU A  13      12.467  13.754  -4.531  1.00  1.00           C
ATOM     93  CB  LEU A  13      11.278  14.713  -4.716  1.00  1.00           C
ATOM     94  CG  LEU A  13      11.558  16.170  -4.271  1.00  1.00           C
ATOM     95  CD1 LEU A  13      10.272  17.010  -4.239  1.00  1.00           C
ATOM     96  CD2 LEU A  13      12.335  16.257  -2.947  1.00  1.00           C
ATOM     97  C   LEU A  13      13.623  14.406  -5.215  1.00  1.00           C
ATOM     98  O   LEU A  13      14.481  15.040  -4.602  1.00  1.00           O
ATOM     99  N   SER A  14      13.646  14.206  -6.552  1.00  1.00           N
ATOM    100  CA  SER A  14      14.530  14.848  -7.480  1.00  1.00           C
ATOM    101  CB  SER A  14      15.880  14.136  -7.658  1.00  1.00           C
ATOM    102  OG  SER A  14      16.627  14.207  -6.452  1.00  1.00           O
ATOM    103  C   SER A  14      13.812  14.776  -8.795  1.00  1.00           C
ATOM    104  O   SER A  14      13.417  13.682  -9.196  1.00  1.00           O
ATOM    105  N   SER A  15      13.658  15.925  -9.506  1.00  1.00           N
ATOM    106  CA  SER A  15      12.915  15.976 -10.747  1.00  1.00           C
ATOM    107  CB  SER A  15      13.628  15.280 -11.919  1.00  1.00           C
ATOM    108  OG  SER A  15      14.830  15.965 -12.238  1.00  1.00           O
ATOM    109  C   SER A  15      11.629  15.267 -10.489  1.00  1.00           C
ATOM    110  O   SER A  15      11.331  14.249 -11.114  1.00  1.00           O
ATOM    111  N   THR A  16      10.819  15.794  -9.554  1.00  1.00           N
ATOM    112  CA  THR A  16       9.781  14.933  -9.095  1.00  1.00           C
ATOM    113  CB  THR A  16       9.964  14.584  -7.653  1.00  1.00           C
ATOM    114  OG1 THR A  16       9.106  13.521  -7.269  1.00  1.00           O
ATOM    115  CG2 THR A  16       9.607  15.844  -6.855  1.00  1.00           C
ATOM    116  C   THR A  16       8.408  15.491  -9.172  1.00  1.00           C
ATOM    117  O   THR A  16       8.184  16.690  -9.332  1.00  1.00           O
ATOM    118  N   ASN A  17       7.450  14.542  -9.077  1.00  1.00           N
ATOM    119  CA  ASN A  17       6.058  14.822  -8.972  1.00  1.00           C
ATOM    120  CB  ASN A  17       5.257  14.415 -10.216  1.00  1.00           C
ATOM    121  CG  ASN A  17       5.704  15.319 -11.355  1.00  1.00           C
ATOM    122  OD1 ASN A  17       5.958  14.858 -12.466  1.00  1.00           O
ATOM    123  ND2 ASN A  17       5.805  16.645 -11.074  1.00  1.00           N
ATOM    124  C   ASN A  17       5.543  14.022  -7.830  1.00  1.00           C
ATOM    125  O   ASN A  17       5.416  12.802  -7.921  1.00  1.00           O
ATOM    126  N   VAL A  18       5.244  14.695  -6.708  1.00  1.00           N
ATOM    127  CA  VAL A  18       4.699  13.959  -5.615  1.00  1.00           C
ATOM    128  CB  VAL A  18       5.466  14.131  -4.338  1.00  1.00           C
ATOM    129  CG1 VAL A  18       4.679  13.458  -3.201  1.00  1.00           C
ATOM    130  CG2 VAL A  18       6.874  13.543  -4.539  1.00  1.00           C
ATOM    131  C   VAL A  18       3.324  14.497  -5.399  1.00  1.00           C
ATOM    132  O   VAL A  18       3.157  15.638  -4.969  1.00  1.00           O
ATOM    133  N   GLY A  19       2.292  13.678  -5.679  1.00  1.00           N
ATOM    134  CA  GLY A  19       0.949  14.153  -5.508  1.00  1.00           C
ATOM    135  C   GLY A  19       0.492  13.634  -4.201  1.00  1.00           C
ATOM    136  O   GLY A  19       0.800  12.502  -3.831  1.00  1.00           O
ATOM    137  N   SER A  20      -0.249  14.464  -3.451  1.00  1.00           N
ATOM    138  CA  SER A  20      -0.696  13.953  -2.202  1.00  1.00           C
ATOM    139  CB  SER A  20       0.172  14.390  -1.010  1.00  1.00           C
ATOM    140  OG  SER A  20       0.082  15.795  -0.824  1.00  1.00           O
ATOM    141  C   SER A  20      -2.081  14.445  -1.932  1.00  1.00           C
ATOM    142  O   SER A  20      -2.331  15.649  -1.882  1.00  1.00           O
ATOM    143  N   ASN A  21      -3.023  13.494  -1.777  1.00  1.00           N
ATOM    144  CA  ASN A  21      -4.358  13.803  -1.355  1.00  1.00           C
ATOM    145  CB  ASN A  21      -5.437  13.516  -2.414  1.00  1.00           C
ATOM    146  CG  ASN A  21      -5.306  14.510  -3.554  1.00  1.00           C
ATOM    147  OD1 ASN A  21      -4.735  15.588  -3.396  1.00  1.00           O
ATOM    148  ND2 ASN A  21      -5.871  14.139  -4.736  1.00  1.00           N
ATOM    149  C   ASN A  21      -4.610  12.809  -0.273  1.00  1.00           C
ATOM    150  O   ASN A  21      -4.809  11.633  -0.564  1.00  1.00           O
ATOM    151  N   THR A  22      -4.595  13.236   1.004  1.00  1.00           N
ATOM    152  CA  THR A  22      -4.801  12.246   2.020  1.00  1.00           C
ATOM    153  CB  THR A  22      -3.537  11.837   2.725  1.00  1.00           C
ATOM    154  OG1 THR A  22      -2.593  11.325   1.794  1.00  1.00           O
ATOM    155  CG2 THR A  22      -3.889  10.763   3.767  1.00  1.00           C
ATOM    156  C   THR A  22      -5.712  12.804   3.069  1.00  1.00           C
ATOM    157  O   THR A  22      -5.703  13.998   3.361  1.00  1.00           O
ATOM    158  N   TYR A  23      -6.545  11.922   3.651  1.00  1.00           N
ATOM    159  CA  TYR A  23      -7.415  12.269   4.737  1.00  1.00           C
ATOM    160  CB  TYR A  23      -8.738  12.951   4.346  1.00  1.00           C
ATOM    161  CG  TYR A  23      -8.475  14.383   4.044  1.00  1.00           C
ATOM    162  CD1 TYR A  23      -8.447  15.296   5.074  1.00  1.00           C
ATOM    163  CD2 TYR A  23      -8.254  14.814   2.757  1.00  1.00           C
ATOM    164  CE1 TYR A  23      -8.204  16.625   4.828  1.00  1.00           C
ATOM    165  CE2 TYR A  23      -8.012  16.145   2.506  1.00  1.00           C
ATOM    166  CZ  TYR A  23      -7.988  17.052   3.541  1.00  1.00           C
ATOM    167  OH  TYR A  23      -7.740  18.417   3.286  1.00  1.00           O
ATOM    168  C   TYR A  23      -7.786  10.965   5.427  1.00  1.00           C
ATOM    169  O   TYR A  23      -8.316  10.058   4.733  1.00  1.00           O
ATOM    170  OXT TYR A  23      -7.543  10.859   6.659  1.00  1.00           O
TER     171      TYR A  23 
ATOM    172  N   PHE B   1     -18.669  -5.228   6.646  1.00  1.00           N
ATOM    173  CA  PHE B   1     -18.345  -5.651   8.027  1.00  1.00           C
ATOM    174  CB  PHE B   1     -18.166  -7.176   8.077  1.00  1.00           C
ATOM    175  CG  PHE B   1     -19.524  -7.740   7.816  1.00  1.00           C
ATOM    176  CD1 PHE B   1     -19.988  -7.888   6.530  1.00  1.00           C
ATOM    177  CD2 PHE B   1     -20.334  -8.121   8.862  1.00  1.00           C
ATOM    178  CE1 PHE B   1     -21.240  -8.408   6.291  1.00  1.00           C
ATOM    179  CE2 PHE B   1     -21.585  -8.640   8.627  1.00  1.00           C
ATOM    180  CZ  PHE B   1     -22.043  -8.783   7.340  1.00  1.00           C
ATOM    181  C   PHE B   1     -17.120  -4.944   8.516  1.00  1.00           C
ATOM    182  O   PHE B   1     -17.128  -3.723   8.672  1.00  1.00           O
ATOM    183  N   LEU B   2     -16.023  -5.683   8.771  1.00  1.00           N
ATOM    184  CA  LEU B   2     -14.870  -5.020   9.309  1.00  1.00           C
ATOM    185  CB  LEU B   2     -13.715  -5.962   9.683  1.00  1.00           C
ATOM    186  CG  LEU B   2     -14.017  -6.859  10.894  1.00  1.00           C
ATOM    187  CD1 LEU B   2     -15.110  -7.888  10.576  1.00  1.00           C
ATOM    188  CD2 LEU B   2     -12.731  -7.486  11.450  1.00  1.00           C
ATOM    189  C   LEU B   2     -14.340  -4.025   8.344  1.00  1.00           C
ATOM    190  O   LEU B   2     -14.095  -2.880   8.714  1.00  1.00           O
ATOM    191  N   VAL B   3     -14.157  -4.425   7.072  1.00  1.00           N
ATOM    192  CA  VAL B   3     -13.561  -3.536   6.119  1.00  1.00           C
ATOM    193  CB  VAL B   3     -14.196  -2.166   6.076  1.00  1.00           C
ATOM    194  CG1 VAL B   3     -13.483  -1.280   5.039  1.00  1.00           C
ATOM    195  CG2 VAL B   3     -15.695  -2.348   5.810  1.00  1.00           C
ATOM    196  C   VAL B   3     -12.120  -3.442   6.516  1.00  1.00           C
ATOM    197  O   VAL B   3     -11.725  -3.934   7.574  1.00  1.00           O
ATOM    198  N   HIS B   4     -11.242  -2.851   5.685  1.00  1.00           N
ATOM    199  CA  HIS B   4      -9.903  -2.901   6.176  1.00  1.00           C
ATOM    200  ND1 HIS B   4      -8.526  -4.603   3.585  1.00  1.00           N
ATOM    201  CG  HIS B   4      -9.454  -4.772   4.588  1.00  1.00           C
ATOM    202  CB  HIS B   4      -9.275  -4.290   5.993  1.00  1.00           C
ATOM    203  NE2 HIS B   4     -10.272  -5.638   2.674  1.00  1.00           N
ATOM    204  CD2 HIS B   4     -10.513  -5.407   4.015  1.00  1.00           C
ATOM    205  CE1 HIS B   4      -9.066  -5.139   2.461  1.00  1.00           C
ATOM    206  C   HIS B   4      -9.035  -1.951   5.491  1.00  1.00           C
ATOM    207  O   HIS B   4      -9.465  -1.141   4.671  1.00  1.00           O
ATOM    208  N   SER B   5      -7.750  -2.061   5.852  1.00  1.00           N
ATOM    209  CA  SER B   5      -6.858  -1.112   5.325  1.00  1.00           C
ATOM    210  CB  SER B   5      -7.345   0.301   5.628  1.00  1.00           C
ATOM    211  OG  SER B   5      -7.605   0.376   7.023  1.00  1.00           O
ATOM    212  C   SER B   5      -5.562  -1.250   6.002  1.00  1.00           C
ATOM    213  O   SER B   5      -5.174  -2.307   6.496  1.00  1.00           O
ATOM    214  N   GLY B   6      -4.855  -0.117   6.000  1.00  1.00           N
ATOM    215  CA  GLY B   6      -3.584  -0.026   6.605  1.00  1.00           C
ATOM    216  C   GLY B   6      -2.622  -0.075   5.497  1.00  1.00           C
ATOM    217  O   GLY B   6      -2.181  -1.140   5.068  1.00  1.00           O
ATOM    218  N   ASN B   7      -2.268   1.114   5.006  1.00  1.00           N
ATOM    219  CA  ASN B   7      -1.320   1.143   3.959  1.00  1.00           C
ATOM    220  CB  ASN B   7      -1.888   1.656   2.623  1.00  1.00           C
ATOM    221  CG  ASN B   7      -0.909   1.275   1.518  1.00  1.00           C
ATOM    222  OD1 ASN B   7      -1.112   1.604   0.353  1.00  1.00           O
ATOM    223  ND2 ASN B   7       0.183   0.553   1.891  1.00  1.00           N
ATOM    224  C   ASN B   7      -0.293   2.094   4.395  1.00  1.00           C
ATOM    225  O   ASN B   7      -0.598   3.187   4.869  1.00  1.00           O
ATOM    226  N   ASN B   8       0.972   1.692   4.260  1.00  1.00           N
ATOM    227  CA  ASN B   8       1.959   2.599   4.702  1.00  1.00           C
ATOM    228  CB  ASN B   8       2.573   2.201   6.050  1.00  1.00           C
ATOM    229  CG  ASN B   8       1.521   2.438   7.122  1.00  1.00           C
ATOM    230  OD1 ASN B   8       1.133   3.575   7.382  1.00  1.00           O
ATOM    231  ND2 ASN B   8       1.047   1.337   7.764  1.00  1.00           N
ATOM    232  C   ASN B   8       3.037   2.616   3.702  1.00  1.00           C
ATOM    233  O   ASN B   8       3.142   1.722   2.864  1.00  1.00           O
ATOM    234  N   PHE B   9       3.869   3.665   3.742  1.00  1.00           N
ATOM    235  CA  PHE B   9       4.833   3.615   2.712  1.00  1.00           C
ATOM    236  CB  PHE B   9       4.258   4.150   1.389  1.00  1.00           C
ATOM    237  CG  PHE B   9       5.083   3.706   0.232  1.00  1.00           C
ATOM    238  CD1 PHE B   9       6.161   4.434  -0.218  1.00  1.00           C
ATOM    239  CD2 PHE B   9       4.752   2.538  -0.415  1.00  1.00           C
ATOM    240  CE1 PHE B   9       6.896   3.995  -1.296  1.00  1.00           C
ATOM    241  CE2 PHE B   9       5.480   2.094  -1.491  1.00  1.00           C
ATOM    242  CZ  PHE B   9       6.551   2.829  -1.938  1.00  1.00           C
ATOM    243  C   PHE B   9       5.978   4.462   3.072  1.00  1.00           C
ATOM    244  O   PHE B   9       5.892   5.359   3.910  1.00  1.00           O
ATOM    245  N   GLY B  10       7.104   4.146   2.428  1.00  1.00           N
ATOM    246  CA  GLY B  10       8.266   4.945   2.545  1.00  1.00           C
ATOM    247  C   GLY B  10       8.791   4.992   1.163  1.00  1.00           C
ATOM    248  O   GLY B  10       9.317   4.008   0.648  1.00  1.00           O
ATOM    249  N   ALA B  11       8.664   6.157   0.519  1.00  1.00           N
ATOM    250  CA  ALA B  11       9.109   6.163  -0.827  1.00  1.00           C
ATOM    251  CB  ALA B  11       8.057   6.685  -1.824  1.00  1.00           C
ATOM    252  C   ALA B  11      10.273   7.066  -0.915  1.00  1.00           C
ATOM    253  O   ALA B  11      10.256   8.182  -0.400  1.00  1.00           O
ATOM    254  N   ILE B  12      11.334   6.570  -1.564  1.00  1.00           N
ATOM    255  CA  ILE B  12      12.473   7.384  -1.812  1.00  1.00           C
ATOM    256  CB  ILE B  12      13.763   6.811  -1.283  1.00  1.00           C
ATOM    257  CG1 ILE B  12      14.903   7.848  -1.322  1.00  1.00           C
ATOM    258  CG2 ILE B  12      14.066   5.512  -2.049  1.00  1.00           C
ATOM    259  CD1 ILE B  12      15.284   8.305  -2.730  1.00  1.00           C
ATOM    260  C   ILE B  12      12.515   7.458  -3.285  1.00  1.00           C
ATOM    261  O   ILE B  12      12.347   6.448  -3.968  1.00  1.00           O
ATOM    262  N   LEU B  13      12.696   8.661  -3.845  1.00  1.00           N
ATOM    263  CA  LEU B  13      12.508   8.585  -5.247  1.00  1.00           C
ATOM    264  CB  LEU B  13      11.113   9.061  -5.700  1.00  1.00           C
ATOM    265  CG  LEU B  13       9.936   8.347  -4.999  1.00  1.00           C
ATOM    266  CD1 LEU B  13       9.951   6.830  -5.244  1.00  1.00           C
ATOM    267  CD2 LEU B  13       9.859   8.720  -3.509  1.00  1.00           C
ATOM    268  C   LEU B  13      13.476   9.409  -6.008  1.00  1.00           C
ATOM    269  O   LEU B  13      14.248  10.201  -5.470  1.00  1.00           O
ATOM    270  N   SER B  14      13.416   9.187  -7.334  1.00  1.00           N
ATOM    271  CA  SER B  14      14.170   9.859  -8.342  1.00  1.00           C
ATOM    272  CB  SER B  14      14.944   8.913  -9.279  1.00  1.00           C
ATOM    273  OG  SER B  14      15.924   8.191  -8.548  1.00  1.00           O
ATOM    274  C   SER B  14      13.155  10.559  -9.185  1.00  1.00           C
ATOM    275  O   SER B  14      12.226  11.156  -8.641  1.00  1.00           O
ATOM    276  N   SER B  15      13.345  10.560 -10.531  1.00  1.00           N
ATOM    277  CA  SER B  15      12.326  11.105 -11.386  1.00  1.00           C
ATOM    278  CB  SER B  15      12.577  10.885 -12.887  1.00  1.00           C
ATOM    279  OG  SER B  15      11.520  11.455 -13.648  1.00  1.00           O
ATOM    280  C   SER B  15      11.132  10.321 -10.995  1.00  1.00           C
ATOM    281  O   SER B  15      11.088   9.109 -11.199  1.00  1.00           O
ATOM    282  N   THR B  16      10.119  10.976 -10.402  1.00  1.00           N
ATOM    283  CA  THR B  16       9.169  10.062  -9.873  1.00  1.00           C
ATOM    284  CB  THR B  16       9.562   9.591  -8.499  1.00  1.00           C
ATOM    285  OG1 THR B  16       8.648   8.621  -8.009  1.00  1.00           O
ATOM    286  CG2 THR B  16       9.615  10.804  -7.560  1.00  1.00           C
ATOM    287  C   THR B  16       7.795  10.596  -9.786  1.00  1.00           C
ATOM    288  O   THR B  16       7.547  11.800  -9.825  1.00  1.00           O
ATOM    289  N   ASN B  17       6.857   9.635  -9.694  1.00  1.00           N
ATOM    290  CA  ASN B  17       5.487   9.932  -9.462  1.00  1.00           C
ATOM    291  CB  ASN B  17       4.569   9.628 -10.657  1.00  1.00           C
ATOM    292  CG  ASN B  17       4.848  10.694 -11.711  1.00  1.00           C
ATOM    293  OD1 ASN B  17       4.876  11.887 -11.417  1.00  1.00           O
ATOM    294  ND2 ASN B  17       5.069  10.258 -12.978  1.00  1.00           N
ATOM    295  C   ASN B  17       5.055   9.110  -8.312  1.00  1.00           C
ATOM    296  O   ASN B  17       5.004   7.882  -8.377  1.00  1.00           O
ATOM    297  N   VAL B  18       4.763   9.796  -7.200  1.00  1.00           N
ATOM    298  CA  VAL B  18       4.247   9.127  -6.059  1.00  1.00           C
ATOM    299  CB  VAL B  18       4.929   9.510  -4.780  1.00  1.00           C
ATOM    300  CG1 VAL B  18       4.179   8.859  -3.608  1.00  1.00           C
ATOM    301  CG2 VAL B  18       6.407   9.098  -4.871  1.00  1.00           C
ATOM    302  C   VAL B  18       2.851   9.622  -5.990  1.00  1.00           C
ATOM    303  O   VAL B  18       2.605  10.810  -6.190  1.00  1.00           O
ATOM    304  N   GLY B  19       1.880   8.734  -5.732  1.00  1.00           N
ATOM    305  CA  GLY B  19       0.558   9.267  -5.743  1.00  1.00           C
ATOM    306  C   GLY B  19      -0.230   8.675  -4.649  1.00  1.00           C
ATOM    307  O   GLY B  19      -0.220   7.465  -4.429  1.00  1.00           O
ATOM    308  N   SER B  20      -0.963   9.548  -3.942  1.00  1.00           N
ATOM    309  CA  SER B  20      -1.806   9.060  -2.908  1.00  1.00           C
ATOM    310  CB  SER B  20      -1.430   9.560  -1.502  1.00  1.00           C
ATOM    311  OG  SER B  20      -1.640  10.962  -1.411  1.00  1.00           O
ATOM    312  C   SER B  20      -3.172   9.566  -3.202  1.00  1.00           C
ATOM    313  O   SER B  20      -3.359  10.733  -3.547  1.00  1.00           O
ATOM    314  N   ASN B  21      -4.171   8.676  -3.097  1.00  1.00           N
ATOM    315  CA  ASN B  21      -5.514   9.105  -3.314  1.00  1.00           C
ATOM    316  CB  ASN B  21      -6.237   8.366  -4.452  1.00  1.00           C
ATOM    317  CG  ASN B  21      -5.618   8.803  -5.774  1.00  1.00           C
ATOM    318  OD1 ASN B  21      -5.235   9.959  -5.944  1.00  1.00           O
ATOM    319  ND2 ASN B  21      -5.519   7.853  -6.742  1.00  1.00           N
ATOM    320  C   ASN B  21      -6.242   8.819  -2.061  1.00  1.00           C
ATOM    321  O   ASN B  21      -6.037   7.778  -1.441  1.00  1.00           O
ATOM    322  N   THR B  22      -7.090   9.764  -1.630  1.00  1.00           N
ATOM    323  CA  THR B  22      -7.788   9.504  -0.419  1.00  1.00           C
ATOM    324  CB  THR B  22      -7.124  10.027   0.809  1.00  1.00           C
ATOM    325  OG1 THR B  22      -7.133  11.445   0.760  1.00  1.00           O
ATOM    326  CG2 THR B  22      -5.686   9.487   0.891  1.00  1.00           C
ATOM    327  C   THR B  22      -9.071  10.220  -0.467  1.00  1.00           C
ATOM    328  O   THR B  22      -9.463  10.801  -1.478  1.00  1.00           O
ATOM    329  N   TYR B  23      -9.774  10.161   0.669  1.00  1.00           N
ATOM    330  CA  TYR B  23     -10.977  10.897   0.733  1.00  1.00           C
ATOM    331  CB  TYR B  23     -12.207  10.081   1.168  1.00  1.00           C
ATOM    332  CG  TYR B  23     -13.357  11.032   1.152  1.00  1.00           C
ATOM    333  CD1 TYR B  23     -13.984  11.333  -0.039  1.00  1.00           C
ATOM    334  CD2 TYR B  23     -13.807  11.626   2.308  1.00  1.00           C
ATOM    335  CE1 TYR B  23     -15.042  12.210  -0.075  1.00  1.00           C
ATOM    336  CE2 TYR B  23     -14.866  12.504   2.276  1.00  1.00           C
ATOM    337  CZ  TYR B  23     -15.483  12.800   1.085  1.00  1.00           C
ATOM    338  OH  TYR B  23     -16.565  13.703   1.054  1.00  1.00           O
ATOM    339  C   TYR B  23     -10.772  11.994   1.762  1.00  1.00           C
ATOM    340  O   TYR B  23     -10.663  13.181   1.354  1.00  1.00           O
ATOM    341  OXT TYR B  23     -10.720  11.652   2.973  1.00  1.00           O
TER     342      TYR B  23 
ATOM    343  N   PHE C   1     -18.338 -11.350   6.720  1.00  1.00           N
ATOM    344  CA  PHE C   1     -17.629 -10.262   7.431  1.00  1.00           C
ATOM    345  CB  PHE C   1     -18.154 -10.112   8.872  1.00  1.00           C
ATOM    346  CG  PHE C   1     -17.970 -11.394   9.608  1.00  1.00           C
ATOM    347  CD1 PHE C   1     -16.771 -11.723  10.197  1.00  1.00           C
ATOM    348  CD2 PHE C   1     -19.021 -12.273   9.719  1.00  1.00           C
ATOM    349  CE1 PHE C   1     -16.620 -12.910  10.878  1.00  1.00           C
ATOM    350  CE2 PHE C   1     -18.878 -13.460  10.396  1.00  1.00           C
ATOM    351  CZ  PHE C   1     -17.677 -13.783  10.979  1.00  1.00           C
ATOM    352  C   PHE C   1     -16.151 -10.508   7.496  1.00  1.00           C
ATOM    353  O   PHE C   1     -15.600 -11.311   6.744  1.00  1.00           O
ATOM    354  N   LEU C   2     -15.483  -9.782   8.412  1.00  1.00           N
ATOM    355  CA  LEU C   2     -14.084  -9.917   8.709  1.00  1.00           C
ATOM    356  CB  LEU C   2     -13.760 -11.222   9.465  1.00  1.00           C
ATOM    357  CG  LEU C   2     -12.287 -11.360   9.893  1.00  1.00           C
ATOM    358  CD1 LEU C   2     -11.896 -10.255  10.883  1.00  1.00           C
ATOM    359  CD2 LEU C   2     -11.987 -12.772  10.418  1.00  1.00           C
ATOM    360  C   LEU C   2     -13.200  -9.827   7.506  1.00  1.00           C
ATOM    361  O   LEU C   2     -12.433 -10.745   7.224  1.00  1.00           O
ATOM    362  N   VAL C   3     -13.279  -8.721   6.744  1.00  1.00           N
ATOM    363  CA  VAL C   3     -12.357  -8.576   5.651  1.00  1.00           C
ATOM    364  CB  VAL C   3     -12.933  -7.833   4.480  1.00  1.00           C
ATOM    365  CG1 VAL C   3     -13.232  -6.388   4.915  1.00  1.00           C
ATOM    366  CG2 VAL C   3     -11.955  -7.936   3.298  1.00  1.00           C
ATOM    367  C   VAL C   3     -11.192  -7.784   6.171  1.00  1.00           C
ATOM    368  O   VAL C   3     -11.393  -6.819   6.905  1.00  1.00           O
ATOM    369  N   HIS C   4      -9.933  -8.157   5.837  1.00  1.00           N
ATOM    370  CA  HIS C   4      -8.893  -7.357   6.419  1.00  1.00           C
ATOM    371  ND1 HIS C   4      -7.970  -5.492   8.879  1.00  1.00           N
ATOM    372  CG  HIS C   4      -7.651  -6.793   8.561  1.00  1.00           C
ATOM    373  CB  HIS C   4      -8.591  -7.740   7.882  1.00  1.00           C
ATOM    374  NE2 HIS C   4      -5.869  -5.814   9.536  1.00  1.00           N
ATOM    375  CD2 HIS C   4      -6.365  -6.974   8.972  1.00  1.00           C
ATOM    376  CE1 HIS C   4      -6.867  -4.952   9.458  1.00  1.00           C
ATOM    377  C   HIS C   4      -7.638  -7.419   5.654  1.00  1.00           C
ATOM    378  O   HIS C   4      -7.363  -8.351   4.900  1.00  1.00           O
ATOM    379  N   SER C   5      -6.859  -6.348   5.847  1.00  1.00           N
ATOM    380  CA  SER C   5      -5.567  -6.250   5.278  1.00  1.00           C
ATOM    381  CB  SER C   5      -5.519  -5.434   3.990  1.00  1.00           C
ATOM    382  OG  SER C   5      -5.886  -4.088   4.259  1.00  1.00           O
ATOM    383  C   SER C   5      -4.753  -5.509   6.256  1.00  1.00           C
ATOM    384  O   SER C   5      -5.265  -4.769   7.095  1.00  1.00           O
ATOM    385  N   GLY C   6      -3.445  -5.746   6.189  1.00  1.00           N
ATOM    386  CA  GLY C   6      -2.544  -5.002   6.989  1.00  1.00           C
ATOM    387  C   GLY C   6      -1.374  -4.893   6.114  1.00  1.00           C
ATOM    388  O   GLY C   6      -0.658  -5.864   5.884  1.00  1.00           O
ATOM    389  N   ASN C   7      -1.157  -3.693   5.574  1.00  1.00           N
ATOM    390  CA  ASN C   7      -0.036  -3.603   4.719  1.00  1.00           C
ATOM    391  CB  ASN C   7      -0.270  -2.862   3.389  1.00  1.00           C
ATOM    392  CG  ASN C   7      -0.907  -3.805   2.380  1.00  1.00           C
ATOM    393  OD1 ASN C   7      -1.191  -4.963   2.679  1.00  1.00           O
ATOM    394  ND2 ASN C   7      -1.115  -3.293   1.136  1.00  1.00           N
ATOM    395  C   ASN C   7       0.997  -2.839   5.434  1.00  1.00           C
ATOM    396  O   ASN C   7       0.721  -2.001   6.290  1.00  1.00           O
ATOM    397  N   ASN C   8       2.243  -3.160   5.091  1.00  1.00           N
ATOM    398  CA  ASN C   8       3.328  -2.467   5.668  1.00  1.00           C
ATOM    399  CB  ASN C   8       4.287  -3.355   6.481  1.00  1.00           C
ATOM    400  CG  ASN C   8       3.632  -3.648   7.824  1.00  1.00           C
ATOM    401  OD1 ASN C   8       3.018  -4.696   8.015  1.00  1.00           O
ATOM    402  ND2 ASN C   8       3.767  -2.692   8.783  1.00  1.00           N
ATOM    403  C   ASN C   8       4.093  -1.910   4.525  1.00  1.00           C
ATOM    404  O   ASN C   8       3.541  -1.716   3.443  1.00  1.00           O
ATOM    405  N   PHE C   9       5.389  -1.615   4.723  1.00  1.00           N
ATOM    406  CA  PHE C   9       5.990  -0.958   3.612  1.00  1.00           C
ATOM    407  CB  PHE C   9       5.585   0.523   3.581  1.00  1.00           C
ATOM    408  CG  PHE C   9       6.035   1.061   4.899  1.00  1.00           C
ATOM    409  CD1 PHE C   9       5.230   0.928   6.006  1.00  1.00           C
ATOM    410  CD2 PHE C   9       7.262   1.664   5.048  1.00  1.00           C
ATOM    411  CE1 PHE C   9       5.625   1.404   7.233  1.00  1.00           C
ATOM    412  CE2 PHE C   9       7.665   2.144   6.271  1.00  1.00           C
ATOM    413  CZ  PHE C   9       6.847   2.017   7.368  1.00  1.00           C
ATOM    414  C   PHE C   9       7.466  -0.948   3.698  1.00  1.00           C
ATOM    415  O   PHE C   9       8.089  -1.549   4.572  1.00  1.00           O
ATOM    416  N   GLY C  10       8.031  -0.229   2.712  1.00  1.00           N
ATOM    417  CA  GLY C  10       9.423   0.032   2.580  1.00  1.00           C
ATOM    418  C   GLY C  10       9.688   0.105   1.123  1.00  1.00           C
ATOM    419  O   GLY C  10       9.412  -0.841   0.387  1.00  1.00           O
ATOM    420  N   ALA C  11      10.236   1.236   0.652  1.00  1.00           N
ATOM    421  CA  ALA C  11      10.468   1.263  -0.751  1.00  1.00           C
ATOM    422  CB  ALA C  11       9.277   1.779  -1.568  1.00  1.00           C
ATOM    423  C   ALA C  11      11.608   2.168  -1.047  1.00  1.00           C
ATOM    424  O   ALA C  11      11.778   3.218  -0.429  1.00  1.00           O
ATOM    425  N   ILE C  12      12.429   1.734  -2.015  1.00  1.00           N
ATOM    426  CA  ILE C  12      13.493   2.529  -2.531  1.00  1.00           C
ATOM    427  CB  ILE C  12      14.856   1.923  -2.370  1.00  1.00           C
ATOM    428  CG1 ILE C  12      15.213   1.792  -0.881  1.00  1.00           C
ATOM    429  CG2 ILE C  12      15.848   2.783  -3.168  1.00  1.00           C
ATOM    430  CD1 ILE C  12      16.462   0.949  -0.619  1.00  1.00           C
ATOM    431  C   ILE C  12      13.194   2.589  -3.988  1.00  1.00           C
ATOM    432  O   ILE C  12      12.919   1.564  -4.612  1.00  1.00           O
ATOM    433  N   LEU C  13      13.211   3.793  -4.582  1.00  1.00           N
ATOM    434  CA  LEU C  13      12.794   3.772  -5.943  1.00  1.00           C
ATOM    435  CB  LEU C  13      11.375   4.333  -6.151  1.00  1.00           C
ATOM    436  CG  LEU C  13      10.293   3.580  -5.357  1.00  1.00           C
ATOM    437  CD1 LEU C  13      10.208   2.107  -5.793  1.00  1.00           C
ATOM    438  CD2 LEU C  13      10.477   3.760  -3.840  1.00  1.00           C
ATOM    439  C   LEU C  13      13.705   4.601  -6.811  1.00  1.00           C
ATOM    440  O   LEU C  13      14.290   5.584  -6.360  1.00  1.00           O
ATOM    441  N   SER C  14      13.846   4.191  -8.097  1.00  1.00           N
ATOM    442  CA  SER C  14      14.610   4.912  -9.089  1.00  1.00           C
ATOM    443  CB  SER C  14      15.986   4.285  -9.380  1.00  1.00           C
ATOM    444  OG  SER C  14      15.826   2.978  -9.913  1.00  1.00           O
ATOM    445  C   SER C  14      13.817   4.871 -10.364  1.00  1.00           C
ATOM    446  O   SER C  14      13.372   3.795 -10.760  1.00  1.00           O
ATOM    447  N   SER C  15      13.658   6.028 -11.058  1.00  1.00           N
ATOM    448  CA  SER C  15      12.849   6.101 -12.254  1.00  1.00           C
ATOM    449  CB  SER C  15      13.453   5.344 -13.447  1.00  1.00           C
ATOM    450  OG  SER C  15      14.694   5.923 -13.819  1.00  1.00           O
ATOM    451  C   SER C  15      11.556   5.455 -11.902  1.00  1.00           C
ATOM    452  O   SER C  15      11.154   4.467 -12.513  1.00  1.00           O
ATOM    453  N   THR C  16      10.861   6.009 -10.893  1.00  1.00           N
ATOM    454  CA  THR C  16       9.817   5.202 -10.356  1.00  1.00           C
ATOM    455  CB  THR C  16      10.045   4.893  -8.903  1.00  1.00           C
ATOM    456  OG1 THR C  16       9.035   4.029  -8.402  1.00  1.00           O
ATOM    457  CG2 THR C  16      10.052   6.219  -8.128  1.00  1.00           C
ATOM    458  C   THR C  16       8.436   5.723 -10.488  1.00  1.00           C
ATOM    459  O   THR C  16       8.182   6.917 -10.649  1.00  1.00           O
ATOM    460  N   ASN C  17       7.507   4.744 -10.462  1.00  1.00           N
ATOM    461  CA  ASN C  17       6.101   4.977 -10.438  1.00  1.00           C
ATOM    462  CB  ASN C  17       5.374   4.459 -11.691  1.00  1.00           C
ATOM    463  CG  ASN C  17       5.804   5.321 -12.872  1.00  1.00           C
ATOM    464  OD1 ASN C  17       5.961   6.535 -12.748  1.00  1.00           O
ATOM    465  ND2 ASN C  17       6.013   4.670 -14.048  1.00  1.00           N
ATOM    466  C   ASN C  17       5.579   4.232  -9.247  1.00  1.00           C
ATOM    467  O   ASN C  17       5.478   3.006  -9.265  1.00  1.00           O
ATOM    468  N   VAL C  18       5.247   4.965  -8.165  1.00  1.00           N
ATOM    469  CA  VAL C  18       4.691   4.360  -6.988  1.00  1.00           C
ATOM    470  CB  VAL C  18       5.271   4.889  -5.706  1.00  1.00           C
ATOM    471  CG1 VAL C  18       4.501   4.265  -4.528  1.00  1.00           C
ATOM    472  CG2 VAL C  18       6.784   4.607  -5.689  1.00  1.00           C
ATOM    473  C   VAL C  18       3.249   4.780  -7.005  1.00  1.00           C
ATOM    474  O   VAL C  18       2.946   5.943  -7.268  1.00  1.00           O
ATOM    475  N   GLY C  19       2.314   3.841  -6.757  1.00  1.00           N
ATOM    476  CA  GLY C  19       0.925   4.208  -6.735  1.00  1.00           C
ATOM    477  C   GLY C  19       0.405   3.736  -5.430  1.00  1.00           C
ATOM    478  O   GLY C  19       0.488   2.554  -5.101  1.00  1.00           O
ATOM    479  N   SER C  20      -0.152   4.669  -4.647  1.00  1.00           N
ATOM    480  CA  SER C  20      -0.679   4.246  -3.396  1.00  1.00           C
ATOM    481  CB  SER C  20      -0.052   4.936  -2.174  1.00  1.00           C
ATOM    482  OG  SER C  20      -0.417   6.307  -2.138  1.00  1.00           O
ATOM    483  C   SER C  20      -2.129   4.602  -3.417  1.00  1.00           C
ATOM    484  O   SER C  20      -2.522   5.545  -4.104  1.00  1.00           O
ATOM    485  N   ASN C  21      -2.984   3.859  -2.682  1.00  1.00           N
ATOM    486  CA  ASN C  21      -4.369   4.209  -2.812  1.00  1.00           C
ATOM    487  CB  ASN C  21      -5.111   3.431  -3.914  1.00  1.00           C
ATOM    488  CG  ASN C  21      -4.682   3.963  -5.275  1.00  1.00           C
ATOM    489  OD1 ASN C  21      -4.264   3.206  -6.149  1.00  1.00           O
ATOM    490  ND2 ASN C  21      -4.800   5.304  -5.465  1.00  1.00           N
ATOM    491  C   ASN C  21      -5.152   3.973  -1.578  1.00  1.00           C
ATOM    492  O   ASN C  21      -4.691   3.351  -0.622  1.00  1.00           O
ATOM    493  N   THR C  22      -6.392   4.508  -1.591  1.00  1.00           N
ATOM    494  CA  THR C  22      -7.243   4.283  -0.472  1.00  1.00           C
ATOM    495  CB  THR C  22      -7.086   5.288   0.634  1.00  1.00           C
ATOM    496  OG1 THR C  22      -7.644   4.778   1.836  1.00  1.00           O
ATOM    497  CG2 THR C  22      -7.835   6.571   0.240  1.00  1.00           C
ATOM    498  C   THR C  22      -8.681   4.319  -0.876  1.00  1.00           C
ATOM    499  O   THR C  22      -9.021   4.525  -2.040  1.00  1.00           O
ATOM    500  N   TYR C  23      -9.561   4.078   0.119  1.00  1.00           N
ATOM    501  CA  TYR C  23     -10.985   4.111  -0.048  1.00  1.00           C
ATOM    502  CB  TYR C  23     -11.625   2.713   0.066  1.00  1.00           C
ATOM    503  CG  TYR C  23     -13.109   2.833   0.053  1.00  1.00           C
ATOM    504  CD1 TYR C  23     -13.792   3.010  -1.127  1.00  1.00           C
ATOM    505  CD2 TYR C  23     -13.817   2.752   1.231  1.00  1.00           C
ATOM    506  CE1 TYR C  23     -15.162   3.114  -1.129  1.00  1.00           C
ATOM    507  CE2 TYR C  23     -15.188   2.856   1.235  1.00  1.00           C
ATOM    508  CZ  TYR C  23     -15.861   3.039   0.050  1.00  1.00           C
ATOM    509  OH  TYR C  23     -17.269   3.146   0.047  1.00  1.00           O
ATOM    510  C   TYR C  23     -11.538   4.996   1.070  1.00  1.00           C
ATOM    511  O   TYR C  23     -12.738   5.376   1.007  1.00  1.00           O
ATOM    512  OXT TYR C  23     -10.755   5.307   2.006  1.00  1.00           O
TER     513      TYR C  23 
ATOM    514  N   PHE D   1     -15.338 -15.151   8.088  1.00  1.00           N
ATOM    515  CA  PHE D   1     -16.318 -15.203   6.982  1.00  1.00           C
ATOM    516  CB  PHE D   1     -17.333 -14.058   7.130  1.00  1.00           C
ATOM    517  CG  PHE D   1     -18.333 -14.188   6.033  1.00  1.00           C
ATOM    518  CD1 PHE D   1     -18.080 -13.660   4.789  1.00  1.00           C
ATOM    519  CD2 PHE D   1     -19.526 -14.834   6.253  1.00  1.00           C
ATOM    520  CE1 PHE D   1     -19.004 -13.775   3.778  1.00  1.00           C
ATOM    521  CE2 PHE D   1     -20.454 -14.953   5.246  1.00  1.00           C
ATOM    522  CZ  PHE D   1     -20.194 -14.424   4.003  1.00  1.00           C
ATOM    523  C   PHE D   1     -15.609 -15.048   5.688  1.00  1.00           C
ATOM    524  O   PHE D   1     -15.853 -15.779   4.730  1.00  1.00           O
ATOM    525  N   LEU D   2     -14.682 -14.079   5.652  1.00  1.00           N
ATOM    526  CA  LEU D   2     -13.974 -13.819   4.445  1.00  1.00           C
ATOM    527  CB  LEU D   2     -14.233 -12.416   3.862  1.00  1.00           C
ATOM    528  CG  LEU D   2     -15.679 -12.179   3.392  1.00  1.00           C
ATOM    529  CD1 LEU D   2     -15.855 -10.758   2.821  1.00  1.00           C
ATOM    530  CD2 LEU D   2     -16.122 -13.281   2.417  1.00  1.00           C
ATOM    531  C   LEU D   2     -12.511 -13.892   4.717  1.00  1.00           C
ATOM    532  O   LEU D   2     -12.045 -14.680   5.539  1.00  1.00           O
ATOM    533  N   VAL D   3     -11.753 -13.048   3.989  1.00  1.00           N
ATOM    534  CA  VAL D   3     -10.325 -13.095   4.002  1.00  1.00           C
ATOM    535  CB  VAL D   3      -9.710 -12.684   2.694  1.00  1.00           C
ATOM    536  CG1 VAL D   3     -10.202 -13.649   1.603  1.00  1.00           C
ATOM    537  CG2 VAL D   3     -10.046 -11.206   2.431  1.00  1.00           C
ATOM    538  C   VAL D   3      -9.669 -12.286   5.070  1.00  1.00           C
ATOM    539  O   VAL D   3     -10.193 -11.277   5.538  1.00  1.00           O
ATOM    540  N   HIS D   4      -8.477 -12.770   5.496  1.00  1.00           N
ATOM    541  CA  HIS D   4      -7.666 -12.077   6.453  1.00  1.00           C
ATOM    542  ND1 HIS D   4      -7.640 -10.779   9.506  1.00  1.00           N
ATOM    543  CG  HIS D   4      -7.047 -11.864   8.902  1.00  1.00           C
ATOM    544  CB  HIS D   4      -7.708 -12.709   7.853  1.00  1.00           C
ATOM    545  NE2 HIS D   4      -5.612 -10.971  10.396  1.00  1.00           N
ATOM    546  CD2 HIS D   4      -5.809 -11.967   9.457  1.00  1.00           C
ATOM    547  CE1 HIS D   4      -6.738 -10.281  10.391  1.00  1.00           C
ATOM    548  C   HIS D   4      -6.255 -12.093   5.977  1.00  1.00           C
ATOM    549  O   HIS D   4      -5.481 -12.982   6.326  1.00  1.00           O
ATOM    550  N   SER D   5      -5.870 -11.083   5.181  1.00  1.00           N
ATOM    551  CA  SER D   5      -4.534 -11.076   4.677  1.00  1.00           C
ATOM    552  CB  SER D   5      -4.372 -10.296   3.360  1.00  1.00           C
ATOM    553  OG  SER D   5      -4.661  -8.920   3.562  1.00  1.00           O
ATOM    554  C   SER D   5      -3.653 -10.461   5.690  1.00  1.00           C
ATOM    555  O   SER D   5      -4.103  -9.785   6.614  1.00  1.00           O
ATOM    556  N   GLY D   6      -2.350 -10.720   5.536  1.00  1.00           N
ATOM    557  CA  GLY D   6      -1.392 -10.174   6.428  1.00  1.00           C
ATOM    558  C   GLY D   6      -0.705  -9.105   5.712  1.00  1.00           C
ATOM    559  O   GLY D   6      -1.321  -8.284   5.033  1.00  1.00           O
ATOM    560  N   ASN D   7       0.621  -9.100   5.846  1.00  1.00           N
ATOM    561  CA  ASN D   7       1.274  -8.006   5.249  1.00  1.00           C
ATOM    562  CB  ASN D   7       1.804  -6.999   6.279  1.00  1.00           C
ATOM    563  CG  ASN D   7       2.863  -7.720   7.101  1.00  1.00           C
ATOM    564  OD1 ASN D   7       2.578  -8.706   7.779  1.00  1.00           O
ATOM    565  ND2 ASN D   7       4.128  -7.221   7.040  1.00  1.00           N
ATOM    566  C   ASN D   7       2.470  -8.443   4.536  1.00  1.00           C
ATOM    567  O   ASN D   7       2.870  -9.604   4.540  1.00  1.00           O
ATOM    568  N   ASN D   8       3.066  -7.443   3.885  1.00  1.00           N
ATOM    569  CA  ASN D   8       4.255  -7.701   3.183  1.00  1.00           C
ATOM    570  CB  ASN D   8       4.136  -7.552   1.658  1.00  1.00           C
ATOM    571  CG  ASN D   8       3.237  -8.664   1.145  1.00  1.00           C
ATOM    572  OD1 ASN D   8       2.846  -9.555   1.898  1.00  1.00           O
ATOM    573  ND2 ASN D   8       2.909  -8.620  -0.175  1.00  1.00           N
ATOM    574  C   ASN D   8       5.251  -6.706   3.621  1.00  1.00           C
ATOM    575  O   ASN D   8       4.930  -5.768   4.349  1.00  1.00           O
ATOM    576  N   PHE D   9       6.514  -6.879   3.199  1.00  1.00           N
ATOM    577  CA  PHE D   9       7.395  -5.927   3.774  1.00  1.00           C
ATOM    578  CB  PHE D   9       7.619  -6.295   5.255  1.00  1.00           C
ATOM    579  CG  PHE D   9       8.525  -5.358   5.976  1.00  1.00           C
ATOM    580  CD1 PHE D   9       8.032  -4.204   6.542  1.00  1.00           C
ATOM    581  CD2 PHE D   9       9.861  -5.652   6.110  1.00  1.00           C
ATOM    582  CE1 PHE D   9       8.864  -3.346   7.218  1.00  1.00           C
ATOM    583  CE2 PHE D   9      10.700  -4.796   6.786  1.00  1.00           C
ATOM    584  CZ  PHE D   9      10.200  -3.642   7.342  1.00  1.00           C
ATOM    585  C   PHE D   9       8.702  -5.929   3.094  1.00  1.00           C
ATOM    586  O   PHE D   9       9.109  -6.892   2.446  1.00  1.00           O
ATOM    587  N   GLY D  10       9.376  -4.780   3.224  1.00  1.00           N
ATOM    588  CA  GLY D  10      10.692  -4.644   2.717  1.00  1.00           C
ATOM    589  C   GLY D  10      10.578  -4.528   1.258  1.00  1.00           C
ATOM    590  O   GLY D  10       9.755  -5.189   0.625  1.00  1.00           O
ATOM    591  N   ALA D  11      11.417  -3.674   0.670  1.00  1.00           N
ATOM    592  CA  ALA D  11      11.327  -3.648  -0.740  1.00  1.00           C
ATOM    593  CB  ALA D  11       9.973  -3.136  -1.260  1.00  1.00           C
ATOM    594  C   ALA D  11      12.364  -2.746  -1.252  1.00  1.00           C
ATOM    595  O   ALA D  11      12.705  -1.733  -0.641  1.00  1.00           O
ATOM    596  N   ILE D  12      12.911  -3.132  -2.405  1.00  1.00           N
ATOM    597  CA  ILE D  12      13.835  -2.274  -3.043  1.00  1.00           C
ATOM    598  CB  ILE D  12      15.264  -2.737  -2.961  1.00  1.00           C
ATOM    599  CG1 ILE D  12      16.222  -1.624  -3.425  1.00  1.00           C
ATOM    600  CG2 ILE D  12      15.398  -4.057  -3.742  1.00  1.00           C
ATOM    601  CD1 ILE D  12      17.684  -1.893  -3.071  1.00  1.00           C
ATOM    602  C   ILE D  12      13.423  -2.260  -4.463  1.00  1.00           C
ATOM    603  O   ILE D  12      13.101  -3.300  -5.035  1.00  1.00           O
ATOM    604  N   LEU D  13      13.387  -1.068  -5.070  1.00  1.00           N
ATOM    605  CA  LEU D  13      12.931  -1.069  -6.415  1.00  1.00           C
ATOM    606  CB  LEU D  13      11.560  -0.400  -6.573  1.00  1.00           C
ATOM    607  CG  LEU D  13      10.417  -1.180  -5.898  1.00  1.00           C
ATOM    608  CD1 LEU D  13      10.212  -2.548  -6.567  1.00  1.00           C
ATOM    609  CD2 LEU D  13      10.626  -1.275  -4.378  1.00  1.00           C
ATOM    610  C   LEU D  13      13.917  -0.315  -7.271  1.00  1.00           C
ATOM    611  O   LEU D  13      14.543   0.644  -6.820  1.00  1.00           O
ATOM    612  N   SER D  14      14.084  -0.764  -8.536  1.00  1.00           N
ATOM    613  CA  SER D  14      14.959  -0.178  -9.526  1.00  1.00           C
ATOM    614  CB  SER D  14      15.682  -1.225 -10.390  1.00  1.00           C
ATOM    615  OG  SER D  14      16.526  -2.027  -9.577  1.00  1.00           O
ATOM    616  C   SER D  14      14.120   0.647 -10.431  1.00  1.00           C
ATOM    617  O   SER D  14      13.288   1.404  -9.938  1.00  1.00           O
ATOM    618  N   SER D  15      14.407   0.599 -11.760  1.00  1.00           N
ATOM    619  CA  SER D  15      13.493   1.204 -12.693  1.00  1.00           C
ATOM    620  CB  SER D  15      13.789   0.866 -14.162  1.00  1.00           C
ATOM    621  OG  SER D  15      12.843   1.502 -15.010  1.00  1.00           O
ATOM    622  C   SER D  15      12.259   0.499 -12.290  1.00  1.00           C
ATOM    623  O   SER D  15      12.113  -0.697 -12.534  1.00  1.00           O
ATOM    624  N   THR D  16      11.324   1.209 -11.649  1.00  1.00           N
ATOM    625  CA  THR D  16      10.458   0.310 -10.972  1.00  1.00           C
ATOM    626  CB  THR D  16      10.936   0.062  -9.568  1.00  1.00           C
ATOM    627  OG1 THR D  16      10.311  -1.063  -8.968  1.00  1.00           O
ATOM    628  CG2 THR D  16      10.634   1.338  -8.762  1.00  1.00           C
ATOM    629  C   THR D  16       9.079   0.790 -10.840  1.00  1.00           C
ATOM    630  O   THR D  16       8.724   1.927 -11.143  1.00  1.00           O
ATOM    631  N   ASN D  17       8.268  -0.166 -10.375  1.00  1.00           N
ATOM    632  CA  ASN D  17       6.928   0.065 -10.024  1.00  1.00           C
ATOM    633  CB  ASN D  17       5.917  -0.543 -11.017  1.00  1.00           C
ATOM    634  CG  ASN D  17       5.923   0.257 -12.312  1.00  1.00           C
ATOM    635  OD1 ASN D  17       5.419   1.379 -12.361  1.00  1.00           O
ATOM    636  ND2 ASN D  17       6.499  -0.336 -13.393  1.00  1.00           N
ATOM    637  C   ASN D  17       6.692  -0.616  -8.727  1.00  1.00           C
ATOM    638  O   ASN D  17       7.207  -1.703  -8.473  1.00  1.00           O
ATOM    639  N   VAL D  18       5.918   0.038  -7.854  1.00  1.00           N
ATOM    640  CA  VAL D  18       5.545  -0.585  -6.631  1.00  1.00           C
ATOM    641  CB  VAL D  18       6.116   0.091  -5.421  1.00  1.00           C
ATOM    642  CG1 VAL D  18       5.571  -0.597  -4.159  1.00  1.00           C
ATOM    643  CG2 VAL D  18       7.648   0.068  -5.537  1.00  1.00           C
ATOM    644  C   VAL D  18       4.071  -0.408  -6.585  1.00  1.00           C
ATOM    645  O   VAL D  18       3.563   0.662  -6.918  1.00  1.00           O
ATOM    646  N   GLY D  19       3.326  -1.452  -6.198  1.00  1.00           N
ATOM    647  CA  GLY D  19       1.917  -1.235  -6.160  1.00  1.00           C
ATOM    648  C   GLY D  19       1.495  -1.490  -4.769  1.00  1.00           C
ATOM    649  O   GLY D  19       1.490  -2.625  -4.306  1.00  1.00           O
ATOM    650  N   SER D  20       1.109  -0.422  -4.062  1.00  1.00           N
ATOM    651  CA  SER D  20       0.654  -0.618  -2.731  1.00  1.00           C
ATOM    652  CB  SER D  20       1.362   0.259  -1.687  1.00  1.00           C
ATOM    653  OG  SER D  20       2.722  -0.126  -1.559  1.00  1.00           O
ATOM    654  C   SER D  20      -0.763  -0.195  -2.745  1.00  1.00           C
ATOM    655  O   SER D  20      -1.087   0.816  -3.366  1.00  1.00           O
ATOM    656  N   ASN D  21      -1.657  -0.943  -2.068  1.00  1.00           N
ATOM    657  CA  ASN D  21      -3.013  -0.521  -2.203  1.00  1.00           C
ATOM    658  CB  ASN D  21      -3.714  -1.082  -3.454  1.00  1.00           C
ATOM    659  CG  ASN D  21      -3.184  -0.354  -4.683  1.00  1.00           C
ATOM    660  OD1 ASN D  21      -2.605  -0.962  -5.581  1.00  1.00           O
ATOM    661  ND2 ASN D  21      -3.390   0.989  -4.728  1.00  1.00           N
ATOM    662  C   ASN D  21      -3.867  -0.888  -1.070  1.00  1.00           C
ATOM    663  O   ASN D  21      -3.471  -1.583  -0.137  1.00  1.00           O
ATOM    664  N   THR D  22      -5.092  -0.342  -1.144  1.00  1.00           N
ATOM    665  CA  THR D  22      -6.095  -0.666  -0.203  1.00  1.00           C
ATOM    666  CB  THR D  22      -6.151   0.283   0.958  1.00  1.00           C
ATOM    667  OG1 THR D  22      -4.848   0.434   1.507  1.00  1.00           O
ATOM    668  CG2 THR D  22      -7.036  -0.350   2.042  1.00  1.00           C
ATOM    669  C   THR D  22      -7.380  -0.644  -0.967  1.00  1.00           C
ATOM    670  O   THR D  22      -7.415  -0.180  -2.108  1.00  1.00           O
ATOM    671  N   TYR D  23      -8.467  -1.161  -0.365  1.00  1.00           N
ATOM    672  CA  TYR D  23      -9.734  -1.249  -1.031  1.00  1.00           C
ATOM    673  CB  TYR D  23     -10.136  -0.004  -1.846  1.00  1.00           C
ATOM    674  CG  TYR D  23     -11.387  -0.354  -2.587  1.00  1.00           C
ATOM    675  CD1 TYR D  23     -11.330  -0.907  -3.847  1.00  1.00           C
ATOM    676  CD2 TYR D  23     -12.624  -0.136  -2.021  1.00  1.00           C
ATOM    677  CE1 TYR D  23     -12.476  -1.240  -4.530  1.00  1.00           C
ATOM    678  CE2 TYR D  23     -13.776  -0.467  -2.698  1.00  1.00           C
ATOM    679  CZ  TYR D  23     -13.704  -1.018  -3.954  1.00  1.00           C
ATOM    680  OH  TYR D  23     -14.884  -1.358  -4.648  1.00  1.00           O
ATOM    681  C   TYR D  23      -9.632  -2.425  -1.982  1.00  1.00           C
ATOM    682  O   TYR D  23      -8.715  -2.403  -2.845  1.00  1.00           O
ATOM    683  OXT TYR D  23     -10.468  -3.360  -1.860  1.00  1.00           O
TER     684      TYR D  23 
ATOM    685  N   PHE E   1     -15.649 -18.319   5.644  1.00  1.00           N
ATOM    686  CA  PHE E   1     -15.545 -19.559   4.842  1.00  1.00           C
ATOM    687  CB  PHE E   1     -16.506 -19.512   3.641  1.00  1.00           C
ATOM    688  CG  PHE E   1     -16.495 -20.865   3.009  1.00  1.00           C
ATOM    689  CD1 PHE E   1     -17.356 -21.843   3.451  1.00  1.00           C
ATOM    690  CD2 PHE E   1     -15.627 -21.160   1.984  1.00  1.00           C
ATOM    691  CE1 PHE E   1     -17.352 -23.091   2.876  1.00  1.00           C
ATOM    692  CE2 PHE E   1     -15.617 -22.407   1.405  1.00  1.00           C
ATOM    693  CZ  PHE E   1     -16.483 -23.376   1.851  1.00  1.00           C
ATOM    694  C   PHE E   1     -14.157 -19.675   4.322  1.00  1.00           C
ATOM    695  O   PHE E   1     -13.440 -20.622   4.640  1.00  1.00           O
ATOM    696  N   LEU E   2     -13.736 -18.687   3.509  1.00  1.00           N
ATOM    697  CA  LEU E   2     -12.414 -18.760   2.976  1.00  1.00           C
ATOM    698  CB  LEU E   2     -12.272 -18.229   1.539  1.00  1.00           C
ATOM    699  CG  LEU E   2     -13.131 -18.979   0.507  1.00  1.00           C
ATOM    700  CD1 LEU E   2     -12.779 -20.475   0.468  1.00  1.00           C
ATOM    701  CD2 LEU E   2     -14.626 -18.694   0.717  1.00  1.00           C
ATOM    702  C   LEU E   2     -11.526 -17.917   3.816  1.00  1.00           C
ATOM    703  O   LEU E   2     -11.786 -16.735   4.035  1.00  1.00           O
ATOM    704  N   VAL E   3     -10.446 -18.527   4.333  1.00  1.00           N
ATOM    705  CA  VAL E   3      -9.526 -17.746   5.088  1.00  1.00           C
ATOM    706  CB  VAL E   3      -9.452 -18.130   6.530  1.00  1.00           C
ATOM    707  CG1 VAL E   3      -8.363 -17.280   7.206  1.00  1.00           C
ATOM    708  CG2 VAL E   3     -10.850 -17.954   7.144  1.00  1.00           C
ATOM    709  C   VAL E   3      -8.187 -17.960   4.493  1.00  1.00           C
ATOM    710  O   VAL E   3      -7.763 -19.090   4.258  1.00  1.00           O
ATOM    711  N   HIS E   4      -7.491 -16.850   4.222  1.00  1.00           N
ATOM    712  CA  HIS E   4      -6.181 -16.948   3.680  1.00  1.00           C
ATOM    713  ND1 HIS E   4      -8.300 -16.310   1.180  1.00  1.00           N
ATOM    714  CG  HIS E   4      -7.000 -16.750   1.297  1.00  1.00           C
ATOM    715  CB  HIS E   4      -6.035 -16.245   2.325  1.00  1.00           C
ATOM    716  NE2 HIS E   4      -8.006 -17.839  -0.406  1.00  1.00           N
ATOM    717  CD2 HIS E   4      -6.838 -17.684   0.319  1.00  1.00           C
ATOM    718  CE1 HIS E   4      -8.856 -16.992   0.147  1.00  1.00           C
ATOM    719  C   HIS E   4      -5.339 -16.182   4.626  1.00  1.00           C
ATOM    720  O   HIS E   4      -5.831 -15.252   5.261  1.00  1.00           O
ATOM    721  N   SER E   5      -4.053 -16.542   4.784  1.00  1.00           N
ATOM    722  CA  SER E   5      -3.347 -15.729   5.721  1.00  1.00           C
ATOM    723  CB  SER E   5      -3.699 -16.046   7.184  1.00  1.00           C
ATOM    724  OG  SER E   5      -2.967 -15.200   8.056  1.00  1.00           O
ATOM    725  C   SER E   5      -1.885 -15.930   5.567  1.00  1.00           C
ATOM    726  O   SER E   5      -1.423 -16.905   4.979  1.00  1.00           O
ATOM    727  N   GLY E   6      -1.131 -14.950   6.093  1.00  1.00           N
ATOM    728  CA  GLY E   6       0.291 -15.031   6.119  1.00  1.00           C
ATOM    729  C   GLY E   6       0.817 -14.494   4.845  1.00  1.00           C
ATOM    730  O   GLY E   6       0.227 -14.648   3.778  1.00  1.00           O
ATOM    731  N   ASN E   7       1.970 -13.827   4.966  1.00  1.00           N
ATOM    732  CA  ASN E   7       2.686 -13.307   3.856  1.00  1.00           C
ATOM    733  CB  ASN E   7       2.165 -11.958   3.329  1.00  1.00           C
ATOM    734  CG  ASN E   7       0.913 -12.222   2.505  1.00  1.00           C
ATOM    735  OD1 ASN E   7       0.926 -13.037   1.582  1.00  1.00           O
ATOM    736  ND2 ASN E   7      -0.199 -11.519   2.849  1.00  1.00           N
ATOM    737  C   ASN E   7       4.044 -13.110   4.380  1.00  1.00           C
ATOM    738  O   ASN E   7       4.281 -13.240   5.580  1.00  1.00           O
ATOM    739  N   ASN E   8       4.989 -12.796   3.493  1.00  1.00           N
ATOM    740  CA  ASN E   8       6.296 -12.666   4.020  1.00  1.00           C
ATOM    741  CB  ASN E   8       7.253 -13.797   3.592  1.00  1.00           C
ATOM    742  CG  ASN E   8       6.819 -15.103   4.249  1.00  1.00           C
ATOM    743  OD1 ASN E   8       5.893 -15.134   5.056  1.00  1.00           O
ATOM    744  ND2 ASN E   8       7.513 -16.220   3.902  1.00  1.00           N
ATOM    745  C   ASN E   8       6.887 -11.433   3.482  1.00  1.00           C
ATOM    746  O   ASN E   8       6.205 -10.590   2.902  1.00  1.00           O
ATOM    747  N   PHE E   9       8.201 -11.294   3.698  1.00  1.00           N
ATOM    748  CA  PHE E   9       8.784 -10.104   3.207  1.00  1.00           C
ATOM    749  CB  PHE E   9       8.809  -8.972   4.250  1.00  1.00           C
ATOM    750  CG  PHE E   9       9.653  -9.437   5.387  1.00  1.00           C
ATOM    751  CD1 PHE E   9       9.092 -10.150   6.424  1.00  1.00           C
ATOM    752  CD2 PHE E   9      11.003  -9.176   5.412  1.00  1.00           C
ATOM    753  CE1 PHE E   9       9.863 -10.585   7.478  1.00  1.00           C
ATOM    754  CE2 PHE E   9      11.777  -9.609   6.462  1.00  1.00           C
ATOM    755  CZ  PHE E   9      11.211 -10.314   7.498  1.00  1.00           C
ATOM    756  C   PHE E   9      10.183 -10.349   2.786  1.00  1.00           C
ATOM    757  O   PHE E   9      10.728 -11.440   2.946  1.00  1.00           O
ATOM    758  N   GLY E  10      10.779  -9.293   2.204  1.00  1.00           N
ATOM    759  CA  GLY E  10      12.128  -9.309   1.745  1.00  1.00           C
ATOM    760  C   GLY E  10      12.073  -9.460   0.270  1.00  1.00           C
ATOM    761  O   GLY E  10      11.526 -10.436  -0.240  1.00  1.00           O
ATOM    762  N   ALA E  11      12.644  -8.487  -0.465  1.00  1.00           N
ATOM    763  CA  ALA E  11      12.598  -8.653  -1.880  1.00  1.00           C
ATOM    764  CB  ALA E  11      11.205  -8.386  -2.477  1.00  1.00           C
ATOM    765  C   ALA E  11      13.540  -7.707  -2.528  1.00  1.00           C
ATOM    766  O   ALA E  11      13.834  -6.632  -2.010  1.00  1.00           O
ATOM    767  N   ILE E  12      14.064  -8.124  -3.692  1.00  1.00           N
ATOM    768  CA  ILE E  12      14.881  -7.264  -4.485  1.00  1.00           C
ATOM    769  CB  ILE E  12      16.290  -7.775  -4.656  1.00  1.00           C
ATOM    770  CG1 ILE E  12      17.134  -6.804  -5.498  1.00  1.00           C
ATOM    771  CG2 ILE E  12      16.251  -9.220  -5.180  1.00  1.00           C
ATOM    772  CD1 ILE E  12      18.629  -7.124  -5.462  1.00  1.00           C
ATOM    773  C   ILE E  12      14.205  -7.198  -5.800  1.00  1.00           C
ATOM    774  O   ILE E  12      14.119  -8.180  -6.535  1.00  1.00           O
ATOM    775  N   LEU E  13      13.660  -6.021  -6.124  1.00  1.00           N
ATOM    776  CA  LEU E  13      13.017  -5.934  -7.389  1.00  1.00           C
ATOM    777  CB  LEU E  13      11.684  -5.168  -7.357  1.00  1.00           C
ATOM    778  CG  LEU E  13      10.626  -5.810  -6.439  1.00  1.00           C
ATOM    779  CD1 LEU E  13      10.229  -7.206  -6.937  1.00  1.00           C
ATOM    780  CD2 LEU E  13      11.082  -5.799  -4.974  1.00  1.00           C
ATOM    781  C   LEU E  13      13.955  -5.137  -8.239  1.00  1.00           C
ATOM    782  O   LEU E  13      14.229  -3.978  -7.937  1.00  1.00           O
ATOM    783  N   SER E  14      14.493  -5.742  -9.317  1.00  1.00           N
ATOM    784  CA  SER E  14      15.394  -4.993 -10.143  1.00  1.00           C
ATOM    785  CB  SER E  14      16.785  -5.637 -10.283  1.00  1.00           C
ATOM    786  OG  SER E  14      17.434  -5.681  -9.021  1.00  1.00           O
ATOM    787  C   SER E  14      14.802  -4.944 -11.502  1.00  1.00           C
ATOM    788  O   SER E  14      14.483  -5.980 -12.083  1.00  1.00           O
ATOM    789  N   SER E  15      14.671  -3.720 -12.051  1.00  1.00           N
ATOM    790  CA  SER E  15      14.046  -3.558 -13.328  1.00  1.00           C
ATOM    791  CB  SER E  15      14.795  -4.245 -14.484  1.00  1.00           C
ATOM    792  OG  SER E  15      14.104  -4.039 -15.707  1.00  1.00           O
ATOM    793  C   SER E  15      12.716  -4.201 -13.179  1.00  1.00           C
ATOM    794  O   SER E  15      12.178  -4.766 -14.131  1.00  1.00           O
ATOM    795  N   THR E  16      12.137  -4.124 -11.961  1.00  1.00           N
ATOM    796  CA  THR E  16      10.938  -4.876 -11.815  1.00  1.00           C
ATOM    797  CB  THR E  16      11.153  -6.283 -11.325  1.00  1.00           C
ATOM    798  OG1 THR E  16      11.807  -6.279 -10.066  1.00  1.00           O
ATOM    799  CG2 THR E  16      11.975  -7.057 -12.369  1.00  1.00           C
ATOM    800  C   THR E  16       9.912  -4.261 -10.957  1.00  1.00           C
ATOM    801  O   THR E  16      10.055  -3.153 -10.446  1.00  1.00           O
ATOM    802  N   ASN E  17       8.809  -5.021 -10.816  1.00  1.00           N
ATOM    803  CA  ASN E  17       7.688  -4.557 -10.080  1.00  1.00           C
ATOM    804  CB  ASN E  17       6.407  -4.414 -10.926  1.00  1.00           C
ATOM    805  CG  ASN E  17       5.999  -5.778 -11.466  1.00  1.00           C
ATOM    806  OD1 ASN E  17       6.761  -6.740 -11.401  1.00  1.00           O
ATOM    807  ND2 ASN E  17       4.764  -5.862 -12.029  1.00  1.00           N
ATOM    808  C   ASN E  17       7.384  -5.468  -8.939  1.00  1.00           C
ATOM    809  O   ASN E  17       7.591  -6.678  -9.001  1.00  1.00           O
ATOM    810  N   VAL E  18       6.898  -4.863  -7.838  1.00  1.00           N
ATOM    811  CA  VAL E  18       6.491  -5.590  -6.674  1.00  1.00           C
ATOM    812  CB  VAL E  18       7.340  -5.326  -5.467  1.00  1.00           C
ATOM    813  CG1 VAL E  18       7.221  -3.835  -5.108  1.00  1.00           C
ATOM    814  CG2 VAL E  18       6.894  -6.274  -4.338  1.00  1.00           C
ATOM    815  C   VAL E  18       5.134  -5.102  -6.368  1.00  1.00           C
ATOM    816  O   VAL E  18       4.780  -3.975  -6.714  1.00  1.00           O
ATOM    817  N   GLY E  19       4.312  -5.939  -5.721  1.00  1.00           N
ATOM    818  CA  GLY E  19       3.022  -5.398  -5.485  1.00  1.00           C
ATOM    819  C   GLY E  19       2.476  -5.934  -4.220  1.00  1.00           C
ATOM    820  O   GLY E  19       2.441  -7.140  -3.982  1.00  1.00           O
ATOM    821  N   SER E  20       2.019  -5.000  -3.376  1.00  1.00           N
ATOM    822  CA  SER E  20       1.326  -5.356  -2.190  1.00  1.00           C
ATOM    823  CB  SER E  20       1.724  -4.509  -0.967  1.00  1.00           C
ATOM    824  OG  SER E  20       0.983  -4.908   0.178  1.00  1.00           O
ATOM    825  C   SER E  20      -0.075  -5.000  -2.539  1.00  1.00           C
ATOM    826  O   SER E  20      -0.390  -3.840  -2.809  1.00  1.00           O
ATOM    827  N   ASN E  21      -0.952  -6.009  -2.567  1.00  1.00           N
ATOM    828  CA  ASN E  21      -2.308  -5.773  -2.945  1.00  1.00           C
ATOM    829  CB  ASN E  21      -2.774  -6.793  -4.007  1.00  1.00           C
ATOM    830  CG  ASN E  21      -4.171  -6.474  -4.504  1.00  1.00           C
ATOM    831  OD1 ASN E  21      -5.006  -5.931  -3.784  1.00  1.00           O
ATOM    832  ND2 ASN E  21      -4.440  -6.840  -5.786  1.00  1.00           N
ATOM    833  C   ASN E  21      -3.110  -5.987  -1.710  1.00  1.00           C
ATOM    834  O   ASN E  21      -2.848  -6.905  -0.934  1.00  1.00           O
ATOM    835  N   THR E  22      -4.088  -5.098  -1.480  1.00  1.00           N
ATOM    836  CA  THR E  22      -4.972  -5.212  -0.366  1.00  1.00           C
ATOM    837  CB  THR E  22      -5.009  -3.977   0.485  1.00  1.00           C
ATOM    838  OG1 THR E  22      -3.766  -3.799   1.143  1.00  1.00           O
ATOM    839  CG2 THR E  22      -6.169  -4.060   1.483  1.00  1.00           C
ATOM    840  C   THR E  22      -6.329  -5.379  -0.948  1.00  1.00           C
ATOM    841  O   THR E  22      -6.595  -4.928  -2.061  1.00  1.00           O
ATOM    842  N   TYR E  23      -7.235  -6.044  -0.215  1.00  1.00           N
ATOM    843  CA  TYR E  23      -8.486  -6.275  -0.851  1.00  1.00           C
ATOM    844  CB  TYR E  23      -8.269  -7.161  -2.088  1.00  1.00           C
ATOM    845  CG  TYR E  23      -9.555  -7.499  -2.759  1.00  1.00           C
ATOM    846  CD1 TYR E  23     -10.114  -6.639  -3.675  1.00  1.00           C
ATOM    847  CD2 TYR E  23     -10.196  -8.686  -2.484  1.00  1.00           C
ATOM    848  CE1 TYR E  23     -11.295  -6.957  -4.307  1.00  1.00           C
ATOM    849  CE2 TYR E  23     -11.379  -9.012  -3.110  1.00  1.00           C
ATOM    850  CZ  TYR E  23     -11.928  -8.143  -4.024  1.00  1.00           C
ATOM    851  OH  TYR E  23     -13.137  -8.472  -4.672  1.00  1.00           O
ATOM    852  C   TYR E  23      -9.359  -7.052   0.121  1.00  1.00           C
ATOM    853  O   TYR E  23      -8.854  -8.053   0.694  1.00  1.00           O
ATOM    854  OXT TYR E  23     -10.548  -6.668   0.285  1.00  1.00           O
TER     855      TYR E  23 
END
