# Supplementary material for: Integrative modeling of diverse protein-peptide systems using CABS-dock
Source: PLoS Comput Biol. 2023 Jul 5;19(7):e1011275. doi: 10.1371/journal.pcbi.1011275 (PMC10351741; doi:10.1371/journal.pcbi.1011275)
Supplement: S1 File — Files in pdb format containing atomic coordinates of the structures obtained in this study: the highest-scored amyloid models and 10 examples of the docked peptide for each enzyme-substrate complex. (ZIP) [file pcbi.1011275.s006.zip › protofilament_6zrq _models/6zrq_best_epca.pdb]

EXPDTA    THEORETICAL MODEL, MODELLER 10.4 2023/04/05 17:19:09
ATOM      1  N   PHE A   1      -3.415 -11.665  -5.018  1.00  1.00           N
ATOM      2  CA  PHE A   1      -3.052 -10.326  -4.501  1.00  1.00           C
ATOM      3  CB  PHE A   1      -3.969  -9.256  -5.119  1.00  1.00           C
ATOM      4  CG  PHE A   1      -3.787  -9.297  -6.602  1.00  1.00           C
ATOM      5  CD1 PHE A   1      -4.491 -10.203  -7.363  1.00  1.00           C
ATOM      6  CD2 PHE A   1      -2.918  -8.434  -7.232  1.00  1.00           C
ATOM      7  CE1 PHE A   1      -4.337 -10.254  -8.729  1.00  1.00           C
ATOM      8  CE2 PHE A   1      -2.757  -8.478  -8.599  1.00  1.00           C
ATOM      9  CZ  PHE A   1      -3.467  -9.388  -9.347  1.00  1.00           C
ATOM     10  C   PHE A   1      -3.243 -10.321  -3.034  1.00  1.00           C
ATOM     11  O   PHE A   1      -3.893 -11.206  -2.479  1.00  1.00           O
ATOM     12  N   LEU A   2      -2.664  -9.323  -2.351  1.00  1.00           N
ATOM     13  CA  LEU A   2      -2.858  -9.341  -0.943  1.00  1.00           C
ATOM     14  CB  LEU A   2      -1.566  -9.213  -0.121  1.00  1.00           C
ATOM     15  CG  LEU A   2      -0.653 -10.448  -0.274  1.00  1.00           C
ATOM     16  CD1 LEU A   2       0.492 -10.424   0.748  1.00  1.00           C
ATOM     17  CD2 LEU A   2      -1.449 -11.764  -0.244  1.00  1.00           C
ATOM     18  C   LEU A   2      -3.797  -8.260  -0.585  1.00  1.00           C
ATOM     19  O   LEU A   2      -3.741  -7.155  -1.125  1.00  1.00           O
ATOM     20  N   VAL A   3      -4.720  -8.570   0.339  1.00  1.00           N
ATOM     21  CA  VAL A   3      -5.699  -7.586   0.654  1.00  1.00           C
ATOM     22  CB  VAL A   3      -7.040  -7.888   0.037  1.00  1.00           C
ATOM     23  CG1 VAL A   3      -8.046  -6.796   0.437  1.00  1.00           C
ATOM     24  CG2 VAL A   3      -6.864  -8.044  -1.486  1.00  1.00           C
ATOM     25  C   VAL A   3      -5.898  -7.519   2.138  1.00  1.00           C
ATOM     26  O   VAL A   3      -5.662  -8.490   2.858  1.00  1.00           O
ATOM     27  N   HIS A   4      -6.323  -6.338   2.630  1.00  1.00           N
ATOM     28  CA  HIS A   4      -6.632  -6.149   4.020  1.00  1.00           C
ATOM     29  ND1 HIS A   4      -6.670  -4.381   6.883  1.00  1.00           N
ATOM     30  CG  HIS A   4      -5.833  -5.281   6.264  1.00  1.00           C
ATOM     31  CB  HIS A   4      -5.584  -5.319   4.786  1.00  1.00           C
ATOM     32  NE2 HIS A   4      -5.828  -5.668   8.487  1.00  1.00           N
ATOM     33  CD2 HIS A   4      -5.326  -6.061   7.260  1.00  1.00           C
ATOM     34  CE1 HIS A   4      -6.629  -4.656   8.212  1.00  1.00           C
ATOM     35  C   HIS A   4      -7.917  -5.395   4.073  1.00  1.00           C
ATOM     36  O   HIS A   4      -8.144  -4.476   3.288  1.00  1.00           O
ATOM     37  N   SER A   5      -8.813  -5.798   4.989  1.00  1.00           N
ATOM     38  CA  SER A   5     -10.038  -5.089   5.180  1.00  1.00           C
ATOM     39  CB  SER A   5     -11.295  -5.968   5.038  1.00  1.00           C
ATOM     40  OG  SER A   5     -11.280  -7.010   6.006  1.00  1.00           O
ATOM     41  C   SER A   5      -9.967  -4.625   6.595  1.00  1.00           C
ATOM     42  O   SER A   5      -9.381  -5.292   7.448  1.00  1.00           O
ATOM     43  N   GLY A   6     -10.526  -3.438   6.877  1.00  1.00           N
ATOM     44  CA  GLY A   6     -10.507  -2.946   8.218  1.00  1.00           C
ATOM     45  C   GLY A   6     -11.869  -2.393   8.441  1.00  1.00           C
ATOM     46  O   GLY A   6     -12.576  -2.048   7.496  1.00  1.00           O
ATOM     47  N   ASN A   7     -12.280  -2.306   9.712  1.00  1.00           N
ATOM     48  CA  ASN A   7     -13.579  -1.790  10.000  1.00  1.00           C
ATOM     49  CB  ASN A   7     -14.648  -2.876  10.214  1.00  1.00           C
ATOM     50  CG  ASN A   7     -15.044  -3.435   8.856  1.00  1.00           C
ATOM     51  OD1 ASN A   7     -15.407  -2.687   7.950  1.00  1.00           O
ATOM     52  ND2 ASN A   7     -14.982  -4.785   8.706  1.00  1.00           N
ATOM     53  C   ASN A   7     -13.459  -1.044  11.275  1.00  1.00           C
ATOM     54  O   ASN A   7     -12.384  -0.547  11.601  1.00  1.00           O
ATOM     55  N   ASN A   8     -14.576  -0.903  12.021  1.00  1.00           N
ATOM     56  CA  ASN A   8     -14.440  -0.250  13.284  1.00  1.00           C
ATOM     57  CB  ASN A   8     -15.777  -0.016  14.020  1.00  1.00           C
ATOM     58  CG  ASN A   8     -16.504  -1.335  14.220  1.00  1.00           C
ATOM     59  OD1 ASN A   8     -16.405  -1.963  15.272  1.00  1.00           O
ATOM     60  ND2 ASN A   8     -17.261  -1.765  13.174  1.00  1.00           N
ATOM     61  C   ASN A   8     -13.535  -1.125  14.077  1.00  1.00           C
ATOM     62  O   ASN A   8     -13.930  -2.188  14.557  1.00  1.00           O
ATOM     63  N   PHE A   9     -12.256  -0.720  14.206  1.00  1.00           N
ATOM     64  CA  PHE A   9     -11.389  -1.621  14.888  1.00  1.00           C
ATOM     65  CB  PHE A   9     -10.569  -2.552  13.979  1.00  1.00           C
ATOM     66  CG  PHE A   9     -11.485  -3.647  13.564  1.00  1.00           C
ATOM     67  CD1 PHE A   9     -11.730  -4.697  14.424  1.00  1.00           C
ATOM     68  CD2 PHE A   9     -12.101  -3.635  12.334  1.00  1.00           C
ATOM     69  CE1 PHE A   9     -12.573  -5.721  14.063  1.00  1.00           C
ATOM     70  CE2 PHE A   9     -12.946  -4.657  11.967  1.00  1.00           C
ATOM     71  CZ  PHE A   9     -13.183  -5.697  12.833  1.00  1.00           C
ATOM     72  C   PHE A   9     -10.446  -0.943  15.809  1.00  1.00           C
ATOM     73  O   PHE A   9      -9.826   0.068  15.487  1.00  1.00           O
ATOM     74  N   GLY A  10     -10.312  -1.530  17.009  1.00  1.00           N
ATOM     75  CA  GLY A  10      -9.401  -0.997  17.961  1.00  1.00           C
ATOM     76  C   GLY A  10      -8.035  -1.149  17.388  1.00  1.00           C
ATOM     77  O   GLY A  10      -7.233  -0.217  17.439  1.00  1.00           O
ATOM     78  N   ALA A  11      -7.721  -2.326  16.809  1.00  1.00           N
ATOM     79  CA  ALA A  11      -6.386  -2.446  16.308  1.00  1.00           C
ATOM     80  CB  ALA A  11      -5.368  -2.910  17.364  1.00  1.00           C
ATOM     81  C   ALA A  11      -6.314  -3.423  15.193  1.00  1.00           C
ATOM     82  O   ALA A  11      -7.082  -4.379  15.111  1.00  1.00           O
ATOM     83  N   ILE A  12      -5.364  -3.158  14.280  1.00  1.00           N
ATOM     84  CA  ILE A  12      -5.095  -4.053  13.204  1.00  1.00           C
ATOM     85  CB  ILE A  12      -5.426  -3.484  11.850  1.00  1.00           C
ATOM     86  CG1 ILE A  12      -6.939  -3.268  11.685  1.00  1.00           C
ATOM     87  CG2 ILE A  12      -4.783  -4.380  10.777  1.00  1.00           C
ATOM     88  CD1 ILE A  12      -7.754  -4.556  11.750  1.00  1.00           C
ATOM     89  C   ILE A  12      -3.629  -4.240  13.170  1.00  1.00           C
ATOM     90  O   ILE A  12      -2.874  -3.294  12.949  1.00  1.00           O
ATOM     91  N   LEU A  13      -3.184  -5.480  13.400  1.00  1.00           N
ATOM     92  CA  LEU A  13      -1.795  -5.730  13.247  1.00  1.00           C
ATOM     93  CB  LEU A  13      -1.156  -6.318  14.521  1.00  1.00           C
ATOM     94  CG  LEU A  13       0.374  -6.459  14.465  1.00  1.00           C
ATOM     95  CD1 LEU A  13       0.826  -7.475  13.406  1.00  1.00           C
ATOM     96  CD2 LEU A  13       1.038  -5.082  14.296  1.00  1.00           C
ATOM     97  C   LEU A  13      -1.766  -6.780  12.182  1.00  1.00           C
ATOM     98  O   LEU A  13      -2.141  -7.924  12.439  1.00  1.00           O
ATOM     99  N   SER A  14      -1.339  -6.442  10.946  1.00  1.00           N
ATOM    100  CA  SER A  14      -1.439  -7.473   9.951  1.00  1.00           C
ATOM    101  CB  SER A  14      -2.627  -7.303   8.987  1.00  1.00           C
ATOM    102  OG  SER A  14      -2.479  -6.118   8.222  1.00  1.00           O
ATOM    103  C   SER A  14      -0.210  -7.577   9.132  1.00  1.00           C
ATOM    104  O   SER A  14       0.496  -6.600   8.890  1.00  1.00           O
ATOM    105  N   SER A  15       0.076  -8.818   8.698  1.00  1.00           N
ATOM    106  CA  SER A  15       1.187  -9.056   7.836  1.00  1.00           C
ATOM    107  CB  SER A  15       2.273  -9.949   8.459  1.00  1.00           C
ATOM    108  OG  SER A  15       1.766 -11.257   8.672  1.00  1.00           O
ATOM    109  C   SER A  15       0.641  -9.772   6.644  1.00  1.00           C
ATOM    110  O   SER A  15       0.019 -10.824   6.776  1.00  1.00           O
ATOM    111  N   THR A  16       0.835  -9.189   5.446  1.00  1.00           N
ATOM    112  CA  THR A  16       0.412  -9.854   4.251  1.00  1.00           C
ATOM    113  CB  THR A  16      -0.514  -9.031   3.391  1.00  1.00           C
ATOM    114  OG1 THR A  16       0.101  -7.807   3.011  1.00  1.00           O
ATOM    115  CG2 THR A  16      -1.797  -8.753   4.192  1.00  1.00           C
ATOM    116  C   THR A  16       1.669 -10.133   3.476  1.00  1.00           C
ATOM    117  O   THR A  16       2.244  -9.231   2.869  1.00  1.00           O
ATOM    118  N   ASN A  17       2.147 -11.398   3.490  1.00  1.00           N
ATOM    119  CA  ASN A  17       3.364 -11.702   2.784  1.00  1.00           C
ATOM    120  CB  ASN A  17       4.382 -12.490   3.628  1.00  1.00           C
ATOM    121  CG  ASN A  17       5.649 -12.693   2.805  1.00  1.00           C
ATOM    122  OD1 ASN A  17       5.997 -13.813   2.436  1.00  1.00           O
ATOM    123  ND2 ASN A  17       6.360 -11.576   2.499  1.00  1.00           N
ATOM    124  C   ASN A  17       3.000 -12.566   1.614  1.00  1.00           C
ATOM    125  O   ASN A  17       2.729 -13.755   1.775  1.00  1.00           O
ATOM    126  N   VAL A  18       2.984 -11.981   0.397  1.00  1.00           N
ATOM    127  CA  VAL A  18       2.575 -12.728  -0.761  1.00  1.00           C
ATOM    128  CB  VAL A  18       2.633 -11.917  -2.025  1.00  1.00           C
ATOM    129  CG1 VAL A  18       2.178 -12.821  -3.183  1.00  1.00           C
ATOM    130  CG2 VAL A  18       1.845 -10.609  -1.867  1.00  1.00           C
ATOM    131  C   VAL A  18       3.532 -13.860  -1.016  1.00  1.00           C
ATOM    132  O   VAL A  18       3.178 -15.031  -0.887  1.00  1.00           O
ATOM    133  N   GLY A  19       4.796 -13.528  -1.363  1.00  1.00           N
ATOM    134  CA  GLY A  19       5.796 -14.527  -1.638  1.00  1.00           C
ATOM    135  C   GLY A  19       5.297 -15.503  -2.663  1.00  1.00           C
ATOM    136  O   GLY A  19       5.235 -16.701  -2.380  1.00  1.00           O
ATOM    137  N   SER A  20       4.928 -15.060  -3.885  1.00  1.00           N
ATOM    138  CA  SER A  20       4.399 -16.064  -4.767  1.00  1.00           C
ATOM    139  CB  SER A  20       2.885 -15.932  -5.001  1.00  1.00           C
ATOM    140  OG  SER A  20       2.427 -17.003  -5.810  1.00  1.00           O
ATOM    141  C   SER A  20       5.071 -16.073  -6.102  1.00  1.00           C
ATOM    142  O   SER A  20       5.515 -15.046  -6.610  1.00  1.00           O
ATOM    143  N   ASN A  21       5.172 -17.289  -6.688  1.00  1.00           N
ATOM    144  CA  ASN A  21       5.765 -17.497  -7.977  1.00  1.00           C
ATOM    145  CB  ASN A  21       5.897 -18.987  -8.335  1.00  1.00           C
ATOM    146  CG  ASN A  21       6.637 -19.089  -9.661  1.00  1.00           C
ATOM    147  OD1 ASN A  21       6.028 -19.080 -10.731  1.00  1.00           O
ATOM    148  ND2 ASN A  21       7.992 -19.168  -9.595  1.00  1.00           N
ATOM    149  C   ASN A  21       4.912 -16.849  -9.023  1.00  1.00           C
ATOM    150  O   ASN A  21       5.394 -16.057  -9.832  1.00  1.00           O
ATOM    151  N   THR A  22       3.602 -17.160  -9.013  1.00  1.00           N
ATOM    152  CA  THR A  22       2.687 -16.613  -9.973  1.00  1.00           C
ATOM    153  CB  THR A  22       2.333 -17.568 -11.070  1.00  1.00           C
ATOM    154  OG1 THR A  22       1.666 -18.703 -10.539  1.00  1.00           O
ATOM    155  CG2 THR A  22       3.638 -18.001 -11.761  1.00  1.00           C
ATOM    156  C   THR A  22       1.434 -16.309  -9.222  1.00  1.00           C
ATOM    157  O   THR A  22       1.260 -16.778  -8.100  1.00  1.00           O
ATOM    158  N   TYR A  23       0.544 -15.509  -9.847  1.00  1.00           N
ATOM    159  CA  TYR A  23      -0.726 -15.059  -9.342  1.00  1.00           C
ATOM    160  CB  TYR A  23      -1.916 -15.886  -9.859  1.00  1.00           C
ATOM    161  CG  TYR A  23      -3.165 -15.225  -9.383  1.00  1.00           C
ATOM    162  CD1 TYR A  23      -3.631 -14.101 -10.027  1.00  1.00           C
ATOM    163  CD2 TYR A  23      -3.875 -15.724  -8.315  1.00  1.00           C
ATOM    164  CE1 TYR A  23      -4.782 -13.475  -9.613  1.00  1.00           C
ATOM    165  CE2 TYR A  23      -5.027 -15.102  -7.895  1.00  1.00           C
ATOM    166  CZ  TYR A  23      -5.486 -13.980  -8.546  1.00  1.00           C
ATOM    167  OH  TYR A  23      -6.670 -13.345  -8.115  1.00  1.00           O
ATOM    168  C   TYR A  23      -0.802 -15.011  -7.820  1.00  1.00           C
ATOM    169  O   TYR A  23      -1.000 -16.083  -7.189  1.00  1.00           O
ATOM    170  OXT TYR A  23      -0.673 -13.884  -7.272  1.00  1.00           O
TER     171      TYR A  23 
ATOM    172  N   PHE B   1      -2.760  -5.346  -6.700  1.00  1.00           N
ATOM    173  CA  PHE B   1      -1.378  -5.685  -6.293  1.00  1.00           C
ATOM    174  CB  PHE B   1      -0.386  -4.733  -6.980  1.00  1.00           C
ATOM    175  CG  PHE B   1       1.003  -5.136  -6.613  1.00  1.00           C
ATOM    176  CD1 PHE B   1       1.530  -4.787  -5.392  1.00  1.00           C
ATOM    177  CD2 PHE B   1       1.787  -5.846  -7.495  1.00  1.00           C
ATOM    178  CE1 PHE B   1       2.809  -5.153  -5.053  1.00  1.00           C
ATOM    179  CE2 PHE B   1       3.069  -6.215  -7.161  1.00  1.00           C
ATOM    180  CZ  PHE B   1       3.583  -5.870  -5.935  1.00  1.00           C
ATOM    181  C   PHE B   1      -1.254  -5.567  -4.829  1.00  1.00           C
ATOM    182  O   PHE B   1      -1.031  -6.550  -4.121  1.00  1.00           O
ATOM    183  N   LEU B   2      -1.438  -4.336  -4.345  1.00  1.00           N
ATOM    184  CA  LEU B   2      -1.233  -4.070  -2.968  1.00  1.00           C
ATOM    185  CB  LEU B   2      -0.179  -2.959  -2.796  1.00  1.00           C
ATOM    186  CG  LEU B   2       0.226  -2.630  -1.353  1.00  1.00           C
ATOM    187  CD1 LEU B   2       1.202  -3.680  -0.816  1.00  1.00           C
ATOM    188  CD2 LEU B   2       0.753  -1.192  -1.218  1.00  1.00           C
ATOM    189  C   LEU B   2      -2.461  -3.493  -2.424  1.00  1.00           C
ATOM    190  O   LEU B   2      -3.227  -2.846  -3.136  1.00  1.00           O
ATOM    191  N   VAL B   3      -2.715  -3.724  -1.135  1.00  1.00           N
ATOM    192  CA  VAL B   3      -3.859  -3.004  -0.733  1.00  1.00           C
ATOM    193  CB  VAL B   3      -5.140  -3.572  -1.263  1.00  1.00           C
ATOM    194  CG1 VAL B   3      -5.339  -4.950  -0.617  1.00  1.00           C
ATOM    195  CG2 VAL B   3      -6.282  -2.588  -0.971  1.00  1.00           C
ATOM    196  C   VAL B   3      -3.987  -2.968   0.739  1.00  1.00           C
ATOM    197  O   VAL B   3      -3.547  -3.860   1.465  1.00  1.00           O
ATOM    198  N   HIS B   4      -4.605  -1.874   1.204  1.00  1.00           N
ATOM    199  CA  HIS B   4      -4.944  -1.753   2.575  1.00  1.00           C
ATOM    200  ND1 HIS B   4      -3.788  -2.373   5.700  1.00  1.00           N
ATOM    201  CG  HIS B   4      -4.186  -1.307   4.925  1.00  1.00           C
ATOM    202  CB  HIS B   4      -3.847  -1.163   3.474  1.00  1.00           C
ATOM    203  NE2 HIS B   4      -4.993  -1.045   7.016  1.00  1.00           N
ATOM    204  CD2 HIS B   4      -4.921  -0.505   5.745  1.00  1.00           C
ATOM    205  CE1 HIS B   4      -4.297  -2.167   6.942  1.00  1.00           C
ATOM    206  C   HIS B   4      -6.089  -0.791   2.614  1.00  1.00           C
ATOM    207  O   HIS B   4      -6.051   0.244   1.948  1.00  1.00           O
ATOM    208  N   SER B   5      -7.158  -1.114   3.370  1.00  1.00           N
ATOM    209  CA  SER B   5      -8.268  -0.203   3.474  1.00  1.00           C
ATOM    210  CB  SER B   5      -9.540  -0.703   2.773  1.00  1.00           C
ATOM    211  OG  SER B   5      -9.313  -0.811   1.376  1.00  1.00           O
ATOM    212  C   SER B   5      -8.587  -0.099   4.907  1.00  1.00           C
ATOM    213  O   SER B   5      -8.836  -1.098   5.580  1.00  1.00           O
ATOM    214  N   GLY B   6      -8.555   1.138   5.417  1.00  1.00           N
ATOM    215  CA  GLY B   6      -8.927   1.312   6.774  1.00  1.00           C
ATOM    216  C   GLY B   6     -10.356   1.668   6.741  1.00  1.00           C
ATOM    217  O   GLY B   6     -10.985   1.708   5.685  1.00  1.00           O
ATOM    218  N   ASN B   7     -10.903   1.946   7.924  1.00  1.00           N
ATOM    219  CA  ASN B   7     -12.267   2.326   7.997  1.00  1.00           C
ATOM    220  CB  ASN B   7     -13.216   1.155   8.304  1.00  1.00           C
ATOM    221  CG  ASN B   7     -14.625   1.621   7.979  1.00  1.00           C
ATOM    222  OD1 ASN B   7     -15.057   2.684   8.422  1.00  1.00           O
ATOM    223  ND2 ASN B   7     -15.351   0.812   7.160  1.00  1.00           N
ATOM    224  C   ASN B   7     -12.318   3.275   9.135  1.00  1.00           C
ATOM    225  O   ASN B   7     -11.734   4.357   9.085  1.00  1.00           O
ATOM    226  N   ASN B   8     -13.026   2.892  10.205  1.00  1.00           N
ATOM    227  CA  ASN B   8     -13.111   3.758  11.334  1.00  1.00           C
ATOM    228  CB  ASN B   8     -13.997   3.168  12.451  1.00  1.00           C
ATOM    229  CG  ASN B   8     -14.095   4.188  13.575  1.00  1.00           C
ATOM    230  OD1 ASN B   8     -13.724   3.910  14.714  1.00  1.00           O
ATOM    231  ND2 ASN B   8     -14.594   5.409  13.241  1.00  1.00           N
ATOM    232  C   ASN B   8     -11.748   3.970  11.893  1.00  1.00           C
ATOM    233  O   ASN B   8     -11.382   5.091  12.244  1.00  1.00           O
ATOM    234  N   PHE B   9     -10.974   2.881  12.025  1.00  1.00           N
ATOM    235  CA  PHE B   9      -9.627   2.982  12.488  1.00  1.00           C
ATOM    236  CB  PHE B   9      -8.804   4.199  12.007  1.00  1.00           C
ATOM    237  CG  PHE B   9      -8.263   3.931  10.633  1.00  1.00           C
ATOM    238  CD1 PHE B   9      -9.033   4.151   9.515  1.00  1.00           C
ATOM    239  CD2 PHE B   9      -6.974   3.471  10.468  1.00  1.00           C
ATOM    240  CE1 PHE B   9      -8.530   3.915   8.259  1.00  1.00           C
ATOM    241  CE2 PHE B   9      -6.463   3.229   9.214  1.00  1.00           C
ATOM    242  CZ  PHE B   9      -7.246   3.453   8.107  1.00  1.00           C
ATOM    243  C   PHE B   9      -9.513   2.858  13.958  1.00  1.00           C
ATOM    244  O   PHE B   9     -10.410   2.381  14.647  1.00  1.00           O
ATOM    245  N   GLY B  10      -8.362   3.352  14.443  1.00  1.00           N
ATOM    246  CA  GLY B  10      -7.888   3.219  15.780  1.00  1.00           C
ATOM    247  C   GLY B  10      -6.485   2.734  15.616  1.00  1.00           C
ATOM    248  O   GLY B  10      -5.595   3.152  16.354  1.00  1.00           O
ATOM    249  N   ALA B  11      -6.232   1.838  14.635  1.00  1.00           N
ATOM    250  CA  ALA B  11      -4.850   1.523  14.439  1.00  1.00           C
ATOM    251  CB  ALA B  11      -4.203   0.830  15.650  1.00  1.00           C
ATOM    252  C   ALA B  11      -4.655   0.644  13.272  1.00  1.00           C
ATOM    253  O   ALA B  11      -5.447  -0.258  12.996  1.00  1.00           O
ATOM    254  N   ILE B  12      -3.568   0.929  12.540  1.00  1.00           N
ATOM    255  CA  ILE B  12      -3.191   0.077  11.467  1.00  1.00           C
ATOM    256  CB  ILE B  12      -3.576   0.599  10.116  1.00  1.00           C
ATOM    257  CG1 ILE B  12      -5.101   0.736  10.011  1.00  1.00           C
ATOM    258  CG2 ILE B  12      -2.968  -0.341   9.062  1.00  1.00           C
ATOM    259  CD1 ILE B  12      -5.836  -0.592  10.181  1.00  1.00           C
ATOM    260  C   ILE B  12      -1.713   0.008  11.489  1.00  1.00           C
ATOM    261  O   ILE B  12      -1.020   1.009  11.318  1.00  1.00           O
ATOM    262  N   LEU B  13      -1.191  -1.198  11.725  1.00  1.00           N
ATOM    263  CA  LEU B  13       0.217  -1.362  11.643  1.00  1.00           C
ATOM    264  CB  LEU B  13       0.844  -1.884  12.955  1.00  1.00           C
ATOM    265  CG  LEU B  13       2.373  -2.101  12.932  1.00  1.00           C
ATOM    266  CD1 LEU B  13       2.788  -3.277  12.031  1.00  1.00           C
ATOM    267  CD2 LEU B  13       3.099  -0.788  12.592  1.00  1.00           C
ATOM    268  C   LEU B  13       0.348  -2.428  10.616  1.00  1.00           C
ATOM    269  O   LEU B  13      -0.164  -3.529  10.807  1.00  1.00           O
ATOM    270  N   SER B  14       1.019  -2.162   9.480  1.00  1.00           N
ATOM    271  CA  SER B  14       0.919  -3.259   8.577  1.00  1.00           C
ATOM    272  CB  SER B  14      -0.378  -3.235   7.751  1.00  1.00           C
ATOM    273  OG  SER B  14      -0.452  -4.384   6.918  1.00  1.00           O
ATOM    274  C   SER B  14       2.044  -3.331   7.620  1.00  1.00           C
ATOM    275  O   SER B  14       2.776  -2.369   7.397  1.00  1.00           O
ATOM    276  N   SER B  15       2.207  -4.538   7.045  1.00  1.00           N
ATOM    277  CA  SER B  15       3.192  -4.739   6.036  1.00  1.00           C
ATOM    278  CB  SER B  15       4.400  -5.577   6.501  1.00  1.00           C
ATOM    279  OG  SER B  15       5.113  -4.891   7.521  1.00  1.00           O
ATOM    280  C   SER B  15       2.544  -5.486   4.919  1.00  1.00           C
ATOM    281  O   SER B  15       2.008  -6.574   5.120  1.00  1.00           O
ATOM    282  N   THR B  16       2.557  -4.906   3.699  1.00  1.00           N
ATOM    283  CA  THR B  16       2.037  -5.636   2.582  1.00  1.00           C
ATOM    284  CB  THR B  16       0.931  -4.959   1.843  1.00  1.00           C
ATOM    285  OG1 THR B  16      -0.117  -4.626   2.743  1.00  1.00           O
ATOM    286  CG2 THR B  16       0.396  -5.978   0.821  1.00  1.00           C
ATOM    287  C   THR B  16       3.199  -5.811   1.662  1.00  1.00           C
ATOM    288  O   THR B  16       3.636  -4.860   1.018  1.00  1.00           O
ATOM    289  N   ASN B  17       3.740  -7.043   1.582  1.00  1.00           N
ATOM    290  CA  ASN B  17       4.911  -7.247   0.778  1.00  1.00           C
ATOM    291  CB  ASN B  17       6.054  -7.977   1.506  1.00  1.00           C
ATOM    292  CG  ASN B  17       6.570  -7.117   2.650  1.00  1.00           C
ATOM    293  OD1 ASN B  17       6.359  -5.906   2.691  1.00  1.00           O
ATOM    294  ND2 ASN B  17       7.276  -7.768   3.613  1.00  1.00           N
ATOM    295  C   ASN B  17       4.554  -8.118  -0.350  1.00  1.00           C
ATOM    296  O   ASN B  17       3.905  -9.152  -0.191  1.00  1.00           O
ATOM    297  N   VAL B  18       4.980  -7.695  -1.543  1.00  1.00           N
ATOM    298  CA  VAL B  18       4.724  -8.532  -2.652  1.00  1.00           C
ATOM    299  CB  VAL B  18       3.757  -7.931  -3.628  1.00  1.00           C
ATOM    300  CG1 VAL B  18       3.588  -8.902  -4.808  1.00  1.00           C
ATOM    301  CG2 VAL B  18       2.454  -7.608  -2.880  1.00  1.00           C
ATOM    302  C   VAL B  18       6.012  -8.724  -3.368  1.00  1.00           C
ATOM    303  O   VAL B  18       6.661  -7.768  -3.792  1.00  1.00           O
ATOM    304  N   GLY B  19       6.416  -9.994  -3.499  1.00  1.00           N
ATOM    305  CA  GLY B  19       7.570 -10.309  -4.270  1.00  1.00           C
ATOM    306  C   GLY B  19       7.018 -11.209  -5.302  1.00  1.00           C
ATOM    307  O   GLY B  19       6.541 -12.301  -4.992  1.00  1.00           O
ATOM    308  N   SER B  20       7.049 -10.787  -6.572  1.00  1.00           N
ATOM    309  CA  SER B  20       6.379 -11.692  -7.432  1.00  1.00           C
ATOM    310  CB  SER B  20       4.918 -11.304  -7.719  1.00  1.00           C
ATOM    311  OG  SER B  20       4.854 -10.064  -8.410  1.00  1.00           O
ATOM    312  C   SER B  20       7.049 -11.832  -8.742  1.00  1.00           C
ATOM    313  O   SER B  20       7.527 -10.869  -9.341  1.00  1.00           O
ATOM    314  N   ASN B  21       7.100 -13.089  -9.203  1.00  1.00           N
ATOM    315  CA  ASN B  21       7.574 -13.345 -10.515  1.00  1.00           C
ATOM    316  CB  ASN B  21       7.677 -14.842 -10.837  1.00  1.00           C
ATOM    317  CG  ASN B  21       8.872 -15.381 -10.067  1.00  1.00           C
ATOM    318  OD1 ASN B  21      10.021 -15.089 -10.403  1.00  1.00           O
ATOM    319  ND2 ASN B  21       8.598 -16.176  -8.998  1.00  1.00           N
ATOM    320  C   ASN B  21       6.553 -12.728 -11.397  1.00  1.00           C
ATOM    321  O   ASN B  21       6.871 -12.066 -12.385  1.00  1.00           O
ATOM    322  N   THR B  22       5.277 -12.925 -11.027  1.00  1.00           N
ATOM    323  CA  THR B  22       4.202 -12.344 -11.763  1.00  1.00           C
ATOM    324  CB  THR B  22       3.590 -13.293 -12.745  1.00  1.00           C
ATOM    325  OG1 THR B  22       2.993 -14.377 -12.049  1.00  1.00           O
ATOM    326  CG2 THR B  22       4.696 -13.817 -13.677  1.00  1.00           C
ATOM    327  C   THR B  22       3.147 -12.021 -10.769  1.00  1.00           C
ATOM    328  O   THR B  22       3.247 -12.396  -9.602  1.00  1.00           O
ATOM    329  N   TYR B  23       2.094 -11.321 -11.225  1.00  1.00           N
ATOM    330  CA  TYR B  23       1.012 -10.922 -10.378  1.00  1.00           C
ATOM    331  CB  TYR B  23       0.016 -12.051 -10.037  1.00  1.00           C
ATOM    332  CG  TYR B  23      -0.671 -12.446 -11.302  1.00  1.00           C
ATOM    333  CD1 TYR B  23      -0.138 -13.412 -12.124  1.00  1.00           C
ATOM    334  CD2 TYR B  23      -1.850 -11.837 -11.672  1.00  1.00           C
ATOM    335  CE1 TYR B  23      -0.777 -13.770 -13.289  1.00  1.00           C
ATOM    336  CE2 TYR B  23      -2.493 -12.188 -12.834  1.00  1.00           C
ATOM    337  CZ  TYR B  23      -1.956 -13.158 -13.645  1.00  1.00           C
ATOM    338  OH  TYR B  23      -2.615 -13.520 -14.838  1.00  1.00           O
ATOM    339  C   TYR B  23       1.529 -10.340  -9.069  1.00  1.00           C
ATOM    340  O   TYR B  23       2.372  -9.405  -9.130  1.00  1.00           O
ATOM    341  OXT TYR B  23       1.083 -10.817  -7.992  1.00  1.00           O
TER     342      TYR B  23 
ATOM    343  N   PHE C   1       0.116  -2.307  -8.901  1.00  1.00           N
ATOM    344  CA  PHE C   1      -0.659  -1.119  -8.482  1.00  1.00           C
ATOM    345  CB  PHE C   1      -2.034  -1.108  -9.172  1.00  1.00           C
ATOM    346  CG  PHE C   1      -2.771   0.103  -8.719  1.00  1.00           C
ATOM    347  CD1 PHE C   1      -2.546   1.320  -9.312  1.00  1.00           C
ATOM    348  CD2 PHE C   1      -3.699   0.018  -7.702  1.00  1.00           C
ATOM    349  CE1 PHE C   1      -3.227   2.442  -8.895  1.00  1.00           C
ATOM    350  CE2 PHE C   1      -4.379   1.136  -7.285  1.00  1.00           C
ATOM    351  CZ  PHE C   1      -4.145   2.353  -7.880  1.00  1.00           C
ATOM    352  C   PHE C   1      -0.866  -1.153  -7.007  1.00  1.00           C
ATOM    353  O   PHE C   1      -1.228  -2.184  -6.446  1.00  1.00           O
ATOM    354  N   LEU C   2      -0.646  -0.015  -6.322  1.00  1.00           N
ATOM    355  CA  LEU C   2      -0.741  -0.094  -4.899  1.00  1.00           C
ATOM    356  CB  LEU C   2       0.569   0.271  -4.177  1.00  1.00           C
ATOM    357  CG  LEU C   2       1.730  -0.710  -4.449  1.00  1.00           C
ATOM    358  CD1 LEU C   2       2.155  -0.692  -5.925  1.00  1.00           C
ATOM    359  CD2 LEU C   2       2.910  -0.469  -3.496  1.00  1.00           C
ATOM    360  C   LEU C   2      -1.770   0.804  -4.386  1.00  1.00           C
ATOM    361  O   LEU C   2      -2.101   1.832  -4.980  1.00  1.00           O
ATOM    362  N   VAL C   3      -2.335   0.388  -3.252  1.00  1.00           N
ATOM    363  CA  VAL C   3      -3.279   1.245  -2.654  1.00  1.00           C
ATOM    364  CB  VAL C   3      -4.699   0.817  -2.896  1.00  1.00           C
ATOM    365  CG1 VAL C   3      -5.639   1.739  -2.104  1.00  1.00           C
ATOM    366  CG2 VAL C   3      -4.959   0.814  -4.411  1.00  1.00           C
ATOM    367  C   VAL C   3      -3.063   1.227  -1.203  1.00  1.00           C
ATOM    368  O   VAL C   3      -3.010   0.177  -0.563  1.00  1.00           O
ATOM    369  N   HIS C   4      -2.899   2.431  -0.664  1.00  1.00           N
ATOM    370  CA  HIS C   4      -2.847   2.575   0.737  1.00  1.00           C
ATOM    371  ND1 HIS C   4      -2.398   2.608   3.559  1.00  1.00           N
ATOM    372  CG  HIS C   4      -1.597   3.347   2.724  1.00  1.00           C
ATOM    373  CB  HIS C   4      -1.486   3.052   1.266  1.00  1.00           C
ATOM    374  NE2 HIS C   4      -1.481   4.208   4.801  1.00  1.00           N
ATOM    375  CD2 HIS C   4      -1.040   4.321   3.494  1.00  1.00           C
ATOM    376  CE1 HIS C   4      -2.299   3.170   4.785  1.00  1.00           C
ATOM    377  C   HIS C   4      -3.837   3.646   1.012  1.00  1.00           C
ATOM    378  O   HIS C   4      -3.585   4.821   0.749  1.00  1.00           O
ATOM    379  N   SER C   5      -5.009   3.265   1.536  1.00  1.00           N
ATOM    380  CA  SER C   5      -6.005   4.262   1.740  1.00  1.00           C
ATOM    381  CB  SER C   5      -7.332   3.962   1.024  1.00  1.00           C
ATOM    382  OG  SER C   5      -7.127   3.922  -0.381  1.00  1.00           O
ATOM    383  C   SER C   5      -6.290   4.313   3.184  1.00  1.00           C
ATOM    384  O   SER C   5      -6.229   3.308   3.891  1.00  1.00           O
ATOM    385  N   GLY C   6      -6.593   5.523   3.656  1.00  1.00           N
ATOM    386  CA  GLY C   6      -6.937   5.652   5.024  1.00  1.00           C
ATOM    387  C   GLY C   6      -8.240   6.391   5.026  1.00  1.00           C
ATOM    388  O   GLY C   6      -8.463   7.265   4.190  1.00  1.00           O
ATOM    389  N   ASN C   7      -9.134   6.060   5.978  1.00  1.00           N
ATOM    390  CA  ASN C   7     -10.421   6.698   6.048  1.00  1.00           C
ATOM    391  CB  ASN C   7     -11.606   5.731   6.204  1.00  1.00           C
ATOM    392  CG  ASN C   7     -12.874   6.484   5.810  1.00  1.00           C
ATOM    393  OD1 ASN C   7     -12.827   7.451   5.049  1.00  1.00           O
ATOM    394  ND2 ASN C   7     -14.044   6.028   6.334  1.00  1.00           N
ATOM    395  C   ASN C   7     -10.368   7.546   7.275  1.00  1.00           C
ATOM    396  O   ASN C   7      -9.367   8.211   7.503  1.00  1.00           O
ATOM    397  N   ASN C   8     -11.456   7.611   8.068  1.00  1.00           N
ATOM    398  CA  ASN C   8     -11.303   8.339   9.297  1.00  1.00           C
ATOM    399  CB  ASN C   8     -12.584   8.338  10.146  1.00  1.00           C
ATOM    400  CG  ASN C   8     -12.398   9.307  11.302  1.00  1.00           C
ATOM    401  OD1 ASN C   8     -11.477   9.163  12.105  1.00  1.00           O
ATOM    402  ND2 ASN C   8     -13.296  10.326  11.385  1.00  1.00           N
ATOM    403  C   ASN C   8     -10.259   7.553   9.998  1.00  1.00           C
ATOM    404  O   ASN C   8     -10.434   6.374  10.280  1.00  1.00           O
ATOM    405  N   PHE C   9      -9.127   8.207  10.287  1.00  1.00           N
ATOM    406  CA  PHE C   9      -7.979   7.519  10.788  1.00  1.00           C
ATOM    407  CB  PHE C   9      -6.627   8.177  10.415  1.00  1.00           C
ATOM    408  CG  PHE C   9      -6.102   7.924   9.038  1.00  1.00           C
ATOM    409  CD1 PHE C   9      -6.686   8.459   7.916  1.00  1.00           C
ATOM    410  CD2 PHE C   9      -4.953   7.186   8.876  1.00  1.00           C
ATOM    411  CE1 PHE C   9      -6.170   8.231   6.660  1.00  1.00           C
ATOM    412  CE2 PHE C   9      -4.427   6.956   7.628  1.00  1.00           C
ATOM    413  CZ  PHE C   9      -5.040   7.471   6.511  1.00  1.00           C
ATOM    414  C   PHE C   9      -7.923   7.620  12.256  1.00  1.00           C
ATOM    415  O   PHE C   9      -8.857   7.992  12.964  1.00  1.00           O
ATOM    416  N   GLY C  10      -6.722   7.233  12.684  1.00  1.00           N
ATOM    417  CA  GLY C  10      -6.161   7.188  13.982  1.00  1.00           C
ATOM    418  C   GLY C  10      -4.730   7.067  13.610  1.00  1.00           C
ATOM    419  O   GLY C  10      -3.958   8.013  13.734  1.00  1.00           O
ATOM    420  N   ALA C  11      -4.331   5.875  13.119  1.00  1.00           N
ATOM    421  CA  ALA C  11      -2.977   5.834  12.674  1.00  1.00           C
ATOM    422  CB  ALA C  11      -1.975   5.556  13.810  1.00  1.00           C
ATOM    423  C   ALA C  11      -2.762   4.811  11.637  1.00  1.00           C
ATOM    424  O   ALA C  11      -3.342   3.726  11.663  1.00  1.00           O
ATOM    425  N   ILE C  12      -1.914   5.174  10.662  1.00  1.00           N
ATOM    426  CA  ILE C  12      -1.501   4.181   9.743  1.00  1.00           C
ATOM    427  CB  ILE C  12      -2.056   4.238   8.362  1.00  1.00           C
ATOM    428  CG1 ILE C  12      -3.573   3.969   8.336  1.00  1.00           C
ATOM    429  CG2 ILE C  12      -1.233   3.197   7.597  1.00  1.00           C
ATOM    430  CD1 ILE C  12      -4.211   4.098   6.951  1.00  1.00           C
ATOM    431  C   ILE C  12      -0.034   4.215   9.617  1.00  1.00           C
ATOM    432  O   ILE C  12       0.580   5.236   9.316  1.00  1.00           O
ATOM    433  N   LEU C  13       0.558   3.049   9.887  1.00  1.00           N
ATOM    434  CA  LEU C  13       1.947   2.890   9.684  1.00  1.00           C
ATOM    435  CB  LEU C  13       2.660   2.263  10.898  1.00  1.00           C
ATOM    436  CG  LEU C  13       2.526   3.081  12.197  1.00  1.00           C
ATOM    437  CD1 LEU C  13       3.268   2.388  13.350  1.00  1.00           C
ATOM    438  CD2 LEU C  13       2.943   4.549  12.005  1.00  1.00           C
ATOM    439  C   LEU C  13       1.972   1.870   8.585  1.00  1.00           C
ATOM    440  O   LEU C  13       1.559   0.734   8.799  1.00  1.00           O
ATOM    441  N   SER C  14       2.436   2.233   7.370  1.00  1.00           N
ATOM    442  CA  SER C  14       2.331   1.267   6.311  1.00  1.00           C
ATOM    443  CB  SER C  14       1.448   1.712   5.135  1.00  1.00           C
ATOM    444  OG  SER C  14       0.105   1.844   5.565  1.00  1.00           O
ATOM    445  C   SER C  14       3.668   0.986   5.746  1.00  1.00           C
ATOM    446  O   SER C  14       4.585   1.801   5.812  1.00  1.00           O
ATOM    447  N   SER C  15       3.798  -0.237   5.206  1.00  1.00           N
ATOM    448  CA  SER C  15       4.997  -0.613   4.539  1.00  1.00           C
ATOM    449  CB  SER C  15       5.909  -1.507   5.395  1.00  1.00           C
ATOM    450  OG  SER C  15       6.356  -0.789   6.535  1.00  1.00           O
ATOM    451  C   SER C  15       4.580  -1.394   3.361  1.00  1.00           C
ATOM    452  O   SER C  15       3.757  -2.303   3.458  1.00  1.00           O
ATOM    453  N   THR C  16       5.126  -1.031   2.196  1.00  1.00           N
ATOM    454  CA  THR C  16       4.786  -1.804   1.057  1.00  1.00           C
ATOM    455  CB  THR C  16       3.892  -1.094   0.075  1.00  1.00           C
ATOM    456  OG1 THR C  16       3.504  -1.991  -0.954  1.00  1.00           O
ATOM    457  CG2 THR C  16       4.626   0.119  -0.527  1.00  1.00           C
ATOM    458  C   THR C  16       6.052  -2.137   0.364  1.00  1.00           C
ATOM    459  O   THR C  16       6.894  -1.274   0.115  1.00  1.00           O
ATOM    460  N   ASN C  17       6.234  -3.427   0.061  1.00  1.00           N
ATOM    461  CA  ASN C  17       7.419  -3.769  -0.643  1.00  1.00           C
ATOM    462  CB  ASN C  17       8.308  -4.759   0.122  1.00  1.00           C
ATOM    463  CG  ASN C  17       9.633  -4.887  -0.613  1.00  1.00           C
ATOM    464  OD1 ASN C  17       9.788  -4.410  -1.736  1.00  1.00           O
ATOM    465  ND2 ASN C  17      10.620  -5.558   0.036  1.00  1.00           N
ATOM    466  C   ASN C  17       6.981  -4.426  -1.900  1.00  1.00           C
ATOM    467  O   ASN C  17       6.502  -5.561  -1.893  1.00  1.00           O
ATOM    468  N   VAL C  18       7.126  -3.708  -3.022  1.00  1.00           N
ATOM    469  CA  VAL C  18       6.752  -4.272  -4.276  1.00  1.00           C
ATOM    470  CB  VAL C  18       5.971  -3.317  -5.129  1.00  1.00           C
ATOM    471  CG1 VAL C  18       5.746  -3.950  -6.512  1.00  1.00           C
ATOM    472  CG2 VAL C  18       4.675  -2.950  -4.384  1.00  1.00           C
ATOM    473  C   VAL C  18       8.027  -4.531  -4.979  1.00  1.00           C
ATOM    474  O   VAL C  18       8.818  -3.617  -5.199  1.00  1.00           O
ATOM    475  N   GLY C  19       8.281  -5.801  -5.319  1.00  1.00           N
ATOM    476  CA  GLY C  19       9.446  -6.091  -6.085  1.00  1.00           C
ATOM    477  C   GLY C  19       8.922  -6.870  -7.210  1.00  1.00           C
ATOM    478  O   GLY C  19       8.573  -8.040  -7.048  1.00  1.00           O
ATOM    479  N   SER C  20       8.848  -6.275  -8.407  1.00  1.00           N
ATOM    480  CA  SER C  20       8.186  -7.195  -9.243  1.00  1.00           C
ATOM    481  CB  SER C  20       6.653  -7.090  -9.182  1.00  1.00           C
ATOM    482  OG  SER C  20       6.192  -7.427  -7.882  1.00  1.00           O
ATOM    483  C   SER C  20       8.609  -7.201 -10.667  1.00  1.00           C
ATOM    484  O   SER C  20       8.926  -6.178 -11.269  1.00  1.00           O
ATOM    485  N   ASN C  21       8.702  -8.437 -11.196  1.00  1.00           N
ATOM    486  CA  ASN C  21       8.624  -8.578 -12.608  1.00  1.00           C
ATOM    487  CB  ASN C  21       8.885 -10.013 -13.102  1.00  1.00           C
ATOM    488  CG  ASN C  21       8.753 -10.035 -14.619  1.00  1.00           C
ATOM    489  OD1 ASN C  21       9.641  -9.579 -15.338  1.00  1.00           O
ATOM    490  ND2 ASN C  21       7.616 -10.583 -15.126  1.00  1.00           N
ATOM    491  C   ASN C  21       7.158  -8.379 -12.592  1.00  1.00           C
ATOM    492  O   ASN C  21       6.411  -9.271 -12.195  1.00  1.00           O
ATOM    493  N   THR C  22       6.681  -7.207 -13.016  1.00  1.00           N
ATOM    494  CA  THR C  22       5.426  -6.936 -12.409  1.00  1.00           C
ATOM    495  CB  THR C  22       5.219  -5.515 -11.975  1.00  1.00           C
ATOM    496  OG1 THR C  22       4.967  -4.700 -13.110  1.00  1.00           O
ATOM    497  CG2 THR C  22       6.456  -5.003 -11.234  1.00  1.00           C
ATOM    498  C   THR C  22       4.189  -7.146 -13.138  1.00  1.00           C
ATOM    499  O   THR C  22       4.074  -7.737 -14.210  1.00  1.00           O
ATOM    500  N   TYR C  23       3.214  -6.574 -12.411  1.00  1.00           N
ATOM    501  CA  TYR C  23       1.858  -6.479 -12.742  1.00  1.00           C
ATOM    502  CB  TYR C  23       0.914  -7.013 -11.652  1.00  1.00           C
ATOM    503  CG  TYR C  23      -0.457  -6.902 -12.216  1.00  1.00           C
ATOM    504  CD1 TYR C  23      -0.887  -7.842 -13.121  1.00  1.00           C
ATOM    505  CD2 TYR C  23      -1.297  -5.877 -11.851  1.00  1.00           C
ATOM    506  CE1 TYR C  23      -2.148  -7.766 -13.660  1.00  1.00           C
ATOM    507  CE2 TYR C  23      -2.561  -5.799 -12.389  1.00  1.00           C
ATOM    508  CZ  TYR C  23      -2.989  -6.742 -13.294  1.00  1.00           C
ATOM    509  OH  TYR C  23      -4.286  -6.664 -13.846  1.00  1.00           O
ATOM    510  C   TYR C  23       1.521  -5.019 -12.963  1.00  1.00           C
ATOM    511  O   TYR C  23       0.919  -4.700 -14.023  1.00  1.00           O
ATOM    512  OXT TYR C  23       1.859  -4.201 -12.065  1.00  1.00           O
TER     513      TYR C  23 
ATOM    514  N   PHE D   1       3.456   1.389  -9.466  1.00  1.00           N
ATOM    515  CA  PHE D   1       2.571   2.573  -9.364  1.00  1.00           C
ATOM    516  CB  PHE D   1       1.569   2.588 -10.534  1.00  1.00           C
ATOM    517  CG  PHE D   1       0.702   3.790 -10.392  1.00  1.00           C
ATOM    518  CD1 PHE D   1       1.157   5.025 -10.785  1.00  1.00           C
ATOM    519  CD2 PHE D   1      -0.568   3.680  -9.877  1.00  1.00           C
ATOM    520  CE1 PHE D   1       0.365   6.142 -10.657  1.00  1.00           C
ATOM    521  CE2 PHE D   1      -1.365   4.793  -9.747  1.00  1.00           C
ATOM    522  CZ  PHE D   1      -0.899   6.027 -10.133  1.00  1.00           C
ATOM    523  C   PHE D   1       1.827   2.551  -8.091  1.00  1.00           C
ATOM    524  O   PHE D   1       1.594   1.487  -7.521  1.00  1.00           O
ATOM    525  N   LEU D   2       1.428   3.730  -7.587  1.00  1.00           N
ATOM    526  CA  LEU D   2       0.814   3.592  -6.316  1.00  1.00           C
ATOM    527  CB  LEU D   2       1.854   3.476  -5.184  1.00  1.00           C
ATOM    528  CG  LEU D   2       2.845   4.660  -5.094  1.00  1.00           C
ATOM    529  CD1 LEU D   2       2.175   5.954  -4.600  1.00  1.00           C
ATOM    530  CD2 LEU D   2       4.080   4.288  -4.258  1.00  1.00           C
ATOM    531  C   LEU D   2      -0.107   4.706  -5.981  1.00  1.00           C
ATOM    532  O   LEU D   2      -0.102   5.770  -6.601  1.00  1.00           O
ATOM    533  N   VAL D   3      -0.950   4.445  -4.966  1.00  1.00           N
ATOM    534  CA  VAL D   3      -1.829   5.451  -4.475  1.00  1.00           C
ATOM    535  CB  VAL D   3      -3.271   5.207  -4.812  1.00  1.00           C
ATOM    536  CG1 VAL D   3      -3.711   3.895  -4.142  1.00  1.00           C
ATOM    537  CG2 VAL D   3      -4.090   6.429  -4.362  1.00  1.00           C
ATOM    538  C   VAL D   3      -1.722   5.453  -3.001  1.00  1.00           C
ATOM    539  O   VAL D   3      -1.693   4.412  -2.348  1.00  1.00           O
ATOM    540  N   HIS D   4      -1.623   6.666  -2.449  1.00  1.00           N
ATOM    541  CA  HIS D   4      -1.623   6.833  -1.039  1.00  1.00           C
ATOM    542  ND1 HIS D   4       0.036   6.912   1.994  1.00  1.00           N
ATOM    543  CG  HIS D   4      -0.342   7.763   0.977  1.00  1.00           C
ATOM    544  CB  HIS D   4      -0.309   7.427  -0.492  1.00  1.00           C
ATOM    545  NE2 HIS D   4      -0.612   8.808   2.963  1.00  1.00           N
ATOM    546  CD2 HIS D   4      -0.732   8.917   1.588  1.00  1.00           C
ATOM    547  CE1 HIS D   4      -0.147   7.587   3.159  1.00  1.00           C
ATOM    548  C   HIS D   4      -2.665   7.864  -0.819  1.00  1.00           C
ATOM    549  O   HIS D   4      -2.446   9.040  -1.100  1.00  1.00           O
ATOM    550  N   SER D   5      -3.841   7.458  -0.324  1.00  1.00           N
ATOM    551  CA  SER D   5      -4.828   8.465  -0.140  1.00  1.00           C
ATOM    552  CB  SER D   5      -6.149   8.191  -0.878  1.00  1.00           C
ATOM    553  OG  SER D   5      -5.951   8.261  -2.282  1.00  1.00           O
ATOM    554  C   SER D   5      -5.127   8.510   1.299  1.00  1.00           C
ATOM    555  O   SER D   5      -5.223   7.487   1.977  1.00  1.00           O
ATOM    556  N   GLY D   6      -5.258   9.733   1.807  1.00  1.00           N
ATOM    557  CA  GLY D   6      -5.582   9.833   3.179  1.00  1.00           C
ATOM    558  C   GLY D   6      -6.833  10.633   3.213  1.00  1.00           C
ATOM    559  O   GLY D   6      -7.068  11.471   2.344  1.00  1.00           O
ATOM    560  N   ASN D   7      -7.665  10.388   4.240  1.00  1.00           N
ATOM    561  CA  ASN D   7      -8.906  11.081   4.385  1.00  1.00           C
ATOM    562  CB  ASN D   7     -10.134  10.174   4.611  1.00  1.00           C
ATOM    563  CG  ASN D   7     -10.610   9.627   3.272  1.00  1.00           C
ATOM    564  OD1 ASN D   7      -9.841   9.020   2.527  1.00  1.00           O
ATOM    565  ND2 ASN D   7     -11.911   9.858   2.950  1.00  1.00           N
ATOM    566  C   ASN D   7      -8.778  11.933   5.608  1.00  1.00           C
ATOM    567  O   ASN D   7      -7.695  12.448   5.883  1.00  1.00           O
ATOM    568  N   ASN D   8      -9.874  12.159   6.362  1.00  1.00           N
ATOM    569  CA  ASN D   8      -9.691  12.958   7.540  1.00  1.00           C
ATOM    570  CB  ASN D   8     -10.982  13.285   8.320  1.00  1.00           C
ATOM    571  CG  ASN D   8     -11.597  12.006   8.866  1.00  1.00           C
ATOM    572  OD1 ASN D   8     -11.181  11.487   9.901  1.00  1.00           O
ATOM    573  ND2 ASN D   8     -12.626  11.487   8.145  1.00  1.00           N
ATOM    574  C   ASN D   8      -8.758  12.187   8.397  1.00  1.00           C
ATOM    575  O   ASN D   8      -8.963  10.996   8.622  1.00  1.00           O
ATOM    576  N   PHE D   9      -7.668  12.824   8.873  1.00  1.00           N
ATOM    577  CA  PHE D   9      -6.823  11.945   9.606  1.00  1.00           C
ATOM    578  CB  PHE D   9      -5.837  11.157   8.721  1.00  1.00           C
ATOM    579  CG  PHE D   9      -4.883  12.101   8.071  1.00  1.00           C
ATOM    580  CD1 PHE D   9      -3.751  12.520   8.731  1.00  1.00           C
ATOM    581  CD2 PHE D   9      -5.116  12.559   6.795  1.00  1.00           C
ATOM    582  CE1 PHE D   9      -2.870  13.389   8.131  1.00  1.00           C
ATOM    583  CE2 PHE D   9      -4.241  13.429   6.190  1.00  1.00           C
ATOM    584  CZ  PHE D   9      -3.116  13.846   6.858  1.00  1.00           C
ATOM    585  C   PHE D   9      -6.011  12.602  10.651  1.00  1.00           C
ATOM    586  O   PHE D   9      -5.517  13.718  10.502  1.00  1.00           O
ATOM    587  N   GLY D  10      -5.898  11.878  11.777  1.00  1.00           N
ATOM    588  CA  GLY D  10      -5.026  12.253  12.836  1.00  1.00           C
ATOM    589  C   GLY D  10      -3.621  12.032  12.375  1.00  1.00           C
ATOM    590  O   GLY D  10      -2.753  12.873  12.604  1.00  1.00           O
ATOM    591  N   ALA D  11      -3.343  10.889  11.700  1.00  1.00           N
ATOM    592  CA  ALA D  11      -1.964  10.690  11.351  1.00  1.00           C
ATOM    593  CB  ALA D  11      -1.134  10.049  12.475  1.00  1.00           C
ATOM    594  C   ALA D  11      -1.781   9.836  10.161  1.00  1.00           C
ATOM    595  O   ALA D  11      -2.606   8.989   9.827  1.00  1.00           O
ATOM    596  N   ILE D  12      -0.657  10.105   9.477  1.00  1.00           N
ATOM    597  CA  ILE D  12      -0.231   9.305   8.382  1.00  1.00           C
ATOM    598  CB  ILE D  12      -0.474   9.934   7.042  1.00  1.00           C
ATOM    599  CG1 ILE D  12      -1.975  10.120   6.782  1.00  1.00           C
ATOM    600  CG2 ILE D  12       0.250   9.074   5.993  1.00  1.00           C
ATOM    601  CD1 ILE D  12      -2.277  10.987   5.559  1.00  1.00           C
ATOM    602  C   ILE D  12       1.237   9.165   8.477  1.00  1.00           C
ATOM    603  O   ILE D  12       1.974  10.151   8.463  1.00  1.00           O
ATOM    604  N   LEU D  13       1.692   7.917   8.599  1.00  1.00           N
ATOM    605  CA  LEU D  13       3.082   7.634   8.521  1.00  1.00           C
ATOM    606  CB  LEU D  13       3.612   6.871   9.746  1.00  1.00           C
ATOM    607  CG  LEU D  13       5.111   6.542   9.685  1.00  1.00           C
ATOM    608  CD1 LEU D  13       5.943   7.822   9.702  1.00  1.00           C
ATOM    609  CD2 LEU D  13       5.520   5.558  10.793  1.00  1.00           C
ATOM    610  C   LEU D  13       3.105   6.677   7.366  1.00  1.00           C
ATOM    611  O   LEU D  13       2.561   5.576   7.472  1.00  1.00           O
ATOM    612  N   SER D  14       3.703   7.048   6.215  1.00  1.00           N
ATOM    613  CA  SER D  14       3.565   6.153   5.099  1.00  1.00           C
ATOM    614  CB  SER D  14       2.674   6.727   3.982  1.00  1.00           C
ATOM    615  OG  SER D  14       2.573   5.812   2.902  1.00  1.00           O
ATOM    616  C   SER D  14       4.889   5.864   4.499  1.00  1.00           C
ATOM    617  O   SER D  14       5.785   6.709   4.455  1.00  1.00           O
ATOM    618  N   SER D  15       5.048   4.609   4.055  1.00  1.00           N
ATOM    619  CA  SER D  15       6.216   4.263   3.323  1.00  1.00           C
ATOM    620  CB  SER D  15       7.257   3.452   4.117  1.00  1.00           C
ATOM    621  OG  SER D  15       6.746   2.168   4.443  1.00  1.00           O
ATOM    622  C   SER D  15       5.745   3.400   2.225  1.00  1.00           C
ATOM    623  O   SER D  15       5.130   2.356   2.449  1.00  1.00           O
ATOM    624  N   THR D  16       5.992   3.832   0.991  1.00  1.00           N
ATOM    625  CA  THR D  16       5.627   2.971  -0.071  1.00  1.00           C
ATOM    626  CB  THR D  16       4.580   3.557  -0.971  1.00  1.00           C
ATOM    627  OG1 THR D  16       4.262   2.640  -2.008  1.00  1.00           O
ATOM    628  CG2 THR D  16       5.070   4.904  -1.537  1.00  1.00           C
ATOM    629  C   THR D  16       6.886   2.735  -0.842  1.00  1.00           C
ATOM    630  O   THR D  16       7.507   3.669  -1.350  1.00  1.00           O
ATOM    631  N   ASN D  17       7.324   1.467  -0.932  1.00  1.00           N
ATOM    632  CA  ASN D  17       8.555   1.236  -1.626  1.00  1.00           C
ATOM    633  CB  ASN D  17       9.596   0.486  -0.777  1.00  1.00           C
ATOM    634  CG  ASN D  17       9.896   1.315   0.467  1.00  1.00           C
ATOM    635  OD1 ASN D  17      10.148   2.515   0.391  1.00  1.00           O
ATOM    636  ND2 ASN D  17       9.849   0.650   1.654  1.00  1.00           N
ATOM    637  C   ASN D  17       8.238   0.373  -2.776  1.00  1.00           C
ATOM    638  O   ASN D  17       7.586  -0.660  -2.638  1.00  1.00           O
ATOM    639  N   VAL D  18       8.673   0.801  -3.965  1.00  1.00           N
ATOM    640  CA  VAL D  18       8.440  -0.047  -5.075  1.00  1.00           C
ATOM    641  CB  VAL D  18       7.465   0.518  -6.065  1.00  1.00           C
ATOM    642  CG1 VAL D  18       6.080   0.598  -5.398  1.00  1.00           C
ATOM    643  CG2 VAL D  18       8.002   1.876  -6.548  1.00  1.00           C
ATOM    644  C   VAL D  18       9.740  -0.222  -5.761  1.00  1.00           C
ATOM    645  O   VAL D  18      10.454   0.739  -6.045  1.00  1.00           O
ATOM    646  N   GLY D  19      10.084  -1.487  -6.024  1.00  1.00           N
ATOM    647  CA  GLY D  19      11.286  -1.772  -6.726  1.00  1.00           C
ATOM    648  C   GLY D  19      10.889  -2.726  -7.768  1.00  1.00           C
ATOM    649  O   GLY D  19      10.515  -3.856  -7.470  1.00  1.00           O
ATOM    650  N   SER D  20      10.962  -2.310  -9.040  1.00  1.00           N
ATOM    651  CA  SER D  20      10.484  -3.312  -9.914  1.00  1.00           C
ATOM    652  CB  SER D  20       8.950  -3.373  -9.991  1.00  1.00           C
ATOM    653  OG  SER D  20       8.439  -2.178 -10.562  1.00  1.00           O
ATOM    654  C   SER D  20      10.970  -3.143 -11.289  1.00  1.00           C
ATOM    655  O   SER D  20      11.306  -2.052 -11.749  1.00  1.00           O
ATOM    656  N   ASN D  21      11.021  -4.299 -11.962  1.00  1.00           N
ATOM    657  CA  ASN D  21      11.410  -4.384 -13.318  1.00  1.00           C
ATOM    658  CB  ASN D  21      11.611  -5.835 -13.783  1.00  1.00           C
ATOM    659  CG  ASN D  21      12.821  -6.388 -13.047  1.00  1.00           C
ATOM    660  OD1 ASN D  21      12.935  -7.594 -12.836  1.00  1.00           O
ATOM    661  ND2 ASN D  21      13.747  -5.481 -12.635  1.00  1.00           N
ATOM    662  C   ASN D  21      10.347  -3.789 -14.186  1.00  1.00           C
ATOM    663  O   ASN D  21      10.641  -3.040 -15.114  1.00  1.00           O
ATOM    664  N   THR D  22       9.062  -4.082 -13.915  1.00  1.00           N
ATOM    665  CA  THR D  22       8.133  -3.573 -14.875  1.00  1.00           C
ATOM    666  CB  THR D  22       7.710  -4.592 -15.892  1.00  1.00           C
ATOM    667  OG1 THR D  22       7.148  -3.958 -17.031  1.00  1.00           O
ATOM    668  CG2 THR D  22       6.658  -5.501 -15.253  1.00  1.00           C
ATOM    669  C   THR D  22       6.910  -3.055 -14.215  1.00  1.00           C
ATOM    670  O   THR D  22       6.840  -2.940 -12.996  1.00  1.00           O
ATOM    671  N   TYR D  23       5.923  -2.681 -15.052  1.00  1.00           N
ATOM    672  CA  TYR D  23       4.669  -2.220 -14.556  1.00  1.00           C
ATOM    673  CB  TYR D  23       4.606  -0.694 -14.373  1.00  1.00           C
ATOM    674  CG  TYR D  23       3.246  -0.365 -13.853  1.00  1.00           C
ATOM    675  CD1 TYR D  23       2.975  -0.487 -12.508  1.00  1.00           C
ATOM    676  CD2 TYR D  23       2.245   0.064 -14.695  1.00  1.00           C
ATOM    677  CE1 TYR D  23       1.729  -0.187 -12.011  1.00  1.00           C
ATOM    678  CE2 TYR D  23       0.997   0.365 -14.202  1.00  1.00           C
ATOM    679  CZ  TYR D  23       0.736   0.240 -12.859  1.00  1.00           C
ATOM    680  OH  TYR D  23      -0.544   0.549 -12.351  1.00  1.00           O
ATOM    681  C   TYR D  23       3.618  -2.578 -15.600  1.00  1.00           C
ATOM    682  O   TYR D  23       3.788  -2.166 -16.779  1.00  1.00           O
ATOM    683  OXT TYR D  23       2.623  -3.257 -15.233  1.00  1.00           O
TER     684      TYR D  23 
ATOM    685  N   PHE E   1       5.485   9.402 -10.024  1.00  1.00           N
ATOM    686  CA  PHE E   1       5.406   7.958  -9.713  1.00  1.00           C
ATOM    687  CB  PHE E   1       6.711   7.486  -9.057  1.00  1.00           C
ATOM    688  CG  PHE E   1       7.789   7.703 -10.060  1.00  1.00           C
ATOM    689  CD1 PHE E   1       8.470   8.898 -10.097  1.00  1.00           C
ATOM    690  CD2 PHE E   1       8.112   6.722 -10.973  1.00  1.00           C
ATOM    691  CE1 PHE E   1       9.463   9.115 -11.021  1.00  1.00           C
ATOM    692  CE2 PHE E   1       9.104   6.930 -11.902  1.00  1.00           C
ATOM    693  CZ  PHE E   1       9.784   8.124 -11.920  1.00  1.00           C
ATOM    694  C   PHE E   1       4.298   7.716  -8.749  1.00  1.00           C
ATOM    695  O   PHE E   1       3.252   7.168  -9.095  1.00  1.00           O
ATOM    696  N   LEU E   2       4.521   8.144  -7.497  1.00  1.00           N
ATOM    697  CA  LEU E   2       3.605   7.943  -6.417  1.00  1.00           C
ATOM    698  CB  LEU E   2       4.272   8.100  -5.051  1.00  1.00           C
ATOM    699  CG  LEU E   2       4.513   9.591  -4.739  1.00  1.00           C
ATOM    700  CD1 LEU E   2       5.195   9.777  -3.385  1.00  1.00           C
ATOM    701  CD2 LEU E   2       5.278  10.309  -5.856  1.00  1.00           C
ATOM    702  C   LEU E   2       2.583   9.010  -6.433  1.00  1.00           C
ATOM    703  O   LEU E   2       2.752  10.059  -7.055  1.00  1.00           O
ATOM    704  N   VAL E   3       1.461   8.727  -5.755  1.00  1.00           N
ATOM    705  CA  VAL E   3       0.492   9.753  -5.597  1.00  1.00           C
ATOM    706  CB  VAL E   3      -0.814   9.481  -6.296  1.00  1.00           C
ATOM    707  CG1 VAL E   3      -0.557   9.441  -7.811  1.00  1.00           C
ATOM    708  CG2 VAL E   3      -1.420   8.176  -5.756  1.00  1.00           C
ATOM    709  C   VAL E   3       0.223   9.866  -4.139  1.00  1.00           C
ATOM    710  O   VAL E   3      -0.095   8.885  -3.467  1.00  1.00           O
ATOM    711  N   HIS E   4       0.387  11.078  -3.596  1.00  1.00           N
ATOM    712  CA  HIS E   4       0.012  11.240  -2.233  1.00  1.00           C
ATOM    713  ND1 HIS E   4       3.523  11.568  -1.315  1.00  1.00           N
ATOM    714  CG  HIS E   4       2.251  11.247  -0.894  1.00  1.00           C
ATOM    715  CB  HIS E   4       1.015  11.980  -1.326  1.00  1.00           C
ATOM    716  NE2 HIS E   4       3.742   9.929   0.174  1.00  1.00           N
ATOM    717  CD2 HIS E   4       2.403  10.240   0.008  1.00  1.00           C
ATOM    718  CE1 HIS E   4       4.375  10.752  -0.642  1.00  1.00           C
ATOM    719  C   HIS E   4      -1.147  12.179  -2.288  1.00  1.00           C
ATOM    720  O   HIS E   4      -1.066  13.235  -2.914  1.00  1.00           O
ATOM    721  N   SER E   5      -2.268  11.812  -1.644  1.00  1.00           N
ATOM    722  CA  SER E   5      -3.401  12.687  -1.612  1.00  1.00           C
ATOM    723  CB  SER E   5      -4.697  12.020  -2.094  1.00  1.00           C
ATOM    724  OG  SER E   5      -4.581  11.639  -3.456  1.00  1.00           O
ATOM    725  C   SER E   5      -3.593  12.977  -0.162  1.00  1.00           C
ATOM    726  O   SER E   5      -3.260  12.151   0.687  1.00  1.00           O
ATOM    727  N   GLY E   6      -4.111  14.166   0.180  1.00  1.00           N
ATOM    728  CA  GLY E   6      -4.283  14.410   1.577  1.00  1.00           C
ATOM    729  C   GLY E   6      -5.393  15.393   1.734  1.00  1.00           C
ATOM    730  O   GLY E   6      -5.554  16.297   0.916  1.00  1.00           O
ATOM    731  N   ASN E   7      -6.202  15.227   2.799  1.00  1.00           N
ATOM    732  CA  ASN E   7      -7.222  16.194   3.065  1.00  1.00           C
ATOM    733  CB  ASN E   7      -8.475  16.077   2.167  1.00  1.00           C
ATOM    734  CG  ASN E   7      -9.074  14.681   2.246  1.00  1.00           C
ATOM    735  OD1 ASN E   7      -9.171  14.081   3.315  1.00  1.00           O
ATOM    736  ND2 ASN E   7      -9.479  14.143   1.063  1.00  1.00           N
ATOM    737  C   ASN E   7      -7.592  16.127   4.516  1.00  1.00           C
ATOM    738  O   ASN E   7      -7.565  15.050   5.112  1.00  1.00           O
ATOM    739  N   ASN E   8      -7.948  17.294   5.114  1.00  1.00           N
ATOM    740  CA  ASN E   8      -8.302  17.384   6.507  1.00  1.00           C
ATOM    741  CB  ASN E   8      -9.640  16.701   6.826  1.00  1.00           C
ATOM    742  CG  ASN E   8     -10.723  17.485   6.105  1.00  1.00           C
ATOM    743  OD1 ASN E   8     -10.552  18.666   5.806  1.00  1.00           O
ATOM    744  ND2 ASN E   8     -11.874  16.820   5.823  1.00  1.00           N
ATOM    745  C   ASN E   8      -7.231  16.686   7.276  1.00  1.00           C
ATOM    746  O   ASN E   8      -7.471  15.710   7.988  1.00  1.00           O
ATOM    747  N   PHE E   9      -6.008  17.213   7.135  1.00  1.00           N
ATOM    748  CA  PHE E   9      -4.794  16.650   7.633  1.00  1.00           C
ATOM    749  CB  PHE E   9      -3.544  17.383   7.129  1.00  1.00           C
ATOM    750  CG  PHE E   9      -3.527  17.358   5.641  1.00  1.00           C
ATOM    751  CD1 PHE E   9      -4.272  18.251   4.905  1.00  1.00           C
ATOM    752  CD2 PHE E   9      -2.758  16.438   4.975  1.00  1.00           C
ATOM    753  CE1 PHE E   9      -4.232  18.217   3.530  1.00  1.00           C
ATOM    754  CE2 PHE E   9      -2.710  16.399   3.602  1.00  1.00           C
ATOM    755  CZ  PHE E   9      -3.452  17.295   2.872  1.00  1.00           C
ATOM    756  C   PHE E   9      -4.685  16.761   9.108  1.00  1.00           C
ATOM    757  O   PHE E   9      -5.521  17.335   9.804  1.00  1.00           O
ATOM    758  N   GLY E  10      -3.593  16.134   9.580  1.00  1.00           N
ATOM    759  CA  GLY E  10      -3.128  16.096  10.928  1.00  1.00           C
ATOM    760  C   GLY E  10      -1.637  16.011  10.786  1.00  1.00           C
ATOM    761  O   GLY E  10      -0.991  16.988  10.412  1.00  1.00           O
ATOM    762  N   ALA E  11      -1.042  14.834  11.079  1.00  1.00           N
ATOM    763  CA  ALA E  11       0.388  14.720  10.970  1.00  1.00           C
ATOM    764  CB  ALA E  11       1.048  14.055  12.189  1.00  1.00           C
ATOM    765  C   ALA E  11       0.735  13.902   9.780  1.00  1.00           C
ATOM    766  O   ALA E  11       0.081  12.905   9.482  1.00  1.00           O
ATOM    767  N   ILE E  12       1.783  14.335   9.050  1.00  1.00           N
ATOM    768  CA  ILE E  12       2.164  13.602   7.885  1.00  1.00           C
ATOM    769  CB  ILE E  12       1.833  14.311   6.609  1.00  1.00           C
ATOM    770  CG1 ILE E  12       0.323  14.528   6.468  1.00  1.00           C
ATOM    771  CG2 ILE E  12       2.454  13.513   5.452  1.00  1.00           C
ATOM    772  CD1 ILE E  12      -0.001  15.491   5.334  1.00  1.00           C
ATOM    773  C   ILE E  12       3.634  13.426   7.850  1.00  1.00           C
ATOM    774  O   ILE E  12       4.398  14.382   7.984  1.00  1.00           O
ATOM    775  N   LEU E  13       4.048  12.165   7.684  1.00  1.00           N
ATOM    776  CA  LEU E  13       5.399  11.817   7.393  1.00  1.00           C
ATOM    777  CB  LEU E  13       6.072  10.969   8.496  1.00  1.00           C
ATOM    778  CG  LEU E  13       7.549  10.563   8.251  1.00  1.00           C
ATOM    779  CD1 LEU E  13       8.104   9.810   9.469  1.00  1.00           C
ATOM    780  CD2 LEU E  13       7.770   9.768   6.947  1.00  1.00           C
ATOM    781  C   LEU E  13       5.198  10.958   6.183  1.00  1.00           C
ATOM    782  O   LEU E  13       4.459   9.975   6.240  1.00  1.00           O
ATOM    783  N   SER E  14       5.812  11.301   5.039  1.00  1.00           N
ATOM    784  CA  SER E  14       5.542  10.502   3.877  1.00  1.00           C
ATOM    785  CB  SER E  14       4.856  11.285   2.741  1.00  1.00           C
ATOM    786  OG  SER E  14       5.728  12.293   2.248  1.00  1.00           O
ATOM    787  C   SER E  14       6.841  10.037   3.338  1.00  1.00           C
ATOM    788  O   SER E  14       7.841  10.751   3.372  1.00  1.00           O
ATOM    789  N   SER E  15       6.860   8.791   2.840  1.00  1.00           N
ATOM    790  CA  SER E  15       8.069   8.309   2.262  1.00  1.00           C
ATOM    791  CB  SER E  15       8.797   7.281   3.142  1.00  1.00           C
ATOM    792  OG  SER E  15       9.192   7.883   4.365  1.00  1.00           O
ATOM    793  C   SER E  15       7.687   7.625   1.010  1.00  1.00           C
ATOM    794  O   SER E  15       6.772   6.805   0.985  1.00  1.00           O
ATOM    795  N   THR E  16       8.385   7.968  -0.078  1.00  1.00           N
ATOM    796  CA  THR E  16       8.074   7.321  -1.303  1.00  1.00           C
ATOM    797  CB  THR E  16       7.479   8.240  -2.327  1.00  1.00           C
ATOM    798  OG1 THR E  16       7.112   7.506  -3.485  1.00  1.00           O
ATOM    799  CG2 THR E  16       8.514   9.321  -2.671  1.00  1.00           C
ATOM    800  C   THR E  16       9.364   6.824  -1.847  1.00  1.00           C
ATOM    801  O   THR E  16      10.385   7.507  -1.803  1.00  1.00           O
ATOM    802  N   ASN E  17       9.362   5.580  -2.340  1.00  1.00           N
ATOM    803  CA  ASN E  17      10.567   5.060  -2.899  1.00  1.00           C
ATOM    804  CB  ASN E  17      11.186   3.965  -2.015  1.00  1.00           C
ATOM    805  CG  ASN E  17      12.530   3.557  -2.588  1.00  1.00           C
ATOM    806  OD1 ASN E  17      12.892   3.959  -3.692  1.00  1.00           O
ATOM    807  ND2 ASN E  17      13.283   2.725  -1.820  1.00  1.00           N
ATOM    808  C   ASN E  17      10.178   4.422  -4.192  1.00  1.00           C
ATOM    809  O   ASN E  17       9.268   3.596  -4.226  1.00  1.00           O
ATOM    810  N   VAL E  18      10.845   4.789  -5.302  1.00  1.00           N
ATOM    811  CA  VAL E  18      10.447   4.165  -6.528  1.00  1.00           C
ATOM    812  CB  VAL E  18       9.484   4.987  -7.337  1.00  1.00           C
ATOM    813  CG1 VAL E  18       9.165   4.227  -8.637  1.00  1.00           C
ATOM    814  CG2 VAL E  18       8.252   5.296  -6.464  1.00  1.00           C
ATOM    815  C   VAL E  18      11.652   3.926  -7.364  1.00  1.00           C
ATOM    816  O   VAL E  18      12.641   4.654  -7.292  1.00  1.00           O
ATOM    817  N   GLY E  19      11.591   2.857  -8.174  1.00  1.00           N
ATOM    818  CA  GLY E  19      12.643   2.528  -9.076  1.00  1.00           C
ATOM    819  C   GLY E  19      12.014   1.581 -10.038  1.00  1.00           C
ATOM    820  O   GLY E  19      11.517   0.526  -9.636  1.00  1.00           O
ATOM    821  N   SER E  20      12.004   1.925 -11.340  1.00  1.00           N
ATOM    822  CA  SER E  20      11.363   0.999 -12.219  1.00  1.00           C
ATOM    823  CB  SER E  20       9.864   1.272 -12.422  1.00  1.00           C
ATOM    824  OG  SER E  20       9.317   0.311 -13.312  1.00  1.00           O
ATOM    825  C   SER E  20      11.995   1.038 -13.562  1.00  1.00           C
ATOM    826  O   SER E  20      12.403   2.092 -14.055  1.00  1.00           O
ATOM    827  N   ASN E  21      12.110  -0.156 -14.169  1.00  1.00           N
ATOM    828  CA  ASN E  21      12.657  -0.273 -15.478  1.00  1.00           C
ATOM    829  CB  ASN E  21      12.921  -1.730 -15.876  1.00  1.00           C
ATOM    830  CG  ASN E  21      13.639  -1.763 -17.215  1.00  1.00           C
ATOM    831  OD1 ASN E  21      13.780  -0.750 -17.898  1.00  1.00           O
ATOM    832  ND2 ASN E  21      14.107  -2.976 -17.609  1.00  1.00           N
ATOM    833  C   ASN E  21      11.700   0.315 -16.466  1.00  1.00           C
ATOM    834  O   ASN E  21      12.078   1.144 -17.290  1.00  1.00           O
ATOM    835  N   THR E  22      10.420  -0.096 -16.386  1.00  1.00           N
ATOM    836  CA  THR E  22       9.426   0.382 -17.297  1.00  1.00           C
ATOM    837  CB  THR E  22       8.423  -0.663 -17.705  1.00  1.00           C
ATOM    838  OG1 THR E  22       7.732  -1.154 -16.567  1.00  1.00           O
ATOM    839  CG2 THR E  22       9.157  -1.806 -18.424  1.00  1.00           C
ATOM    840  C   THR E  22       8.701   1.472 -16.587  1.00  1.00           C
ATOM    841  O   THR E  22       9.316   2.319 -15.941  1.00  1.00           O
ATOM    842  N   TYR E  23       7.364   1.484 -16.731  1.00  1.00           N
ATOM    843  CA  TYR E  23       6.547   2.459 -16.083  1.00  1.00           C
ATOM    844  CB  TYR E  23       5.062   2.353 -16.489  1.00  1.00           C
ATOM    845  CG  TYR E  23       4.956   2.618 -17.955  1.00  1.00           C
ATOM    846  CD1 TYR E  23       5.164   1.607 -18.868  1.00  1.00           C
ATOM    847  CD2 TYR E  23       4.644   3.874 -18.424  1.00  1.00           C
ATOM    848  CE1 TYR E  23       5.069   1.841 -20.220  1.00  1.00           C
ATOM    849  CE2 TYR E  23       4.548   4.113 -19.775  1.00  1.00           C
ATOM    850  CZ  TYR E  23       4.758   3.100 -20.680  1.00  1.00           C
ATOM    851  OH  TYR E  23       4.657   3.359 -22.063  1.00  1.00           O
ATOM    852  C   TYR E  23       6.623   2.217 -14.577  1.00  1.00           C
ATOM    853  O   TYR E  23       7.717   2.407 -13.981  1.00  1.00           O
ATOM    854  OXT TYR E  23       5.566   1.851 -13.999  1.00  1.00           O
TER     855      TYR E  23 
END
