# Supplementary material for: Integrative modeling of diverse protein-peptide systems using CABS-dock
Source: PLoS Comput Biol. 2023 Jul 5;19(7):e1011275. doi: 10.1371/journal.pcbi.1011275 (PMC10351741; doi:10.1371/journal.pcbi.1011275)
Supplement: S1 File — Files in pdb format containing atomic coordinates of the structures obtained in this study: the highest-scored amyloid models and 10 examples of the docked peptide for each enzyme-substrate complex. (ZIP) [file pcbi.1011275.s006.zip › protofilament_6zrq _models/6zrq_best_pca.pdb]

EXPDTA    THEORETICAL MODEL, MODELLER 10.4 2023/04/05 17:19:32
ATOM      1  N   PHE A   1      -9.535   4.865   3.484  1.00  1.00           N
ATOM      2  CA  PHE A   1      -9.852   4.206   4.771  1.00  1.00           C
ATOM      3  CB  PHE A   1     -10.854   3.063   4.535  1.00  1.00           C
ATOM      4  CG  PHE A   1     -11.364   2.605   5.856  1.00  1.00           C
ATOM      5  CD1 PHE A   1     -12.334   3.332   6.504  1.00  1.00           C
ATOM      6  CD2 PHE A   1     -10.889   1.453   6.442  1.00  1.00           C
ATOM      7  CE1 PHE A   1     -12.822   2.927   7.724  1.00  1.00           C
ATOM      8  CE2 PHE A   1     -11.373   1.043   7.662  1.00  1.00           C
ATOM      9  CZ  PHE A   1     -12.341   1.779   8.305  1.00  1.00           C
ATOM     10  C   PHE A   1      -8.586   3.649   5.329  1.00  1.00           C
ATOM     11  O   PHE A   1      -7.568   3.630   4.644  1.00  1.00           O
ATOM     12  N   LEU A   2      -8.588   3.209   6.603  1.00  1.00           N
ATOM     13  CA  LEU A   2      -7.330   2.723   7.083  1.00  1.00           C
ATOM     14  CB  LEU A   2      -6.506   3.769   7.851  1.00  1.00           C
ATOM     15  CG  LEU A   2      -5.162   3.218   8.362  1.00  1.00           C
ATOM     16  CD1 LEU A   2      -4.278   2.743   7.198  1.00  1.00           C
ATOM     17  CD2 LEU A   2      -4.444   4.229   9.271  1.00  1.00           C
ATOM     18  C   LEU A   2      -7.508   1.572   7.993  1.00  1.00           C
ATOM     19  O   LEU A   2      -8.532   1.412   8.649  1.00  1.00           O
ATOM     20  N   VAL A   3      -6.471   0.715   8.009  1.00  1.00           N
ATOM     21  CA  VAL A   3      -6.473  -0.372   8.920  1.00  1.00           C
ATOM     22  CB  VAL A   3      -7.005  -1.648   8.341  1.00  1.00           C
ATOM     23  CG1 VAL A   3      -6.838  -2.768   9.384  1.00  1.00           C
ATOM     24  CG2 VAL A   3      -8.463  -1.410   7.913  1.00  1.00           C
ATOM     25  C   VAL A   3      -5.076  -0.622   9.338  1.00  1.00           C
ATOM     26  O   VAL A   3      -4.140  -0.533   8.545  1.00  1.00           O
ATOM     27  N   HIS A   4      -4.913  -0.927  10.633  1.00  1.00           N
ATOM     28  CA  HIS A   4      -3.625  -1.261  11.130  1.00  1.00           C
ATOM     29  ND1 HIS A   4      -3.179  -1.044  14.480  1.00  1.00           N
ATOM     30  CG  HIS A   4      -3.647  -0.264  13.444  1.00  1.00           C
ATOM     31  CB  HIS A   4      -3.022  -0.219  12.085  1.00  1.00           C
ATOM     32  NE2 HIS A   4      -4.964   0.032  15.252  1.00  1.00           N
ATOM     33  CD2 HIS A   4      -4.738   0.386  13.934  1.00  1.00           C
ATOM     34  CE1 HIS A   4      -4.002  -0.828  15.535  1.00  1.00           C
ATOM     35  C   HIS A   4      -3.848  -2.478  11.947  1.00  1.00           C
ATOM     36  O   HIS A   4      -4.918  -2.657  12.527  1.00  1.00           O
ATOM     37  N   SER A   5      -2.850  -3.370  12.000  1.00  1.00           N
ATOM     38  CA  SER A   5      -3.057  -4.537  12.791  1.00  1.00           C
ATOM     39  CB  SER A   5      -3.653  -5.722  12.013  1.00  1.00           C
ATOM     40  OG  SER A   5      -4.960  -5.406  11.556  1.00  1.00           O
ATOM     41  C   SER A   5      -1.727  -4.982  13.274  1.00  1.00           C
ATOM     42  O   SER A   5      -0.688  -4.476  12.850  1.00  1.00           O
ATOM     43  N   GLY A   6      -1.736  -5.937  14.216  1.00  1.00           N
ATOM     44  CA  GLY A   6      -0.507  -6.476  14.693  1.00  1.00           C
ATOM     45  C   GLY A   6      -0.875  -7.655  15.529  1.00  1.00           C
ATOM     46  O   GLY A   6      -1.639  -7.531  16.485  1.00  1.00           O
ATOM     47  N   ASN A   7      -0.341  -8.843  15.191  1.00  1.00           N
ATOM     48  CA  ASN A   7      -0.680  -9.982  15.986  1.00  1.00           C
ATOM     49  CB  ASN A   7      -1.503 -11.042  15.232  1.00  1.00           C
ATOM     50  CG  ASN A   7      -2.904 -10.480  15.025  1.00  1.00           C
ATOM     51  OD1 ASN A   7      -3.588 -10.116  15.980  1.00  1.00           O
ATOM     52  ND2 ASN A   7      -3.342 -10.402  13.740  1.00  1.00           N
ATOM     53  C   ASN A   7       0.588 -10.615  16.438  1.00  1.00           C
ATOM     54  O   ASN A   7       1.421 -10.982  15.613  1.00  1.00           O
ATOM     55  N   ASN A   8       0.741 -10.775  17.774  1.00  1.00           N
ATOM     56  CA  ASN A   8       1.970 -11.270  18.324  1.00  1.00           C
ATOM     57  CB  ASN A   8       2.265 -12.728  17.940  1.00  1.00           C
ATOM     58  CG  ASN A   8       1.270 -13.597  18.699  1.00  1.00           C
ATOM     59  OD1 ASN A   8       0.751 -14.581  18.175  1.00  1.00           O
ATOM     60  ND2 ASN A   8       0.995 -13.217  19.976  1.00  1.00           N
ATOM     61  C   ASN A   8       3.006 -10.366  17.747  1.00  1.00           C
ATOM     62  O   ASN A   8       4.109 -10.772  17.388  1.00  1.00           O
ATOM     63  N   PHE A   9       2.620  -9.081  17.658  1.00  1.00           N
ATOM     64  CA  PHE A   9       3.383  -8.041  17.047  1.00  1.00           C
ATOM     65  CB  PHE A   9       2.554  -6.771  16.796  1.00  1.00           C
ATOM     66  CG  PHE A   9       2.047  -6.336  18.130  1.00  1.00           C
ATOM     67  CD1 PHE A   9       2.785  -5.495  18.930  1.00  1.00           C
ATOM     68  CD2 PHE A   9       0.827  -6.786  18.585  1.00  1.00           C
ATOM     69  CE1 PHE A   9       2.314  -5.106  20.162  1.00  1.00           C
ATOM     70  CE2 PHE A   9       0.351  -6.401  19.816  1.00  1.00           C
ATOM     71  CZ  PHE A   9       1.094  -5.559  20.606  1.00  1.00           C
ATOM     72  C   PHE A   9       4.504  -7.666  17.920  1.00  1.00           C
ATOM     73  O   PHE A   9       4.467  -7.804  19.141  1.00  1.00           O
ATOM     74  N   GLY A  10       5.557  -7.193  17.252  1.00  1.00           N
ATOM     75  CA  GLY A  10       6.708  -6.710  17.916  1.00  1.00           C
ATOM     76  C   GLY A  10       6.671  -5.224  17.753  1.00  1.00           C
ATOM     77  O   GLY A  10       6.004  -4.512  18.502  1.00  1.00           O
ATOM     78  N   ALA A  11       7.419  -4.737  16.743  1.00  1.00           N
ATOM     79  CA  ALA A  11       7.700  -3.342  16.581  1.00  1.00           C
ATOM     80  CB  ALA A  11       8.760  -3.091  15.494  1.00  1.00           C
ATOM     81  C   ALA A  11       6.601  -2.364  16.306  1.00  1.00           C
ATOM     82  O   ALA A  11       6.371  -1.481  17.127  1.00  1.00           O
ATOM     83  N   ILE A  12       5.852  -2.536  15.202  1.00  1.00           N
ATOM     84  CA  ILE A  12       4.877  -1.600  14.693  1.00  1.00           C
ATOM     85  CB  ILE A  12       3.527  -1.694  15.349  1.00  1.00           C
ATOM     86  CG1 ILE A  12       3.622  -1.392  16.852  1.00  1.00           C
ATOM     87  CG2 ILE A  12       2.920  -3.066  15.024  1.00  1.00           C
ATOM     88  CD1 ILE A  12       2.255  -1.184  17.506  1.00  1.00           C
ATOM     89  C   ILE A  12       5.278  -0.164  14.733  1.00  1.00           C
ATOM     90  O   ILE A  12       5.483   0.446  15.780  1.00  1.00           O
ATOM     91  N   LEU A  13       5.348   0.425  13.530  1.00  1.00           N
ATOM     92  CA  LEU A  13       5.576   1.827  13.400  1.00  1.00           C
ATOM     93  CB  LEU A  13       7.019   2.195  13.014  1.00  1.00           C
ATOM     94  CG  LEU A  13       8.056   1.895  14.114  1.00  1.00           C
ATOM     95  CD1 LEU A  13       7.794   2.743  15.369  1.00  1.00           C
ATOM     96  CD2 LEU A  13       8.162   0.389  14.411  1.00  1.00           C
ATOM     97  C   LEU A  13       4.675   2.270  12.306  1.00  1.00           C
ATOM     98  O   LEU A  13       4.674   1.687  11.219  1.00  1.00           O
ATOM     99  N   SER A  14       3.864   3.309  12.554  1.00  1.00           N
ATOM    100  CA  SER A  14       2.969   3.695  11.513  1.00  1.00           C
ATOM    101  CB  SER A  14       1.559   3.109  11.668  1.00  1.00           C
ATOM    102  OG  SER A  14       0.738   3.541  10.595  1.00  1.00           O
ATOM    103  C   SER A  14       2.816   5.179  11.501  1.00  1.00           C
ATOM    104  O   SER A  14       3.087   5.865  12.488  1.00  1.00           O
ATOM    105  N   SER A  15       2.376   5.689  10.337  1.00  1.00           N
ATOM    106  CA  SER A  15       2.079   7.066  10.065  1.00  1.00           C
ATOM    107  CB  SER A  15       3.124   7.760   9.176  1.00  1.00           C
ATOM    108  OG  SER A  15       4.381   7.803   9.834  1.00  1.00           O
ATOM    109  C   SER A  15       0.815   6.960   9.251  1.00  1.00           C
ATOM    110  O   SER A  15       0.299   5.860   9.089  1.00  1.00           O
ATOM    111  N   THR A  16       0.253   8.073   8.728  1.00  1.00           N
ATOM    112  CA  THR A  16      -0.985   7.885   8.012  1.00  1.00           C
ATOM    113  CB  THR A  16      -2.200   8.004   8.908  1.00  1.00           C
ATOM    114  OG1 THR A  16      -3.389   7.811   8.155  1.00  1.00           O
ATOM    115  CG2 THR A  16      -2.212   9.358   9.639  1.00  1.00           C
ATOM    116  C   THR A  16      -1.134   8.822   6.840  1.00  1.00           C
ATOM    117  O   THR A  16      -1.108   8.386   5.688  1.00  1.00           O
ATOM    118  N   ASN A  17      -1.311  10.135   7.094  1.00  1.00           N
ATOM    119  CA  ASN A  17      -1.477  11.141   6.076  1.00  1.00           C
ATOM    120  CB  ASN A  17      -0.225  11.353   5.207  1.00  1.00           C
ATOM    121  CG  ASN A  17       0.837  12.047   6.048  1.00  1.00           C
ATOM    122  OD1 ASN A  17       0.632  12.336   7.225  1.00  1.00           O
ATOM    123  ND2 ASN A  17       2.007  12.341   5.420  1.00  1.00           N
ATOM    124  C   ASN A  17      -2.626  10.889   5.159  1.00  1.00           C
ATOM    125  O   ASN A  17      -2.444  10.777   3.947  1.00  1.00           O
ATOM    126  N   VAL A  18      -3.852  10.804   5.706  1.00  1.00           N
ATOM    127  CA  VAL A  18      -4.964  10.651   4.818  1.00  1.00           C
ATOM    128  CB  VAL A  18      -6.020   9.699   5.305  1.00  1.00           C
ATOM    129  CG1 VAL A  18      -7.211   9.754   4.331  1.00  1.00           C
ATOM    130  CG2 VAL A  18      -5.400   8.299   5.438  1.00  1.00           C
ATOM    131  C   VAL A  18      -5.619  11.974   4.641  1.00  1.00           C
ATOM    132  O   VAL A  18      -5.900  12.687   5.603  1.00  1.00           O
ATOM    133  N   GLY A  19      -5.862  12.337   3.370  1.00  1.00           N
ATOM    134  CA  GLY A  19      -6.555  13.551   3.077  1.00  1.00           C
ATOM    135  C   GLY A  19      -7.586  13.170   2.083  1.00  1.00           C
ATOM    136  O   GLY A  19      -7.278  12.876   0.929  1.00  1.00           O
ATOM    137  N   SER A  20      -8.860  13.180   2.508  1.00  1.00           N
ATOM    138  CA  SER A  20      -9.852  12.759   1.578  1.00  1.00           C
ATOM    139  CB  SER A  20     -10.570  11.463   1.993  1.00  1.00           C
ATOM    140  OG  SER A  20      -9.653  10.379   2.005  1.00  1.00           O
ATOM    141  C   SER A  20     -10.880  13.831   1.464  1.00  1.00           C
ATOM    142  O   SER A  20     -11.264  14.448   2.458  1.00  1.00           O
ATOM    143  N   ASN A  21     -11.336  14.097   0.228  1.00  1.00           N
ATOM    144  CA  ASN A  21     -12.366  15.073   0.051  1.00  1.00           C
ATOM    145  CB  ASN A  21     -11.931  16.325  -0.730  1.00  1.00           C
ATOM    146  CG  ASN A  21     -11.570  15.904  -2.147  1.00  1.00           C
ATOM    147  OD1 ASN A  21     -10.579  15.208  -2.367  1.00  1.00           O
ATOM    148  ND2 ASN A  21     -12.392  16.339  -3.140  1.00  1.00           N
ATOM    149  C   ASN A  21     -13.447  14.433  -0.734  1.00  1.00           C
ATOM    150  O   ASN A  21     -13.194  13.724  -1.707  1.00  1.00           O
ATOM    151  N   THR A  22     -14.697  14.656  -0.301  1.00  1.00           N
ATOM    152  CA  THR A  22     -15.794  14.136  -1.045  1.00  1.00           C
ATOM    153  CB  THR A  22     -16.658  13.190  -0.266  1.00  1.00           C
ATOM    154  OG1 THR A  22     -17.635  12.606  -1.116  1.00  1.00           O
ATOM    155  CG2 THR A  22     -17.339  13.959   0.877  1.00  1.00           C
ATOM    156  C   THR A  22     -16.620  15.312  -1.415  1.00  1.00           C
ATOM    157  O   THR A  22     -16.841  16.212  -0.604  1.00  1.00           O
ATOM    158  N   TYR A  23     -17.069  15.357  -2.676  1.00  1.00           N
ATOM    159  CA  TYR A  23     -17.897  16.446  -3.085  1.00  1.00           C
ATOM    160  CB  TYR A  23     -19.206  16.493  -2.270  1.00  1.00           C
ATOM    161  CG  TYR A  23     -20.163  17.431  -2.922  1.00  1.00           C
ATOM    162  CD1 TYR A  23     -20.864  17.032  -4.039  1.00  1.00           C
ATOM    163  CD2 TYR A  23     -20.383  18.693  -2.421  1.00  1.00           C
ATOM    164  CE1 TYR A  23     -21.754  17.879  -4.653  1.00  1.00           C
ATOM    165  CE2 TYR A  23     -21.274  19.546  -3.032  1.00  1.00           C
ATOM    166  CZ  TYR A  23     -21.959  19.140  -4.152  1.00  1.00           C
ATOM    167  OH  TYR A  23     -22.873  20.011  -4.783  1.00  1.00           O
ATOM    168  C   TYR A  23     -17.112  17.747  -2.885  1.00  1.00           C
ATOM    169  O   TYR A  23     -17.721  18.840  -3.048  1.00  1.00           O
ATOM    170  OXT TYR A  23     -15.891  17.675  -2.587  1.00  1.00           O
TER     171      TYR A  23 
ATOM    172  N   PHE B   1      -9.175   2.505   1.896  1.00  1.00           N
ATOM    173  CA  PHE B   1      -8.141   2.938   0.932  1.00  1.00           C
ATOM    174  CB  PHE B   1      -7.995   4.465   0.944  1.00  1.00           C
ATOM    175  CG  PHE B   1      -7.014   4.797  -0.125  1.00  1.00           C
ATOM    176  CD1 PHE B   1      -5.664   4.782   0.136  1.00  1.00           C
ATOM    177  CD2 PHE B   1      -7.445   5.115  -1.393  1.00  1.00           C
ATOM    178  CE1 PHE B   1      -4.755   5.085  -0.850  1.00  1.00           C
ATOM    179  CE2 PHE B   1      -6.540   5.420  -2.382  1.00  1.00           C
ATOM    180  CZ  PHE B   1      -5.193   5.406  -2.113  1.00  1.00           C
ATOM    181  C   PHE B   1      -6.841   2.328   1.298  1.00  1.00           C
ATOM    182  O   PHE B   1      -6.147   1.761   0.456  1.00  1.00           O
ATOM    183  N   LEU B   2      -6.491   2.419   2.589  1.00  1.00           N
ATOM    184  CA  LEU B   2      -5.232   1.902   3.003  1.00  1.00           C
ATOM    185  CB  LEU B   2      -4.348   2.943   3.710  1.00  1.00           C
ATOM    186  CG  LEU B   2      -2.998   2.384   4.197  1.00  1.00           C
ATOM    187  CD1 LEU B   2      -2.126   1.913   3.022  1.00  1.00           C
ATOM    188  CD2 LEU B   2      -2.279   3.387   5.114  1.00  1.00           C
ATOM    189  C   LEU B   2      -5.417   0.788   3.967  1.00  1.00           C
ATOM    190  O   LEU B   2      -6.359   0.773   4.757  1.00  1.00           O
ATOM    191  N   VAL B   3      -4.509  -0.200   3.895  1.00  1.00           N
ATOM    192  CA  VAL B   3      -4.558  -1.265   4.840  1.00  1.00           C
ATOM    193  CB  VAL B   3      -5.284  -2.480   4.346  1.00  1.00           C
ATOM    194  CG1 VAL B   3      -5.186  -3.581   5.416  1.00  1.00           C
ATOM    195  CG2 VAL B   3      -6.728  -2.073   4.006  1.00  1.00           C
ATOM    196  C   VAL B   3      -3.170  -1.667   5.140  1.00  1.00           C
ATOM    197  O   VAL B   3      -2.304  -1.655   4.265  1.00  1.00           O
ATOM    198  N   HIS B   4      -2.910  -2.015   6.408  1.00  1.00           N
ATOM    199  CA  HIS B   4      -1.592  -2.476   6.660  1.00  1.00           C
ATOM    200  ND1 HIS B   4       0.531  -2.574   9.247  1.00  1.00           N
ATOM    201  CG  HIS B   4      -0.386  -1.666   8.757  1.00  1.00           C
ATOM    202  CB  HIS B   4      -0.638  -1.449   7.298  1.00  1.00           C
ATOM    203  NE2 HIS B   4      -0.398  -1.592  11.012  1.00  1.00           N
ATOM    204  CD2 HIS B   4      -0.939  -1.076   9.848  1.00  1.00           C
ATOM    205  CE1 HIS B   4       0.482  -2.488  10.599  1.00  1.00           C
ATOM    206  C   HIS B   4      -1.716  -3.631   7.580  1.00  1.00           C
ATOM    207  O   HIS B   4      -2.746  -3.802   8.233  1.00  1.00           O
ATOM    208  N   SER B   5      -0.674  -4.478   7.650  1.00  1.00           N
ATOM    209  CA  SER B   5      -0.872  -5.614   8.487  1.00  1.00           C
ATOM    210  CB  SER B   5      -1.537  -6.787   7.750  1.00  1.00           C
ATOM    211  OG  SER B   5      -2.834  -6.410   7.312  1.00  1.00           O
ATOM    212  C   SER B   5       0.411  -6.113   9.016  1.00  1.00           C
ATOM    213  O   SER B   5       1.489  -5.595   8.736  1.00  1.00           O
ATOM    214  N   GLY B   6       0.271  -7.154   9.850  1.00  1.00           N
ATOM    215  CA  GLY B   6       1.384  -7.814  10.428  1.00  1.00           C
ATOM    216  C   GLY B   6       0.855  -9.071  11.001  1.00  1.00           C
ATOM    217  O   GLY B   6      -0.335  -9.205  11.280  1.00  1.00           O
ATOM    218  N   ASN B   7       1.766 -10.028  11.195  1.00  1.00           N
ATOM    219  CA  ASN B   7       1.428 -11.294  11.748  1.00  1.00           C
ATOM    220  CB  ASN B   7       1.708 -12.454  10.774  1.00  1.00           C
ATOM    221  CG  ASN B   7       0.899 -13.678  11.180  1.00  1.00           C
ATOM    222  OD1 ASN B   7       1.078 -14.246  12.257  1.00  1.00           O
ATOM    223  ND2 ASN B   7      -0.027 -14.100  10.279  1.00  1.00           N
ATOM    224  C   ASN B   7       2.383 -11.391  12.887  1.00  1.00           C
ATOM    225  O   ASN B   7       2.693 -10.377  13.497  1.00  1.00           O
ATOM    226  N   ASN B   8       2.852 -12.605  13.247  1.00  1.00           N
ATOM    227  CA  ASN B   8       3.861 -12.606  14.263  1.00  1.00           C
ATOM    228  CB  ASN B   8       4.367 -14.011  14.639  1.00  1.00           C
ATOM    229  CG  ASN B   8       3.233 -14.779  15.309  1.00  1.00           C
ATOM    230  OD1 ASN B   8       2.186 -14.219  15.632  1.00  1.00           O
ATOM    231  ND2 ASN B   8       3.450 -16.102  15.533  1.00  1.00           N
ATOM    232  C   ASN B   8       4.982 -11.865  13.613  1.00  1.00           C
ATOM    233  O   ASN B   8       5.622 -12.388  12.699  1.00  1.00           O
ATOM    234  N   PHE B   9       5.250 -10.609  14.032  1.00  1.00           N
ATOM    235  CA  PHE B   9       6.232  -9.949  13.230  1.00  1.00           C
ATOM    236  CB  PHE B   9       5.644  -9.024  12.155  1.00  1.00           C
ATOM    237  CG  PHE B   9       5.047  -7.845  12.831  1.00  1.00           C
ATOM    238  CD1 PHE B   9       3.730  -7.850  13.226  1.00  1.00           C
ATOM    239  CD2 PHE B   9       5.816  -6.730  13.062  1.00  1.00           C
ATOM    240  CE1 PHE B   9       3.185  -6.756  13.850  1.00  1.00           C
ATOM    241  CE2 PHE B   9       5.280  -5.631  13.685  1.00  1.00           C
ATOM    242  CZ  PHE B   9       3.964  -5.647  14.075  1.00  1.00           C
ATOM    243  C   PHE B   9       7.205  -9.153  14.011  1.00  1.00           C
ATOM    244  O   PHE B   9       6.903  -8.594  15.066  1.00  1.00           O
ATOM    245  N   GLY B  10       8.439  -9.126  13.479  1.00  1.00           N
ATOM    246  CA  GLY B  10       9.494  -8.368  14.058  1.00  1.00           C
ATOM    247  C   GLY B  10       9.236  -6.900  13.906  1.00  1.00           C
ATOM    248  O   GLY B  10       9.349  -6.154  14.878  1.00  1.00           O
ATOM    249  N   ALA B  11       8.875  -6.423  12.691  1.00  1.00           N
ATOM    250  CA  ALA B  11       8.713  -4.997  12.631  1.00  1.00           C
ATOM    251  CB  ALA B  11      10.027  -4.229  12.858  1.00  1.00           C
ATOM    252  C   ALA B  11       8.159  -4.524  11.351  1.00  1.00           C
ATOM    253  O   ALA B  11       8.292  -5.153  10.303  1.00  1.00           O
ATOM    254  N   ILE B  12       7.516  -3.347  11.447  1.00  1.00           N
ATOM    255  CA  ILE B  12       6.939  -2.723  10.310  1.00  1.00           C
ATOM    256  CB  ILE B  12       5.450  -2.892  10.229  1.00  1.00           C
ATOM    257  CG1 ILE B  12       4.915  -2.258   8.935  1.00  1.00           C
ATOM    258  CG2 ILE B  12       4.830  -2.304  11.509  1.00  1.00           C
ATOM    259  CD1 ILE B  12       3.473  -2.645   8.611  1.00  1.00           C
ATOM    260  C   ILE B  12       7.175  -1.276  10.379  1.00  1.00           C
ATOM    261  O   ILE B  12       7.196  -0.667  11.447  1.00  1.00           O
ATOM    262  N   LEU B  13       7.387  -0.692   9.198  1.00  1.00           N
ATOM    263  CA  LEU B  13       7.495   0.717   9.175  1.00  1.00           C
ATOM    264  CB  LEU B  13       8.921   1.215   8.855  1.00  1.00           C
ATOM    265  CG  LEU B  13       9.172   2.741   8.967  1.00  1.00           C
ATOM    266  CD1 LEU B  13      10.634   3.061   8.619  1.00  1.00           C
ATOM    267  CD2 LEU B  13       8.198   3.595   8.138  1.00  1.00           C
ATOM    268  C   LEU B  13       6.603   1.137   8.073  1.00  1.00           C
ATOM    269  O   LEU B  13       6.770   0.715   6.929  1.00  1.00           O
ATOM    270  N   SER B  14       5.610   1.974   8.391  1.00  1.00           N
ATOM    271  CA  SER B  14       4.784   2.378   7.308  1.00  1.00           C
ATOM    272  CB  SER B  14       3.347   1.839   7.395  1.00  1.00           C
ATOM    273  OG  SER B  14       3.349   0.421   7.338  1.00  1.00           O
ATOM    274  C   SER B  14       4.676   3.858   7.344  1.00  1.00           C
ATOM    275  O   SER B  14       4.181   4.436   8.311  1.00  1.00           O
ATOM    276  N   SER B  15       5.166   4.515   6.281  1.00  1.00           N
ATOM    277  CA  SER B  15       4.924   5.914   6.146  1.00  1.00           C
ATOM    278  CB  SER B  15       6.169   6.735   5.768  1.00  1.00           C
ATOM    279  OG  SER B  15       7.109   6.712   6.834  1.00  1.00           O
ATOM    280  C   SER B  15       3.994   5.941   4.994  1.00  1.00           C
ATOM    281  O   SER B  15       4.405   5.803   3.842  1.00  1.00           O
ATOM    282  N   THR B  16       2.696   6.103   5.284  1.00  1.00           N
ATOM    283  CA  THR B  16       1.762   6.074   4.211  1.00  1.00           C
ATOM    284  CB  THR B  16       0.492   5.333   4.519  1.00  1.00           C
ATOM    285  OG1 THR B  16       0.772   3.977   4.835  1.00  1.00           O
ATOM    286  CG2 THR B  16      -0.442   5.420   3.300  1.00  1.00           C
ATOM    287  C   THR B  16       1.384   7.480   3.948  1.00  1.00           C
ATOM    288  O   THR B  16       1.280   8.296   4.861  1.00  1.00           O
ATOM    289  N   ASN B  17       1.240   7.813   2.660  1.00  1.00           N
ATOM    290  CA  ASN B  17       0.776   9.114   2.315  1.00  1.00           C
ATOM    291  CB  ASN B  17       1.842   9.965   1.607  1.00  1.00           C
ATOM    292  CG  ASN B  17       3.009  10.123   2.573  1.00  1.00           C
ATOM    293  OD1 ASN B  17       2.820  10.397   3.755  1.00  1.00           O
ATOM    294  ND2 ASN B  17       4.252   9.925   2.055  1.00  1.00           N
ATOM    295  C   ASN B  17      -0.292   8.845   1.328  1.00  1.00           C
ATOM    296  O   ASN B  17      -0.089   8.112   0.362  1.00  1.00           O
ATOM    297  N   VAL B  18      -1.481   9.414   1.556  1.00  1.00           N
ATOM    298  CA  VAL B  18      -2.517   9.137   0.622  1.00  1.00           C
ATOM    299  CB  VAL B  18      -3.610   8.286   1.198  1.00  1.00           C
ATOM    300  CG1 VAL B  18      -4.713   8.127   0.141  1.00  1.00           C
ATOM    301  CG2 VAL B  18      -3.000   6.958   1.676  1.00  1.00           C
ATOM    302  C   VAL B  18      -3.132  10.438   0.264  1.00  1.00           C
ATOM    303  O   VAL B  18      -3.128  11.385   1.050  1.00  1.00           O
ATOM    304  N   GLY B  19      -3.657  10.519  -0.965  1.00  1.00           N
ATOM    305  CA  GLY B  19      -4.335  11.706  -1.363  1.00  1.00           C
ATOM    306  C   GLY B  19      -5.488  11.234  -2.179  1.00  1.00           C
ATOM    307  O   GLY B  19      -5.305  10.557  -3.190  1.00  1.00           O
ATOM    308  N   SER B  20      -6.719  11.581  -1.765  1.00  1.00           N
ATOM    309  CA  SER B  20      -7.827  11.101  -2.530  1.00  1.00           C
ATOM    310  CB  SER B  20      -8.646  10.014  -1.811  1.00  1.00           C
ATOM    311  OG  SER B  20      -9.227  10.544  -0.628  1.00  1.00           O
ATOM    312  C   SER B  20      -8.738  12.240  -2.812  1.00  1.00           C
ATOM    313  O   SER B  20      -8.941  13.117  -1.973  1.00  1.00           O
ATOM    314  N   ASN B  21      -9.288  12.263  -4.037  1.00  1.00           N
ATOM    315  CA  ASN B  21     -10.238  13.271  -4.384  1.00  1.00           C
ATOM    316  CB  ASN B  21      -9.746  14.291  -5.428  1.00  1.00           C
ATOM    317  CG  ASN B  21      -8.721  15.207  -4.776  1.00  1.00           C
ATOM    318  OD1 ASN B  21      -8.113  14.862  -3.763  1.00  1.00           O
ATOM    319  ND2 ASN B  21      -8.529  16.418  -5.365  1.00  1.00           N
ATOM    320  C   ASN B  21     -11.377  12.550  -5.010  1.00  1.00           C
ATOM    321  O   ASN B  21     -11.190  11.541  -5.689  1.00  1.00           O
ATOM    322  N   THR B  22     -12.602  13.043  -4.780  1.00  1.00           N
ATOM    323  CA  THR B  22     -13.717  12.385  -5.377  1.00  1.00           C
ATOM    324  CB  THR B  22     -14.564  11.622  -4.403  1.00  1.00           C
ATOM    325  OG1 THR B  22     -15.474  10.787  -5.102  1.00  1.00           O
ATOM    326  CG2 THR B  22     -15.334  12.623  -3.530  1.00  1.00           C
ATOM    327  C   THR B  22     -14.570  13.439  -5.978  1.00  1.00           C
ATOM    328  O   THR B  22     -14.337  14.632  -5.788  1.00  1.00           O
ATOM    329  N   TYR B  23     -15.579  13.014  -6.752  1.00  1.00           N
ATOM    330  CA  TYR B  23     -16.443  13.965  -7.366  1.00  1.00           C
ATOM    331  CB  TYR B  23     -17.180  13.386  -8.590  1.00  1.00           C
ATOM    332  CG  TYR B  23     -18.066  14.431  -9.178  1.00  1.00           C
ATOM    333  CD1 TYR B  23     -17.543  15.392 -10.019  1.00  1.00           C
ATOM    334  CD2 TYR B  23     -19.412  14.451  -8.904  1.00  1.00           C
ATOM    335  CE1 TYR B  23     -18.350  16.357 -10.572  1.00  1.00           C
ATOM    336  CE2 TYR B  23     -20.226  15.414  -9.453  1.00  1.00           C
ATOM    337  CZ  TYR B  23     -19.694  16.371 -10.287  1.00  1.00           C
ATOM    338  OH  TYR B  23     -20.528  17.360 -10.851  1.00  1.00           O
ATOM    339  C   TYR B  23     -17.489  14.350  -6.326  1.00  1.00           C
ATOM    340  O   TYR B  23     -18.243  15.324  -6.581  1.00  1.00           O
ATOM    341  OXT TYR B  23     -17.550  13.675  -5.263  1.00  1.00           O
TER     342      TYR B  23 
ATOM    343  N   PHE C   1      -6.001   2.400  -4.046  1.00  1.00           N
ATOM    344  CA  PHE C   1      -6.348   1.270  -3.155  1.00  1.00           C
ATOM    345  CB  PHE C   1      -7.452   0.418  -3.808  1.00  1.00           C
ATOM    346  CG  PHE C   1      -7.837  -0.678  -2.876  1.00  1.00           C
ATOM    347  CD1 PHE C   1      -7.114  -1.847  -2.826  1.00  1.00           C
ATOM    348  CD2 PHE C   1      -8.932  -0.539  -2.055  1.00  1.00           C
ATOM    349  CE1 PHE C   1      -7.470  -2.859  -1.966  1.00  1.00           C
ATOM    350  CE2 PHE C   1      -9.293  -1.547  -1.193  1.00  1.00           C
ATOM    351  CZ  PHE C   1      -8.563  -2.710  -1.144  1.00  1.00           C
ATOM    352  C   PHE C   1      -5.143   0.439  -2.936  1.00  1.00           C
ATOM    353  O   PHE C   1      -4.601  -0.144  -3.874  1.00  1.00           O
ATOM    354  N   LEU C   2      -4.678   0.375  -1.676  1.00  1.00           N
ATOM    355  CA  LEU C   2      -3.462  -0.341  -1.492  1.00  1.00           C
ATOM    356  CB  LEU C   2      -2.221   0.565  -1.322  1.00  1.00           C
ATOM    357  CG  LEU C   2      -2.242   1.480  -0.077  1.00  1.00           C
ATOM    358  CD1 LEU C   2      -0.967   2.339   0.001  1.00  1.00           C
ATOM    359  CD2 LEU C   2      -3.509   2.347  -0.027  1.00  1.00           C
ATOM    360  C   LEU C   2      -3.514  -1.242  -0.333  1.00  1.00           C
ATOM    361  O   LEU C   2      -4.277  -1.059   0.612  1.00  1.00           O
ATOM    362  N   VAL C   3      -2.680  -2.285  -0.430  1.00  1.00           N
ATOM    363  CA  VAL C   3      -2.572  -3.200   0.641  1.00  1.00           C
ATOM    364  CB  VAL C   3      -3.150  -4.550   0.340  1.00  1.00           C
ATOM    365  CG1 VAL C   3      -2.857  -5.476   1.532  1.00  1.00           C
ATOM    366  CG2 VAL C   3      -4.644  -4.391   0.012  1.00  1.00           C
ATOM    367  C   VAL C   3      -1.126  -3.421   0.887  1.00  1.00           C
ATOM    368  O   VAL C   3      -0.342  -3.633  -0.037  1.00  1.00           O
ATOM    369  N   HIS C   4      -0.740  -3.360   2.166  1.00  1.00           N
ATOM    370  CA  HIS C   4       0.604  -3.666   2.519  1.00  1.00           C
ATOM    371  ND1 HIS C   4       0.883  -0.209   2.453  1.00  1.00           N
ATOM    372  CG  HIS C   4       1.674  -1.333   2.518  1.00  1.00           C
ATOM    373  CB  HIS C   4       1.336  -2.563   3.306  1.00  1.00           C
ATOM    374  NE2 HIS C   4       2.692   0.216   1.231  1.00  1.00           N
ATOM    375  CD2 HIS C   4       2.775  -1.059   1.766  1.00  1.00           C
ATOM    376  CE1 HIS C   4       1.540   0.687   1.672  1.00  1.00           C
ATOM    377  C   HIS C   4       0.473  -4.801   3.470  1.00  1.00           C
ATOM    378  O   HIS C   4      -0.431  -4.814   4.302  1.00  1.00           O
ATOM    379  N   SER C   5       1.358  -5.804   3.374  1.00  1.00           N
ATOM    380  CA  SER C   5       1.174  -6.873   4.299  1.00  1.00           C
ATOM    381  CB  SER C   5       0.294  -8.012   3.757  1.00  1.00           C
ATOM    382  OG  SER C   5      -1.029  -7.544   3.537  1.00  1.00           O
ATOM    383  C   SER C   5       2.500  -7.466   4.624  1.00  1.00           C
ATOM    384  O   SER C   5       3.520  -7.159   4.009  1.00  1.00           O
ATOM    385  N   GLY C   6       2.491  -8.336   5.648  1.00  1.00           N
ATOM    386  CA  GLY C   6       3.657  -9.038   6.078  1.00  1.00           C
ATOM    387  C   GLY C   6       3.149 -10.324   6.600  1.00  1.00           C
ATOM    388  O   GLY C   6       1.944 -10.520   6.739  1.00  1.00           O
ATOM    389  N   ASN C   7       4.071 -11.244   6.895  1.00  1.00           N
ATOM    390  CA  ASN C   7       3.656 -12.508   7.398  1.00  1.00           C
ATOM    391  CB  ASN C   7       3.943 -13.675   6.438  1.00  1.00           C
ATOM    392  CG  ASN C   7       3.145 -14.886   6.905  1.00  1.00           C
ATOM    393  OD1 ASN C   7       2.758 -14.983   8.069  1.00  1.00           O
ATOM    394  ND2 ASN C   7       2.886 -15.840   5.969  1.00  1.00           N
ATOM    395  C   ASN C   7       4.465 -12.712   8.624  1.00  1.00           C
ATOM    396  O   ASN C   7       4.514 -11.823   9.472  1.00  1.00           O
ATOM    397  N   ASN C   8       5.057 -13.912   8.792  1.00  1.00           N
ATOM    398  CA  ASN C   8       5.999 -14.015   9.862  1.00  1.00           C
ATOM    399  CB  ASN C   8       6.571 -15.431  10.042  1.00  1.00           C
ATOM    400  CG  ASN C   8       5.441 -16.340  10.507  1.00  1.00           C
ATOM    401  OD1 ASN C   8       4.466 -15.881  11.102  1.00  1.00           O
ATOM    402  ND2 ASN C   8       5.569 -17.665  10.232  1.00  1.00           N
ATOM    403  C   ASN C   8       7.075 -13.138   9.341  1.00  1.00           C
ATOM    404  O   ASN C   8       7.901 -13.574   8.539  1.00  1.00           O
ATOM    405  N   PHE C   9       7.097 -11.859   9.762  1.00  1.00           N
ATOM    406  CA  PHE C   9       7.992 -11.050   9.015  1.00  1.00           C
ATOM    407  CB  PHE C   9       7.329 -10.029   8.068  1.00  1.00           C
ATOM    408  CG  PHE C   9       6.481  -9.015   8.754  1.00  1.00           C
ATOM    409  CD1 PHE C   9       7.034  -7.858   9.249  1.00  1.00           C
ATOM    410  CD2 PHE C   9       5.123  -9.213   8.868  1.00  1.00           C
ATOM    411  CE1 PHE C   9       6.243  -6.918   9.863  1.00  1.00           C
ATOM    412  CE2 PHE C   9       4.328  -8.276   9.483  1.00  1.00           C
ATOM    413  CZ  PHE C   9       4.889  -7.126   9.980  1.00  1.00           C
ATOM    414  C   PHE C   9       8.999 -10.353   9.819  1.00  1.00           C
ATOM    415  O   PHE C   9       8.715  -9.726  10.839  1.00  1.00           O
ATOM    416  N   GLY C  10      10.242 -10.497   9.338  1.00  1.00           N
ATOM    417  CA  GLY C  10      11.326  -9.801   9.921  1.00  1.00           C
ATOM    418  C   GLY C  10      11.113  -8.359   9.640  1.00  1.00           C
ATOM    419  O   GLY C  10      11.294  -7.520  10.522  1.00  1.00           O
ATOM    420  N   ALA C  11      10.722  -8.016   8.393  1.00  1.00           N
ATOM    421  CA  ALA C  11      10.562  -6.613   8.206  1.00  1.00           C
ATOM    422  CB  ALA C  11      11.898  -5.860   8.078  1.00  1.00           C
ATOM    423  C   ALA C  11       9.764  -6.260   7.011  1.00  1.00           C
ATOM    424  O   ALA C  11       9.747  -6.967   6.006  1.00  1.00           O
ATOM    425  N   ILE C  12       9.050  -5.127   7.146  1.00  1.00           N
ATOM    426  CA  ILE C  12       8.355  -4.547   6.049  1.00  1.00           C
ATOM    427  CB  ILE C  12       6.877  -4.817   6.031  1.00  1.00           C
ATOM    428  CG1 ILE C  12       6.240  -4.197   4.776  1.00  1.00           C
ATOM    429  CG2 ILE C  12       6.277  -4.341   7.360  1.00  1.00           C
ATOM    430  CD1 ILE C  12       6.713  -4.844   3.476  1.00  1.00           C
ATOM    431  C   ILE C  12       8.567  -3.090   6.113  1.00  1.00           C
ATOM    432  O   ILE C  12       8.258  -2.441   7.110  1.00  1.00           O
ATOM    433  N   LEU C  13       9.123  -2.533   5.034  1.00  1.00           N
ATOM    434  CA  LEU C  13       9.310  -1.130   5.064  1.00  1.00           C
ATOM    435  CB  LEU C  13      10.783  -0.688   4.998  1.00  1.00           C
ATOM    436  CG  LEU C  13      11.592  -1.058   6.258  1.00  1.00           C
ATOM    437  CD1 LEU C  13      11.724  -2.581   6.424  1.00  1.00           C
ATOM    438  CD2 LEU C  13      12.945  -0.332   6.286  1.00  1.00           C
ATOM    439  C   LEU C  13       8.607  -0.572   3.899  1.00  1.00           C
ATOM    440  O   LEU C  13       8.749  -1.055   2.776  1.00  1.00           O
ATOM    441  N   SER C  14       7.794   0.463   4.139  1.00  1.00           N
ATOM    442  CA  SER C  14       7.148   0.942   2.976  1.00  1.00           C
ATOM    443  CB  SER C  14       5.782   0.284   2.723  1.00  1.00           C
ATOM    444  OG  SER C  14       4.878   0.618   3.766  1.00  1.00           O
ATOM    445  C   SER C  14       6.910   2.388   3.077  1.00  1.00           C
ATOM    446  O   SER C  14       6.528   2.917   4.119  1.00  1.00           O
ATOM    447  N   SER C  15       7.161   3.060   1.950  1.00  1.00           N
ATOM    448  CA  SER C  15       6.807   4.425   1.860  1.00  1.00           C
ATOM    449  CB  SER C  15       7.965   5.342   1.429  1.00  1.00           C
ATOM    450  OG  SER C  15       8.986   5.324   2.414  1.00  1.00           O
ATOM    451  C   SER C  15       5.813   4.423   0.765  1.00  1.00           C
ATOM    452  O   SER C  15       6.143   4.125  -0.382  1.00  1.00           O
ATOM    453  N   THR C  16       4.552   4.739   1.086  1.00  1.00           N
ATOM    454  CA  THR C  16       3.601   4.634   0.034  1.00  1.00           C
ATOM    455  CB  THR C  16       2.443   3.729   0.352  1.00  1.00           C
ATOM    456  OG1 THR C  16       1.629   3.557  -0.797  1.00  1.00           O
ATOM    457  CG2 THR C  16       1.625   4.339   1.500  1.00  1.00           C
ATOM    458  C   THR C  16       3.067   5.971  -0.258  1.00  1.00           C
ATOM    459  O   THR C  16       2.659   6.721   0.628  1.00  1.00           O
ATOM    460  N   ASN C  17       3.102   6.307  -1.549  1.00  1.00           N
ATOM    461  CA  ASN C  17       2.533   7.539  -1.941  1.00  1.00           C
ATOM    462  CB  ASN C  17       3.551   8.501  -2.582  1.00  1.00           C
ATOM    463  CG  ASN C  17       2.925   9.884  -2.703  1.00  1.00           C
ATOM    464  OD1 ASN C  17       1.908  10.068  -3.369  1.00  1.00           O
ATOM    465  ND2 ASN C  17       3.556  10.889  -2.040  1.00  1.00           N
ATOM    466  C   ASN C  17       1.538   7.177  -2.976  1.00  1.00           C
ATOM    467  O   ASN C  17       1.871   6.556  -3.984  1.00  1.00           O
ATOM    468  N   VAL C  18       0.270   7.545  -2.745  1.00  1.00           N
ATOM    469  CA  VAL C  18      -0.709   7.188  -3.713  1.00  1.00           C
ATOM    470  CB  VAL C  18      -1.727   6.196  -3.228  1.00  1.00           C
ATOM    471  CG1 VAL C  18      -2.553   6.855  -2.109  1.00  1.00           C
ATOM    472  CG2 VAL C  18      -2.575   5.733  -4.426  1.00  1.00           C
ATOM    473  C   VAL C  18      -1.462   8.410  -4.052  1.00  1.00           C
ATOM    474  O   VAL C  18      -1.481   9.380  -3.295  1.00  1.00           O
ATOM    475  N   GLY C  19      -2.086   8.399  -5.236  1.00  1.00           N
ATOM    476  CA  GLY C  19      -2.870   9.533  -5.570  1.00  1.00           C
ATOM    477  C   GLY C  19      -3.994   9.052  -6.401  1.00  1.00           C
ATOM    478  O   GLY C  19      -3.801   8.358  -7.399  1.00  1.00           O
ATOM    479  N   SER C  20      -5.220   9.410  -5.996  1.00  1.00           N
ATOM    480  CA  SER C  20      -6.324   9.025  -6.801  1.00  1.00           C
ATOM    481  CB  SER C  20      -7.225   7.954  -6.161  1.00  1.00           C
ATOM    482  OG  SER C  20      -6.514   6.732  -6.034  1.00  1.00           O
ATOM    483  C   SER C  20      -7.149  10.242  -7.008  1.00  1.00           C
ATOM    484  O   SER C  20      -7.553  10.906  -6.053  1.00  1.00           O
ATOM    485  N   ASN C  21      -7.399  10.585  -8.282  1.00  1.00           N
ATOM    486  CA  ASN C  21      -8.241  11.706  -8.540  1.00  1.00           C
ATOM    487  CB  ASN C  21      -7.528  12.912  -9.179  1.00  1.00           C
ATOM    488  CG  ASN C  21      -6.757  13.660  -8.097  1.00  1.00           C
ATOM    489  OD1 ASN C  21      -7.105  13.608  -6.920  1.00  1.00           O
ATOM    490  ND2 ASN C  21      -5.687  14.393  -8.509  1.00  1.00           N
ATOM    491  C   ASN C  21      -9.289  11.263  -9.486  1.00  1.00           C
ATOM    492  O   ASN C  21      -9.002  10.817 -10.596  1.00  1.00           O
ATOM    493  N   THR C  22     -10.549  11.354  -9.048  1.00  1.00           N
ATOM    494  CA  THR C  22     -11.609  11.042  -9.942  1.00  1.00           C
ATOM    495  CB  THR C  22     -12.588  10.043  -9.398  1.00  1.00           C
ATOM    496  OG1 THR C  22     -11.918   8.833  -9.078  1.00  1.00           O
ATOM    497  CG2 THR C  22     -13.666   9.778 -10.462  1.00  1.00           C
ATOM    498  C   THR C  22     -12.314  12.344 -10.113  1.00  1.00           C
ATOM    499  O   THR C  22     -12.628  13.016  -9.131  1.00  1.00           O
ATOM    500  N   TYR C  23     -12.562  12.769 -11.364  1.00  1.00           N
ATOM    501  CA  TYR C  23     -13.182  14.052 -11.484  1.00  1.00           C
ATOM    502  CB  TYR C  23     -12.857  14.790 -12.794  1.00  1.00           C
ATOM    503  CG  TYR C  23     -13.251  16.215 -12.589  1.00  1.00           C
ATOM    504  CD1 TYR C  23     -12.416  17.058 -11.892  1.00  1.00           C
ATOM    505  CD2 TYR C  23     -14.432  16.714 -13.085  1.00  1.00           C
ATOM    506  CE1 TYR C  23     -12.750  18.377 -11.690  1.00  1.00           C
ATOM    507  CE2 TYR C  23     -14.773  18.033 -12.888  1.00  1.00           C
ATOM    508  CZ  TYR C  23     -13.933  18.865 -12.186  1.00  1.00           C
ATOM    509  OH  TYR C  23     -14.281  20.217 -11.982  1.00  1.00           O
ATOM    510  C   TYR C  23     -14.682  13.817 -11.429  1.00  1.00           C
ATOM    511  O   TYR C  23     -15.388  14.240 -12.384  1.00  1.00           O
ATOM    512  OXT TYR C  23     -15.144  13.206 -10.430  1.00  1.00           O
TER     513      TYR C  23 
ATOM    514  N   PHE D   1      -5.673  -1.431  -7.334  1.00  1.00           N
ATOM    515  CA  PHE D   1      -4.576  -0.455  -7.521  1.00  1.00           C
ATOM    516  CB  PHE D   1      -4.796   0.778  -6.628  1.00  1.00           C
ATOM    517  CG  PHE D   1      -5.978   1.511  -7.164  1.00  1.00           C
ATOM    518  CD1 PHE D   1      -5.839   2.382  -8.221  1.00  1.00           C
ATOM    519  CD2 PHE D   1      -7.224   1.333  -6.608  1.00  1.00           C
ATOM    520  CE1 PHE D   1      -6.927   3.060  -8.720  1.00  1.00           C
ATOM    521  CE2 PHE D   1      -8.315   2.010  -7.101  1.00  1.00           C
ATOM    522  CZ  PHE D   1      -8.167   2.876  -8.159  1.00  1.00           C
ATOM    523  C   PHE D   1      -3.273  -1.058  -7.187  1.00  1.00           C
ATOM    524  O   PHE D   1      -2.607  -1.650  -8.036  1.00  1.00           O
ATOM    525  N   LEU D   2      -2.874  -0.916  -5.919  1.00  1.00           N
ATOM    526  CA  LEU D   2      -1.609  -1.445  -5.555  1.00  1.00           C
ATOM    527  CB  LEU D   2      -0.700  -0.444  -4.825  1.00  1.00           C
ATOM    528  CG  LEU D   2      -0.277   0.760  -5.674  1.00  1.00           C
ATOM    529  CD1 LEU D   2       0.633   1.706  -4.871  1.00  1.00           C
ATOM    530  CD2 LEU D   2       0.335   0.297  -7.006  1.00  1.00           C
ATOM    531  C   LEU D   2      -1.807  -2.527  -4.598  1.00  1.00           C
ATOM    532  O   LEU D   2      -2.765  -2.554  -3.825  1.00  1.00           O
ATOM    533  N   VAL D   3      -0.875  -3.477  -4.656  1.00  1.00           N
ATOM    534  CA  VAL D   3      -0.952  -4.504  -3.699  1.00  1.00           C
ATOM    535  CB  VAL D   3      -1.549  -5.771  -4.237  1.00  1.00           C
ATOM    536  CG1 VAL D   3      -1.519  -6.838  -3.129  1.00  1.00           C
ATOM    537  CG2 VAL D   3      -2.953  -5.461  -4.783  1.00  1.00           C
ATOM    538  C   VAL D   3       0.427  -4.821  -3.303  1.00  1.00           C
ATOM    539  O   VAL D   3       1.362  -4.739  -4.099  1.00  1.00           O
ATOM    540  N   HIS D   4       0.587  -5.173  -2.028  1.00  1.00           N
ATOM    541  CA  HIS D   4       1.885  -5.561  -1.620  1.00  1.00           C
ATOM    542  ND1 HIS D   4       3.972  -2.988  -2.180  1.00  1.00           N
ATOM    543  CG  HIS D   4       2.872  -3.222  -1.385  1.00  1.00           C
ATOM    544  CB  HIS D   4       2.589  -4.533  -0.713  1.00  1.00           C
ATOM    545  NE2 HIS D   4       2.815  -1.090  -2.122  1.00  1.00           N
ATOM    546  CD2 HIS D   4       2.176  -2.053  -1.359  1.00  1.00           C
ATOM    547  CE1 HIS D   4       3.888  -1.699  -2.593  1.00  1.00           C
ATOM    548  C   HIS D   4       1.684  -6.785  -0.787  1.00  1.00           C
ATOM    549  O   HIS D   4       0.765  -6.845   0.027  1.00  1.00           O
ATOM    550  N   SER D   5       2.525  -7.815  -0.987  1.00  1.00           N
ATOM    551  CA  SER D   5       2.387  -8.999  -0.190  1.00  1.00           C
ATOM    552  CB  SER D   5       1.817 -10.201  -0.961  1.00  1.00           C
ATOM    553  OG  SER D   5       0.488  -9.928  -1.376  1.00  1.00           O
ATOM    554  C   SER D   5       3.743  -9.365   0.231  1.00  1.00           C
ATOM    555  O   SER D   5       4.726  -9.132  -0.471  1.00  1.00           O
ATOM    556  N   GLY D   6       3.814  -9.930   1.433  1.00  1.00           N
ATOM    557  CA  GLY D   6       5.064 -10.390   1.904  1.00  1.00           C
ATOM    558  C   GLY D   6       4.717 -11.605   2.654  1.00  1.00           C
ATOM    559  O   GLY D   6       3.764 -11.620   3.430  1.00  1.00           O
ATOM    560  N   ASN D   7       5.485 -12.673   2.445  1.00  1.00           N
ATOM    561  CA  ASN D   7       5.098 -13.803   3.202  1.00  1.00           C
ATOM    562  CB  ASN D   7       4.078 -14.708   2.486  1.00  1.00           C
ATOM    563  CG  ASN D   7       2.734 -13.997   2.446  1.00  1.00           C
ATOM    564  OD1 ASN D   7       2.117 -13.753   3.483  1.00  1.00           O
ATOM    565  ND2 ASN D   7       2.262 -13.653   1.218  1.00  1.00           N
ATOM    566  C   ASN D   7       6.285 -14.630   3.428  1.00  1.00           C
ATOM    567  O   ASN D   7       7.110 -14.710   2.529  1.00  1.00           O
ATOM    568  N   ASN D   8       6.353 -15.288   4.610  1.00  1.00           N
ATOM    569  CA  ASN D   8       7.482 -16.089   4.979  1.00  1.00           C
ATOM    570  CB  ASN D   8       7.586 -17.425   4.222  1.00  1.00           C
ATOM    571  CG  ASN D   8       6.538 -18.367   4.799  1.00  1.00           C
ATOM    572  OD1 ASN D   8       6.002 -18.131   5.880  1.00  1.00           O
ATOM    573  ND2 ASN D   8       6.248 -19.473   4.066  1.00  1.00           N
ATOM    574  C   ASN D   8       8.660 -15.265   4.675  1.00  1.00           C
ATOM    575  O   ASN D   8       9.525 -15.629   3.874  1.00  1.00           O
ATOM    576  N   PHE D   9       8.690 -14.097   5.300  1.00  1.00           N
ATOM    577  CA  PHE D   9       9.634 -13.089   4.990  1.00  1.00           C
ATOM    578  CB  PHE D   9       9.415 -11.758   5.732  1.00  1.00           C
ATOM    579  CG  PHE D   9       8.366 -10.865   5.172  1.00  1.00           C
ATOM    580  CD1 PHE D   9       7.027 -11.110   5.360  1.00  1.00           C
ATOM    581  CD2 PHE D   9       8.747  -9.736   4.484  1.00  1.00           C
ATOM    582  CE1 PHE D   9       6.090 -10.241   4.855  1.00  1.00           C
ATOM    583  CE2 PHE D   9       7.811  -8.869   3.977  1.00  1.00           C
ATOM    584  CZ  PHE D   9       6.474  -9.124   4.156  1.00  1.00           C
ATOM    585  C   PHE D   9      11.008 -13.398   5.400  1.00  1.00           C
ATOM    586  O   PHE D   9      11.361 -14.412   5.997  1.00  1.00           O
ATOM    587  N   GLY D  10      11.794 -12.403   4.986  1.00  1.00           N
ATOM    588  CA  GLY D  10      13.155 -12.120   5.222  1.00  1.00           C
ATOM    589  C   GLY D  10      13.087 -10.632   5.210  1.00  1.00           C
ATOM    590  O   GLY D  10      13.268  -9.983   6.239  1.00  1.00           O
ATOM    591  N   ALA D  11      12.808 -10.047   4.024  1.00  1.00           N
ATOM    592  CA  ALA D  11      12.614  -8.630   4.017  1.00  1.00           C
ATOM    593  CB  ALA D  11      13.925  -7.836   4.123  1.00  1.00           C
ATOM    594  C   ALA D  11      11.953  -8.192   2.770  1.00  1.00           C
ATOM    595  O   ALA D  11      12.027  -8.841   1.728  1.00  1.00           O
ATOM    596  N   ILE D  12      11.251  -7.053   2.886  1.00  1.00           N
ATOM    597  CA  ILE D  12      10.640  -6.464   1.745  1.00  1.00           C
ATOM    598  CB  ILE D  12       9.176  -6.771   1.609  1.00  1.00           C
ATOM    599  CG1 ILE D  12       8.977  -8.272   1.339  1.00  1.00           C
ATOM    600  CG2 ILE D  12       8.587  -5.857   0.521  1.00  1.00           C
ATOM    601  CD1 ILE D  12       9.672  -8.759   0.071  1.00  1.00           C
ATOM    602  C   ILE D  12      10.784  -5.007   1.865  1.00  1.00           C
ATOM    603  O   ILE D  12      10.651  -4.433   2.943  1.00  1.00           O
ATOM    604  N   LEU D  13      11.082  -4.366   0.735  1.00  1.00           N
ATOM    605  CA  LEU D  13      11.208  -2.961   0.817  1.00  1.00           C
ATOM    606  CB  LEU D  13      12.665  -2.491   0.673  1.00  1.00           C
ATOM    607  CG  LEU D  13      13.603  -3.098   1.735  1.00  1.00           C
ATOM    608  CD1 LEU D  13      15.024  -2.522   1.624  1.00  1.00           C
ATOM    609  CD2 LEU D  13      13.010  -2.975   3.147  1.00  1.00           C
ATOM    610  C   LEU D  13      10.448  -2.409  -0.318  1.00  1.00           C
ATOM    611  O   LEU D  13      10.501  -2.937  -1.427  1.00  1.00           O
ATOM    612  N   SER D  14       9.690  -1.331  -0.077  1.00  1.00           N
ATOM    613  CA  SER D  14       8.987  -0.869  -1.217  1.00  1.00           C
ATOM    614  CB  SER D  14       7.579  -1.476  -1.343  1.00  1.00           C
ATOM    615  OG  SER D  14       6.756  -1.015  -0.280  1.00  1.00           O
ATOM    616  C   SER D  14       8.810   0.590  -1.131  1.00  1.00           C
ATOM    617  O   SER D  14       8.546   1.154  -0.072  1.00  1.00           O
ATOM    618  N   SER D  15       8.989   1.237  -2.287  1.00  1.00           N
ATOM    619  CA  SER D  15       8.646   2.608  -2.366  1.00  1.00           C
ATOM    620  CB  SER D  15       9.807   3.533  -2.768  1.00  1.00           C
ATOM    621  OG  SER D  15       9.360   4.880  -2.813  1.00  1.00           O
ATOM    622  C   SER D  15       7.666   2.622  -3.474  1.00  1.00           C
ATOM    623  O   SER D  15       8.014   2.357  -4.622  1.00  1.00           O
ATOM    624  N   THR D  16       6.394   2.916  -3.168  1.00  1.00           N
ATOM    625  CA  THR D  16       5.483   2.827  -4.255  1.00  1.00           C
ATOM    626  CB  THR D  16       4.350   1.863  -4.027  1.00  1.00           C
ATOM    627  OG1 THR D  16       3.609   1.692  -5.227  1.00  1.00           O
ATOM    628  CG2 THR D  16       3.441   2.395  -2.906  1.00  1.00           C
ATOM    629  C   THR D  16       4.909   4.155  -4.514  1.00  1.00           C
ATOM    630  O   THR D  16       4.442   4.849  -3.613  1.00  1.00           O
ATOM    631  N   ASN D  17       4.979   4.556  -5.786  1.00  1.00           N
ATOM    632  CA  ASN D  17       4.347   5.772  -6.133  1.00  1.00           C
ATOM    633  CB  ASN D  17       5.278   6.826  -6.755  1.00  1.00           C
ATOM    634  CG  ASN D  17       6.199   7.373  -5.676  1.00  1.00           C
ATOM    635  OD1 ASN D  17       5.912   7.272  -4.484  1.00  1.00           O
ATOM    636  ND2 ASN D  17       7.335   7.983  -6.110  1.00  1.00           N
ATOM    637  C   ASN D  17       3.371   5.419  -7.186  1.00  1.00           C
ATOM    638  O   ASN D  17       3.720   4.801  -8.190  1.00  1.00           O
ATOM    639  N   VAL D  18       2.101   5.781  -6.972  1.00  1.00           N
ATOM    640  CA  VAL D  18       1.170   5.478  -8.000  1.00  1.00           C
ATOM    641  CB  VAL D  18       0.245   4.354  -7.668  1.00  1.00           C
ATOM    642  CG1 VAL D  18      -0.764   4.190  -8.817  1.00  1.00           C
ATOM    643  CG2 VAL D  18       1.109   3.111  -7.419  1.00  1.00           C
ATOM    644  C   VAL D  18       0.352   6.693  -8.217  1.00  1.00           C
ATOM    645  O   VAL D  18       0.042   7.429  -7.281  1.00  1.00           O
ATOM    646  N   GLY D  19       0.003   6.944  -9.487  1.00  1.00           N
ATOM    647  CA  GLY D  19      -0.791   8.093  -9.769  1.00  1.00           C
ATOM    648  C   GLY D  19      -1.921   7.626 -10.619  1.00  1.00           C
ATOM    649  O   GLY D  19      -1.723   6.927 -11.608  1.00  1.00           O
ATOM    650  N   SER D  20      -3.155   8.007 -10.245  1.00  1.00           N
ATOM    651  CA  SER D  20      -4.263   7.590 -11.041  1.00  1.00           C
ATOM    652  CB  SER D  20      -5.165   6.565 -10.332  1.00  1.00           C
ATOM    653  OG  SER D  20      -6.247   6.195 -11.171  1.00  1.00           O
ATOM    654  C   SER D  20      -5.079   8.812 -11.298  1.00  1.00           C
ATOM    655  O   SER D  20      -5.358   9.584 -10.386  1.00  1.00           O
ATOM    656  N   ASN D  21      -5.463   9.027 -12.571  1.00  1.00           N
ATOM    657  CA  ASN D  21      -6.279  10.161 -12.884  1.00  1.00           C
ATOM    658  CB  ASN D  21      -5.573  11.224 -13.743  1.00  1.00           C
ATOM    659  CG  ASN D  21      -6.538  12.388 -13.924  1.00  1.00           C
ATOM    660  OD1 ASN D  21      -7.256  12.470 -14.921  1.00  1.00           O
ATOM    661  ND2 ASN D  21      -6.569  13.306 -12.923  1.00  1.00           N
ATOM    662  C   ASN D  21      -7.432   9.649 -13.676  1.00  1.00           C
ATOM    663  O   ASN D  21      -7.271   8.794 -14.548  1.00  1.00           O
ATOM    664  N   THR D  22      -8.642  10.145 -13.369  1.00  1.00           N
ATOM    665  CA  THR D  22      -9.794   9.722 -14.102  1.00  1.00           C
ATOM    666  CB  THR D  22     -10.702   8.816 -13.321  1.00  1.00           C
ATOM    667  OG1 THR D  22     -10.014   7.635 -12.939  1.00  1.00           O
ATOM    668  CG2 THR D  22     -11.926   8.473 -14.188  1.00  1.00           C
ATOM    669  C   THR D  22     -10.585  10.948 -14.417  1.00  1.00           C
ATOM    670  O   THR D  22     -10.498  11.949 -13.703  1.00  1.00           O
ATOM    671  N   TYR D  23     -11.363  10.920 -15.516  1.00  1.00           N
ATOM    672  CA  TYR D  23     -12.182  12.060 -15.798  1.00  1.00           C
ATOM    673  CB  TYR D  23     -12.080  12.620 -17.225  1.00  1.00           C
ATOM    674  CG  TYR D  23     -13.001  13.793 -17.223  1.00  1.00           C
ATOM    675  CD1 TYR D  23     -12.613  14.962 -16.608  1.00  1.00           C
ATOM    676  CD2 TYR D  23     -14.242  13.737 -17.817  1.00  1.00           C
ATOM    677  CE1 TYR D  23     -13.442  16.056 -16.585  1.00  1.00           C
ATOM    678  CE2 TYR D  23     -15.077  14.832 -17.798  1.00  1.00           C
ATOM    679  CZ  TYR D  23     -14.678  15.993 -17.179  1.00  1.00           C
ATOM    680  OH  TYR D  23     -15.532  17.117 -17.158  1.00  1.00           O
ATOM    681  C   TYR D  23     -13.625  11.609 -15.624  1.00  1.00           C
ATOM    682  O   TYR D  23     -14.389  12.305 -14.902  1.00  1.00           O
ATOM    683  OXT TYR D  23     -13.986  10.559 -16.219  1.00  1.00           O
TER     684      TYR D  23 
ATOM    685  N   PHE E   1      -1.972  -2.768 -13.025  1.00  1.00           N
ATOM    686  CA  PHE E   1      -1.917  -2.473 -11.574  1.00  1.00           C
ATOM    687  CB  PHE E   1      -3.118  -3.113 -10.857  1.00  1.00           C
ATOM    688  CG  PHE E   1      -4.354  -2.594 -11.514  1.00  1.00           C
ATOM    689  CD1 PHE E   1      -4.825  -3.203 -12.654  1.00  1.00           C
ATOM    690  CD2 PHE E   1      -5.037  -1.512 -11.008  1.00  1.00           C
ATOM    691  CE1 PHE E   1      -5.959  -2.749 -13.284  1.00  1.00           C
ATOM    692  CE2 PHE E   1      -6.172  -1.053 -11.634  1.00  1.00           C
ATOM    693  CZ  PHE E   1      -6.634  -1.668 -12.773  1.00  1.00           C
ATOM    694  C   PHE E   1      -0.669  -3.080 -11.029  1.00  1.00           C
ATOM    695  O   PHE E   1       0.129  -3.649 -11.773  1.00  1.00           O
ATOM    696  N   LEU E   2      -0.452  -2.968  -9.707  1.00  1.00           N
ATOM    697  CA  LEU E   2       0.757  -3.530  -9.193  1.00  1.00           C
ATOM    698  CB  LEU E   2       1.696  -2.517  -8.514  1.00  1.00           C
ATOM    699  CG  LEU E   2       2.373  -1.527  -9.477  1.00  1.00           C
ATOM    700  CD1 LEU E   2       1.346  -0.660 -10.219  1.00  1.00           C
ATOM    701  CD2 LEU E   2       3.427  -0.690  -8.737  1.00  1.00           C
ATOM    702  C   LEU E   2       0.460  -4.562  -8.169  1.00  1.00           C
ATOM    703  O   LEU E   2      -0.386  -4.377  -7.293  1.00  1.00           O
ATOM    704  N   VAL E   3       1.161  -5.702  -8.284  1.00  1.00           N
ATOM    705  CA  VAL E   3       1.090  -6.715  -7.282  1.00  1.00           C
ATOM    706  CB  VAL E   3       0.410  -7.980  -7.727  1.00  1.00           C
ATOM    707  CG1 VAL E   3       1.215  -8.616  -8.872  1.00  1.00           C
ATOM    708  CG2 VAL E   3       0.252  -8.892  -6.499  1.00  1.00           C
ATOM    709  C   VAL E   3       2.510  -7.035  -6.958  1.00  1.00           C
ATOM    710  O   VAL E   3       3.341  -7.209  -7.850  1.00  1.00           O
ATOM    711  N   HIS E   4       2.839  -7.105  -5.660  1.00  1.00           N
ATOM    712  CA  HIS E   4       4.194  -7.390  -5.299  1.00  1.00           C
ATOM    713  ND1 HIS E   4       3.798  -4.150  -5.317  1.00  1.00           N
ATOM    714  CG  HIS E   4       4.887  -4.978  -5.152  1.00  1.00           C
ATOM    715  CB  HIS E   4       4.832  -6.293  -4.434  1.00  1.00           C
ATOM    716  NE2 HIS E   4       5.514  -3.151  -6.318  1.00  1.00           N
ATOM    717  CD2 HIS E   4       5.926  -4.352  -5.770  1.00  1.00           C
ATOM    718  CE1 HIS E   4       4.228  -3.074  -6.020  1.00  1.00           C
ATOM    719  C   HIS E   4       4.141  -8.633  -4.482  1.00  1.00           C
ATOM    720  O   HIS E   4       3.085  -8.997  -3.970  1.00  1.00           O
ATOM    721  N   SER E   5       5.280  -9.340  -4.353  1.00  1.00           N
ATOM    722  CA  SER E   5       5.183 -10.556  -3.610  1.00  1.00           C
ATOM    723  CB  SER E   5       4.755 -11.753  -4.475  1.00  1.00           C
ATOM    724  OG  SER E   5       3.479 -11.508  -5.047  1.00  1.00           O
ATOM    725  C   SER E   5       6.494 -10.895  -3.016  1.00  1.00           C
ATOM    726  O   SER E   5       7.491 -10.199  -3.184  1.00  1.00           O
ATOM    727  N   GLY E   6       6.476 -12.004  -2.259  1.00  1.00           N
ATOM    728  CA  GLY E   6       7.646 -12.511  -1.632  1.00  1.00           C
ATOM    729  C   GLY E   6       7.332 -13.907  -1.279  1.00  1.00           C
ATOM    730  O   GLY E   6       6.171 -14.311  -1.235  1.00  1.00           O
ATOM    731  N   ASN E   7       8.381 -14.687  -1.013  1.00  1.00           N
ATOM    732  CA  ASN E   7       8.147 -16.047  -0.691  1.00  1.00           C
ATOM    733  CB  ASN E   7       8.510 -17.040  -1.810  1.00  1.00           C
ATOM    734  CG  ASN E   7       7.401 -17.027  -2.853  1.00  1.00           C
ATOM    735  OD1 ASN E   7       7.306 -16.113  -3.671  1.00  1.00           O
ATOM    736  ND2 ASN E   7       6.543 -18.082  -2.829  1.00  1.00           N
ATOM    737  C   ASN E   7       9.002 -16.368   0.464  1.00  1.00           C
ATOM    738  O   ASN E   7       9.159 -15.549   1.366  1.00  1.00           O
ATOM    739  N   ASN E   8       9.634 -17.547   0.408  1.00  1.00           N
ATOM    740  CA  ASN E   8      10.356 -18.089   1.512  1.00  1.00           C
ATOM    741  CB  ASN E   8      11.166 -19.341   1.133  1.00  1.00           C
ATOM    742  CG  ASN E   8      11.515 -20.103   2.405  1.00  1.00           C
ATOM    743  OD1 ASN E   8      11.783 -19.510   3.451  1.00  1.00           O
ATOM    744  ND2 ASN E   8      11.507 -21.459   2.319  1.00  1.00           N
ATOM    745  C   ASN E   8      11.302 -17.068   2.014  1.00  1.00           C
ATOM    746  O   ASN E   8      11.533 -16.999   3.221  1.00  1.00           O
ATOM    747  N   PHE E   9      11.877 -16.260   1.105  1.00  1.00           N
ATOM    748  CA  PHE E   9      12.701 -15.212   1.615  1.00  1.00           C
ATOM    749  CB  PHE E   9      13.827 -15.700   2.554  1.00  1.00           C
ATOM    750  CG  PHE E   9      14.621 -16.737   1.827  1.00  1.00           C
ATOM    751  CD1 PHE E   9      14.176 -18.038   1.792  1.00  1.00           C
ATOM    752  CD2 PHE E   9      15.793 -16.425   1.176  1.00  1.00           C
ATOM    753  CE1 PHE E   9      14.888 -19.008   1.125  1.00  1.00           C
ATOM    754  CE2 PHE E   9      16.510 -17.389   0.509  1.00  1.00           C
ATOM    755  CZ  PHE E   9      16.060 -18.686   0.482  1.00  1.00           C
ATOM    756  C   PHE E   9      13.389 -14.506   0.541  1.00  1.00           C
ATOM    757  O   PHE E   9      12.965 -14.447  -0.613  1.00  1.00           O
ATOM    758  N   GLY E  10      14.512 -13.925   0.968  1.00  1.00           N
ATOM    759  CA  GLY E  10      15.282 -13.132   0.103  1.00  1.00           C
ATOM    760  C   GLY E  10      14.577 -11.849   0.193  1.00  1.00           C
ATOM    761  O   GLY E  10      13.547 -11.753   0.858  1.00  1.00           O
ATOM    762  N   ALA E  11      15.086 -10.809  -0.460  1.00  1.00           N
ATOM    763  CA  ALA E  11      14.301  -9.650  -0.277  1.00  1.00           C
ATOM    764  CB  ALA E  11      15.037  -8.519   0.461  1.00  1.00           C
ATOM    765  C   ALA E  11      13.935  -9.130  -1.620  1.00  1.00           C
ATOM    766  O   ALA E  11      14.714  -9.206  -2.569  1.00  1.00           O
ATOM    767  N   ILE E  12      12.704  -8.603  -1.727  1.00  1.00           N
ATOM    768  CA  ILE E  12      12.227  -8.154  -2.995  1.00  1.00           C
ATOM    769  CB  ILE E  12      10.747  -7.909  -3.051  1.00  1.00           C
ATOM    770  CG1 ILE E  12      10.322  -6.783  -2.099  1.00  1.00           C
ATOM    771  CG2 ILE E  12      10.043  -9.255  -2.809  1.00  1.00           C
ATOM    772  CD1 ILE E  12       8.909  -6.275  -2.381  1.00  1.00           C
ATOM    773  C   ILE E  12      12.919  -6.923  -3.507  1.00  1.00           C
ATOM    774  O   ILE E  12      13.284  -6.866  -4.680  1.00  1.00           O
ATOM    775  N   LEU E  13      13.134  -5.903  -2.653  1.00  1.00           N
ATOM    776  CA  LEU E  13      13.785  -4.692  -3.088  1.00  1.00           C
ATOM    777  CB  LEU E  13      15.300  -4.863  -3.326  1.00  1.00           C
ATOM    778  CG  LEU E  13      16.102  -5.287  -2.080  1.00  1.00           C
ATOM    779  CD1 LEU E  13      17.601  -5.413  -2.404  1.00  1.00           C
ATOM    780  CD2 LEU E  13      15.828  -4.361  -0.886  1.00  1.00           C
ATOM    781  C   LEU E  13      13.206  -4.136  -4.356  1.00  1.00           C
ATOM    782  O   LEU E  13      13.757  -4.349  -5.436  1.00  1.00           O
ATOM    783  N   SER E  14      12.061  -3.419  -4.272  1.00  1.00           N
ATOM    784  CA  SER E  14      11.509  -2.854  -5.475  1.00  1.00           C
ATOM    785  CB  SER E  14      10.107  -3.395  -5.815  1.00  1.00           C
ATOM    786  OG  SER E  14      10.162  -4.794  -6.048  1.00  1.00           O
ATOM    787  C   SER E  14      11.364  -1.368  -5.355  1.00  1.00           C
ATOM    788  O   SER E  14      11.081  -0.833  -4.285  1.00  1.00           O
ATOM    789  N   SER E  15      11.598  -0.676  -6.490  1.00  1.00           N
ATOM    790  CA  SER E  15      11.357   0.732  -6.645  1.00  1.00           C
ATOM    791  CB  SER E  15      12.588   1.521  -7.118  1.00  1.00           C
ATOM    792  OG  SER E  15      12.261   2.897  -7.253  1.00  1.00           O
ATOM    793  C   SER E  15      10.354   0.772  -7.747  1.00  1.00           C
ATOM    794  O   SER E  15      10.685   0.467  -8.892  1.00  1.00           O
ATOM    795  N   THR E  16       9.090   1.130  -7.446  1.00  1.00           N
ATOM    796  CA  THR E  16       8.136   1.076  -8.514  1.00  1.00           C
ATOM    797  CB  THR E  16       7.056   0.056  -8.317  1.00  1.00           C
ATOM    798  OG1 THR E  16       7.623  -1.238  -8.159  1.00  1.00           O
ATOM    799  CG2 THR E  16       6.150   0.084  -9.558  1.00  1.00           C
ATOM    800  C   THR E  16       7.471   2.392  -8.664  1.00  1.00           C
ATOM    801  O   THR E  16       7.044   3.008  -7.690  1.00  1.00           O
ATOM    802  N   ASN E  17       7.390   2.859  -9.921  1.00  1.00           N
ATOM    803  CA  ASN E  17       6.691   4.074 -10.174  1.00  1.00           C
ATOM    804  CB  ASN E  17       7.585   5.254 -10.592  1.00  1.00           C
ATOM    805  CG  ASN E  17       8.344   5.736  -9.364  1.00  1.00           C
ATOM    806  OD1 ASN E  17       8.162   5.218  -8.263  1.00  1.00           O
ATOM    807  ND2 ASN E  17       9.210   6.767  -9.550  1.00  1.00           N
ATOM    808  C   ASN E  17       5.760   3.816 -11.301  1.00  1.00           C
ATOM    809  O   ASN E  17       6.120   3.157 -12.278  1.00  1.00           O
ATOM    810  N   VAL E  18       4.517   4.313 -11.189  1.00  1.00           N
ATOM    811  CA  VAL E  18       3.609   4.112 -12.272  1.00  1.00           C
ATOM    812  CB  VAL E  18       2.694   2.937 -12.089  1.00  1.00           C
ATOM    813  CG1 VAL E  18       1.801   3.192 -10.864  1.00  1.00           C
ATOM    814  CG2 VAL E  18       1.910   2.728 -13.396  1.00  1.00           C
ATOM    815  C   VAL E  18       2.755   5.325 -12.397  1.00  1.00           C
ATOM    816  O   VAL E  18       2.513   6.039 -11.425  1.00  1.00           O
ATOM    817  N   GLY E  19       2.290   5.595 -13.631  1.00  1.00           N
ATOM    818  CA  GLY E  19       1.415   6.704 -13.851  1.00  1.00           C
ATOM    819  C   GLY E  19       0.398   6.231 -14.824  1.00  1.00           C
ATOM    820  O   GLY E  19       0.726   5.836 -15.941  1.00  1.00           O
ATOM    821  N   SER E  20      -0.882   6.265 -14.419  1.00  1.00           N
ATOM    822  CA  SER E  20      -1.897   5.836 -15.324  1.00  1.00           C
ATOM    823  CB  SER E  20      -2.790   4.716 -14.763  1.00  1.00           C
ATOM    824  OG  SER E  20      -2.019   3.546 -14.532  1.00  1.00           O
ATOM    825  C   SER E  20      -2.764   7.025 -15.567  1.00  1.00           C
ATOM    826  O   SER E  20      -3.175   7.707 -14.630  1.00  1.00           O
ATOM    827  N   ASN E  21      -3.045   7.324 -16.848  1.00  1.00           N
ATOM    828  CA  ASN E  21      -3.887   8.446 -17.126  1.00  1.00           C
ATOM    829  CB  ASN E  21      -3.165   9.649 -17.767  1.00  1.00           C
ATOM    830  CG  ASN E  21      -2.472  10.442 -16.666  1.00  1.00           C
ATOM    831  OD1 ASN E  21      -3.098  10.827 -15.680  1.00  1.00           O
ATOM    832  ND2 ASN E  21      -1.147  10.700 -16.835  1.00  1.00           N
ATOM    833  C   ASN E  21      -4.962   8.017 -18.067  1.00  1.00           C
ATOM    834  O   ASN E  21      -4.741   7.209 -18.967  1.00  1.00           O
ATOM    835  N   THR E  22      -6.177   8.552 -17.841  1.00  1.00           N
ATOM    836  CA  THR E  22      -7.297   8.329 -18.701  1.00  1.00           C
ATOM    837  CB  THR E  22      -8.457   7.648 -18.036  1.00  1.00           C
ATOM    838  OG1 THR E  22      -8.060   6.384 -17.525  1.00  1.00           O
ATOM    839  CG2 THR E  22      -9.578   7.466 -19.074  1.00  1.00           C
ATOM    840  C   THR E  22      -7.749   9.700 -19.055  1.00  1.00           C
ATOM    841  O   THR E  22      -7.419  10.660 -18.361  1.00  1.00           O
ATOM    842  N   TYR E  23      -8.493   9.844 -20.160  1.00  1.00           N
ATOM    843  CA  TYR E  23      -8.898  11.167 -20.506  1.00  1.00           C
ATOM    844  CB  TYR E  23      -8.428  11.565 -21.916  1.00  1.00           C
ATOM    845  CG  TYR E  23      -8.684  13.018 -22.120  1.00  1.00           C
ATOM    846  CD1 TYR E  23      -9.906  13.471 -22.555  1.00  1.00           C
ATOM    847  CD2 TYR E  23      -7.681  13.931 -21.881  1.00  1.00           C
ATOM    848  CE1 TYR E  23     -10.128  14.816 -22.740  1.00  1.00           C
ATOM    849  CE2 TYR E  23      -7.898  15.276 -22.063  1.00  1.00           C
ATOM    850  CZ  TYR E  23      -9.123  15.720 -22.494  1.00  1.00           C
ATOM    851  OH  TYR E  23      -9.349  17.100 -22.682  1.00  1.00           O
ATOM    852  C   TYR E  23     -10.421  11.156 -20.502  1.00  1.00           C
ATOM    853  O   TYR E  23     -11.004  10.368 -21.296  1.00  1.00           O
ATOM    854  OXT TYR E  23     -11.020  11.924 -19.706  1.00  1.00           O
TER     855      TYR E  23 
END
