# Supplementary material for: Integrative modeling of diverse protein-peptide systems using CABS-dock
Source: PLoS Comput Biol. 2023 Jul 5;19(7):e1011275. doi: 10.1371/journal.pcbi.1011275 (PMC10351741; doi:10.1371/journal.pcbi.1011275)
Supplement: S1 File — Files in pdb format containing atomic coordinates of the structures obtained in this study: the highest-scored amyloid models and 10 examples of the docked peptide for each enzyme-substrate complex. (ZIP) [file pcbi.1011275.s006.zip › protofilament_6zrq _models/6zrq_best_pcae.pdb]

EXPDTA    THEORETICAL MODEL, MODELLER 10.4 2023/04/05 17:19:25
ATOM      1  N   PHE A   1      -2.801 -11.307  -4.597  1.00  1.00           N
ATOM      2  CA  PHE A   1      -1.760 -12.133  -3.940  1.00  1.00           C
ATOM      3  CB  PHE A   1      -0.384 -11.463  -4.084  1.00  1.00           C
ATOM      4  CG  PHE A   1       0.626 -12.410  -3.532  1.00  1.00           C
ATOM      5  CD1 PHE A   1       1.178 -13.383  -4.331  1.00  1.00           C
ATOM      6  CD2 PHE A   1       1.019 -12.327  -2.215  1.00  1.00           C
ATOM      7  CE1 PHE A   1       2.108 -14.258  -3.823  1.00  1.00           C
ATOM      8  CE2 PHE A   1       1.949 -13.202  -1.701  1.00  1.00           C
ATOM      9  CZ  PHE A   1       2.495 -14.169  -2.508  1.00  1.00           C
ATOM     10  C   PHE A   1      -2.065 -12.271  -2.497  1.00  1.00           C
ATOM     11  O   PHE A   1      -2.705 -13.233  -2.078  1.00  1.00           O
ATOM     12  N   LEU A   2      -1.612 -11.301  -1.686  1.00  1.00           N
ATOM     13  CA  LEU A   2      -1.873 -11.466  -0.295  1.00  1.00           C
ATOM     14  CB  LEU A   2      -0.619 -11.578   0.586  1.00  1.00           C
ATOM     15  CG  LEU A   2      -0.969 -11.803   2.071  1.00  1.00           C
ATOM     16  CD1 LEU A   2      -1.780 -13.095   2.253  1.00  1.00           C
ATOM     17  CD2 LEU A   2       0.281 -11.775   2.963  1.00  1.00           C
ATOM     18  C   LEU A   2      -2.680 -10.341   0.213  1.00  1.00           C
ATOM     19  O   LEU A   2      -2.678  -9.238  -0.331  1.00  1.00           O
ATOM     20  N   VAL A   3      -3.430 -10.633   1.287  1.00  1.00           N
ATOM     21  CA  VAL A   3      -4.230  -9.616   1.866  1.00  1.00           C
ATOM     22  CB  VAL A   3      -5.698  -9.796   1.636  1.00  1.00           C
ATOM     23  CG1 VAL A   3      -6.138 -11.095   2.335  1.00  1.00           C
ATOM     24  CG2 VAL A   3      -6.433  -8.547   2.151  1.00  1.00           C
ATOM     25  C   VAL A   3      -4.053  -9.674   3.335  1.00  1.00           C
ATOM     26  O   VAL A   3      -3.862 -10.738   3.920  1.00  1.00           O
ATOM     27  N   HIS A   4      -4.092  -8.495   3.964  1.00  1.00           N
ATOM     28  CA  HIS A   4      -4.062  -8.474   5.383  1.00  1.00           C
ATOM     29  ND1 HIS A   4      -1.483  -9.707   7.264  1.00  1.00           N
ATOM     30  CG  HIS A   4      -1.712  -8.996   6.106  1.00  1.00           C
ATOM     31  CB  HIS A   4      -2.758  -7.930   5.990  1.00  1.00           C
ATOM     32  NE2 HIS A   4      -0.083 -10.514   5.739  1.00  1.00           N
ATOM     33  CD2 HIS A   4      -0.847  -9.503   5.185  1.00  1.00           C
ATOM     34  CE1 HIS A   4      -0.499 -10.600   6.989  1.00  1.00           C
ATOM     35  C   HIS A   4      -5.201  -7.608   5.812  1.00  1.00           C
ATOM     36  O   HIS A   4      -5.409  -6.530   5.258  1.00  1.00           O
ATOM     37  N   SER A   5      -5.983  -8.072   6.810  1.00  1.00           N
ATOM     38  CA  SER A   5      -7.126  -7.325   7.253  1.00  1.00           C
ATOM     39  CB  SER A   5      -8.438  -8.125   7.231  1.00  1.00           C
ATOM     40  OG  SER A   5      -8.761  -8.480   5.895  1.00  1.00           O
ATOM     41  C   SER A   5      -6.894  -6.912   8.662  1.00  1.00           C
ATOM     42  O   SER A   5      -6.038  -7.460   9.358  1.00  1.00           O
ATOM     43  N   GLY A   6      -7.656  -5.899   9.111  1.00  1.00           N
ATOM     44  CA  GLY A   6      -7.502  -5.432  10.452  1.00  1.00           C
ATOM     45  C   GLY A   6      -8.873  -5.203  11.014  1.00  1.00           C
ATOM     46  O   GLY A   6      -9.856  -5.096  10.283  1.00  1.00           O
ATOM     47  N   ASN A   7      -8.953  -5.135  12.354  1.00  1.00           N
ATOM     48  CA  ASN A   7     -10.165  -4.883  13.081  1.00  1.00           C
ATOM     49  CB  ASN A   7     -10.722  -6.126  13.805  1.00  1.00           C
ATOM     50  CG  ASN A   7     -11.330  -7.085  12.789  1.00  1.00           C
ATOM     51  OD1 ASN A   7     -12.454  -6.891  12.331  1.00  1.00           O
ATOM     52  ND2 ASN A   7     -10.568  -8.153  12.431  1.00  1.00           N
ATOM     53  C   ASN A   7      -9.732  -3.940  14.163  1.00  1.00           C
ATOM     54  O   ASN A   7      -8.614  -3.428  14.127  1.00  1.00           O
ATOM     55  N   ASN A   8     -10.607  -3.666  15.150  1.00  1.00           N
ATOM     56  CA  ASN A   8     -10.206  -2.817  16.237  1.00  1.00           C
ATOM     57  CB  ASN A   8     -11.312  -2.687  17.301  1.00  1.00           C
ATOM     58  CG  ASN A   8     -10.881  -1.693  18.365  1.00  1.00           C
ATOM     59  OD1 ASN A   8     -10.293  -2.071  19.376  1.00  1.00           O
ATOM     60  ND2 ASN A   8     -11.186  -0.389  18.135  1.00  1.00           N
ATOM     61  C   ASN A   8      -9.028  -3.493  16.843  1.00  1.00           C
ATOM     62  O   ASN A   8      -9.078  -4.691  17.119  1.00  1.00           O
ATOM     63  N   PHE A   9      -7.915  -2.765  17.065  1.00  1.00           N
ATOM     64  CA  PHE A   9      -6.806  -3.539  17.522  1.00  1.00           C
ATOM     65  CB  PHE A   9      -5.954  -4.053  16.346  1.00  1.00           C
ATOM     66  CG  PHE A   9      -5.262  -5.317  16.726  1.00  1.00           C
ATOM     67  CD1 PHE A   9      -5.907  -6.513  16.504  1.00  1.00           C
ATOM     68  CD2 PHE A   9      -4.003  -5.332  17.281  1.00  1.00           C
ATOM     69  CE1 PHE A   9      -5.320  -7.710  16.832  1.00  1.00           C
ATOM     70  CE2 PHE A   9      -3.409  -6.530  17.611  1.00  1.00           C
ATOM     71  CZ  PHE A   9      -4.064  -7.717  17.386  1.00  1.00           C
ATOM     72  C   PHE A   9      -5.920  -2.693  18.374  1.00  1.00           C
ATOM     73  O   PHE A   9      -6.078  -1.476  18.447  1.00  1.00           O
ATOM     74  N   GLY A  10      -4.964  -3.354  19.058  1.00  1.00           N
ATOM     75  CA  GLY A  10      -3.981  -2.702  19.871  1.00  1.00           C
ATOM     76  C   GLY A  10      -2.774  -2.584  18.996  1.00  1.00           C
ATOM     77  O   GLY A  10      -2.897  -2.286  17.809  1.00  1.00           O
ATOM     78  N   ALA A  11      -1.567  -2.806  19.553  1.00  1.00           N
ATOM     79  CA  ALA A  11      -0.406  -2.724  18.716  1.00  1.00           C
ATOM     80  CB  ALA A  11       0.910  -3.019  19.455  1.00  1.00           C
ATOM     81  C   ALA A  11      -0.578  -3.757  17.663  1.00  1.00           C
ATOM     82  O   ALA A  11      -0.886  -4.913  17.951  1.00  1.00           O
ATOM     83  N   ILE A  12      -0.403  -3.349  16.395  1.00  1.00           N
ATOM     84  CA  ILE A  12      -0.571  -4.290  15.340  1.00  1.00           C
ATOM     85  CB  ILE A  12      -1.851  -4.083  14.568  1.00  1.00           C
ATOM     86  CG1 ILE A  12      -2.108  -5.247  13.595  1.00  1.00           C
ATOM     87  CG2 ILE A  12      -1.792  -2.698  13.900  1.00  1.00           C
ATOM     88  CD1 ILE A  12      -2.436  -6.572  14.283  1.00  1.00           C
ATOM     89  C   ILE A  12       0.554  -4.159  14.398  1.00  1.00           C
ATOM     90  O   ILE A  12       0.924  -3.065  13.973  1.00  1.00           O
ATOM     91  N   LEU A  13       1.158  -5.302  14.064  1.00  1.00           N
ATOM     92  CA  LEU A  13       2.189  -5.234  13.095  1.00  1.00           C
ATOM     93  CB  LEU A  13       3.577  -5.599  13.658  1.00  1.00           C
ATOM     94  CG  LEU A  13       3.687  -6.998  14.303  1.00  1.00           C
ATOM     95  CD1 LEU A  13       3.793  -8.116  13.254  1.00  1.00           C
ATOM     96  CD2 LEU A  13       4.809  -7.043  15.353  1.00  1.00           C
ATOM     97  C   LEU A  13       1.808  -6.178  12.031  1.00  1.00           C
ATOM     98  O   LEU A  13       1.370  -7.300  12.286  1.00  1.00           O
ATOM     99  N   SER A  14       1.905  -5.719  10.784  1.00  1.00           N
ATOM    100  CA  SER A  14       1.585  -6.649   9.767  1.00  1.00           C
ATOM    101  CB  SER A  14       0.276  -6.325   9.024  1.00  1.00           C
ATOM    102  OG  SER A  14       0.021  -7.297   8.020  1.00  1.00           O
ATOM    103  C   SER A  14       2.685  -6.575   8.799  1.00  1.00           C
ATOM    104  O   SER A  14       3.074  -5.497   8.352  1.00  1.00           O
ATOM    105  N   SER A  15       3.242  -7.741   8.465  1.00  1.00           N
ATOM    106  CA  SER A  15       4.279  -7.686   7.503  1.00  1.00           C
ATOM    107  CB  SER A  15       5.662  -8.046   8.069  1.00  1.00           C
ATOM    108  OG  SER A  15       6.051  -7.089   9.045  1.00  1.00           O
ATOM    109  C   SER A  15       3.940  -8.688   6.482  1.00  1.00           C
ATOM    110  O   SER A  15       3.565  -9.818   6.796  1.00  1.00           O
ATOM    111  N   THR A  16       4.049  -8.281   5.214  1.00  1.00           N
ATOM    112  CA  THR A  16       3.729  -9.203   4.187  1.00  1.00           C
ATOM    113  CB  THR A  16       2.563  -8.790   3.341  1.00  1.00           C
ATOM    114  OG1 THR A  16       2.206  -9.836   2.447  1.00  1.00           O
ATOM    115  CG2 THR A  16       2.966  -7.540   2.542  1.00  1.00           C
ATOM    116  C   THR A  16       4.893  -9.239   3.273  1.00  1.00           C
ATOM    117  O   THR A  16       5.594  -8.245   3.098  1.00  1.00           O
ATOM    118  N   ASN A  17       5.152 -10.417   2.691  1.00  1.00           N
ATOM    119  CA  ASN A  17       6.223 -10.474   1.758  1.00  1.00           C
ATOM    120  CB  ASN A  17       7.487 -11.117   2.356  1.00  1.00           C
ATOM    121  CG  ASN A  17       8.611 -11.010   1.339  1.00  1.00           C
ATOM    122  OD1 ASN A  17       9.654 -11.647   1.477  1.00  1.00           O
ATOM    123  ND2 ASN A  17       8.394 -10.175   0.286  1.00  1.00           N
ATOM    124  C   ASN A  17       5.780 -11.363   0.640  1.00  1.00           C
ATOM    125  O   ASN A  17       5.683 -12.578   0.807  1.00  1.00           O
ATOM    126  N   VAL A  18       5.494 -10.783  -0.539  1.00  1.00           N
ATOM    127  CA  VAL A  18       5.008 -11.596  -1.612  1.00  1.00           C
ATOM    128  CB  VAL A  18       4.613 -10.776  -2.809  1.00  1.00           C
ATOM    129  CG1 VAL A  18       4.182 -11.718  -3.947  1.00  1.00           C
ATOM    130  CG2 VAL A  18       3.525  -9.778  -2.380  1.00  1.00           C
ATOM    131  C   VAL A  18       6.058 -12.570  -2.076  1.00  1.00           C
ATOM    132  O   VAL A  18       5.861 -13.780  -1.996  1.00  1.00           O
ATOM    133  N   GLY A  19       7.219 -12.063  -2.548  1.00  1.00           N
ATOM    134  CA  GLY A  19       8.278 -12.927  -3.009  1.00  1.00           C
ATOM    135  C   GLY A  19       7.737 -13.871  -4.037  1.00  1.00           C
ATOM    136  O   GLY A  19       7.814 -15.086  -3.858  1.00  1.00           O
ATOM    137  N   SER A  20       7.180 -13.351  -5.150  1.00  1.00           N
ATOM    138  CA  SER A  20       6.582 -14.243  -6.103  1.00  1.00           C
ATOM    139  CB  SER A  20       5.074 -14.006  -6.276  1.00  1.00           C
ATOM    140  OG  SER A  20       4.854 -12.705  -6.800  1.00  1.00           O
ATOM    141  C   SER A  20       7.199 -14.099  -7.448  1.00  1.00           C
ATOM    142  O   SER A  20       8.047 -13.243  -7.698  1.00  1.00           O
ATOM    143  N   ASN A  21       6.764 -15.002  -8.345  1.00  1.00           N
ATOM    144  CA  ASN A  21       7.227 -15.079  -9.691  1.00  1.00           C
ATOM    145  CB  ASN A  21       8.173 -16.273  -9.927  1.00  1.00           C
ATOM    146  CG  ASN A  21       8.942 -16.033 -11.218  1.00  1.00           C
ATOM    147  OD1 ASN A  21       8.579 -15.172 -12.016  1.00  1.00           O
ATOM    148  ND2 ASN A  21      10.039 -16.812 -11.433  1.00  1.00           N
ATOM    149  C   ASN A  21       6.009 -15.292 -10.521  1.00  1.00           C
ATOM    150  O   ASN A  21       4.982 -14.659 -10.284  1.00  1.00           O
ATOM    151  N   THR A  22       6.109 -16.184 -11.528  1.00  1.00           N
ATOM    152  CA  THR A  22       4.992 -16.461 -12.383  1.00  1.00           C
ATOM    153  CB  THR A  22       5.222 -17.623 -13.302  1.00  1.00           C
ATOM    154  OG1 THR A  22       5.427 -18.804 -12.538  1.00  1.00           O
ATOM    155  CG2 THR A  22       6.454 -17.343 -14.180  1.00  1.00           C
ATOM    156  C   THR A  22       3.861 -16.839 -11.493  1.00  1.00           C
ATOM    157  O   THR A  22       3.976 -17.739 -10.661  1.00  1.00           O
ATOM    158  N   TYR A  23       2.726 -16.136 -11.650  1.00  1.00           N
ATOM    159  CA  TYR A  23       1.612 -16.381 -10.790  1.00  1.00           C
ATOM    160  CB  TYR A  23       0.494 -15.338 -10.943  1.00  1.00           C
ATOM    161  CG  TYR A  23      -0.422 -15.488  -9.779  1.00  1.00           C
ATOM    162  CD1 TYR A  23      -1.489 -16.357  -9.809  1.00  1.00           C
ATOM    163  CD2 TYR A  23      -0.196 -14.752  -8.640  1.00  1.00           C
ATOM    164  CE1 TYR A  23      -2.319 -16.476  -8.717  1.00  1.00           C
ATOM    165  CE2 TYR A  23      -1.022 -14.864  -7.547  1.00  1.00           C
ATOM    166  CZ  TYR A  23      -2.089 -15.729  -7.586  1.00  1.00           C
ATOM    167  OH  TYR A  23      -2.942 -15.847  -6.469  1.00  1.00           O
ATOM    168  C   TYR A  23       1.028 -17.728 -11.198  1.00  1.00           C
ATOM    169  O   TYR A  23       0.501 -17.827 -12.340  1.00  1.00           O
ATOM    170  OXT TYR A  23       1.098 -18.673 -10.370  1.00  1.00           O
TER     171      TYR A  23 
ATOM    172  N   PHE B   1      -1.882  -5.043  -6.278  1.00  1.00           N
ATOM    173  CA  PHE B   1      -1.221  -6.185  -5.613  1.00  1.00           C
ATOM    174  CB  PHE B   1       0.303  -6.004  -5.548  1.00  1.00           C
ATOM    175  CG  PHE B   1       0.804  -6.226  -6.929  1.00  1.00           C
ATOM    176  CD1 PHE B   1       0.951  -7.506  -7.412  1.00  1.00           C
ATOM    177  CD2 PHE B   1       1.099  -5.161  -7.746  1.00  1.00           C
ATOM    178  CE1 PHE B   1       1.405  -7.722  -8.691  1.00  1.00           C
ATOM    179  CE2 PHE B   1       1.556  -5.373  -9.026  1.00  1.00           C
ATOM    180  CZ  PHE B   1       1.713  -6.655  -9.497  1.00  1.00           C
ATOM    181  C   PHE B   1      -1.714  -6.453  -4.251  1.00  1.00           C
ATOM    182  O   PHE B   1      -2.326  -7.489  -3.997  1.00  1.00           O
ATOM    183  N   LEU B   2      -1.486  -5.511  -3.327  1.00  1.00           N
ATOM    184  CA  LEU B   2      -1.812  -5.923  -2.013  1.00  1.00           C
ATOM    185  CB  LEU B   2      -0.536  -6.260  -1.200  1.00  1.00           C
ATOM    186  CG  LEU B   2      -0.681  -6.664   0.285  1.00  1.00           C
ATOM    187  CD1 LEU B   2       0.614  -7.325   0.778  1.00  1.00           C
ATOM    188  CD2 LEU B   2      -0.989  -5.454   1.184  1.00  1.00           C
ATOM    189  C   LEU B   2      -2.653  -4.977  -1.273  1.00  1.00           C
ATOM    190  O   LEU B   2      -2.700  -3.779  -1.547  1.00  1.00           O
ATOM    191  N   VAL B   3      -3.376  -5.567  -0.306  1.00  1.00           N
ATOM    192  CA  VAL B   3      -4.238  -4.810   0.519  1.00  1.00           C
ATOM    193  CB  VAL B   3      -5.654  -5.305   0.476  1.00  1.00           C
ATOM    194  CG1 VAL B   3      -6.504  -4.475   1.451  1.00  1.00           C
ATOM    195  CG2 VAL B   3      -6.147  -5.253  -0.982  1.00  1.00           C
ATOM    196  C   VAL B   3      -3.781  -4.880   1.923  1.00  1.00           C
ATOM    197  O   VAL B   3      -3.799  -5.938   2.551  1.00  1.00           O
ATOM    198  N   HIS B   4      -3.319  -3.729   2.435  1.00  1.00           N
ATOM    199  CA  HIS B   4      -3.079  -3.623   3.833  1.00  1.00           C
ATOM    200  ND1 HIS B   4      -1.150  -3.824   6.529  1.00  1.00           N
ATOM    201  CG  HIS B   4      -1.722  -2.840   5.747  1.00  1.00           C
ATOM    202  CB  HIS B   4      -1.806  -2.885   4.252  1.00  1.00           C
ATOM    203  NE2 HIS B   4      -1.921  -2.269   7.921  1.00  1.00           N
ATOM    204  CD2 HIS B   4      -2.184  -1.902   6.614  1.00  1.00           C
ATOM    205  CE1 HIS B   4      -1.298  -3.430   7.817  1.00  1.00           C
ATOM    206  C   HIS B   4      -4.226  -2.753   4.262  1.00  1.00           C
ATOM    207  O   HIS B   4      -4.293  -1.583   3.889  1.00  1.00           O
ATOM    208  N   SER B   5      -5.178  -3.301   5.042  1.00  1.00           N
ATOM    209  CA  SER B   5      -6.342  -2.527   5.381  1.00  1.00           C
ATOM    210  CB  SER B   5      -7.660  -3.241   5.054  1.00  1.00           C
ATOM    211  OG  SER B   5      -7.785  -4.387   5.881  1.00  1.00           O
ATOM    212  C   SER B   5      -6.335  -2.295   6.833  1.00  1.00           C
ATOM    213  O   SER B   5      -5.543  -2.867   7.581  1.00  1.00           O
ATOM    214  N   GLY B   6      -7.225  -1.392   7.261  1.00  1.00           N
ATOM    215  CA  GLY B   6      -7.285  -1.157   8.654  1.00  1.00           C
ATOM    216  C   GLY B   6      -8.609  -0.566   8.970  1.00  1.00           C
ATOM    217  O   GLY B   6      -9.205   0.171   8.185  1.00  1.00           O
ATOM    218  N   ASN B   7      -9.091  -0.910  10.168  1.00  1.00           N
ATOM    219  CA  ASN B   7     -10.264  -0.327  10.719  1.00  1.00           C
ATOM    220  CB  ASN B   7     -11.174  -1.317  11.466  1.00  1.00           C
ATOM    221  CG  ASN B   7     -12.030  -2.062  10.451  1.00  1.00           C
ATOM    222  OD1 ASN B   7     -12.753  -1.452   9.666  1.00  1.00           O
ATOM    223  ND2 ASN B   7     -11.954  -3.420  10.471  1.00  1.00           N
ATOM    224  C   ASN B   7      -9.646   0.582  11.745  1.00  1.00           C
ATOM    225  O   ASN B   7      -8.699   1.299  11.427  1.00  1.00           O
ATOM    226  N   ASN B   8     -10.147   0.594  12.994  1.00  1.00           N
ATOM    227  CA  ASN B   8      -9.537   1.435  13.989  1.00  1.00           C
ATOM    228  CB  ASN B   8     -10.391   1.602  15.261  1.00  1.00           C
ATOM    229  CG  ASN B   8      -9.641   2.506  16.229  1.00  1.00           C
ATOM    230  OD1 ASN B   8      -9.749   3.729  16.169  1.00  1.00           O
ATOM    231  ND2 ASN B   8      -8.861   1.886  17.156  1.00  1.00           N
ATOM    232  C   ASN B   8      -8.237   0.838  14.403  1.00  1.00           C
ATOM    233  O   ASN B   8      -8.032  -0.369  14.292  1.00  1.00           O
ATOM    234  N   PHE B   9      -7.299   1.687  14.871  1.00  1.00           N
ATOM    235  CA  PHE B   9      -6.048   1.126  15.272  1.00  1.00           C
ATOM    236  CB  PHE B   9      -5.027   0.913  14.138  1.00  1.00           C
ATOM    237  CG  PHE B   9      -5.302  -0.369  13.438  1.00  1.00           C
ATOM    238  CD1 PHE B   9      -4.747  -1.526  13.930  1.00  1.00           C
ATOM    239  CD2 PHE B   9      -6.095  -0.429  12.315  1.00  1.00           C
ATOM    240  CE1 PHE B   9      -4.968  -2.732  13.312  1.00  1.00           C
ATOM    241  CE2 PHE B   9      -6.321  -1.636  11.693  1.00  1.00           C
ATOM    242  CZ  PHE B   9      -5.757  -2.787  12.189  1.00  1.00           C
ATOM    243  C   PHE B   9      -5.313   1.961  16.258  1.00  1.00           C
ATOM    244  O   PHE B   9      -5.685   3.083  16.593  1.00  1.00           O
ATOM    245  N   GLY B  10      -4.228   1.342  16.764  1.00  1.00           N
ATOM    246  CA  GLY B  10      -3.238   1.923  17.619  1.00  1.00           C
ATOM    247  C   GLY B  10      -2.035   2.039  16.731  1.00  1.00           C
ATOM    248  O   GLY B  10      -2.114   2.609  15.642  1.00  1.00           O
ATOM    249  N   ALA B  11      -0.875   1.510  17.179  1.00  1.00           N
ATOM    250  CA  ALA B  11       0.294   1.519  16.343  1.00  1.00           C
ATOM    251  CB  ALA B  11       1.569   1.010  17.037  1.00  1.00           C
ATOM    252  C   ALA B  11       0.002   0.609  15.220  1.00  1.00           C
ATOM    253  O   ALA B  11      -0.635  -0.430  15.390  1.00  1.00           O
ATOM    254  N   ILE B  12       0.439   0.996  14.018  1.00  1.00           N
ATOM    255  CA  ILE B  12       0.145   0.120  12.946  1.00  1.00           C
ATOM    256  CB  ILE B  12      -1.003   0.624  12.116  1.00  1.00           C
ATOM    257  CG1 ILE B  12      -1.715  -0.506  11.352  1.00  1.00           C
ATOM    258  CG2 ILE B  12      -0.457   1.746  11.219  1.00  1.00           C
ATOM    259  CD1 ILE B  12      -0.861  -1.235  10.320  1.00  1.00           C
ATOM    260  C   ILE B  12       1.358   0.053  12.123  1.00  1.00           C
ATOM    261  O   ILE B  12       2.088   1.033  11.973  1.00  1.00           O
ATOM    262  N   LEU B  13       1.633  -1.145  11.611  1.00  1.00           N
ATOM    263  CA  LEU B  13       2.770  -1.260  10.788  1.00  1.00           C
ATOM    264  CB  LEU B  13       3.880  -2.046  11.506  1.00  1.00           C
ATOM    265  CG  LEU B  13       5.236  -2.067  10.788  1.00  1.00           C
ATOM    266  CD1 LEU B  13       5.181  -2.811   9.446  1.00  1.00           C
ATOM    267  CD2 LEU B  13       5.800  -0.644  10.672  1.00  1.00           C
ATOM    268  C   LEU B  13       2.339  -2.063   9.641  1.00  1.00           C
ATOM    269  O   LEU B  13       1.769  -3.141   9.802  1.00  1.00           O
ATOM    270  N   SER B  14       2.579  -1.543   8.438  1.00  1.00           N
ATOM    271  CA  SER B  14       2.244  -2.361   7.334  1.00  1.00           C
ATOM    272  CB  SER B  14       1.117  -1.814   6.442  1.00  1.00           C
ATOM    273  OG  SER B  14       1.043  -2.592   5.257  1.00  1.00           O
ATOM    274  C   SER B  14       3.433  -2.411   6.481  1.00  1.00           C
ATOM    275  O   SER B  14       4.098  -1.403   6.243  1.00  1.00           O
ATOM    276  N   SER B  15       3.748  -3.618   6.016  1.00  1.00           N
ATOM    277  CA  SER B  15       4.845  -3.673   5.132  1.00  1.00           C
ATOM    278  CB  SER B  15       6.120  -4.261   5.760  1.00  1.00           C
ATOM    279  OG  SER B  15       5.910  -5.624   6.102  1.00  1.00           O
ATOM    280  C   SER B  15       4.443  -4.568   4.047  1.00  1.00           C
ATOM    281  O   SER B  15       4.006  -5.693   4.279  1.00  1.00           O
ATOM    282  N   THR B  16       4.570  -4.072   2.818  1.00  1.00           N
ATOM    283  CA  THR B  16       4.193  -4.937   1.770  1.00  1.00           C
ATOM    284  CB  THR B  16       2.990  -4.476   1.002  1.00  1.00           C
ATOM    285  OG1 THR B  16       1.866  -4.380   1.864  1.00  1.00           O
ATOM    286  CG2 THR B  16       2.719  -5.465  -0.144  1.00  1.00           C
ATOM    287  C   THR B  16       5.302  -4.971   0.810  1.00  1.00           C
ATOM    288  O   THR B  16       5.913  -3.953   0.487  1.00  1.00           O
ATOM    289  N   ASN B  17       5.603  -6.184   0.350  1.00  1.00           N
ATOM    290  CA  ASN B  17       6.595  -6.268  -0.650  1.00  1.00           C
ATOM    291  CB  ASN B  17       7.869  -6.996  -0.189  1.00  1.00           C
ATOM    292  CG  ASN B  17       8.515  -6.172   0.912  1.00  1.00           C
ATOM    293  OD1 ASN B  17       8.660  -4.957   0.794  1.00  1.00           O
ATOM    294  ND2 ASN B  17       8.904  -6.851   2.024  1.00  1.00           N
ATOM    295  C   ASN B  17       6.021  -7.127  -1.707  1.00  1.00           C
ATOM    296  O   ASN B  17       5.872  -8.333  -1.516  1.00  1.00           O
ATOM    297  N   VAL B  18       5.664  -6.538  -2.856  1.00  1.00           N
ATOM    298  CA  VAL B  18       5.184  -7.428  -3.854  1.00  1.00           C
ATOM    299  CB  VAL B  18       3.944  -6.954  -4.549  1.00  1.00           C
ATOM    300  CG1 VAL B  18       3.584  -7.977  -5.643  1.00  1.00           C
ATOM    301  CG2 VAL B  18       2.841  -6.743  -3.499  1.00  1.00           C
ATOM    302  C   VAL B  18       6.265  -7.518  -4.889  1.00  1.00           C
ATOM    303  O   VAL B  18       6.164  -6.911  -5.954  1.00  1.00           O
ATOM    304  N   GLY B  19       7.343  -8.282  -4.605  1.00  1.00           N
ATOM    305  CA  GLY B  19       8.354  -8.456  -5.610  1.00  1.00           C
ATOM    306  C   GLY B  19       7.699  -9.352  -6.583  1.00  1.00           C
ATOM    307  O   GLY B  19       7.109 -10.356  -6.189  1.00  1.00           O
ATOM    308  N   SER B  20       7.784  -9.045  -7.887  1.00  1.00           N
ATOM    309  CA  SER B  20       7.022  -9.930  -8.697  1.00  1.00           C
ATOM    310  CB  SER B  20       5.509  -9.619  -8.715  1.00  1.00           C
ATOM    311  OG  SER B  20       4.916  -9.876  -7.452  1.00  1.00           O
ATOM    312  C   SER B  20       7.442  -9.910 -10.110  1.00  1.00           C
ATOM    313  O   SER B  20       8.376  -9.233 -10.539  1.00  1.00           O
ATOM    314  N   ASN B  21       6.702 -10.747 -10.841  1.00  1.00           N
ATOM    315  CA  ASN B  21       6.757 -10.911 -12.245  1.00  1.00           C
ATOM    316  CB  ASN B  21       7.192 -12.309 -12.724  1.00  1.00           C
ATOM    317  CG  ASN B  21       8.712 -12.353 -12.809  1.00  1.00           C
ATOM    318  OD1 ASN B  21       9.397 -12.647 -11.833  1.00  1.00           O
ATOM    319  ND2 ASN B  21       9.249 -12.062 -14.023  1.00  1.00           N
ATOM    320  C   ASN B  21       5.350 -10.733 -12.674  1.00  1.00           C
ATOM    321  O   ASN B  21       4.718  -9.721 -12.378  1.00  1.00           O
ATOM    322  N   THR B  22       4.822 -11.732 -13.394  1.00  1.00           N
ATOM    323  CA  THR B  22       3.471 -11.614 -13.829  1.00  1.00           C
ATOM    324  CB  THR B  22       3.049 -12.691 -14.788  1.00  1.00           C
ATOM    325  OG1 THR B  22       3.085 -13.962 -14.157  1.00  1.00           O
ATOM    326  CG2 THR B  22       4.007 -12.673 -15.993  1.00  1.00           C
ATOM    327  C   THR B  22       2.608 -11.709 -12.621  1.00  1.00           C
ATOM    328  O   THR B  22       3.070 -12.008 -11.521  1.00  1.00           O
ATOM    329  N   TYR B  23       1.318 -11.402 -12.811  1.00  1.00           N
ATOM    330  CA  TYR B  23       0.374 -11.416 -11.742  1.00  1.00           C
ATOM    331  CB  TYR B  23      -0.518 -10.158 -11.794  1.00  1.00           C
ATOM    332  CG  TYR B  23      -1.590 -10.198 -10.760  1.00  1.00           C
ATOM    333  CD1 TYR B  23      -1.342  -9.844  -9.454  1.00  1.00           C
ATOM    334  CD2 TYR B  23      -2.866 -10.569 -11.120  1.00  1.00           C
ATOM    335  CE1 TYR B  23      -2.352  -9.880  -8.519  1.00  1.00           C
ATOM    336  CE2 TYR B  23      -3.878 -10.607 -10.191  1.00  1.00           C
ATOM    337  CZ  TYR B  23      -3.621 -10.263  -8.888  1.00  1.00           C
ATOM    338  OH  TYR B  23      -4.660 -10.301  -7.933  1.00  1.00           O
ATOM    339  C   TYR B  23      -0.503 -12.650 -11.927  1.00  1.00           C
ATOM    340  O   TYR B  23      -1.200 -13.025 -10.946  1.00  1.00           O
ATOM    341  OXT TYR B  23      -0.490 -13.234 -13.043  1.00  1.00           O
TER     342      TYR B  23 
ATOM    343  N   PHE C   1       0.061  -2.516  -8.502  1.00  1.00           N
ATOM    344  CA  PHE C   1      -1.178  -1.870  -8.004  1.00  1.00           C
ATOM    345  CB  PHE C   1      -2.410  -2.537  -8.646  1.00  1.00           C
ATOM    346  CG  PHE C   1      -3.632  -1.859  -8.126  1.00  1.00           C
ATOM    347  CD1 PHE C   1      -3.963  -0.592  -8.554  1.00  1.00           C
ATOM    348  CD2 PHE C   1      -4.451  -2.490  -7.221  1.00  1.00           C
ATOM    349  CE1 PHE C   1      -5.090   0.033  -8.074  1.00  1.00           C
ATOM    350  CE2 PHE C   1      -5.580  -1.871  -6.738  1.00  1.00           C
ATOM    351  CZ  PHE C   1      -5.900  -0.604  -7.165  1.00  1.00           C
ATOM    352  C   PHE C   1      -1.236  -1.973  -6.529  1.00  1.00           C
ATOM    353  O   PHE C   1      -0.500  -2.757  -5.933  1.00  1.00           O
ATOM    354  N   LEU C   2      -2.084  -1.156  -5.880  1.00  1.00           N
ATOM    355  CA  LEU C   2      -2.037  -1.262  -4.465  1.00  1.00           C
ATOM    356  CB  LEU C   2      -0.882  -0.453  -3.841  1.00  1.00           C
ATOM    357  CG  LEU C   2       0.538  -0.988  -4.108  1.00  1.00           C
ATOM    358  CD1 LEU C   2       1.595  -0.018  -3.561  1.00  1.00           C
ATOM    359  CD2 LEU C   2       0.734  -2.395  -3.517  1.00  1.00           C
ATOM    360  C   LEU C   2      -3.271  -0.739  -3.806  1.00  1.00           C
ATOM    361  O   LEU C   2      -4.035   0.034  -4.382  1.00  1.00           O
ATOM    362  N   VAL C   3      -3.486  -1.196  -2.553  1.00  1.00           N
ATOM    363  CA  VAL C   3      -4.535  -0.699  -1.711  1.00  1.00           C
ATOM    364  CB  VAL C   3      -5.754  -1.578  -1.707  1.00  1.00           C
ATOM    365  CG1 VAL C   3      -6.777  -1.002  -0.712  1.00  1.00           C
ATOM    366  CG2 VAL C   3      -6.281  -1.687  -3.148  1.00  1.00           C
ATOM    367  C   VAL C   3      -3.983  -0.686  -0.307  1.00  1.00           C
ATOM    368  O   VAL C   3      -3.382  -1.664   0.135  1.00  1.00           O
ATOM    369  N   HIS C   4      -4.131   0.450   0.414  1.00  1.00           N
ATOM    370  CA  HIS C   4      -3.762   0.559   1.804  1.00  1.00           C
ATOM    371  ND1 HIS C   4      -0.606  -0.599   2.345  1.00  1.00           N
ATOM    372  CG  HIS C   4      -1.300   0.282   1.548  1.00  1.00           C
ATOM    373  CB  HIS C   4      -2.382   1.190   2.038  1.00  1.00           C
ATOM    374  NE2 HIS C   4       0.146  -0.883   0.273  1.00  1.00           N
ATOM    375  CD2 HIS C   4      -0.826   0.099   0.286  1.00  1.00           C
ATOM    376  CE1 HIS C   4       0.245  -1.273   1.530  1.00  1.00           C
ATOM    377  C   HIS C   4      -4.799   1.478   2.389  1.00  1.00           C
ATOM    378  O   HIS C   4      -4.634   2.696   2.380  1.00  1.00           O
ATOM    379  N   SER C   5      -5.913   0.908   2.898  1.00  1.00           N
ATOM    380  CA  SER C   5      -6.986   1.692   3.454  1.00  1.00           C
ATOM    381  CB  SER C   5      -8.346   0.977   3.435  1.00  1.00           C
ATOM    382  OG  SER C   5      -8.743   0.723   2.097  1.00  1.00           O
ATOM    383  C   SER C   5      -6.642   1.966   4.859  1.00  1.00           C
ATOM    384  O   SER C   5      -5.662   1.449   5.394  1.00  1.00           O
ATOM    385  N   GLY C   6      -7.452   2.825   5.480  1.00  1.00           N
ATOM    386  CA  GLY C   6      -7.214   3.127   6.842  1.00  1.00           C
ATOM    387  C   GLY C   6      -8.418   3.838   7.340  1.00  1.00           C
ATOM    388  O   GLY C   6      -9.199   4.393   6.568  1.00  1.00           O
ATOM    389  N   ASN C   7      -8.582   3.833   8.671  1.00  1.00           N
ATOM    390  CA  ASN C   7      -9.679   4.490   9.299  1.00  1.00           C
ATOM    391  CB  ASN C   7     -10.678   3.537   9.970  1.00  1.00           C
ATOM    392  CG  ASN C   7     -11.566   2.997   8.858  1.00  1.00           C
ATOM    393  OD1 ASN C   7     -11.849   1.803   8.788  1.00  1.00           O
ATOM    394  ND2 ASN C   7     -12.024   3.912   7.962  1.00  1.00           N
ATOM    395  C   ASN C   7      -9.078   5.389  10.344  1.00  1.00           C
ATOM    396  O   ASN C   7      -8.281   6.270  10.029  1.00  1.00           O
ATOM    397  N   ASN C   8      -9.448   5.186  11.625  1.00  1.00           N
ATOM    398  CA  ASN C   8      -8.964   6.012  12.699  1.00  1.00           C
ATOM    399  CB  ASN C   8      -9.591   5.702  14.072  1.00  1.00           C
ATOM    400  CG  ASN C   8     -11.001   6.278  14.100  1.00  1.00           C
ATOM    401  OD1 ASN C   8     -11.727   6.232  13.109  1.00  1.00           O
ATOM    402  ND2 ASN C   8     -11.397   6.857  15.267  1.00  1.00           N
ATOM    403  C   ASN C   8      -7.497   5.842  12.826  1.00  1.00           C
ATOM    404  O   ASN C   8      -6.837   5.320  11.929  1.00  1.00           O
ATOM    405  N   PHE C   9      -6.943   6.304  13.963  1.00  1.00           N
ATOM    406  CA  PHE C   9      -5.524   6.393  13.970  1.00  1.00           C
ATOM    407  CB  PHE C   9      -5.084   7.811  13.584  1.00  1.00           C
ATOM    408  CG  PHE C   9      -5.720   8.702  14.606  1.00  1.00           C
ATOM    409  CD1 PHE C   9      -6.997   9.178  14.413  1.00  1.00           C
ATOM    410  CD2 PHE C   9      -5.054   9.060  15.759  1.00  1.00           C
ATOM    411  CE1 PHE C   9      -7.597   9.992  15.346  1.00  1.00           C
ATOM    412  CE2 PHE C   9      -5.647   9.874  16.696  1.00  1.00           C
ATOM    413  CZ  PHE C   9      -6.923  10.343  16.490  1.00  1.00           C
ATOM    414  C   PHE C   9      -4.894   6.158  15.297  1.00  1.00           C
ATOM    415  O   PHE C   9      -5.457   5.592  16.233  1.00  1.00           O
ATOM    416  N   GLY C  10      -3.630   6.627  15.318  1.00  1.00           N
ATOM    417  CA  GLY C  10      -2.627   6.609  16.334  1.00  1.00           C
ATOM    418  C   GLY C  10      -1.391   6.701  15.498  1.00  1.00           C
ATOM    419  O   GLY C  10      -1.475   7.161  14.360  1.00  1.00           O
ATOM    420  N   ALA C  11      -0.212   6.294  16.003  1.00  1.00           N
ATOM    421  CA  ALA C  11       0.895   6.343  15.092  1.00  1.00           C
ATOM    422  CB  ALA C  11       2.234   5.911  15.712  1.00  1.00           C
ATOM    423  C   ALA C  11       0.562   5.365  14.035  1.00  1.00           C
ATOM    424  O   ALA C  11       0.318   4.193  14.313  1.00  1.00           O
ATOM    425  N   ILE C  12       0.516   5.832  12.782  1.00  1.00           N
ATOM    426  CA  ILE C  12       0.190   4.880  11.781  1.00  1.00           C
ATOM    427  CB  ILE C  12      -1.193   5.036  11.207  1.00  1.00           C
ATOM    428  CG1 ILE C  12      -2.222   4.607  12.272  1.00  1.00           C
ATOM    429  CG2 ILE C  12      -1.284   4.245   9.892  1.00  1.00           C
ATOM    430  CD1 ILE C  12      -3.679   4.752  11.837  1.00  1.00           C
ATOM    431  C   ILE C  12       1.202   4.915  10.729  1.00  1.00           C
ATOM    432  O   ILE C  12       1.524   5.954  10.154  1.00  1.00           O
ATOM    433  N   LEU C  13       1.743   3.722  10.472  1.00  1.00           N
ATOM    434  CA  LEU C  13       2.766   3.627   9.505  1.00  1.00           C
ATOM    435  CB  LEU C  13       4.014   2.883  10.024  1.00  1.00           C
ATOM    436  CG  LEU C  13       4.785   3.602  11.149  1.00  1.00           C
ATOM    437  CD1 LEU C  13       5.983   2.766  11.634  1.00  1.00           C
ATOM    438  CD2 LEU C  13       5.214   5.008  10.713  1.00  1.00           C
ATOM    439  C   LEU C  13       2.251   2.806   8.407  1.00  1.00           C
ATOM    440  O   LEU C  13       1.581   1.797   8.614  1.00  1.00           O
ATOM    441  N   SER C  14       2.536   3.255   7.189  1.00  1.00           N
ATOM    442  CA  SER C  14       2.149   2.416   6.127  1.00  1.00           C
ATOM    443  CB  SER C  14       0.958   2.949   5.313  1.00  1.00           C
ATOM    444  OG  SER C  14       1.322   4.150   4.647  1.00  1.00           O
ATOM    445  C   SER C  14       3.298   2.372   5.225  1.00  1.00           C
ATOM    446  O   SER C  14       3.883   3.399   4.885  1.00  1.00           O
ATOM    447  N   SER C  15       3.673   1.156   4.834  1.00  1.00           N
ATOM    448  CA  SER C  15       4.757   1.120   3.935  1.00  1.00           C
ATOM    449  CB  SER C  15       6.032   0.534   4.567  1.00  1.00           C
ATOM    450  OG  SER C  15       6.432   1.321   5.680  1.00  1.00           O
ATOM    451  C   SER C  15       4.354   0.217   2.851  1.00  1.00           C
ATOM    452  O   SER C  15       4.105  -0.968   3.067  1.00  1.00           O
ATOM    453  N   THR C  16       4.254   0.770   1.639  1.00  1.00           N
ATOM    454  CA  THR C  16       3.957  -0.131   0.594  1.00  1.00           C
ATOM    455  CB  THR C  16       2.725   0.189  -0.209  1.00  1.00           C
ATOM    456  OG1 THR C  16       2.443  -0.906  -1.067  1.00  1.00           O
ATOM    457  CG2 THR C  16       2.912   1.474  -1.035  1.00  1.00           C
ATOM    458  C   THR C  16       5.153  -0.119  -0.300  1.00  1.00           C
ATOM    459  O   THR C  16       5.575   0.922  -0.802  1.00  1.00           O
ATOM    460  N   ASN C  17       5.780  -1.290  -0.475  1.00  1.00           N
ATOM    461  CA  ASN C  17       6.903  -1.322  -1.353  1.00  1.00           C
ATOM    462  CB  ASN C  17       8.185  -1.898  -0.721  1.00  1.00           C
ATOM    463  CG  ASN C  17       8.803  -0.816   0.156  1.00  1.00           C
ATOM    464  OD1 ASN C  17       9.541  -1.100   1.099  1.00  1.00           O
ATOM    465  ND2 ASN C  17       8.499   0.470  -0.170  1.00  1.00           N
ATOM    466  C   ASN C  17       6.514  -2.203  -2.494  1.00  1.00           C
ATOM    467  O   ASN C  17       6.140  -3.356  -2.291  1.00  1.00           O
ATOM    468  N   VAL C  18       6.567  -1.677  -3.738  1.00  1.00           N
ATOM    469  CA  VAL C  18       6.164  -2.510  -4.830  1.00  1.00           C
ATOM    470  CB  VAL C  18       4.745  -2.261  -5.271  1.00  1.00           C
ATOM    471  CG1 VAL C  18       4.607  -0.794  -5.705  1.00  1.00           C
ATOM    472  CG2 VAL C  18       4.384  -3.269  -6.374  1.00  1.00           C
ATOM    473  C   VAL C  18       7.066  -2.323  -5.996  1.00  1.00           C
ATOM    474  O   VAL C  18       7.529  -1.224  -6.298  1.00  1.00           O
ATOM    475  N   GLY C  19       7.347  -3.457  -6.655  1.00  1.00           N
ATOM    476  CA  GLY C  19       8.072  -3.545  -7.881  1.00  1.00           C
ATOM    477  C   GLY C  19       7.177  -4.421  -8.646  1.00  1.00           C
ATOM    478  O   GLY C  19       6.741  -5.453  -8.138  1.00  1.00           O
ATOM    479  N   SER C  20       6.853  -4.050  -9.886  1.00  1.00           N
ATOM    480  CA  SER C  20       5.883  -4.901 -10.469  1.00  1.00           C
ATOM    481  CB  SER C  20       4.440  -4.381 -10.335  1.00  1.00           C
ATOM    482  OG  SER C  20       4.275  -3.185 -11.083  1.00  1.00           O
ATOM    483  C   SER C  20       6.145  -5.041 -11.905  1.00  1.00           C
ATOM    484  O   SER C  20       7.034  -4.418 -12.482  1.00  1.00           O
ATOM    485  N   ASN C  21       5.345  -5.931 -12.493  1.00  1.00           N
ATOM    486  CA  ASN C  21       5.369  -6.160 -13.885  1.00  1.00           C
ATOM    487  CB  ASN C  21       5.790  -7.588 -14.285  1.00  1.00           C
ATOM    488  CG  ASN C  21       6.122  -7.610 -15.776  1.00  1.00           C
ATOM    489  OD1 ASN C  21       6.099  -6.583 -16.454  1.00  1.00           O
ATOM    490  ND2 ASN C  21       6.439  -8.823 -16.302  1.00  1.00           N
ATOM    491  C   ASN C  21       3.951  -5.982 -14.285  1.00  1.00           C
ATOM    492  O   ASN C  21       3.266  -5.091 -13.783  1.00  1.00           O
ATOM    493  N   THR C  22       3.468  -6.816 -15.215  1.00  1.00           N
ATOM    494  CA  THR C  22       2.111  -6.648 -15.613  1.00  1.00           C
ATOM    495  CB  THR C  22       1.741  -7.421 -16.848  1.00  1.00           C
ATOM    496  OG1 THR C  22       0.420  -7.090 -17.249  1.00  1.00           O
ATOM    497  CG2 THR C  22       1.853  -8.928 -16.563  1.00  1.00           C
ATOM    498  C   THR C  22       1.220  -7.085 -14.504  1.00  1.00           C
ATOM    499  O   THR C  22       1.480  -8.071 -13.817  1.00  1.00           O
ATOM    500  N   TYR C  23       0.132  -6.321 -14.313  1.00  1.00           N
ATOM    501  CA  TYR C  23      -0.813  -6.585 -13.277  1.00  1.00           C
ATOM    502  CB  TYR C  23      -1.261  -5.287 -12.579  1.00  1.00           C
ATOM    503  CG  TYR C  23      -2.269  -5.608 -11.533  1.00  1.00           C
ATOM    504  CD1 TYR C  23      -1.886  -6.111 -10.311  1.00  1.00           C
ATOM    505  CD2 TYR C  23      -3.604  -5.385 -11.772  1.00  1.00           C
ATOM    506  CE1 TYR C  23      -2.825  -6.399  -9.347  1.00  1.00           C
ATOM    507  CE2 TYR C  23      -4.548  -5.671 -10.814  1.00  1.00           C
ATOM    508  CZ  TYR C  23      -4.158  -6.179  -9.598  1.00  1.00           C
ATOM    509  OH  TYR C  23      -5.125  -6.474  -8.612  1.00  1.00           O
ATOM    510  C   TYR C  23      -2.037  -7.230 -13.910  1.00  1.00           C
ATOM    511  O   TYR C  23      -2.691  -6.564 -14.757  1.00  1.00           O
ATOM    512  OXT TYR C  23      -2.337  -8.400 -13.551  1.00  1.00           O
TER     513      TYR C  23 
ATOM    514  N   PHE D   1      -1.358   4.002  -9.743  1.00  1.00           N
ATOM    515  CA  PHE D   1      -1.709   2.612  -9.383  1.00  1.00           C
ATOM    516  CB  PHE D   1      -0.760   1.682 -10.134  1.00  1.00           C
ATOM    517  CG  PHE D   1      -0.967   2.144 -11.526  1.00  1.00           C
ATOM    518  CD1 PHE D   1      -2.127   1.822 -12.187  1.00  1.00           C
ATOM    519  CD2 PHE D   1      -0.024   2.919 -12.155  1.00  1.00           C
ATOM    520  CE1 PHE D   1      -2.342   2.251 -13.471  1.00  1.00           C
ATOM    521  CE2 PHE D   1      -0.232   3.353 -13.442  1.00  1.00           C
ATOM    522  CZ  PHE D   1      -1.392   3.020 -14.097  1.00  1.00           C
ATOM    523  C   PHE D   1      -1.499   2.486  -7.898  1.00  1.00           C
ATOM    524  O   PHE D   1      -1.511   1.382  -7.355  1.00  1.00           O
ATOM    525  N   LEU D   2      -1.311   3.631  -7.194  1.00  1.00           N
ATOM    526  CA  LEU D   2      -1.070   3.553  -5.777  1.00  1.00           C
ATOM    527  CB  LEU D   2       0.313   4.079  -5.363  1.00  1.00           C
ATOM    528  CG  LEU D   2       1.464   3.353  -6.078  1.00  1.00           C
ATOM    529  CD1 LEU D   2       1.400   1.837  -5.839  1.00  1.00           C
ATOM    530  CD2 LEU D   2       1.526   3.726  -7.568  1.00  1.00           C
ATOM    531  C   LEU D   2      -2.098   4.357  -5.003  1.00  1.00           C
ATOM    532  O   LEU D   2      -2.095   5.586  -5.046  1.00  1.00           O
ATOM    533  N   VAL D   3      -3.002   3.674  -4.253  1.00  1.00           N
ATOM    534  CA  VAL D   3      -4.096   4.314  -3.546  1.00  1.00           C
ATOM    535  CB  VAL D   3      -5.129   3.327  -3.081  1.00  1.00           C
ATOM    536  CG1 VAL D   3      -5.779   2.700  -4.324  1.00  1.00           C
ATOM    537  CG2 VAL D   3      -4.466   2.302  -2.146  1.00  1.00           C
ATOM    538  C   VAL D   3      -3.739   5.193  -2.359  1.00  1.00           C
ATOM    539  O   VAL D   3      -3.989   6.396  -2.399  1.00  1.00           O
ATOM    540  N   HIS D   4      -3.133   4.647  -1.276  1.00  1.00           N
ATOM    541  CA  HIS D   4      -2.815   5.419  -0.085  1.00  1.00           C
ATOM    542  ND1 HIS D   4      -1.368   6.525   2.358  1.00  1.00           N
ATOM    543  CG  HIS D   4      -1.316   7.058   1.091  1.00  1.00           C
ATOM    544  CB  HIS D   4      -1.533   6.271  -0.171  1.00  1.00           C
ATOM    545  NE2 HIS D   4      -0.982   8.701   2.603  1.00  1.00           N
ATOM    546  CD2 HIS D   4      -1.076   8.386   1.261  1.00  1.00           C
ATOM    547  CE1 HIS D   4      -1.166   7.552   3.222  1.00  1.00           C
ATOM    548  C   HIS D   4      -3.939   6.307   0.370  1.00  1.00           C
ATOM    549  O   HIS D   4      -3.898   7.519   0.164  1.00  1.00           O
ATOM    550  N   SER D   5      -4.994   5.729   0.976  1.00  1.00           N
ATOM    551  CA  SER D   5      -6.054   6.549   1.498  1.00  1.00           C
ATOM    552  CB  SER D   5      -7.459   5.967   1.273  1.00  1.00           C
ATOM    553  OG  SER D   5      -7.597   4.749   1.991  1.00  1.00           O
ATOM    554  C   SER D   5      -5.864   6.688   2.951  1.00  1.00           C
ATOM    555  O   SER D   5      -5.228   5.862   3.604  1.00  1.00           O
ATOM    556  N   GLY D   6      -6.418   7.778   3.487  1.00  1.00           N
ATOM    557  CA  GLY D   6      -6.301   7.976   4.883  1.00  1.00           C
ATOM    558  C   GLY D   6      -7.573   8.553   5.321  1.00  1.00           C
ATOM    559  O   GLY D   6      -8.381   9.025   4.523  1.00  1.00           O
ATOM    560  N   ASN D   7      -7.773   8.530   6.636  1.00  1.00           N
ATOM    561  CA  ASN D   7      -8.999   9.039   7.110  1.00  1.00           C
ATOM    562  CB  ASN D   7     -10.000   7.943   7.508  1.00  1.00           C
ATOM    563  CG  ASN D   7     -10.489   7.282   6.226  1.00  1.00           C
ATOM    564  OD1 ASN D   7      -9.697   6.801   5.418  1.00  1.00           O
ATOM    565  ND2 ASN D   7     -11.835   7.266   6.027  1.00  1.00           N
ATOM    566  C   ASN D   7      -8.710   9.839   8.304  1.00  1.00           C
ATOM    567  O   ASN D   7      -7.653  10.461   8.403  1.00  1.00           O
ATOM    568  N   ASN D   8      -9.686   9.865   9.226  1.00  1.00           N
ATOM    569  CA  ASN D   8      -9.458  10.618  10.406  1.00  1.00           C
ATOM    570  CB  ASN D   8     -10.623  10.584  11.417  1.00  1.00           C
ATOM    571  CG  ASN D   8     -10.899   9.147  11.836  1.00  1.00           C
ATOM    572  OD1 ASN D   8     -10.588   8.203  11.112  1.00  1.00           O
ATOM    573  ND2 ASN D   8     -11.526   8.977  13.031  1.00  1.00           N
ATOM    574  C   ASN D   8      -8.244  10.075  11.039  1.00  1.00           C
ATOM    575  O   ASN D   8      -8.171   8.912  11.433  1.00  1.00           O
ATOM    576  N   PHE D   9      -7.230  10.946  11.116  1.00  1.00           N
ATOM    577  CA  PHE D   9      -5.985  10.526  11.648  1.00  1.00           C
ATOM    578  CB  PHE D   9      -4.838  10.430  10.623  1.00  1.00           C
ATOM    579  CG  PHE D   9      -4.780   9.071  10.020  1.00  1.00           C
ATOM    580  CD1 PHE D   9      -5.673   8.647   9.064  1.00  1.00           C
ATOM    581  CD2 PHE D   9      -3.776   8.220  10.419  1.00  1.00           C
ATOM    582  CE1 PHE D   9      -5.572   7.382   8.531  1.00  1.00           C
ATOM    583  CE2 PHE D   9      -3.672   6.957   9.888  1.00  1.00           C
ATOM    584  CZ  PHE D   9      -4.572   6.534   8.943  1.00  1.00           C
ATOM    585  C   PHE D   9      -5.495  11.505  12.652  1.00  1.00           C
ATOM    586  O   PHE D   9      -5.933  12.652  12.736  1.00  1.00           O
ATOM    587  N   GLY D  10      -4.556  10.998  13.465  1.00  1.00           N
ATOM    588  CA  GLY D  10      -3.785  11.731  14.409  1.00  1.00           C
ATOM    589  C   GLY D  10      -2.476  11.824  13.705  1.00  1.00           C
ATOM    590  O   GLY D  10      -2.406  12.320  12.580  1.00  1.00           O
ATOM    591  N   ALA D  11      -1.389  11.359  14.344  1.00  1.00           N
ATOM    592  CA  ALA D  11      -0.145  11.392  13.638  1.00  1.00           C
ATOM    593  CB  ALA D  11       1.082  11.124  14.526  1.00  1.00           C
ATOM    594  C   ALA D  11      -0.182  10.352  12.591  1.00  1.00           C
ATOM    595  O   ALA D  11      -0.590   9.217  12.834  1.00  1.00           O
ATOM    596  N   ILE D  12       0.243  10.722  11.374  1.00  1.00           N
ATOM    597  CA  ILE D  12       0.240   9.709  10.381  1.00  1.00           C
ATOM    598  CB  ILE D  12      -0.857   9.809   9.359  1.00  1.00           C
ATOM    599  CG1 ILE D  12      -0.902   8.512   8.532  1.00  1.00           C
ATOM    600  CG2 ILE D  12      -0.639  11.076   8.519  1.00  1.00           C
ATOM    601  CD1 ILE D  12      -2.159   8.361   7.677  1.00  1.00           C
ATOM    602  C   ILE D  12       1.523   9.713   9.662  1.00  1.00           C
ATOM    603  O   ILE D  12       2.115  10.754   9.380  1.00  1.00           O
ATOM    604  N   LEU D  13       1.993   8.495   9.381  1.00  1.00           N
ATOM    605  CA  LEU D  13       3.184   8.346   8.630  1.00  1.00           C
ATOM    606  CB  LEU D  13       4.226   7.434   9.299  1.00  1.00           C
ATOM    607  CG  LEU D  13       4.698   7.904  10.687  1.00  1.00           C
ATOM    608  CD1 LEU D  13       5.483   9.218  10.611  1.00  1.00           C
ATOM    609  CD2 LEU D  13       3.532   7.938  11.686  1.00  1.00           C
ATOM    610  C   LEU D  13       2.761   7.612   7.406  1.00  1.00           C
ATOM    611  O   LEU D  13       1.927   6.711   7.482  1.00  1.00           O
ATOM    612  N   SER D  14       3.303   7.971   6.230  1.00  1.00           N
ATOM    613  CA  SER D  14       2.845   7.209   5.116  1.00  1.00           C
ATOM    614  CB  SER D  14       1.548   7.759   4.514  1.00  1.00           C
ATOM    615  OG  SER D  14       1.738   9.082   4.033  1.00  1.00           O
ATOM    616  C   SER D  14       3.857   7.196   4.047  1.00  1.00           C
ATOM    617  O   SER D  14       4.704   8.082   3.954  1.00  1.00           O
ATOM    618  N   SER D  15       3.807   6.135   3.229  1.00  1.00           N
ATOM    619  CA  SER D  15       4.681   6.138   2.113  1.00  1.00           C
ATOM    620  CB  SER D  15       6.139   5.780   2.443  1.00  1.00           C
ATOM    621  OG  SER D  15       6.217   4.459   2.958  1.00  1.00           O
ATOM    622  C   SER D  15       4.198   5.179   1.112  1.00  1.00           C
ATOM    623  O   SER D  15       3.851   4.036   1.410  1.00  1.00           O
ATOM    624  N   THR D  16       4.147   5.662  -0.129  1.00  1.00           N
ATOM    625  CA  THR D  16       3.840   4.755  -1.167  1.00  1.00           C
ATOM    626  CB  THR D  16       2.605   5.122  -1.954  1.00  1.00           C
ATOM    627  OG1 THR D  16       2.352   4.131  -2.936  1.00  1.00           O
ATOM    628  CG2 THR D  16       2.753   6.512  -2.594  1.00  1.00           C
ATOM    629  C   THR D  16       5.053   4.766  -2.027  1.00  1.00           C
ATOM    630  O   THR D  16       5.372   5.751  -2.692  1.00  1.00           O
ATOM    631  N   ASN D  17       5.809   3.662  -1.992  1.00  1.00           N
ATOM    632  CA  ASN D  17       6.991   3.632  -2.788  1.00  1.00           C
ATOM    633  CB  ASN D  17       8.212   3.021  -2.077  1.00  1.00           C
ATOM    634  CG  ASN D  17       8.630   3.958  -0.955  1.00  1.00           C
ATOM    635  OD1 ASN D  17       9.190   5.027  -1.194  1.00  1.00           O
ATOM    636  ND2 ASN D  17       8.342   3.547   0.309  1.00  1.00           N
ATOM    637  C   ASN D  17       6.660   2.749  -3.905  1.00  1.00           C
ATOM    638  O   ASN D  17       6.112   1.664  -3.714  1.00  1.00           O
ATOM    639  N   VAL D  18       6.966   3.198  -5.125  1.00  1.00           N
ATOM    640  CA  VAL D  18       6.494   2.331  -6.132  1.00  1.00           C
ATOM    641  CB  VAL D  18       5.105   2.693  -6.574  1.00  1.00           C
ATOM    642  CG1 VAL D  18       5.179   4.051  -7.287  1.00  1.00           C
ATOM    643  CG2 VAL D  18       4.508   1.576  -7.444  1.00  1.00           C
ATOM    644  C   VAL D  18       7.370   2.373  -7.313  1.00  1.00           C
ATOM    645  O   VAL D  18       8.154   3.296  -7.531  1.00  1.00           O
ATOM    646  N   GLY D  19       7.239   1.286  -8.079  1.00  1.00           N
ATOM    647  CA  GLY D  19       7.850   1.107  -9.338  1.00  1.00           C
ATOM    648  C   GLY D  19       6.921   0.196 -10.027  1.00  1.00           C
ATOM    649  O   GLY D  19       6.866  -1.001  -9.747  1.00  1.00           O
ATOM    650  N   SER D  20       6.151   0.749 -10.966  1.00  1.00           N
ATOM    651  CA  SER D  20       5.218  -0.134 -11.551  1.00  1.00           C
ATOM    652  CB  SER D  20       3.743   0.254 -11.336  1.00  1.00           C
ATOM    653  OG  SER D  20       3.442   1.463 -12.016  1.00  1.00           O
ATOM    654  C   SER D  20       5.460  -0.175 -12.996  1.00  1.00           C
ATOM    655  O   SER D  20       6.097   0.697 -13.585  1.00  1.00           O
ATOM    656  N   ASN D  21       4.961  -1.254 -13.590  1.00  1.00           N
ATOM    657  CA  ASN D  21       5.054  -1.371 -14.991  1.00  1.00           C
ATOM    658  CB  ASN D  21       5.415  -2.781 -15.485  1.00  1.00           C
ATOM    659  CG  ASN D  21       5.797  -2.673 -16.956  1.00  1.00           C
ATOM    660  OD1 ASN D  21       5.659  -1.616 -17.570  1.00  1.00           O
ATOM    661  ND2 ASN D  21       6.289  -3.797 -17.542  1.00  1.00           N
ATOM    662  C   ASN D  21       3.667  -1.072 -15.440  1.00  1.00           C
ATOM    663  O   ASN D  21       3.057  -0.111 -14.976  1.00  1.00           O
ATOM    664  N   THR D  22       3.118  -1.884 -16.355  1.00  1.00           N
ATOM    665  CA  THR D  22       1.818  -1.542 -16.836  1.00  1.00           C
ATOM    666  CB  THR D  22       1.492  -2.162 -18.163  1.00  1.00           C
ATOM    667  OG1 THR D  22       0.281  -1.622 -18.668  1.00  1.00           O
ATOM    668  CG2 THR D  22       1.368  -3.683 -17.984  1.00  1.00           C
ATOM    669  C   THR D  22       0.747  -1.910 -15.869  1.00  1.00           C
ATOM    670  O   THR D  22       0.874  -2.848 -15.086  1.00  1.00           O
ATOM    671  N   TYR D  23      -0.350  -1.125 -15.915  1.00  1.00           N
ATOM    672  CA  TYR D  23      -1.505  -1.339 -15.096  1.00  1.00           C
ATOM    673  CB  TYR D  23      -2.505  -0.168 -15.140  1.00  1.00           C
ATOM    674  CG  TYR D  23      -3.703  -0.505 -14.311  1.00  1.00           C
ATOM    675  CD1 TYR D  23      -3.613  -0.605 -12.942  1.00  1.00           C
ATOM    676  CD2 TYR D  23      -4.935  -0.690 -14.899  1.00  1.00           C
ATOM    677  CE1 TYR D  23      -4.715  -0.905 -12.176  1.00  1.00           C
ATOM    678  CE2 TYR D  23      -6.043  -0.988 -14.141  1.00  1.00           C
ATOM    679  CZ  TYR D  23      -5.935  -1.105 -12.776  1.00  1.00           C
ATOM    680  OH  TYR D  23      -7.071  -1.415 -11.999  1.00  1.00           O
ATOM    681  C   TYR D  23      -2.207  -2.563 -15.662  1.00  1.00           C
ATOM    682  O   TYR D  23      -3.283  -2.377 -16.292  1.00  1.00           O
ATOM    683  OXT TYR D  23      -1.686  -3.695 -15.478  1.00  1.00           O
TER     684      TYR D  23 
ATOM    685  N   PHE E   1       0.808   5.835 -11.515  1.00  1.00           N
ATOM    686  CA  PHE E   1       0.938   6.701 -10.322  1.00  1.00           C
ATOM    687  CB  PHE E   1       1.671   8.005 -10.687  1.00  1.00           C
ATOM    688  CG  PHE E   1       1.618   8.906  -9.501  1.00  1.00           C
ATOM    689  CD1 PHE E   1       2.520   8.779  -8.468  1.00  1.00           C
ATOM    690  CD2 PHE E   1       0.660   9.887  -9.428  1.00  1.00           C
ATOM    691  CE1 PHE E   1       2.462   9.615  -7.375  1.00  1.00           C
ATOM    692  CE2 PHE E   1       0.598  10.726  -8.339  1.00  1.00           C
ATOM    693  CZ  PHE E   1       1.497  10.590  -7.310  1.00  1.00           C
ATOM    694  C   PHE E   1      -0.387   7.048  -9.762  1.00  1.00           C
ATOM    695  O   PHE E   1      -1.361   7.205 -10.497  1.00  1.00           O
ATOM    696  N   LEU E   2      -0.477   7.149  -8.426  1.00  1.00           N
ATOM    697  CA  LEU E   2      -1.755   7.524  -7.929  1.00  1.00           C
ATOM    698  CB  LEU E   2      -2.726   6.379  -7.584  1.00  1.00           C
ATOM    699  CG  LEU E   2      -3.445   5.782  -8.809  1.00  1.00           C
ATOM    700  CD1 LEU E   2      -4.486   4.730  -8.389  1.00  1.00           C
ATOM    701  CD2 LEU E   2      -4.049   6.889  -9.690  1.00  1.00           C
ATOM    702  C   LEU E   2      -1.685   8.463  -6.792  1.00  1.00           C
ATOM    703  O   LEU E   2      -0.617   8.856  -6.328  1.00  1.00           O
ATOM    704  N   VAL E   3      -2.889   8.851  -6.334  1.00  1.00           N
ATOM    705  CA  VAL E   3      -2.991   9.889  -5.372  1.00  1.00           C
ATOM    706  CB  VAL E   3      -4.123  10.841  -5.633  1.00  1.00           C
ATOM    707  CG1 VAL E   3      -3.856  11.574  -6.959  1.00  1.00           C
ATOM    708  CG2 VAL E   3      -5.446  10.054  -5.606  1.00  1.00           C
ATOM    709  C   VAL E   3      -3.164   9.401  -3.990  1.00  1.00           C
ATOM    710  O   VAL E   3      -4.021   8.572  -3.693  1.00  1.00           O
ATOM    711  N   HIS E   4      -2.313   9.953  -3.109  1.00  1.00           N
ATOM    712  CA  HIS E   4      -2.416   9.752  -1.705  1.00  1.00           C
ATOM    713  ND1 HIS E   4      -1.460  12.836  -0.443  1.00  1.00           N
ATOM    714  CG  HIS E   4      -1.016  11.806  -1.246  1.00  1.00           C
ATOM    715  CB  HIS E   4      -1.211  10.348  -0.962  1.00  1.00           C
ATOM    716  NE2 HIS E   4      -0.463  13.778  -2.194  1.00  1.00           N
ATOM    717  CD2 HIS E   4      -0.409  12.401  -2.309  1.00  1.00           C
ATOM    718  CE1 HIS E   4      -1.102  13.992  -1.058  1.00  1.00           C
ATOM    719  C   HIS E   4      -3.616  10.565  -1.321  1.00  1.00           C
ATOM    720  O   HIS E   4      -3.788  11.674  -1.824  1.00  1.00           O
ATOM    721  N   SER E   5      -4.497  10.044  -0.444  1.00  1.00           N
ATOM    722  CA  SER E   5      -5.646  10.817  -0.050  1.00  1.00           C
ATOM    723  CB  SER E   5      -6.985  10.144  -0.384  1.00  1.00           C
ATOM    724  OG  SER E   5      -7.134   8.959   0.386  1.00  1.00           O
ATOM    725  C   SER E   5      -5.577  10.906   1.432  1.00  1.00           C
ATOM    726  O   SER E   5      -5.106   9.988   2.100  1.00  1.00           O
ATOM    727  N   GLY E   6      -6.031  12.035   1.989  1.00  1.00           N
ATOM    728  CA  GLY E   6      -6.018  12.148   3.410  1.00  1.00           C
ATOM    729  C   GLY E   6      -7.227  12.924   3.750  1.00  1.00           C
ATOM    730  O   GLY E   6      -7.736  13.693   2.937  1.00  1.00           O
ATOM    731  N   ASN E   7      -7.724  12.742   4.978  1.00  1.00           N
ATOM    732  CA  ASN E   7      -8.879  13.477   5.349  1.00  1.00           C
ATOM    733  CB  ASN E   7     -10.088  12.617   5.752  1.00  1.00           C
ATOM    734  CG  ASN E   7     -10.656  12.079   4.443  1.00  1.00           C
ATOM    735  OD1 ASN E   7      -9.910  11.709   3.538  1.00  1.00           O
ATOM    736  ND2 ASN E   7     -12.010  12.061   4.318  1.00  1.00           N
ATOM    737  C   ASN E   7      -8.465  14.362   6.462  1.00  1.00           C
ATOM    738  O   ASN E   7      -7.379  14.932   6.403  1.00  1.00           O
ATOM    739  N   ASN E   8      -9.325  14.534   7.484  1.00  1.00           N
ATOM    740  CA  ASN E   8      -8.951  15.410   8.551  1.00  1.00           C
ATOM    741  CB  ASN E   8      -9.996  15.495   9.681  1.00  1.00           C
ATOM    742  CG  ASN E   8      -9.688  16.716  10.539  1.00  1.00           C
ATOM    743  OD1 ASN E   8      -9.517  17.823  10.029  1.00  1.00           O
ATOM    744  ND2 ASN E   8      -9.616  16.515  11.883  1.00  1.00           N
ATOM    745  C   ASN E   8      -7.686  14.881   9.113  1.00  1.00           C
ATOM    746  O   ASN E   8      -7.573  13.693   9.407  1.00  1.00           O
ATOM    747  N   PHE E   9      -6.679  15.758   9.256  1.00  1.00           N
ATOM    748  CA  PHE E   9      -5.438  15.199   9.658  1.00  1.00           C
ATOM    749  CB  PHE E   9      -4.557  14.819   8.452  1.00  1.00           C
ATOM    750  CG  PHE E   9      -4.289  16.076   7.694  1.00  1.00           C
ATOM    751  CD1 PHE E   9      -3.217  16.875   8.018  1.00  1.00           C
ATOM    752  CD2 PHE E   9      -5.112  16.462   6.660  1.00  1.00           C
ATOM    753  CE1 PHE E   9      -2.967  18.037   7.327  1.00  1.00           C
ATOM    754  CE2 PHE E   9      -4.869  17.622   5.964  1.00  1.00           C
ATOM    755  CZ  PHE E   9      -3.794  18.412   6.297  1.00  1.00           C
ATOM    756  C   PHE E   9      -4.653  16.156  10.486  1.00  1.00           C
ATOM    757  O   PHE E   9      -4.921  17.356  10.534  1.00  1.00           O
ATOM    758  N   GLY E  10      -3.649  15.588  11.177  1.00  1.00           N
ATOM    759  CA  GLY E  10      -2.688  16.298  11.959  1.00  1.00           C
ATOM    760  C   GLY E  10      -1.446  16.255  11.119  1.00  1.00           C
ATOM    761  O   GLY E  10      -1.366  16.917  10.086  1.00  1.00           O
ATOM    762  N   ALA E  11      -0.436  15.465  11.545  1.00  1.00           N
ATOM    763  CA  ALA E  11       0.791  15.386  10.798  1.00  1.00           C
ATOM    764  CB  ALA E  11       1.986  14.935  11.653  1.00  1.00           C
ATOM    765  C   ALA E  11       0.641  14.396   9.682  1.00  1.00           C
ATOM    766  O   ALA E  11       0.409  13.212   9.914  1.00  1.00           O
ATOM    767  N   ILE E  12       0.757  14.881   8.427  1.00  1.00           N
ATOM    768  CA  ILE E  12       0.546  14.061   7.264  1.00  1.00           C
ATOM    769  CB  ILE E  12       0.336  14.885   6.025  1.00  1.00           C
ATOM    770  CG1 ILE E  12      -0.925  15.753   6.153  1.00  1.00           C
ATOM    771  CG2 ILE E  12       0.299  13.922   4.827  1.00  1.00           C
ATOM    772  CD1 ILE E  12      -1.065  16.787   5.038  1.00  1.00           C
ATOM    773  C   ILE E  12       1.620  13.068   6.930  1.00  1.00           C
ATOM    774  O   ILE E  12       1.360  11.872   6.820  1.00  1.00           O
ATOM    775  N   LEU E  13       2.870  13.537   6.781  1.00  1.00           N
ATOM    776  CA  LEU E  13       3.974  12.688   6.418  1.00  1.00           C
ATOM    777  CB  LEU E  13       4.532  11.897   7.612  1.00  1.00           C
ATOM    778  CG  LEU E  13       5.160  12.833   8.662  1.00  1.00           C
ATOM    779  CD1 LEU E  13       5.735  12.055   9.852  1.00  1.00           C
ATOM    780  CD2 LEU E  13       6.187  13.780   8.017  1.00  1.00           C
ATOM    781  C   LEU E  13       3.687  11.757   5.272  1.00  1.00           C
ATOM    782  O   LEU E  13       3.543  10.553   5.474  1.00  1.00           O
ATOM    783  N   SER E  14       3.593  12.283   4.027  1.00  1.00           N
ATOM    784  CA  SER E  14       3.359  11.404   2.908  1.00  1.00           C
ATOM    785  CB  SER E  14       2.055  11.698   2.151  1.00  1.00           C
ATOM    786  OG  SER E  14       2.116  12.993   1.573  1.00  1.00           O
ATOM    787  C   SER E  14       4.474  11.498   1.938  1.00  1.00           C
ATOM    788  O   SER E  14       5.061  12.557   1.724  1.00  1.00           O
ATOM    789  N   SER E  15       4.800  10.340   1.342  1.00  1.00           N
ATOM    790  CA  SER E  15       5.843  10.306   0.375  1.00  1.00           C
ATOM    791  CB  SER E  15       7.150   9.709   0.926  1.00  1.00           C
ATOM    792  OG  SER E  15       7.692  10.546   1.935  1.00  1.00           O
ATOM    793  C   SER E  15       5.388   9.419  -0.713  1.00  1.00           C
ATOM    794  O   SER E  15       4.936   8.301  -0.478  1.00  1.00           O
ATOM    795  N   THR E  16       5.466   9.914  -1.951  1.00  1.00           N
ATOM    796  CA  THR E  16       5.155   9.008  -2.997  1.00  1.00           C
ATOM    797  CB  THR E  16       3.902   9.347  -3.763  1.00  1.00           C
ATOM    798  OG1 THR E  16       3.609   8.317  -4.696  1.00  1.00           O
ATOM    799  CG2 THR E  16       4.065  10.699  -4.476  1.00  1.00           C
ATOM    800  C   THR E  16       6.330   9.033  -3.915  1.00  1.00           C
ATOM    801  O   THR E  16       6.731  10.087  -4.407  1.00  1.00           O
ATOM    802  N   ASN E  17       6.955   7.867  -4.132  1.00  1.00           N
ATOM    803  CA  ASN E  17       8.035   7.840  -5.064  1.00  1.00           C
ATOM    804  CB  ASN E  17       9.312   7.158  -4.545  1.00  1.00           C
ATOM    805  CG  ASN E  17       9.953   8.107  -3.542  1.00  1.00           C
ATOM    806  OD1 ASN E  17      10.177   9.279  -3.839  1.00  1.00           O
ATOM    807  ND2 ASN E  17      10.250   7.591  -2.320  1.00  1.00           N
ATOM    808  C   ASN E  17       7.507   7.053  -6.210  1.00  1.00           C
ATOM    809  O   ASN E  17       6.847   6.033  -6.011  1.00  1.00           O
ATOM    810  N   VAL E  18       7.746   7.498  -7.458  1.00  1.00           N
ATOM    811  CA  VAL E  18       7.063   6.731  -8.448  1.00  1.00           C
ATOM    812  CB  VAL E  18       5.715   7.314  -8.787  1.00  1.00           C
ATOM    813  CG1 VAL E  18       5.939   8.617  -9.571  1.00  1.00           C
ATOM    814  CG2 VAL E  18       4.867   6.269  -9.530  1.00  1.00           C
ATOM    815  C   VAL E  18       7.827   6.621  -9.718  1.00  1.00           C
ATOM    816  O   VAL E  18       8.748   7.381 -10.009  1.00  1.00           O
ATOM    817  N   GLY E  19       7.428   5.590 -10.480  1.00  1.00           N
ATOM    818  CA  GLY E  19       7.847   5.273 -11.805  1.00  1.00           C
ATOM    819  C   GLY E  19       6.656   4.536 -12.320  1.00  1.00           C
ATOM    820  O   GLY E  19       6.255   3.524 -11.747  1.00  1.00           O
ATOM    821  N   SER E  20       6.037   5.016 -13.413  1.00  1.00           N
ATOM    822  CA  SER E  20       4.845   4.338 -13.825  1.00  1.00           C
ATOM    823  CB  SER E  20       3.552   5.097 -13.464  1.00  1.00           C
ATOM    824  OG  SER E  20       3.503   6.344 -14.143  1.00  1.00           O
ATOM    825  C   SER E  20       4.865   4.177 -15.296  1.00  1.00           C
ATOM    826  O   SER E  20       5.628   4.834 -16.003  1.00  1.00           O
ATOM    827  N   ASN E  21       4.018   3.261 -15.791  1.00  1.00           N
ATOM    828  CA  ASN E  21       3.939   3.051 -17.197  1.00  1.00           C
ATOM    829  CB  ASN E  21       4.368   1.647 -17.667  1.00  1.00           C
ATOM    830  CG  ASN E  21       4.664   1.735 -19.164  1.00  1.00           C
ATOM    831  OD1 ASN E  21       4.332   2.719 -19.822  1.00  1.00           O
ATOM    832  ND2 ASN E  21       5.307   0.674 -19.720  1.00  1.00           N
ATOM    833  C   ASN E  21       2.504   3.250 -17.549  1.00  1.00           C
ATOM    834  O   ASN E  21       1.802   4.024 -16.900  1.00  1.00           O
ATOM    835  N   THR E  22       2.024   2.565 -18.599  1.00  1.00           N
ATOM    836  CA  THR E  22       0.681   2.804 -19.009  1.00  1.00           C
ATOM    837  CB  THR E  22       0.288   2.105 -20.279  1.00  1.00           C
ATOM    838  OG1 THR E  22       0.395   0.698 -20.124  1.00  1.00           O
ATOM    839  CG2 THR E  22       1.207   2.587 -21.414  1.00  1.00           C
ATOM    840  C   THR E  22      -0.250   2.382 -17.934  1.00  1.00           C
ATOM    841  O   THR E  22       0.004   1.434 -17.192  1.00  1.00           O
ATOM    842  N   TYR E  23      -1.363   3.134 -17.827  1.00  1.00           N
ATOM    843  CA  TYR E  23      -2.382   2.876 -16.863  1.00  1.00           C
ATOM    844  CB  TYR E  23      -3.087   4.155 -16.390  1.00  1.00           C
ATOM    845  CG  TYR E  23      -3.703   4.790 -17.592  1.00  1.00           C
ATOM    846  CD1 TYR E  23      -2.937   5.552 -18.446  1.00  1.00           C
ATOM    847  CD2 TYR E  23      -5.040   4.629 -17.872  1.00  1.00           C
ATOM    848  CE1 TYR E  23      -3.491   6.146 -19.556  1.00  1.00           C
ATOM    849  CE2 TYR E  23      -5.600   5.220 -18.982  1.00  1.00           C
ATOM    850  CZ  TYR E  23      -4.828   5.980 -19.827  1.00  1.00           C
ATOM    851  OH  TYR E  23      -5.402   6.586 -20.965  1.00  1.00           O
ATOM    852  C   TYR E  23      -3.433   2.018 -17.552  1.00  1.00           C
ATOM    853  O   TYR E  23      -3.279   1.761 -18.773  1.00  1.00           O
ATOM    854  OXT TYR E  23      -4.412   1.617 -16.864  1.00  1.00           O
TER     855      TYR E  23 
END
