# Supplementary material for: Integrative modeling of diverse protein-peptide systems using CABS-dock
Source: PLoS Comput Biol. 2023 Jul 5;19(7):e1011275. doi: 10.1371/journal.pcbi.1011275 (PMC10351741; doi:10.1371/journal.pcbi.1011275)
Supplement: S1 File — Files in pdb format containing atomic coordinates of the structures obtained in this study: the highest-scored amyloid models and 10 examples of the docked peptide for each enzyme-substrate complex. (ZIP) [file pcbi.1011275.s006.zip › protofilament_6zrq _models/6zrq_best_rms.pdb]

EXPDTA    THEORETICAL MODEL, MODELLER 10.4 2023/04/05 17:19:43
ATOM      1  N   PHE A   1      -8.985 -15.042  -3.145  1.00  1.00           N
ATOM      2  CA  PHE A   1      -8.381 -14.695  -4.448  1.00  1.00           C
ATOM      3  CB  PHE A   1      -8.030 -15.975  -5.213  1.00  1.00           C
ATOM      4  CG  PHE A   1      -6.749 -16.447  -4.603  1.00  1.00           C
ATOM      5  CD1 PHE A   1      -6.704 -17.088  -3.382  1.00  1.00           C
ATOM      6  CD2 PHE A   1      -5.562 -16.209  -5.259  1.00  1.00           C
ATOM      7  CE1 PHE A   1      -5.502 -17.496  -2.846  1.00  1.00           C
ATOM      8  CE2 PHE A   1      -4.356 -16.616  -4.736  1.00  1.00           C
ATOM      9  CZ  PHE A   1      -4.329 -17.261  -3.523  1.00  1.00           C
ATOM     10  C   PHE A   1      -9.185 -13.772  -5.284  1.00  1.00           C
ATOM     11  O   PHE A   1      -9.950 -14.174  -6.163  1.00  1.00           O
ATOM     12  N   LEU A   2      -9.017 -12.475  -4.988  1.00  1.00           N
ATOM     13  CA  LEU A   2      -9.669 -11.466  -5.743  1.00  1.00           C
ATOM     14  CB  LEU A   2     -10.498 -10.429  -4.958  1.00  1.00           C
ATOM     15  CG  LEU A   2     -11.883 -10.935  -4.540  1.00  1.00           C
ATOM     16  CD1 LEU A   2     -12.776  -9.753  -4.142  1.00  1.00           C
ATOM     17  CD2 LEU A   2     -12.516 -11.794  -5.649  1.00  1.00           C
ATOM     18  C   LEU A   2      -8.646 -10.702  -6.484  1.00  1.00           C
ATOM     19  O   LEU A   2      -8.119 -11.141  -7.504  1.00  1.00           O
ATOM     20  N   VAL A   3      -8.420  -9.495  -5.952  1.00  1.00           N
ATOM     21  CA  VAL A   3      -7.546  -8.454  -6.368  1.00  1.00           C
ATOM     22  CB  VAL A   3      -6.107  -8.814  -6.662  1.00  1.00           C
ATOM     23  CG1 VAL A   3      -5.964  -9.546  -8.009  1.00  1.00           C
ATOM     24  CG2 VAL A   3      -5.296  -7.505  -6.580  1.00  1.00           C
ATOM     25  C   VAL A   3      -8.128  -7.717  -7.500  1.00  1.00           C
ATOM     26  O   VAL A   3      -8.332  -8.244  -8.592  1.00  1.00           O
ATOM     27  N   HIS A   4      -8.434  -6.442  -7.217  1.00  1.00           N
ATOM     28  CA  HIS A   4      -8.905  -5.561  -8.225  1.00  1.00           C
ATOM     29  ND1 HIS A   4     -12.271  -4.630  -9.790  1.00  1.00           N
ATOM     30  CG  HIS A   4     -10.938  -4.717  -9.460  1.00  1.00           C
ATOM     31  CB  HIS A   4     -10.418  -5.299  -8.177  1.00  1.00           C
ATOM     32  NE2 HIS A   4     -11.137  -3.788 -11.506  1.00  1.00           N
ATOM     33  CD2 HIS A   4     -10.259  -4.197 -10.521  1.00  1.00           C
ATOM     34  CE1 HIS A   4     -12.334  -4.067 -11.022  1.00  1.00           C
ATOM     35  C   HIS A   4      -8.179  -4.287  -7.971  1.00  1.00           C
ATOM     36  O   HIS A   4      -8.522  -3.546  -7.051  1.00  1.00           O
ATOM     37  N   SER A   5      -7.136  -4.002  -8.772  1.00  1.00           N
ATOM     38  CA  SER A   5      -6.392  -2.809  -8.517  1.00  1.00           C
ATOM     39  CB  SER A   5      -4.875  -2.964  -8.726  1.00  1.00           C
ATOM     40  OG  SER A   5      -4.346  -3.864  -7.762  1.00  1.00           O
ATOM     41  C   SER A   5      -6.896  -1.768  -9.459  1.00  1.00           C
ATOM     42  O   SER A   5      -6.910  -1.958 -10.674  1.00  1.00           O
ATOM     43  N   GLY A   6      -7.339  -0.626  -8.901  1.00  1.00           N
ATOM     44  CA  GLY A   6      -7.843   0.433  -9.722  1.00  1.00           C
ATOM     45  C   GLY A   6      -6.777   1.463  -9.757  1.00  1.00           C
ATOM     46  O   GLY A   6      -6.131   1.745  -8.748  1.00  1.00           O
ATOM     47  N   ASN A   7      -6.552   2.055 -10.940  1.00  1.00           N
ATOM     48  CA  ASN A   7      -5.499   3.011 -10.984  1.00  1.00           C
ATOM     49  CB  ASN A   7      -4.198   2.447 -11.579  1.00  1.00           C
ATOM     50  CG  ASN A   7      -4.481   1.982 -13.005  1.00  1.00           C
ATOM     51  OD1 ASN A   7      -5.611   1.642 -13.351  1.00  1.00           O
ATOM     52  ND2 ASN A   7      -3.423   1.953 -13.859  1.00  1.00           N
ATOM     53  C   ASN A   7      -5.903   4.151 -11.834  1.00  1.00           C
ATOM     54  O   ASN A   7      -6.478   3.989 -12.909  1.00  1.00           O
ATOM     55  N   ASN A   8      -5.609   5.355 -11.329  1.00  1.00           N
ATOM     56  CA  ASN A   8      -5.804   6.522 -12.111  1.00  1.00           C
ATOM     57  CB  ASN A   8      -6.635   7.606 -11.400  1.00  1.00           C
ATOM     58  CG  ASN A   8      -8.058   7.079 -11.244  1.00  1.00           C
ATOM     59  OD1 ASN A   8      -8.681   6.641 -12.210  1.00  1.00           O
ATOM     60  ND2 ASN A   8      -8.586   7.114  -9.991  1.00  1.00           N
ATOM     61  C   ASN A   8      -4.422   7.024 -12.301  1.00  1.00           C
ATOM     62  O   ASN A   8      -3.629   7.026 -11.360  1.00  1.00           O
ATOM     63  N   PHE A   9      -4.059   7.419 -13.529  1.00  1.00           N
ATOM     64  CA  PHE A   9      -2.708   7.858 -13.641  1.00  1.00           C
ATOM     65  CB  PHE A   9      -1.762   6.847 -14.315  1.00  1.00           C
ATOM     66  CG  PHE A   9      -1.353   5.790 -13.353  1.00  1.00           C
ATOM     67  CD1 PHE A   9      -0.281   6.006 -12.516  1.00  1.00           C
ATOM     68  CD2 PHE A   9      -2.015   4.587 -13.291  1.00  1.00           C
ATOM     69  CE1 PHE A   9       0.124   5.042 -11.624  1.00  1.00           C
ATOM     70  CE2 PHE A   9      -1.611   3.622 -12.399  1.00  1.00           C
ATOM     71  CZ  PHE A   9      -0.545   3.847 -11.562  1.00  1.00           C
ATOM     72  C   PHE A   9      -2.605   9.072 -14.485  1.00  1.00           C
ATOM     73  O   PHE A   9      -3.175   9.150 -15.572  1.00  1.00           O
ATOM     74  N   GLY A  10      -1.874  10.072 -13.963  1.00  1.00           N
ATOM     75  CA  GLY A  10      -1.563  11.218 -14.751  1.00  1.00           C
ATOM     76  C   GLY A  10      -0.599  10.742 -15.784  1.00  1.00           C
ATOM     77  O   GLY A  10      -0.718  11.070 -16.963  1.00  1.00           O
ATOM     78  N   ALA A  11       0.396   9.938 -15.347  1.00  1.00           N
ATOM     79  CA  ALA A  11       1.349   9.433 -16.289  1.00  1.00           C
ATOM     80  CB  ALA A  11       2.105  10.540 -17.043  1.00  1.00           C
ATOM     81  C   ALA A  11       2.374   8.597 -15.600  1.00  1.00           C
ATOM     82  O   ALA A  11       2.516   8.643 -14.377  1.00  1.00           O
ATOM     83  N   ILE A  12       3.105   7.778 -16.384  1.00  1.00           N
ATOM     84  CA  ILE A  12       4.106   6.972 -15.759  1.00  1.00           C
ATOM     85  CB  ILE A  12       3.546   5.719 -15.145  1.00  1.00           C
ATOM     86  CG1 ILE A  12       4.544   5.105 -14.147  1.00  1.00           C
ATOM     87  CG2 ILE A  12       3.130   4.776 -16.286  1.00  1.00           C
ATOM     88  CD1 ILE A  12       3.906   4.093 -13.196  1.00  1.00           C
ATOM     89  C   ILE A  12       5.165   6.590 -16.740  1.00  1.00           C
ATOM     90  O   ILE A  12       5.049   6.833 -17.941  1.00  1.00           O
ATOM     91  N   LEU A  13       6.256   5.988 -16.217  1.00  1.00           N
ATOM     92  CA  LEU A  13       7.371   5.541 -16.992  1.00  1.00           C
ATOM     93  CB  LEU A  13       8.717   6.102 -16.498  1.00  1.00           C
ATOM     94  CG  LEU A  13       9.919   5.623 -17.332  1.00  1.00           C
ATOM     95  CD1 LEU A  13       9.827   6.119 -18.784  1.00  1.00           C
ATOM     96  CD2 LEU A  13      11.249   5.996 -16.654  1.00  1.00           C
ATOM     97  C   LEU A  13       7.446   4.040 -16.862  1.00  1.00           C
ATOM     98  O   LEU A  13       6.702   3.313 -17.515  1.00  1.00           O
ATOM     99  N   SER A  14       8.355   3.547 -15.989  1.00  1.00           N
ATOM    100  CA  SER A  14       8.617   2.136 -15.804  1.00  1.00           C
ATOM    101  CB  SER A  14       9.625   1.862 -14.676  1.00  1.00           C
ATOM    102  OG  SER A  14      10.890   2.418 -15.005  1.00  1.00           O
ATOM    103  C   SER A  14       7.341   1.448 -15.438  1.00  1.00           C
ATOM    104  O   SER A  14       7.030   0.370 -15.944  1.00  1.00           O
ATOM    105  N   SER A  15       6.560   2.085 -14.555  1.00  1.00           N
ATOM    106  CA  SER A  15       5.246   1.656 -14.181  1.00  1.00           C
ATOM    107  CB  SER A  15       4.191   1.997 -15.249  1.00  1.00           C
ATOM    108  OG  SER A  15       4.445   1.264 -16.438  1.00  1.00           O
ATOM    109  C   SER A  15       5.040   0.230 -13.814  1.00  1.00           C
ATOM    110  O   SER A  15       4.652  -0.589 -14.647  1.00  1.00           O
ATOM    111  N   THR A  16       5.309  -0.108 -12.540  1.00  1.00           N
ATOM    112  CA  THR A  16       4.914  -1.407 -12.094  1.00  1.00           C
ATOM    113  CB  THR A  16       6.064  -2.286 -11.684  1.00  1.00           C
ATOM    114  OG1 THR A  16       5.594  -3.580 -11.334  1.00  1.00           O
ATOM    115  CG2 THR A  16       6.809  -1.644 -10.502  1.00  1.00           C
ATOM    116  C   THR A  16       4.004  -1.227 -10.909  1.00  1.00           C
ATOM    117  O   THR A  16       4.354  -0.563  -9.935  1.00  1.00           O
ATOM    118  N   ASN A  17       2.780  -1.798 -10.983  1.00  1.00           N
ATOM    119  CA  ASN A  17       1.856  -1.753  -9.881  1.00  1.00           C
ATOM    120  CB  ASN A  17       0.493  -1.128 -10.225  1.00  1.00           C
ATOM    121  CG  ASN A  17       0.704   0.361 -10.450  1.00  1.00           C
ATOM    122  OD1 ASN A  17       1.774   0.900 -10.170  1.00  1.00           O
ATOM    123  ND2 ASN A  17      -0.351   1.050 -10.960  1.00  1.00           N
ATOM    124  C   ASN A  17       1.614  -3.175  -9.527  1.00  1.00           C
ATOM    125  O   ASN A  17       1.278  -3.987 -10.388  1.00  1.00           O
ATOM    126  N   VAL A  18       1.794  -3.526  -8.244  1.00  1.00           N
ATOM    127  CA  VAL A  18       1.596  -4.900  -7.924  1.00  1.00           C
ATOM    128  CB  VAL A  18       2.821  -5.580  -7.387  1.00  1.00           C
ATOM    129  CG1 VAL A  18       2.465  -7.037  -7.049  1.00  1.00           C
ATOM    130  CG2 VAL A  18       3.947  -5.438  -8.426  1.00  1.00           C
ATOM    131  C   VAL A  18       0.532  -4.999  -6.879  1.00  1.00           C
ATOM    132  O   VAL A  18       0.468  -4.188  -5.957  1.00  1.00           O
ATOM    133  N   GLY A  19      -0.353  -6.007  -7.022  1.00  1.00           N
ATOM    134  CA  GLY A  19      -1.387  -6.233  -6.052  1.00  1.00           C
ATOM    135  C   GLY A  19      -1.354  -7.696  -5.757  1.00  1.00           C
ATOM    136  O   GLY A  19      -1.997  -8.491  -6.440  1.00  1.00           O
ATOM    137  N   SER A  20      -0.592  -8.092  -4.718  1.00  1.00           N
ATOM    138  CA  SER A  20      -0.549  -9.476  -4.344  1.00  1.00           C
ATOM    139  CB  SER A  20       0.880 -10.025  -4.170  1.00  1.00           C
ATOM    140  OG  SER A  20       1.568  -9.996  -5.413  1.00  1.00           O
ATOM    141  C   SER A  20      -1.208  -9.525  -3.021  1.00  1.00           C
ATOM    142  O   SER A  20      -0.687  -9.030  -2.023  1.00  1.00           O
ATOM    143  N   ASN A  21      -2.404 -10.119  -2.996  1.00  1.00           N
ATOM    144  CA  ASN A  21      -3.115 -10.212  -1.769  1.00  1.00           C
ATOM    145  CB  ASN A  21      -4.390  -9.360  -1.806  1.00  1.00           C
ATOM    146  CG  ASN A  21      -3.912  -7.965  -2.202  1.00  1.00           C
ATOM    147  OD1 ASN A  21      -2.958  -7.440  -1.633  1.00  1.00           O
ATOM    148  ND2 ASN A  21      -4.544  -7.368  -3.246  1.00  1.00           N
ATOM    149  C   ASN A  21      -3.477 -11.642  -1.699  1.00  1.00           C
ATOM    150  O   ASN A  21      -3.898 -12.226  -2.697  1.00  1.00           O
ATOM    151  N   THR A  22      -3.325 -12.274  -0.528  1.00  1.00           N
ATOM    152  CA  THR A  22      -3.567 -13.667  -0.662  1.00  1.00           C
ATOM    153  CB  THR A  22      -2.321 -14.468  -0.896  1.00  1.00           C
ATOM    154  OG1 THR A  22      -1.442 -14.352   0.213  1.00  1.00           O
ATOM    155  CG2 THR A  22      -1.640 -13.961  -2.174  1.00  1.00           C
ATOM    156  C   THR A  22      -4.230 -14.255   0.532  1.00  1.00           C
ATOM    157  O   THR A  22      -4.554 -13.581   1.507  1.00  1.00           O
ATOM    158  N   TYR A  23      -4.454 -15.579   0.424  1.00  1.00           N
ATOM    159  CA  TYR A  23      -5.077 -16.378   1.429  1.00  1.00           C
ATOM    160  CB  TYR A  23      -4.941 -17.884   1.144  1.00  1.00           C
ATOM    161  CG  TYR A  23      -5.617 -18.639   2.234  1.00  1.00           C
ATOM    162  CD1 TYR A  23      -4.970 -18.891   3.426  1.00  1.00           C
ATOM    163  CD2 TYR A  23      -6.896 -19.104   2.058  1.00  1.00           C
ATOM    164  CE1 TYR A  23      -5.599 -19.593   4.425  1.00  1.00           C
ATOM    165  CE2 TYR A  23      -7.533 -19.808   3.055  1.00  1.00           C
ATOM    166  CZ  TYR A  23      -6.880 -20.052   4.241  1.00  1.00           C
ATOM    167  OH  TYR A  23      -7.529 -20.774   5.265  1.00  1.00           O
ATOM    168  C   TYR A  23      -4.373 -16.076   2.748  1.00  1.00           C
ATOM    169  O   TYR A  23      -3.138 -16.309   2.829  1.00  1.00           O
ATOM    170  OXT TYR A  23      -5.064 -15.617   3.696  1.00  1.00           O
TER     171      TYR A  23 
ATOM    172  N   PHE B   1      -8.323 -10.824   1.757  1.00  1.00           N
ATOM    173  CA  PHE B   1      -8.856 -11.766   0.750  1.00  1.00           C
ATOM    174  CB  PHE B   1     -10.059 -12.518   1.344  1.00  1.00           C
ATOM    175  CG  PHE B   1     -10.401 -13.659   0.443  1.00  1.00           C
ATOM    176  CD1 PHE B   1     -11.222 -13.484  -0.649  1.00  1.00           C
ATOM    177  CD2 PHE B   1      -9.886 -14.903   0.706  1.00  1.00           C
ATOM    178  CE1 PHE B   1     -11.524 -14.550  -1.467  1.00  1.00           C
ATOM    179  CE2 PHE B   1     -10.191 -15.966  -0.107  1.00  1.00           C
ATOM    180  CZ  PHE B   1     -11.011 -15.793  -1.192  1.00  1.00           C
ATOM    181  C   PHE B   1      -9.273 -10.981  -0.432  1.00  1.00           C
ATOM    182  O   PHE B   1      -8.743 -11.149  -1.529  1.00  1.00           O
ATOM    183  N   LEU B   2     -10.241 -10.080  -0.219  1.00  1.00           N
ATOM    184  CA  LEU B   2     -10.679  -9.276  -1.308  1.00  1.00           C
ATOM    185  CB  LEU B   2     -12.176  -8.941  -1.255  1.00  1.00           C
ATOM    186  CG  LEU B   2     -13.076 -10.191  -1.255  1.00  1.00           C
ATOM    187  CD1 LEU B   2     -12.909 -11.009   0.027  1.00  1.00           C
ATOM    188  CD2 LEU B   2     -14.535  -9.816  -1.569  1.00  1.00           C
ATOM    189  C   LEU B   2      -9.914  -8.017  -1.254  1.00  1.00           C
ATOM    190  O   LEU B   2      -9.518  -7.569  -0.177  1.00  1.00           O
ATOM    191  N   VAL B   3      -9.660  -7.407  -2.423  1.00  1.00           N
ATOM    192  CA  VAL B   3      -8.870  -6.240  -2.270  1.00  1.00           C
ATOM    193  CB  VAL B   3      -7.427  -6.488  -2.580  1.00  1.00           C
ATOM    194  CG1 VAL B   3      -6.982  -7.737  -1.799  1.00  1.00           C
ATOM    195  CG2 VAL B   3      -7.251  -6.581  -4.107  1.00  1.00           C
ATOM    196  C   VAL B   3      -9.325  -5.207  -3.218  1.00  1.00           C
ATOM    197  O   VAL B   3      -9.772  -5.490  -4.326  1.00  1.00           O
ATOM    198  N   HIS B   4      -9.239  -3.951  -2.773  1.00  1.00           N
ATOM    199  CA  HIS B   4      -9.527  -2.889  -3.662  1.00  1.00           C
ATOM    200  ND1 HIS B   4     -13.326  -2.774  -3.194  1.00  1.00           N
ATOM    201  CG  HIS B   4     -12.062  -3.004  -3.691  1.00  1.00           C
ATOM    202  CB  HIS B   4     -10.857  -2.171  -3.373  1.00  1.00           C
ATOM    203  NE2 HIS B   4     -13.494  -4.518  -4.560  1.00  1.00           N
ATOM    204  CD2 HIS B   4     -12.185  -4.076  -4.523  1.00  1.00           C
ATOM    205  CE1 HIS B   4     -14.142  -3.705  -3.746  1.00  1.00           C
ATOM    206  C   HIS B   4      -8.452  -1.906  -3.442  1.00  1.00           C
ATOM    207  O   HIS B   4      -8.300  -1.377  -2.343  1.00  1.00           O
ATOM    208  N   SER B   5      -7.657  -1.656  -4.487  1.00  1.00           N
ATOM    209  CA  SER B   5      -6.601  -0.725  -4.297  1.00  1.00           C
ATOM    210  CB  SER B   5      -5.228  -1.280  -4.722  1.00  1.00           C
ATOM    211  OG  SER B   5      -4.930  -2.471  -4.007  1.00  1.00           O
ATOM    212  C   SER B   5      -6.899   0.394  -5.201  1.00  1.00           C
ATOM    213  O   SER B   5      -6.788   0.270  -6.419  1.00  1.00           O
ATOM    214  N   GLY B   6      -7.328   1.517  -4.618  1.00  1.00           N
ATOM    215  CA  GLY B   6      -7.500   2.636  -5.466  1.00  1.00           C
ATOM    216  C   GLY B   6      -6.147   3.235  -5.520  1.00  1.00           C
ATOM    217  O   GLY B   6      -5.504   3.426  -4.489  1.00  1.00           O
ATOM    218  N   ASN B   7      -5.654   3.517  -6.731  1.00  1.00           N
ATOM    219  CA  ASN B   7      -4.389   4.171  -6.796  1.00  1.00           C
ATOM    220  CB  ASN B   7      -3.279   3.371  -7.496  1.00  1.00           C
ATOM    221  CG  ASN B   7      -2.882   2.231  -6.578  1.00  1.00           C
ATOM    222  OD1 ASN B   7      -2.763   1.085  -7.007  1.00  1.00           O
ATOM    223  ND2 ASN B   7      -2.665   2.551  -5.273  1.00  1.00           N
ATOM    224  C   ASN B   7      -4.636   5.356  -7.616  1.00  1.00           C
ATOM    225  O   ASN B   7      -5.264   5.295  -8.673  1.00  1.00           O
ATOM    226  N   ASN B   8      -4.159   6.489  -7.119  1.00  1.00           N
ATOM    227  CA  ASN B   8      -4.333   7.657  -7.887  1.00  1.00           C
ATOM    228  CB  ASN B   8      -4.538   8.952  -7.075  1.00  1.00           C
ATOM    229  CG  ASN B   8      -5.067  10.044  -7.996  1.00  1.00           C
ATOM    230  OD1 ASN B   8      -4.542  11.157  -8.022  1.00  1.00           O
ATOM    231  ND2 ASN B   8      -6.131   9.721  -8.780  1.00  1.00           N
ATOM    232  C   ASN B   8      -3.059   7.771  -8.604  1.00  1.00           C
ATOM    233  O   ASN B   8      -2.513   6.782  -9.092  1.00  1.00           O
ATOM    234  N   PHE B   9      -2.545   8.992  -8.697  1.00  1.00           N
ATOM    235  CA  PHE B   9      -1.393   9.094  -9.501  1.00  1.00           C
ATOM    236  CB  PHE B   9      -1.773   9.016 -10.991  1.00  1.00           C
ATOM    237  CG  PHE B   9      -2.840  10.053 -11.233  1.00  1.00           C
ATOM    238  CD1 PHE B   9      -2.560  11.364 -11.559  1.00  1.00           C
ATOM    239  CD2 PHE B   9      -4.165   9.707 -11.119  1.00  1.00           C
ATOM    240  CE1 PHE B   9      -3.546  12.298 -11.778  1.00  1.00           C
ATOM    241  CE2 PHE B   9      -5.166  10.625 -11.336  1.00  1.00           C
ATOM    242  CZ  PHE B   9      -4.861  11.925 -11.664  1.00  1.00           C
ATOM    243  C   PHE B   9      -0.862  10.470  -9.333  1.00  1.00           C
ATOM    244  O   PHE B   9      -1.133  11.182  -8.368  1.00  1.00           O
ATOM    245  N   GLY B  10      -0.077  10.842 -10.349  1.00  1.00           N
ATOM    246  CA  GLY B  10       0.576  12.088 -10.539  1.00  1.00           C
ATOM    247  C   GLY B  10       1.599  11.669 -11.536  1.00  1.00           C
ATOM    248  O   GLY B  10       1.349  10.738 -12.299  1.00  1.00           O
ATOM    249  N   ALA B  11       2.777  12.307 -11.587  1.00  1.00           N
ATOM    250  CA  ALA B  11       3.702  11.752 -12.528  1.00  1.00           C
ATOM    251  CB  ALA B  11       4.564  12.805 -13.246  1.00  1.00           C
ATOM    252  C   ALA B  11       4.630  10.870 -11.746  1.00  1.00           C
ATOM    253  O   ALA B  11       5.333  11.327 -10.845  1.00  1.00           O
ATOM    254  N   ILE B  12       4.628   9.565 -12.075  1.00  1.00           N
ATOM    255  CA  ILE B  12       5.284   8.593 -11.250  1.00  1.00           C
ATOM    256  CB  ILE B  12       4.772   7.209 -11.526  1.00  1.00           C
ATOM    257  CG1 ILE B  12       3.259   7.136 -11.255  1.00  1.00           C
ATOM    258  CG2 ILE B  12       5.593   6.222 -10.680  1.00  1.00           C
ATOM    259  CD1 ILE B  12       2.883   7.463  -9.810  1.00  1.00           C
ATOM    260  C   ILE B  12       6.781   8.467 -11.233  1.00  1.00           C
ATOM    261  O   ILE B  12       7.403   8.684 -10.195  1.00  1.00           O
ATOM    262  N   LEU B  13       7.405   8.147 -12.380  1.00  1.00           N
ATOM    263  CA  LEU B  13       8.815   7.849 -12.447  1.00  1.00           C
ATOM    264  CB  LEU B  13       9.716   9.056 -12.129  1.00  1.00           C
ATOM    265  CG  LEU B  13       9.592  10.194 -13.160  1.00  1.00           C
ATOM    266  CD1 LEU B  13       8.174  10.786 -13.174  1.00  1.00           C
ATOM    267  CD2 LEU B  13      10.684  11.257 -12.953  1.00  1.00           C
ATOM    268  C   LEU B  13       9.231   6.698 -11.550  1.00  1.00           C
ATOM    269  O   LEU B  13       9.038   6.752 -10.342  1.00  1.00           O
ATOM    270  N   SER B  14       9.825   5.623 -12.159  1.00  1.00           N
ATOM    271  CA  SER B  14      10.387   4.452 -11.501  1.00  1.00           C
ATOM    272  CB  SER B  14      11.779   4.695 -10.899  1.00  1.00           C
ATOM    273  OG  SER B  14      12.258   3.509 -10.278  1.00  1.00           O
ATOM    274  C   SER B  14       9.462   4.057 -10.406  1.00  1.00           C
ATOM    275  O   SER B  14       9.786   4.142  -9.219  1.00  1.00           O
ATOM    276  N   SER B  15       8.269   3.616 -10.808  1.00  1.00           N
ATOM    277  CA  SER B  15       7.183   3.450  -9.908  1.00  1.00           C
ATOM    278  CB  SER B  15       5.894   3.028 -10.636  1.00  1.00           C
ATOM    279  OG  SER B  15       4.832   2.877  -9.704  1.00  1.00           O
ATOM    280  C   SER B  15       7.326   2.537  -8.767  1.00  1.00           C
ATOM    281  O   SER B  15       7.723   2.947  -7.682  1.00  1.00           O
ATOM    282  N   THR B  16       7.073   1.254  -9.038  1.00  1.00           N
ATOM    283  CA  THR B  16       6.829   0.285  -8.022  1.00  1.00           C
ATOM    284  CB  THR B  16       8.070  -0.222  -7.338  1.00  1.00           C
ATOM    285  OG1 THR B  16       8.718   0.822  -6.627  1.00  1.00           O
ATOM    286  CG2 THR B  16       9.013  -0.803  -8.403  1.00  1.00           C
ATOM    287  C   THR B  16       5.895   0.824  -6.991  1.00  1.00           C
ATOM    288  O   THR B  16       6.264   1.613  -6.127  1.00  1.00           O
ATOM    289  N   ASN B  17       4.618   0.402  -7.105  1.00  1.00           N
ATOM    290  CA  ASN B  17       3.578   0.676  -6.152  1.00  1.00           C
ATOM    291  CB  ASN B  17       2.367   1.415  -6.748  1.00  1.00           C
ATOM    292  CG  ASN B  17       1.376   1.695  -5.626  1.00  1.00           C
ATOM    293  OD1 ASN B  17       1.011   0.804  -4.863  1.00  1.00           O
ATOM    294  ND2 ASN B  17       0.931   2.977  -5.520  1.00  1.00           N
ATOM    295  C   ASN B  17       3.128  -0.690  -5.776  1.00  1.00           C
ATOM    296  O   ASN B  17       2.780  -1.488  -6.645  1.00  1.00           O
ATOM    297  N   VAL B  18       3.136  -1.018  -4.476  1.00  1.00           N
ATOM    298  CA  VAL B  18       2.791  -2.372  -4.188  1.00  1.00           C
ATOM    299  CB  VAL B  18       3.970  -3.229  -3.832  1.00  1.00           C
ATOM    300  CG1 VAL B  18       4.904  -3.304  -5.052  1.00  1.00           C
ATOM    301  CG2 VAL B  18       4.634  -2.658  -2.566  1.00  1.00           C
ATOM    302  C   VAL B  18       1.849  -2.419  -3.023  1.00  1.00           C
ATOM    303  O   VAL B  18       1.690  -1.448  -2.284  1.00  1.00           O
ATOM    304  N   GLY B  19       1.160  -3.572  -2.881  1.00  1.00           N
ATOM    305  CA  GLY B  19       0.287  -3.895  -1.784  1.00  1.00           C
ATOM    306  C   GLY B  19       0.548  -5.364  -1.578  1.00  1.00           C
ATOM    307  O   GLY B  19       0.347  -6.151  -2.501  1.00  1.00           O
ATOM    308  N   SER B  20       1.000  -5.794  -0.377  1.00  1.00           N
ATOM    309  CA  SER B  20       1.335  -7.189  -0.246  1.00  1.00           C
ATOM    310  CB  SER B  20       2.851  -7.446  -0.188  1.00  1.00           C
ATOM    311  OG  SER B  20       3.104  -8.837  -0.056  1.00  1.00           O
ATOM    312  C   SER B  20       0.752  -7.753   0.981  1.00  1.00           C
ATOM    313  O   SER B  20       0.762  -7.113   2.033  1.00  1.00           O
ATOM    314  N   ASN B  21       0.245  -8.997   0.888  1.00  1.00           N
ATOM    315  CA  ASN B  21      -0.363  -9.469   2.080  1.00  1.00           C
ATOM    316  CB  ASN B  21      -1.854  -9.076   2.197  1.00  1.00           C
ATOM    317  CG  ASN B  21      -2.081  -7.591   1.917  1.00  1.00           C
ATOM    318  OD1 ASN B  21      -2.599  -7.229   0.865  1.00  1.00           O
ATOM    319  ND2 ASN B  21      -1.721  -6.692   2.866  1.00  1.00           N
ATOM    320  C   ASN B  21      -0.422 -10.950   2.113  1.00  1.00           C
ATOM    321  O   ASN B  21      -0.253 -11.643   1.112  1.00  1.00           O
ATOM    322  N   THR B  22      -0.658 -11.444   3.338  1.00  1.00           N
ATOM    323  CA  THR B  22      -0.965 -12.809   3.604  1.00  1.00           C
ATOM    324  CB  THR B  22       0.183 -13.612   4.144  1.00  1.00           C
ATOM    325  OG1 THR B  22      -0.193 -14.975   4.271  1.00  1.00           O
ATOM    326  CG2 THR B  22       0.604 -13.048   5.511  1.00  1.00           C
ATOM    327  C   THR B  22      -2.021 -12.738   4.653  1.00  1.00           C
ATOM    328  O   THR B  22      -1.910 -11.952   5.592  1.00  1.00           O
ATOM    329  N   TYR B  23      -3.088 -13.544   4.514  1.00  1.00           N
ATOM    330  CA  TYR B  23      -4.154 -13.520   5.472  1.00  1.00           C
ATOM    331  CB  TYR B  23      -3.753 -14.128   6.826  1.00  1.00           C
ATOM    332  CG  TYR B  23      -3.472 -15.572   6.584  1.00  1.00           C
ATOM    333  CD1 TYR B  23      -2.223 -15.977   6.169  1.00  1.00           C
ATOM    334  CD2 TYR B  23      -4.453 -16.520   6.766  1.00  1.00           C
ATOM    335  CE1 TYR B  23      -1.959 -17.305   5.937  1.00  1.00           C
ATOM    336  CE2 TYR B  23      -4.193 -17.851   6.537  1.00  1.00           C
ATOM    337  CZ  TYR B  23      -2.944 -18.247   6.125  1.00  1.00           C
ATOM    338  OH  TYR B  23      -2.678 -19.611   5.889  1.00  1.00           O
ATOM    339  C   TYR B  23      -4.644 -12.093   5.705  1.00  1.00           C
ATOM    340  O   TYR B  23      -5.426 -11.898   6.672  1.00  1.00           O
ATOM    341  OXT TYR B  23      -4.255 -11.180   4.926  1.00  1.00           O
TER     342      TYR B  23 
ATOM    343  N   PHE C   1      -8.681 -10.187   4.929  1.00  1.00           N
ATOM    344  CA  PHE C   1     -10.110  -9.798   5.013  1.00  1.00           C
ATOM    345  CB  PHE C   1     -10.637 -10.136   6.410  1.00  1.00           C
ATOM    346  CG  PHE C   1     -12.121 -10.213   6.383  1.00  1.00           C
ATOM    347  CD1 PHE C   1     -12.906  -9.085   6.430  1.00  1.00           C
ATOM    348  CD2 PHE C   1     -12.711 -11.449   6.293  1.00  1.00           C
ATOM    349  CE1 PHE C   1     -14.277  -9.203   6.405  1.00  1.00           C
ATOM    350  CE2 PHE C   1     -14.079 -11.579   6.274  1.00  1.00           C
ATOM    351  CZ  PHE C   1     -14.862 -10.449   6.336  1.00  1.00           C
ATOM    352  C   PHE C   1     -10.191  -8.309   4.844  1.00  1.00           C
ATOM    353  O   PHE C   1      -9.588  -7.543   5.598  1.00  1.00           O
ATOM    354  N   LEU C   2     -10.924  -7.885   3.800  1.00  1.00           N
ATOM    355  CA  LEU C   2     -11.175  -6.533   3.400  1.00  1.00           C
ATOM    356  CB  LEU C   2     -12.433  -5.815   3.985  1.00  1.00           C
ATOM    357  CG  LEU C   2     -12.333  -5.123   5.361  1.00  1.00           C
ATOM    358  CD1 LEU C   2     -13.675  -4.470   5.747  1.00  1.00           C
ATOM    359  CD2 LEU C   2     -11.815  -6.072   6.444  1.00  1.00           C
ATOM    360  C   LEU C   2      -9.971  -5.649   3.431  1.00  1.00           C
ATOM    361  O   LEU C   2      -9.926  -4.652   4.149  1.00  1.00           O
ATOM    362  N   VAL C   3      -8.949  -5.986   2.631  1.00  1.00           N
ATOM    363  CA  VAL C   3      -7.823  -5.113   2.592  1.00  1.00           C
ATOM    364  CB  VAL C   3      -6.539  -5.789   2.200  1.00  1.00           C
ATOM    365  CG1 VAL C   3      -6.749  -6.496   0.857  1.00  1.00           C
ATOM    366  CG2 VAL C   3      -5.428  -4.728   2.150  1.00  1.00           C
ATOM    367  C   VAL C   3      -8.127  -4.053   1.611  1.00  1.00           C
ATOM    368  O   VAL C   3      -8.409  -4.293   0.438  1.00  1.00           O
ATOM    369  N   HIS C   4      -8.078  -2.817   2.108  1.00  1.00           N
ATOM    370  CA  HIS C   4      -8.420  -1.695   1.311  1.00  1.00           C
ATOM    371  ND1 HIS C   4     -11.547  -0.208   0.628  1.00  1.00           N
ATOM    372  CG  HIS C   4     -10.300   0.063   1.143  1.00  1.00           C
ATOM    373  CB  HIS C   4      -9.532  -0.887   2.009  1.00  1.00           C
ATOM    374  NE2 HIS C   4     -11.019   1.847  -0.030  1.00  1.00           N
ATOM    375  CD2 HIS C   4      -9.991   1.324   0.731  1.00  1.00           C
ATOM    376  CE1 HIS C   4     -11.931   0.894  -0.063  1.00  1.00           C
ATOM    377  C   HIS C   4      -7.181  -0.848   1.299  1.00  1.00           C
ATOM    378  O   HIS C   4      -6.848  -0.221   2.303  1.00  1.00           O
ATOM    379  N   SER C   5      -6.445  -0.822   0.166  1.00  1.00           N
ATOM    380  CA  SER C   5      -5.268   0.001   0.091  1.00  1.00           C
ATOM    381  CB  SER C   5      -4.076  -0.659  -0.619  1.00  1.00           C
ATOM    382  OG  SER C   5      -4.398  -0.906  -1.980  1.00  1.00           O
ATOM    383  C   SER C   5      -5.682   1.176  -0.711  1.00  1.00           C
ATOM    384  O   SER C   5      -6.297   1.042  -1.768  1.00  1.00           O
ATOM    385  N   GLY C   6      -5.377   2.376  -0.201  1.00  1.00           N
ATOM    386  CA  GLY C   6      -5.725   3.553  -0.922  1.00  1.00           C
ATOM    387  C   GLY C   6      -4.535   3.871  -1.705  1.00  1.00           C
ATOM    388  O   GLY C   6      -3.799   2.994  -2.154  1.00  1.00           O
ATOM    389  N   ASN C   7      -4.321   5.166  -1.890  1.00  1.00           N
ATOM    390  CA  ASN C   7      -3.227   5.492  -2.712  1.00  1.00           C
ATOM    391  CB  ASN C   7      -3.596   5.379  -4.185  1.00  1.00           C
ATOM    392  CG  ASN C   7      -4.747   6.383  -4.326  1.00  1.00           C
ATOM    393  OD1 ASN C   7      -4.559   7.519  -4.755  1.00  1.00           O
ATOM    394  ND2 ASN C   7      -5.977   5.975  -3.918  1.00  1.00           N
ATOM    395  C   ASN C   7      -3.045   6.922  -2.567  1.00  1.00           C
ATOM    396  O   ASN C   7      -3.682   7.586  -1.752  1.00  1.00           O
ATOM    397  N   ASN C   8      -2.141   7.412  -3.411  1.00  1.00           N
ATOM    398  CA  ASN C   8      -1.971   8.804  -3.490  1.00  1.00           C
ATOM    399  CB  ASN C   8      -1.725   9.466  -2.136  1.00  1.00           C
ATOM    400  CG  ASN C   8      -0.380   8.904  -1.717  1.00  1.00           C
ATOM    401  OD1 ASN C   8       0.651   9.553  -1.867  1.00  1.00           O
ATOM    402  ND2 ASN C   8      -0.374   7.627  -1.257  1.00  1.00           N
ATOM    403  C   ASN C   8      -0.713   8.992  -4.180  1.00  1.00           C
ATOM    404  O   ASN C   8       0.112   8.084  -4.282  1.00  1.00           O
ATOM    405  N   PHE C   9      -0.535  10.217  -4.652  1.00  1.00           N
ATOM    406  CA  PHE C   9       0.698  10.455  -5.271  1.00  1.00           C
ATOM    407  CB  PHE C   9       0.766  10.037  -6.757  1.00  1.00           C
ATOM    408  CG  PHE C   9       0.661   8.558  -6.916  1.00  1.00           C
ATOM    409  CD1 PHE C   9      -0.567   7.931  -6.928  1.00  1.00           C
ATOM    410  CD2 PHE C   9       1.795   7.794  -7.065  1.00  1.00           C
ATOM    411  CE1 PHE C   9      -0.656   6.567  -7.077  1.00  1.00           C
ATOM    412  CE2 PHE C   9       1.711   6.430  -7.216  1.00  1.00           C
ATOM    413  CZ  PHE C   9       0.483   5.814  -7.225  1.00  1.00           C
ATOM    414  C   PHE C   9       0.891  11.917  -5.297  1.00  1.00           C
ATOM    415  O   PHE C   9       0.246  12.688  -4.586  1.00  1.00           O
ATOM    416  N   GLY C  10       1.837  12.295  -6.154  1.00  1.00           N
ATOM    417  CA  GLY C  10       2.228  13.629  -6.422  1.00  1.00           C
ATOM    418  C   GLY C  10       3.334  13.408  -7.400  1.00  1.00           C
ATOM    419  O   GLY C  10       3.532  12.280  -7.846  1.00  1.00           O
ATOM    420  N   ALA C  11       4.093  14.448  -7.780  1.00  1.00           N
ATOM    421  CA  ALA C  11       5.149  14.139  -8.697  1.00  1.00           C
ATOM    422  CB  ALA C  11       5.929  15.373  -9.186  1.00  1.00           C
ATOM    423  C   ALA C  11       6.096  13.262  -7.952  1.00  1.00           C
ATOM    424  O   ALA C  11       6.324  13.461  -6.760  1.00  1.00           O
ATOM    425  N   ILE C  12       6.665  12.242  -8.625  1.00  1.00           N
ATOM    426  CA  ILE C  12       7.503  11.366  -7.867  1.00  1.00           C
ATOM    427  CB  ILE C  12       6.793  10.102  -7.467  1.00  1.00           C
ATOM    428  CG1 ILE C  12       5.567  10.432  -6.599  1.00  1.00           C
ATOM    429  CG2 ILE C  12       7.802   9.171  -6.772  1.00  1.00           C
ATOM    430  CD1 ILE C  12       4.622   9.246  -6.409  1.00  1.00           C
ATOM    431  C   ILE C  12       8.710  10.957  -8.660  1.00  1.00           C
ATOM    432  O   ILE C  12       8.668  10.867  -9.885  1.00  1.00           O
ATOM    433  N   LEU C  13       9.839  10.731  -7.950  1.00  1.00           N
ATOM    434  CA  LEU C  13      11.050  10.206  -8.520  1.00  1.00           C
ATOM    435  CB  LEU C  13      12.200  11.239  -8.549  1.00  1.00           C
ATOM    436  CG  LEU C  13      13.473  10.823  -9.324  1.00  1.00           C
ATOM    437  CD1 LEU C  13      14.523  11.940  -9.274  1.00  1.00           C
ATOM    438  CD2 LEU C  13      14.055   9.479  -8.857  1.00  1.00           C
ATOM    439  C   LEU C  13      11.432   9.099  -7.588  1.00  1.00           C
ATOM    440  O   LEU C  13      11.457   9.324  -6.382  1.00  1.00           O
ATOM    441  N   SER C  14      11.734   7.885  -8.109  1.00  1.00           N
ATOM    442  CA  SER C  14      12.035   6.700  -7.331  1.00  1.00           C
ATOM    443  CB  SER C  14      13.251   6.805  -6.386  1.00  1.00           C
ATOM    444  OG  SER C  14      12.949   7.574  -5.232  1.00  1.00           O
ATOM    445  C   SER C  14      10.809   6.371  -6.534  1.00  1.00           C
ATOM    446  O   SER C  14      10.032   7.247  -6.161  1.00  1.00           O
ATOM    447  N   SER C  15      10.549   5.086  -6.245  1.00  1.00           N
ATOM    448  CA  SER C  15       9.326   4.970  -5.518  1.00  1.00           C
ATOM    449  CB  SER C  15       8.091   5.323  -6.375  1.00  1.00           C
ATOM    450  OG  SER C  15       6.914   5.397  -5.582  1.00  1.00           O
ATOM    451  C   SER C  15       9.161   3.613  -4.949  1.00  1.00           C
ATOM    452  O   SER C  15       9.986   2.723  -5.156  1.00  1.00           O
ATOM    453  N   THR C  16       8.052   3.438  -4.206  1.00  1.00           N
ATOM    454  CA  THR C  16       7.890   2.244  -3.453  1.00  1.00           C
ATOM    455  CB  THR C  16       8.655   2.366  -2.174  1.00  1.00           C
ATOM    456  OG1 THR C  16       8.341   3.620  -1.583  1.00  1.00           O
ATOM    457  CG2 THR C  16      10.165   2.280  -2.458  1.00  1.00           C
ATOM    458  C   THR C  16       6.449   1.961  -3.110  1.00  1.00           C
ATOM    459  O   THR C  16       5.800   1.109  -3.709  1.00  1.00           O
ATOM    460  N   ASN C  17       5.923   2.636  -2.070  1.00  1.00           N
ATOM    461  CA  ASN C  17       4.568   2.430  -1.649  1.00  1.00           C
ATOM    462  CB  ASN C  17       3.526   2.968  -2.647  1.00  1.00           C
ATOM    463  CG  ASN C  17       2.172   2.978  -1.951  1.00  1.00           C
ATOM    464  OD1 ASN C  17       2.039   3.480  -0.836  1.00  1.00           O
ATOM    465  ND2 ASN C  17       1.136   2.405  -2.622  1.00  1.00           N
ATOM    466  C   ASN C  17       4.280   0.959  -1.401  1.00  1.00           C
ATOM    467  O   ASN C  17       3.466   0.360  -2.102  1.00  1.00           O
ATOM    468  N   VAL C  18       4.951   0.338  -0.393  1.00  1.00           N
ATOM    469  CA  VAL C  18       4.860  -1.077  -0.077  1.00  1.00           C
ATOM    470  CB  VAL C  18       5.818  -1.476   1.008  1.00  1.00           C
ATOM    471  CG1 VAL C  18       5.598  -2.963   1.332  1.00  1.00           C
ATOM    472  CG2 VAL C  18       7.245  -1.139   0.546  1.00  1.00           C
ATOM    473  C   VAL C  18       3.499  -1.564   0.349  1.00  1.00           C
ATOM    474  O   VAL C  18       2.934  -2.438  -0.305  1.00  1.00           O
ATOM    475  N   GLY C  19       2.919  -1.028   1.444  1.00  1.00           N
ATOM    476  CA  GLY C  19       1.610  -1.485   1.845  1.00  1.00           C
ATOM    477  C   GLY C  19       1.586  -2.960   2.099  1.00  1.00           C
ATOM    478  O   GLY C  19       1.110  -3.721   1.258  1.00  1.00           O
ATOM    479  N   SER C  20       2.091  -3.424   3.262  1.00  1.00           N
ATOM    480  CA  SER C  20       2.083  -4.848   3.438  1.00  1.00           C
ATOM    481  CB  SER C  20       3.492  -5.461   3.472  1.00  1.00           C
ATOM    482  OG  SER C  20       4.143  -5.263   2.226  1.00  1.00           O
ATOM    483  C   SER C  20       1.402  -5.271   4.676  1.00  1.00           C
ATOM    484  O   SER C  20       1.262  -4.527   5.645  1.00  1.00           O
ATOM    485  N   ASN C  21       0.939  -6.528   4.615  1.00  1.00           N
ATOM    486  CA  ASN C  21       0.306  -7.170   5.710  1.00  1.00           C
ATOM    487  CB  ASN C  21      -1.237  -7.184   5.621  1.00  1.00           C
ATOM    488  CG  ASN C  21      -1.849  -8.264   6.509  1.00  1.00           C
ATOM    489  OD1 ASN C  21      -1.805  -9.449   6.184  1.00  1.00           O
ATOM    490  ND2 ASN C  21      -2.443  -7.856   7.658  1.00  1.00           N
ATOM    491  C   ASN C  21       0.757  -8.569   5.771  1.00  1.00           C
ATOM    492  O   ASN C  21       1.099  -9.183   4.763  1.00  1.00           O
ATOM    493  N   THR C  22       0.790  -9.095   7.002  1.00  1.00           N
ATOM    494  CA  THR C  22       1.122 -10.460   7.141  1.00  1.00           C
ATOM    495  CB  THR C  22       2.538 -10.697   7.582  1.00  1.00           C
ATOM    496  OG1 THR C  22       2.757 -10.121   8.862  1.00  1.00           O
ATOM    497  CG2 THR C  22       3.490 -10.073   6.548  1.00  1.00           C
ATOM    498  C   THR C  22       0.230 -11.037   8.172  1.00  1.00           C
ATOM    499  O   THR C  22      -0.454 -10.324   8.904  1.00  1.00           O
ATOM    500  N   TYR C  23       0.207 -12.375   8.229  1.00  1.00           N
ATOM    501  CA  TYR C  23      -0.605 -13.028   9.195  1.00  1.00           C
ATOM    502  CB  TYR C  23      -0.542 -14.562   9.083  1.00  1.00           C
ATOM    503  CG  TYR C  23      -1.423 -15.142  10.134  1.00  1.00           C
ATOM    504  CD1 TYR C  23      -2.777 -15.265   9.929  1.00  1.00           C
ATOM    505  CD2 TYR C  23      -0.890 -15.571  11.328  1.00  1.00           C
ATOM    506  CE1 TYR C  23      -3.590 -15.800  10.899  1.00  1.00           C
ATOM    507  CE2 TYR C  23      -1.698 -16.108  12.303  1.00  1.00           C
ATOM    508  CZ  TYR C  23      -3.049 -16.225  12.090  1.00  1.00           C
ATOM    509  OH  TYR C  23      -3.878 -16.776  13.090  1.00  1.00           O
ATOM    510  C   TYR C  23      -0.064 -12.633  10.559  1.00  1.00           C
ATOM    511  O   TYR C  23       1.142 -12.904  10.817  1.00  1.00           O
ATOM    512  OXT TYR C  23      -0.844 -12.056  11.359  1.00  1.00           O
TER     513      TYR C  23 
ATOM    514  N   PHE D   1      -9.948  -8.471  10.901  1.00  1.00           N
ATOM    515  CA  PHE D   1      -9.983  -8.345   9.427  1.00  1.00           C
ATOM    516  CB  PHE D   1     -11.227  -7.544   9.050  1.00  1.00           C
ATOM    517  CG  PHE D   1     -12.376  -8.203   9.751  1.00  1.00           C
ATOM    518  CD1 PHE D   1     -12.862  -9.423   9.338  1.00  1.00           C
ATOM    519  CD2 PHE D   1     -12.986  -7.588  10.821  1.00  1.00           C
ATOM    520  CE1 PHE D   1     -13.917 -10.032   9.976  1.00  1.00           C
ATOM    521  CE2 PHE D   1     -14.049  -8.197  11.458  1.00  1.00           C
ATOM    522  CZ  PHE D   1     -14.522  -9.423  11.045  1.00  1.00           C
ATOM    523  C   PHE D   1      -8.782  -7.563   9.080  1.00  1.00           C
ATOM    524  O   PHE D   1      -7.716  -7.851   9.618  1.00  1.00           O
ATOM    525  N   LEU D   2      -8.889  -6.541   8.210  1.00  1.00           N
ATOM    526  CA  LEU D   2      -7.612  -5.993   7.920  1.00  1.00           C
ATOM    527  CB  LEU D   2      -6.829  -6.774   6.849  1.00  1.00           C
ATOM    528  CG  LEU D   2      -6.149  -8.054   7.386  1.00  1.00           C
ATOM    529  CD1 LEU D   2      -5.395  -8.801   6.282  1.00  1.00           C
ATOM    530  CD2 LEU D   2      -5.207  -7.730   8.560  1.00  1.00           C
ATOM    531  C   LEU D   2      -7.535  -4.566   7.579  1.00  1.00           C
ATOM    532  O   LEU D   2      -8.456  -3.765   7.728  1.00  1.00           O
ATOM    533  N   VAL D   3      -6.321  -4.289   7.076  1.00  1.00           N
ATOM    534  CA  VAL D   3      -5.742  -3.027   6.800  1.00  1.00           C
ATOM    535  CB  VAL D   3      -4.388  -3.103   6.160  1.00  1.00           C
ATOM    536  CG1 VAL D   3      -3.427  -3.767   7.155  1.00  1.00           C
ATOM    537  CG2 VAL D   3      -4.531  -3.848   4.821  1.00  1.00           C
ATOM    538  C   VAL D   3      -6.563  -2.169   5.957  1.00  1.00           C
ATOM    539  O   VAL D   3      -7.332  -2.594   5.095  1.00  1.00           O
ATOM    540  N   HIS D   4      -6.408  -0.885   6.283  1.00  1.00           N
ATOM    541  CA  HIS D   4      -7.017   0.174   5.583  1.00  1.00           C
ATOM    542  ND1 HIS D   4      -8.771   3.056   5.470  1.00  1.00           N
ATOM    543  CG  HIS D   4      -9.073   1.722   5.616  1.00  1.00           C
ATOM    544  CB  HIS D   4      -8.225   0.736   6.360  1.00  1.00           C
ATOM    545  NE2 HIS D   4     -10.722   2.731   4.453  1.00  1.00           N
ATOM    546  CD2 HIS D   4     -10.269   1.539   4.989  1.00  1.00           C
ATOM    547  CE1 HIS D   4      -9.792   3.613   4.767  1.00  1.00           C
ATOM    548  C   HIS D   4      -5.980   1.237   5.528  1.00  1.00           C
ATOM    549  O   HIS D   4      -5.608   1.804   6.556  1.00  1.00           O
ATOM    550  N   SER D   5      -5.457   1.528   4.328  1.00  1.00           N
ATOM    551  CA  SER D   5      -4.453   2.544   4.270  1.00  1.00           C
ATOM    552  CB  SER D   5      -3.121   2.058   3.676  1.00  1.00           C
ATOM    553  OG  SER D   5      -2.179   3.120   3.649  1.00  1.00           O
ATOM    554  C   SER D   5      -4.974   3.616   3.374  1.00  1.00           C
ATOM    555  O   SER D   5      -5.354   3.354   2.232  1.00  1.00           O
ATOM    556  N   GLY D   6      -5.026   4.855   3.889  1.00  1.00           N
ATOM    557  CA  GLY D   6      -5.396   5.980   3.086  1.00  1.00           C
ATOM    558  C   GLY D   6      -4.126   6.740   3.017  1.00  1.00           C
ATOM    559  O   GLY D   6      -3.501   6.990   4.046  1.00  1.00           O
ATOM    560  N   ASN D   7      -3.693   7.142   1.815  1.00  1.00           N
ATOM    561  CA  ASN D   7      -2.394   7.725   1.833  1.00  1.00           C
ATOM    562  CB  ASN D   7      -1.306   6.774   1.305  1.00  1.00           C
ATOM    563  CG  ASN D   7      -1.240   5.546   2.199  1.00  1.00           C
ATOM    564  OD1 ASN D   7      -1.461   5.624   3.405  1.00  1.00           O
ATOM    565  ND2 ASN D   7      -0.928   4.370   1.591  1.00  1.00           N
ATOM    566  C   ASN D   7      -2.364   8.921   0.986  1.00  1.00           C
ATOM    567  O   ASN D   7      -3.255   9.173   0.177  1.00  1.00           O
ATOM    568  N   ASN D   8      -1.316   9.722   1.208  1.00  1.00           N
ATOM    569  CA  ASN D   8      -1.173  10.868   0.395  1.00  1.00           C
ATOM    570  CB  ASN D   8      -1.929  12.100   0.918  1.00  1.00           C
ATOM    571  CG  ASN D   8      -3.427  11.851   0.806  1.00  1.00           C
ATOM    572  OD1 ASN D   8      -3.945  11.579  -0.276  1.00  1.00           O
ATOM    573  ND2 ASN D   8      -4.144  11.948   1.957  1.00  1.00           N
ATOM    574  C   ASN D   8       0.249  11.243   0.380  1.00  1.00           C
ATOM    575  O   ASN D   8       1.003  10.971   1.312  1.00  1.00           O
ATOM    576  N   PHE D   9       0.649  11.891  -0.718  1.00  1.00           N
ATOM    577  CA  PHE D   9       1.994  12.315  -0.768  1.00  1.00           C
ATOM    578  CB  PHE D   9       2.998  11.272  -1.303  1.00  1.00           C
ATOM    579  CG  PHE D   9       3.327  10.317  -0.201  1.00  1.00           C
ATOM    580  CD1 PHE D   9       4.381  10.589   0.639  1.00  1.00           C
ATOM    581  CD2 PHE D   9       2.604   9.163   0.006  1.00  1.00           C
ATOM    582  CE1 PHE D   9       4.707   9.729   1.661  1.00  1.00           C
ATOM    583  CE2 PHE D   9       2.922   8.297   1.024  1.00  1.00           C
ATOM    584  CZ  PHE D   9       3.980   8.578   1.854  1.00  1.00           C
ATOM    585  C   PHE D   9       2.090  13.517  -1.631  1.00  1.00           C
ATOM    586  O   PHE D   9       1.255  13.759  -2.501  1.00  1.00           O
ATOM    587  N   GLY D  10       3.132  14.321  -1.369  1.00  1.00           N
ATOM    588  CA  GLY D  10       3.387  15.499  -2.132  1.00  1.00           C
ATOM    589  C   GLY D  10       4.565  15.192  -3.008  1.00  1.00           C
ATOM    590  O   GLY D  10       4.630  14.132  -3.630  1.00  1.00           O
ATOM    591  N   ALA D  11       5.531  16.131  -3.076  1.00  1.00           N
ATOM    592  CA  ALA D  11       6.706  15.958  -3.884  1.00  1.00           C
ATOM    593  CB  ALA D  11       7.583  17.218  -3.983  1.00  1.00           C
ATOM    594  C   ALA D  11       7.530  14.882  -3.278  1.00  1.00           C
ATOM    595  O   ALA D  11       7.415  14.598  -2.088  1.00  1.00           O
ATOM    596  N   ILE D  12       8.355  14.199  -4.095  1.00  1.00           N
ATOM    597  CA  ILE D  12       9.116  13.179  -3.454  1.00  1.00           C
ATOM    598  CB  ILE D  12       8.414  11.846  -3.510  1.00  1.00           C
ATOM    599  CG1 ILE D  12       8.713  10.968  -2.276  1.00  1.00           C
ATOM    600  CG2 ILE D  12       8.778  11.192  -4.853  1.00  1.00           C
ATOM    601  CD1 ILE D  12      10.175  10.628  -2.020  1.00  1.00           C
ATOM    602  C   ILE D  12      10.439  13.051  -4.149  1.00  1.00           C
ATOM    603  O   ILE D  12      10.544  13.262  -5.356  1.00  1.00           O
ATOM    604  N   LEU D  13      11.491  12.718  -3.378  1.00  1.00           N
ATOM    605  CA  LEU D  13      12.795  12.441  -3.908  1.00  1.00           C
ATOM    606  CB  LEU D  13      13.940  13.084  -3.101  1.00  1.00           C
ATOM    607  CG  LEU D  13      15.298  13.185  -3.839  1.00  1.00           C
ATOM    608  CD1 LEU D  13      16.423  13.558  -2.862  1.00  1.00           C
ATOM    609  CD2 LEU D  13      15.619  11.962  -4.713  1.00  1.00           C
ATOM    610  C   LEU D  13      12.857  10.952  -3.702  1.00  1.00           C
ATOM    611  O   LEU D  13      11.927  10.249  -4.083  1.00  1.00           O
ATOM    612  N   SER D  14      13.928  10.405  -3.095  1.00  1.00           N
ATOM    613  CA  SER D  14      13.930   8.983  -2.884  1.00  1.00           C
ATOM    614  CB  SER D  14      15.263   8.437  -2.349  1.00  1.00           C
ATOM    615  OG  SER D  14      16.291   8.631  -3.311  1.00  1.00           O
ATOM    616  C   SER D  14      12.876   8.696  -1.859  1.00  1.00           C
ATOM    617  O   SER D  14      12.582   9.542  -1.016  1.00  1.00           O
ATOM    618  N   SER D  15      12.257   7.496  -1.913  1.00  1.00           N
ATOM    619  CA  SER D  15      11.227   7.213  -0.954  1.00  1.00           C
ATOM    620  CB  SER D  15       9.832   7.686  -1.397  1.00  1.00           C
ATOM    621  OG  SER D  15       9.419   6.974  -2.555  1.00  1.00           O
ATOM    622  C   SER D  15      11.136   5.731  -0.727  1.00  1.00           C
ATOM    623  O   SER D  15      11.704   4.948  -1.487  1.00  1.00           O
ATOM    624  N   THR D  16      10.432   5.301   0.353  1.00  1.00           N
ATOM    625  CA  THR D  16      10.329   3.885   0.584  1.00  1.00           C
ATOM    626  CB  THR D  16      11.422   3.317   1.448  1.00  1.00           C
ATOM    627  OG1 THR D  16      11.337   1.900   1.466  1.00  1.00           O
ATOM    628  CG2 THR D  16      11.318   3.874   2.867  1.00  1.00           C
ATOM    629  C   THR D  16       8.974   3.466   1.125  1.00  1.00           C
ATOM    630  O   THR D  16       8.412   2.458   0.695  1.00  1.00           O
ATOM    631  N   ASN D  17       8.431   4.186   2.124  1.00  1.00           N
ATOM    632  CA  ASN D  17       7.080   4.011   2.614  1.00  1.00           C
ATOM    633  CB  ASN D  17       6.043   4.792   1.788  1.00  1.00           C
ATOM    634  CG  ASN D  17       6.322   6.278   1.963  1.00  1.00           C
ATOM    635  OD1 ASN D  17       6.470   6.768   3.081  1.00  1.00           O
ATOM    636  ND2 ASN D  17       6.405   7.016   0.823  1.00  1.00           N
ATOM    637  C   ASN D  17       6.570   2.609   2.758  1.00  1.00           C
ATOM    638  O   ASN D  17       5.962   2.074   1.832  1.00  1.00           O
ATOM    639  N   VAL D  18       6.810   1.960   3.918  1.00  1.00           N
ATOM    640  CA  VAL D  18       6.186   0.678   4.115  1.00  1.00           C
ATOM    641  CB  VAL D  18       7.164  -0.416   4.427  1.00  1.00           C
ATOM    642  CG1 VAL D  18       6.378  -1.712   4.692  1.00  1.00           C
ATOM    643  CG2 VAL D  18       8.176  -0.520   3.275  1.00  1.00           C
ATOM    644  C   VAL D  18       5.259   0.766   5.278  1.00  1.00           C
ATOM    645  O   VAL D  18       5.695   0.850   6.425  1.00  1.00           O
ATOM    646  N   GLY D  19       3.940   0.767   5.010  1.00  1.00           N
ATOM    647  CA  GLY D  19       3.031   0.671   6.110  1.00  1.00           C
ATOM    648  C   GLY D  19       3.076  -0.781   6.421  1.00  1.00           C
ATOM    649  O   GLY D  19       3.147  -1.601   5.507  1.00  1.00           O
ATOM    650  N   SER D  20       3.040  -1.171   7.704  1.00  1.00           N
ATOM    651  CA  SER D  20       3.150  -2.586   7.844  1.00  1.00           C
ATOM    652  CB  SER D  20       4.599  -3.076   8.018  1.00  1.00           C
ATOM    653  OG  SER D  20       5.138  -2.592   9.240  1.00  1.00           O
ATOM    654  C   SER D  20       2.388  -3.060   9.023  1.00  1.00           C
ATOM    655  O   SER D  20       2.293  -2.379  10.042  1.00  1.00           O
ATOM    656  N   ASN D  21       1.794  -4.261   8.887  1.00  1.00           N
ATOM    657  CA  ASN D  21       1.180  -4.835  10.034  1.00  1.00           C
ATOM    658  CB  ASN D  21      -0.351  -4.721  10.140  1.00  1.00           C
ATOM    659  CG  ASN D  21      -1.058  -5.479   9.041  1.00  1.00           C
ATOM    660  OD1 ASN D  21      -0.442  -6.010   8.118  1.00  1.00           O
ATOM    661  ND2 ASN D  21      -2.411  -5.529   9.162  1.00  1.00           N
ATOM    662  C   ASN D  21       1.566  -6.266  10.097  1.00  1.00           C
ATOM    663  O   ASN D  21       1.794  -6.910   9.073  1.00  1.00           O
ATOM    664  N   THR D  22       1.674  -6.797  11.326  1.00  1.00           N
ATOM    665  CA  THR D  22       2.098  -8.153  11.456  1.00  1.00           C
ATOM    666  CB  THR D  22       3.500  -8.296  11.976  1.00  1.00           C
ATOM    667  OG1 THR D  22       3.919  -9.651  11.901  1.00  1.00           O
ATOM    668  CG2 THR D  22       3.538  -7.807  13.434  1.00  1.00           C
ATOM    669  C   THR D  22       1.203  -8.852  12.421  1.00  1.00           C
ATOM    670  O   THR D  22       0.351  -8.242  13.063  1.00  1.00           O
ATOM    671  N   TYR D  23       1.376 -10.185  12.521  1.00  1.00           N
ATOM    672  CA  TYR D  23       0.591 -10.962  13.430  1.00  1.00           C
ATOM    673  CB  TYR D  23       1.053 -12.425  13.539  1.00  1.00           C
ATOM    674  CG  TYR D  23       0.202 -13.074  14.576  1.00  1.00           C
ATOM    675  CD1 TYR D  23      -1.055 -13.539  14.266  1.00  1.00           C
ATOM    676  CD2 TYR D  23       0.666 -13.215  15.864  1.00  1.00           C
ATOM    677  CE1 TYR D  23      -1.838 -14.136  15.225  1.00  1.00           C
ATOM    678  CE2 TYR D  23      -0.112 -13.811  16.828  1.00  1.00           C
ATOM    679  CZ  TYR D  23      -1.366 -14.273  16.508  1.00  1.00           C
ATOM    680  OH  TYR D  23      -2.168 -14.885  17.496  1.00  1.00           O
ATOM    681  C   TYR D  23       0.743 -10.329  14.804  1.00  1.00           C
ATOM    682  O   TYR D  23      -0.293  -9.883  15.369  1.00  1.00           O
ATOM    683  OXT TYR D  23       1.895 -10.281  15.308  1.00  1.00           O
TER     684      TYR D  23 
ATOM    685  N   PHE E   1      -3.891  -7.704  14.596  1.00  1.00           N
ATOM    686  CA  PHE E   1      -4.939  -6.670  14.753  1.00  1.00           C
ATOM    687  CB  PHE E   1      -4.573  -5.721  15.907  1.00  1.00           C
ATOM    688  CG  PHE E   1      -5.754  -4.844  16.150  1.00  1.00           C
ATOM    689  CD1 PHE E   1      -6.814  -5.301  16.898  1.00  1.00           C
ATOM    690  CD2 PHE E   1      -5.798  -3.566  15.641  1.00  1.00           C
ATOM    691  CE1 PHE E   1      -7.909  -4.502  17.127  1.00  1.00           C
ATOM    692  CE2 PHE E   1      -6.890  -2.762  15.867  1.00  1.00           C
ATOM    693  CZ  PHE E   1      -7.946  -3.228  16.613  1.00  1.00           C
ATOM    694  C   PHE E   1      -5.032  -5.897  13.492  1.00  1.00           C
ATOM    695  O   PHE E   1      -5.775  -6.272  12.587  1.00  1.00           O
ATOM    696  N   LEU E   2      -4.270  -4.794  13.380  1.00  1.00           N
ATOM    697  CA  LEU E   2      -4.520  -4.073  12.180  1.00  1.00           C
ATOM    698  CB  LEU E   2      -5.976  -3.565  12.181  1.00  1.00           C
ATOM    699  CG  LEU E   2      -6.319  -2.517  11.110  1.00  1.00           C
ATOM    700  CD1 LEU E   2      -6.129  -3.088   9.707  1.00  1.00           C
ATOM    701  CD2 LEU E   2      -7.724  -1.931  11.326  1.00  1.00           C
ATOM    702  C   LEU E   2      -3.655  -2.868  12.049  1.00  1.00           C
ATOM    703  O   LEU E   2      -3.091  -2.364  13.021  1.00  1.00           O
ATOM    704  N   VAL E   3      -3.523  -2.403  10.789  1.00  1.00           N
ATOM    705  CA  VAL E   3      -2.920  -1.137  10.529  1.00  1.00           C
ATOM    706  CB  VAL E   3      -1.859  -1.118   9.467  1.00  1.00           C
ATOM    707  CG1 VAL E   3      -1.585   0.350   9.093  1.00  1.00           C
ATOM    708  CG2 VAL E   3      -0.605  -1.804  10.022  1.00  1.00           C
ATOM    709  C   VAL E   3      -4.008  -0.239  10.045  1.00  1.00           C
ATOM    710  O   VAL E   3      -4.601  -0.473   8.994  1.00  1.00           O
ATOM    711  N   HIS E   4      -4.311   0.811  10.828  1.00  1.00           N
ATOM    712  CA  HIS E   4      -5.276   1.786  10.418  1.00  1.00           C
ATOM    713  ND1 HIS E   4      -5.550   1.555  13.774  1.00  1.00           N
ATOM    714  CG  HIS E   4      -5.925   2.435  12.783  1.00  1.00           C
ATOM    715  CB  HIS E   4      -6.413   2.012  11.430  1.00  1.00           C
ATOM    716  NE2 HIS E   4      -5.282   3.602  14.604  1.00  1.00           N
ATOM    717  CD2 HIS E   4      -5.755   3.680  13.306  1.00  1.00           C
ATOM    718  CE1 HIS E   4      -5.174   2.306  14.840  1.00  1.00           C
ATOM    719  C   HIS E   4      -4.488   3.040  10.320  1.00  1.00           C
ATOM    720  O   HIS E   4      -3.633   3.301  11.165  1.00  1.00           O
ATOM    721  N   SER E   5      -4.720   3.857   9.279  1.00  1.00           N
ATOM    722  CA  SER E   5      -3.840   4.977   9.207  1.00  1.00           C
ATOM    723  CB  SER E   5      -2.529   4.669   8.464  1.00  1.00           C
ATOM    724  OG  SER E   5      -1.794   3.674   9.162  1.00  1.00           O
ATOM    725  C   SER E   5      -4.480   6.114   8.492  1.00  1.00           C
ATOM    726  O   SER E   5      -5.669   6.098   8.176  1.00  1.00           O
ATOM    727  N   GLY E   6      -3.659   7.154   8.247  1.00  1.00           N
ATOM    728  CA  GLY E   6      -4.079   8.350   7.584  1.00  1.00           C
ATOM    729  C   GLY E   6      -3.028   8.673   6.557  1.00  1.00           C
ATOM    730  O   GLY E   6      -3.338   9.099   5.446  1.00  1.00           O
ATOM    731  N   ASN E   7      -1.746   8.484   6.932  1.00  1.00           N
ATOM    732  CA  ASN E   7      -0.597   8.638   6.078  1.00  1.00           C
ATOM    733  CB  ASN E   7      -0.354   7.428   5.158  1.00  1.00           C
ATOM    734  CG  ASN E   7       0.120   6.281   6.042  1.00  1.00           C
ATOM    735  OD1 ASN E   7       0.906   6.481   6.967  1.00  1.00           O
ATOM    736  ND2 ASN E   7      -0.371   5.044   5.762  1.00  1.00           N
ATOM    737  C   ASN E   7      -0.589   9.888   5.247  1.00  1.00           C
ATOM    738  O   ASN E   7      -0.832   9.837   4.042  1.00  1.00           O
ATOM    739  N   ASN E   8      -0.320  11.053   5.877  1.00  1.00           N
ATOM    740  CA  ASN E   8      -0.173  12.278   5.133  1.00  1.00           C
ATOM    741  CB  ASN E   8      -1.012  13.446   5.682  1.00  1.00           C
ATOM    742  CG  ASN E   8      -0.523  13.765   7.087  1.00  1.00           C
ATOM    743  OD1 ASN E   8      -0.398  12.879   7.930  1.00  1.00           O
ATOM    744  ND2 ASN E   8      -0.229  15.068   7.346  1.00  1.00           N
ATOM    745  C   ASN E   8       1.274  12.676   5.228  1.00  1.00           C
ATOM    746  O   ASN E   8       1.877  12.554   6.293  1.00  1.00           O
ATOM    747  N   PHE E   9       1.890  13.147   4.116  1.00  1.00           N
ATOM    748  CA  PHE E   9       3.281  13.518   4.201  1.00  1.00           C
ATOM    749  CB  PHE E   9       4.241  12.492   3.578  1.00  1.00           C
ATOM    750  CG  PHE E   9       5.530  12.616   4.321  1.00  1.00           C
ATOM    751  CD1 PHE E   9       5.711  11.905   5.485  1.00  1.00           C
ATOM    752  CD2 PHE E   9       6.548  13.429   3.886  1.00  1.00           C
ATOM    753  CE1 PHE E   9       6.884  11.995   6.197  1.00  1.00           C
ATOM    754  CE2 PHE E   9       7.725  13.526   4.590  1.00  1.00           C
ATOM    755  CZ  PHE E   9       7.896  12.808   5.749  1.00  1.00           C
ATOM    756  C   PHE E   9       3.439  14.829   3.486  1.00  1.00           C
ATOM    757  O   PHE E   9       2.516  15.296   2.819  1.00  1.00           O
ATOM    758  N   GLY E  10       4.619  15.472   3.630  1.00  1.00           N
ATOM    759  CA  GLY E  10       4.835  16.787   3.090  1.00  1.00           C
ATOM    760  C   GLY E  10       5.675  16.778   1.847  1.00  1.00           C
ATOM    761  O   GLY E  10       5.564  15.897   0.997  1.00  1.00           O
ATOM    762  N   ALA E  11       6.550  17.807   1.745  1.00  1.00           N
ATOM    763  CA  ALA E  11       7.382  18.085   0.604  1.00  1.00           C
ATOM    764  CB  ALA E  11       8.283  19.314   0.811  1.00  1.00           C
ATOM    765  C   ALA E  11       8.275  16.913   0.348  1.00  1.00           C
ATOM    766  O   ALA E  11       8.460  16.510  -0.799  1.00  1.00           O
ATOM    767  N   ILE E  12       8.862  16.337   1.410  1.00  1.00           N
ATOM    768  CA  ILE E  12       9.647  15.145   1.265  1.00  1.00           C
ATOM    769  CB  ILE E  12       8.948  14.059   0.499  1.00  1.00           C
ATOM    770  CG1 ILE E  12       7.619  13.677   1.160  1.00  1.00           C
ATOM    771  CG2 ILE E  12       9.927  12.881   0.362  1.00  1.00           C
ATOM    772  CD1 ILE E  12       6.732  12.795   0.283  1.00  1.00           C
ATOM    773  C   ILE E  12      10.924  15.387   0.524  1.00  1.00           C
ATOM    774  O   ILE E  12      10.942  15.966  -0.561  1.00  1.00           O
ATOM    775  N   LEU E  13      12.036  14.946   1.146  1.00  1.00           N
ATOM    776  CA  LEU E  13      13.348  14.906   0.565  1.00  1.00           C
ATOM    777  CB  LEU E  13      14.140  16.216   0.748  1.00  1.00           C
ATOM    778  CG  LEU E  13      15.554  16.225   0.124  1.00  1.00           C
ATOM    779  CD1 LEU E  13      16.529  15.292   0.862  1.00  1.00           C
ATOM    780  CD2 LEU E  13      15.491  15.948  -1.386  1.00  1.00           C
ATOM    781  C   LEU E  13      14.027  13.828   1.363  1.00  1.00           C
ATOM    782  O   LEU E  13      14.190  13.988   2.572  1.00  1.00           O
ATOM    783  N   SER E  14      14.439  12.716   0.710  1.00  1.00           N
ATOM    784  CA  SER E  14      15.029  11.548   1.331  1.00  1.00           C
ATOM    785  CB  SER E  14      16.334  11.792   2.119  1.00  1.00           C
ATOM    786  OG  SER E  14      16.077  12.432   3.361  1.00  1.00           O
ATOM    787  C   SER E  14      14.003  10.952   2.248  1.00  1.00           C
ATOM    788  O   SER E  14      13.214  11.673   2.854  1.00  1.00           O
ATOM    789  N   SER E  15      13.963   9.608   2.387  1.00  1.00           N
ATOM    790  CA  SER E  15      12.908   9.114   3.226  1.00  1.00           C
ATOM    791  CB  SER E  15      11.534   9.070   2.527  1.00  1.00           C
ATOM    792  OG  SER E  15      11.092  10.376   2.187  1.00  1.00           O
ATOM    793  C   SER E  15      13.155   7.712   3.680  1.00  1.00           C
ATOM    794  O   SER E  15      14.134   7.065   3.311  1.00  1.00           O
ATOM    795  N   THR E  16      12.224   7.241   4.538  1.00  1.00           N
ATOM    796  CA  THR E  16      12.189   5.929   5.117  1.00  1.00           C
ATOM    797  CB  THR E  16      13.170   5.769   6.256  1.00  1.00           C
ATOM    798  OG1 THR E  16      13.020   4.492   6.857  1.00  1.00           O
ATOM    799  CG2 THR E  16      13.044   6.913   7.281  1.00  1.00           C
ATOM    800  C   THR E  16      10.768   5.668   5.558  1.00  1.00           C
ATOM    801  O   THR E  16       9.926   5.234   4.776  1.00  1.00           O
ATOM    802  N   ASN E  17      10.441   5.971   6.825  1.00  1.00           N
ATOM    803  CA  ASN E  17       9.110   5.811   7.334  1.00  1.00           C
ATOM    804  CB  ASN E  17       8.075   6.695   6.613  1.00  1.00           C
ATOM    805  CG  ASN E  17       8.351   8.144   6.984  1.00  1.00           C
ATOM    806  OD1 ASN E  17       8.559   8.992   6.118  1.00  1.00           O
ATOM    807  ND2 ASN E  17       8.347   8.441   8.311  1.00  1.00           N
ATOM    808  C   ASN E  17       8.585   4.424   7.344  1.00  1.00           C
ATOM    809  O   ASN E  17       7.654   4.093   6.611  1.00  1.00           O
ATOM    810  N   VAL E  18       9.185   3.563   8.184  1.00  1.00           N
ATOM    811  CA  VAL E  18       8.585   2.278   8.344  1.00  1.00           C
ATOM    812  CB  VAL E  18       9.560   1.212   8.748  1.00  1.00           C
ATOM    813  CG1 VAL E  18       8.783  -0.091   9.004  1.00  1.00           C
ATOM    814  CG2 VAL E  18      10.637   1.094   7.656  1.00  1.00           C
ATOM    815  C   VAL E  18       7.592   2.415   9.453  1.00  1.00           C
ATOM    816  O   VAL E  18       7.944   2.315  10.628  1.00  1.00           O
ATOM    817  N   GLY E  19       6.311   2.663   9.107  1.00  1.00           N
ATOM    818  CA  GLY E  19       5.308   2.718  10.129  1.00  1.00           C
ATOM    819  C   GLY E  19       5.140   1.293  10.507  1.00  1.00           C
ATOM    820  O   GLY E  19       5.285   0.411   9.662  1.00  1.00           O
ATOM    821  N   SER E  20       4.831   0.999  11.780  1.00  1.00           N
ATOM    822  CA  SER E  20       4.758  -0.402  12.031  1.00  1.00           C
ATOM    823  CB  SER E  20       6.119  -1.029  12.379  1.00  1.00           C
ATOM    824  OG  SER E  20       6.603  -0.495  13.602  1.00  1.00           O
ATOM    825  C   SER E  20       3.858  -0.681  13.170  1.00  1.00           C
ATOM    826  O   SER E  20       3.527   0.191  13.971  1.00  1.00           O
ATOM    827  N   ASN E  21       3.419  -1.949  13.230  1.00  1.00           N
ATOM    828  CA  ASN E  21       2.597  -2.390  14.301  1.00  1.00           C
ATOM    829  CB  ASN E  21       1.092  -2.236  14.018  1.00  1.00           C
ATOM    830  CG  ASN E  21       0.329  -2.355  15.331  1.00  1.00           C
ATOM    831  OD1 ASN E  21       0.918  -2.514  16.399  1.00  1.00           O
ATOM    832  ND2 ASN E  21      -1.026  -2.274  15.251  1.00  1.00           N
ATOM    833  C   ASN E  21       2.873  -3.845  14.462  1.00  1.00           C
ATOM    834  O   ASN E  21       3.362  -4.498  13.542  1.00  1.00           O
ATOM    835  N   THR E  22       2.586  -4.392  15.655  1.00  1.00           N
ATOM    836  CA  THR E  22       2.821  -5.788  15.847  1.00  1.00           C
ATOM    837  CB  THR E  22       4.091  -6.087  16.586  1.00  1.00           C
ATOM    838  OG1 THR E  22       4.033  -5.548  17.899  1.00  1.00           O
ATOM    839  CG2 THR E  22       5.269  -5.472  15.811  1.00  1.00           C
ATOM    840  C   THR E  22       1.706  -6.326  16.676  1.00  1.00           C
ATOM    841  O   THR E  22       0.819  -5.591  17.107  1.00  1.00           O
ATOM    842  N   TYR E  23       1.723  -7.653  16.898  1.00  1.00           N
ATOM    843  CA  TYR E  23       0.724  -8.278  17.706  1.00  1.00           C
ATOM    844  CB  TYR E  23       0.923  -9.799  17.832  1.00  1.00           C
ATOM    845  CG  TYR E  23      -0.093 -10.336  18.782  1.00  1.00           C
ATOM    846  CD1 TYR E  23      -1.385 -10.574  18.375  1.00  1.00           C
ATOM    847  CD2 TYR E  23       0.256 -10.614  20.084  1.00  1.00           C
ATOM    848  CE1 TYR E  23      -2.317 -11.072  19.257  1.00  1.00           C
ATOM    849  CE2 TYR E  23      -0.670 -11.112  20.970  1.00  1.00           C
ATOM    850  CZ  TYR E  23      -1.959 -11.344  20.556  1.00  1.00           C
ATOM    851  OH  TYR E  23      -2.913 -11.855  21.462  1.00  1.00           O
ATOM    852  C   TYR E  23       0.830  -7.677  19.100  1.00  1.00           C
ATOM    853  O   TYR E  23       1.910  -7.835  19.731  1.00  1.00           O
ATOM    854  OXT TYR E  23      -0.167  -7.055  19.554  1.00  1.00           O
TER     855      TYR E  23 
END
