# Supplementary material for: Integrative modeling of diverse protein-peptide systems using CABS-dock
Source: PLoS Comput Biol. 2023 Jul 5;19(7):e1011275. doi: 10.1371/journal.pcbi.1011275 (PMC10351741; doi:10.1371/journal.pcbi.1011275)
Supplement: S1 File — Files in pdb format containing atomic coordinates of the structures obtained in this study: the highest-scored amyloid models and 10 examples of the docked peptide for each enzyme-substrate complex. (ZIP) [file pcbi.1011275.s006.zip › protofilament_6zrq _models/6zrq_best_top10e.pdb]

EXPDTA    THEORETICAL MODEL, MODELLER 10.4 2023/04/05 17:19:59
ATOM      1  N   PHE A   1       2.727  -0.429  20.386  1.00  1.00           N
ATOM      2  CA  PHE A   1       4.034  -0.652  19.731  1.00  1.00           C
ATOM      3  CB  PHE A   1       4.052  -2.033  19.058  1.00  1.00           C
ATOM      4  CG  PHE A   1       4.049  -3.010  20.185  1.00  1.00           C
ATOM      5  CD1 PHE A   1       2.876  -3.338  20.825  1.00  1.00           C
ATOM      6  CD2 PHE A   1       5.220  -3.593  20.607  1.00  1.00           C
ATOM      7  CE1 PHE A   1       2.871  -4.233  21.871  1.00  1.00           C
ATOM      8  CE2 PHE A   1       5.222  -4.489  21.651  1.00  1.00           C
ATOM      9  CZ  PHE A   1       4.047  -4.812  22.286  1.00  1.00           C
ATOM     10  C   PHE A   1       4.322   0.424  18.741  1.00  1.00           C
ATOM     11  O   PHE A   1       3.808   1.536  18.860  1.00  1.00           O
ATOM     12  N   LEU A   2       5.164   0.129  17.735  1.00  1.00           N
ATOM     13  CA  LEU A   2       5.523   1.179  16.836  1.00  1.00           C
ATOM     14  CB  LEU A   2       7.044   1.362  16.686  1.00  1.00           C
ATOM     15  CG  LEU A   2       7.444   2.523  15.755  1.00  1.00           C
ATOM     16  CD1 LEU A   2       6.942   3.866  16.307  1.00  1.00           C
ATOM     17  CD2 LEU A   2       8.958   2.526  15.489  1.00  1.00           C
ATOM     18  C   LEU A   2       4.964   0.901  15.495  1.00  1.00           C
ATOM     19  O   LEU A   2       4.722  -0.245  15.115  1.00  1.00           O
ATOM     20  N   VAL A   3       4.707   1.989  14.757  1.00  1.00           N
ATOM     21  CA  VAL A   3       4.200   1.855  13.437  1.00  1.00           C
ATOM     22  CB  VAL A   3       2.746   2.211  13.324  1.00  1.00           C
ATOM     23  CG1 VAL A   3       2.346   2.221  11.840  1.00  1.00           C
ATOM     24  CG2 VAL A   3       1.938   1.223  14.181  1.00  1.00           C
ATOM     25  C   VAL A   3       4.943   2.833  12.598  1.00  1.00           C
ATOM     26  O   VAL A   3       5.406   3.866  13.079  1.00  1.00           O
ATOM     27  N   HIS A   4       5.106   2.499  11.310  1.00  1.00           N
ATOM     28  CA  HIS A   4       5.716   3.417  10.406  1.00  1.00           C
ATOM     29  ND1 HIS A   4       8.688   3.770  11.694  1.00  1.00           N
ATOM     30  CG  HIS A   4       8.124   2.752  10.957  1.00  1.00           C
ATOM     31  CB  HIS A   4       7.089   2.957   9.886  1.00  1.00           C
ATOM     32  NE2 HIS A   4       9.639   1.883  12.385  1.00  1.00           N
ATOM     33  CD2 HIS A   4       8.717   1.607  11.395  1.00  1.00           C
ATOM     34  CE1 HIS A   4       9.587   3.195  12.533  1.00  1.00           C
ATOM     35  C   HIS A   4       4.803   3.452   9.228  1.00  1.00           C
ATOM     36  O   HIS A   4       4.228   2.430   8.853  1.00  1.00           O
ATOM     37  N   SER A   5       4.618   4.631   8.612  1.00  1.00           N
ATOM     38  CA  SER A   5       3.735   4.646   7.488  1.00  1.00           C
ATOM     39  CB  SER A   5       2.325   5.155   7.824  1.00  1.00           C
ATOM     40  OG  SER A   5       1.677   4.249   8.705  1.00  1.00           O
ATOM     41  C   SER A   5       4.303   5.546   6.461  1.00  1.00           C
ATOM     42  O   SER A   5       5.065   6.461   6.764  1.00  1.00           O
ATOM     43  N   GLY A   6       3.947   5.280   5.195  1.00  1.00           N
ATOM     44  CA  GLY A   6       4.426   6.130   4.160  1.00  1.00           C
ATOM     45  C   GLY A   6       3.438   6.080   3.048  1.00  1.00           C
ATOM     46  O   GLY A   6       3.121   5.014   2.523  1.00  1.00           O
ATOM     47  N   ASN A   7       2.924   7.258   2.663  1.00  1.00           N
ATOM     48  CA  ASN A   7       2.052   7.328   1.537  1.00  1.00           C
ATOM     49  CB  ASN A   7       0.733   8.077   1.808  1.00  1.00           C
ATOM     50  CG  ASN A   7       1.054   9.514   2.194  1.00  1.00           C
ATOM     51  OD1 ASN A   7       1.790   9.761   3.148  1.00  1.00           O
ATOM     52  ND2 ASN A   7       0.485  10.488   1.434  1.00  1.00           N
ATOM     53  C   ASN A   7       2.839   8.116   0.533  1.00  1.00           C
ATOM     54  O   ASN A   7       3.439   9.130   0.888  1.00  1.00           O
ATOM     55  N   ASN A   8       2.901   7.671  -0.742  1.00  1.00           N
ATOM     56  CA  ASN A   8       3.725   8.420  -1.654  1.00  1.00           C
ATOM     57  CB  ASN A   8       5.112   7.794  -1.860  1.00  1.00           C
ATOM     58  CG  ASN A   8       5.826   7.832  -0.520  1.00  1.00           C
ATOM     59  OD1 ASN A   8       6.485   8.813  -0.176  1.00  1.00           O
ATOM     60  ND2 ASN A   8       5.678   6.733   0.267  1.00  1.00           N
ATOM     61  C   ASN A   8       3.080   8.495  -2.982  1.00  1.00           C
ATOM     62  O   ASN A   8       2.326   7.612  -3.383  1.00  1.00           O
ATOM     63  N   PHE A   9       3.362   9.600  -3.690  1.00  1.00           N
ATOM     64  CA  PHE A   9       2.820   9.734  -4.997  1.00  1.00           C
ATOM     65  CB  PHE A   9       1.390  10.302  -4.951  1.00  1.00           C
ATOM     66  CG  PHE A   9       0.801  10.354  -6.317  1.00  1.00           C
ATOM     67  CD1 PHE A   9       0.500   9.197  -6.999  1.00  1.00           C
ATOM     68  CD2 PHE A   9       0.510  11.567  -6.894  1.00  1.00           C
ATOM     69  CE1 PHE A   9      -0.057   9.249  -8.256  1.00  1.00           C
ATOM     70  CE2 PHE A   9      -0.047  11.625  -8.145  1.00  1.00           C
ATOM     71  CZ  PHE A   9      -0.330  10.468  -8.831  1.00  1.00           C
ATOM     72  C   PHE A   9       3.718  10.661  -5.742  1.00  1.00           C
ATOM     73  O   PHE A   9       4.239  11.627  -5.187  1.00  1.00           O
ATOM     74  N   GLY A  10       3.945  10.366  -7.032  1.00  1.00           N
ATOM     75  CA  GLY A  10       4.754  11.233  -7.827  1.00  1.00           C
ATOM     76  C   GLY A  10       4.006  11.382  -9.096  1.00  1.00           C
ATOM     77  O   GLY A  10       3.660  10.384  -9.726  1.00  1.00           O
ATOM     78  N   ALA A  11       3.721  12.624  -9.527  1.00  1.00           N
ATOM     79  CA  ALA A  11       2.956  12.624 -10.729  1.00  1.00           C
ATOM     80  CB  ALA A  11       1.583  11.968 -10.565  1.00  1.00           C
ATOM     81  C   ALA A  11       2.647  13.993 -11.195  1.00  1.00           C
ATOM     82  O   ALA A  11       2.847  14.987 -10.499  1.00  1.00           O
ATOM     83  N   ILE A  12       2.132  14.035 -12.438  1.00  1.00           N
ATOM     84  CA  ILE A  12       1.637  15.241 -12.998  1.00  1.00           C
ATOM     85  CB  ILE A  12       2.143  15.532 -14.383  1.00  1.00           C
ATOM     86  CG1 ILE A  12       1.732  16.957 -14.782  1.00  1.00           C
ATOM     87  CG2 ILE A  12       1.703  14.423 -15.354  1.00  1.00           C
ATOM     88  CD1 ILE A  12       2.464  17.477 -16.019  1.00  1.00           C
ATOM     89  C   ILE A  12       0.156  15.064 -12.994  1.00  1.00           C
ATOM     90  O   ILE A  12      -0.376  14.140 -13.606  1.00  1.00           O
ATOM     91  N   LEU A  13      -0.580  15.922 -12.262  1.00  1.00           N
ATOM     92  CA  LEU A  13      -1.951  15.538 -12.201  1.00  1.00           C
ATOM     93  CB  LEU A  13      -2.241  14.470 -11.128  1.00  1.00           C
ATOM     94  CG  LEU A  13      -1.983  14.923  -9.672  1.00  1.00           C
ATOM     95  CD1 LEU A  13      -2.300  13.793  -8.680  1.00  1.00           C
ATOM     96  CD2 LEU A  13      -0.563  15.484  -9.480  1.00  1.00           C
ATOM     97  C   LEU A  13      -2.890  16.654 -11.933  1.00  1.00           C
ATOM     98  O   LEU A  13      -2.531  17.721 -11.439  1.00  1.00           O
ATOM     99  N   SER A  14      -4.154  16.381 -12.311  1.00  1.00           N
ATOM    100  CA  SER A  14      -5.268  17.249 -12.116  1.00  1.00           C
ATOM    101  CB  SER A  14      -6.542  16.717 -12.787  1.00  1.00           C
ATOM    102  OG  SER A  14      -6.338  16.601 -14.187  1.00  1.00           O
ATOM    103  C   SER A  14      -5.576  17.353 -10.655  1.00  1.00           C
ATOM    104  O   SER A  14      -5.522  18.440 -10.086  1.00  1.00           O
ATOM    105  N   SER A  15      -5.884  16.207 -10.002  1.00  1.00           N
ATOM    106  CA  SER A  15      -6.286  16.261  -8.623  1.00  1.00           C
ATOM    107  CB  SER A  15      -7.794  16.028  -8.408  1.00  1.00           C
ATOM    108  OG  SER A  15      -8.156  14.719  -8.825  1.00  1.00           O
ATOM    109  C   SER A  15      -5.560  15.225  -7.837  1.00  1.00           C
ATOM    110  O   SER A  15      -5.181  14.178  -8.358  1.00  1.00           O
ATOM    111  N   THR A  16      -5.326  15.524  -6.543  1.00  1.00           N
ATOM    112  CA  THR A  16      -4.681  14.578  -5.687  1.00  1.00           C
ATOM    113  CB  THR A  16      -3.282  14.948  -5.300  1.00  1.00           C
ATOM    114  OG1 THR A  16      -2.680  13.878  -4.588  1.00  1.00           O
ATOM    115  CG2 THR A  16      -3.327  16.206  -4.416  1.00  1.00           C
ATOM    116  C   THR A  16      -5.450  14.488  -4.424  1.00  1.00           C
ATOM    117  O   THR A  16      -6.069  15.457  -3.986  1.00  1.00           O
ATOM    118  N   ASN A  17      -5.453  13.289  -3.821  1.00  1.00           N
ATOM    119  CA  ASN A  17      -6.116  13.157  -2.570  1.00  1.00           C
ATOM    120  CB  ASN A  17      -7.445  12.379  -2.620  1.00  1.00           C
ATOM    121  CG  ASN A  17      -8.525  13.275  -3.209  1.00  1.00           C
ATOM    122  OD1 ASN A  17      -9.099  12.973  -4.254  1.00  1.00           O
ATOM    123  ND2 ASN A  17      -8.830  14.403  -2.511  1.00  1.00           N
ATOM    124  C   ASN A  17      -5.227  12.398  -1.666  1.00  1.00           C
ATOM    125  O   ASN A  17      -4.624  11.395  -2.045  1.00  1.00           O
ATOM    126  N   VAL A  18      -5.104  12.901  -0.433  1.00  1.00           N
ATOM    127  CA  VAL A  18      -4.382  12.182   0.555  1.00  1.00           C
ATOM    128  CB  VAL A  18      -3.215  12.937   1.118  1.00  1.00           C
ATOM    129  CG1 VAL A  18      -2.614  12.123   2.276  1.00  1.00           C
ATOM    130  CG2 VAL A  18      -2.225  13.233  -0.023  1.00  1.00           C
ATOM    131  C   VAL A  18      -5.379  12.021   1.649  1.00  1.00           C
ATOM    132  O   VAL A  18      -6.070  12.972   2.013  1.00  1.00           O
ATOM    133  N   GLY A  19      -5.510  10.800   2.187  1.00  1.00           N
ATOM    134  CA  GLY A  19      -6.452  10.624   3.246  1.00  1.00           C
ATOM    135  C   GLY A  19      -5.668  10.049   4.373  1.00  1.00           C
ATOM    136  O   GLY A  19      -4.690   9.341   4.140  1.00  1.00           O
ATOM    137  N   SER A  20      -6.051  10.322   5.637  1.00  1.00           N
ATOM    138  CA  SER A  20      -5.171   9.757   6.609  1.00  1.00           C
ATOM    139  CB  SER A  20      -3.792  10.439   6.634  1.00  1.00           C
ATOM    140  OG  SER A  20      -3.926  11.785   7.065  1.00  1.00           O
ATOM    141  C   SER A  20      -5.701   9.821   7.996  1.00  1.00           C
ATOM    142  O   SER A  20      -6.879  10.066   8.253  1.00  1.00           O
ATOM    143  N   ASN A  21      -4.758   9.570   8.922  1.00  1.00           N
ATOM    144  CA  ASN A  21      -4.913   9.617  10.339  1.00  1.00           C
ATOM    145  CB  ASN A  21      -4.890  11.047  10.912  1.00  1.00           C
ATOM    146  CG  ASN A  21      -4.759  10.954  12.426  1.00  1.00           C
ATOM    147  OD1 ASN A  21      -5.618  10.396  13.109  1.00  1.00           O
ATOM    148  ND2 ASN A  21      -3.644  11.511  12.970  1.00  1.00           N
ATOM    149  C   ASN A  21      -6.133   8.944  10.840  1.00  1.00           C
ATOM    150  O   ASN A  21      -7.190   9.557  10.979  1.00  1.00           O
ATOM    151  N   THR A  22      -6.003   7.636  11.114  1.00  1.00           N
ATOM    152  CA  THR A  22      -7.111   6.913  11.639  1.00  1.00           C
ATOM    153  CB  THR A  22      -7.604   5.892  10.644  1.00  1.00           C
ATOM    154  OG1 THR A  22      -7.841   6.524   9.395  1.00  1.00           O
ATOM    155  CG2 THR A  22      -8.929   5.277  11.131  1.00  1.00           C
ATOM    156  C   THR A  22      -6.638   6.207  12.859  1.00  1.00           C
ATOM    157  O   THR A  22      -5.463   6.276  13.213  1.00  1.00           O
ATOM    158  N   TYR A  23      -7.579   5.569  13.574  1.00  1.00           N
ATOM    159  CA  TYR A  23      -7.216   4.776  14.699  1.00  1.00           C
ATOM    160  CB  TYR A  23      -8.262   4.760  15.822  1.00  1.00           C
ATOM    161  CG  TYR A  23      -7.861   3.640  16.718  1.00  1.00           C
ATOM    162  CD1 TYR A  23      -6.793   3.765  17.575  1.00  1.00           C
ATOM    163  CD2 TYR A  23      -8.566   2.459  16.696  1.00  1.00           C
ATOM    164  CE1 TYR A  23      -6.429   2.722  18.394  1.00  1.00           C
ATOM    165  CE2 TYR A  23      -8.208   1.412  17.512  1.00  1.00           C
ATOM    166  CZ  TYR A  23      -7.137   1.544  18.363  1.00  1.00           C
ATOM    167  OH  TYR A  23      -6.766   0.472  19.201  1.00  1.00           O
ATOM    168  C   TYR A  23      -7.097   3.338  14.208  1.00  1.00           C
ATOM    169  O   TYR A  23      -8.159   2.746  13.875  1.00  1.00           O
ATOM    170  OXT TYR A  23      -5.954   2.810  14.168  1.00  1.00           O
TER     171      TYR A  23 
ATOM    172  N   PHE B   1       4.761  -5.048  16.358  1.00  1.00           N
ATOM    173  CA  PHE B   1       6.043  -4.392  16.686  1.00  1.00           C
ATOM    174  CB  PHE B   1       7.168  -5.436  16.763  1.00  1.00           C
ATOM    175  CG  PHE B   1       6.863  -6.304  17.933  1.00  1.00           C
ATOM    176  CD1 PHE B   1       7.253  -5.927  19.197  1.00  1.00           C
ATOM    177  CD2 PHE B   1       6.187  -7.491  17.767  1.00  1.00           C
ATOM    178  CE1 PHE B   1       6.972  -6.720  20.283  1.00  1.00           C
ATOM    179  CE2 PHE B   1       5.903  -8.291  18.849  1.00  1.00           C
ATOM    180  CZ  PHE B   1       6.297  -7.904  20.108  1.00  1.00           C
ATOM    181  C   PHE B   1       6.391  -3.404  15.637  1.00  1.00           C
ATOM    182  O   PHE B   1       5.538  -2.648  15.175  1.00  1.00           O
ATOM    183  N   LEU B   2       7.671  -3.384  15.231  1.00  1.00           N
ATOM    184  CA  LEU B   2       8.019  -2.443  14.220  1.00  1.00           C
ATOM    185  CB  LEU B   2       9.514  -2.439  13.853  1.00  1.00           C
ATOM    186  CG  LEU B   2      10.431  -1.912  14.973  1.00  1.00           C
ATOM    187  CD1 LEU B   2      10.170  -0.423  15.255  1.00  1.00           C
ATOM    188  CD2 LEU B   2      10.334  -2.782  16.236  1.00  1.00           C
ATOM    189  C   LEU B   2       7.243  -2.819  13.016  1.00  1.00           C
ATOM    190  O   LEU B   2       7.214  -3.978  12.608  1.00  1.00           O
ATOM    191  N   VAL B   3       6.564  -1.824  12.427  1.00  1.00           N
ATOM    192  CA  VAL B   3       5.767  -2.089  11.277  1.00  1.00           C
ATOM    193  CB  VAL B   3       4.300  -1.884  11.520  1.00  1.00           C
ATOM    194  CG1 VAL B   3       3.541  -2.008  10.188  1.00  1.00           C
ATOM    195  CG2 VAL B   3       3.850  -2.887  12.593  1.00  1.00           C
ATOM    196  C   VAL B   3       6.180  -1.128  10.242  1.00  1.00           C
ATOM    197  O   VAL B   3       6.623  -0.021  10.546  1.00  1.00           O
ATOM    198  N   HIS B   4       6.061  -1.535   8.974  1.00  1.00           N
ATOM    199  CA  HIS B   4       6.495  -0.606   7.995  1.00  1.00           C
ATOM    200  ND1 HIS B   4       9.402  -0.015   5.598  1.00  1.00           N
ATOM    201  CG  HIS B   4       8.446   0.188   6.566  1.00  1.00           C
ATOM    202  CB  HIS B   4       7.897  -0.904   7.440  1.00  1.00           C
ATOM    203  NE2 HIS B   4       8.952   2.161   5.595  1.00  1.00           N
ATOM    204  CD2 HIS B   4       8.183   1.525   6.553  1.00  1.00           C
ATOM    205  CE1 HIS B   4       9.668   1.196   5.049  1.00  1.00           C
ATOM    206  C   HIS B   4       5.585  -0.660   6.840  1.00  1.00           C
ATOM    207  O   HIS B   4       4.887  -1.646   6.608  1.00  1.00           O
ATOM    208  N   SER B   5       5.571   0.444   6.084  1.00  1.00           N
ATOM    209  CA  SER B   5       4.753   0.446   4.932  1.00  1.00           C
ATOM    210  CB  SER B   5       3.280   0.767   5.236  1.00  1.00           C
ATOM    211  OG  SER B   5       2.733  -0.232   6.081  1.00  1.00           O
ATOM    212  C   SER B   5       5.258   1.501   4.030  1.00  1.00           C
ATOM    213  O   SER B   5       6.035   2.370   4.421  1.00  1.00           O
ATOM    214  N   GLY B   6       4.831   1.412   2.766  1.00  1.00           N
ATOM    215  CA  GLY B   6       5.169   2.401   1.802  1.00  1.00           C
ATOM    216  C   GLY B   6       4.224   2.169   0.692  1.00  1.00           C
ATOM    217  O   GLY B   6       4.280   1.148   0.008  1.00  1.00           O
ATOM    218  N   ASN B   7       3.320   3.129   0.478  1.00  1.00           N
ATOM    219  CA  ASN B   7       2.371   2.914  -0.556  1.00  1.00           C
ATOM    220  CB  ASN B   7       0.936   3.090  -0.051  1.00  1.00           C
ATOM    221  CG  ASN B   7       0.780   1.992   0.993  1.00  1.00           C
ATOM    222  OD1 ASN B   7       0.224   0.927   0.734  1.00  1.00           O
ATOM    223  ND2 ASN B   7       1.341   2.234   2.208  1.00  1.00           N
ATOM    224  C   ASN B   7       2.662   3.915  -1.579  1.00  1.00           C
ATOM    225  O   ASN B   7       2.647   5.115  -1.313  1.00  1.00           O
ATOM    226  N   ASN B   8       2.955   3.448  -2.795  1.00  1.00           N
ATOM    227  CA  ASN B   8       3.306   4.493  -3.672  1.00  1.00           C
ATOM    228  CB  ASN B   8       4.820   4.738  -3.769  1.00  1.00           C
ATOM    229  CG  ASN B   8       5.467   3.458  -4.274  1.00  1.00           C
ATOM    230  OD1 ASN B   8       5.826   2.579  -3.492  1.00  1.00           O
ATOM    231  ND2 ASN B   8       5.608   3.343  -5.620  1.00  1.00           N
ATOM    232  C   ASN B   8       2.807   4.287  -5.030  1.00  1.00           C
ATOM    233  O   ASN B   8       2.577   3.174  -5.501  1.00  1.00           O
ATOM    234  N   PHE B   9       2.607   5.440  -5.671  1.00  1.00           N
ATOM    235  CA  PHE B   9       2.236   5.463  -7.028  1.00  1.00           C
ATOM    236  CB  PHE B   9       0.847   6.062  -7.320  1.00  1.00           C
ATOM    237  CG  PHE B   9      -0.219   5.021  -7.310  1.00  1.00           C
ATOM    238  CD1 PHE B   9      -0.751   4.517  -6.147  1.00  1.00           C
ATOM    239  CD2 PHE B   9      -0.708   4.564  -8.513  1.00  1.00           C
ATOM    240  CE1 PHE B   9      -1.742   3.564  -6.202  1.00  1.00           C
ATOM    241  CE2 PHE B   9      -1.697   3.612  -8.569  1.00  1.00           C
ATOM    242  CZ  PHE B   9      -2.217   3.105  -7.405  1.00  1.00           C
ATOM    243  C   PHE B   9       3.175   6.351  -7.751  1.00  1.00           C
ATOM    244  O   PHE B   9       3.550   7.422  -7.276  1.00  1.00           O
ATOM    245  N   GLY B  10       3.597   5.886  -8.933  1.00  1.00           N
ATOM    246  CA  GLY B  10       4.318   6.724  -9.828  1.00  1.00           C
ATOM    247  C   GLY B  10       3.329   6.806 -10.923  1.00  1.00           C
ATOM    248  O   GLY B  10       3.139   5.843 -11.664  1.00  1.00           O
ATOM    249  N   ALA B  11       2.657   7.956 -11.073  1.00  1.00           N
ATOM    250  CA  ALA B  11       1.591   7.826 -12.003  1.00  1.00           C
ATOM    251  CB  ALA B  11       0.240   7.491 -11.341  1.00  1.00           C
ATOM    252  C   ALA B  11       1.381   9.053 -12.812  1.00  1.00           C
ATOM    253  O   ALA B  11       1.929  10.116 -12.534  1.00  1.00           O
ATOM    254  N   ILE B  12       0.614   8.881 -13.904  1.00  1.00           N
ATOM    255  CA  ILE B  12       0.158   9.973 -14.704  1.00  1.00           C
ATOM    256  CB  ILE B  12       0.389   9.794 -16.174  1.00  1.00           C
ATOM    257  CG1 ILE B  12       1.895   9.734 -16.475  1.00  1.00           C
ATOM    258  CG2 ILE B  12      -0.341  10.926 -16.913  1.00  1.00           C
ATOM    259  CD1 ILE B  12       2.219   9.268 -17.893  1.00  1.00           C
ATOM    260  C   ILE B  12      -1.297   9.957 -14.471  1.00  1.00           C
ATOM    261  O   ILE B  12      -1.975   9.013 -14.875  1.00  1.00           O
ATOM    262  N   LEU B  13      -1.845  10.978 -13.793  1.00  1.00           N
ATOM    263  CA  LEU B  13      -3.199  10.666 -13.523  1.00  1.00           C
ATOM    264  CB  LEU B  13      -3.355   9.701 -12.338  1.00  1.00           C
ATOM    265  CG  LEU B  13      -2.542  10.107 -11.095  1.00  1.00           C
ATOM    266  CD1 LEU B  13      -2.962  11.491 -10.577  1.00  1.00           C
ATOM    267  CD2 LEU B  13      -2.606   9.008 -10.018  1.00  1.00           C
ATOM    268  C   LEU B  13      -4.088  11.807 -13.290  1.00  1.00           C
ATOM    269  O   LEU B  13      -3.702  12.881 -12.829  1.00  1.00           O
ATOM    270  N   SER B  14      -5.347  11.549 -13.672  1.00  1.00           N
ATOM    271  CA  SER B  14      -6.415  12.446 -13.447  1.00  1.00           C
ATOM    272  CB  SER B  14      -7.691  12.053 -14.207  1.00  1.00           C
ATOM    273  OG  SER B  14      -7.450  12.092 -15.606  1.00  1.00           O
ATOM    274  C   SER B  14      -6.725  12.428 -11.984  1.00  1.00           C
ATOM    275  O   SER B  14      -6.988  13.472 -11.389  1.00  1.00           O
ATOM    276  N   SER B  15      -6.679  11.238 -11.345  1.00  1.00           N
ATOM    277  CA  SER B  15      -7.097  11.225  -9.973  1.00  1.00           C
ATOM    278  CB  SER B  15      -8.544  10.738  -9.781  1.00  1.00           C
ATOM    279  OG  SER B  15      -9.445  11.622 -10.431  1.00  1.00           O
ATOM    280  C   SER B  15      -6.243  10.368  -9.134  1.00  1.00           C
ATOM    281  O   SER B  15      -5.502   9.512  -9.614  1.00  1.00           O
ATOM    282  N   THR B  16      -6.329  10.624  -7.816  1.00  1.00           N
ATOM    283  CA  THR B  16      -5.573   9.833  -6.914  1.00  1.00           C
ATOM    284  CB  THR B  16      -4.269  10.457  -6.507  1.00  1.00           C
ATOM    285  OG1 THR B  16      -4.509  11.669  -5.808  1.00  1.00           O
ATOM    286  CG2 THR B  16      -3.429  10.731  -7.763  1.00  1.00           C
ATOM    287  C   THR B  16      -6.314   9.662  -5.662  1.00  1.00           C
ATOM    288  O   THR B  16      -7.159  10.473  -5.286  1.00  1.00           O
ATOM    289  N   ASN B  17      -6.005   8.546  -4.999  1.00  1.00           N
ATOM    290  CA  ASN B  17      -6.549   8.346  -3.712  1.00  1.00           C
ATOM    291  CB  ASN B  17      -7.860   7.538  -3.728  1.00  1.00           C
ATOM    292  CG  ASN B  17      -8.375   7.411  -2.302  1.00  1.00           C
ATOM    293  OD1 ASN B  17      -9.012   8.321  -1.774  1.00  1.00           O
ATOM    294  ND2 ASN B  17      -8.100   6.242  -1.663  1.00  1.00           N
ATOM    295  C   ASN B  17      -5.547   7.565  -2.966  1.00  1.00           C
ATOM    296  O   ASN B  17      -5.296   6.399  -3.266  1.00  1.00           O
ATOM    297  N   VAL B  18      -4.919   8.201  -1.973  1.00  1.00           N
ATOM    298  CA  VAL B  18      -4.016   7.412  -1.217  1.00  1.00           C
ATOM    299  CB  VAL B  18      -2.643   8.023  -1.091  1.00  1.00           C
ATOM    300  CG1 VAL B  18      -1.990   8.009  -2.483  1.00  1.00           C
ATOM    301  CG2 VAL B  18      -2.753   9.449  -0.518  1.00  1.00           C
ATOM    302  C   VAL B  18      -4.634   7.259   0.125  1.00  1.00           C
ATOM    303  O   VAL B  18      -4.727   8.203   0.907  1.00  1.00           O
ATOM    304  N   GLY B  19      -5.121   6.046   0.417  1.00  1.00           N
ATOM    305  CA  GLY B  19      -5.708   5.891   1.702  1.00  1.00           C
ATOM    306  C   GLY B  19      -4.609   5.599   2.645  1.00  1.00           C
ATOM    307  O   GLY B  19      -3.609   4.973   2.288  1.00  1.00           O
ATOM    308  N   SER B  20      -4.770   6.055   3.892  1.00  1.00           N
ATOM    309  CA  SER B  20      -3.776   5.733   4.854  1.00  1.00           C
ATOM    310  CB  SER B  20      -2.748   6.856   5.088  1.00  1.00           C
ATOM    311  OG  SER B  20      -1.792   6.458   6.062  1.00  1.00           O
ATOM    312  C   SER B  20      -4.487   5.520   6.126  1.00  1.00           C
ATOM    313  O   SER B  20      -5.329   6.318   6.534  1.00  1.00           O
ATOM    314  N   ASN B  21      -4.172   4.402   6.784  1.00  1.00           N
ATOM    315  CA  ASN B  21      -4.782   4.189   8.045  1.00  1.00           C
ATOM    316  CB  ASN B  21      -5.669   2.934   8.099  1.00  1.00           C
ATOM    317  CG  ASN B  21      -6.944   3.226   7.321  1.00  1.00           C
ATOM    318  OD1 ASN B  21      -7.142   2.737   6.209  1.00  1.00           O
ATOM    319  ND2 ASN B  21      -7.838   4.056   7.923  1.00  1.00           N
ATOM    320  C   ASN B  21      -3.651   4.005   8.990  1.00  1.00           C
ATOM    321  O   ASN B  21      -2.670   3.333   8.673  1.00  1.00           O
ATOM    322  N   THR B  22      -3.732   4.626  10.177  1.00  1.00           N
ATOM    323  CA  THR B  22      -2.633   4.428  11.060  1.00  1.00           C
ATOM    324  CB  THR B  22      -1.724   5.614  11.229  1.00  1.00           C
ATOM    325  OG1 THR B  22      -0.533   5.222  11.901  1.00  1.00           O
ATOM    326  CG2 THR B  22      -2.456   6.692  12.045  1.00  1.00           C
ATOM    327  C   THR B  22      -3.162   4.068  12.398  1.00  1.00           C
ATOM    328  O   THR B  22      -4.369   4.063  12.625  1.00  1.00           O
ATOM    329  N   TYR B  23      -2.242   3.723  13.312  1.00  1.00           N
ATOM    330  CA  TYR B  23      -2.626   3.307  14.622  1.00  1.00           C
ATOM    331  CB  TYR B  23      -1.535   2.454  15.290  1.00  1.00           C
ATOM    332  CG  TYR B  23      -2.062   1.890  16.563  1.00  1.00           C
ATOM    333  CD1 TYR B  23      -2.922   0.816  16.539  1.00  1.00           C
ATOM    334  CD2 TYR B  23      -1.690   2.416  17.779  1.00  1.00           C
ATOM    335  CE1 TYR B  23      -3.407   0.281  17.709  1.00  1.00           C
ATOM    336  CE2 TYR B  23      -2.172   1.885  18.953  1.00  1.00           C
ATOM    337  CZ  TYR B  23      -3.035   0.816  18.919  1.00  1.00           C
ATOM    338  OH  TYR B  23      -3.529   0.271  20.126  1.00  1.00           O
ATOM    339  C   TYR B  23      -2.851   4.559  15.453  1.00  1.00           C
ATOM    340  O   TYR B  23      -1.882   5.346  15.625  1.00  1.00           O
ATOM    341  OXT TYR B  23      -4.003   4.742  15.929  1.00  1.00           O
TER     342      TYR B  23 
ATOM    343  N   PHE C   1       4.982  -9.229  13.912  1.00  1.00           N
ATOM    344  CA  PHE C   1       6.331  -8.772  14.318  1.00  1.00           C
ATOM    345  CB  PHE C   1       7.272  -9.981  14.461  1.00  1.00           C
ATOM    346  CG  PHE C   1       6.771 -10.810  15.597  1.00  1.00           C
ATOM    347  CD1 PHE C   1       5.781 -11.745  15.394  1.00  1.00           C
ATOM    348  CD2 PHE C   1       7.288 -10.659  16.864  1.00  1.00           C
ATOM    349  CE1 PHE C   1       5.311 -12.512  16.434  1.00  1.00           C
ATOM    350  CE2 PHE C   1       6.822 -11.423  17.909  1.00  1.00           C
ATOM    351  CZ  PHE C   1       5.833 -12.353  17.696  1.00  1.00           C
ATOM    352  C   PHE C   1       6.868  -7.852  13.284  1.00  1.00           C
ATOM    353  O   PHE C   1       6.245  -6.843  12.958  1.00  1.00           O
ATOM    354  N   LEU C   2       8.053  -8.175  12.737  1.00  1.00           N
ATOM    355  CA  LEU C   2       8.574  -7.296  11.740  1.00  1.00           C
ATOM    356  CB  LEU C   2      10.015  -7.607  11.299  1.00  1.00           C
ATOM    357  CG  LEU C   2      10.523  -6.625  10.227  1.00  1.00           C
ATOM    358  CD1 LEU C   2      10.551  -5.182  10.764  1.00  1.00           C
ATOM    359  CD2 LEU C   2      11.865  -7.077   9.634  1.00  1.00           C
ATOM    360  C   LEU C   2       7.692  -7.429  10.550  1.00  1.00           C
ATOM    361  O   LEU C   2       7.370  -8.538  10.125  1.00  1.00           O
ATOM    362  N   VAL C   3       7.260  -6.286   9.986  1.00  1.00           N
ATOM    363  CA  VAL C   3       6.396  -6.364   8.851  1.00  1.00           C
ATOM    364  CB  VAL C   3       4.972  -6.001   9.152  1.00  1.00           C
ATOM    365  CG1 VAL C   3       4.416  -7.014  10.170  1.00  1.00           C
ATOM    366  CG2 VAL C   3       4.935  -4.542   9.631  1.00  1.00           C
ATOM    367  C   VAL C   3       6.896  -5.412   7.842  1.00  1.00           C
ATOM    368  O   VAL C   3       7.550  -4.424   8.169  1.00  1.00           O
ATOM    369  N   HIS C   4       6.613  -5.701   6.564  1.00  1.00           N
ATOM    370  CA  HIS C   4       7.134  -4.795   5.607  1.00  1.00           C
ATOM    371  ND1 HIS C   4      10.651  -4.178   4.149  1.00  1.00           N
ATOM    372  CG  HIS C   4       9.314  -4.090   4.464  1.00  1.00           C
ATOM    373  CB  HIS C   4       8.570  -5.164   5.198  1.00  1.00           C
ATOM    374  NE2 HIS C   4       9.947  -2.213   3.385  1.00  1.00           N
ATOM    375  CD2 HIS C   4       8.898  -2.884   3.990  1.00  1.00           C
ATOM    376  CE1 HIS C   4      10.979  -3.030   3.506  1.00  1.00           C
ATOM    377  C   HIS C   4       6.297  -4.863   4.393  1.00  1.00           C
ATOM    378  O   HIS C   4       5.744  -5.911   4.058  1.00  1.00           O
ATOM    379  N   SER C   5       6.170  -3.717   3.711  1.00  1.00           N
ATOM    380  CA  SER C   5       5.424  -3.720   2.503  1.00  1.00           C
ATOM    381  CB  SER C   5       3.922  -3.444   2.701  1.00  1.00           C
ATOM    382  OG  SER C   5       3.334  -4.477   3.478  1.00  1.00           O
ATOM    383  C   SER C   5       5.948  -2.622   1.655  1.00  1.00           C
ATOM    384  O   SER C   5       6.426  -1.601   2.147  1.00  1.00           O
ATOM    385  N   GLY C   6       5.883  -2.834   0.333  1.00  1.00           N
ATOM    386  CA  GLY C   6       6.261  -1.824  -0.599  1.00  1.00           C
ATOM    387  C   GLY C   6       5.355  -2.049  -1.748  1.00  1.00           C
ATOM    388  O   GLY C   6       5.508  -3.016  -2.493  1.00  1.00           O
ATOM    389  N   ASN C   7       4.376  -1.152  -1.923  1.00  1.00           N
ATOM    390  CA  ASN C   7       3.468  -1.371  -2.995  1.00  1.00           C
ATOM    391  CB  ASN C   7       1.986  -1.261  -2.606  1.00  1.00           C
ATOM    392  CG  ASN C   7       1.165  -1.605  -3.840  1.00  1.00           C
ATOM    393  OD1 ASN C   7       0.990  -2.774  -4.182  1.00  1.00           O
ATOM    394  ND2 ASN C   7       0.640  -0.558  -4.529  1.00  1.00           N
ATOM    395  C   ASN C   7       3.721  -0.342  -4.001  1.00  1.00           C
ATOM    396  O   ASN C   7       3.932   0.827  -3.681  1.00  1.00           O
ATOM    397  N   ASN C   8       3.734  -0.754  -5.271  1.00  1.00           N
ATOM    398  CA  ASN C   8       4.026   0.310  -6.140  1.00  1.00           C
ATOM    399  CB  ASN C   8       5.531   0.548  -6.328  1.00  1.00           C
ATOM    400  CG  ASN C   8       6.096  -0.690  -7.000  1.00  1.00           C
ATOM    401  OD1 ASN C   8       6.363  -1.700  -6.351  1.00  1.00           O
ATOM    402  ND2 ASN C   8       6.264  -0.616  -8.345  1.00  1.00           N
ATOM    403  C   ASN C   8       3.473   0.095  -7.471  1.00  1.00           C
ATOM    404  O   ASN C   8       3.286  -1.028  -7.938  1.00  1.00           O
ATOM    405  N   PHE C   9       3.191   1.231  -8.108  1.00  1.00           N
ATOM    406  CA  PHE C   9       2.751   1.155  -9.441  1.00  1.00           C
ATOM    407  CB  PHE C   9       1.273   1.516  -9.688  1.00  1.00           C
ATOM    408  CG  PHE C   9       0.381   0.382  -9.335  1.00  1.00           C
ATOM    409  CD1 PHE C   9      -0.069   0.210  -8.048  1.00  1.00           C
ATOM    410  CD2 PHE C   9      -0.018  -0.501 -10.311  1.00  1.00           C
ATOM    411  CE1 PHE C   9      -0.897  -0.840  -7.741  1.00  1.00           C
ATOM    412  CE2 PHE C   9      -0.847  -1.553 -10.006  1.00  1.00           C
ATOM    413  CZ  PHE C   9      -1.288  -1.723  -8.717  1.00  1.00           C
ATOM    414  C   PHE C   9       3.494   2.149 -10.242  1.00  1.00           C
ATOM    415  O   PHE C   9       3.804   3.251  -9.790  1.00  1.00           O
ATOM    416  N   GLY C  10       3.811   1.741 -11.474  1.00  1.00           N
ATOM    417  CA  GLY C  10       4.319   2.662 -12.424  1.00  1.00           C
ATOM    418  C   GLY C  10       3.216   2.654 -13.410  1.00  1.00           C
ATOM    419  O   GLY C  10       3.150   1.774 -14.269  1.00  1.00           O
ATOM    420  N   ALA C  11       2.300   3.637 -13.331  1.00  1.00           N
ATOM    421  CA  ALA C  11       1.187   3.403 -14.183  1.00  1.00           C
ATOM    422  CB  ALA C  11       0.088   2.548 -13.530  1.00  1.00           C
ATOM    423  C   ALA C  11       0.535   4.627 -14.661  1.00  1.00           C
ATOM    424  O   ALA C  11       0.797   5.744 -14.218  1.00  1.00           O
ATOM    425  N   ILE C  12      -0.343   4.382 -15.644  1.00  1.00           N
ATOM    426  CA  ILE C  12      -1.129   5.410 -16.205  1.00  1.00           C
ATOM    427  CB  ILE C  12      -1.074   5.453 -17.708  1.00  1.00           C
ATOM    428  CG1 ILE C  12      -1.891   6.639 -18.242  1.00  1.00           C
ATOM    429  CG2 ILE C  12      -1.506   4.085 -18.256  1.00  1.00           C
ATOM    430  CD1 ILE C  12      -1.305   8.003 -17.885  1.00  1.00           C
ATOM    431  C   ILE C  12      -2.500   5.163 -15.763  1.00  1.00           C
ATOM    432  O   ILE C  12      -2.992   4.059 -15.952  1.00  1.00           O
ATOM    433  N   LEU C  13      -3.139   6.150 -15.101  1.00  1.00           N
ATOM    434  CA  LEU C  13      -4.455   5.776 -14.721  1.00  1.00           C
ATOM    435  CB  LEU C  13      -4.521   4.647 -13.667  1.00  1.00           C
ATOM    436  CG  LEU C  13      -3.760   4.900 -12.350  1.00  1.00           C
ATOM    437  CD1 LEU C  13      -3.919   3.698 -11.409  1.00  1.00           C
ATOM    438  CD2 LEU C  13      -2.277   5.231 -12.584  1.00  1.00           C
ATOM    439  C   LEU C  13      -5.317   6.880 -14.273  1.00  1.00           C
ATOM    440  O   LEU C  13      -4.876   7.893 -13.734  1.00  1.00           O
ATOM    441  N   SER C  14      -6.615   6.673 -14.544  1.00  1.00           N
ATOM    442  CA  SER C  14      -7.636   7.573 -14.148  1.00  1.00           C
ATOM    443  CB  SER C  14      -9.009   7.228 -14.755  1.00  1.00           C
ATOM    444  OG  SER C  14      -9.459   5.978 -14.255  1.00  1.00           O
ATOM    445  C   SER C  14      -7.781   7.538 -12.663  1.00  1.00           C
ATOM    446  O   SER C  14      -7.759   8.574 -12.002  1.00  1.00           O
ATOM    447  N   SER C  15      -7.909   6.324 -12.091  1.00  1.00           N
ATOM    448  CA  SER C  15      -8.134   6.242 -10.679  1.00  1.00           C
ATOM    449  CB  SER C  15      -9.478   5.589 -10.307  1.00  1.00           C
ATOM    450  OG  SER C  15      -9.492   4.233 -10.729  1.00  1.00           O
ATOM    451  C   SER C  15      -7.068   5.414 -10.090  1.00  1.00           C
ATOM    452  O   SER C  15      -6.527   4.508 -10.722  1.00  1.00           O
ATOM    453  N   THR C  16      -6.722   5.743  -8.842  1.00  1.00           N
ATOM    454  CA  THR C  16      -5.702   4.983  -8.225  1.00  1.00           C
ATOM    455  CB  THR C  16      -4.375   5.677  -8.206  1.00  1.00           C
ATOM    456  OG1 THR C  16      -4.455   6.844  -7.402  1.00  1.00           O
ATOM    457  CG2 THR C  16      -3.997   6.063  -9.646  1.00  1.00           C
ATOM    458  C   THR C  16      -6.064   4.798  -6.829  1.00  1.00           C
ATOM    459  O   THR C  16      -6.847   5.554  -6.256  1.00  1.00           O
ATOM    460  N   ASN C  17      -5.502   3.745  -6.241  1.00  1.00           N
ATOM    461  CA  ASN C  17      -5.840   3.652  -4.881  1.00  1.00           C
ATOM    462  CB  ASN C  17      -7.236   3.040  -4.659  1.00  1.00           C
ATOM    463  CG  ASN C  17      -7.691   3.330  -3.236  1.00  1.00           C
ATOM    464  OD1 ASN C  17      -6.920   3.213  -2.287  1.00  1.00           O
ATOM    465  ND2 ASN C  17      -8.983   3.731  -3.083  1.00  1.00           N
ATOM    466  C   ASN C  17      -4.872   2.783  -4.209  1.00  1.00           C
ATOM    467  O   ASN C  17      -4.500   1.716  -4.697  1.00  1.00           O
ATOM    468  N   VAL C  18      -4.415   3.264  -3.057  1.00  1.00           N
ATOM    469  CA  VAL C  18      -3.609   2.418  -2.276  1.00  1.00           C
ATOM    470  CB  VAL C  18      -2.230   2.925  -2.006  1.00  1.00           C
ATOM    471  CG1 VAL C  18      -1.571   1.913  -1.070  1.00  1.00           C
ATOM    472  CG2 VAL C  18      -1.465   3.114  -3.317  1.00  1.00           C
ATOM    473  C   VAL C  18      -4.279   2.429  -0.934  1.00  1.00           C
ATOM    474  O   VAL C  18      -4.663   3.491  -0.447  1.00  1.00           O
ATOM    475  N   GLY C  19      -4.453   1.253  -0.301  1.00  1.00           N
ATOM    476  CA  GLY C  19      -5.028   1.241   1.015  1.00  1.00           C
ATOM    477  C   GLY C  19      -3.905   0.802   1.890  1.00  1.00           C
ATOM    478  O   GLY C  19      -3.325  -0.262   1.676  1.00  1.00           O
ATOM    479  N   SER C  20      -3.569   1.617   2.905  1.00  1.00           N
ATOM    480  CA  SER C  20      -2.472   1.302   3.772  1.00  1.00           C
ATOM    481  CB  SER C  20      -1.551   2.505   4.025  1.00  1.00           C
ATOM    482  OG  SER C  20      -1.152   3.092   2.795  1.00  1.00           O
ATOM    483  C   SER C  20      -3.111   1.031   5.094  1.00  1.00           C
ATOM    484  O   SER C  20      -4.139   1.624   5.414  1.00  1.00           O
ATOM    485  N   ASN C  21      -2.537   0.114   5.895  1.00  1.00           N
ATOM    486  CA  ASN C  21      -3.157  -0.138   7.159  1.00  1.00           C
ATOM    487  CB  ASN C  21      -4.091  -1.363   7.146  1.00  1.00           C
ATOM    488  CG  ASN C  21      -5.302  -1.073   6.267  1.00  1.00           C
ATOM    489  OD1 ASN C  21      -5.392  -1.542   5.133  1.00  1.00           O
ATOM    490  ND2 ASN C  21      -6.270  -0.293   6.812  1.00  1.00           N
ATOM    491  C   ASN C  21      -2.113  -0.467   8.146  1.00  1.00           C
ATOM    492  O   ASN C  21      -1.067  -1.030   7.822  1.00  1.00           O
ATOM    493  N   THR C  22      -2.380  -0.094   9.402  1.00  1.00           N
ATOM    494  CA  THR C  22      -1.464  -0.499  10.401  1.00  1.00           C
ATOM    495  CB  THR C  22      -0.417   0.520  10.718  1.00  1.00           C
ATOM    496  OG1 THR C  22       0.327   0.834   9.551  1.00  1.00           O
ATOM    497  CG2 THR C  22       0.509  -0.076  11.792  1.00  1.00           C
ATOM    498  C   THR C  22      -2.235  -0.744  11.638  1.00  1.00           C
ATOM    499  O   THR C  22      -3.227  -0.073  11.914  1.00  1.00           O
ATOM    500  N   TYR C  23      -1.795  -1.742  12.413  1.00  1.00           N
ATOM    501  CA  TYR C  23      -2.475  -2.002  13.633  1.00  1.00           C
ATOM    502  CB  TYR C  23      -3.203  -3.359  13.657  1.00  1.00           C
ATOM    503  CG  TYR C  23      -4.388  -3.243  12.757  1.00  1.00           C
ATOM    504  CD1 TYR C  23      -4.273  -3.408  11.395  1.00  1.00           C
ATOM    505  CD2 TYR C  23      -5.627  -2.964  13.287  1.00  1.00           C
ATOM    506  CE1 TYR C  23      -5.378  -3.295  10.582  1.00  1.00           C
ATOM    507  CE2 TYR C  23      -6.735  -2.851  12.480  1.00  1.00           C
ATOM    508  CZ  TYR C  23      -6.610  -3.020  11.122  1.00  1.00           C
ATOM    509  OH  TYR C  23      -7.738  -2.907  10.282  1.00  1.00           O
ATOM    510  C   TYR C  23      -1.418  -2.019  14.731  1.00  1.00           C
ATOM    511  O   TYR C  23      -1.674  -2.642  15.795  1.00  1.00           O
ATOM    512  OXT TYR C  23      -0.338  -1.405  14.519  1.00  1.00           O
TER     513      TYR C  23 
ATOM    514  N   PHE D   1       5.490 -13.856  12.760  1.00  1.00           N
ATOM    515  CA  PHE D   1       6.840 -13.350  13.094  1.00  1.00           C
ATOM    516  CB  PHE D   1       7.814 -14.483  13.474  1.00  1.00           C
ATOM    517  CG  PHE D   1       7.513 -14.872  14.881  1.00  1.00           C
ATOM    518  CD1 PHE D   1       6.463 -15.705  15.190  1.00  1.00           C
ATOM    519  CD2 PHE D   1       8.294 -14.389  15.906  1.00  1.00           C
ATOM    520  CE1 PHE D   1       6.204 -16.049  16.498  1.00  1.00           C
ATOM    521  CE2 PHE D   1       8.041 -14.729  17.215  1.00  1.00           C
ATOM    522  CZ  PHE D   1       6.991 -15.562  17.514  1.00  1.00           C
ATOM    523  C   PHE D   1       7.447 -12.533  12.013  1.00  1.00           C
ATOM    524  O   PHE D   1       6.835 -11.590  11.514  1.00  1.00           O
ATOM    525  N   LEU D   2       8.686 -12.876  11.626  1.00  1.00           N
ATOM    526  CA  LEU D   2       9.321 -12.074  10.635  1.00  1.00           C
ATOM    527  CB  LEU D   2      10.820 -12.362  10.460  1.00  1.00           C
ATOM    528  CG  LEU D   2      11.661 -12.040  11.712  1.00  1.00           C
ATOM    529  CD1 LEU D   2      13.164 -12.189  11.427  1.00  1.00           C
ATOM    530  CD2 LEU D   2      11.302 -10.669  12.310  1.00  1.00           C
ATOM    531  C   LEU D   2       8.642 -12.300   9.340  1.00  1.00           C
ATOM    532  O   LEU D   2       8.607 -13.415   8.820  1.00  1.00           O
ATOM    533  N   VAL D   3       8.078 -11.219   8.781  1.00  1.00           N
ATOM    534  CA  VAL D   3       7.401 -11.380   7.540  1.00  1.00           C
ATOM    535  CB  VAL D   3       5.908 -11.277   7.646  1.00  1.00           C
ATOM    536  CG1 VAL D   3       5.306 -11.414   6.238  1.00  1.00           C
ATOM    537  CG2 VAL D   3       5.410 -12.344   8.635  1.00  1.00           C
ATOM    538  C   VAL D   3       7.846 -10.307   6.633  1.00  1.00           C
ATOM    539  O   VAL D   3       8.195  -9.207   7.059  1.00  1.00           O
ATOM    540  N   HIS D   4       7.865 -10.621   5.331  1.00  1.00           N
ATOM    541  CA  HIS D   4       8.258  -9.609   4.417  1.00  1.00           C
ATOM    542  ND1 HIS D   4      11.099  -8.302   5.442  1.00  1.00           N
ATOM    543  CG  HIS D   4      10.734  -9.537   4.962  1.00  1.00           C
ATOM    544  CB  HIS D   4       9.699  -9.745   3.898  1.00  1.00           C
ATOM    545  NE2 HIS D   4      12.323  -9.801   6.539  1.00  1.00           N
ATOM    546  CD2 HIS D   4      11.489 -10.443   5.640  1.00  1.00           C
ATOM    547  CE1 HIS D   4      12.054  -8.518   6.385  1.00  1.00           C
ATOM    548  C   HIS D   4       7.380  -9.714   3.234  1.00  1.00           C
ATOM    549  O   HIS D   4       6.761 -10.747   2.981  1.00  1.00           O
ATOM    550  N   SER D   5       7.279  -8.602   2.499  1.00  1.00           N
ATOM    551  CA  SER D   5       6.523  -8.629   1.298  1.00  1.00           C
ATOM    552  CB  SER D   5       5.030  -8.301   1.487  1.00  1.00           C
ATOM    553  OG  SER D   5       4.407  -9.295   2.288  1.00  1.00           O
ATOM    554  C   SER D   5       7.092  -7.571   0.434  1.00  1.00           C
ATOM    555  O   SER D   5       7.687  -6.608   0.915  1.00  1.00           O
ATOM    556  N   GLY D   6       6.953  -7.752  -0.884  1.00  1.00           N
ATOM    557  CA  GLY D   6       7.395  -6.743  -1.787  1.00  1.00           C
ATOM    558  C   GLY D   6       6.506  -6.904  -2.958  1.00  1.00           C
ATOM    559  O   GLY D   6       6.689  -7.810  -3.768  1.00  1.00           O
ATOM    560  N   ASN D   7       5.515  -6.010  -3.079  1.00  1.00           N
ATOM    561  CA  ASN D   7       4.608  -6.143  -4.165  1.00  1.00           C
ATOM    562  CB  ASN D   7       3.155  -5.768  -3.818  1.00  1.00           C
ATOM    563  CG  ASN D   7       2.585  -6.801  -2.856  1.00  1.00           C
ATOM    564  OD1 ASN D   7       2.990  -7.962  -2.859  1.00  1.00           O
ATOM    565  ND2 ASN D   7       1.607  -6.372  -2.012  1.00  1.00           N
ATOM    566  C   ASN D   7       5.056  -5.191  -5.191  1.00  1.00           C
ATOM    567  O   ASN D   7       5.530  -4.096  -4.887  1.00  1.00           O
ATOM    568  N   ASN D   8       4.939  -5.610  -6.452  1.00  1.00           N
ATOM    569  CA  ASN D   8       5.400  -4.743  -7.474  1.00  1.00           C
ATOM    570  CB  ASN D   8       6.721  -5.238  -8.096  1.00  1.00           C
ATOM    571  CG  ASN D   8       7.270  -4.226  -9.091  1.00  1.00           C
ATOM    572  OD1 ASN D   8       6.822  -3.083  -9.163  1.00  1.00           O
ATOM    573  ND2 ASN D   8       8.283  -4.658  -9.887  1.00  1.00           N
ATOM    574  C   ASN D   8       4.398  -4.764  -8.548  1.00  1.00           C
ATOM    575  O   ASN D   8       3.715  -5.763  -8.764  1.00  1.00           O
ATOM    576  N   PHE D   9       4.265  -3.640  -9.257  1.00  1.00           N
ATOM    577  CA  PHE D   9       3.292  -3.741 -10.276  1.00  1.00           C
ATOM    578  CB  PHE D   9       1.877  -3.329  -9.824  1.00  1.00           C
ATOM    579  CG  PHE D   9       1.421  -4.241  -8.731  1.00  1.00           C
ATOM    580  CD1 PHE D   9       0.754  -5.411  -9.018  1.00  1.00           C
ATOM    581  CD2 PHE D   9       1.663  -3.924  -7.414  1.00  1.00           C
ATOM    582  CE1 PHE D   9       0.335  -6.242  -8.004  1.00  1.00           C
ATOM    583  CE2 PHE D   9       1.247  -4.751  -6.397  1.00  1.00           C
ATOM    584  CZ  PHE D   9       0.581  -5.916  -6.692  1.00  1.00           C
ATOM    585  C   PHE D   9       3.648  -2.847 -11.395  1.00  1.00           C
ATOM    586  O   PHE D   9       4.430  -1.906 -11.269  1.00  1.00           O
ATOM    587  N   GLY D  10       3.064  -3.184 -12.549  1.00  1.00           N
ATOM    588  CA  GLY D  10       3.133  -2.380 -13.714  1.00  1.00           C
ATOM    589  C   GLY D  10       1.705  -2.298 -14.077  1.00  1.00           C
ATOM    590  O   GLY D  10       0.980  -3.284 -13.955  1.00  1.00           O
ATOM    591  N   ALA D  11       1.228  -1.136 -14.535  1.00  1.00           N
ATOM    592  CA  ALA D  11      -0.182  -1.187 -14.688  1.00  1.00           C
ATOM    593  CB  ALA D  11      -0.947  -0.597 -13.491  1.00  1.00           C
ATOM    594  C   ALA D  11      -0.618  -0.446 -15.891  1.00  1.00           C
ATOM    595  O   ALA D  11       0.119   0.328 -16.502  1.00  1.00           O
ATOM    596  N   ILE D  12      -1.871  -0.740 -16.257  1.00  1.00           N
ATOM    597  CA  ILE D  12      -2.584  -0.102 -17.306  1.00  1.00           C
ATOM    598  CB  ILE D  12      -3.033  -1.051 -18.385  1.00  1.00           C
ATOM    599  CG1 ILE D  12      -3.195  -0.356 -19.753  1.00  1.00           C
ATOM    600  CG2 ILE D  12      -4.326  -1.718 -17.891  1.00  1.00           C
ATOM    601  CD1 ILE D  12      -4.292   0.701 -19.849  1.00  1.00           C
ATOM    602  C   ILE D  12      -3.759   0.352 -16.526  1.00  1.00           C
ATOM    603  O   ILE D  12      -3.874   0.006 -15.351  1.00  1.00           O
ATOM    604  N   LEU D  13      -4.662   1.149 -17.096  1.00  1.00           N
ATOM    605  CA  LEU D  13      -5.560   1.666 -16.126  1.00  1.00           C
ATOM    606  CB  LEU D  13      -5.566   3.201 -16.018  1.00  1.00           C
ATOM    607  CG  LEU D  13      -5.817   3.975 -17.339  1.00  1.00           C
ATOM    608  CD1 LEU D  13      -4.742   3.659 -18.392  1.00  1.00           C
ATOM    609  CD2 LEU D  13      -7.252   3.819 -17.873  1.00  1.00           C
ATOM    610  C   LEU D  13      -6.969   1.344 -16.316  1.00  1.00           C
ATOM    611  O   LEU D  13      -7.405   0.516 -17.115  1.00  1.00           O
ATOM    612  N   SER D  14      -7.666   2.084 -15.450  1.00  1.00           N
ATOM    613  CA  SER D  14      -9.042   2.157 -15.166  1.00  1.00           C
ATOM    614  CB  SER D  14      -9.818   0.851 -15.394  1.00  1.00           C
ATOM    615  OG  SER D  14      -9.960   0.591 -16.781  1.00  1.00           O
ATOM    616  C   SER D  14      -8.977   2.384 -13.708  1.00  1.00           C
ATOM    617  O   SER D  14      -8.719   3.492 -13.242  1.00  1.00           O
ATOM    618  N   SER D  15      -9.203   1.310 -12.941  1.00  1.00           N
ATOM    619  CA  SER D  15      -9.054   1.468 -11.538  1.00  1.00           C
ATOM    620  CB  SER D  15     -10.335   1.178 -10.738  1.00  1.00           C
ATOM    621  OG  SER D  15     -11.331   2.140 -11.049  1.00  1.00           O
ATOM    622  C   SER D  15      -8.035   0.515 -11.068  1.00  1.00           C
ATOM    623  O   SER D  15      -7.822  -0.548 -11.651  1.00  1.00           O
ATOM    624  N   THR D  16      -7.353   0.910  -9.987  1.00  1.00           N
ATOM    625  CA  THR D  16      -6.359   0.046  -9.467  1.00  1.00           C
ATOM    626  CB  THR D  16      -4.966   0.518  -9.765  1.00  1.00           C
ATOM    627  OG1 THR D  16      -4.013  -0.455  -9.363  1.00  1.00           O
ATOM    628  CG2 THR D  16      -4.724   1.842  -9.020  1.00  1.00           C
ATOM    629  C   THR D  16      -6.505   0.006  -8.011  1.00  1.00           C
ATOM    630  O   THR D  16      -6.972   0.959  -7.388  1.00  1.00           O
ATOM    631  N   ASN D  17      -6.123  -1.133  -7.425  1.00  1.00           N
ATOM    632  CA  ASN D  17      -6.233  -1.149  -6.016  1.00  1.00           C
ATOM    633  CB  ASN D  17      -7.570  -1.712  -5.504  1.00  1.00           C
ATOM    634  CG  ASN D  17      -8.680  -0.732  -5.850  1.00  1.00           C
ATOM    635  OD1 ASN D  17      -9.230  -0.763  -6.949  1.00  1.00           O
ATOM    636  ND2 ASN D  17      -9.029   0.156  -4.880  1.00  1.00           N
ATOM    637  C   ASN D  17      -5.181  -2.028  -5.457  1.00  1.00           C
ATOM    638  O   ASN D  17      -4.903  -3.110  -5.969  1.00  1.00           O
ATOM    639  N   VAL D  18      -4.549  -1.541  -4.383  1.00  1.00           N
ATOM    640  CA  VAL D  18      -3.648  -2.353  -3.643  1.00  1.00           C
ATOM    641  CB  VAL D  18      -2.214  -1.922  -3.718  1.00  1.00           C
ATOM    642  CG1 VAL D  18      -1.398  -2.802  -2.757  1.00  1.00           C
ATOM    643  CG2 VAL D  18      -1.747  -2.018  -5.178  1.00  1.00           C
ATOM    644  C   VAL D  18      -4.095  -2.149  -2.236  1.00  1.00           C
ATOM    645  O   VAL D  18      -4.279  -1.013  -1.799  1.00  1.00           O
ATOM    646  N   GLY D  19      -4.315  -3.239  -1.487  1.00  1.00           N
ATOM    647  CA  GLY D  19      -4.729  -3.058  -0.128  1.00  1.00           C
ATOM    648  C   GLY D  19      -3.665  -3.705   0.675  1.00  1.00           C
ATOM    649  O   GLY D  19      -3.210  -4.798   0.349  1.00  1.00           O
ATOM    650  N   SER D  20      -3.235  -3.043   1.759  1.00  1.00           N
ATOM    651  CA  SER D  20      -2.196  -3.664   2.504  1.00  1.00           C
ATOM    652  CB  SER D  20      -0.854  -2.906   2.419  1.00  1.00           C
ATOM    653  OG  SER D  20       0.142  -3.576   3.179  1.00  1.00           O
ATOM    654  C   SER D  20      -2.599  -3.693   3.937  1.00  1.00           C
ATOM    655  O   SER D  20      -3.245  -2.772   4.430  1.00  1.00           O
ATOM    656  N   ASN D  21      -2.249  -4.788   4.640  1.00  1.00           N
ATOM    657  CA  ASN D  21      -2.561  -4.848   6.034  1.00  1.00           C
ATOM    658  CB  ASN D  21      -3.639  -5.885   6.389  1.00  1.00           C
ATOM    659  CG  ASN D  21      -4.123  -5.585   7.800  1.00  1.00           C
ATOM    660  OD1 ASN D  21      -3.326  -5.386   8.716  1.00  1.00           O
ATOM    661  ND2 ASN D  21      -5.470  -5.531   7.981  1.00  1.00           N
ATOM    662  C   ASN D  21      -1.318  -5.237   6.732  1.00  1.00           C
ATOM    663  O   ASN D  21      -0.643  -6.192   6.348  1.00  1.00           O
ATOM    664  N   THR D  22      -0.971  -4.473   7.777  1.00  1.00           N
ATOM    665  CA  THR D  22       0.188  -4.825   8.520  1.00  1.00           C
ATOM    666  CB  THR D  22       1.249  -3.766   8.547  1.00  1.00           C
ATOM    667  OG1 THR D  22       0.754  -2.589   9.168  1.00  1.00           O
ATOM    668  CG2 THR D  22       1.691  -3.472   7.105  1.00  1.00           C
ATOM    669  C   THR D  22      -0.259  -5.025   9.910  1.00  1.00           C
ATOM    670  O   THR D  22      -1.111  -4.297  10.418  1.00  1.00           O
ATOM    671  N   TYR D  23       0.293  -6.055  10.557  1.00  1.00           N
ATOM    672  CA  TYR D  23      -0.095  -6.264  11.906  1.00  1.00           C
ATOM    673  CB  TYR D  23      -0.483  -7.721  12.222  1.00  1.00           C
ATOM    674  CG  TYR D  23      -1.784  -7.988  11.544  1.00  1.00           C
ATOM    675  CD1 TYR D  23      -1.821  -8.461  10.253  1.00  1.00           C
ATOM    676  CD2 TYR D  23      -2.970  -7.750  12.198  1.00  1.00           C
ATOM    677  CE1 TYR D  23      -3.022  -8.703   9.626  1.00  1.00           C
ATOM    678  CE2 TYR D  23      -4.174  -7.990  11.577  1.00  1.00           C
ATOM    679  CZ  TYR D  23      -4.201  -8.466  10.288  1.00  1.00           C
ATOM    680  OH  TYR D  23      -5.435  -8.713   9.645  1.00  1.00           O
ATOM    681  C   TYR D  23       1.094  -5.905  12.781  1.00  1.00           C
ATOM    682  O   TYR D  23       1.676  -4.809  12.565  1.00  1.00           O
ATOM    683  OXT TYR D  23       1.430  -6.720  13.682  1.00  1.00           O
TER     684      TYR D  23 
ATOM    685  N   PHE E   1       6.191 -16.592  12.311  1.00  1.00           N
ATOM    686  CA  PHE E   1       7.193 -17.671  12.323  1.00  1.00           C
ATOM    687  CB  PHE E   1       6.647 -18.849  13.157  1.00  1.00           C
ATOM    688  CG  PHE E   1       7.715 -19.878  13.332  1.00  1.00           C
ATOM    689  CD1 PHE E   1       8.753 -19.657  14.207  1.00  1.00           C
ATOM    690  CD2 PHE E   1       7.667 -21.067  12.641  1.00  1.00           C
ATOM    691  CE1 PHE E   1       9.736 -20.601  14.380  1.00  1.00           C
ATOM    692  CE2 PHE E   1       8.647 -22.016  12.811  1.00  1.00           C
ATOM    693  CZ  PHE E   1       9.685 -21.781  13.680  1.00  1.00           C
ATOM    694  C   PHE E   1       7.378 -18.076  10.914  1.00  1.00           C
ATOM    695  O   PHE E   1       8.012 -19.081  10.601  1.00  1.00           O
ATOM    696  N   LEU E   2       6.821 -17.240  10.029  1.00  1.00           N
ATOM    697  CA  LEU E   2       6.894 -17.474   8.631  1.00  1.00           C
ATOM    698  CB  LEU E   2       5.639 -17.015   7.869  1.00  1.00           C
ATOM    699  CG  LEU E   2       4.356 -17.757   8.275  1.00  1.00           C
ATOM    700  CD1 LEU E   2       4.457 -19.255   7.950  1.00  1.00           C
ATOM    701  CD2 LEU E   2       3.982 -17.477   9.740  1.00  1.00           C
ATOM    702  C   LEU E   2       8.026 -16.676   8.111  1.00  1.00           C
ATOM    703  O   LEU E   2       8.782 -16.073   8.870  1.00  1.00           O
ATOM    704  N   VAL E   3       8.185 -16.671   6.778  1.00  1.00           N
ATOM    705  CA  VAL E   3       9.307 -15.971   6.250  1.00  1.00           C
ATOM    706  CB  VAL E   3      10.398 -16.904   5.789  1.00  1.00           C
ATOM    707  CG1 VAL E   3       9.940 -17.582   4.487  1.00  1.00           C
ATOM    708  CG2 VAL E   3      11.737 -16.150   5.690  1.00  1.00           C
ATOM    709  C   VAL E   3       8.858 -15.156   5.092  1.00  1.00           C
ATOM    710  O   VAL E   3       7.673 -15.086   4.767  1.00  1.00           O
ATOM    711  N   HIS E   4       9.832 -14.494   4.446  1.00  1.00           N
ATOM    712  CA  HIS E   4       9.562 -13.566   3.406  1.00  1.00           C
ATOM    713  ND1 HIS E   4      12.512 -13.322   1.474  1.00  1.00           N
ATOM    714  CG  HIS E   4      12.012 -13.273   2.755  1.00  1.00           C
ATOM    715  CB  HIS E   4      10.730 -12.593   3.140  1.00  1.00           C
ATOM    716  NE2 HIS E   4      13.966 -14.404   2.764  1.00  1.00           N
ATOM    717  CD2 HIS E   4      12.912 -13.939   3.532  1.00  1.00           C
ATOM    718  CE1 HIS E   4      13.682 -14.010   1.537  1.00  1.00           C
ATOM    719  C   HIS E   4       9.170 -14.195   2.122  1.00  1.00           C
ATOM    720  O   HIS E   4       9.626 -15.278   1.759  1.00  1.00           O
ATOM    721  N   SER E   5       8.268 -13.485   1.417  1.00  1.00           N
ATOM    722  CA  SER E   5       7.835 -13.876   0.117  1.00  1.00           C
ATOM    723  CB  SER E   5       6.395 -14.420   0.072  1.00  1.00           C
ATOM    724  OG  SER E   5       5.475 -13.424   0.490  1.00  1.00           O
ATOM    725  C   SER E   5       7.932 -12.677  -0.758  1.00  1.00           C
ATOM    726  O   SER E   5       7.663 -11.556  -0.329  1.00  1.00           O
ATOM    727  N   GLY E   6       8.345 -12.884  -2.022  1.00  1.00           N
ATOM    728  CA  GLY E   6       8.468 -11.774  -2.913  1.00  1.00           C
ATOM    729  C   GLY E   6       7.464 -11.983  -3.992  1.00  1.00           C
ATOM    730  O   GLY E   6       7.337 -13.081  -4.532  1.00  1.00           O
ATOM    731  N   ASN E   7       6.710 -10.926  -4.332  1.00  1.00           N
ATOM    732  CA  ASN E   7       5.740 -11.096  -5.365  1.00  1.00           C
ATOM    733  CB  ASN E   7       4.290 -11.045  -4.852  1.00  1.00           C
ATOM    734  CG  ASN E   7       4.022 -12.287  -4.015  1.00  1.00           C
ATOM    735  OD1 ASN E   7       4.770 -12.608  -3.093  1.00  1.00           O
ATOM    736  ND2 ASN E   7       2.920 -13.013  -4.348  1.00  1.00           N
ATOM    737  C   ASN E   7       5.901  -9.974  -6.328  1.00  1.00           C
ATOM    738  O   ASN E   7       5.867  -8.803  -5.953  1.00  1.00           O
ATOM    739  N   ASN E   8       6.089 -10.309  -7.614  1.00  1.00           N
ATOM    740  CA  ASN E   8       6.192  -9.265  -8.578  1.00  1.00           C
ATOM    741  CB  ASN E   8       7.544  -9.214  -9.316  1.00  1.00           C
ATOM    742  CG  ASN E   8       7.728 -10.503 -10.101  1.00  1.00           C
ATOM    743  OD1 ASN E   8       7.451 -11.594  -9.604  1.00  1.00           O
ATOM    744  ND2 ASN E   8       8.206 -10.376 -11.367  1.00  1.00           N
ATOM    745  C   ASN E   8       5.117  -9.494  -9.571  1.00  1.00           C
ATOM    746  O   ASN E   8       4.825 -10.629  -9.943  1.00  1.00           O
ATOM    747  N   PHE E   9       4.467  -8.404 -10.007  1.00  1.00           N
ATOM    748  CA  PHE E   9       3.421  -8.611 -10.949  1.00  1.00           C
ATOM    749  CB  PHE E   9       2.005  -8.462 -10.364  1.00  1.00           C
ATOM    750  CG  PHE E   9       1.792  -9.513  -9.331  1.00  1.00           C
ATOM    751  CD1 PHE E   9       1.355 -10.770  -9.676  1.00  1.00           C
ATOM    752  CD2 PHE E   9       2.028  -9.226  -8.007  1.00  1.00           C
ATOM    753  CE1 PHE E   9       1.163 -11.730  -8.709  1.00  1.00           C
ATOM    754  CE2 PHE E   9       1.838 -10.180  -7.038  1.00  1.00           C
ATOM    755  CZ  PHE E   9       1.403 -11.435  -7.388  1.00  1.00           C
ATOM    756  C   PHE E   9       3.520  -7.567 -11.998  1.00  1.00           C
ATOM    757  O   PHE E   9       4.143  -6.522 -11.819  1.00  1.00           O
ATOM    758  N   GLY E  10       2.908  -7.874 -13.152  1.00  1.00           N
ATOM    759  CA  GLY E  10       2.776  -6.947 -14.227  1.00  1.00           C
ATOM    760  C   GLY E  10       1.330  -7.040 -14.547  1.00  1.00           C
ATOM    761  O   GLY E  10       0.834  -8.117 -14.873  1.00  1.00           O
ATOM    762  N   ALA E  11       0.592  -5.921 -14.463  1.00  1.00           N
ATOM    763  CA  ALA E  11      -0.805  -6.128 -14.660  1.00  1.00           C
ATOM    764  CB  ALA E  11      -1.616  -6.085 -13.352  1.00  1.00           C
ATOM    765  C   ALA E  11      -1.370  -5.087 -15.556  1.00  1.00           C
ATOM    766  O   ALA E  11      -0.987  -3.917 -15.511  1.00  1.00           O
ATOM    767  N   ILE E  12      -2.301  -5.526 -16.420  1.00  1.00           N
ATOM    768  CA  ILE E  12      -3.031  -4.635 -17.263  1.00  1.00           C
ATOM    769  CB  ILE E  12      -2.876  -4.975 -18.731  1.00  1.00           C
ATOM    770  CG1 ILE E  12      -3.669  -4.008 -19.624  1.00  1.00           C
ATOM    771  CG2 ILE E  12      -3.191  -6.462 -18.964  1.00  1.00           C
ATOM    772  CD1 ILE E  12      -3.299  -4.138 -21.102  1.00  1.00           C
ATOM    773  C   ILE E  12      -4.455  -4.784 -16.839  1.00  1.00           C
ATOM    774  O   ILE E  12      -5.090  -5.804 -17.112  1.00  1.00           O
ATOM    775  N   LEU E  13      -5.020  -3.800 -16.114  1.00  1.00           N
ATOM    776  CA  LEU E  13      -6.348  -4.142 -15.723  1.00  1.00           C
ATOM    777  CB  LEU E  13      -6.467  -4.979 -14.427  1.00  1.00           C
ATOM    778  CG  LEU E  13      -5.975  -6.443 -14.522  1.00  1.00           C
ATOM    779  CD1 LEU E  13      -4.443  -6.553 -14.492  1.00  1.00           C
ATOM    780  CD2 LEU E  13      -6.667  -7.331 -13.475  1.00  1.00           C
ATOM    781  C   LEU E  13      -7.282  -3.005 -15.569  1.00  1.00           C
ATOM    782  O   LEU E  13      -6.910  -1.897 -15.185  1.00  1.00           O
ATOM    783  N   SER E  14      -8.559  -3.300 -15.902  1.00  1.00           N
ATOM    784  CA  SER E  14      -9.646  -2.404 -15.677  1.00  1.00           C
ATOM    785  CB  SER E  14     -10.991  -2.940 -16.196  1.00  1.00           C
ATOM    786  OG  SER E  14     -12.021  -1.999 -15.931  1.00  1.00           O
ATOM    787  C   SER E  14      -9.734  -2.316 -14.187  1.00  1.00           C
ATOM    788  O   SER E  14      -9.873  -1.237 -13.616  1.00  1.00           O
ATOM    789  N   SER E  15      -9.624  -3.485 -13.518  1.00  1.00           N
ATOM    790  CA  SER E  15      -9.653  -3.527 -12.087  1.00  1.00           C
ATOM    791  CB  SER E  15     -10.927  -4.163 -11.506  1.00  1.00           C
ATOM    792  OG  SER E  15     -12.051  -3.344 -11.791  1.00  1.00           O
ATOM    793  C   SER E  15      -8.502  -4.373 -11.641  1.00  1.00           C
ATOM    794  O   SER E  15      -8.169  -5.365 -12.288  1.00  1.00           O
ATOM    795  N   THR E  16      -7.843  -3.981 -10.532  1.00  1.00           N
ATOM    796  CA  THR E  16      -6.765  -4.773 -10.010  1.00  1.00           C
ATOM    797  CB  THR E  16      -5.405  -4.205 -10.268  1.00  1.00           C
ATOM    798  OG1 THR E  16      -4.407  -5.162  -9.947  1.00  1.00           O
ATOM    799  CG2 THR E  16      -5.230  -2.957  -9.392  1.00  1.00           C
ATOM    800  C   THR E  16      -6.930  -4.837  -8.537  1.00  1.00           C
ATOM    801  O   THR E  16      -7.437  -3.904  -7.916  1.00  1.00           O
ATOM    802  N   ASN E  17      -6.525  -5.969  -7.942  1.00  1.00           N
ATOM    803  CA  ASN E  17      -6.630  -6.068  -6.525  1.00  1.00           C
ATOM    804  CB  ASN E  17      -7.892  -6.809  -6.056  1.00  1.00           C
ATOM    805  CG  ASN E  17      -9.089  -5.925  -6.371  1.00  1.00           C
ATOM    806  OD1 ASN E  17      -9.293  -4.883  -5.750  1.00  1.00           O
ATOM    807  ND2 ASN E  17      -9.908  -6.350  -7.370  1.00  1.00           N
ATOM    808  C   ASN E  17      -5.447  -6.841  -6.033  1.00  1.00           C
ATOM    809  O   ASN E  17      -4.900  -7.682  -6.746  1.00  1.00           O
ATOM    810  N   VAL E  18      -5.009  -6.546  -4.794  1.00  1.00           N
ATOM    811  CA  VAL E  18      -3.913  -7.236  -4.171  1.00  1.00           C
ATOM    812  CB  VAL E  18      -2.683  -6.387  -4.050  1.00  1.00           C
ATOM    813  CG1 VAL E  18      -1.607  -7.186  -3.295  1.00  1.00           C
ATOM    814  CG2 VAL E  18      -2.268  -5.916  -5.455  1.00  1.00           C
ATOM    815  C   VAL E  18      -4.375  -7.521  -2.768  1.00  1.00           C
ATOM    816  O   VAL E  18      -5.104  -6.720  -2.183  1.00  1.00           O
ATOM    817  N   GLY E  19      -3.988  -8.680  -2.195  1.00  1.00           N
ATOM    818  CA  GLY E  19      -4.351  -8.980  -0.834  1.00  1.00           C
ATOM    819  C   GLY E  19      -3.049  -9.232  -0.134  1.00  1.00           C
ATOM    820  O   GLY E  19      -2.462 -10.309  -0.242  1.00  1.00           O
ATOM    821  N   SER E  20      -2.578  -8.221   0.619  1.00  1.00           N
ATOM    822  CA  SER E  20      -1.277  -8.236   1.226  1.00  1.00           C
ATOM    823  CB  SER E  20      -0.921  -6.879   1.865  1.00  1.00           C
ATOM    824  OG  SER E  20       0.370  -6.936   2.454  1.00  1.00           O
ATOM    825  C   SER E  20      -1.091  -9.273   2.280  1.00  1.00           C
ATOM    826  O   SER E  20      -0.329 -10.225   2.116  1.00  1.00           O
ATOM    827  N   ASN E  21      -1.817  -9.108   3.394  1.00  1.00           N
ATOM    828  CA  ASN E  21      -1.772 -10.003   4.508  1.00  1.00           C
ATOM    829  CB  ASN E  21      -2.466 -11.343   4.216  1.00  1.00           C
ATOM    830  CG  ASN E  21      -2.595 -12.093   5.533  1.00  1.00           C
ATOM    831  OD1 ASN E  21      -3.257 -11.632   6.460  1.00  1.00           O
ATOM    832  ND2 ASN E  21      -1.940 -13.282   5.622  1.00  1.00           N
ATOM    833  C   ASN E  21      -0.432 -10.300   5.074  1.00  1.00           C
ATOM    834  O   ASN E  21       0.107 -11.388   4.885  1.00  1.00           O
ATOM    835  N   THR E  22       0.149  -9.316   5.779  1.00  1.00           N
ATOM    836  CA  THR E  22       1.334  -9.594   6.528  1.00  1.00           C
ATOM    837  CB  THR E  22       2.189  -8.383   6.757  1.00  1.00           C
ATOM    838  OG1 THR E  22       3.429  -8.754   7.341  1.00  1.00           O
ATOM    839  CG2 THR E  22       1.430  -7.413   7.677  1.00  1.00           C
ATOM    840  C   THR E  22       0.856 -10.079   7.850  1.00  1.00           C
ATOM    841  O   THR E  22      -0.333 -10.012   8.158  1.00  1.00           O
ATOM    842  N   TYR E  23       1.771 -10.614   8.668  1.00  1.00           N
ATOM    843  CA  TYR E  23       1.341 -11.106   9.936  1.00  1.00           C
ATOM    844  CB  TYR E  23       2.115 -12.372  10.345  1.00  1.00           C
ATOM    845  CG  TYR E  23       1.762 -12.726  11.745  1.00  1.00           C
ATOM    846  CD1 TYR E  23       0.605 -13.405  12.046  1.00  1.00           C
ATOM    847  CD2 TYR E  23       2.618 -12.373  12.762  1.00  1.00           C
ATOM    848  CE1 TYR E  23       0.309 -13.722  13.352  1.00  1.00           C
ATOM    849  CE2 TYR E  23       2.327 -12.688  14.067  1.00  1.00           C
ATOM    850  CZ  TYR E  23       1.170 -13.364  14.362  1.00  1.00           C
ATOM    851  OH  TYR E  23       0.868 -13.691  15.702  1.00  1.00           O
ATOM    852  C   TYR E  23       1.602 -10.017  10.966  1.00  1.00           C
ATOM    853  O   TYR E  23       2.440  -9.121  10.682  1.00  1.00           O
ATOM    854  OXT TYR E  23       0.959 -10.065  12.049  1.00  1.00           O
TER     855      TYR E  23 
END
