# Supplementary material for: Integrative modeling of diverse protein-peptide systems using CABS-dock
Source: PLoS Comput Biol. 2023 Jul 5;19(7):e1011275. doi: 10.1371/journal.pcbi.1011275 (PMC10351741; doi:10.1371/journal.pcbi.1011275)
Supplement: S1 File — Files in pdb format containing atomic coordinates of the structures obtained in this study: the highest-scored amyloid models and 10 examples of the docked peptide for each enzyme-substrate complex. (ZIP) [file pcbi.1011275.s006.zip › protofilament_6zrq _models/6zrq_best_top10epca.pdb]

EXPDTA    THEORETICAL MODEL, MODELLER 10.4 2023/04/05 17:19:51
ATOM      1  N   PHE A   1       3.479  -1.536  18.371  1.00  1.00           N
ATOM      2  CA  PHE A   1       3.851  -0.394  19.229  1.00  1.00           C
ATOM      3  CB  PHE A   1       5.197  -0.657  19.926  1.00  1.00           C
ATOM      4  CG  PHE A   1       5.497   0.533  20.774  1.00  1.00           C
ATOM      5  CD1 PHE A   1       4.911   0.665  22.014  1.00  1.00           C
ATOM      6  CD2 PHE A   1       6.362   1.512  20.341  1.00  1.00           C
ATOM      7  CE1 PHE A   1       5.179   1.762  22.803  1.00  1.00           C
ATOM      8  CE2 PHE A   1       6.633   2.607  21.125  1.00  1.00           C
ATOM      9  CZ  PHE A   1       6.046   2.732  22.360  1.00  1.00           C
ATOM     10  C   PHE A   1       3.971   0.837  18.402  1.00  1.00           C
ATOM     11  O   PHE A   1       3.187   1.774  18.541  1.00  1.00           O
ATOM     12  N   LEU A   2       4.957   0.861  17.488  1.00  1.00           N
ATOM     13  CA  LEU A   2       5.103   2.061  16.732  1.00  1.00           C
ATOM     14  CB  LEU A   2       6.516   2.682  16.838  1.00  1.00           C
ATOM     15  CG  LEU A   2       7.665   1.883  16.204  1.00  1.00           C
ATOM     16  CD1 LEU A   2       7.606   1.979  14.678  1.00  1.00           C
ATOM     17  CD2 LEU A   2       9.033   2.307  16.772  1.00  1.00           C
ATOM     18  C   LEU A   2       4.665   1.826  15.323  1.00  1.00           C
ATOM     19  O   LEU A   2       4.751   0.720  14.800  1.00  1.00           O
ATOM     20  N   VAL A   3       4.108   2.866  14.682  1.00  1.00           N
ATOM     21  CA  VAL A   3       3.656   2.714  13.334  1.00  1.00           C
ATOM     22  CB  VAL A   3       2.227   3.105  13.147  1.00  1.00           C
ATOM     23  CG1 VAL A   3       2.081   4.554  13.640  1.00  1.00           C
ATOM     24  CG2 VAL A   3       1.859   2.926  11.670  1.00  1.00           C
ATOM     25  C   VAL A   3       4.449   3.674  12.519  1.00  1.00           C
ATOM     26  O   VAL A   3       4.821   4.751  12.985  1.00  1.00           O
ATOM     27  N   HIS A   4       4.744   3.291  11.267  1.00  1.00           N
ATOM     28  CA  HIS A   4       5.485   4.167  10.419  1.00  1.00           C
ATOM     29  ND1 HIS A   4       8.038   5.879   9.537  1.00  1.00           N
ATOM     30  CG  HIS A   4       7.767   4.546   9.326  1.00  1.00           C
ATOM     31  CB  HIS A   4       6.939   3.694  10.238  1.00  1.00           C
ATOM     32  NE2 HIS A   4       9.076   5.311   7.653  1.00  1.00           N
ATOM     33  CD2 HIS A   4       8.410   4.215   8.172  1.00  1.00           C
ATOM     34  CE1 HIS A   4       8.823   6.287   8.508  1.00  1.00           C
ATOM     35  C   HIS A   4       4.818   4.151   9.089  1.00  1.00           C
ATOM     36  O   HIS A   4       4.702   3.103   8.457  1.00  1.00           O
ATOM     37  N   SER A   5       4.342   5.322   8.632  1.00  1.00           N
ATOM     38  CA  SER A   5       3.735   5.344   7.339  1.00  1.00           C
ATOM     39  CB  SER A   5       2.257   5.763   7.348  1.00  1.00           C
ATOM     40  OG  SER A   5       1.746   5.768   6.022  1.00  1.00           O
ATOM     41  C   SER A   5       4.479   6.336   6.511  1.00  1.00           C
ATOM     42  O   SER A   5       4.499   7.529   6.811  1.00  1.00           O
ATOM     43  N   GLY A   6       5.123   5.851   5.432  1.00  1.00           N
ATOM     44  CA  GLY A   6       5.818   6.740   4.549  1.00  1.00           C
ATOM     45  C   GLY A   6       5.044   6.672   3.285  1.00  1.00           C
ATOM     46  O   GLY A   6       5.120   5.689   2.550  1.00  1.00           O
ATOM     47  N   ASN A   7       4.276   7.732   2.991  1.00  1.00           N
ATOM     48  CA  ASN A   7       3.480   7.649   1.813  1.00  1.00           C
ATOM     49  CB  ASN A   7       1.981   7.882   2.067  1.00  1.00           C
ATOM     50  CG  ASN A   7       1.499   6.780   2.997  1.00  1.00           C
ATOM     51  OD1 ASN A   7       2.210   5.809   3.254  1.00  1.00           O
ATOM     52  ND2 ASN A   7       0.255   6.935   3.524  1.00  1.00           N
ATOM     53  C   ASN A   7       3.932   8.705   0.896  1.00  1.00           C
ATOM     54  O   ASN A   7       4.036   9.869   1.280  1.00  1.00           O
ATOM     55  N   ASN A   8       4.240   8.323  -0.351  1.00  1.00           N
ATOM     56  CA  ASN A   8       4.615   9.404  -1.183  1.00  1.00           C
ATOM     57  CB  ASN A   8       6.128   9.647  -1.301  1.00  1.00           C
ATOM     58  CG  ASN A   8       6.723   8.530  -2.138  1.00  1.00           C
ATOM     59  OD1 ASN A   8       6.790   8.631  -3.362  1.00  1.00           O
ATOM     60  ND2 ASN A   8       7.177   7.440  -1.466  1.00  1.00           N
ATOM     61  C   ASN A   8       4.098   9.212  -2.545  1.00  1.00           C
ATOM     62  O   ASN A   8       3.866   8.097  -3.008  1.00  1.00           O
ATOM     63  N   PHE A   9       3.889  10.346  -3.220  1.00  1.00           N
ATOM     64  CA  PHE A   9       3.437  10.255  -4.555  1.00  1.00           C
ATOM     65  CB  PHE A   9       1.949  10.629  -4.740  1.00  1.00           C
ATOM     66  CG  PHE A   9       1.671  11.978  -4.158  1.00  1.00           C
ATOM     67  CD1 PHE A   9       2.129  13.130  -4.755  1.00  1.00           C
ATOM     68  CD2 PHE A   9       0.910  12.084  -3.015  1.00  1.00           C
ATOM     69  CE1 PHE A   9       1.853  14.360  -4.204  1.00  1.00           C
ATOM     70  CE2 PHE A   9       0.631  13.312  -2.460  1.00  1.00           C
ATOM     71  CZ  PHE A   9       1.106  14.455  -3.055  1.00  1.00           C
ATOM     72  C   PHE A   9       4.257  11.168  -5.383  1.00  1.00           C
ATOM     73  O   PHE A   9       4.726  12.203  -4.916  1.00  1.00           O
ATOM     74  N   GLY A  10       4.472  10.774  -6.648  1.00  1.00           N
ATOM     75  CA  GLY A  10       5.224  11.614  -7.511  1.00  1.00           C
ATOM     76  C   GLY A  10       4.439  11.723  -8.760  1.00  1.00           C
ATOM     77  O   GLY A  10       4.215  10.727  -9.445  1.00  1.00           O
ATOM     78  N   ALA A  11       4.002  12.943  -9.117  1.00  1.00           N
ATOM     79  CA  ALA A  11       3.201  12.930 -10.292  1.00  1.00           C
ATOM     80  CB  ALA A  11       1.799  12.341 -10.048  1.00  1.00           C
ATOM     81  C   ALA A  11       3.013  14.291 -10.846  1.00  1.00           C
ATOM     82  O   ALA A  11       3.326  15.301 -10.217  1.00  1.00           O
ATOM     83  N   ILE A  12       2.511  14.308 -12.095  1.00  1.00           N
ATOM     84  CA  ILE A  12       2.119  15.503 -12.767  1.00  1.00           C
ATOM     85  CB  ILE A  12       2.742  15.658 -14.136  1.00  1.00           C
ATOM     86  CG1 ILE A  12       2.428  17.045 -14.719  1.00  1.00           C
ATOM     87  CG2 ILE A  12       2.359  14.470 -15.035  1.00  1.00           C
ATOM     88  CD1 ILE A  12       3.263  17.372 -15.958  1.00  1.00           C
ATOM     89  C   ILE A  12       0.640  15.392 -12.860  1.00  1.00           C
ATOM     90  O   ILE A  12       0.117  14.463 -13.471  1.00  1.00           O
ATOM     91  N   LEU A  13      -0.103  16.315 -12.219  1.00  1.00           N
ATOM     92  CA  LEU A  13      -1.495  16.005 -12.220  1.00  1.00           C
ATOM     93  CB  LEU A  13      -1.855  14.953 -11.147  1.00  1.00           C
ATOM     94  CG  LEU A  13      -1.301  15.276  -9.735  1.00  1.00           C
ATOM     95  CD1 LEU A  13      -1.914  16.555  -9.140  1.00  1.00           C
ATOM     96  CD2 LEU A  13      -1.420  14.070  -8.785  1.00  1.00           C
ATOM     97  C   LEU A  13      -2.367  17.168 -11.977  1.00  1.00           C
ATOM     98  O   LEU A  13      -1.966  18.199 -11.441  1.00  1.00           O
ATOM     99  N   SER A  14      -3.623  16.986 -12.406  1.00  1.00           N
ATOM    100  CA  SER A  14      -4.637  17.957 -12.200  1.00  1.00           C
ATOM    101  CB  SER A  14      -5.940  17.607 -12.938  1.00  1.00           C
ATOM    102  OG  SER A  14      -5.711  17.579 -14.340  1.00  1.00           O
ATOM    103  C   SER A  14      -4.947  18.033 -10.734  1.00  1.00           C
ATOM    104  O   SER A  14      -4.912  19.113 -10.145  1.00  1.00           O
ATOM    105  N   SER A  15      -5.228  16.880 -10.087  1.00  1.00           N
ATOM    106  CA  SER A  15      -5.668  16.988  -8.725  1.00  1.00           C
ATOM    107  CB  SER A  15      -7.185  16.813  -8.549  1.00  1.00           C
ATOM    108  OG  SER A  15      -7.872  17.946  -9.064  1.00  1.00           O
ATOM    109  C   SER A  15      -5.005  16.005  -7.834  1.00  1.00           C
ATOM    110  O   SER A  15      -4.462  14.993  -8.274  1.00  1.00           O
ATOM    111  N   THR A  16      -5.022  16.327  -6.524  1.00  1.00           N
ATOM    112  CA  THR A  16      -4.455  15.446  -5.556  1.00  1.00           C
ATOM    113  CB  THR A  16      -3.152  15.927  -4.991  1.00  1.00           C
ATOM    114  OG1 THR A  16      -3.350  17.141  -4.281  1.00  1.00           O
ATOM    115  CG2 THR A  16      -2.164  16.143  -6.151  1.00  1.00           C
ATOM    116  C   THR A  16      -5.383  15.339  -4.405  1.00  1.00           C
ATOM    117  O   THR A  16      -6.065  16.295  -4.040  1.00  1.00           O
ATOM    118  N   ASN A  17      -5.437  14.132  -3.820  1.00  1.00           N
ATOM    119  CA  ASN A  17      -6.259  13.913  -2.676  1.00  1.00           C
ATOM    120  CB  ASN A  17      -7.512  13.095  -3.015  1.00  1.00           C
ATOM    121  CG  ASN A  17      -8.318  12.930  -1.739  1.00  1.00           C
ATOM    122  OD1 ASN A  17      -9.006  13.852  -1.302  1.00  1.00           O
ATOM    123  ND2 ASN A  17      -8.229  11.724  -1.117  1.00  1.00           N
ATOM    124  C   ASN A  17      -5.471  13.093  -1.719  1.00  1.00           C
ATOM    125  O   ASN A  17      -5.172  11.930  -1.979  1.00  1.00           O
ATOM    126  N   VAL A  18      -5.098  13.693  -0.579  1.00  1.00           N
ATOM    127  CA  VAL A  18      -4.426  12.934   0.428  1.00  1.00           C
ATOM    128  CB  VAL A  18      -3.097  13.509   0.810  1.00  1.00           C
ATOM    129  CG1 VAL A  18      -2.538  12.719   2.005  1.00  1.00           C
ATOM    130  CG2 VAL A  18      -2.194  13.494  -0.438  1.00  1.00           C
ATOM    131  C   VAL A  18      -5.336  13.031   1.593  1.00  1.00           C
ATOM    132  O   VAL A  18      -5.846  14.108   1.899  1.00  1.00           O
ATOM    133  N   GLY A  19      -5.592  11.894   2.257  1.00  1.00           N
ATOM    134  CA  GLY A  19      -6.479  11.929   3.376  1.00  1.00           C
ATOM    135  C   GLY A  19      -5.869  11.064   4.425  1.00  1.00           C
ATOM    136  O   GLY A  19      -5.123  10.137   4.113  1.00  1.00           O
ATOM    137  N   SER A  20      -6.165  11.351   5.709  1.00  1.00           N
ATOM    138  CA  SER A  20      -5.589  10.531   6.730  1.00  1.00           C
ATOM    139  CB  SER A  20      -4.375  11.166   7.431  1.00  1.00           C
ATOM    140  OG  SER A  20      -4.785  12.310   8.165  1.00  1.00           O
ATOM    141  C   SER A  20      -6.599  10.286   7.791  1.00  1.00           C
ATOM    142  O   SER A  20      -7.512  11.081   8.016  1.00  1.00           O
ATOM    143  N   ASN A  21      -6.443   9.138   8.470  1.00  1.00           N
ATOM    144  CA  ASN A  21      -7.296   8.802   9.561  1.00  1.00           C
ATOM    145  CB  ASN A  21      -8.216   7.595   9.301  1.00  1.00           C
ATOM    146  CG  ASN A  21      -9.239   7.977   8.239  1.00  1.00           C
ATOM    147  OD1 ASN A  21      -9.369   9.145   7.874  1.00  1.00           O
ATOM    148  ND2 ASN A  21      -9.998   6.967   7.735  1.00  1.00           N
ATOM    149  C   ASN A  21      -6.401   8.398  10.671  1.00  1.00           C
ATOM    150  O   ASN A  21      -5.275   7.950  10.459  1.00  1.00           O
ATOM    151  N   THR A  22      -6.880   8.593  11.904  1.00  1.00           N
ATOM    152  CA  THR A  22      -6.135   8.130  13.021  1.00  1.00           C
ATOM    153  CB  THR A  22      -5.966   9.176  14.083  1.00  1.00           C
ATOM    154  OG1 THR A  22      -5.331  10.324  13.540  1.00  1.00           O
ATOM    155  CG2 THR A  22      -5.102   8.590  15.210  1.00  1.00           C
ATOM    156  C   THR A  22      -6.990   7.044  13.580  1.00  1.00           C
ATOM    157  O   THR A  22      -8.169   7.252  13.863  1.00  1.00           O
ATOM    158  N   TYR A  23      -6.420   5.836  13.720  1.00  1.00           N
ATOM    159  CA  TYR A  23      -7.192   4.741  14.224  1.00  1.00           C
ATOM    160  CB  TYR A  23      -6.383   3.431  14.320  1.00  1.00           C
ATOM    161  CG  TYR A  23      -7.343   2.312  14.535  1.00  1.00           C
ATOM    162  CD1 TYR A  23      -7.917   2.099  15.766  1.00  1.00           C
ATOM    163  CD2 TYR A  23      -7.660   1.463  13.497  1.00  1.00           C
ATOM    164  CE1 TYR A  23      -8.807   1.067  15.948  1.00  1.00           C
ATOM    165  CE2 TYR A  23      -8.551   0.429  13.672  1.00  1.00           C
ATOM    166  CZ  TYR A  23      -9.127   0.233  14.904  1.00  1.00           C
ATOM    167  OH  TYR A  23     -10.045  -0.821  15.095  1.00  1.00           O
ATOM    168  C   TYR A  23      -7.581   5.150  15.643  1.00  1.00           C
ATOM    169  O   TYR A  23      -6.653   5.454  16.441  1.00  1.00           O
ATOM    170  OXT TYR A  23      -8.803   5.177  15.949  1.00  1.00           O
TER     171      TYR A  23 
ATOM    172  N   PHE B   1       4.514  -4.430  15.956  1.00  1.00           N
ATOM    173  CA  PHE B   1       5.714  -3.747  16.486  1.00  1.00           C
ATOM    174  CB  PHE B   1       6.918  -4.702  16.521  1.00  1.00           C
ATOM    175  CG  PHE B   1       6.664  -5.681  17.610  1.00  1.00           C
ATOM    176  CD1 PHE B   1       7.052  -5.403  18.901  1.00  1.00           C
ATOM    177  CD2 PHE B   1       6.023  -6.868  17.346  1.00  1.00           C
ATOM    178  CE1 PHE B   1       6.816  -6.304  19.913  1.00  1.00           C
ATOM    179  CE2 PHE B   1       5.783  -7.772  18.353  1.00  1.00           C
ATOM    180  CZ  PHE B   1       6.181  -7.492  19.638  1.00  1.00           C
ATOM    181  C   PHE B   1       6.071  -2.559  15.666  1.00  1.00           C
ATOM    182  O   PHE B   1       5.380  -1.544  15.713  1.00  1.00           O
ATOM    183  N   LEU B   2       7.169  -2.670  14.896  1.00  1.00           N
ATOM    184  CA  LEU B   2       7.681  -1.548  14.165  1.00  1.00           C
ATOM    185  CB  LEU B   2       8.999  -1.841  13.433  1.00  1.00           C
ATOM    186  CG  LEU B   2      10.166  -2.212  14.359  1.00  1.00           C
ATOM    187  CD1 LEU B   2       9.978  -3.611  14.956  1.00  1.00           C
ATOM    188  CD2 LEU B   2      11.515  -2.042  13.648  1.00  1.00           C
ATOM    189  C   LEU B   2       6.768  -1.060  13.107  1.00  1.00           C
ATOM    190  O   LEU B   2       6.463   0.127  13.040  1.00  1.00           O
ATOM    191  N   VAL B   3       6.289  -1.963  12.249  1.00  1.00           N
ATOM    192  CA  VAL B   3       5.487  -1.492  11.171  1.00  1.00           C
ATOM    193  CB  VAL B   3       4.290  -0.680  11.584  1.00  1.00           C
ATOM    194  CG1 VAL B   3       3.611  -0.148  10.311  1.00  1.00           C
ATOM    195  CG2 VAL B   3       3.366  -1.560  12.441  1.00  1.00           C
ATOM    196  C   VAL B   3       6.306  -0.677  10.233  1.00  1.00           C
ATOM    197  O   VAL B   3       7.193   0.081  10.623  1.00  1.00           O
ATOM    198  N   HIS B   4       6.039  -0.847   8.930  1.00  1.00           N
ATOM    199  CA  HIS B   4       6.768  -0.051   8.006  1.00  1.00           C
ATOM    200  ND1 HIS B   4       9.218   0.079   5.498  1.00  1.00           N
ATOM    201  CG  HIS B   4       9.011   0.295   6.847  1.00  1.00           C
ATOM    202  CB  HIS B   4       8.183  -0.595   7.724  1.00  1.00           C
ATOM    203  NE2 HIS B   4      10.324   1.936   6.022  1.00  1.00           N
ATOM    204  CD2 HIS B   4       9.693   1.433   7.145  1.00  1.00           C
ATOM    205  CE1 HIS B   4      10.007   1.088   5.058  1.00  1.00           C
ATOM    206  C   HIS B   4       6.004  -0.051   6.736  1.00  1.00           C
ATOM    207  O   HIS B   4       5.609  -1.102   6.240  1.00  1.00           O
ATOM    208  N   SER B   5       5.751   1.145   6.185  1.00  1.00           N
ATOM    209  CA  SER B   5       5.072   1.207   4.932  1.00  1.00           C
ATOM    210  CB  SER B   5       3.695   1.888   4.994  1.00  1.00           C
ATOM    211  OG  SER B   5       3.850   3.273   5.269  1.00  1.00           O
ATOM    212  C   SER B   5       5.934   2.089   4.092  1.00  1.00           C
ATOM    213  O   SER B   5       6.592   2.991   4.603  1.00  1.00           O
ATOM    214  N   GLY B   6       5.995   1.813   2.781  1.00  1.00           N
ATOM    215  CA  GLY B   6       6.704   2.686   1.896  1.00  1.00           C
ATOM    216  C   GLY B   6       5.843   2.700   0.697  1.00  1.00           C
ATOM    217  O   GLY B   6       5.999   1.899  -0.225  1.00  1.00           O
ATOM    218  N   ASN B   7       4.899   3.644   0.690  1.00  1.00           N
ATOM    219  CA  ASN B   7       3.972   3.679  -0.383  1.00  1.00           C
ATOM    220  CB  ASN B   7       2.692   4.464  -0.061  1.00  1.00           C
ATOM    221  CG  ASN B   7       1.955   3.648   0.989  1.00  1.00           C
ATOM    222  OD1 ASN B   7       2.440   2.605   1.427  1.00  1.00           O
ATOM    223  ND2 ASN B   7       0.750   4.118   1.401  1.00  1.00           N
ATOM    224  C   ASN B   7       4.631   4.285  -1.529  1.00  1.00           C
ATOM    225  O   ASN B   7       5.766   4.757  -1.459  1.00  1.00           O
ATOM    226  N   ASN B   8       3.911   4.258  -2.644  1.00  1.00           N
ATOM    227  CA  ASN B   8       4.578   4.711  -3.791  1.00  1.00           C
ATOM    228  CB  ASN B   8       4.844   3.605  -4.809  1.00  1.00           C
ATOM    229  CG  ASN B   8       3.443   3.203  -5.270  1.00  1.00           C
ATOM    230  OD1 ASN B   8       2.692   2.577  -4.524  1.00  1.00           O
ATOM    231  ND2 ASN B   8       3.065   3.576  -6.521  1.00  1.00           N
ATOM    232  C   ASN B   8       3.679   5.539  -4.546  1.00  1.00           C
ATOM    233  O   ASN B   8       2.561   5.877  -4.161  1.00  1.00           O
ATOM    234  N   PHE B   9       4.241   5.897  -5.691  1.00  1.00           N
ATOM    235  CA  PHE B   9       3.415   6.490  -6.636  1.00  1.00           C
ATOM    236  CB  PHE B   9       2.831   7.817  -6.119  1.00  1.00           C
ATOM    237  CG  PHE B   9       1.813   8.309  -7.084  1.00  1.00           C
ATOM    238  CD1 PHE B   9       0.507   7.888  -6.984  1.00  1.00           C
ATOM    239  CD2 PHE B   9       2.163   9.187  -8.085  1.00  1.00           C
ATOM    240  CE1 PHE B   9      -0.440   8.340  -7.869  1.00  1.00           C
ATOM    241  CE2 PHE B   9       1.221   9.644  -8.973  1.00  1.00           C
ATOM    242  CZ  PHE B   9      -0.079   9.219  -8.860  1.00  1.00           C
ATOM    243  C   PHE B   9       4.297   6.791  -7.767  1.00  1.00           C
ATOM    244  O   PHE B   9       5.513   6.914  -7.628  1.00  1.00           O
ATOM    245  N   GLY B  10       3.680   6.883  -8.935  1.00  1.00           N
ATOM    246  CA  GLY B  10       4.387   7.238 -10.100  1.00  1.00           C
ATOM    247  C   GLY B  10       3.297   7.255 -11.082  1.00  1.00           C
ATOM    248  O   GLY B  10       2.994   6.241 -11.707  1.00  1.00           O
ATOM    249  N   ALA B  11       2.651   8.415 -11.239  1.00  1.00           N
ATOM    250  CA  ALA B  11       1.565   8.285 -12.127  1.00  1.00           C
ATOM    251  CB  ALA B  11       0.230   7.890 -11.467  1.00  1.00           C
ATOM    252  C   ALA B  11       1.332   9.536 -12.883  1.00  1.00           C
ATOM    253  O   ALA B  11       1.770  10.622 -12.508  1.00  1.00           O
ATOM    254  N   ILE B  12       0.642   9.365 -14.025  1.00  1.00           N
ATOM    255  CA  ILE B  12       0.185  10.452 -14.826  1.00  1.00           C
ATOM    256  CB  ILE B  12       0.470  10.274 -16.297  1.00  1.00           C
ATOM    257  CG1 ILE B  12      -0.008  11.500 -17.085  1.00  1.00           C
ATOM    258  CG2 ILE B  12      -0.104   8.932 -16.785  1.00  1.00           C
ATOM    259  CD1 ILE B  12       0.526  11.560 -18.519  1.00  1.00           C
ATOM    260  C   ILE B  12      -1.271  10.486 -14.566  1.00  1.00           C
ATOM    261  O   ILE B  12      -2.004   9.567 -14.930  1.00  1.00           O
ATOM    262  N   LEU B  13      -1.759  11.538 -13.884  1.00  1.00           N
ATOM    263  CA  LEU B  13      -3.120  11.290 -13.580  1.00  1.00           C
ATOM    264  CB  LEU B  13      -3.325  10.364 -12.366  1.00  1.00           C
ATOM    265  CG  LEU B  13      -2.603  10.785 -11.074  1.00  1.00           C
ATOM    266  CD1 LEU B  13      -3.069  12.161 -10.572  1.00  1.00           C
ATOM    267  CD2 LEU B  13      -2.746   9.686 -10.013  1.00  1.00           C
ATOM    268  C   LEU B  13      -3.977  12.462 -13.375  1.00  1.00           C
ATOM    269  O   LEU B  13      -3.557  13.570 -13.042  1.00  1.00           O
ATOM    270  N   SER B  14      -5.254  12.173 -13.659  1.00  1.00           N
ATOM    271  CA  SER B  14      -6.328  13.052 -13.407  1.00  1.00           C
ATOM    272  CB  SER B  14      -7.642  12.562 -14.034  1.00  1.00           C
ATOM    273  OG  SER B  14      -7.525  12.538 -15.449  1.00  1.00           O
ATOM    274  C   SER B  14      -6.515  13.085 -11.924  1.00  1.00           C
ATOM    275  O   SER B  14      -6.710  14.154 -11.350  1.00  1.00           O
ATOM    276  N   SER B  15      -6.441  11.912 -11.250  1.00  1.00           N
ATOM    277  CA  SER B  15      -6.691  11.951  -9.835  1.00  1.00           C
ATOM    278  CB  SER B  15      -8.150  11.637  -9.460  1.00  1.00           C
ATOM    279  OG  SER B  15      -8.343  11.801  -8.063  1.00  1.00           O
ATOM    280  C   SER B  15      -5.830  10.985  -9.091  1.00  1.00           C
ATOM    281  O   SER B  15      -5.433   9.945  -9.612  1.00  1.00           O
ATOM    282  N   THR B  16      -5.525  11.344  -7.826  1.00  1.00           N
ATOM    283  CA  THR B  16      -4.765  10.522  -6.929  1.00  1.00           C
ATOM    284  CB  THR B  16      -3.482  11.152  -6.484  1.00  1.00           C
ATOM    285  OG1 THR B  16      -3.761  12.311  -5.709  1.00  1.00           O
ATOM    286  CG2 THR B  16      -2.643  11.524  -7.718  1.00  1.00           C
ATOM    287  C   THR B  16      -5.597  10.420  -5.703  1.00  1.00           C
ATOM    288  O   THR B  16      -6.240  11.390  -5.304  1.00  1.00           O
ATOM    289  N   ASN B  17      -5.648   9.228  -5.086  1.00  1.00           N
ATOM    290  CA  ASN B  17      -6.407   9.173  -3.881  1.00  1.00           C
ATOM    291  CB  ASN B  17      -7.775   8.494  -4.065  1.00  1.00           C
ATOM    292  CG  ASN B  17      -8.527   9.206  -5.179  1.00  1.00           C
ATOM    293  OD1 ASN B  17      -8.042   9.298  -6.304  1.00  1.00           O
ATOM    294  ND2 ASN B  17      -9.752   9.709  -4.867  1.00  1.00           N
ATOM    295  C   ASN B  17      -5.678   8.298  -2.943  1.00  1.00           C
ATOM    296  O   ASN B  17      -5.826   7.077  -2.981  1.00  1.00           O
ATOM    297  N   VAL B  18      -4.863   8.888  -2.066  1.00  1.00           N
ATOM    298  CA  VAL B  18      -4.290   8.011  -1.112  1.00  1.00           C
ATOM    299  CB  VAL B  18      -2.993   8.482  -0.520  1.00  1.00           C
ATOM    300  CG1 VAL B  18      -1.951   8.594  -1.644  1.00  1.00           C
ATOM    301  CG2 VAL B  18      -3.244   9.797   0.242  1.00  1.00           C
ATOM    302  C   VAL B  18      -5.290   8.007  -0.001  1.00  1.00           C
ATOM    303  O   VAL B  18      -5.883   9.041   0.302  1.00  1.00           O
ATOM    304  N   GLY B  19      -5.544   6.833   0.604  1.00  1.00           N
ATOM    305  CA  GLY B  19      -6.428   6.775   1.732  1.00  1.00           C
ATOM    306  C   GLY B  19      -5.553   6.220   2.794  1.00  1.00           C
ATOM    307  O   GLY B  19      -4.890   5.205   2.588  1.00  1.00           O
ATOM    308  N   SER B  20      -5.517   6.856   3.972  1.00  1.00           N
ATOM    309  CA  SER B  20      -4.554   6.344   4.886  1.00  1.00           C
ATOM    310  CB  SER B  20      -3.368   7.300   5.109  1.00  1.00           C
ATOM    311  OG  SER B  20      -2.440   6.746   6.031  1.00  1.00           O
ATOM    312  C   SER B  20      -5.158   6.096   6.208  1.00  1.00           C
ATOM    313  O   SER B  20      -6.041   6.813   6.675  1.00  1.00           O
ATOM    314  N   ASN B  21      -4.669   5.020   6.836  1.00  1.00           N
ATOM    315  CA  ASN B  21      -5.089   4.699   8.152  1.00  1.00           C
ATOM    316  CB  ASN B  21      -5.939   3.417   8.257  1.00  1.00           C
ATOM    317  CG  ASN B  21      -7.366   3.685   7.788  1.00  1.00           C
ATOM    318  OD1 ASN B  21      -8.315   3.154   8.361  1.00  1.00           O
ATOM    319  ND2 ASN B  21      -7.529   4.511   6.720  1.00  1.00           N
ATOM    320  C   ASN B  21      -3.838   4.441   8.921  1.00  1.00           C
ATOM    321  O   ASN B  21      -2.879   3.881   8.394  1.00  1.00           O
ATOM    322  N   THR B  22      -3.806   4.872  10.193  1.00  1.00           N
ATOM    323  CA  THR B  22      -2.640   4.621  10.981  1.00  1.00           C
ATOM    324  CB  THR B  22      -1.778   5.819  11.198  1.00  1.00           C
ATOM    325  OG1 THR B  22      -0.535   5.427  11.762  1.00  1.00           O
ATOM    326  CG2 THR B  22      -2.521   6.769  12.152  1.00  1.00           C
ATOM    327  C   THR B  22      -3.120   4.194  12.322  1.00  1.00           C
ATOM    328  O   THR B  22      -4.319   4.169  12.583  1.00  1.00           O
ATOM    329  N   TYR B  23      -2.176   3.821  13.204  1.00  1.00           N
ATOM    330  CA  TYR B  23      -2.524   3.411  14.532  1.00  1.00           C
ATOM    331  CB  TYR B  23      -1.600   2.294  15.051  1.00  1.00           C
ATOM    332  CG  TYR B  23      -1.896   2.043  16.489  1.00  1.00           C
ATOM    333  CD1 TYR B  23      -2.882   1.162  16.874  1.00  1.00           C
ATOM    334  CD2 TYR B  23      -1.171   2.693  17.461  1.00  1.00           C
ATOM    335  CE1 TYR B  23      -3.140   0.929  18.208  1.00  1.00           C
ATOM    336  CE2 TYR B  23      -1.424   2.465  18.793  1.00  1.00           C
ATOM    337  CZ  TYR B  23      -2.407   1.581  19.171  1.00  1.00           C
ATOM    338  OH  TYR B  23      -2.653   1.354  20.542  1.00  1.00           O
ATOM    339  C   TYR B  23      -2.333   4.623  15.429  1.00  1.00           C
ATOM    340  O   TYR B  23      -1.183   5.139  15.484  1.00  1.00           O
ATOM    341  OXT TYR B  23      -3.330   5.045  16.072  1.00  1.00           O
TER     342      TYR B  23 
ATOM    343  N   PHE C   1       6.460  -8.832  13.916  1.00  1.00           N
ATOM    344  CA  PHE C   1       7.543  -7.889  14.275  1.00  1.00           C
ATOM    345  CB  PHE C   1       8.838  -8.649  14.605  1.00  1.00           C
ATOM    346  CG  PHE C   1       8.617  -9.425  15.856  1.00  1.00           C
ATOM    347  CD1 PHE C   1       8.038 -10.672  15.811  1.00  1.00           C
ATOM    348  CD2 PHE C   1       8.988  -8.910  17.079  1.00  1.00           C
ATOM    349  CE1 PHE C   1       7.836 -11.391  16.965  1.00  1.00           C
ATOM    350  CE2 PHE C   1       8.788  -9.626  18.237  1.00  1.00           C
ATOM    351  CZ  PHE C   1       8.208 -10.868  18.179  1.00  1.00           C
ATOM    352  C   PHE C   1       7.843  -6.987  13.141  1.00  1.00           C
ATOM    353  O   PHE C   1       7.070  -6.088  12.817  1.00  1.00           O
ATOM    354  N   LEU C   2       8.996  -7.206  12.494  1.00  1.00           N
ATOM    355  CA  LEU C   2       9.277  -6.337  11.402  1.00  1.00           C
ATOM    356  CB  LEU C   2      10.665  -6.558  10.783  1.00  1.00           C
ATOM    357  CG  LEU C   2      11.808  -6.267  11.770  1.00  1.00           C
ATOM    358  CD1 LEU C   2      13.180  -6.358  11.085  1.00  1.00           C
ATOM    359  CD2 LEU C   2      11.585  -4.927  12.488  1.00  1.00           C
ATOM    360  C   LEU C   2       8.235  -6.611  10.366  1.00  1.00           C
ATOM    361  O   LEU C   2       8.023  -7.764  10.002  1.00  1.00           O
ATOM    362  N   VAL C   3       7.548  -5.557   9.864  1.00  1.00           N
ATOM    363  CA  VAL C   3       6.494  -5.767   8.905  1.00  1.00           C
ATOM    364  CB  VAL C   3       5.115  -5.451   9.406  1.00  1.00           C
ATOM    365  CG1 VAL C   3       4.815  -6.307  10.651  1.00  1.00           C
ATOM    366  CG2 VAL C   3       5.013  -3.939   9.626  1.00  1.00           C
ATOM    367  C   VAL C   3       6.732  -4.880   7.750  1.00  1.00           C
ATOM    368  O   VAL C   3       7.513  -3.934   7.835  1.00  1.00           O
ATOM    369  N   HIS C   4       6.081  -5.174   6.612  1.00  1.00           N
ATOM    370  CA  HIS C   4       6.416  -4.317   5.529  1.00  1.00           C
ATOM    371  ND1 HIS C   4       9.853  -4.127   5.840  1.00  1.00           N
ATOM    372  CG  HIS C   4       8.858  -5.043   5.596  1.00  1.00           C
ATOM    373  CB  HIS C   4       7.651  -4.792   4.750  1.00  1.00           C
ATOM    374  NE2 HIS C   4      10.429  -5.989   6.907  1.00  1.00           N
ATOM    375  CD2 HIS C   4       9.224  -6.174   6.256  1.00  1.00           C
ATOM    376  CE1 HIS C   4      10.767  -4.744   6.629  1.00  1.00           C
ATOM    377  C   HIS C   4       5.352  -4.302   4.508  1.00  1.00           C
ATOM    378  O   HIS C   4       4.437  -5.123   4.491  1.00  1.00           O
ATOM    379  N   SER C   5       5.476  -3.287   3.638  1.00  1.00           N
ATOM    380  CA  SER C   5       4.673  -3.174   2.475  1.00  1.00           C
ATOM    381  CB  SER C   5       3.293  -2.542   2.731  1.00  1.00           C
ATOM    382  OG  SER C   5       2.555  -2.469   1.519  1.00  1.00           O
ATOM    383  C   SER C   5       5.435  -2.265   1.578  1.00  1.00           C
ATOM    384  O   SER C   5       5.732  -1.126   1.937  1.00  1.00           O
ATOM    385  N   GLY C   6       5.786  -2.753   0.380  1.00  1.00           N
ATOM    386  CA  GLY C   6       6.468  -1.904  -0.542  1.00  1.00           C
ATOM    387  C   GLY C   6       5.524  -1.812  -1.679  1.00  1.00           C
ATOM    388  O   GLY C   6       5.374  -2.753  -2.457  1.00  1.00           O
ATOM    389  N   ASN C   7       4.857  -0.660  -1.820  1.00  1.00           N
ATOM    390  CA  ASN C   7       3.893  -0.597  -2.866  1.00  1.00           C
ATOM    391  CB  ASN C   7       2.546   0.020  -2.442  1.00  1.00           C
ATOM    392  CG  ASN C   7       1.826  -0.983  -1.550  1.00  1.00           C
ATOM    393  OD1 ASN C   7       1.127  -0.602  -0.612  1.00  1.00           O
ATOM    394  ND2 ASN C   7       1.997  -2.301  -1.849  1.00  1.00           N
ATOM    395  C   ASN C   7       4.445   0.237  -3.930  1.00  1.00           C
ATOM    396  O   ASN C   7       5.241   1.141  -3.682  1.00  1.00           O
ATOM    397  N   ASN C   8       4.055  -0.080  -5.170  1.00  1.00           N
ATOM    398  CA  ASN C   8       4.634   0.690  -6.199  1.00  1.00           C
ATOM    399  CB  ASN C   8       5.963   0.099  -6.707  1.00  1.00           C
ATOM    400  CG  ASN C   8       6.977   0.071  -5.572  1.00  1.00           C
ATOM    401  OD1 ASN C   8       7.506   1.106  -5.173  1.00  1.00           O
ATOM    402  ND2 ASN C   8       7.261  -1.149  -5.039  1.00  1.00           N
ATOM    403  C   ASN C   8       3.762   0.694  -7.370  1.00  1.00           C
ATOM    404  O   ASN C   8       2.850  -0.117  -7.519  1.00  1.00           O
ATOM    405  N   PHE C   9       4.010   1.690  -8.220  1.00  1.00           N
ATOM    406  CA  PHE C   9       3.355   1.609  -9.452  1.00  1.00           C
ATOM    407  CB  PHE C   9       1.803   1.581  -9.433  1.00  1.00           C
ATOM    408  CG  PHE C   9       1.197   2.883  -9.044  1.00  1.00           C
ATOM    409  CD1 PHE C   9       1.193   3.945  -9.920  1.00  1.00           C
ATOM    410  CD2 PHE C   9       0.583   3.029  -7.823  1.00  1.00           C
ATOM    411  CE1 PHE C   9       0.618   5.143  -9.557  1.00  1.00           C
ATOM    412  CE2 PHE C   9       0.008   4.222  -7.456  1.00  1.00           C
ATOM    413  CZ  PHE C   9       0.029   5.286  -8.323  1.00  1.00           C
ATOM    414  C   PHE C   9       3.820   2.679 -10.346  1.00  1.00           C
ATOM    415  O   PHE C   9       4.019   3.827  -9.952  1.00  1.00           O
ATOM    416  N   GLY C  10       4.039   2.278 -11.601  1.00  1.00           N
ATOM    417  CA  GLY C  10       4.330   3.232 -12.603  1.00  1.00           C
ATOM    418  C   GLY C  10       3.094   3.163 -13.406  1.00  1.00           C
ATOM    419  O   GLY C  10       2.818   2.145 -14.038  1.00  1.00           O
ATOM    420  N   ALA C  11       2.295   4.238 -13.417  1.00  1.00           N
ATOM    421  CA  ALA C  11       1.057   3.951 -14.046  1.00  1.00           C
ATOM    422  CB  ALA C  11       0.017   3.392 -13.063  1.00  1.00           C
ATOM    423  C   ALA C  11       0.454   5.129 -14.679  1.00  1.00           C
ATOM    424  O   ALA C  11       0.809   6.279 -14.431  1.00  1.00           O
ATOM    425  N   ILE C  12      -0.494   4.800 -15.565  1.00  1.00           N
ATOM    426  CA  ILE C  12      -1.266   5.777 -16.230  1.00  1.00           C
ATOM    427  CB  ILE C  12      -1.269   5.600 -17.731  1.00  1.00           C
ATOM    428  CG1 ILE C  12      -1.983   6.759 -18.452  1.00  1.00           C
ATOM    429  CG2 ILE C  12      -1.825   4.204 -18.069  1.00  1.00           C
ATOM    430  CD1 ILE C  12      -3.494   6.815 -18.227  1.00  1.00           C
ATOM    431  C   ILE C  12      -2.621   5.639 -15.682  1.00  1.00           C
ATOM    432  O   ILE C  12      -3.185   4.550 -15.724  1.00  1.00           O
ATOM    433  N   LEU C  13      -3.180   6.715 -15.098  1.00  1.00           N
ATOM    434  CA  LEU C  13      -4.472   6.392 -14.618  1.00  1.00           C
ATOM    435  CB  LEU C  13      -4.475   5.379 -13.453  1.00  1.00           C
ATOM    436  CG  LEU C  13      -3.849   5.866 -12.131  1.00  1.00           C
ATOM    437  CD1 LEU C  13      -3.654   4.682 -11.170  1.00  1.00           C
ATOM    438  CD2 LEU C  13      -2.546   6.648 -12.352  1.00  1.00           C
ATOM    439  C   LEU C  13      -5.305   7.536 -14.232  1.00  1.00           C
ATOM    440  O   LEU C  13      -4.842   8.588 -13.795  1.00  1.00           O
ATOM    441  N   SER C  14      -6.608   7.302 -14.433  1.00  1.00           N
ATOM    442  CA  SER C  14      -7.626   8.205 -14.038  1.00  1.00           C
ATOM    443  CB  SER C  14      -9.018   7.776 -14.537  1.00  1.00           C
ATOM    444  OG  SER C  14      -9.387   6.542 -13.939  1.00  1.00           O
ATOM    445  C   SER C  14      -7.658   8.205 -12.550  1.00  1.00           C
ATOM    446  O   SER C  14      -7.768   9.257 -11.921  1.00  1.00           O
ATOM    447  N   SER C  15      -7.546   7.010 -11.935  1.00  1.00           N
ATOM    448  CA  SER C  15      -7.605   7.011 -10.506  1.00  1.00           C
ATOM    449  CB  SER C  15      -8.957   6.548  -9.943  1.00  1.00           C
ATOM    450  OG  SER C  15      -9.981   7.437 -10.361  1.00  1.00           O
ATOM    451  C   SER C  15      -6.591   6.104  -9.944  1.00  1.00           C
ATOM    452  O   SER C  15      -6.281   5.057 -10.507  1.00  1.00           O
ATOM    453  N   THR C  16      -6.057   6.512  -8.783  1.00  1.00           N
ATOM    454  CA  THR C  16      -5.115   5.689  -8.116  1.00  1.00           C
ATOM    455  CB  THR C  16      -3.769   6.328  -7.916  1.00  1.00           C
ATOM    456  OG1 THR C  16      -3.875   7.391  -6.982  1.00  1.00           O
ATOM    457  CG2 THR C  16      -3.255   6.877  -9.255  1.00  1.00           C
ATOM    458  C   THR C  16      -5.636   5.531  -6.760  1.00  1.00           C
ATOM    459  O   THR C  16      -6.208   6.457  -6.182  1.00  1.00           O
ATOM    460  N   ASN C  17      -5.479   4.330  -6.212  1.00  1.00           N
ATOM    461  CA  ASN C  17      -5.948   4.274  -4.885  1.00  1.00           C
ATOM    462  CB  ASN C  17      -7.333   3.615  -4.771  1.00  1.00           C
ATOM    463  CG  ASN C  17      -8.313   4.387  -5.648  1.00  1.00           C
ATOM    464  OD1 ASN C  17      -8.436   4.114  -6.843  1.00  1.00           O
ATOM    465  ND2 ASN C  17      -9.040   5.363  -5.042  1.00  1.00           N
ATOM    466  C   ASN C  17      -5.023   3.412  -4.144  1.00  1.00           C
ATOM    467  O   ASN C  17      -4.854   2.237  -4.463  1.00  1.00           O
ATOM    468  N   VAL C  18      -4.381   3.982  -3.128  1.00  1.00           N
ATOM    469  CA  VAL C  18      -3.582   3.114  -2.357  1.00  1.00           C
ATOM    470  CB  VAL C  18      -2.155   3.567  -2.231  1.00  1.00           C
ATOM    471  CG1 VAL C  18      -1.491   3.481  -3.615  1.00  1.00           C
ATOM    472  CG2 VAL C  18      -2.133   4.997  -1.672  1.00  1.00           C
ATOM    473  C   VAL C  18      -4.228   3.093  -1.007  1.00  1.00           C
ATOM    474  O   VAL C  18      -4.351   4.118  -0.335  1.00  1.00           O
ATOM    475  N   GLY C  19      -4.691   1.911  -0.566  1.00  1.00           N
ATOM    476  CA  GLY C  19      -5.317   1.890   0.719  1.00  1.00           C
ATOM    477  C   GLY C  19      -4.249   1.447   1.659  1.00  1.00           C
ATOM    478  O   GLY C  19      -3.577   0.450   1.408  1.00  1.00           O
ATOM    479  N   SER C  20      -4.064   2.167   2.780  1.00  1.00           N
ATOM    480  CA  SER C  20      -2.997   1.777   3.655  1.00  1.00           C
ATOM    481  CB  SER C  20      -1.845   2.789   3.690  1.00  1.00           C
ATOM    482  OG  SER C  20      -0.834   2.338   4.577  1.00  1.00           O
ATOM    483  C   SER C  20      -3.514   1.667   5.048  1.00  1.00           C
ATOM    484  O   SER C  20      -4.377   2.444   5.454  1.00  1.00           O
ATOM    485  N   ASN C  21      -3.010   0.682   5.825  1.00  1.00           N
ATOM    486  CA  ASN C  21      -3.487   0.588   7.170  1.00  1.00           C
ATOM    487  CB  ASN C  21      -4.850  -0.121   7.298  1.00  1.00           C
ATOM    488  CG  ASN C  21      -4.770  -1.525   6.729  1.00  1.00           C
ATOM    489  OD1 ASN C  21      -4.006  -2.360   7.208  1.00  1.00           O
ATOM    490  ND2 ASN C  21      -5.606  -1.800   5.690  1.00  1.00           N
ATOM    491  C   ASN C  21      -2.507  -0.046   8.058  1.00  1.00           C
ATOM    492  O   ASN C  21      -1.738  -0.927   7.674  1.00  1.00           O
ATOM    493  N   THR C  22      -2.516   0.451   9.300  1.00  1.00           N
ATOM    494  CA  THR C  22      -1.625  -0.080  10.258  1.00  1.00           C
ATOM    495  CB  THR C  22      -0.426   0.781  10.497  1.00  1.00           C
ATOM    496  OG1 THR C  22       0.429   0.168  11.450  1.00  1.00           O
ATOM    497  CG2 THR C  22      -0.898   2.149  11.017  1.00  1.00           C
ATOM    498  C   THR C  22      -2.328  -0.197  11.544  1.00  1.00           C
ATOM    499  O   THR C  22      -3.104   0.675  11.934  1.00  1.00           O
ATOM    500  N   TYR C  23      -2.060  -1.311  12.229  1.00  1.00           N
ATOM    501  CA  TYR C  23      -2.602  -1.511  13.523  1.00  1.00           C
ATOM    502  CB  TYR C  23      -4.107  -1.187  13.664  1.00  1.00           C
ATOM    503  CG  TYR C  23      -4.916  -2.014  12.723  1.00  1.00           C
ATOM    504  CD1 TYR C  23      -5.188  -3.331  13.013  1.00  1.00           C
ATOM    505  CD2 TYR C  23      -5.396  -1.483  11.545  1.00  1.00           C
ATOM    506  CE1 TYR C  23      -5.931  -4.103  12.152  1.00  1.00           C
ATOM    507  CE2 TYR C  23      -6.142  -2.255  10.681  1.00  1.00           C
ATOM    508  CZ  TYR C  23      -6.413  -3.567  10.984  1.00  1.00           C
ATOM    509  OH  TYR C  23      -7.176  -4.362  10.104  1.00  1.00           O
ATOM    510  C   TYR C  23      -2.386  -2.978  13.866  1.00  1.00           C
ATOM    511  O   TYR C  23      -2.743  -3.376  15.002  1.00  1.00           O
ATOM    512  OXT TYR C  23      -1.843  -3.719  13.000  1.00  1.00           O
TER     513      TYR C  23 
ATOM    514  N   PHE D   1       6.501 -12.385  13.430  1.00  1.00           N
ATOM    515  CA  PHE D   1       7.917 -12.652  13.089  1.00  1.00           C
ATOM    516  CB  PHE D   1       8.123 -14.133  12.781  1.00  1.00           C
ATOM    517  CG  PHE D   1       8.040 -14.912  14.036  1.00  1.00           C
ATOM    518  CD1 PHE D   1       6.820 -15.269  14.560  1.00  1.00           C
ATOM    519  CD2 PHE D   1       9.196 -15.293  14.677  1.00  1.00           C
ATOM    520  CE1 PHE D   1       6.764 -16.000  15.722  1.00  1.00           C
ATOM    521  CE2 PHE D   1       9.141 -16.024  15.838  1.00  1.00           C
ATOM    522  CZ  PHE D   1       7.922 -16.377  16.357  1.00  1.00           C
ATOM    523  C   PHE D   1       8.330 -11.869  11.898  1.00  1.00           C
ATOM    524  O   PHE D   1       7.725 -10.847  11.583  1.00  1.00           O
ATOM    525  N   LEU D   2       9.391 -12.325  11.202  1.00  1.00           N
ATOM    526  CA  LEU D   2       9.772 -11.583  10.042  1.00  1.00           C
ATOM    527  CB  LEU D   2      11.029 -12.119   9.333  1.00  1.00           C
ATOM    528  CG  LEU D   2      12.320 -11.880  10.136  1.00  1.00           C
ATOM    529  CD1 LEU D   2      13.555 -12.381   9.371  1.00  1.00           C
ATOM    530  CD2 LEU D   2      12.429 -10.408  10.565  1.00  1.00           C
ATOM    531  C   LEU D   2       8.619 -11.692   9.119  1.00  1.00           C
ATOM    532  O   LEU D   2       8.139 -12.788   8.826  1.00  1.00           O
ATOM    533  N   VAL D   3       8.124 -10.539   8.650  1.00  1.00           N
ATOM    534  CA  VAL D   3       7.010 -10.622   7.771  1.00  1.00           C
ATOM    535  CB  VAL D   3       5.701 -10.116   8.311  1.00  1.00           C
ATOM    536  CG1 VAL D   3       5.296 -10.999   9.502  1.00  1.00           C
ATOM    537  CG2 VAL D   3       5.816  -8.621   8.635  1.00  1.00           C
ATOM    538  C   VAL D   3       7.349  -9.866   6.568  1.00  1.00           C
ATOM    539  O   VAL D   3       8.410  -9.255   6.460  1.00  1.00           O
ATOM    540  N   HIS D   4       6.429  -9.902   5.609  1.00  1.00           N
ATOM    541  CA  HIS D   4       6.835  -9.375   4.366  1.00  1.00           C
ATOM    542  ND1 HIS D   4       4.766 -11.164   2.723  1.00  1.00           N
ATOM    543  CG  HIS D   4       5.954 -11.435   3.362  1.00  1.00           C
ATOM    544  CB  HIS D   4       7.135 -10.506   3.389  1.00  1.00           C
ATOM    545  NE2 HIS D   4       4.520 -13.145   3.702  1.00  1.00           N
ATOM    546  CD2 HIS D   4       5.786 -12.647   3.955  1.00  1.00           C
ATOM    547  CE1 HIS D   4       3.945 -12.219   2.959  1.00  1.00           C
ATOM    548  C   HIS D   4       5.730  -8.666   3.723  1.00  1.00           C
ATOM    549  O   HIS D   4       4.709  -8.300   4.302  1.00  1.00           O
ATOM    550  N   SER D   5       5.996  -8.492   2.431  1.00  1.00           N
ATOM    551  CA  SER D   5       5.162  -7.885   1.474  1.00  1.00           C
ATOM    552  CB  SER D   5       4.962  -6.382   1.700  1.00  1.00           C
ATOM    553  OG  SER D   5       6.212  -5.719   1.587  1.00  1.00           O
ATOM    554  C   SER D   5       5.952  -8.031   0.260  1.00  1.00           C
ATOM    555  O   SER D   5       6.741  -8.959   0.115  1.00  1.00           O
ATOM    556  N   GLY D   6       5.765  -7.093  -0.654  1.00  1.00           N
ATOM    557  CA  GLY D   6       6.563  -7.225  -1.803  1.00  1.00           C
ATOM    558  C   GLY D   6       6.333  -6.014  -2.560  1.00  1.00           C
ATOM    559  O   GLY D   6       6.660  -4.912  -2.124  1.00  1.00           O
ATOM    560  N   ASN D   7       5.755  -6.186  -3.743  1.00  1.00           N
ATOM    561  CA  ASN D   7       5.656  -4.972  -4.431  1.00  1.00           C
ATOM    562  CB  ASN D   7       6.854  -4.702  -5.354  1.00  1.00           C
ATOM    563  CG  ASN D   7       8.104  -4.546  -4.508  1.00  1.00           C
ATOM    564  OD1 ASN D   7       8.206  -3.633  -3.689  1.00  1.00           O
ATOM    565  ND2 ASN D   7       9.081  -5.468  -4.712  1.00  1.00           N
ATOM    566  C   ASN D   7       4.491  -4.982  -5.303  1.00  1.00           C
ATOM    567  O   ASN D   7       3.500  -5.670  -5.071  1.00  1.00           O
ATOM    568  N   ASN D   8       4.608  -4.171  -6.357  1.00  1.00           N
ATOM    569  CA  ASN D   8       3.451  -4.055  -7.139  1.00  1.00           C
ATOM    570  CB  ASN D   8       2.633  -2.775  -6.893  1.00  1.00           C
ATOM    571  CG  ASN D   8       1.775  -2.958  -5.652  1.00  1.00           C
ATOM    572  OD1 ASN D   8       1.829  -2.156  -4.722  1.00  1.00           O
ATOM    573  ND2 ASN D   8       0.942  -4.035  -5.649  1.00  1.00           N
ATOM    574  C   ASN D   8       3.702  -4.082  -8.582  1.00  1.00           C
ATOM    575  O   ASN D   8       4.555  -4.803  -9.096  1.00  1.00           O
ATOM    576  N   PHE D   9       2.908  -3.245  -9.270  1.00  1.00           N
ATOM    577  CA  PHE D   9       2.838  -3.466 -10.660  1.00  1.00           C
ATOM    578  CB  PHE D   9       1.517  -4.160 -11.018  1.00  1.00           C
ATOM    579  CG  PHE D   9       0.438  -3.281 -10.473  1.00  1.00           C
ATOM    580  CD1 PHE D   9      -0.111  -2.267 -11.225  1.00  1.00           C
ATOM    581  CD2 PHE D   9      -0.011  -3.461  -9.185  1.00  1.00           C
ATOM    582  CE1 PHE D   9      -1.099  -1.461 -10.703  1.00  1.00           C
ATOM    583  CE2 PHE D   9      -0.995  -2.661  -8.656  1.00  1.00           C
ATOM    584  CZ  PHE D   9      -1.543  -1.657  -9.416  1.00  1.00           C
ATOM    585  C   PHE D   9       2.936  -2.292 -11.552  1.00  1.00           C
ATOM    586  O   PHE D   9       2.728  -1.140 -11.175  1.00  1.00           O
ATOM    587  N   GLY D  10       3.300  -2.629 -12.809  1.00  1.00           N
ATOM    588  CA  GLY D  10       3.205  -1.698 -13.878  1.00  1.00           C
ATOM    589  C   GLY D  10       1.745  -1.657 -14.043  1.00  1.00           C
ATOM    590  O   GLY D  10       1.061  -2.620 -13.703  1.00  1.00           O
ATOM    591  N   ALA D  11       1.197  -0.563 -14.568  1.00  1.00           N
ATOM    592  CA  ALA D  11      -0.213  -0.667 -14.518  1.00  1.00           C
ATOM    593  CB  ALA D  11      -0.836  -0.031 -13.264  1.00  1.00           C
ATOM    594  C   ALA D  11      -0.806  -0.013 -15.685  1.00  1.00           C
ATOM    595  O   ALA D  11      -0.142   0.555 -16.550  1.00  1.00           O
ATOM    596  N   ILE D  12      -2.127  -0.142 -15.700  1.00  1.00           N
ATOM    597  CA  ILE D  12      -2.971   0.400 -16.684  1.00  1.00           C
ATOM    598  CB  ILE D  12      -3.797  -0.654 -17.386  1.00  1.00           C
ATOM    599  CG1 ILE D  12      -2.900  -1.800 -17.895  1.00  1.00           C
ATOM    600  CG2 ILE D  12      -4.558   0.024 -18.542  1.00  1.00           C
ATOM    601  CD1 ILE D  12      -1.880  -1.369 -18.951  1.00  1.00           C
ATOM    602  C   ILE D  12      -3.862   1.211 -15.821  1.00  1.00           C
ATOM    603  O   ILE D  12      -3.400   1.765 -14.825  1.00  1.00           O
ATOM    604  N   LEU D  13      -5.152   1.355 -16.134  1.00  1.00           N
ATOM    605  CA  LEU D  13      -5.738   2.266 -15.226  1.00  1.00           C
ATOM    606  CB  LEU D  13      -5.770   3.717 -15.747  1.00  1.00           C
ATOM    607  CG  LEU D  13      -6.489   3.966 -17.092  1.00  1.00           C
ATOM    608  CD1 LEU D  13      -6.431   5.454 -17.472  1.00  1.00           C
ATOM    609  CD2 LEU D  13      -5.949   3.074 -18.225  1.00  1.00           C
ATOM    610  C   LEU D  13      -7.135   1.972 -14.850  1.00  1.00           C
ATOM    611  O   LEU D  13      -7.557   0.850 -14.586  1.00  1.00           O
ATOM    612  N   SER D  14      -7.836   3.103 -14.708  1.00  1.00           N
ATOM    613  CA  SER D  14      -9.213   3.266 -14.402  1.00  1.00           C
ATOM    614  CB  SER D  14     -10.164   2.433 -15.282  1.00  1.00           C
ATOM    615  OG  SER D  14     -10.092   1.060 -14.933  1.00  1.00           O
ATOM    616  C   SER D  14      -9.446   2.892 -12.985  1.00  1.00           C
ATOM    617  O   SER D  14     -10.467   3.242 -12.395  1.00  1.00           O
ATOM    618  N   SER D  15      -8.475   2.205 -12.373  1.00  1.00           N
ATOM    619  CA  SER D  15      -8.650   1.897 -10.997  1.00  1.00           C
ATOM    620  CB  SER D  15      -9.917   1.058 -10.734  1.00  1.00           C
ATOM    621  OG  SER D  15     -10.076   0.827  -9.343  1.00  1.00           O
ATOM    622  C   SER D  15      -7.465   1.088 -10.629  1.00  1.00           C
ATOM    623  O   SER D  15      -7.209   0.036 -11.211  1.00  1.00           O
ATOM    624  N   THR D  16      -6.680   1.591  -9.669  1.00  1.00           N
ATOM    625  CA  THR D  16      -5.582   0.820  -9.199  1.00  1.00           C
ATOM    626  CB  THR D  16      -4.244   1.475  -9.364  1.00  1.00           C
ATOM    627  OG1 THR D  16      -3.224   0.622  -8.868  1.00  1.00           O
ATOM    628  CG2 THR D  16      -4.230   2.825  -8.632  1.00  1.00           C
ATOM    629  C   THR D  16      -5.850   0.655  -7.762  1.00  1.00           C
ATOM    630  O   THR D  16      -6.102   1.618  -7.037  1.00  1.00           O
ATOM    631  N   ASN D  17      -5.848  -0.597  -7.312  1.00  1.00           N
ATOM    632  CA  ASN D  17      -6.158  -0.711  -5.941  1.00  1.00           C
ATOM    633  CB  ASN D  17      -7.473  -1.470  -5.693  1.00  1.00           C
ATOM    634  CG  ASN D  17      -8.639  -0.653  -6.238  1.00  1.00           C
ATOM    635  OD1 ASN D  17      -9.254   0.137  -5.523  1.00  1.00           O
ATOM    636  ND2 ASN D  17      -8.959  -0.855  -7.544  1.00  1.00           N
ATOM    637  C   ASN D  17      -5.095  -1.529  -5.282  1.00  1.00           C
ATOM    638  O   ASN D  17      -4.957  -2.722  -5.557  1.00  1.00           O
ATOM    639  N   VAL D  18      -4.313  -0.898  -4.387  1.00  1.00           N
ATOM    640  CA  VAL D  18      -3.380  -1.639  -3.590  1.00  1.00           C
ATOM    641  CB  VAL D  18      -2.005  -1.052  -3.511  1.00  1.00           C
ATOM    642  CG1 VAL D  18      -1.204  -1.915  -2.521  1.00  1.00           C
ATOM    643  CG2 VAL D  18      -1.384  -0.985  -4.914  1.00  1.00           C
ATOM    644  C   VAL D  18      -3.954  -1.487  -2.218  1.00  1.00           C
ATOM    645  O   VAL D  18      -4.221  -0.370  -1.778  1.00  1.00           O
ATOM    646  N   GLY D  19      -4.196  -2.605  -1.509  1.00  1.00           N
ATOM    647  CA  GLY D  19      -4.712  -2.493  -0.175  1.00  1.00           C
ATOM    648  C   GLY D  19      -3.676  -3.142   0.658  1.00  1.00           C
ATOM    649  O   GLY D  19      -3.240  -4.253   0.359  1.00  1.00           O
ATOM    650  N   SER D  20      -3.245  -2.467   1.736  1.00  1.00           N
ATOM    651  CA  SER D  20      -2.206  -3.085   2.494  1.00  1.00           C
ATOM    652  CB  SER D  20      -0.874  -2.309   2.461  1.00  1.00           C
ATOM    653  OG  SER D  20       0.106  -2.967   3.251  1.00  1.00           O
ATOM    654  C   SER D  20      -2.634  -3.165   3.920  1.00  1.00           C
ATOM    655  O   SER D  20      -3.297  -2.272   4.442  1.00  1.00           O
ATOM    656  N   ASN D  21      -2.251  -4.272   4.582  1.00  1.00           N
ATOM    657  CA  ASN D  21      -2.597  -4.498   5.951  1.00  1.00           C
ATOM    658  CB  ASN D  21      -3.437  -5.781   6.105  1.00  1.00           C
ATOM    659  CG  ASN D  21      -3.801  -6.020   7.563  1.00  1.00           C
ATOM    660  OD1 ASN D  21      -3.342  -5.319   8.462  1.00  1.00           O
ATOM    661  ND2 ASN D  21      -4.642  -7.063   7.800  1.00  1.00           N
ATOM    662  C   ASN D  21      -1.318  -4.715   6.657  1.00  1.00           C
ATOM    663  O   ASN D  21      -0.473  -5.484   6.200  1.00  1.00           O
ATOM    664  N   THR D  22      -1.122  -4.004   7.777  1.00  1.00           N
ATOM    665  CA  THR D  22       0.082  -4.242   8.497  1.00  1.00           C
ATOM    666  CB  THR D  22       1.047  -3.091   8.473  1.00  1.00           C
ATOM    667  OG1 THR D  22       2.293  -3.474   9.037  1.00  1.00           O
ATOM    668  CG2 THR D  22       0.444  -1.927   9.269  1.00  1.00           C
ATOM    669  C   THR D  22      -0.296  -4.479   9.907  1.00  1.00           C
ATOM    670  O   THR D  22      -1.167  -3.818  10.473  1.00  1.00           O
ATOM    671  N   TYR D  23       0.360  -5.478  10.504  1.00  1.00           N
ATOM    672  CA  TYR D  23       0.106  -5.767  11.869  1.00  1.00           C
ATOM    673  CB  TYR D  23       0.051  -7.281  12.145  1.00  1.00           C
ATOM    674  CG  TYR D  23       0.088  -7.474  13.621  1.00  1.00           C
ATOM    675  CD1 TYR D  23      -1.055  -7.421  14.381  1.00  1.00           C
ATOM    676  CD2 TYR D  23       1.289  -7.708  14.249  1.00  1.00           C
ATOM    677  CE1 TYR D  23      -0.985  -7.598  15.746  1.00  1.00           C
ATOM    678  CE2 TYR D  23       1.367  -7.884  15.611  1.00  1.00           C
ATOM    679  CZ  TYR D  23       0.220  -7.835  16.366  1.00  1.00           C
ATOM    680  OH  TYR D  23       0.272  -8.018  17.766  1.00  1.00           O
ATOM    681  C   TYR D  23       1.306  -5.213  12.634  1.00  1.00           C
ATOM    682  O   TYR D  23       2.446  -5.639  12.314  1.00  1.00           O
ATOM    683  OXT TYR D  23       1.106  -4.358  13.540  1.00  1.00           O
TER     684      TYR D  23 
ATOM    685  N   PHE E   1       7.554 -17.357  12.343  1.00  1.00           N
ATOM    686  CA  PHE E   1       8.858 -17.703  11.727  1.00  1.00           C
ATOM    687  CB  PHE E   1       8.844 -19.157  11.220  1.00  1.00           C
ATOM    688  CG  PHE E   1       8.932 -20.055  12.409  1.00  1.00           C
ATOM    689  CD1 PHE E   1       7.815 -20.414  13.129  1.00  1.00           C
ATOM    690  CD2 PHE E   1      10.157 -20.541  12.805  1.00  1.00           C
ATOM    691  CE1 PHE E   1       7.921 -21.247  14.221  1.00  1.00           C
ATOM    692  CE2 PHE E   1      10.270 -21.371  13.893  1.00  1.00           C
ATOM    693  CZ  PHE E   1       9.151 -21.723  14.609  1.00  1.00           C
ATOM    694  C   PHE E   1       9.210 -16.792  10.596  1.00  1.00           C
ATOM    695  O   PHE E   1       9.012 -15.581  10.654  1.00  1.00           O
ATOM    696  N   LEU E   2       9.775 -17.351   9.516  1.00  1.00           N
ATOM    697  CA  LEU E   2      10.139 -16.468   8.455  1.00  1.00           C
ATOM    698  CB  LEU E   2      11.486 -16.877   7.820  1.00  1.00           C
ATOM    699  CG  LEU E   2      12.064 -15.987   6.696  1.00  1.00           C
ATOM    700  CD1 LEU E   2      13.448 -16.509   6.268  1.00  1.00           C
ATOM    701  CD2 LEU E   2      11.130 -15.862   5.482  1.00  1.00           C
ATOM    702  C   LEU E   2       9.050 -16.553   7.436  1.00  1.00           C
ATOM    703  O   LEU E   2       8.859 -17.591   6.802  1.00  1.00           O
ATOM    704  N   VAL E   3       8.289 -15.453   7.274  1.00  1.00           N
ATOM    705  CA  VAL E   3       7.282 -15.417   6.260  1.00  1.00           C
ATOM    706  CB  VAL E   3       5.925 -14.979   6.743  1.00  1.00           C
ATOM    707  CG1 VAL E   3       6.006 -13.522   7.230  1.00  1.00           C
ATOM    708  CG2 VAL E   3       4.908 -15.212   5.610  1.00  1.00           C
ATOM    709  C   VAL E   3       7.787 -14.438   5.264  1.00  1.00           C
ATOM    710  O   VAL E   3       8.251 -13.359   5.627  1.00  1.00           O
ATOM    711  N   HIS E   4       7.743 -14.799   3.971  1.00  1.00           N
ATOM    712  CA  HIS E   4       8.319 -13.920   3.005  1.00  1.00           C
ATOM    713  ND1 HIS E   4      11.664 -13.719   1.120  1.00  1.00           N
ATOM    714  CG  HIS E   4      10.577 -13.411   1.908  1.00  1.00           C
ATOM    715  CB  HIS E   4       9.691 -14.440   2.542  1.00  1.00           C
ATOM    716  NE2 HIS E   4      11.619 -11.504   1.307  1.00  1.00           N
ATOM    717  CD2 HIS E   4      10.562 -12.057   2.011  1.00  1.00           C
ATOM    718  CE1 HIS E   4      12.250 -12.540   0.790  1.00  1.00           C
ATOM    719  C   HIS E   4       7.427 -13.924   1.806  1.00  1.00           C
ATOM    720  O   HIS E   4       6.861 -14.957   1.454  1.00  1.00           O
ATOM    721  N   SER E   5       7.252 -12.754   1.160  1.00  1.00           N
ATOM    722  CA  SER E   5       6.479 -12.737  -0.048  1.00  1.00           C
ATOM    723  CB  SER E   5       5.035 -12.226   0.082  1.00  1.00           C
ATOM    724  OG  SER E   5       4.374 -12.340  -1.171  1.00  1.00           O
ATOM    725  C   SER E   5       7.169 -11.813  -0.999  1.00  1.00           C
ATOM    726  O   SER E   5       8.031 -11.024  -0.613  1.00  1.00           O
ATOM    727  N   GLY E   6       6.825 -11.927  -2.296  1.00  1.00           N
ATOM    728  CA  GLY E   6       7.371 -11.053  -3.289  1.00  1.00           C
ATOM    729  C   GLY E   6       6.453 -11.157  -4.465  1.00  1.00           C
ATOM    730  O   GLY E   6       6.567 -12.068  -5.282  1.00  1.00           O
ATOM    731  N   ASN E   7       5.504 -10.205  -4.559  1.00  1.00           N
ATOM    732  CA  ASN E   7       4.470 -10.241  -5.552  1.00  1.00           C
ATOM    733  CB  ASN E   7       3.404  -9.170  -5.266  1.00  1.00           C
ATOM    734  CG  ASN E   7       2.892  -9.430  -3.860  1.00  1.00           C
ATOM    735  OD1 ASN E   7       2.358 -10.495  -3.560  1.00  1.00           O
ATOM    736  ND2 ASN E   7       3.088  -8.428  -2.960  1.00  1.00           N
ATOM    737  C   ASN E   7       4.951  -9.995  -6.958  1.00  1.00           C
ATOM    738  O   ASN E   7       4.852 -10.869  -7.818  1.00  1.00           O
ATOM    739  N   ASN E   8       5.531  -8.804  -7.215  1.00  1.00           N
ATOM    740  CA  ASN E   8       5.971  -8.418  -8.530  1.00  1.00           C
ATOM    741  CB  ASN E   8       7.368  -8.952  -8.897  1.00  1.00           C
ATOM    742  CG  ASN E   8       8.355  -8.146  -8.058  1.00  1.00           C
ATOM    743  OD1 ASN E   8       9.565  -8.377  -8.070  1.00  1.00           O
ATOM    744  ND2 ASN E   8       7.811  -7.157  -7.299  1.00  1.00           N
ATOM    745  C   ASN E   8       4.971  -8.756  -9.601  1.00  1.00           C
ATOM    746  O   ASN E   8       5.129  -9.736 -10.327  1.00  1.00           O
ATOM    747  N   PHE E   9       3.895  -7.938  -9.721  1.00  1.00           N
ATOM    748  CA  PHE E   9       2.876  -8.204 -10.704  1.00  1.00           C
ATOM    749  CB  PHE E   9       1.447  -8.282 -10.128  1.00  1.00           C
ATOM    750  CG  PHE E   9       1.329  -9.504  -9.273  1.00  1.00           C
ATOM    751  CD1 PHE E   9       1.650  -9.459  -7.935  1.00  1.00           C
ATOM    752  CD2 PHE E   9       0.892 -10.694  -9.806  1.00  1.00           C
ATOM    753  CE1 PHE E   9       1.540 -10.580  -7.145  1.00  1.00           C
ATOM    754  CE2 PHE E   9       0.780 -11.818  -9.023  1.00  1.00           C
ATOM    755  CZ  PHE E   9       1.104 -11.765  -7.689  1.00  1.00           C
ATOM    756  C   PHE E   9       2.863  -7.163 -11.770  1.00  1.00           C
ATOM    757  O   PHE E   9       3.441  -6.085 -11.640  1.00  1.00           O
ATOM    758  N   GLY E  10       2.207  -7.525 -12.891  1.00  1.00           N
ATOM    759  CA  GLY E  10       1.986  -6.676 -14.022  1.00  1.00           C
ATOM    760  C   GLY E  10       0.506  -6.570 -14.098  1.00  1.00           C
ATOM    761  O   GLY E  10      -0.206  -7.303 -13.414  1.00  1.00           O
ATOM    762  N   ALA E  11      -0.023  -5.664 -14.933  1.00  1.00           N
ATOM    763  CA  ALA E  11      -1.441  -5.608 -14.835  1.00  1.00           C
ATOM    764  CB  ALA E  11      -1.942  -4.794 -13.629  1.00  1.00           C
ATOM    765  C   ALA E  11      -2.073  -5.033 -16.034  1.00  1.00           C
ATOM    766  O   ALA E  11      -1.439  -4.574 -16.983  1.00  1.00           O
ATOM    767  N   ILE E  12      -3.408  -5.111 -15.960  1.00  1.00           N
ATOM    768  CA  ILE E  12      -4.362  -4.647 -16.904  1.00  1.00           C
ATOM    769  CB  ILE E  12      -5.180  -5.752 -17.539  1.00  1.00           C
ATOM    770  CG1 ILE E  12      -4.258  -6.851 -18.100  1.00  1.00           C
ATOM    771  CG2 ILE E  12      -6.029  -5.145 -18.677  1.00  1.00           C
ATOM    772  CD1 ILE E  12      -3.546  -7.709 -17.049  1.00  1.00           C
ATOM    773  C   ILE E  12      -5.234  -3.841 -16.023  1.00  1.00           C
ATOM    774  O   ILE E  12      -4.896  -3.599 -14.866  1.00  1.00           O
ATOM    775  N   LEU E  13      -6.370  -3.374 -16.534  1.00  1.00           N
ATOM    776  CA  LEU E  13      -7.070  -2.442 -15.734  1.00  1.00           C
ATOM    777  CB  LEU E  13      -7.202  -1.088 -16.446  1.00  1.00           C
ATOM    778  CG  LEU E  13      -8.091  -1.093 -17.705  1.00  1.00           C
ATOM    779  CD1 LEU E  13      -8.190   0.316 -18.312  1.00  1.00           C
ATOM    780  CD2 LEU E  13      -7.617  -2.135 -18.733  1.00  1.00           C
ATOM    781  C   LEU E  13      -8.454  -2.882 -15.442  1.00  1.00           C
ATOM    782  O   LEU E  13      -8.798  -4.062 -15.416  1.00  1.00           O
ATOM    783  N   SER E  14      -9.280  -1.852 -15.195  1.00  1.00           N
ATOM    784  CA  SER E  14     -10.645  -1.968 -14.809  1.00  1.00           C
ATOM    785  CB  SER E  14     -11.405  -3.043 -15.608  1.00  1.00           C
ATOM    786  OG  SER E  14     -11.505  -2.661 -16.973  1.00  1.00           O
ATOM    787  C   SER E  14     -10.663  -2.373 -13.384  1.00  1.00           C
ATOM    788  O   SER E  14     -11.725  -2.442 -12.770  1.00  1.00           O
ATOM    789  N   SER E  15      -9.464  -2.627 -12.829  1.00  1.00           N
ATOM    790  CA  SER E  15      -9.295  -2.923 -11.446  1.00  1.00           C
ATOM    791  CB  SER E  15     -10.373  -3.848 -10.852  1.00  1.00           C
ATOM    792  OG  SER E  15     -10.116  -4.090  -9.477  1.00  1.00           O
ATOM    793  C   SER E  15      -8.001  -3.636 -11.284  1.00  1.00           C
ATOM    794  O   SER E  15      -7.639  -4.483 -12.098  1.00  1.00           O
ATOM    795  N   THR E  16      -7.251  -3.278 -10.231  1.00  1.00           N
ATOM    796  CA  THR E  16      -6.101  -4.043  -9.870  1.00  1.00           C
ATOM    797  CB  THR E  16      -4.771  -3.383 -10.165  1.00  1.00           C
ATOM    798  OG1 THR E  16      -3.703  -4.246  -9.804  1.00  1.00           O
ATOM    799  CG2 THR E  16      -4.650  -2.042  -9.418  1.00  1.00           C
ATOM    800  C   THR E  16      -6.268  -4.229  -8.408  1.00  1.00           C
ATOM    801  O   THR E  16      -6.324  -3.269  -7.642  1.00  1.00           O
ATOM    802  N   ASN E  17      -6.399  -5.486  -7.972  1.00  1.00           N
ATOM    803  CA  ASN E  17      -6.680  -5.635  -6.584  1.00  1.00           C
ATOM    804  CB  ASN E  17      -8.009  -6.369  -6.325  1.00  1.00           C
ATOM    805  CG  ASN E  17      -8.302  -6.333  -4.833  1.00  1.00           C
ATOM    806  OD1 ASN E  17      -7.664  -5.598  -4.080  1.00  1.00           O
ATOM    807  ND2 ASN E  17      -9.290  -7.158  -4.393  1.00  1.00           N
ATOM    808  C   ASN E  17      -5.608  -6.483  -5.984  1.00  1.00           C
ATOM    809  O   ASN E  17      -5.405  -7.623  -6.401  1.00  1.00           O
ATOM    810  N   VAL E  18      -4.875  -5.943  -4.990  1.00  1.00           N
ATOM    811  CA  VAL E  18      -3.891  -6.753  -4.336  1.00  1.00           C
ATOM    812  CB  VAL E  18      -2.477  -6.247  -4.468  1.00  1.00           C
ATOM    813  CG1 VAL E  18      -2.341  -4.880  -3.777  1.00  1.00           C
ATOM    814  CG2 VAL E  18      -1.529  -7.323  -3.914  1.00  1.00           C
ATOM    815  C   VAL E  18      -4.276  -6.792  -2.894  1.00  1.00           C
ATOM    816  O   VAL E  18      -4.454  -5.752  -2.262  1.00  1.00           O
ATOM    817  N   GLY E  19      -4.444  -8.007  -2.342  1.00  1.00           N
ATOM    818  CA  GLY E  19      -4.780  -8.094  -0.956  1.00  1.00           C
ATOM    819  C   GLY E  19      -3.496  -8.440  -0.295  1.00  1.00           C
ATOM    820  O   GLY E  19      -2.984  -9.547  -0.447  1.00  1.00           O
ATOM    821  N   SER E  20      -2.937  -7.493   0.475  1.00  1.00           N
ATOM    822  CA  SER E  20      -1.677  -7.779   1.080  1.00  1.00           C
ATOM    823  CB  SER E  20      -0.715  -6.576   1.105  1.00  1.00           C
ATOM    824  OG  SER E  20      -0.401  -6.169  -0.220  1.00  1.00           O
ATOM    825  C   SER E  20      -1.934  -8.162   2.484  1.00  1.00           C
ATOM    826  O   SER E  20      -2.832  -7.642   3.143  1.00  1.00           O
ATOM    827  N   ASN E  21      -1.149  -9.137   2.959  1.00  1.00           N
ATOM    828  CA  ASN E  21      -1.296  -9.543   4.312  1.00  1.00           C
ATOM    829  CB  ASN E  21      -1.801 -10.990   4.486  1.00  1.00           C
ATOM    830  CG  ASN E  21      -3.235 -11.132   3.987  1.00  1.00           C
ATOM    831  OD1 ASN E  21      -3.638 -12.193   3.513  1.00  1.00           O
ATOM    832  ND2 ASN E  21      -4.032 -10.037   4.093  1.00  1.00           N
ATOM    833  C   ASN E  21       0.064  -9.539   4.895  1.00  1.00           C
ATOM    834  O   ASN E  21       1.038  -9.928   4.253  1.00  1.00           O
ATOM    835  N   THR E  22       0.162  -9.055   6.136  1.00  1.00           N
ATOM    836  CA  THR E  22       1.407  -9.114   6.816  1.00  1.00           C
ATOM    837  CB  THR E  22       2.114  -7.794   6.894  1.00  1.00           C
ATOM    838  OG1 THR E  22       3.408  -7.971   7.441  1.00  1.00           O
ATOM    839  CG2 THR E  22       1.295  -6.856   7.796  1.00  1.00           C
ATOM    840  C   THR E  22       1.033  -9.489   8.199  1.00  1.00           C
ATOM    841  O   THR E  22      -0.048  -9.133   8.662  1.00  1.00           O
ATOM    842  N   TYR E  23       1.890 -10.241   8.903  1.00  1.00           N
ATOM    843  CA  TYR E  23       1.483 -10.529  10.239  1.00  1.00           C
ATOM    844  CB  TYR E  23       1.560 -12.033  10.617  1.00  1.00           C
ATOM    845  CG  TYR E  23       1.052 -12.210  12.019  1.00  1.00           C
ATOM    846  CD1 TYR E  23      -0.291 -12.084  12.299  1.00  1.00           C
ATOM    847  CD2 TYR E  23       1.906 -12.525  13.054  1.00  1.00           C
ATOM    848  CE1 TYR E  23      -0.767 -12.239  13.584  1.00  1.00           C
ATOM    849  CE2 TYR E  23       1.440 -12.680  14.338  1.00  1.00           C
ATOM    850  CZ  TYR E  23       0.102 -12.532  14.611  1.00  1.00           C
ATOM    851  OH  TYR E  23      -0.369 -12.689  15.934  1.00  1.00           O
ATOM    852  C   TYR E  23       2.450  -9.709  11.087  1.00  1.00           C
ATOM    853  O   TYR E  23       3.033 -10.236  12.073  1.00  1.00           O
ATOM    854  OXT TYR E  23       2.629  -8.517  10.724  1.00  1.00           O
TER     855      TYR E  23 
END
