# Supplementary material for: Integrative modeling of diverse protein-peptide systems using CABS-dock
Source: PLoS Comput Biol. 2023 Jul 5;19(7):e1011275. doi: 10.1371/journal.pcbi.1011275 (PMC10351741; doi:10.1371/journal.pcbi.1011275)
Supplement: S1 File — Files in pdb format containing atomic coordinates of the structures obtained in this study: the highest-scored amyloid models and 10 examples of the docked peptide for each enzyme-substrate complex. (ZIP) [file pcbi.1011275.s006.zip › protofilament_6zrq _models/6zrq_best_top10pca.pdb]

EXPDTA    THEORETICAL MODEL, MODELLER 10.4 2023/04/05 17:20:14
ATOM      1  N   PHE A   1     -19.924   1.432   3.023  1.00  1.00           N
ATOM      2  CA  PHE A   1     -20.887   0.967   4.044  1.00  1.00           C
ATOM      3  CB  PHE A   1     -22.133   0.350   3.383  1.00  1.00           C
ATOM      4  CG  PHE A   1     -22.965  -0.243   4.474  1.00  1.00           C
ATOM      5  CD1 PHE A   1     -23.627   0.560   5.373  1.00  1.00           C
ATOM      6  CD2 PHE A   1     -23.095  -1.610   4.584  1.00  1.00           C
ATOM      7  CE1 PHE A   1     -24.391   0.005   6.375  1.00  1.00           C
ATOM      8  CE2 PHE A   1     -23.859  -2.169   5.583  1.00  1.00           C
ATOM      9  CZ  PHE A   1     -24.508  -1.360   6.482  1.00  1.00           C
ATOM     10  C   PHE A   1     -20.296  -0.040   4.968  1.00  1.00           C
ATOM     11  O   PHE A   1     -20.122   0.220   6.157  1.00  1.00           O
ATOM     12  N   LEU A   2     -19.960  -1.229   4.440  1.00  1.00           N
ATOM     13  CA  LEU A   2     -19.434  -2.223   5.319  1.00  1.00           C
ATOM     14  CB  LEU A   2     -19.834  -3.647   4.892  1.00  1.00           C
ATOM     15  CG  LEU A   2     -19.438  -4.763   5.871  1.00  1.00           C
ATOM     16  CD1 LEU A   2     -20.014  -4.496   7.272  1.00  1.00           C
ATOM     17  CD2 LEU A   2     -19.862  -6.139   5.325  1.00  1.00           C
ATOM     18  C   LEU A   2     -17.959  -2.085   5.310  1.00  1.00           C
ATOM     19  O   LEU A   2     -17.287  -2.434   4.341  1.00  1.00           O
ATOM     20  N   VAL A   3     -17.418  -1.543   6.412  1.00  1.00           N
ATOM     21  CA  VAL A   3     -16.006  -1.380   6.446  1.00  1.00           C
ATOM     22  CB  VAL A   3     -15.576  -0.021   6.908  1.00  1.00           C
ATOM     23  CG1 VAL A   3     -14.040   0.006   6.973  1.00  1.00           C
ATOM     24  CG2 VAL A   3     -16.180   1.028   5.959  1.00  1.00           C
ATOM     25  C   VAL A   3     -15.464  -2.371   7.403  1.00  1.00           C
ATOM     26  O   VAL A   3     -15.763  -2.338   8.596  1.00  1.00           O
ATOM     27  N   HIS A   4     -14.651  -3.299   6.882  1.00  1.00           N
ATOM     28  CA  HIS A   4     -14.028  -4.240   7.749  1.00  1.00           C
ATOM     29  ND1 HIS A   4     -15.740  -5.875   5.463  1.00  1.00           N
ATOM     30  CG  HIS A   4     -15.129  -6.214   6.649  1.00  1.00           C
ATOM     31  CB  HIS A   4     -13.834  -5.618   7.105  1.00  1.00           C
ATOM     32  NE2 HIS A   4     -17.038  -7.396   6.437  1.00  1.00           N
ATOM     33  CD2 HIS A   4     -15.933  -7.142   7.233  1.00  1.00           C
ATOM     34  CE1 HIS A   4     -16.875  -6.612   5.388  1.00  1.00           C
ATOM     35  C   HIS A   4     -12.672  -3.670   7.941  1.00  1.00           C
ATOM     36  O   HIS A   4     -11.831  -3.727   7.046  1.00  1.00           O
ATOM     37  N   SER A   5     -12.432  -3.068   9.111  1.00  1.00           N
ATOM     38  CA  SER A   5     -11.142  -2.507   9.322  1.00  1.00           C
ATOM     39  CB  SER A   5     -11.101  -1.470  10.456  1.00  1.00           C
ATOM     40  OG  SER A   5     -11.352  -2.105  11.701  1.00  1.00           O
ATOM     41  C   SER A   5     -10.260  -3.627   9.730  1.00  1.00           C
ATOM     42  O   SER A   5     -10.701  -4.751   9.965  1.00  1.00           O
ATOM     43  N   GLY A   6      -8.959  -3.322   9.776  1.00  1.00           N
ATOM     44  CA  GLY A   6      -7.958  -4.234  10.212  1.00  1.00           C
ATOM     45  C   GLY A   6      -6.721  -3.426  10.121  1.00  1.00           C
ATOM     46  O   GLY A   6      -6.332  -2.984   9.042  1.00  1.00           O
ATOM     47  N   ASN A   7      -6.064  -3.206  11.264  1.00  1.00           N
ATOM     48  CA  ASN A   7      -4.910  -2.375  11.210  1.00  1.00           C
ATOM     49  CB  ASN A   7      -5.017  -1.147  12.134  1.00  1.00           C
ATOM     50  CG  ASN A   7      -5.157  -1.660  13.567  1.00  1.00           C
ATOM     51  OD1 ASN A   7      -5.954  -2.555  13.849  1.00  1.00           O
ATOM     52  ND2 ASN A   7      -4.338  -1.101  14.499  1.00  1.00           N
ATOM     53  C   ASN A   7      -3.785  -3.194  11.718  1.00  1.00           C
ATOM     54  O   ASN A   7      -3.924  -3.945  12.682  1.00  1.00           O
ATOM     55  N   ASN A   8      -2.632  -3.080  11.049  1.00  1.00           N
ATOM     56  CA  ASN A   8      -1.492  -3.792  11.510  1.00  1.00           C
ATOM     57  CB  ASN A   8      -1.040  -4.942  10.591  1.00  1.00           C
ATOM     58  CG  ASN A   8      -2.056  -6.065  10.691  1.00  1.00           C
ATOM     59  OD1 ASN A   8      -3.112  -5.912  11.302  1.00  1.00           O
ATOM     60  ND2 ASN A   8      -1.721  -7.237  10.087  1.00  1.00           N
ATOM     61  C   ASN A   8      -0.373  -2.804  11.552  1.00  1.00           C
ATOM     62  O   ASN A   8      -0.474  -1.700  11.019  1.00  1.00           O
ATOM     63  N   PHE A   9       0.731  -3.184  12.218  1.00  1.00           N
ATOM     64  CA  PHE A   9       1.867  -2.325  12.338  1.00  1.00           C
ATOM     65  CB  PHE A   9       1.952  -1.586  13.683  1.00  1.00           C
ATOM     66  CG  PHE A   9       0.881  -0.550  13.690  1.00  1.00           C
ATOM     67  CD1 PHE A   9      -0.413  -0.865  14.033  1.00  1.00           C
ATOM     68  CD2 PHE A   9       1.169   0.752  13.352  1.00  1.00           C
ATOM     69  CE1 PHE A   9      -1.399   0.093  14.040  1.00  1.00           C
ATOM     70  CE2 PHE A   9       0.190   1.715  13.356  1.00  1.00           C
ATOM     71  CZ  PHE A   9      -1.100   1.389  13.700  1.00  1.00           C
ATOM     72  C   PHE A   9       3.068  -3.194  12.229  1.00  1.00           C
ATOM     73  O   PHE A   9       3.222  -3.926  11.254  1.00  1.00           O
ATOM     74  N   GLY A  10       3.952  -3.150  13.241  1.00  1.00           N
ATOM     75  CA  GLY A  10       5.146  -3.924  13.111  1.00  1.00           C
ATOM     76  C   GLY A  10       6.240  -2.982  12.756  1.00  1.00           C
ATOM     77  O   GLY A  10       7.312  -3.383  12.308  1.00  1.00           O
ATOM     78  N   ALA A  11       5.978  -1.678  12.946  1.00  1.00           N
ATOM     79  CA  ALA A  11       6.954  -0.692  12.612  1.00  1.00           C
ATOM     80  CB  ALA A  11       6.389   0.737  12.544  1.00  1.00           C
ATOM     81  C   ALA A  11       8.070  -0.682  13.609  1.00  1.00           C
ATOM     82  O   ALA A  11       7.878  -0.886  14.808  1.00  1.00           O
ATOM     83  N   ILE A  12       9.293  -0.449  13.089  1.00  1.00           N
ATOM     84  CA  ILE A  12      10.480  -0.272  13.876  1.00  1.00           C
ATOM     85  CB  ILE A  12      11.599  -1.199  13.499  1.00  1.00           C
ATOM     86  CG1 ILE A  12      11.209  -2.652  13.817  1.00  1.00           C
ATOM     87  CG2 ILE A  12      12.874  -0.730  14.217  1.00  1.00           C
ATOM     88  CD1 ILE A  12      10.926  -2.892  15.297  1.00  1.00           C
ATOM     89  C   ILE A  12      10.899   1.107  13.529  1.00  1.00           C
ATOM     90  O   ILE A  12      10.926   1.464  12.352  1.00  1.00           O
ATOM     91  N   LEU A  13      11.230   1.938  14.531  1.00  1.00           N
ATOM     92  CA  LEU A  13      11.399   3.285  14.102  1.00  1.00           C
ATOM     93  CB  LEU A  13      10.151   4.128  14.418  1.00  1.00           C
ATOM     94  CG  LEU A  13       8.872   3.579  13.754  1.00  1.00           C
ATOM     95  CD1 LEU A  13       7.628   4.390  14.144  1.00  1.00           C
ATOM     96  CD2 LEU A  13       9.044   3.457  12.230  1.00  1.00           C
ATOM     97  C   LEU A  13      12.537   3.972  14.777  1.00  1.00           C
ATOM     98  O   LEU A  13      13.060   3.538  15.801  1.00  1.00           O
ATOM     99  N   SER A  14      12.937   5.087  14.138  1.00  1.00           N
ATOM    100  CA  SER A  14      13.882   6.061  14.593  1.00  1.00           C
ATOM    101  CB  SER A  14      15.003   6.355  13.582  1.00  1.00           C
ATOM    102  OG  SER A  14      15.796   5.193  13.385  1.00  1.00           O
ATOM    103  C   SER A  14      13.004   7.272  14.674  1.00  1.00           C
ATOM    104  O   SER A  14      11.821   7.130  14.977  1.00  1.00           O
ATOM    105  N   SER A  15      13.530   8.492  14.444  1.00  1.00           N
ATOM    106  CA  SER A  15      12.612   9.598  14.470  1.00  1.00           C
ATOM    107  CB  SER A  15      13.265  10.965  14.207  1.00  1.00           C
ATOM    108  OG  SER A  15      13.703  11.044  12.859  1.00  1.00           O
ATOM    109  C   SER A  15      11.631   9.351  13.392  1.00  1.00           C
ATOM    110  O   SER A  15      12.004   9.200  12.229  1.00  1.00           O
ATOM    111  N   THR A  16      10.329   9.291  13.734  1.00  1.00           N
ATOM    112  CA  THR A  16       9.481   8.909  12.658  1.00  1.00           C
ATOM    113  CB  THR A  16       9.306   7.425  12.557  1.00  1.00           C
ATOM    114  OG1 THR A  16       8.626   6.955  13.710  1.00  1.00           O
ATOM    115  CG2 THR A  16      10.677   6.739  12.446  1.00  1.00           C
ATOM    116  C   THR A  16       8.104   9.431  12.789  1.00  1.00           C
ATOM    117  O   THR A  16       7.648   9.845  13.853  1.00  1.00           O
ATOM    118  N   ASN A  17       7.428   9.424  11.628  1.00  1.00           N
ATOM    119  CA  ASN A  17       6.036   9.707  11.557  1.00  1.00           C
ATOM    120  CB  ASN A  17       5.676  10.848  10.588  1.00  1.00           C
ATOM    121  CG  ASN A  17       6.217  12.153  11.144  1.00  1.00           C
ATOM    122  OD1 ASN A  17       6.048  13.212  10.542  1.00  1.00           O
ATOM    123  ND2 ASN A  17       6.896  12.080  12.319  1.00  1.00           N
ATOM    124  C   ASN A  17       5.434   8.474  10.949  1.00  1.00           C
ATOM    125  O   ASN A  17       5.321   8.379   9.728  1.00  1.00           O
ATOM    126  N   VAL A  18       5.033   7.487  11.774  1.00  1.00           N
ATOM    127  CA  VAL A  18       4.427   6.318  11.207  1.00  1.00           C
ATOM    128  CB  VAL A  18       4.306   5.187  12.183  1.00  1.00           C
ATOM    129  CG1 VAL A  18       3.463   5.668  13.372  1.00  1.00           C
ATOM    130  CG2 VAL A  18       3.722   3.960  11.460  1.00  1.00           C
ATOM    131  C   VAL A  18       3.064   6.756  10.818  1.00  1.00           C
ATOM    132  O   VAL A  18       2.394   7.461  11.571  1.00  1.00           O
ATOM    133  N   GLY A  19       2.616   6.368   9.614  1.00  1.00           N
ATOM    134  CA  GLY A  19       1.321   6.831   9.231  1.00  1.00           C
ATOM    135  C   GLY A  19       0.529   5.672   8.766  1.00  1.00           C
ATOM    136  O   GLY A  19       0.790   5.095   7.712  1.00  1.00           O
ATOM    137  N   SER A  20      -0.486   5.310   9.563  1.00  1.00           N
ATOM    138  CA  SER A  20      -1.340   4.254   9.142  1.00  1.00           C
ATOM    139  CB  SER A  20      -1.200   2.984   9.997  1.00  1.00           C
ATOM    140  OG  SER A  20      -2.088   1.978   9.534  1.00  1.00           O
ATOM    141  C   SER A  20      -2.741   4.745   9.306  1.00  1.00           C
ATOM    142  O   SER A  20      -3.292   4.693  10.404  1.00  1.00           O
ATOM    143  N   ASN A  21      -3.362   5.254   8.223  1.00  1.00           N
ATOM    144  CA  ASN A  21      -4.733   5.653   8.346  1.00  1.00           C
ATOM    145  CB  ASN A  21      -5.012   7.127   7.976  1.00  1.00           C
ATOM    146  CG  ASN A  21      -4.564   7.438   6.555  1.00  1.00           C
ATOM    147  OD1 ASN A  21      -3.382   7.351   6.231  1.00  1.00           O
ATOM    148  ND2 ASN A  21      -5.535   7.824   5.686  1.00  1.00           N
ATOM    149  C   ASN A  21      -5.529   4.728   7.479  1.00  1.00           C
ATOM    150  O   ASN A  21      -5.653   4.933   6.273  1.00  1.00           O
ATOM    151  N   THR A  22      -6.080   3.656   8.087  1.00  1.00           N
ATOM    152  CA  THR A  22      -6.882   2.710   7.363  1.00  1.00           C
ATOM    153  CB  THR A  22      -7.005   1.378   8.050  1.00  1.00           C
ATOM    154  OG1 THR A  22      -5.721   0.796   8.221  1.00  1.00           O
ATOM    155  CG2 THR A  22      -7.900   0.458   7.202  1.00  1.00           C
ATOM    156  C   THR A  22      -8.246   3.323   7.295  1.00  1.00           C
ATOM    157  O   THR A  22      -8.634   4.083   8.181  1.00  1.00           O
ATOM    158  N   TYR A  23      -9.009   3.033   6.224  1.00  1.00           N
ATOM    159  CA  TYR A  23     -10.311   3.627   6.124  1.00  1.00           C
ATOM    160  CB  TYR A  23     -10.498   4.442   4.831  1.00  1.00           C
ATOM    161  CG  TYR A  23     -11.807   5.152   4.902  1.00  1.00           C
ATOM    162  CD1 TYR A  23     -11.935   6.307   5.641  1.00  1.00           C
ATOM    163  CD2 TYR A  23     -12.905   4.674   4.225  1.00  1.00           C
ATOM    164  CE1 TYR A  23     -13.136   6.973   5.712  1.00  1.00           C
ATOM    165  CE2 TYR A  23     -14.111   5.335   4.290  1.00  1.00           C
ATOM    166  CZ  TYR A  23     -14.227   6.485   5.036  1.00  1.00           C
ATOM    167  OH  TYR A  23     -15.463   7.164   5.105  1.00  1.00           O
ATOM    168  C   TYR A  23     -11.298   2.468   6.105  1.00  1.00           C
ATOM    169  O   TYR A  23     -12.529   2.731   6.130  1.00  1.00           O
ATOM    170  OXT TYR A  23     -10.827   1.299   6.069  1.00  1.00           O
TER     171      TYR A  23 
ATOM    172  N   PHE B   1     -18.340   1.754   0.370  1.00  1.00           N
ATOM    173  CA  PHE B   1     -19.016   0.606  -0.279  1.00  1.00           C
ATOM    174  CB  PHE B   1     -18.408   0.329  -1.663  1.00  1.00           C
ATOM    175  CG  PHE B   1     -18.601   1.524  -2.525  1.00  1.00           C
ATOM    176  CD1 PHE B   1     -17.702   2.562  -2.472  1.00  1.00           C
ATOM    177  CD2 PHE B   1     -19.666   1.607  -3.388  1.00  1.00           C
ATOM    178  CE1 PHE B   1     -17.867   3.672  -3.265  1.00  1.00           C
ATOM    179  CE2 PHE B   1     -19.837   2.714  -4.184  1.00  1.00           C
ATOM    180  CZ  PHE B   1     -18.935   3.749  -4.123  1.00  1.00           C
ATOM    181  C   PHE B   1     -18.758  -0.614   0.529  1.00  1.00           C
ATOM    182  O   PHE B   1     -18.615  -0.558   1.749  1.00  1.00           O
ATOM    183  N   LEU B   2     -18.707  -1.772  -0.149  1.00  1.00           N
ATOM    184  CA  LEU B   2     -18.364  -2.951   0.574  1.00  1.00           C
ATOM    185  CB  LEU B   2     -18.832  -4.253  -0.098  1.00  1.00           C
ATOM    186  CG  LEU B   2     -20.366  -4.389  -0.152  1.00  1.00           C
ATOM    187  CD1 LEU B   2     -20.794  -5.726  -0.781  1.00  1.00           C
ATOM    188  CD2 LEU B   2     -20.991  -4.144   1.232  1.00  1.00           C
ATOM    189  C   LEU B   2     -16.878  -2.941   0.588  1.00  1.00           C
ATOM    190  O   LEU B   2     -16.230  -3.411  -0.346  1.00  1.00           O
ATOM    191  N   VAL B   3     -16.300  -2.387   1.667  1.00  1.00           N
ATOM    192  CA  VAL B   3     -14.876  -2.288   1.716  1.00  1.00           C
ATOM    193  CB  VAL B   3     -14.377  -0.942   2.148  1.00  1.00           C
ATOM    194  CG1 VAL B   3     -14.920  -0.630   3.553  1.00  1.00           C
ATOM    195  CG2 VAL B   3     -12.843  -0.963   2.071  1.00  1.00           C
ATOM    196  C   VAL B   3     -14.362  -3.278   2.685  1.00  1.00           C
ATOM    197  O   VAL B   3     -14.803  -3.363   3.830  1.00  1.00           O
ATOM    198  N   HIS B   4     -13.402  -4.080   2.214  1.00  1.00           N
ATOM    199  CA  HIS B   4     -12.740  -4.984   3.085  1.00  1.00           C
ATOM    200  ND1 HIS B   4     -10.681  -7.436   3.768  1.00  1.00           N
ATOM    201  CG  HIS B   4     -12.037  -7.367   3.537  1.00  1.00           C
ATOM    202  CB  HIS B   4     -12.681  -6.426   2.564  1.00  1.00           C
ATOM    203  NE2 HIS B   4     -11.630  -8.954   5.087  1.00  1.00           N
ATOM    204  CD2 HIS B   4     -12.601  -8.301   4.349  1.00  1.00           C
ATOM    205  CE1 HIS B   4     -10.493  -8.402   4.702  1.00  1.00           C
ATOM    206  C   HIS B   4     -11.340  -4.473   3.110  1.00  1.00           C
ATOM    207  O   HIS B   4     -10.833  -4.008   2.090  1.00  1.00           O
ATOM    208  N   SER B   5     -10.671  -4.505   4.273  1.00  1.00           N
ATOM    209  CA  SER B   5      -9.356  -3.949   4.233  1.00  1.00           C
ATOM    210  CB  SER B   5      -9.287  -2.495   4.726  1.00  1.00           C
ATOM    211  OG  SER B   5      -9.669  -2.430   6.093  1.00  1.00           O
ATOM    212  C   SER B   5      -8.459  -4.732   5.096  1.00  1.00           C
ATOM    213  O   SER B   5      -8.887  -5.507   5.950  1.00  1.00           O
ATOM    214  N   GLY B   6      -7.157  -4.555   4.844  1.00  1.00           N
ATOM    215  CA  GLY B   6      -6.187  -5.193   5.659  1.00  1.00           C
ATOM    216  C   GLY B   6      -4.906  -4.529   5.349  1.00  1.00           C
ATOM    217  O   GLY B   6      -4.446  -4.531   4.209  1.00  1.00           O
ATOM    218  N   ASN B   7      -4.277  -3.937   6.373  1.00  1.00           N
ATOM    219  CA  ASN B   7      -3.039  -3.321   6.056  1.00  1.00           C
ATOM    220  CB  ASN B   7      -2.953  -1.822   6.404  1.00  1.00           C
ATOM    221  CG  ASN B   7      -3.093  -1.650   7.907  1.00  1.00           C
ATOM    222  OD1 ASN B   7      -4.188  -1.754   8.455  1.00  1.00           O
ATOM    223  ND2 ASN B   7      -1.953  -1.379   8.600  1.00  1.00           N
ATOM    224  C   ASN B   7      -1.981  -4.023   6.805  1.00  1.00           C
ATOM    225  O   ASN B   7      -2.107  -4.274   8.003  1.00  1.00           O
ATOM    226  N   ASN B   8      -0.903  -4.383   6.095  1.00  1.00           N
ATOM    227  CA  ASN B   8       0.125  -5.064   6.796  1.00  1.00           C
ATOM    228  CB  ASN B   8       0.227  -6.554   6.427  1.00  1.00           C
ATOM    229  CG  ASN B   8       1.167  -7.237   7.410  1.00  1.00           C
ATOM    230  OD1 ASN B   8       2.373  -6.993   7.418  1.00  1.00           O
ATOM    231  ND2 ASN B   8       0.593  -8.123   8.267  1.00  1.00           N
ATOM    232  C   ASN B   8       1.427  -4.431   6.461  1.00  1.00           C
ATOM    233  O   ASN B   8       1.691  -4.099   5.306  1.00  1.00           O
ATOM    234  N   PHE B   9       2.272  -4.229   7.488  1.00  1.00           N
ATOM    235  CA  PHE B   9       3.564  -3.672   7.245  1.00  1.00           C
ATOM    236  CB  PHE B   9       3.701  -2.180   7.602  1.00  1.00           C
ATOM    237  CG  PHE B   9       2.899  -1.362   6.646  1.00  1.00           C
ATOM    238  CD1 PHE B   9       1.570  -1.103   6.885  1.00  1.00           C
ATOM    239  CD2 PHE B   9       3.479  -0.845   5.510  1.00  1.00           C
ATOM    240  CE1 PHE B   9       0.830  -0.346   6.008  1.00  1.00           C
ATOM    241  CE2 PHE B   9       2.746  -0.085   4.627  1.00  1.00           C
ATOM    242  CZ  PHE B   9       1.418   0.167   4.877  1.00  1.00           C
ATOM    243  C   PHE B   9       4.533  -4.392   8.104  1.00  1.00           C
ATOM    244  O   PHE B   9       4.201  -4.939   9.152  1.00  1.00           O
ATOM    245  N   GLY B  10       5.769  -4.453   7.608  1.00  1.00           N
ATOM    246  CA  GLY B  10       6.889  -4.890   8.366  1.00  1.00           C
ATOM    247  C   GLY B  10       7.789  -3.769   8.026  1.00  1.00           C
ATOM    248  O   GLY B  10       8.404  -3.754   6.961  1.00  1.00           O
ATOM    249  N   ALA B  11       7.885  -2.777   8.922  1.00  1.00           N
ATOM    250  CA  ALA B  11       8.541  -1.607   8.452  1.00  1.00           C
ATOM    251  CB  ALA B  11       7.667  -0.343   8.525  1.00  1.00           C
ATOM    252  C   ALA B  11       9.762  -1.319   9.234  1.00  1.00           C
ATOM    253  O   ALA B  11       9.863  -1.611  10.425  1.00  1.00           O
ATOM    254  N   ILE B  12      10.743  -0.739   8.524  1.00  1.00           N
ATOM    255  CA  ILE B  12      11.966  -0.352   9.135  1.00  1.00           C
ATOM    256  CB  ILE B  12      13.111  -1.208   8.678  1.00  1.00           C
ATOM    257  CG1 ILE B  12      12.838  -2.682   9.026  1.00  1.00           C
ATOM    258  CG2 ILE B  12      14.410  -0.661   9.294  1.00  1.00           C
ATOM    259  CD1 ILE B  12      13.775  -3.660   8.319  1.00  1.00           C
ATOM    260  C   ILE B  12      12.250   1.022   8.682  1.00  1.00           C
ATOM    261  O   ILE B  12      12.186   1.314   7.489  1.00  1.00           O
ATOM    262  N   LEU B  13      12.555   1.931   9.619  1.00  1.00           N
ATOM    263  CA  LEU B  13      12.743   3.220   9.057  1.00  1.00           C
ATOM    264  CB  LEU B  13      11.435   4.035   8.991  1.00  1.00           C
ATOM    265  CG  LEU B  13      10.250   3.293   8.326  1.00  1.00           C
ATOM    266  CD1 LEU B  13       9.644   2.244   9.275  1.00  1.00           C
ATOM    267  CD2 LEU B  13       9.188   4.254   7.775  1.00  1.00           C
ATOM    268  C   LEU B  13      13.736   3.995   9.859  1.00  1.00           C
ATOM    269  O   LEU B  13      13.853   3.834  11.074  1.00  1.00           O
ATOM    270  N   SER B  14      14.489   4.858   9.153  1.00  1.00           N
ATOM    271  CA  SER B  14      15.425   5.760   9.753  1.00  1.00           C
ATOM    272  CB  SER B  14      16.571   6.166   8.806  1.00  1.00           C
ATOM    273  OG  SER B  14      17.508   6.993   9.480  1.00  1.00           O
ATOM    274  C   SER B  14      14.594   6.952  10.038  1.00  1.00           C
ATOM    275  O   SER B  14      13.441   6.796  10.444  1.00  1.00           O
ATOM    276  N   SER B  15      15.164   8.168   9.897  1.00  1.00           N
ATOM    277  CA  SER B  15      14.308   9.301  10.042  1.00  1.00           C
ATOM    278  CB  SER B  15      15.004  10.653   9.808  1.00  1.00           C
ATOM    279  OG  SER B  15      15.461  10.739   8.467  1.00  1.00           O
ATOM    280  C   SER B  15      13.293   9.100   9.002  1.00  1.00           C
ATOM    281  O   SER B  15      13.601   9.033   7.813  1.00  1.00           O
ATOM    282  N   THR B  16      12.034   8.973   9.430  1.00  1.00           N
ATOM    283  CA  THR B  16      11.193   8.529   8.387  1.00  1.00           C
ATOM    284  CB  THR B  16      11.069   7.047   8.357  1.00  1.00           C
ATOM    285  OG1 THR B  16      10.454   6.644   7.150  1.00  1.00           O
ATOM    286  CG2 THR B  16      10.180   6.642   9.544  1.00  1.00           C
ATOM    287  C   THR B  16       9.810   8.995   8.532  1.00  1.00           C
ATOM    288  O   THR B  16       9.361   9.424   9.594  1.00  1.00           O
ATOM    289  N   ASN B  17       9.114   8.918   7.391  1.00  1.00           N
ATOM    290  CA  ASN B  17       7.718   9.102   7.392  1.00  1.00           C
ATOM    291  CB  ASN B  17       7.258  10.370   6.657  1.00  1.00           C
ATOM    292  CG  ASN B  17       5.793  10.572   7.001  1.00  1.00           C
ATOM    293  OD1 ASN B  17       4.973   9.672   6.836  1.00  1.00           O
ATOM    294  ND2 ASN B  17       5.448  11.783   7.516  1.00  1.00           N
ATOM    295  C   ASN B  17       7.149   7.911   6.671  1.00  1.00           C
ATOM    296  O   ASN B  17       7.022   7.923   5.448  1.00  1.00           O
ATOM    297  N   VAL B  18       6.808   6.834   7.415  1.00  1.00           N
ATOM    298  CA  VAL B  18       6.191   5.671   6.826  1.00  1.00           C
ATOM    299  CB  VAL B  18       6.251   4.441   7.691  1.00  1.00           C
ATOM    300  CG1 VAL B  18       5.477   4.708   8.985  1.00  1.00           C
ATOM    301  CG2 VAL B  18       5.713   3.241   6.895  1.00  1.00           C
ATOM    302  C   VAL B  18       4.762   6.051   6.692  1.00  1.00           C
ATOM    303  O   VAL B  18       4.223   6.743   7.555  1.00  1.00           O
ATOM    304  N   GLY B  19       4.095   5.629   5.605  1.00  1.00           N
ATOM    305  CA  GLY B  19       2.748   6.089   5.516  1.00  1.00           C
ATOM    306  C   GLY B  19       1.900   5.066   4.813  1.00  1.00           C
ATOM    307  O   GLY B  19       2.412   4.244   4.053  1.00  1.00           O
ATOM    308  N   SER B  20       0.564   5.091   5.057  1.00  1.00           N
ATOM    309  CA  SER B  20      -0.310   4.152   4.403  1.00  1.00           C
ATOM    310  CB  SER B  20      -0.387   2.793   5.118  1.00  1.00           C
ATOM    311  OG  SER B  20      -0.946   2.962   6.413  1.00  1.00           O
ATOM    312  C   SER B  20      -1.690   4.686   4.352  1.00  1.00           C
ATOM    313  O   SER B  20      -2.156   5.353   5.273  1.00  1.00           O
ATOM    314  N   ASN B  21      -2.376   4.388   3.238  1.00  1.00           N
ATOM    315  CA  ASN B  21      -3.743   4.763   3.065  1.00  1.00           C
ATOM    316  CB  ASN B  21      -3.927   5.908   2.059  1.00  1.00           C
ATOM    317  CG  ASN B  21      -5.416   6.179   1.938  1.00  1.00           C
ATOM    318  OD1 ASN B  21      -6.048   6.680   2.866  1.00  1.00           O
ATOM    319  ND2 ASN B  21      -5.994   5.835   0.756  1.00  1.00           N
ATOM    320  C   ASN B  21      -4.419   3.563   2.475  1.00  1.00           C
ATOM    321  O   ASN B  21      -3.905   2.974   1.526  1.00  1.00           O
ATOM    322  N   THR B  22      -5.578   3.144   3.025  1.00  1.00           N
ATOM    323  CA  THR B  22      -6.257   2.020   2.440  1.00  1.00           C
ATOM    324  CB  THR B  22      -6.278   0.806   3.320  1.00  1.00           C
ATOM    325  OG1 THR B  22      -6.964   1.084   4.531  1.00  1.00           O
ATOM    326  CG2 THR B  22      -4.827   0.392   3.610  1.00  1.00           C
ATOM    327  C   THR B  22      -7.690   2.419   2.212  1.00  1.00           C
ATOM    328  O   THR B  22      -8.322   3.015   3.082  1.00  1.00           O
ATOM    329  N   TYR B  23      -8.236   2.107   1.016  1.00  1.00           N
ATOM    330  CA  TYR B  23      -9.615   2.391   0.703  1.00  1.00           C
ATOM    331  CB  TYR B  23      -9.888   2.561  -0.802  1.00  1.00           C
ATOM    332  CG  TYR B  23      -9.427   3.920  -1.198  1.00  1.00           C
ATOM    333  CD1 TYR B  23      -8.089   4.238  -1.247  1.00  1.00           C
ATOM    334  CD2 TYR B  23     -10.351   4.881  -1.540  1.00  1.00           C
ATOM    335  CE1 TYR B  23      -7.679   5.496  -1.620  1.00  1.00           C
ATOM    336  CE2 TYR B  23      -9.948   6.142  -1.914  1.00  1.00           C
ATOM    337  CZ  TYR B  23      -8.609   6.452  -1.953  1.00  1.00           C
ATOM    338  OH  TYR B  23      -8.188   7.744  -2.336  1.00  1.00           O
ATOM    339  C   TYR B  23     -10.444   1.212   1.187  1.00  1.00           C
ATOM    340  O   TYR B  23     -11.678   1.237   0.936  1.00  1.00           O
ATOM    341  OXT TYR B  23      -9.872   0.280   1.812  1.00  1.00           O
TER     342      TYR B  23 
ATOM    343  N   PHE C   1     -17.664  -0.244  -5.754  1.00  1.00           N
ATOM    344  CA  PHE C   1     -18.534  -1.269  -5.140  1.00  1.00           C
ATOM    345  CB  PHE C   1     -19.363  -2.013  -6.207  1.00  1.00           C
ATOM    346  CG  PHE C   1     -20.396  -1.094  -6.758  1.00  1.00           C
ATOM    347  CD1 PHE C   1     -20.088  -0.224  -7.777  1.00  1.00           C
ATOM    348  CD2 PHE C   1     -21.679  -1.111  -6.262  1.00  1.00           C
ATOM    349  CE1 PHE C   1     -21.043   0.623  -8.288  1.00  1.00           C
ATOM    350  CE2 PHE C   1     -22.638  -0.266  -6.770  1.00  1.00           C
ATOM    351  CZ  PHE C   1     -22.321   0.603  -7.785  1.00  1.00           C
ATOM    352  C   PHE C   1     -17.747  -2.292  -4.409  1.00  1.00           C
ATOM    353  O   PHE C   1     -17.113  -2.003  -3.396  1.00  1.00           O
ATOM    354  N   LEU C   2     -17.776  -3.536  -4.920  1.00  1.00           N
ATOM    355  CA  LEU C   2     -17.072  -4.566  -4.235  1.00  1.00           C
ATOM    356  CB  LEU C   2     -17.270  -5.972  -4.838  1.00  1.00           C
ATOM    357  CG  LEU C   2     -16.626  -7.112  -4.017  1.00  1.00           C
ATOM    358  CD1 LEU C   2     -15.087  -7.082  -4.058  1.00  1.00           C
ATOM    359  CD2 LEU C   2     -17.181  -7.120  -2.585  1.00  1.00           C
ATOM    360  C   LEU C   2     -15.634  -4.205  -4.313  1.00  1.00           C
ATOM    361  O   LEU C   2     -15.122  -3.852  -5.375  1.00  1.00           O
ATOM    362  N   VAL C   3     -14.953  -4.256  -3.157  1.00  1.00           N
ATOM    363  CA  VAL C   3     -13.564  -3.928  -3.140  1.00  1.00           C
ATOM    364  CB  VAL C   3     -13.288  -2.564  -2.586  1.00  1.00           C
ATOM    365  CG1 VAL C   3     -11.767  -2.378  -2.452  1.00  1.00           C
ATOM    366  CG2 VAL C   3     -13.970  -1.533  -3.499  1.00  1.00           C
ATOM    367  C   VAL C   3     -12.890  -4.890  -2.241  1.00  1.00           C
ATOM    368  O   VAL C   3     -13.420  -5.279  -1.204  1.00  1.00           O
ATOM    369  N   HIS C   4     -11.694  -5.318  -2.652  1.00  1.00           N
ATOM    370  CA  HIS C   4     -10.929  -6.171  -1.809  1.00  1.00           C
ATOM    371  ND1 HIS C   4      -8.622  -8.805  -1.773  1.00  1.00           N
ATOM    372  CG  HIS C   4      -9.948  -8.508  -1.532  1.00  1.00           C
ATOM    373  CB  HIS C   4     -10.757  -7.584  -2.392  1.00  1.00           C
ATOM    374  NE2 HIS C   4      -9.213  -9.941   0.047  1.00  1.00           N
ATOM    375  CD2 HIS C   4     -10.289  -9.208  -0.419  1.00  1.00           C
ATOM    376  CE1 HIS C   4      -8.236  -9.667  -0.800  1.00  1.00           C
ATOM    377  C   HIS C   4      -9.593  -5.523  -1.746  1.00  1.00           C
ATOM    378  O   HIS C   4      -8.792  -5.633  -2.674  1.00  1.00           O
ATOM    379  N   SER C   5      -9.320  -4.818  -0.636  1.00  1.00           N
ATOM    380  CA  SER C   5      -8.072  -4.130  -0.576  1.00  1.00           C
ATOM    381  CB  SER C   5      -8.181  -2.683  -0.059  1.00  1.00           C
ATOM    382  OG  SER C   5      -8.598  -2.684   1.296  1.00  1.00           O
ATOM    383  C   SER C   5      -7.213  -4.865   0.370  1.00  1.00           C
ATOM    384  O   SER C   5      -7.638  -5.279   1.447  1.00  1.00           O
ATOM    385  N   GLY C   6      -5.958  -5.061  -0.048  1.00  1.00           N
ATOM    386  CA  GLY C   6      -5.035  -5.734   0.795  1.00  1.00           C
ATOM    387  C   GLY C   6      -3.728  -5.124   0.508  1.00  1.00           C
ATOM    388  O   GLY C   6      -3.272  -5.118  -0.633  1.00  1.00           O
ATOM    389  N   ASN C   7      -3.078  -4.591   1.549  1.00  1.00           N
ATOM    390  CA  ASN C   7      -1.828  -4.001   1.239  1.00  1.00           C
ATOM    391  CB  ASN C   7      -1.673  -2.537   1.673  1.00  1.00           C
ATOM    392  CG  ASN C   7      -0.274  -2.126   1.232  1.00  1.00           C
ATOM    393  OD1 ASN C   7       0.576  -1.772   2.047  1.00  1.00           O
ATOM    394  ND2 ASN C   7      -0.020  -2.198  -0.102  1.00  1.00           N
ATOM    395  C   ASN C   7      -0.786  -4.749   1.952  1.00  1.00           C
ATOM    396  O   ASN C   7      -0.970  -5.175   3.092  1.00  1.00           O
ATOM    397  N   ASN C   8       0.346  -4.959   1.273  1.00  1.00           N
ATOM    398  CA  ASN C   8       1.364  -5.646   1.977  1.00  1.00           C
ATOM    399  CB  ASN C   8       1.469  -7.136   1.619  1.00  1.00           C
ATOM    400  CG  ASN C   8       2.291  -7.812   2.710  1.00  1.00           C
ATOM    401  OD1 ASN C   8       2.605  -7.207   3.733  1.00  1.00           O
ATOM    402  ND2 ASN C   8       2.646  -9.106   2.492  1.00  1.00           N
ATOM    403  C   ASN C   8       2.674  -5.023   1.640  1.00  1.00           C
ATOM    404  O   ASN C   8       2.979  -4.780   0.474  1.00  1.00           O
ATOM    405  N   PHE C   9       3.489  -4.742   2.672  1.00  1.00           N
ATOM    406  CA  PHE C   9       4.779  -4.180   2.419  1.00  1.00           C
ATOM    407  CB  PHE C   9       4.875  -2.649   2.588  1.00  1.00           C
ATOM    408  CG  PHE C   9       4.477  -1.995   1.312  1.00  1.00           C
ATOM    409  CD1 PHE C   9       3.161  -1.719   1.020  1.00  1.00           C
ATOM    410  CD2 PHE C   9       5.451  -1.654   0.396  1.00  1.00           C
ATOM    411  CE1 PHE C   9       2.831  -1.114  -0.170  1.00  1.00           C
ATOM    412  CE2 PHE C   9       5.125  -1.049  -0.793  1.00  1.00           C
ATOM    413  CZ  PHE C   9       3.808  -0.778  -1.076  1.00  1.00           C
ATOM    414  C   PHE C   9       5.761  -4.743   3.369  1.00  1.00           C
ATOM    415  O   PHE C   9       5.458  -5.063   4.517  1.00  1.00           O
ATOM    416  N   GLY C  10       6.985  -4.897   2.849  1.00  1.00           N
ATOM    417  CA  GLY C  10       8.118  -5.211   3.645  1.00  1.00           C
ATOM    418  C   GLY C  10       9.007  -4.072   3.281  1.00  1.00           C
ATOM    419  O   GLY C  10       9.794  -4.164   2.340  1.00  1.00           O
ATOM    420  N   ALA C  11       8.912  -2.955   4.028  1.00  1.00           N
ATOM    421  CA  ALA C  11       9.606  -1.785   3.584  1.00  1.00           C
ATOM    422  CB  ALA C  11       8.752  -0.510   3.662  1.00  1.00           C
ATOM    423  C   ALA C  11      10.812  -1.556   4.403  1.00  1.00           C
ATOM    424  O   ALA C  11      10.811  -1.698   5.626  1.00  1.00           O
ATOM    425  N   ILE C  12      11.894  -1.211   3.687  1.00  1.00           N
ATOM    426  CA  ILE C  12      13.126  -0.868   4.305  1.00  1.00           C
ATOM    427  CB  ILE C  12      14.284  -1.738   3.910  1.00  1.00           C
ATOM    428  CG1 ILE C  12      14.045  -3.203   4.308  1.00  1.00           C
ATOM    429  CG2 ILE C  12      15.563  -1.125   4.511  1.00  1.00           C
ATOM    430  CD1 ILE C  12      15.044  -4.166   3.659  1.00  1.00           C
ATOM    431  C   ILE C  12      13.458   0.466   3.800  1.00  1.00           C
ATOM    432  O   ILE C  12      13.464   0.691   2.592  1.00  1.00           O
ATOM    433  N   LEU C  13      13.770   1.396   4.708  1.00  1.00           N
ATOM    434  CA  LEU C  13      13.930   2.674   4.135  1.00  1.00           C
ATOM    435  CB  LEU C  13      12.564   3.347   4.046  1.00  1.00           C
ATOM    436  CG  LEU C  13      11.588   2.765   3.004  1.00  1.00           C
ATOM    437  CD1 LEU C  13      10.221   3.458   3.100  1.00  1.00           C
ATOM    438  CD2 LEU C  13      12.158   2.869   1.577  1.00  1.00           C
ATOM    439  C   LEU C  13      14.842   3.522   4.962  1.00  1.00           C
ATOM    440  O   LEU C  13      14.844   3.445   6.190  1.00  1.00           O
ATOM    441  N   SER C  14      15.655   4.355   4.280  1.00  1.00           N
ATOM    442  CA  SER C  14      16.514   5.281   4.956  1.00  1.00           C
ATOM    443  CB  SER C  14      18.007   5.084   4.646  1.00  1.00           C
ATOM    444  OG  SER C  14      18.443   3.825   5.140  1.00  1.00           O
ATOM    445  C   SER C  14      16.137   6.625   4.455  1.00  1.00           C
ATOM    446  O   SER C  14      16.097   6.820   3.241  1.00  1.00           O
ATOM    447  N   SER C  15      15.902   7.582   5.388  1.00  1.00           N
ATOM    448  CA  SER C  15      15.450   8.895   5.027  1.00  1.00           C
ATOM    449  CB  SER C  15      16.530   9.745   4.333  1.00  1.00           C
ATOM    450  OG  SER C  15      17.615   9.976   5.220  1.00  1.00           O
ATOM    451  C   SER C  15      14.339   8.697   4.090  1.00  1.00           C
ATOM    452  O   SER C  15      14.460   8.958   2.895  1.00  1.00           O
ATOM    453  N   THR C  16      13.209   8.209   4.609  1.00  1.00           N
ATOM    454  CA  THR C  16      12.378   7.702   3.591  1.00  1.00           C
ATOM    455  CB  THR C  16      12.339   6.222   3.688  1.00  1.00           C
ATOM    456  OG1 THR C  16      12.122   5.597   2.439  1.00  1.00           O
ATOM    457  CG2 THR C  16      11.161   5.870   4.597  1.00  1.00           C
ATOM    458  C   THR C  16      10.986   8.148   3.686  1.00  1.00           C
ATOM    459  O   THR C  16      10.535   8.746   4.661  1.00  1.00           O
ATOM    460  N   ASN C  17      10.293   7.855   2.582  1.00  1.00           N
ATOM    461  CA  ASN C  17       8.905   8.077   2.466  1.00  1.00           C
ATOM    462  CB  ASN C  17       8.563   9.276   1.563  1.00  1.00           C
ATOM    463  CG  ASN C  17       7.054   9.456   1.581  1.00  1.00           C
ATOM    464  OD1 ASN C  17       6.308   8.582   1.140  1.00  1.00           O
ATOM    465  ND2 ASN C  17       6.585  10.614   2.114  1.00  1.00           N
ATOM    466  C   ASN C  17       8.336   6.853   1.828  1.00  1.00           C
ATOM    467  O   ASN C  17       8.656   6.536   0.685  1.00  1.00           O
ATOM    468  N   VAL C  18       7.476   6.113   2.549  1.00  1.00           N
ATOM    469  CA  VAL C  18       6.889   4.958   1.943  1.00  1.00           C
ATOM    470  CB  VAL C  18       7.011   3.715   2.763  1.00  1.00           C
ATOM    471  CG1 VAL C  18       6.207   3.902   4.061  1.00  1.00           C
ATOM    472  CG2 VAL C  18       6.547   2.538   1.892  1.00  1.00           C
ATOM    473  C   VAL C  18       5.461   5.265   1.809  1.00  1.00           C
ATOM    474  O   VAL C  18       4.865   5.891   2.683  1.00  1.00           O
ATOM    475  N   GLY C  19       4.872   4.849   0.685  1.00  1.00           N
ATOM    476  CA  GLY C  19       3.498   5.163   0.575  1.00  1.00           C
ATOM    477  C   GLY C  19       2.827   4.017  -0.059  1.00  1.00           C
ATOM    478  O   GLY C  19       3.291   3.460  -1.053  1.00  1.00           O
ATOM    479  N   SER C  20       1.693   3.631   0.532  1.00  1.00           N
ATOM    480  CA  SER C  20       0.942   2.583  -0.051  1.00  1.00           C
ATOM    481  CB  SER C  20       0.769   1.363   0.859  1.00  1.00           C
ATOM    482  OG  SER C  20      -0.163   0.475   0.265  1.00  1.00           O
ATOM    483  C   SER C  20      -0.436   3.147  -0.261  1.00  1.00           C
ATOM    484  O   SER C  20      -1.072   3.624   0.679  1.00  1.00           O
ATOM    485  N   ASN C  21      -0.925   3.127  -1.516  1.00  1.00           N
ATOM    486  CA  ASN C  21      -2.257   3.585  -1.812  1.00  1.00           C
ATOM    487  CB  ASN C  21      -2.330   4.614  -2.953  1.00  1.00           C
ATOM    488  CG  ASN C  21      -1.802   5.948  -2.449  1.00  1.00           C
ATOM    489  OD1 ASN C  21      -2.345   7.001  -2.775  1.00  1.00           O
ATOM    490  ND2 ASN C  21      -0.709   5.910  -1.640  1.00  1.00           N
ATOM    491  C   ASN C  21      -2.950   2.372  -2.296  1.00  1.00           C
ATOM    492  O   ASN C  21      -2.371   1.581  -3.039  1.00  1.00           O
ATOM    493  N   THR C  22      -4.206   2.161  -1.881  1.00  1.00           N
ATOM    494  CA  THR C  22      -4.756   0.932  -2.339  1.00  1.00           C
ATOM    495  CB  THR C  22      -4.641  -0.177  -1.335  1.00  1.00           C
ATOM    496  OG1 THR C  22      -5.041  -1.412  -1.909  1.00  1.00           O
ATOM    497  CG2 THR C  22      -5.531   0.162  -0.127  1.00  1.00           C
ATOM    498  C   THR C  22      -6.187   1.077  -2.668  1.00  1.00           C
ATOM    499  O   THR C  22      -6.833   2.070  -2.343  1.00  1.00           O
ATOM    500  N   TYR C  23      -6.709   0.056  -3.365  1.00  1.00           N
ATOM    501  CA  TYR C  23      -8.082   0.092  -3.726  1.00  1.00           C
ATOM    502  CB  TYR C  23      -8.301   0.722  -5.116  1.00  1.00           C
ATOM    503  CG  TYR C  23      -9.754   0.982  -5.324  1.00  1.00           C
ATOM    504  CD1 TYR C  23     -10.334   2.096  -4.763  1.00  1.00           C
ATOM    505  CD2 TYR C  23     -10.531   0.141  -6.086  1.00  1.00           C
ATOM    506  CE1 TYR C  23     -11.670   2.360  -4.947  1.00  1.00           C
ATOM    507  CE2 TYR C  23     -11.869   0.402  -6.275  1.00  1.00           C
ATOM    508  CZ  TYR C  23     -12.439   1.512  -5.704  1.00  1.00           C
ATOM    509  OH  TYR C  23     -13.812   1.776  -5.899  1.00  1.00           O
ATOM    510  C   TYR C  23      -8.532  -1.364  -3.795  1.00  1.00           C
ATOM    511  O   TYR C  23      -8.418  -2.068  -2.757  1.00  1.00           O
ATOM    512  OXT TYR C  23      -8.989  -1.791  -4.889  1.00  1.00           O
TER     513      TYR C  23 
ATOM    514  N   PHE D   1     -17.210  -3.006 -11.338  1.00  1.00           N
ATOM    515  CA  PHE D   1     -17.174  -2.622  -9.907  1.00  1.00           C
ATOM    516  CB  PHE D   1     -18.606  -2.509  -9.356  1.00  1.00           C
ATOM    517  CG  PHE D   1     -19.252  -3.855  -9.397  1.00  1.00           C
ATOM    518  CD1 PHE D   1     -19.139  -4.726  -8.335  1.00  1.00           C
ATOM    519  CD2 PHE D   1     -19.978  -4.250 -10.496  1.00  1.00           C
ATOM    520  CE1 PHE D   1     -19.735  -5.963  -8.367  1.00  1.00           C
ATOM    521  CE2 PHE D   1     -20.577  -5.486 -10.537  1.00  1.00           C
ATOM    522  CZ  PHE D   1     -20.456  -6.343  -9.472  1.00  1.00           C
ATOM    523  C   PHE D   1     -16.439  -3.647  -9.121  1.00  1.00           C
ATOM    524  O   PHE D   1     -16.381  -3.578  -7.893  1.00  1.00           O
ATOM    525  N   LEU D   2     -15.848  -4.631  -9.821  1.00  1.00           N
ATOM    526  CA  LEU D   2     -15.116  -5.639  -9.122  1.00  1.00           C
ATOM    527  CB  LEU D   2     -15.203  -7.029  -9.777  1.00  1.00           C
ATOM    528  CG  LEU D   2     -16.624  -7.617  -9.799  1.00  1.00           C
ATOM    529  CD1 LEU D   2     -16.649  -9.018 -10.433  1.00  1.00           C
ATOM    530  CD2 LEU D   2     -17.259  -7.577  -8.402  1.00  1.00           C
ATOM    531  C   LEU D   2     -13.679  -5.245  -9.163  1.00  1.00           C
ATOM    532  O   LEU D   2     -13.032  -5.348 -10.203  1.00  1.00           O
ATOM    533  N   VAL D   3     -13.144  -4.761  -8.025  1.00  1.00           N
ATOM    534  CA  VAL D   3     -11.747  -4.452  -7.981  1.00  1.00           C
ATOM    535  CB  VAL D   3     -11.454  -3.038  -7.565  1.00  1.00           C
ATOM    536  CG1 VAL D   3     -12.098  -2.770  -6.195  1.00  1.00           C
ATOM    537  CG2 VAL D   3      -9.929  -2.837  -7.588  1.00  1.00           C
ATOM    538  C   VAL D   3     -11.150  -5.396  -6.995  1.00  1.00           C
ATOM    539  O   VAL D   3     -11.521  -5.423  -5.823  1.00  1.00           O
ATOM    540  N   HIS D   4     -10.230  -6.249  -7.474  1.00  1.00           N
ATOM    541  CA  HIS D   4      -9.562  -7.119  -6.563  1.00  1.00           C
ATOM    542  ND1 HIS D   4     -11.466  -9.501  -5.345  1.00  1.00           N
ATOM    543  CG  HIS D   4     -11.064  -9.114  -6.604  1.00  1.00           C
ATOM    544  CB  HIS D   4      -9.685  -8.612  -6.915  1.00  1.00           C
ATOM    545  NE2 HIS D   4     -13.234  -9.725  -6.674  1.00  1.00           N
ATOM    546  CD2 HIS D   4     -12.155  -9.257  -7.404  1.00  1.00           C
ATOM    547  CE1 HIS D   4     -12.772  -9.856  -5.443  1.00  1.00           C
ATOM    548  C   HIS D   4      -8.129  -6.694  -6.600  1.00  1.00           C
ATOM    549  O   HIS D   4      -7.416  -6.960  -7.567  1.00  1.00           O
ATOM    550  N   SER D   5      -7.673  -5.992  -5.542  1.00  1.00           N
ATOM    551  CA  SER D   5      -6.320  -5.510  -5.546  1.00  1.00           C
ATOM    552  CB  SER D   5      -6.191  -4.011  -5.222  1.00  1.00           C
ATOM    553  OG  SER D   5      -6.612  -3.762  -3.890  1.00  1.00           O
ATOM    554  C   SER D   5      -5.559  -6.252  -4.522  1.00  1.00           C
ATOM    555  O   SER D   5      -5.943  -6.338  -3.357  1.00  1.00           O
ATOM    556  N   GLY D   6      -4.446  -6.835  -4.973  1.00  1.00           N
ATOM    557  CA  GLY D   6      -3.571  -7.494  -4.075  1.00  1.00           C
ATOM    558  C   GLY D   6      -2.278  -6.820  -4.325  1.00  1.00           C
ATOM    559  O   GLY D   6      -1.665  -6.994  -5.376  1.00  1.00           O
ATOM    560  N   ASN D   7      -1.829  -6.018  -3.352  1.00  1.00           N
ATOM    561  CA  ASN D   7      -0.631  -5.294  -3.602  1.00  1.00           C
ATOM    562  CB  ASN D   7      -0.670  -3.830  -3.130  1.00  1.00           C
ATOM    563  CG  ASN D   7      -1.570  -3.040  -4.069  1.00  1.00           C
ATOM    564  OD1 ASN D   7      -2.665  -3.477  -4.421  1.00  1.00           O
ATOM    565  ND2 ASN D   7      -1.092  -1.839  -4.492  1.00  1.00           N
ATOM    566  C   ASN D   7       0.455  -5.956  -2.860  1.00  1.00           C
ATOM    567  O   ASN D   7       0.319  -6.303  -1.687  1.00  1.00           O
ATOM    568  N   ASN D   8       1.572  -6.177  -3.562  1.00  1.00           N
ATOM    569  CA  ASN D   8       2.655  -6.788  -2.884  1.00  1.00           C
ATOM    570  CB  ASN D   8       2.877  -8.251  -3.305  1.00  1.00           C
ATOM    571  CG  ASN D   8       3.911  -8.890  -2.384  1.00  1.00           C
ATOM    572  OD1 ASN D   8       3.583  -9.737  -1.555  1.00  1.00           O
ATOM    573  ND2 ASN D   8       5.198  -8.478  -2.528  1.00  1.00           N
ATOM    574  C   ASN D   8       3.892  -6.023  -3.234  1.00  1.00           C
ATOM    575  O   ASN D   8       4.159  -5.767  -4.407  1.00  1.00           O
ATOM    576  N   PHE D   9       4.677  -5.614  -2.217  1.00  1.00           N
ATOM    577  CA  PHE D   9       5.894  -4.921  -2.524  1.00  1.00           C
ATOM    578  CB  PHE D   9       5.743  -3.391  -2.537  1.00  1.00           C
ATOM    579  CG  PHE D   9       4.890  -3.069  -3.715  1.00  1.00           C
ATOM    580  CD1 PHE D   9       5.446  -3.010  -4.972  1.00  1.00           C
ATOM    581  CD2 PHE D   9       3.543  -2.824  -3.570  1.00  1.00           C
ATOM    582  CE1 PHE D   9       4.673  -2.714  -6.069  1.00  1.00           C
ATOM    583  CE2 PHE D   9       2.765  -2.528  -4.665  1.00  1.00           C
ATOM    584  CZ  PHE D   9       3.330  -2.473  -5.916  1.00  1.00           C
ATOM    585  C   PHE D   9       6.913  -5.281  -1.517  1.00  1.00           C
ATOM    586  O   PHE D   9       6.629  -5.400  -0.326  1.00  1.00           O
ATOM    587  N   GLY D  10       8.145  -5.489  -1.999  1.00  1.00           N
ATOM    588  CA  GLY D  10       9.225  -5.695  -1.100  1.00  1.00           C
ATOM    589  C   GLY D  10      10.086  -4.534  -1.381  1.00  1.00           C
ATOM    590  O   GLY D  10      11.159  -4.650  -1.971  1.00  1.00           O
ATOM    591  N   ALA D  11       9.605  -3.364  -0.946  1.00  1.00           N
ATOM    592  CA  ALA D  11      10.331  -2.195  -1.272  1.00  1.00           C
ATOM    593  CB  ALA D  11       9.614  -0.892  -0.883  1.00  1.00           C
ATOM    594  C   ALA D  11      11.619  -2.238  -0.534  1.00  1.00           C
ATOM    595  O   ALA D  11      11.668  -2.534   0.660  1.00  1.00           O
ATOM    596  N   ILE D  12      12.711  -1.974  -1.267  1.00  1.00           N
ATOM    597  CA  ILE D  12      14.002  -1.860  -0.669  1.00  1.00           C
ATOM    598  CB  ILE D  12      14.989  -2.891  -1.143  1.00  1.00           C
ATOM    599  CG1 ILE D  12      16.344  -2.712  -0.440  1.00  1.00           C
ATOM    600  CG2 ILE D  12      15.063  -2.841  -2.680  1.00  1.00           C
ATOM    601  CD1 ILE D  12      16.323  -3.064   1.051  1.00  1.00           C
ATOM    602  C   ILE D  12      14.471  -0.529  -1.115  1.00  1.00           C
ATOM    603  O   ILE D  12      14.425  -0.212  -2.303  1.00  1.00           O
ATOM    604  N   LEU D  13      14.905   0.326  -0.180  1.00  1.00           N
ATOM    605  CA  LEU D  13      15.182   1.602  -0.738  1.00  1.00           C
ATOM    606  CB  LEU D  13      13.914   2.458  -0.883  1.00  1.00           C
ATOM    607  CG  LEU D  13      14.147   3.855  -1.475  1.00  1.00           C
ATOM    608  CD1 LEU D  13      14.752   3.779  -2.887  1.00  1.00           C
ATOM    609  CD2 LEU D  13      12.854   4.683  -1.434  1.00  1.00           C
ATOM    610  C   LEU D  13      16.163   2.369   0.080  1.00  1.00           C
ATOM    611  O   LEU D  13      16.332   2.143   1.278  1.00  1.00           O
ATOM    612  N   SER D  14      16.855   3.301  -0.608  1.00  1.00           N
ATOM    613  CA  SER D  14      17.749   4.248  -0.014  1.00  1.00           C
ATOM    614  CB  SER D  14      19.209   4.112  -0.479  1.00  1.00           C
ATOM    615  OG  SER D  14      19.750   2.874  -0.040  1.00  1.00           O
ATOM    616  C   SER D  14      17.242   5.558  -0.503  1.00  1.00           C
ATOM    617  O   SER D  14      16.809   5.657  -1.649  1.00  1.00           O
ATOM    618  N   SER D  15      17.238   6.603   0.350  1.00  1.00           N
ATOM    619  CA  SER D  15      16.603   7.812  -0.089  1.00  1.00           C
ATOM    620  CB  SER D  15      17.141   8.367  -1.420  1.00  1.00           C
ATOM    621  OG  SER D  15      18.481   8.804  -1.255  1.00  1.00           O
ATOM    622  C   SER D  15      15.178   7.412  -0.263  1.00  1.00           C
ATOM    623  O   SER D  15      14.770   6.374   0.259  1.00  1.00           O
ATOM    624  N   THR D  16      14.336   8.206  -0.948  1.00  1.00           N
ATOM    625  CA  THR D  16      13.050   7.590  -1.000  1.00  1.00           C
ATOM    626  CB  THR D  16      12.351   7.612   0.336  1.00  1.00           C
ATOM    627  OG1 THR D  16      11.198   6.781   0.331  1.00  1.00           O
ATOM    628  CG2 THR D  16      11.974   9.066   0.661  1.00  1.00           C
ATOM    629  C   THR D  16      12.099   8.273  -1.923  1.00  1.00           C
ATOM    630  O   THR D  16      12.339   9.364  -2.437  1.00  1.00           O
ATOM    631  N   ASN D  17      10.999   7.531  -2.158  1.00  1.00           N
ATOM    632  CA  ASN D  17       9.747   7.842  -2.756  1.00  1.00           C
ATOM    633  CB  ASN D  17       9.821   8.786  -3.971  1.00  1.00           C
ATOM    634  CG  ASN D  17       9.955  10.219  -3.480  1.00  1.00           C
ATOM    635  OD1 ASN D  17       9.326  10.613  -2.499  1.00  1.00           O
ATOM    636  ND2 ASN D  17      10.796  11.028  -4.180  1.00  1.00           N
ATOM    637  C   ASN D  17       9.242   6.520  -3.270  1.00  1.00           C
ATOM    638  O   ASN D  17       9.688   6.056  -4.317  1.00  1.00           O
ATOM    639  N   VAL D  18       8.309   5.866  -2.547  1.00  1.00           N
ATOM    640  CA  VAL D  18       7.776   4.606  -3.001  1.00  1.00           C
ATOM    641  CB  VAL D  18       8.034   3.472  -2.053  1.00  1.00           C
ATOM    642  CG1 VAL D  18       7.338   2.206  -2.583  1.00  1.00           C
ATOM    643  CG2 VAL D  18       9.555   3.320  -1.887  1.00  1.00           C
ATOM    644  C   VAL D  18       6.297   4.820  -3.050  1.00  1.00           C
ATOM    645  O   VAL D  18       5.726   5.399  -2.127  1.00  1.00           O
ATOM    646  N   GLY D  19       5.629   4.380  -4.133  1.00  1.00           N
ATOM    647  CA  GLY D  19       4.216   4.617  -4.175  1.00  1.00           C
ATOM    648  C   GLY D  19       3.566   3.484  -4.897  1.00  1.00           C
ATOM    649  O   GLY D  19       4.056   3.022  -5.926  1.00  1.00           O
ATOM    650  N   SER D  20       2.426   3.004  -4.361  1.00  1.00           N
ATOM    651  CA  SER D  20       1.693   1.964  -5.022  1.00  1.00           C
ATOM    652  CB  SER D  20       1.601   0.648  -4.224  1.00  1.00           C
ATOM    653  OG  SER D  20       0.889   0.850  -3.012  1.00  1.00           O
ATOM    654  C   SER D  20       0.296   2.488  -5.202  1.00  1.00           C
ATOM    655  O   SER D  20      -0.318   2.958  -4.245  1.00  1.00           O
ATOM    656  N   ASN D  21      -0.240   2.449  -6.443  1.00  1.00           N
ATOM    657  CA  ASN D  21      -1.573   2.940  -6.673  1.00  1.00           C
ATOM    658  CB  ASN D  21      -1.638   4.092  -7.689  1.00  1.00           C
ATOM    659  CG  ASN D  21      -0.790   5.234  -7.142  1.00  1.00           C
ATOM    660  OD1 ASN D  21      -0.210   5.126  -6.064  1.00  1.00           O
ATOM    661  ND2 ASN D  21      -0.706   6.356  -7.905  1.00  1.00           N
ATOM    662  C   ASN D  21      -2.348   1.808  -7.241  1.00  1.00           C
ATOM    663  O   ASN D  21      -1.850   1.060  -8.081  1.00  1.00           O
ATOM    664  N   THR D  22      -3.593   1.636  -6.765  1.00  1.00           N
ATOM    665  CA  THR D  22      -4.378   0.567  -7.287  1.00  1.00           C
ATOM    666  CB  THR D  22      -4.357  -0.668  -6.426  1.00  1.00           C
ATOM    667  OG1 THR D  22      -3.024  -1.128  -6.275  1.00  1.00           O
ATOM    668  CG2 THR D  22      -5.200  -1.766  -7.100  1.00  1.00           C
ATOM    669  C   THR D  22      -5.796   1.028  -7.411  1.00  1.00           C
ATOM    670  O   THR D  22      -6.213   1.972  -6.741  1.00  1.00           O
ATOM    671  N   TYR D  23      -6.565   0.385  -8.313  1.00  1.00           N
ATOM    672  CA  TYR D  23      -7.956   0.697  -8.464  1.00  1.00           C
ATOM    673  CB  TYR D  23      -8.271   2.206  -8.565  1.00  1.00           C
ATOM    674  CG  TYR D  23      -7.415   2.878  -9.590  1.00  1.00           C
ATOM    675  CD1 TYR D  23      -7.628   2.733 -10.942  1.00  1.00           C
ATOM    676  CD2 TYR D  23      -6.392   3.696  -9.168  1.00  1.00           C
ATOM    677  CE1 TYR D  23      -6.819   3.381 -11.851  1.00  1.00           C
ATOM    678  CE2 TYR D  23      -5.582   4.346 -10.067  1.00  1.00           C
ATOM    679  CZ  TYR D  23      -5.793   4.188 -11.414  1.00  1.00           C
ATOM    680  OH  TYR D  23      -4.960   4.853 -12.339  1.00  1.00           O
ATOM    681  C   TYR D  23      -8.550  -0.003  -9.674  1.00  1.00           C
ATOM    682  O   TYR D  23      -8.219  -1.200  -9.890  1.00  1.00           O
ATOM    683  OXT TYR D  23      -9.368   0.644 -10.381  1.00  1.00           O
TER     684      TYR D  23 
ATOM    685  N   PHE E   1     -14.935  -1.261 -14.409  1.00  1.00           N
ATOM    686  CA  PHE E   1     -15.819  -2.415 -14.127  1.00  1.00           C
ATOM    687  CB  PHE E   1     -16.510  -2.884 -15.421  1.00  1.00           C
ATOM    688  CG  PHE E   1     -17.449  -3.992 -15.070  1.00  1.00           C
ATOM    689  CD1 PHE E   1     -18.685  -3.715 -14.534  1.00  1.00           C
ATOM    690  CD2 PHE E   1     -17.104  -5.309 -15.284  1.00  1.00           C
ATOM    691  CE1 PHE E   1     -19.557  -4.730 -14.212  1.00  1.00           C
ATOM    692  CE2 PHE E   1     -17.970  -6.330 -14.964  1.00  1.00           C
ATOM    693  CZ  PHE E   1     -19.201  -6.039 -14.426  1.00  1.00           C
ATOM    694  C   PHE E   1     -15.004  -3.538 -13.583  1.00  1.00           C
ATOM    695  O   PHE E   1     -14.766  -3.620 -12.379  1.00  1.00           O
ATOM    696  N   LEU E   2     -14.545  -4.435 -14.474  1.00  1.00           N
ATOM    697  CA  LEU E   2     -13.767  -5.547 -14.026  1.00  1.00           C
ATOM    698  CB  LEU E   2     -13.920  -6.798 -14.905  1.00  1.00           C
ATOM    699  CG  LEU E   2     -13.039  -7.975 -14.454  1.00  1.00           C
ATOM    700  CD1 LEU E   2     -13.433  -8.464 -13.053  1.00  1.00           C
ATOM    701  CD2 LEU E   2     -13.028  -9.094 -15.507  1.00  1.00           C
ATOM    702  C   LEU E   2     -12.328  -5.147 -14.083  1.00  1.00           C
ATOM    703  O   LEU E   2     -11.782  -4.912 -15.161  1.00  1.00           O
ATOM    704  N   VAL E   3     -11.681  -5.033 -12.903  1.00  1.00           N
ATOM    705  CA  VAL E   3     -10.283  -4.720 -12.900  1.00  1.00           C
ATOM    706  CB  VAL E   3      -9.968  -3.317 -12.464  1.00  1.00           C
ATOM    707  CG1 VAL E   3     -10.589  -2.342 -13.480  1.00  1.00           C
ATOM    708  CG2 VAL E   3     -10.458  -3.116 -11.021  1.00  1.00           C
ATOM    709  C   VAL E   3      -9.601  -5.658 -11.955  1.00  1.00           C
ATOM    710  O   VAL E   3     -10.026  -5.822 -10.812  1.00  1.00           O
ATOM    711  N   HIS E   4      -8.525  -6.321 -12.424  1.00  1.00           N
ATOM    712  CA  HIS E   4      -7.751  -7.185 -11.579  1.00  1.00           C
ATOM    713  ND1 HIS E   4      -9.953  -9.442 -12.515  1.00  1.00           N
ATOM    714  CG  HIS E   4      -8.749  -9.500 -11.851  1.00  1.00           C
ATOM    715  CB  HIS E   4      -7.575  -8.611 -12.127  1.00  1.00           C
ATOM    716  NE2 HIS E   4     -10.132 -11.079 -11.021  1.00  1.00           N
ATOM    717  CD2 HIS E   4      -8.876 -10.505 -10.940  1.00  1.00           C
ATOM    718  CE1 HIS E   4     -10.742 -10.408 -11.980  1.00  1.00           C
ATOM    719  C   HIS E   4      -6.387  -6.572 -11.495  1.00  1.00           C
ATOM    720  O   HIS E   4      -5.628  -6.599 -12.462  1.00  1.00           O
ATOM    721  N   SER E   5      -6.055  -5.973 -10.334  1.00  1.00           N
ATOM    722  CA  SER E   5      -4.786  -5.327 -10.158  1.00  1.00           C
ATOM    723  CB  SER E   5      -4.695  -4.615  -8.795  1.00  1.00           C
ATOM    724  OG  SER E   5      -3.429  -3.995  -8.641  1.00  1.00           O
ATOM    725  C   SER E   5      -3.657  -6.312 -10.229  1.00  1.00           C
ATOM    726  O   SER E   5      -2.952  -6.395 -11.232  1.00  1.00           O
ATOM    727  N   GLY E   6      -3.469  -7.100  -9.149  1.00  1.00           N
ATOM    728  CA  GLY E   6      -2.423  -8.086  -9.110  1.00  1.00           C
ATOM    729  C   GLY E   6      -1.092  -7.434  -9.346  1.00  1.00           C
ATOM    730  O   GLY E   6      -0.443  -7.716 -10.352  1.00  1.00           O
ATOM    731  N   ASN E   7      -0.637  -6.541  -8.438  1.00  1.00           N
ATOM    732  CA  ASN E   7       0.611  -5.886  -8.717  1.00  1.00           C
ATOM    733  CB  ASN E   7       0.526  -4.347  -8.684  1.00  1.00           C
ATOM    734  CG  ASN E   7      -0.268  -3.885  -9.900  1.00  1.00           C
ATOM    735  OD1 ASN E   7      -1.371  -4.361 -10.160  1.00  1.00           O
ATOM    736  ND2 ASN E   7       0.308  -2.924 -10.673  1.00  1.00           N
ATOM    737  C   ASN E   7       1.684  -6.307  -7.767  1.00  1.00           C
ATOM    738  O   ASN E   7       1.418  -6.697  -6.630  1.00  1.00           O
ATOM    739  N   ASN E   8       2.945  -6.267  -8.256  1.00  1.00           N
ATOM    740  CA  ASN E   8       4.067  -6.623  -7.440  1.00  1.00           C
ATOM    741  CB  ASN E   8       4.441  -8.115  -7.536  1.00  1.00           C
ATOM    742  CG  ASN E   8       4.837  -8.401  -8.979  1.00  1.00           C
ATOM    743  OD1 ASN E   8       4.055  -8.180  -9.901  1.00  1.00           O
ATOM    744  ND2 ASN E   8       6.086  -8.899  -9.184  1.00  1.00           N
ATOM    745  C   ASN E   8       5.260  -5.860  -7.886  1.00  1.00           C
ATOM    746  O   ASN E   8       5.360  -5.478  -9.051  1.00  1.00           O
ATOM    747  N   PHE E   9       6.199  -5.586  -6.957  1.00  1.00           N
ATOM    748  CA  PHE E   9       7.366  -4.927  -7.442  1.00  1.00           C
ATOM    749  CB  PHE E   9       7.188  -3.402  -7.532  1.00  1.00           C
ATOM    750  CG  PHE E   9       8.110  -2.898  -8.586  1.00  1.00           C
ATOM    751  CD1 PHE E   9       7.758  -3.042  -9.908  1.00  1.00           C
ATOM    752  CD2 PHE E   9       9.296  -2.279  -8.272  1.00  1.00           C
ATOM    753  CE1 PHE E   9       8.575  -2.583 -10.912  1.00  1.00           C
ATOM    754  CE2 PHE E   9      10.118  -1.817  -9.276  1.00  1.00           C
ATOM    755  CZ  PHE E   9       9.760  -1.967 -10.595  1.00  1.00           C
ATOM    756  C   PHE E   9       8.510  -5.227  -6.515  1.00  1.00           C
ATOM    757  O   PHE E   9       8.355  -5.192  -5.294  1.00  1.00           O
ATOM    758  N   GLY E  10       9.695  -5.552  -7.082  1.00  1.00           N
ATOM    759  CA  GLY E  10      10.892  -5.733  -6.303  1.00  1.00           C
ATOM    760  C   GLY E  10      11.691  -4.534  -6.693  1.00  1.00           C
ATOM    761  O   GLY E  10      12.450  -4.554  -7.661  1.00  1.00           O
ATOM    762  N   ALA E  11      11.518  -3.449  -5.923  1.00  1.00           N
ATOM    763  CA  ALA E  11      11.974  -2.173  -6.377  1.00  1.00           C
ATOM    764  CB  ALA E  11      11.419  -1.022  -5.517  1.00  1.00           C
ATOM    765  C   ALA E  11      13.457  -1.922  -6.519  1.00  1.00           C
ATOM    766  O   ALA E  11      13.894  -1.659  -7.637  1.00  1.00           O
ATOM    767  N   ILE E  12      14.260  -2.075  -5.435  1.00  1.00           N
ATOM    768  CA  ILE E  12      15.672  -1.724  -5.336  1.00  1.00           C
ATOM    769  CB  ILE E  12      16.580  -2.766  -5.929  1.00  1.00           C
ATOM    770  CG1 ILE E  12      16.330  -2.903  -7.438  1.00  1.00           C
ATOM    771  CG2 ILE E  12      16.371  -4.077  -5.152  1.00  1.00           C
ATOM    772  CD1 ILE E  12      17.409  -3.694  -8.169  1.00  1.00           C
ATOM    773  C   ILE E  12      15.996  -0.389  -5.950  1.00  1.00           C
ATOM    774  O   ILE E  12      15.854  -0.170  -7.150  1.00  1.00           O
ATOM    775  N   LEU E  13      16.494   0.560  -5.124  1.00  1.00           N
ATOM    776  CA  LEU E  13      16.752   1.859  -5.677  1.00  1.00           C
ATOM    777  CB  LEU E  13      15.551   2.815  -5.575  1.00  1.00           C
ATOM    778  CG  LEU E  13      14.310   2.453  -6.421  1.00  1.00           C
ATOM    779  CD1 LEU E  13      14.647   2.345  -7.917  1.00  1.00           C
ATOM    780  CD2 LEU E  13      13.552   1.241  -5.859  1.00  1.00           C
ATOM    781  C   LEU E  13      17.872   2.547  -4.966  1.00  1.00           C
ATOM    782  O   LEU E  13      18.252   2.190  -3.852  1.00  1.00           O
ATOM    783  N   SER E  14      18.430   3.567  -5.652  1.00  1.00           N
ATOM    784  CA  SER E  14      19.429   4.457  -5.136  1.00  1.00           C
ATOM    785  CB  SER E  14      20.407   4.966  -6.207  1.00  1.00           C
ATOM    786  OG  SER E  14      21.410   5.781  -5.618  1.00  1.00           O
ATOM    787  C   SER E  14      18.636   5.612  -4.639  1.00  1.00           C
ATOM    788  O   SER E  14      17.579   5.403  -4.051  1.00  1.00           O
ATOM    789  N   SER E  15      19.129   6.856  -4.810  1.00  1.00           N
ATOM    790  CA  SER E  15      18.301   7.950  -4.402  1.00  1.00           C
ATOM    791  CB  SER E  15      18.974   9.324  -4.511  1.00  1.00           C
ATOM    792  OG  SER E  15      18.074  10.335  -4.080  1.00  1.00           O
ATOM    793  C   SER E  15      17.138   7.952  -5.332  1.00  1.00           C
ATOM    794  O   SER E  15      17.208   8.574  -6.392  1.00  1.00           O
ATOM    795  N   THR E  16      16.021   7.266  -4.987  1.00  1.00           N
ATOM    796  CA  THR E  16      15.024   7.349  -6.000  1.00  1.00           C
ATOM    797  CB  THR E  16      15.426   6.713  -7.309  1.00  1.00           C
ATOM    798  OG1 THR E  16      14.672   7.249  -8.386  1.00  1.00           O
ATOM    799  CG2 THR E  16      15.181   5.211  -7.223  1.00  1.00           C
ATOM    800  C   THR E  16      13.655   6.886  -5.612  1.00  1.00           C
ATOM    801  O   THR E  16      13.406   6.477  -4.479  1.00  1.00           O
ATOM    802  N   ASN E  17      12.732   6.971  -6.605  1.00  1.00           N
ATOM    803  CA  ASN E  17      11.324   6.686  -6.510  1.00  1.00           C
ATOM    804  CB  ASN E  17      10.466   7.827  -7.095  1.00  1.00           C
ATOM    805  CG  ASN E  17       8.995   7.615  -6.762  1.00  1.00           C
ATOM    806  OD1 ASN E  17       8.506   6.489  -6.698  1.00  1.00           O
ATOM    807  ND2 ASN E  17       8.263   8.740  -6.545  1.00  1.00           N
ATOM    808  C   ASN E  17      10.982   5.441  -7.295  1.00  1.00           C
ATOM    809  O   ASN E  17      11.388   5.291  -8.447  1.00  1.00           O
ATOM    810  N   VAL E  18      10.236   4.496  -6.670  1.00  1.00           N
ATOM    811  CA  VAL E  18       9.837   3.264  -7.311  1.00  1.00           C
ATOM    812  CB  VAL E  18       9.257   2.270  -6.336  1.00  1.00           C
ATOM    813  CG1 VAL E  18       8.057   2.897  -5.600  1.00  1.00           C
ATOM    814  CG2 VAL E  18       8.914   0.982  -7.106  1.00  1.00           C
ATOM    815  C   VAL E  18       8.851   3.476  -8.427  1.00  1.00           C
ATOM    816  O   VAL E  18       9.121   3.118  -9.574  1.00  1.00           O
ATOM    817  N   GLY E  19       7.683   4.083  -8.126  1.00  1.00           N
ATOM    818  CA  GLY E  19       6.659   4.287  -9.113  1.00  1.00           C
ATOM    819  C   GLY E  19       5.963   2.981  -9.310  1.00  1.00           C
ATOM    820  O   GLY E  19       6.600   1.931  -9.394  1.00  1.00           O
ATOM    821  N   SER E  20       4.622   3.027  -9.380  1.00  1.00           N
ATOM    822  CA  SER E  20       3.840   1.858  -9.653  1.00  1.00           C
ATOM    823  CB  SER E  20       3.717   0.900  -8.457  1.00  1.00           C
ATOM    824  OG  SER E  20       2.928  -0.226  -8.814  1.00  1.00           O
ATOM    825  C   SER E  20       2.480   2.375  -9.938  1.00  1.00           C
ATOM    826  O   SER E  20       2.047   3.357  -9.337  1.00  1.00           O
ATOM    827  N   ASN E  21       1.768   1.750 -10.883  1.00  1.00           N
ATOM    828  CA  ASN E  21       0.460   2.262 -11.116  1.00  1.00           C
ATOM    829  CB  ASN E  21       0.436   3.416 -12.133  1.00  1.00           C
ATOM    830  CG  ASN E  21      -0.918   4.105 -12.040  1.00  1.00           C
ATOM    831  OD1 ASN E  21      -1.300   4.612 -10.987  1.00  1.00           O
ATOM    832  ND2 ASN E  21      -1.666   4.130 -13.176  1.00  1.00           N
ATOM    833  C   ASN E  21      -0.356   1.150 -11.673  1.00  1.00           C
ATOM    834  O   ASN E  21       0.095   0.404 -12.540  1.00  1.00           O
ATOM    835  N   THR E  22      -1.585   0.996 -11.155  1.00  1.00           N
ATOM    836  CA  THR E  22      -2.462   0.016 -11.710  1.00  1.00           C
ATOM    837  CB  THR E  22      -2.611  -1.229 -10.891  1.00  1.00           C
ATOM    838  OG1 THR E  22      -3.327  -2.210 -11.624  1.00  1.00           O
ATOM    839  CG2 THR E  22      -3.391  -0.892  -9.625  1.00  1.00           C
ATOM    840  C   THR E  22      -3.798   0.670 -11.825  1.00  1.00           C
ATOM    841  O   THR E  22      -4.131   1.565 -11.050  1.00  1.00           O
ATOM    842  N   TYR E  23      -4.585   0.262 -12.834  1.00  1.00           N
ATOM    843  CA  TYR E  23      -5.890   0.825 -12.987  1.00  1.00           C
ATOM    844  CB  TYR E  23      -6.347   0.917 -14.454  1.00  1.00           C
ATOM    845  CG  TYR E  23      -5.475   1.925 -15.119  1.00  1.00           C
ATOM    846  CD1 TYR E  23      -5.728   3.268 -14.967  1.00  1.00           C
ATOM    847  CD2 TYR E  23      -4.412   1.529 -15.897  1.00  1.00           C
ATOM    848  CE1 TYR E  23      -4.926   4.203 -15.579  1.00  1.00           C
ATOM    849  CE2 TYR E  23      -3.606   2.460 -16.510  1.00  1.00           C
ATOM    850  CZ  TYR E  23      -3.863   3.800 -16.351  1.00  1.00           C
ATOM    851  OH  TYR E  23      -3.038   4.756 -16.978  1.00  1.00           O
ATOM    852  C   TYR E  23      -6.827  -0.135 -12.282  1.00  1.00           C
ATOM    853  O   TYR E  23      -8.065   0.006 -12.460  1.00  1.00           O
ATOM    854  OXT TYR E  23      -6.313  -1.030 -11.558  1.00  1.00           O
TER     855      TYR E  23 
END
