# Supplementary material for: Integrative modeling of diverse protein-peptide systems using CABS-dock
Source: PLoS Comput Biol. 2023 Jul 5;19(7):e1011275. doi: 10.1371/journal.pcbi.1011275 (PMC10351741; doi:10.1371/journal.pcbi.1011275)
Supplement: S1 File — Files in pdb format containing atomic coordinates of the structures obtained in this study: the highest-scored amyloid models and 10 examples of the docked peptide for each enzyme-substrate complex. (ZIP) [file pcbi.1011275.s006.zip › protofilament_7q66_models/7q66_best_e.pdb]

EXPDTA    THEORETICAL MODEL, MODELLER 10.4 2023/04/05 17:20:30
ATOM      1  N   THR A   1       1.071  17.145   3.968  1.00  1.00           N
ATOM      2  CA  THR A   1       1.136  15.772   3.431  1.00  1.00           C
ATOM      3  CB  THR A   1      -0.211  15.361   2.892  1.00  1.00           C
ATOM      4  OG1 THR A   1      -0.166  14.007   2.478  1.00  1.00           O
ATOM      5  CG2 THR A   1      -0.650  16.282   1.733  1.00  1.00           C
ATOM      6  C   THR A   1       2.173  15.636   2.363  1.00  1.00           C
ATOM      7  O   THR A   1       3.050  14.776   2.443  1.00  1.00           O
ATOM      8  N   GLY A   2       2.118  16.516   1.343  1.00  1.00           N
ATOM      9  CA  GLY A   2       3.056  16.442   0.269  1.00  1.00           C
ATOM     10  C   GLY A   2       2.646  15.333  -0.646  1.00  1.00           C
ATOM     11  O   GLY A   2       3.493  14.695  -1.266  1.00  1.00           O
ATOM     12  N   THR A   3       1.330  15.072  -0.764  1.00  1.00           N
ATOM     13  CA  THR A   3       0.883  14.001  -1.612  1.00  1.00           C
ATOM     14  CB  THR A   3      -0.571  13.669  -1.438  1.00  1.00           C
ATOM     15  OG1 THR A   3      -0.887  12.506  -2.187  1.00  1.00           O
ATOM     16  CG2 THR A   3      -1.433  14.856  -1.907  1.00  1.00           C
ATOM     17  C   THR A   3       1.093  14.372  -3.047  1.00  1.00           C
ATOM     18  O   THR A   3       0.843  15.507  -3.448  1.00  1.00           O
ATOM     19  N   ALA A   4       1.584  13.401  -3.848  1.00  1.00           N
ATOM     20  CA  ALA A   4       1.762  13.575  -5.263  1.00  1.00           C
ATOM     21  CB  ALA A   4       3.209  13.356  -5.736  1.00  1.00           C
ATOM     22  C   ALA A   4       0.941  12.517  -5.907  1.00  1.00           C
ATOM     23  O   ALA A   4       0.957  11.370  -5.470  1.00  1.00           O
ATOM     24  N   ASN A   5       0.201  12.859  -6.973  1.00  1.00           N
ATOM     25  CA  ASN A   5      -0.626  11.837  -7.533  1.00  1.00           C
ATOM     26  CB  ASN A   5      -2.127  12.104  -7.307  1.00  1.00           C
ATOM     27  CG  ASN A   5      -2.876  10.787  -7.435  1.00  1.00           C
ATOM     28  OD1 ASN A   5      -3.471  10.487  -8.469  1.00  1.00           O
ATOM     29  ND2 ASN A   5      -2.843   9.971  -6.349  1.00  1.00           N
ATOM     30  C   ASN A   5      -0.387  11.828  -8.994  1.00  1.00           C
ATOM     31  O   ASN A   5       0.009  12.830  -9.588  1.00  1.00           O
ATOM     32  N   THR A   6      -0.599  10.660  -9.604  1.00  1.00           N
ATOM     33  CA  THR A   6      -0.421  10.571 -11.009  1.00  1.00           C
ATOM     34  CB  THR A   6       0.860   9.875 -11.371  1.00  1.00           C
ATOM     35  OG1 THR A   6       0.968   9.744 -12.781  1.00  1.00           O
ATOM     36  CG2 THR A   6       0.972   8.536 -10.619  1.00  1.00           C
ATOM     37  C   THR A   6      -1.627   9.878 -11.551  1.00  1.00           C
ATOM     38  O   THR A   6      -2.446   9.385 -10.778  1.00  1.00           O
ATOM     39  N   LEU A   7      -1.825   9.941 -12.885  1.00  1.00           N
ATOM     40  CA  LEU A   7      -2.875   9.233 -13.570  1.00  1.00           C
ATOM     41  CB  LEU A   7      -4.090  10.110 -13.965  1.00  1.00           C
ATOM     42  CG  LEU A   7      -3.823  11.527 -14.531  1.00  1.00           C
ATOM     43  CD1 LEU A   7      -3.189  11.526 -15.929  1.00  1.00           C
ATOM     44  CD2 LEU A   7      -5.121  12.350 -14.515  1.00  1.00           C
ATOM     45  C   LEU A   7      -2.225   8.653 -14.787  1.00  1.00           C
ATOM     46  O   LEU A   7      -1.568   9.365 -15.542  1.00  1.00           O
ATOM     47  N   PHE A   8      -2.324   7.322 -14.995  1.00  1.00           N
ATOM     48  CA  PHE A   8      -1.537   6.822 -16.084  1.00  1.00           C
ATOM     49  CB  PHE A   8      -0.167   6.287 -15.614  1.00  1.00           C
ATOM     50  CG  PHE A   8       0.720   6.027 -16.789  1.00  1.00           C
ATOM     51  CD1 PHE A   8       1.288   7.072 -17.481  1.00  1.00           C
ATOM     52  CD2 PHE A   8       1.014   4.739 -17.169  1.00  1.00           C
ATOM     53  CE1 PHE A   8       2.115   6.833 -18.552  1.00  1.00           C
ATOM     54  CE2 PHE A   8       1.842   4.495 -18.239  1.00  1.00           C
ATOM     55  CZ  PHE A   8       2.391   5.543 -18.938  1.00  1.00           C
ATOM     56  C   PHE A   8      -2.230   5.720 -16.820  1.00  1.00           C
ATOM     57  O   PHE A   8      -2.919   4.890 -16.231  1.00  1.00           O
ATOM     58  N   GLY A   9      -2.042   5.697 -18.153  1.00  1.00           N
ATOM     59  CA  GLY A   9      -2.559   4.649 -18.981  1.00  1.00           C
ATOM     60  C   GLY A   9      -1.340   3.897 -19.401  1.00  1.00           C
ATOM     61  O   GLY A   9      -0.374   4.506 -19.852  1.00  1.00           O
ATOM     62  N   THR A  10      -1.344   2.554 -19.281  1.00  1.00           N
ATOM     63  CA  THR A  10      -0.099   1.873 -19.511  1.00  1.00           C
ATOM     64  CB  THR A  10       0.429   1.222 -18.280  1.00  1.00           C
ATOM     65  OG1 THR A  10       1.553   0.438 -18.634  1.00  1.00           O
ATOM     66  CG2 THR A  10      -0.655   0.325 -17.667  1.00  1.00           C
ATOM     67  C   THR A  10      -0.171   0.765 -20.500  1.00  1.00           C
ATOM     68  O   THR A  10      -0.937  -0.187 -20.346  1.00  1.00           O
ATOM     69  N   ALA A  11       0.624   0.884 -21.582  1.00  1.00           N
ATOM     70  CA  ALA A  11       0.839  -0.258 -22.414  1.00  1.00           C
ATOM     71  CB  ALA A  11       1.600   0.087 -23.700  1.00  1.00           C
ATOM     72  C   ALA A  11       1.700  -1.175 -21.593  1.00  1.00           C
ATOM     73  O   ALA A  11       1.442  -2.373 -21.493  1.00  1.00           O
ATOM     74  N   SER A  12       2.756  -0.605 -20.964  1.00  1.00           N
ATOM     75  CA  SER A  12       3.641  -1.360 -20.122  1.00  1.00           C
ATOM     76  CB  SER A  12       4.866  -1.921 -20.872  1.00  1.00           C
ATOM     77  OG  SER A  12       5.690  -2.668 -19.991  1.00  1.00           O
ATOM     78  C   SER A  12       4.144  -0.426 -19.061  1.00  1.00           C
ATOM     79  O   SER A  12       4.729   0.611 -19.372  1.00  1.00           O
ATOM     80  N   THR A  13       3.914  -0.764 -17.774  1.00  1.00           N
ATOM     81  CA  THR A  13       4.360   0.109 -16.724  1.00  1.00           C
ATOM     82  CB  THR A  13       3.298   0.889 -16.005  1.00  1.00           C
ATOM     83  OG1 THR A  13       2.225   0.034 -15.636  1.00  1.00           O
ATOM     84  CG2 THR A  13       2.846   2.096 -16.839  1.00  1.00           C
ATOM     85  C   THR A  13       5.105  -0.613 -15.673  1.00  1.00           C
ATOM     86  O   THR A  13       4.975  -1.817 -15.456  1.00  1.00           O
ATOM     87  N   GLY A  14       5.957   0.182 -15.013  1.00  1.00           N
ATOM     88  CA  GLY A  14       6.636  -0.246 -13.847  1.00  1.00           C
ATOM     89  C   GLY A  14       6.086   0.697 -12.841  1.00  1.00           C
ATOM     90  O   GLY A  14       6.718   1.689 -12.483  1.00  1.00           O
ATOM     91  N   THR A  15       4.867   0.398 -12.357  1.00  1.00           N
ATOM     92  CA  THR A  15       4.238   1.301 -11.451  1.00  1.00           C
ATOM     93  CB  THR A  15       2.839   0.910 -11.086  1.00  1.00           C
ATOM     94  OG1 THR A  15       2.849  -0.312 -10.361  1.00  1.00           O
ATOM     95  CG2 THR A  15       2.026   0.750 -12.382  1.00  1.00           C
ATOM     96  C   THR A  15       5.055   1.290 -10.196  1.00  1.00           C
ATOM     97  O   THR A  15       5.458   0.231  -9.718  1.00  1.00           O
ATOM     98  N   SER A  16       5.319   2.483  -9.624  1.00  1.00           N
ATOM     99  CA  SER A  16       6.156   2.571  -8.464  1.00  1.00           C
ATOM    100  CB  SER A  16       7.310   3.579  -8.618  1.00  1.00           C
ATOM    101  OG  SER A  16       6.800   4.896  -8.772  1.00  1.00           O
ATOM    102  C   SER A  16       5.335   3.015  -7.296  1.00  1.00           C
ATOM    103  O   SER A  16       4.170   3.366  -7.455  1.00  1.00           O
ATOM    104  N   LEU A  17       5.903   2.974  -6.068  1.00  1.00           N
ATOM    105  CA  LEU A  17       5.097   3.371  -4.948  1.00  1.00           C
ATOM    106  CB  LEU A  17       4.359   2.218  -4.252  1.00  1.00           C
ATOM    107  CG  LEU A  17       3.177   1.692  -5.079  1.00  1.00           C
ATOM    108  CD1 LEU A  17       2.389   0.638  -4.299  1.00  1.00           C
ATOM    109  CD2 LEU A  17       2.275   2.846  -5.545  1.00  1.00           C
ATOM    110  C   LEU A  17       5.843   4.106  -3.908  1.00  1.00           C
ATOM    111  O   LEU A  17       6.968   4.560  -4.109  1.00  1.00           O
ATOM    112  N   PHE A  18       5.176   4.264  -2.746  1.00  1.00           N
ATOM    113  CA  PHE A  18       5.798   5.090  -1.778  1.00  1.00           C
ATOM    114  CB  PHE A  18       5.683   6.568  -2.143  1.00  1.00           C
ATOM    115  CG  PHE A  18       6.640   7.360  -1.327  1.00  1.00           C
ATOM    116  CD1 PHE A  18       7.978   7.352  -1.645  1.00  1.00           C
ATOM    117  CD2 PHE A  18       6.208   8.129  -0.270  1.00  1.00           C
ATOM    118  CE1 PHE A  18       8.875   8.086  -0.907  1.00  1.00           C
ATOM    119  CE2 PHE A  18       7.105   8.864   0.470  1.00  1.00           C
ATOM    120  CZ  PHE A  18       8.441   8.843   0.155  1.00  1.00           C
ATOM    121  C   PHE A  18       5.190   4.939  -0.423  1.00  1.00           C
ATOM    122  O   PHE A  18       5.412   3.965   0.289  1.00  1.00           O
ATOM    123  N   SER A  19       4.412   5.963  -0.036  1.00  1.00           N
ATOM    124  CA  SER A  19       3.775   6.065   1.241  1.00  1.00           C
ATOM    125  CB  SER A  19       2.696   4.992   1.482  1.00  1.00           C
ATOM    126  OG  SER A  19       2.101   5.174   2.760  1.00  1.00           O
ATOM    127  C   SER A  19       4.730   5.996   2.376  1.00  1.00           C
ATOM    128  O   SER A  19       4.768   5.017   3.121  1.00  1.00           O
ATOM    129  N   SER A  20       5.552   7.047   2.514  1.00  1.00           N
ATOM    130  CA  SER A  20       6.423   7.092   3.643  1.00  1.00           C
ATOM    131  CB  SER A  20       7.819   7.664   3.331  1.00  1.00           C
ATOM    132  OG  SER A  20       8.608   7.679   4.511  1.00  1.00           O
ATOM    133  C   SER A  20       5.782   7.955   4.668  1.00  1.00           C
ATOM    134  O   SER A  20       5.096   8.914   4.336  1.00  1.00           O
ATOM    135  N   GLN A  21       5.947   7.650   5.963  1.00  1.00           N
ATOM    136  CA  GLN A  21       5.239   8.522   6.846  1.00  1.00           C
ATOM    137  CB  GLN A  21       3.792   8.069   7.083  1.00  1.00           C
ATOM    138  CG  GLN A  21       2.933   8.086   5.822  1.00  1.00           C
ATOM    139  CD  GLN A  21       1.603   7.440   6.183  1.00  1.00           C
ATOM    140  OE1 GLN A  21       1.516   6.694   7.155  1.00  1.00           O
ATOM    141  NE2 GLN A  21       0.548   7.738   5.386  1.00  1.00           N
ATOM    142  C   GLN A  21       5.882   8.525   8.192  1.00  1.00           C
ATOM    143  O   GLN A  21       6.477   7.537   8.620  1.00  1.00           O
ATOM    144  N   ASN A  22       5.776   9.670   8.894  1.00  1.00           N
ATOM    145  CA  ASN A  22       6.295   9.742  10.224  1.00  1.00           C
ATOM    146  CB  ASN A  22       7.557  10.613  10.301  1.00  1.00           C
ATOM    147  CG  ASN A  22       8.584  10.037   9.334  1.00  1.00           C
ATOM    148  OD1 ASN A  22       9.129   8.959   9.554  1.00  1.00           O
ATOM    149  ND2 ASN A  22       8.839  10.772   8.218  1.00  1.00           N
ATOM    150  C   ASN A  22       5.254  10.424  11.047  1.00  1.00           C
ATOM    151  O   ASN A  22       5.385  11.606  11.362  1.00  1.00           O
ATOM    152  N   ASN A  23       4.181   9.706  11.422  1.00  1.00           N
ATOM    153  CA  ASN A  23       3.246  10.377  12.269  1.00  1.00           C
ATOM    154  CB  ASN A  23       1.828  10.528  11.682  1.00  1.00           C
ATOM    155  CG  ASN A  23       1.233   9.165  11.377  1.00  1.00           C
ATOM    156  OD1 ASN A  23       1.756   8.416  10.555  1.00  1.00           O
ATOM    157  ND2 ASN A  23       0.099   8.839  12.052  1.00  1.00           N
ATOM    158  C   ASN A  23       3.199   9.626  13.551  1.00  1.00           C
ATOM    159  O   ASN A  23       2.666   8.520  13.628  1.00  1.00           O
ATOM    160  N   ALA A  24       3.791  10.226  14.598  1.00  1.00           N
ATOM    161  CA  ALA A  24       3.784   9.594  15.878  1.00  1.00           C
ATOM    162  CB  ALA A  24       5.187   9.290  16.432  1.00  1.00           C
ATOM    163  C   ALA A  24       3.129  10.547  16.806  1.00  1.00           C
ATOM    164  O   ALA A  24       3.358  11.753  16.744  1.00  1.00           O
ATOM    165  N   PHE A  25       2.265  10.029  17.689  1.00  1.00           N
ATOM    166  CA  PHE A  25       1.635  10.924  18.598  1.00  1.00           C
ATOM    167  CB  PHE A  25       0.244  10.462  19.074  1.00  1.00           C
ATOM    168  CG  PHE A  25      -0.716  10.617  17.939  1.00  1.00           C
ATOM    169  CD1 PHE A  25      -0.783   9.675  16.943  1.00  1.00           C
ATOM    170  CD2 PHE A  25      -1.553  11.706  17.879  1.00  1.00           C
ATOM    171  CE1 PHE A  25      -1.666   9.816  15.900  1.00  1.00           C
ATOM    172  CE2 PHE A  25      -2.440  11.853  16.839  1.00  1.00           C
ATOM    173  CZ  PHE A  25      -2.499  10.908  15.845  1.00  1.00           C
ATOM    174  C   PHE A  25       2.540  10.986  19.818  1.00  1.00           C
ATOM    175  O   PHE A  25       2.048  10.661  20.930  1.00  1.00           O
ATOM    176  OXT PHE A  25       3.737  11.352  19.654  1.00  1.00           O
TER     177      PHE A  25 
ATOM    178  N   THR B   1       5.217  12.554   6.997  1.00  1.00           N
ATOM    179  CA  THR B   1       5.075  13.348   5.757  1.00  1.00           C
ATOM    180  CB  THR B   1       5.713  14.691   5.898  1.00  1.00           C
ATOM    181  OG1 THR B   1       5.416  15.490   4.762  1.00  1.00           O
ATOM    182  CG2 THR B   1       7.234  14.488   6.022  1.00  1.00           C
ATOM    183  C   THR B   1       5.706  12.668   4.603  1.00  1.00           C
ATOM    184  O   THR B   1       6.693  11.946   4.743  1.00  1.00           O
ATOM    185  N   GLY B   2       5.132  12.893   3.419  1.00  1.00           N
ATOM    186  CA  GLY B   2       5.689  12.300   2.252  1.00  1.00           C
ATOM    187  C   GLY B   2       4.760  11.266   1.756  1.00  1.00           C
ATOM    188  O   GLY B   2       4.273  10.421   2.500  1.00  1.00           O
ATOM    189  N   THR B   3       4.448  11.344   0.457  1.00  1.00           N
ATOM    190  CA  THR B   3       3.670  10.302  -0.109  1.00  1.00           C
ATOM    191  CB  THR B   3       2.201  10.484   0.090  1.00  1.00           C
ATOM    192  OG1 THR B   3       1.912  10.582   1.473  1.00  1.00           O
ATOM    193  CG2 THR B   3       1.476   9.267  -0.506  1.00  1.00           C
ATOM    194  C   THR B   3       3.925  10.378  -1.568  1.00  1.00           C
ATOM    195  O   THR B   3       3.933  11.466  -2.145  1.00  1.00           O
ATOM    196  N   ALA B   4       4.172   9.223  -2.206  1.00  1.00           N
ATOM    197  CA  ALA B   4       4.300   9.233  -3.626  1.00  1.00           C
ATOM    198  CB  ALA B   4       5.620   8.673  -4.183  1.00  1.00           C
ATOM    199  C   ALA B   4       3.185   8.384  -4.072  1.00  1.00           C
ATOM    200  O   ALA B   4       2.841   7.399  -3.419  1.00  1.00           O
ATOM    201  N   ASN B   5       2.554   8.763  -5.185  1.00  1.00           N
ATOM    202  CA  ASN B   5       1.391   8.000  -5.453  1.00  1.00           C
ATOM    203  CB  ASN B   5       0.074   8.781  -5.335  1.00  1.00           C
ATOM    204  CG  ASN B   5      -0.094   9.357  -3.940  1.00  1.00           C
ATOM    205  OD1 ASN B   5       0.857   9.508  -3.182  1.00  1.00           O
ATOM    206  ND2 ASN B   5      -1.359   9.699  -3.592  1.00  1.00           N
ATOM    207  C   ASN B   5       1.385   7.572  -6.860  1.00  1.00           C
ATOM    208  O   ASN B   5       2.143   8.048  -7.704  1.00  1.00           O
ATOM    209  N   THR B   6       0.491   6.613  -7.107  1.00  1.00           N
ATOM    210  CA  THR B   6       0.232   6.175  -8.426  1.00  1.00           C
ATOM    211  CB  THR B   6       0.804   4.839  -8.767  1.00  1.00           C
ATOM    212  OG1 THR B   6       0.339   3.869  -7.850  1.00  1.00           O
ATOM    213  CG2 THR B   6       2.337   4.938  -8.742  1.00  1.00           C
ATOM    214  C   THR B   6      -1.231   6.147  -8.548  1.00  1.00           C
ATOM    215  O   THR B   6      -1.999   6.276  -7.596  1.00  1.00           O
ATOM    216  N   LEU B   7      -1.601   5.999  -9.803  1.00  1.00           N
ATOM    217  CA  LEU B   7      -2.890   6.075 -10.350  1.00  1.00           C
ATOM    218  CB  LEU B   7      -2.709   6.826 -11.662  1.00  1.00           C
ATOM    219  CG  LEU B   7      -1.409   6.262 -12.316  1.00  1.00           C
ATOM    220  CD1 LEU B   7      -1.640   5.078 -13.266  1.00  1.00           C
ATOM    221  CD2 LEU B   7      -0.464   7.327 -12.871  1.00  1.00           C
ATOM    222  C   LEU B   7      -3.212   4.706 -10.804  1.00  1.00           C
ATOM    223  O   LEU B   7      -2.756   3.705 -10.255  1.00  1.00           O
ATOM    224  N   PHE B   8      -4.039   4.675 -11.858  1.00  1.00           N
ATOM    225  CA  PHE B   8      -4.407   3.449 -12.472  1.00  1.00           C
ATOM    226  CB  PHE B   8      -5.821   2.990 -12.030  1.00  1.00           C
ATOM    227  CG  PHE B   8      -6.494   2.228 -13.134  1.00  1.00           C
ATOM    228  CD1 PHE B   8      -6.194   0.918 -13.435  1.00  1.00           C
ATOM    229  CD2 PHE B   8      -7.453   2.869 -13.893  1.00  1.00           C
ATOM    230  CE1 PHE B   8      -6.839   0.265 -14.461  1.00  1.00           C
ATOM    231  CE2 PHE B   8      -8.100   2.224 -14.920  1.00  1.00           C
ATOM    232  CZ  PHE B   8      -7.795   0.916 -15.200  1.00  1.00           C
ATOM    233  C   PHE B   8      -4.431   3.551 -13.938  1.00  1.00           C
ATOM    234  O   PHE B   8      -4.761   4.578 -14.530  1.00  1.00           O
ATOM    235  N   GLY B   9      -4.067   2.407 -14.529  1.00  1.00           N
ATOM    236  CA  GLY B   9      -4.127   2.154 -15.916  1.00  1.00           C
ATOM    237  C   GLY B   9      -3.681   0.749 -16.029  1.00  1.00           C
ATOM    238  O   GLY B   9      -3.072   0.210 -15.105  1.00  1.00           O
ATOM    239  N   THR B  10      -3.959   0.098 -17.162  1.00  1.00           N
ATOM    240  CA  THR B  10      -3.583  -1.271 -17.140  1.00  1.00           C
ATOM    241  CB  THR B  10      -4.676  -2.143 -16.575  1.00  1.00           C
ATOM    242  OG1 THR B  10      -4.230  -3.474 -16.377  1.00  1.00           O
ATOM    243  CG2 THR B  10      -5.877  -2.124 -17.538  1.00  1.00           C
ATOM    244  C   THR B  10      -3.309  -1.738 -18.519  1.00  1.00           C
ATOM    245  O   THR B  10      -3.528  -1.055 -19.518  1.00  1.00           O
ATOM    246  N   ALA B  11      -2.803  -2.970 -18.540  1.00  1.00           N
ATOM    247  CA  ALA B  11      -2.339  -3.732 -19.636  1.00  1.00           C
ATOM    248  CB  ALA B  11      -1.702  -2.903 -20.764  1.00  1.00           C
ATOM    249  C   ALA B  11      -1.260  -4.446 -18.910  1.00  1.00           C
ATOM    250  O   ALA B  11      -1.438  -4.786 -17.740  1.00  1.00           O
ATOM    251  N   SER B  12      -0.109  -4.713 -19.524  1.00  1.00           N
ATOM    252  CA  SER B  12       0.850  -5.370 -18.695  1.00  1.00           C
ATOM    253  CB  SER B  12       2.076  -5.876 -19.474  1.00  1.00           C
ATOM    254  OG  SER B  12       2.988  -6.516 -18.593  1.00  1.00           O
ATOM    255  C   SER B  12       1.323  -4.448 -17.631  1.00  1.00           C
ATOM    256  O   SER B  12       1.310  -3.229 -17.790  1.00  1.00           O
ATOM    257  N   THR B  13       1.749  -5.027 -16.497  1.00  1.00           N
ATOM    258  CA  THR B  13       2.189  -4.191 -15.426  1.00  1.00           C
ATOM    259  CB  THR B  13       1.144  -3.988 -14.375  1.00  1.00           C
ATOM    260  OG1 THR B  13       0.794  -5.239 -13.810  1.00  1.00           O
ATOM    261  CG2 THR B  13      -0.091  -3.327 -15.017  1.00  1.00           C
ATOM    262  C   THR B  13       3.354  -4.805 -14.754  1.00  1.00           C
ATOM    263  O   THR B  13       3.777  -5.923 -15.044  1.00  1.00           O
ATOM    264  N   GLY B  14       3.905  -4.000 -13.840  1.00  1.00           N
ATOM    265  CA  GLY B  14       4.965  -4.366 -12.966  1.00  1.00           C
ATOM    266  C   GLY B  14       4.778  -3.416 -11.853  1.00  1.00           C
ATOM    267  O   GLY B  14       4.788  -2.204 -12.061  1.00  1.00           O
ATOM    268  N   THR B  15       4.595  -3.924 -10.626  1.00  1.00           N
ATOM    269  CA  THR B  15       4.328  -2.956  -9.622  1.00  1.00           C
ATOM    270  CB  THR B  15       2.986  -3.103  -8.976  1.00  1.00           C
ATOM    271  OG1 THR B  15       2.894  -4.372  -8.349  1.00  1.00           O
ATOM    272  CG2 THR B  15       1.892  -2.944 -10.046  1.00  1.00           C
ATOM    273  C   THR B  15       5.342  -3.079  -8.526  1.00  1.00           C
ATOM    274  O   THR B  15       5.610  -4.171  -8.027  1.00  1.00           O
ATOM    275  N   SER B  16       5.939  -1.935  -8.133  1.00  1.00           N
ATOM    276  CA  SER B  16       6.846  -1.907  -7.024  1.00  1.00           C
ATOM    277  CB  SER B  16       8.111  -1.063  -7.269  1.00  1.00           C
ATOM    278  OG  SER B  16       7.765   0.289  -7.525  1.00  1.00           O
ATOM    279  C   SER B  16       6.063  -1.291  -5.949  1.00  1.00           C
ATOM    280  O   SER B  16       5.436  -0.249  -6.139  1.00  1.00           O
ATOM    281  N   LEU B  17       6.058  -1.937  -4.781  1.00  1.00           N
ATOM    282  CA  LEU B  17       5.165  -1.384  -3.840  1.00  1.00           C
ATOM    283  CB  LEU B  17       3.942  -2.290  -3.657  1.00  1.00           C
ATOM    284  CG  LEU B  17       3.301  -2.785  -4.970  1.00  1.00           C
ATOM    285  CD1 LEU B  17       2.016  -3.585  -4.694  1.00  1.00           C
ATOM    286  CD2 LEU B  17       3.093  -1.663  -5.994  1.00  1.00           C
ATOM    287  C   LEU B  17       5.861  -1.260  -2.558  1.00  1.00           C
ATOM    288  O   LEU B  17       6.615  -2.137  -2.143  1.00  1.00           O
ATOM    289  N   PHE B  18       5.648  -0.110  -1.926  1.00  1.00           N
ATOM    290  CA  PHE B  18       6.229   0.070  -0.654  1.00  1.00           C
ATOM    291  CB  PHE B  18       7.491   0.941  -0.705  1.00  1.00           C
ATOM    292  CG  PHE B  18       8.104   0.890   0.643  1.00  1.00           C
ATOM    293  CD1 PHE B  18       7.744   1.790   1.617  1.00  1.00           C
ATOM    294  CD2 PHE B  18       9.036  -0.079   0.927  1.00  1.00           C
ATOM    295  CE1 PHE B  18       8.321   1.720   2.861  1.00  1.00           C
ATOM    296  CE2 PHE B  18       9.614  -0.149   2.170  1.00  1.00           C
ATOM    297  CZ  PHE B  18       9.257   0.755   3.139  1.00  1.00           C
ATOM    298  C   PHE B  18       5.215   0.832   0.092  1.00  1.00           C
ATOM    299  O   PHE B  18       4.557   1.711  -0.458  1.00  1.00           O
ATOM    300  N   SER B  19       4.995   0.453   1.349  1.00  1.00           N
ATOM    301  CA  SER B  19       4.158   1.293   2.119  1.00  1.00           C
ATOM    302  CB  SER B  19       2.760   0.727   2.417  1.00  1.00           C
ATOM    303  OG  SER B  19       2.000   1.675   3.148  1.00  1.00           O
ATOM    304  C   SER B  19       4.873   1.349   3.430  1.00  1.00           C
ATOM    305  O   SER B  19       4.829   0.399   4.211  1.00  1.00           O
ATOM    306  N   SER B  20       5.576   2.460   3.702  1.00  1.00           N
ATOM    307  CA  SER B  20       6.356   2.506   4.901  1.00  1.00           C
ATOM    308  CB  SER B  20       7.270   3.740   4.962  1.00  1.00           C
ATOM    309  OG  SER B  20       8.019   3.740   6.168  1.00  1.00           O
ATOM    310  C   SER B  20       5.481   2.525   6.110  1.00  1.00           C
ATOM    311  O   SER B  20       5.436   1.565   6.873  1.00  1.00           O
ATOM    312  N   GLN B  21       4.739   3.622   6.270  1.00  1.00           N
ATOM    313  CA  GLN B  21       3.786   3.787   7.326  1.00  1.00           C
ATOM    314  CB  GLN B  21       2.505   2.965   7.070  1.00  1.00           C
ATOM    315  CG  GLN B  21       1.417   3.086   8.142  1.00  1.00           C
ATOM    316  CD  GLN B  21       0.270   2.168   7.733  1.00  1.00           C
ATOM    317  OE1 GLN B  21      -0.456   1.644   8.578  1.00  1.00           O
ATOM    318  NE2 GLN B  21       0.102   1.956   6.399  1.00  1.00           N
ATOM    319  C   GLN B  21       4.240   3.497   8.735  1.00  1.00           C
ATOM    320  O   GLN B  21       3.828   2.493   9.315  1.00  1.00           O
ATOM    321  N   ASN B  22       5.096   4.357   9.336  1.00  1.00           N
ATOM    322  CA  ASN B  22       5.349   4.214  10.753  1.00  1.00           C
ATOM    323  CB  ASN B  22       6.765   4.604  11.212  1.00  1.00           C
ATOM    324  CG  ASN B  22       6.885   4.194  12.678  1.00  1.00           C
ATOM    325  OD1 ASN B  22       7.459   3.153  13.002  1.00  1.00           O
ATOM    326  ND2 ASN B  22       6.322   5.026  13.593  1.00  1.00           N
ATOM    327  C   ASN B  22       4.381   5.151  11.401  1.00  1.00           C
ATOM    328  O   ASN B  22       4.361   6.345  11.104  1.00  1.00           O
ATOM    329  N   ASN B  23       3.525   4.608  12.287  1.00  1.00           N
ATOM    330  CA  ASN B  23       2.475   5.372  12.900  1.00  1.00           C
ATOM    331  CB  ASN B  23       1.109   4.943  12.329  1.00  1.00           C
ATOM    332  CG  ASN B  23      -0.026   5.855  12.771  1.00  1.00           C
ATOM    333  OD1 ASN B  23       0.031   6.506  13.812  1.00  1.00           O
ATOM    334  ND2 ASN B  23      -1.110   5.889  11.948  1.00  1.00           N
ATOM    335  C   ASN B  23       2.484   5.018  14.354  1.00  1.00           C
ATOM    336  O   ASN B  23       2.813   3.889  14.716  1.00  1.00           O
ATOM    337  N   ALA B  24       2.149   5.972  15.247  1.00  1.00           N
ATOM    338  CA  ALA B  24       2.126   5.586  16.624  1.00  1.00           C
ATOM    339  CB  ALA B  24       3.525   5.546  17.265  1.00  1.00           C
ATOM    340  C   ALA B  24       1.314   6.551  17.401  1.00  1.00           C
ATOM    341  O   ALA B  24       1.105   7.688  16.979  1.00  1.00           O
ATOM    342  N   PHE B  25       0.824   6.092  18.569  1.00  1.00           N
ATOM    343  CA  PHE B  25       0.050   6.922  19.438  1.00  1.00           C
ATOM    344  CB  PHE B  25      -1.465   6.711  19.314  1.00  1.00           C
ATOM    345  CG  PHE B  25      -2.118   7.613  20.304  1.00  1.00           C
ATOM    346  CD1 PHE B  25      -2.350   7.179  21.589  1.00  1.00           C
ATOM    347  CD2 PHE B  25      -2.491   8.890  19.957  1.00  1.00           C
ATOM    348  CE1 PHE B  25      -2.950   8.004  22.512  1.00  1.00           C
ATOM    349  CE2 PHE B  25      -3.091   9.720  20.876  1.00  1.00           C
ATOM    350  CZ  PHE B  25      -3.323   9.277  22.155  1.00  1.00           C
ATOM    351  C   PHE B  25       0.455   6.603  20.870  1.00  1.00           C
ATOM    352  O   PHE B  25       0.882   7.548  21.582  1.00  1.00           O
ATOM    353  OXT PHE B  25       0.341   5.412  21.273  1.00  1.00           O
TER     354      PHE B  25 
ATOM    355  N   THR C   1      -0.376  11.893   6.684  1.00  1.00           N
ATOM    356  CA  THR C   1      -1.812  11.550   6.823  1.00  1.00           C
ATOM    357  CB  THR C   1      -2.421  12.313   7.961  1.00  1.00           C
ATOM    358  OG1 THR C   1      -3.741  11.850   8.206  1.00  1.00           O
ATOM    359  CG2 THR C   1      -2.439  13.813   7.609  1.00  1.00           C
ATOM    360  C   THR C   1      -2.561  11.892   5.582  1.00  1.00           C
ATOM    361  O   THR C   1      -2.165  12.783   4.832  1.00  1.00           O
ATOM    362  N   GLY C   2      -3.664  11.170   5.317  1.00  1.00           N
ATOM    363  CA  GLY C   2      -4.432  11.487   4.149  1.00  1.00           C
ATOM    364  C   GLY C   2      -3.590  11.166   2.963  1.00  1.00           C
ATOM    365  O   GLY C   2      -3.709  11.803   1.918  1.00  1.00           O
ATOM    366  N   THR C   3      -2.699  10.166   3.100  1.00  1.00           N
ATOM    367  CA  THR C   3      -1.831   9.823   2.016  1.00  1.00           C
ATOM    368  CB  THR C   3      -0.570   9.150   2.475  1.00  1.00           C
ATOM    369  OG1 THR C   3      -0.867   7.891   3.059  1.00  1.00           O
ATOM    370  CG2 THR C   3       0.100  10.070   3.515  1.00  1.00           C
ATOM    371  C   THR C   3      -2.542   8.871   1.134  1.00  1.00           C
ATOM    372  O   THR C   3      -3.414   8.122   1.570  1.00  1.00           O
ATOM    373  N   ALA C   4      -2.193   8.914  -0.158  1.00  1.00           N
ATOM    374  CA  ALA C   4      -2.749   7.968  -1.061  1.00  1.00           C
ATOM    375  CB  ALA C   4      -3.586   8.577  -2.202  1.00  1.00           C
ATOM    376  C   ALA C   4      -1.585   7.257  -1.623  1.00  1.00           C
ATOM    377  O   ALA C   4      -0.494   7.808  -1.727  1.00  1.00           O
ATOM    378  N   ASN C   5      -1.778   5.979  -1.948  1.00  1.00           N
ATOM    379  CA  ASN C   5      -0.693   5.240  -2.491  1.00  1.00           C
ATOM    380  CB  ASN C   5      -0.441   3.878  -1.816  1.00  1.00           C
ATOM    381  CG  ASN C   5       0.306   4.024  -0.501  1.00  1.00           C
ATOM    382  OD1 ASN C   5       0.134   4.997   0.229  1.00  1.00           O
ATOM    383  ND2 ASN C   5       1.174   3.021  -0.199  1.00  1.00           N
ATOM    384  C   ASN C   5      -1.123   4.862  -3.863  1.00  1.00           C
ATOM    385  O   ASN C   5      -1.756   5.640  -4.575  1.00  1.00           O
ATOM    386  N   THR C   6      -0.754   3.633  -4.265  1.00  1.00           N
ATOM    387  CA  THR C   6      -1.112   3.152  -5.560  1.00  1.00           C
ATOM    388  CB  THR C   6      -0.474   1.858  -5.942  1.00  1.00           C
ATOM    389  OG1 THR C   6      -0.734   1.551  -7.304  1.00  1.00           O
ATOM    390  CG2 THR C   6      -1.124   0.792  -5.061  1.00  1.00           C
ATOM    391  C   THR C   6      -2.553   2.851  -5.568  1.00  1.00           C
ATOM    392  O   THR C   6      -3.176   2.553  -4.550  1.00  1.00           O
ATOM    393  N   LEU C   7      -3.107   2.953  -6.775  1.00  1.00           N
ATOM    394  CA  LEU C   7      -4.447   2.574  -7.032  1.00  1.00           C
ATOM    395  CB  LEU C   7      -5.252   3.641  -7.790  1.00  1.00           C
ATOM    396  CG  LEU C   7      -5.422   4.962  -7.024  1.00  1.00           C
ATOM    397  CD1 LEU C   7      -6.232   5.977  -7.847  1.00  1.00           C
ATOM    398  CD2 LEU C   7      -6.016   4.721  -5.627  1.00  1.00           C
ATOM    399  C   LEU C   7      -4.247   1.456  -8.000  1.00  1.00           C
ATOM    400  O   LEU C   7      -3.149   0.909  -8.078  1.00  1.00           O
ATOM    401  N   PHE C   8      -5.274   1.052  -8.766  1.00  1.00           N
ATOM    402  CA  PHE C   8      -4.909  -0.056  -9.595  1.00  1.00           C
ATOM    403  CB  PHE C   8      -4.924  -1.383  -8.819  1.00  1.00           C
ATOM    404  CG  PHE C   8      -6.331  -1.594  -8.345  1.00  1.00           C
ATOM    405  CD1 PHE C   8      -6.714  -1.085  -7.127  1.00  1.00           C
ATOM    406  CD2 PHE C   8      -7.273  -2.274  -9.092  1.00  1.00           C
ATOM    407  CE1 PHE C   8      -7.995  -1.259  -6.657  1.00  1.00           C
ATOM    408  CE2 PHE C   8      -8.554  -2.453  -8.630  1.00  1.00           C
ATOM    409  CZ  PHE C   8      -8.922  -1.939  -7.411  1.00  1.00           C
ATOM    410  C   PHE C   8      -5.875  -0.265 -10.683  1.00  1.00           C
ATOM    411  O   PHE C   8      -6.882   0.424 -10.840  1.00  1.00           O
ATOM    412  N   GLY C   9      -5.533  -1.327 -11.432  1.00  1.00           N
ATOM    413  CA  GLY C   9      -6.250  -1.888 -12.520  1.00  1.00           C
ATOM    414  C   GLY C   9      -5.222  -2.684 -13.247  1.00  1.00           C
ATOM    415  O   GLY C   9      -4.291  -2.118 -13.818  1.00  1.00           O
ATOM    416  N   THR C  10      -5.353  -4.024 -13.253  1.00  1.00           N
ATOM    417  CA  THR C  10      -4.308  -4.740 -13.911  1.00  1.00           C
ATOM    418  CB  THR C  10      -3.217  -5.170 -12.971  1.00  1.00           C
ATOM    419  OG1 THR C  10      -3.710  -6.099 -12.016  1.00  1.00           O
ATOM    420  CG2 THR C  10      -2.697  -3.915 -12.255  1.00  1.00           C
ATOM    421  C   THR C  10      -4.828  -5.952 -14.584  1.00  1.00           C
ATOM    422  O   THR C  10      -5.756  -6.615 -14.125  1.00  1.00           O
ATOM    423  N   ALA C  11      -4.231  -6.216 -15.754  1.00  1.00           N
ATOM    424  CA  ALA C  11      -4.366  -7.439 -16.468  1.00  1.00           C
ATOM    425  CB  ALA C  11      -4.823  -7.279 -17.930  1.00  1.00           C
ATOM    426  C   ALA C  11      -2.919  -7.816 -16.491  1.00  1.00           C
ATOM    427  O   ALA C  11      -2.073  -6.924 -16.544  1.00  1.00           O
ATOM    428  N   SER C  12      -2.570  -9.110 -16.431  1.00  1.00           N
ATOM    429  CA  SER C  12      -1.177  -9.496 -16.424  1.00  1.00           C
ATOM    430  CB  SER C  12      -0.520  -9.417 -17.811  1.00  1.00           C
ATOM    431  OG  SER C  12      -1.167 -10.322 -18.691  1.00  1.00           O
ATOM    432  C   SER C  12      -0.339  -8.722 -15.442  1.00  1.00           C
ATOM    433  O   SER C  12       0.282  -7.726 -15.807  1.00  1.00           O
ATOM    434  N   THR C  13      -0.313  -9.161 -14.156  1.00  1.00           N
ATOM    435  CA  THR C  13       0.460  -8.463 -13.158  1.00  1.00           C
ATOM    436  CB  THR C  13      -0.319  -8.093 -11.926  1.00  1.00           C
ATOM    437  OG1 THR C  13       0.395  -7.135 -11.165  1.00  1.00           O
ATOM    438  CG2 THR C  13      -0.542  -9.353 -11.077  1.00  1.00           C
ATOM    439  C   THR C  13       1.638  -9.268 -12.725  1.00  1.00           C
ATOM    440  O   THR C  13       1.556 -10.474 -12.504  1.00  1.00           O
ATOM    441  N   GLY C  14       2.787  -8.574 -12.634  1.00  1.00           N
ATOM    442  CA  GLY C  14       3.985  -9.128 -12.081  1.00  1.00           C
ATOM    443  C   GLY C  14       4.187  -8.288 -10.869  1.00  1.00           C
ATOM    444  O   GLY C  14       4.787  -7.215 -10.929  1.00  1.00           O
ATOM    445  N   THR C  15       3.709  -8.782  -9.716  1.00  1.00           N
ATOM    446  CA  THR C  15       3.719  -7.934  -8.566  1.00  1.00           C
ATOM    447  CB  THR C  15       2.493  -8.044  -7.716  1.00  1.00           C
ATOM    448  OG1 THR C  15       2.390  -9.355  -7.181  1.00  1.00           O
ATOM    449  CG2 THR C  15       1.258  -7.702  -8.565  1.00  1.00           C
ATOM    450  C   THR C  15       4.851  -8.284  -7.667  1.00  1.00           C
ATOM    451  O   THR C  15       5.370  -9.398  -7.672  1.00  1.00           O
ATOM    452  N   SER C  16       5.272  -7.269  -6.890  1.00  1.00           N
ATOM    453  CA  SER C  16       6.246  -7.411  -5.855  1.00  1.00           C
ATOM    454  CB  SER C  16       7.581  -6.708  -6.131  1.00  1.00           C
ATOM    455  OG  SER C  16       8.461  -6.910  -5.035  1.00  1.00           O
ATOM    456  C   SER C  16       5.614  -6.693  -4.748  1.00  1.00           C
ATOM    457  O   SER C  16       4.814  -5.784  -4.967  1.00  1.00           O
ATOM    458  N   LEU C  17       5.930  -7.078  -3.513  1.00  1.00           N
ATOM    459  CA  LEU C  17       5.175  -6.380  -2.549  1.00  1.00           C
ATOM    460  CB  LEU C  17       4.071  -7.214  -1.875  1.00  1.00           C
ATOM    461  CG  LEU C  17       2.902  -7.577  -2.813  1.00  1.00           C
ATOM    462  CD1 LEU C  17       1.747  -8.221  -2.031  1.00  1.00           C
ATOM    463  CD2 LEU C  17       2.446  -6.371  -3.650  1.00  1.00           C
ATOM    464  C   LEU C  17       6.008  -5.823  -1.502  1.00  1.00           C
ATOM    465  O   LEU C  17       7.227  -5.685  -1.570  1.00  1.00           O
ATOM    466  N   PHE C  18       5.239  -5.469  -0.489  1.00  1.00           N
ATOM    467  CA  PHE C  18       5.676  -4.703   0.591  1.00  1.00           C
ATOM    468  CB  PHE C  18       5.692  -3.217   0.189  1.00  1.00           C
ATOM    469  CG  PHE C  18       4.245  -2.833   0.014  1.00  1.00           C
ATOM    470  CD1 PHE C  18       3.469  -3.367  -0.985  1.00  1.00           C
ATOM    471  CD2 PHE C  18       3.623  -1.973   0.890  1.00  1.00           C
ATOM    472  CE1 PHE C  18       2.145  -3.054  -1.137  1.00  1.00           C
ATOM    473  CE2 PHE C  18       2.293  -1.653   0.756  1.00  1.00           C
ATOM    474  CZ  PHE C  18       1.551  -2.184  -0.261  1.00  1.00           C
ATOM    475  C   PHE C  18       4.527  -4.777   1.499  1.00  1.00           C
ATOM    476  O   PHE C  18       3.592  -5.549   1.311  1.00  1.00           O
ATOM    477  N   SER C  19       4.649  -3.978   2.547  1.00  1.00           N
ATOM    478  CA  SER C  19       3.650  -3.656   3.485  1.00  1.00           C
ATOM    479  CB  SER C  19       2.597  -4.735   3.765  1.00  1.00           C
ATOM    480  OG  SER C  19       1.615  -4.730   2.744  1.00  1.00           O
ATOM    481  C   SER C  19       4.486  -3.572   4.698  1.00  1.00           C
ATOM    482  O   SER C  19       4.508  -4.480   5.525  1.00  1.00           O
ATOM    483  N   SER C  20       5.236  -2.469   4.795  1.00  1.00           N
ATOM    484  CA  SER C  20       6.228  -2.346   5.813  1.00  1.00           C
ATOM    485  CB  SER C  20       7.247  -1.228   5.522  1.00  1.00           C
ATOM    486  OG  SER C  20       8.107  -1.620   4.463  1.00  1.00           O
ATOM    487  C   SER C  20       5.687  -2.090   7.152  1.00  1.00           C
ATOM    488  O   SER C  20       6.218  -2.624   8.124  1.00  1.00           O
ATOM    489  N   GLN C  21       4.614  -1.301   7.314  1.00  1.00           N
ATOM    490  CA  GLN C  21       4.624  -1.074   8.712  1.00  1.00           C
ATOM    491  CB  GLN C  21       5.531   0.089   9.173  1.00  1.00           C
ATOM    492  CG  GLN C  21       7.032  -0.196   9.096  1.00  1.00           C
ATOM    493  CD  GLN C  21       7.778   1.019   9.632  1.00  1.00           C
ATOM    494  OE1 GLN C  21       7.521   2.152   9.228  1.00  1.00           O
ATOM    495  NE2 GLN C  21       8.726   0.768  10.572  1.00  1.00           N
ATOM    496  C   GLN C  21       3.372  -0.898   9.449  1.00  1.00           C
ATOM    497  O   GLN C  21       2.256  -1.207   9.030  1.00  1.00           O
ATOM    498  N   ASN C  22       3.666  -0.396  10.659  1.00  1.00           N
ATOM    499  CA  ASN C  22       2.847  -0.279  11.804  1.00  1.00           C
ATOM    500  CB  ASN C  22       3.652  -0.159  13.114  1.00  1.00           C
ATOM    501  CG  ASN C  22       4.370  -1.469  13.409  1.00  1.00           C
ATOM    502  OD1 ASN C  22       4.091  -2.503  12.803  1.00  1.00           O
ATOM    503  ND2 ASN C  22       5.314  -1.424  14.387  1.00  1.00           N
ATOM    504  C   ASN C  22       1.900   0.853  11.822  1.00  1.00           C
ATOM    505  O   ASN C  22       2.164   1.960  11.358  1.00  1.00           O
ATOM    506  N   ASN C  23       0.719   0.521  12.363  1.00  1.00           N
ATOM    507  CA  ASN C  23      -0.223   1.497  12.774  1.00  1.00           C
ATOM    508  CB  ASN C  23      -1.352   1.848  11.777  1.00  1.00           C
ATOM    509  CG  ASN C  23      -2.199   0.640  11.424  1.00  1.00           C
ATOM    510  OD1 ASN C  23      -1.712  -0.487  11.386  1.00  1.00           O
ATOM    511  ND2 ASN C  23      -3.497   0.886  11.112  1.00  1.00           N
ATOM    512  C   ASN C  23      -0.747   0.980  14.064  1.00  1.00           C
ATOM    513  O   ASN C  23      -1.392  -0.067  14.115  1.00  1.00           O
ATOM    514  N   ALA C  24      -0.455   1.703  15.160  1.00  1.00           N
ATOM    515  CA  ALA C  24      -0.816   1.165  16.434  1.00  1.00           C
ATOM    516  CB  ALA C  24       0.387   0.743  17.292  1.00  1.00           C
ATOM    517  C   ALA C  24      -1.559   2.189  17.212  1.00  1.00           C
ATOM    518  O   ALA C  24      -1.441   3.389  16.968  1.00  1.00           O
ATOM    519  N   PHE C  25      -2.384   1.710  18.161  1.00  1.00           N
ATOM    520  CA  PHE C  25      -3.090   2.617  19.005  1.00  1.00           C
ATOM    521  CB  PHE C  25      -4.369   2.055  19.642  1.00  1.00           C
ATOM    522  CG  PHE C  25      -4.846   3.069  20.630  1.00  1.00           C
ATOM    523  CD1 PHE C  25      -5.545   4.182  20.219  1.00  1.00           C
ATOM    524  CD2 PHE C  25      -4.595   2.904  21.975  1.00  1.00           C
ATOM    525  CE1 PHE C  25      -5.983   5.114  21.132  1.00  1.00           C
ATOM    526  CE2 PHE C  25      -5.029   3.831  22.893  1.00  1.00           C
ATOM    527  CZ  PHE C  25      -5.724   4.939  22.471  1.00  1.00           C
ATOM    528  C   PHE C  25      -2.166   2.973  20.157  1.00  1.00           C
ATOM    529  O   PHE C  25      -1.602   4.094  20.124  1.00  1.00           O
ATOM    530  OXT PHE C  25      -2.021   2.134  21.087  1.00  1.00           O
TER     531      PHE C  25 
ATOM    532  N   THR D   1      -1.934   6.578   9.280  1.00  1.00           N
ATOM    533  CA  THR D   1      -3.068   7.512   9.451  1.00  1.00           C
ATOM    534  CB  THR D   1      -2.702   8.871   8.940  1.00  1.00           C
ATOM    535  OG1 THR D   1      -2.419   8.793   7.553  1.00  1.00           O
ATOM    536  CG2 THR D   1      -1.474   9.384   9.712  1.00  1.00           C
ATOM    537  C   THR D   1      -4.241   7.055   8.679  1.00  1.00           C
ATOM    538  O   THR D   1      -4.507   5.860   8.610  1.00  1.00           O
ATOM    539  N   GLY D   2      -5.017   7.999   8.117  1.00  1.00           N
ATOM    540  CA  GLY D   2      -6.038   7.535   7.237  1.00  1.00           C
ATOM    541  C   GLY D   2      -5.243   7.195   6.022  1.00  1.00           C
ATOM    542  O   GLY D   2      -5.160   7.985   5.080  1.00  1.00           O
ATOM    543  N   THR D   3      -4.643   5.987   6.012  1.00  1.00           N
ATOM    544  CA  THR D   3      -3.741   5.696   4.953  1.00  1.00           C
ATOM    545  CB  THR D   3      -2.389   5.224   5.408  1.00  1.00           C
ATOM    546  OG1 THR D   3      -1.516   5.155   4.294  1.00  1.00           O
ATOM    547  CG2 THR D   3      -2.506   3.856   6.106  1.00  1.00           C
ATOM    548  C   THR D   3      -4.320   4.723   4.009  1.00  1.00           C
ATOM    549  O   THR D   3      -4.566   3.560   4.328  1.00  1.00           O
ATOM    550  N   ALA D   4      -4.591   5.216   2.794  1.00  1.00           N
ATOM    551  CA  ALA D   4      -4.949   4.265   1.813  1.00  1.00           C
ATOM    552  CB  ALA D   4      -5.792   4.835   0.663  1.00  1.00           C
ATOM    553  C   ALA D   4      -3.620   3.912   1.273  1.00  1.00           C
ATOM    554  O   ALA D   4      -2.946   4.732   0.653  1.00  1.00           O
ATOM    555  N   ASN D   5      -3.201   2.671   1.531  1.00  1.00           N
ATOM    556  CA  ASN D   5      -1.910   2.240   1.122  1.00  1.00           C
ATOM    557  CB  ASN D   5      -1.351   1.104   1.999  1.00  1.00           C
ATOM    558  CG  ASN D   5      -1.191   1.629   3.422  1.00  1.00           C
ATOM    559  OD1 ASN D   5      -1.684   1.036   4.381  1.00  1.00           O
ATOM    560  ND2 ASN D   5      -0.471   2.772   3.558  1.00  1.00           N
ATOM    561  C   ASN D   5      -2.102   1.696  -0.261  1.00  1.00           C
ATOM    562  O   ASN D   5      -2.867   2.238  -1.057  1.00  1.00           O
ATOM    563  N   THR D   6      -1.383   0.611  -0.591  1.00  1.00           N
ATOM    564  CA  THR D   6      -1.431   0.043  -1.909  1.00  1.00           C
ATOM    565  CB  THR D   6      -0.272  -0.874  -2.149  1.00  1.00           C
ATOM    566  OG1 THR D   6       0.938  -0.139  -2.060  1.00  1.00           O
ATOM    567  CG2 THR D   6      -0.405  -1.587  -3.504  1.00  1.00           C
ATOM    568  C   THR D   6      -2.666  -0.732  -2.151  1.00  1.00           C
ATOM    569  O   THR D   6      -3.119  -1.501  -1.308  1.00  1.00           O
ATOM    570  N   LEU D   7      -3.241  -0.532  -3.350  1.00  1.00           N
ATOM    571  CA  LEU D   7      -4.410  -1.274  -3.678  1.00  1.00           C
ATOM    572  CB  LEU D   7      -5.690  -0.429  -3.568  1.00  1.00           C
ATOM    573  CG  LEU D   7      -5.896   0.169  -2.162  1.00  1.00           C
ATOM    574  CD1 LEU D   7      -7.203   0.971  -2.080  1.00  1.00           C
ATOM    575  CD2 LEU D   7      -5.786  -0.906  -1.070  1.00  1.00           C
ATOM    576  C   LEU D   7      -4.295  -1.735  -5.099  1.00  1.00           C
ATOM    577  O   LEU D   7      -4.133  -0.917  -6.002  1.00  1.00           O
ATOM    578  N   PHE D   8      -4.369  -3.061  -5.334  1.00  1.00           N
ATOM    579  CA  PHE D   8      -4.340  -3.587  -6.675  1.00  1.00           C
ATOM    580  CB  PHE D   8      -3.068  -4.366  -7.043  1.00  1.00           C
ATOM    581  CG  PHE D   8      -2.029  -3.392  -7.468  1.00  1.00           C
ATOM    582  CD1 PHE D   8      -1.262  -2.709  -6.555  1.00  1.00           C
ATOM    583  CD2 PHE D   8      -1.827  -3.171  -8.812  1.00  1.00           C
ATOM    584  CE1 PHE D   8      -0.305  -1.818  -6.981  1.00  1.00           C
ATOM    585  CE2 PHE D   8      -0.873  -2.281  -9.244  1.00  1.00           C
ATOM    586  CZ  PHE D   8      -0.114  -1.600  -8.324  1.00  1.00           C
ATOM    587  C   PHE D   8      -5.478  -4.536  -6.839  1.00  1.00           C
ATOM    588  O   PHE D   8      -5.900  -5.213  -5.902  1.00  1.00           O
ATOM    589  N   GLY D   9      -6.015  -4.568  -8.069  1.00  1.00           N
ATOM    590  CA  GLY D   9      -7.044  -5.475  -8.473  1.00  1.00           C
ATOM    591  C   GLY D   9      -6.395  -6.167  -9.613  1.00  1.00           C
ATOM    592  O   GLY D   9      -6.130  -5.563 -10.651  1.00  1.00           O
ATOM    593  N   THR D  10      -6.111  -7.468  -9.458  1.00  1.00           N
ATOM    594  CA  THR D  10      -5.354  -8.068 -10.502  1.00  1.00           C
ATOM    595  CB  THR D  10      -4.019  -8.540 -10.022  1.00  1.00           C
ATOM    596  OG1 THR D  10      -4.192  -9.511  -9.001  1.00  1.00           O
ATOM    597  CG2 THR D  10      -3.252  -7.329  -9.463  1.00  1.00           C
ATOM    598  C   THR D  10      -6.079  -9.248 -11.058  1.00  1.00           C
ATOM    599  O   THR D  10      -6.481 -10.154 -10.330  1.00  1.00           O
ATOM    600  N   ALA D  11      -6.297  -9.227 -12.388  1.00  1.00           N
ATOM    601  CA  ALA D  11      -6.958 -10.299 -13.074  1.00  1.00           C
ATOM    602  CB  ALA D  11      -7.316  -9.925 -14.525  1.00  1.00           C
ATOM    603  C   ALA D  11      -6.126 -11.543 -13.133  1.00  1.00           C
ATOM    604  O   ALA D  11      -6.598 -12.625 -12.784  1.00  1.00           O
ATOM    605  N   SER D  12      -4.853 -11.421 -13.561  1.00  1.00           N
ATOM    606  CA  SER D  12      -3.985 -12.564 -13.663  1.00  1.00           C
ATOM    607  CB  SER D  12      -3.367 -12.771 -15.058  1.00  1.00           C
ATOM    608  OG  SER D  12      -4.366 -13.145 -15.993  1.00  1.00           O
ATOM    609  C   SER D  12      -2.861 -12.249 -12.750  1.00  1.00           C
ATOM    610  O   SER D  12      -2.410 -11.107 -12.686  1.00  1.00           O
ATOM    611  N   THR D  13      -2.374 -13.249 -11.998  1.00  1.00           N
ATOM    612  CA  THR D  13      -1.338 -12.886 -11.087  1.00  1.00           C
ATOM    613  CB  THR D  13      -1.742 -12.896  -9.650  1.00  1.00           C
ATOM    614  OG1 THR D  13      -2.108 -14.213  -9.262  1.00  1.00           O
ATOM    615  CG2 THR D  13      -2.918 -11.936  -9.451  1.00  1.00           C
ATOM    616  C   THR D  13      -0.251 -13.884 -11.131  1.00  1.00           C
ATOM    617  O   THR D  13      -0.434 -15.057 -11.451  1.00  1.00           O
ATOM    618  N   GLY D  14       0.932 -13.368 -10.789  1.00  1.00           N
ATOM    619  CA  GLY D  14       2.114 -14.101 -10.524  1.00  1.00           C
ATOM    620  C   GLY D  14       2.657 -13.251  -9.441  1.00  1.00           C
ATOM    621  O   GLY D  14       3.207 -12.179  -9.704  1.00  1.00           O
ATOM    622  N   THR D  15       2.525 -13.691  -8.185  1.00  1.00           N
ATOM    623  CA  THR D  15       2.823 -12.701  -7.207  1.00  1.00           C
ATOM    624  CB  THR D  15       1.608 -12.278  -6.429  1.00  1.00           C
ATOM    625  OG1 THR D  15       1.945 -11.289  -5.467  1.00  1.00           O
ATOM    626  CG2 THR D  15       1.015 -13.517  -5.741  1.00  1.00           C
ATOM    627  C   THR D  15       3.822 -13.153  -6.221  1.00  1.00           C
ATOM    628  O   THR D  15       3.998 -14.345  -5.964  1.00  1.00           O
ATOM    629  N   SER D  16       4.510 -12.147  -5.664  1.00  1.00           N
ATOM    630  CA  SER D  16       5.452 -12.324  -4.615  1.00  1.00           C
ATOM    631  CB  SER D  16       6.884 -11.926  -5.005  1.00  1.00           C
ATOM    632  OG  SER D  16       7.369 -12.793  -6.020  1.00  1.00           O
ATOM    633  C   SER D  16       5.000 -11.391  -3.542  1.00  1.00           C
ATOM    634  O   SER D  16       4.694 -10.232  -3.815  1.00  1.00           O
ATOM    635  N   LEU D  17       4.902 -11.858  -2.281  1.00  1.00           N
ATOM    636  CA  LEU D  17       4.443 -10.893  -1.334  1.00  1.00           C
ATOM    637  CB  LEU D  17       2.911 -10.838  -1.105  1.00  1.00           C
ATOM    638  CG  LEU D  17       2.177 -12.189  -0.970  1.00  1.00           C
ATOM    639  CD1 LEU D  17       0.685 -11.981  -0.641  1.00  1.00           C
ATOM    640  CD2 LEU D  17       2.344 -13.035  -2.243  1.00  1.00           C
ATOM    641  C   LEU D  17       5.077 -11.043  -0.019  1.00  1.00           C
ATOM    642  O   LEU D  17       5.214 -12.144   0.513  1.00  1.00           O
ATOM    643  N   PHE D  18       5.492  -9.885   0.523  1.00  1.00           N
ATOM    644  CA  PHE D  18       6.041  -9.849   1.830  1.00  1.00           C
ATOM    645  CB  PHE D  18       7.515  -9.421   1.837  1.00  1.00           C
ATOM    646  CG  PHE D  18       8.219 -10.531   1.134  1.00  1.00           C
ATOM    647  CD1 PHE D  18       8.138 -10.647  -0.234  1.00  1.00           C
ATOM    648  CD2 PHE D  18       8.955 -11.458   1.837  1.00  1.00           C
ATOM    649  CE1 PHE D  18       8.779 -11.670  -0.892  1.00  1.00           C
ATOM    650  CE2 PHE D  18       9.601 -12.483   1.186  1.00  1.00           C
ATOM    651  CZ  PHE D  18       9.513 -12.591  -0.182  1.00  1.00           C
ATOM    652  C   PHE D  18       5.229  -8.882   2.593  1.00  1.00           C
ATOM    653  O   PHE D  18       5.226  -7.685   2.310  1.00  1.00           O
ATOM    654  N   SER D  19       4.508  -9.392   3.597  1.00  1.00           N
ATOM    655  CA  SER D  19       3.689  -8.481   4.313  1.00  1.00           C
ATOM    656  CB  SER D  19       2.202  -8.871   4.331  1.00  1.00           C
ATOM    657  OG  SER D  19       2.018 -10.056   5.091  1.00  1.00           O
ATOM    658  C   SER D  19       4.152  -8.479   5.723  1.00  1.00           C
ATOM    659  O   SER D  19       4.200  -9.515   6.383  1.00  1.00           O
ATOM    660  N   SER D  20       4.537  -7.289   6.205  1.00  1.00           N
ATOM    661  CA  SER D  20       4.881  -7.170   7.581  1.00  1.00           C
ATOM    662  CB  SER D  20       6.311  -6.661   7.818  1.00  1.00           C
ATOM    663  OG  SER D  20       6.507  -6.400   9.199  1.00  1.00           O
ATOM    664  C   SER D  20       3.972  -6.103   8.108  1.00  1.00           C
ATOM    665  O   SER D  20       4.295  -4.920   8.008  1.00  1.00           O
ATOM    666  N   GLN D  21       2.826  -6.465   8.725  1.00  1.00           N
ATOM    667  CA  GLN D  21       1.951  -5.384   9.085  1.00  1.00           C
ATOM    668  CB  GLN D  21       0.734  -5.271   8.148  1.00  1.00           C
ATOM    669  CG  GLN D  21      -0.121  -4.020   8.363  1.00  1.00           C
ATOM    670  CD  GLN D  21       0.472  -2.867   7.559  1.00  1.00           C
ATOM    671  OE1 GLN D  21       1.500  -3.011   6.899  1.00  1.00           O
ATOM    672  NE2 GLN D  21      -0.206  -1.689   7.605  1.00  1.00           N
ATOM    673  C   GLN D  21       1.421  -5.541  10.468  1.00  1.00           C
ATOM    674  O   GLN D  21       0.996  -6.622  10.872  1.00  1.00           O
ATOM    675  N   ASN D  22       1.445  -4.425  11.225  1.00  1.00           N
ATOM    676  CA  ASN D  22       0.854  -4.396  12.526  1.00  1.00           C
ATOM    677  CB  ASN D  22       1.743  -3.839  13.650  1.00  1.00           C
ATOM    678  CG  ASN D  22       2.676  -4.926  14.152  1.00  1.00           C
ATOM    679  OD1 ASN D  22       3.327  -4.760  15.181  1.00  1.00           O
ATOM    680  ND2 ASN D  22       2.744  -6.074  13.426  1.00  1.00           N
ATOM    681  C   ASN D  22      -0.306  -3.486  12.477  1.00  1.00           C
ATOM    682  O   ASN D  22      -0.160  -2.292  12.224  1.00  1.00           O
ATOM    683  N   ASN D  23      -1.498  -4.043  12.722  1.00  1.00           N
ATOM    684  CA  ASN D  23      -2.655  -3.215  12.711  1.00  1.00           C
ATOM    685  CB  ASN D  23      -3.600  -3.622  11.569  1.00  1.00           C
ATOM    686  CG  ASN D  23      -4.804  -2.699  11.528  1.00  1.00           C
ATOM    687  OD1 ASN D  23      -4.663  -1.478  11.520  1.00  1.00           O
ATOM    688  ND2 ASN D  23      -6.018  -3.304  11.477  1.00  1.00           N
ATOM    689  C   ASN D  23      -3.389  -3.466  13.983  1.00  1.00           C
ATOM    690  O   ASN D  23      -4.376  -4.200  13.998  1.00  1.00           O
ATOM    691  N   ALA D  24      -2.926  -2.866  15.093  1.00  1.00           N
ATOM    692  CA  ALA D  24      -3.707  -2.976  16.284  1.00  1.00           C
ATOM    693  CB  ALA D  24      -2.862  -3.138  17.560  1.00  1.00           C
ATOM    694  C   ALA D  24      -4.365  -1.647  16.349  1.00  1.00           C
ATOM    695  O   ALA D  24      -3.729  -0.644  16.669  1.00  1.00           O
ATOM    696  N   PHE D  25      -5.668  -1.601  16.023  1.00  1.00           N
ATOM    697  CA  PHE D  25      -6.322  -0.336  16.036  1.00  1.00           C
ATOM    698  CB  PHE D  25      -7.360  -0.152  14.916  1.00  1.00           C
ATOM    699  CG  PHE D  25      -8.180   1.045  15.261  1.00  1.00           C
ATOM    700  CD1 PHE D  25      -7.739   2.323  15.004  1.00  1.00           C
ATOM    701  CD2 PHE D  25      -9.410   0.874  15.851  1.00  1.00           C
ATOM    702  CE1 PHE D  25      -8.518   3.407  15.333  1.00  1.00           C
ATOM    703  CE2 PHE D  25     -10.193   1.954  16.181  1.00  1.00           C
ATOM    704  CZ  PHE D  25      -9.747   3.227  15.923  1.00  1.00           C
ATOM    705  C   PHE D  25      -7.064  -0.215  17.358  1.00  1.00           C
ATOM    706  O   PHE D  25      -6.703   0.689  18.157  1.00  1.00           O
ATOM    707  OXT PHE D  25      -8.006  -1.023  17.584  1.00  1.00           O
TER     708      PHE D  25 
ATOM    709  N   THR E   1      -5.633   5.313  13.828  1.00  1.00           N
ATOM    710  CA  THR E   1      -6.623   6.031  12.991  1.00  1.00           C
ATOM    711  CB  THR E   1      -5.960   7.147  12.253  1.00  1.00           C
ATOM    712  OG1 THR E   1      -5.384   8.057  13.177  1.00  1.00           O
ATOM    713  CG2 THR E   1      -7.022   7.863  11.405  1.00  1.00           C
ATOM    714  C   THR E   1      -7.248   5.111  12.003  1.00  1.00           C
ATOM    715  O   THR E   1      -8.450   4.855  12.061  1.00  1.00           O
ATOM    716  N   GLY E   2      -6.446   4.580  11.060  1.00  1.00           N
ATOM    717  CA  GLY E   2      -7.039   3.695  10.108  1.00  1.00           C
ATOM    718  C   GLY E   2      -5.980   3.148   9.238  1.00  1.00           C
ATOM    719  O   GLY E   2      -4.804   3.479   9.366  1.00  1.00           O
ATOM    720  N   THR E   3      -6.363   2.207   8.368  1.00  1.00           N
ATOM    721  CA  THR E   3      -5.384   1.792   7.431  1.00  1.00           C
ATOM    722  CB  THR E   3      -4.235   1.040   8.045  1.00  1.00           C
ATOM    723  OG1 THR E   3      -3.271   0.724   7.051  1.00  1.00           O
ATOM    724  CG2 THR E   3      -4.763  -0.244   8.711  1.00  1.00           C
ATOM    725  C   THR E   3      -6.014   0.897   6.444  1.00  1.00           C
ATOM    726  O   THR E   3      -6.710  -0.055   6.793  1.00  1.00           O
ATOM    727  N   ALA E   4      -5.823   1.216   5.160  1.00  1.00           N
ATOM    728  CA  ALA E   4      -6.143   0.213   4.211  1.00  1.00           C
ATOM    729  CB  ALA E   4      -6.867   0.741   2.961  1.00  1.00           C
ATOM    730  C   ALA E   4      -4.773  -0.166   3.822  1.00  1.00           C
ATOM    731  O   ALA E   4      -4.142   0.481   2.988  1.00  1.00           O
ATOM    732  N   ASN E   5      -4.266  -1.236   4.437  1.00  1.00           N
ATOM    733  CA  ASN E   5      -2.914  -1.554   4.163  1.00  1.00           C
ATOM    734  CB  ASN E   5      -2.254  -2.475   5.202  1.00  1.00           C
ATOM    735  CG  ASN E   5      -2.976  -3.812   5.195  1.00  1.00           C
ATOM    736  OD1 ASN E   5      -4.196  -3.877   5.055  1.00  1.00           O
ATOM    737  ND2 ASN E   5      -2.193  -4.912   5.352  1.00  1.00           N
ATOM    738  C   ASN E   5      -2.922  -2.247   2.838  1.00  1.00           C
ATOM    739  O   ASN E   5      -3.860  -2.081   2.060  1.00  1.00           O
ATOM    740  N   THR E   6      -1.868  -3.029   2.535  1.00  1.00           N
ATOM    741  CA  THR E   6      -1.781  -3.617   1.228  1.00  1.00           C
ATOM    742  CB  THR E   6      -0.561  -4.479   1.022  1.00  1.00           C
ATOM    743  OG1 THR E   6      -0.356  -4.715  -0.362  1.00  1.00           O
ATOM    744  CG2 THR E   6      -0.752  -5.820   1.751  1.00  1.00           C
ATOM    745  C   THR E   6      -3.005  -4.439   0.955  1.00  1.00           C
ATOM    746  O   THR E   6      -3.425  -5.265   1.764  1.00  1.00           O
ATOM    747  N   LEU E   7      -3.635  -4.180  -0.209  1.00  1.00           N
ATOM    748  CA  LEU E   7      -4.791  -4.906  -0.654  1.00  1.00           C
ATOM    749  CB  LEU E   7      -6.034  -4.011  -0.843  1.00  1.00           C
ATOM    750  CG  LEU E   7      -7.288  -4.752  -1.352  1.00  1.00           C
ATOM    751  CD1 LEU E   7      -7.823  -5.750  -0.314  1.00  1.00           C
ATOM    752  CD2 LEU E   7      -8.357  -3.761  -1.850  1.00  1.00           C
ATOM    753  C   LEU E   7      -4.447  -5.455  -2.008  1.00  1.00           C
ATOM    754  O   LEU E   7      -3.985  -4.719  -2.881  1.00  1.00           O
ATOM    755  N   PHE E   8      -4.627  -6.772  -2.214  1.00  1.00           N
ATOM    756  CA  PHE E   8      -4.319  -7.329  -3.500  1.00  1.00           C
ATOM    757  CB  PHE E   8      -2.997  -8.118  -3.444  1.00  1.00           C
ATOM    758  CG  PHE E   8      -2.643  -8.666  -4.780  1.00  1.00           C
ATOM    759  CD1 PHE E   8      -1.971  -7.884  -5.689  1.00  1.00           C
ATOM    760  CD2 PHE E   8      -2.962  -9.962  -5.118  1.00  1.00           C
ATOM    761  CE1 PHE E   8      -1.631  -8.381  -6.926  1.00  1.00           C
ATOM    762  CE2 PHE E   8      -2.625 -10.464  -6.352  1.00  1.00           C
ATOM    763  CZ  PHE E   8      -1.959  -9.672  -7.258  1.00  1.00           C
ATOM    764  C   PHE E   8      -5.420  -8.291  -3.815  1.00  1.00           C
ATOM    765  O   PHE E   8      -5.478  -9.379  -3.243  1.00  1.00           O
ATOM    766  N   GLY E   9      -6.344  -7.909  -4.716  1.00  1.00           N
ATOM    767  CA  GLY E   9      -7.339  -8.854  -5.127  1.00  1.00           C
ATOM    768  C   GLY E   9      -6.607  -9.677  -6.131  1.00  1.00           C
ATOM    769  O   GLY E   9      -5.659  -9.199  -6.752  1.00  1.00           O
ATOM    770  N   THR E  10      -7.015 -10.936  -6.329  1.00  1.00           N
ATOM    771  CA  THR E  10      -6.243 -11.710  -7.255  1.00  1.00           C
ATOM    772  CB  THR E  10      -5.206 -12.545  -6.555  1.00  1.00           C
ATOM    773  OG1 THR E  10      -4.411 -13.251  -7.496  1.00  1.00           O
ATOM    774  CG2 THR E  10      -5.926 -13.527  -5.616  1.00  1.00           C
ATOM    775  C   THR E  10      -7.154 -12.648  -7.972  1.00  1.00           C
ATOM    776  O   THR E  10      -8.300 -12.861  -7.578  1.00  1.00           O
ATOM    777  N   ALA E  11      -6.650 -13.209  -9.088  1.00  1.00           N
ATOM    778  CA  ALA E  11      -7.357 -14.201  -9.836  1.00  1.00           C
ATOM    779  CB  ALA E  11      -8.345 -13.622 -10.862  1.00  1.00           C
ATOM    780  C   ALA E  11      -6.309 -14.948 -10.602  1.00  1.00           C
ATOM    781  O   ALA E  11      -5.269 -14.375 -10.919  1.00  1.00           O
ATOM    782  N   SER E  12      -6.574 -16.235 -10.925  1.00  1.00           N
ATOM    783  CA  SER E  12      -5.601 -17.043 -11.616  1.00  1.00           C
ATOM    784  CB  SER E  12      -5.327 -16.569 -13.048  1.00  1.00           C
ATOM    785  OG  SER E  12      -4.363 -17.419 -13.647  1.00  1.00           O
ATOM    786  C   SER E  12      -4.342 -16.937 -10.836  1.00  1.00           C
ATOM    787  O   SER E  12      -3.268 -16.667 -11.371  1.00  1.00           O
ATOM    788  N   THR E  13      -4.465 -17.144  -9.518  1.00  1.00           N
ATOM    789  CA  THR E  13      -3.359 -16.918  -8.652  1.00  1.00           C
ATOM    790  CB  THR E  13      -3.743 -16.924  -7.203  1.00  1.00           C
ATOM    791  OG1 THR E  13      -4.714 -15.921  -6.950  1.00  1.00           O
ATOM    792  CG2 THR E  13      -2.489 -16.670  -6.352  1.00  1.00           C
ATOM    793  C   THR E  13      -2.306 -17.949  -8.820  1.00  1.00           C
ATOM    794  O   THR E  13      -2.563 -19.146  -8.938  1.00  1.00           O
ATOM    795  N   GLY E  14      -1.066 -17.443  -8.856  1.00  1.00           N
ATOM    796  CA  GLY E  14       0.128 -18.221  -8.795  1.00  1.00           C
ATOM    797  C   GLY E  14       0.859 -17.446  -7.764  1.00  1.00           C
ATOM    798  O   GLY E  14       1.288 -16.322  -8.018  1.00  1.00           O
ATOM    799  N   THR E  15       1.021 -18.015  -6.558  1.00  1.00           N
ATOM    800  CA  THR E  15       1.531 -17.134  -5.558  1.00  1.00           C
ATOM    801  CB  THR E  15       0.489 -16.704  -4.577  1.00  1.00           C
ATOM    802  OG1 THR E  15       1.022 -15.721  -3.706  1.00  1.00           O
ATOM    803  CG2 THR E  15       0.025 -17.937  -3.776  1.00  1.00           C
ATOM    804  C   THR E  15       2.608 -17.771  -4.750  1.00  1.00           C
ATOM    805  O   THR E  15       2.753 -18.991  -4.700  1.00  1.00           O
ATOM    806  N   SER E  16       3.412 -16.892  -4.125  1.00  1.00           N
ATOM    807  CA  SER E  16       4.399 -17.263  -3.159  1.00  1.00           C
ATOM    808  CB  SER E  16       5.854 -17.088  -3.634  1.00  1.00           C
ATOM    809  OG  SER E  16       6.120 -17.960  -4.725  1.00  1.00           O
ATOM    810  C   SER E  16       4.161 -16.294  -2.052  1.00  1.00           C
ATOM    811  O   SER E  16       4.165 -15.086  -2.285  1.00  1.00           O
ATOM    812  N   LEU E  17       3.934 -16.801  -0.828  1.00  1.00           N
ATOM    813  CA  LEU E  17       3.582 -15.917   0.248  1.00  1.00           C
ATOM    814  CB  LEU E  17       2.271 -16.320   0.957  1.00  1.00           C
ATOM    815  CG  LEU E  17       1.009 -16.313   0.077  1.00  1.00           C
ATOM    816  CD1 LEU E  17      -0.235 -16.726   0.882  1.00  1.00           C
ATOM    817  CD2 LEU E  17       0.818 -14.963  -0.625  1.00  1.00           C
ATOM    818  C   LEU E  17       4.622 -15.981   1.312  1.00  1.00           C
ATOM    819  O   LEU E  17       5.140 -17.044   1.653  1.00  1.00           O
ATOM    820  N   PHE E  18       4.969 -14.793   1.837  1.00  1.00           N
ATOM    821  CA  PHE E  18       5.801 -14.661   2.993  1.00  1.00           C
ATOM    822  CB  PHE E  18       7.177 -14.059   2.656  1.00  1.00           C
ATOM    823  CG  PHE E  18       8.035 -14.028   3.875  1.00  1.00           C
ATOM    824  CD1 PHE E  18       8.616 -15.181   4.351  1.00  1.00           C
ATOM    825  CD2 PHE E  18       8.289 -12.845   4.529  1.00  1.00           C
ATOM    826  CE1 PHE E  18       9.421 -15.157   5.467  1.00  1.00           C
ATOM    827  CE2 PHE E  18       9.093 -12.817   5.646  1.00  1.00           C
ATOM    828  CZ  PHE E  18       9.660 -13.974   6.121  1.00  1.00           C
ATOM    829  C   PHE E  18       5.032 -13.687   3.819  1.00  1.00           C
ATOM    830  O   PHE E  18       4.835 -12.549   3.398  1.00  1.00           O
ATOM    831  N   SER E  19       4.557 -14.076   5.015  1.00  1.00           N
ATOM    832  CA  SER E  19       3.740 -13.064   5.606  1.00  1.00           C
ATOM    833  CB  SER E  19       2.257 -13.153   5.201  1.00  1.00           C
ATOM    834  OG  SER E  19       2.116 -12.973   3.799  1.00  1.00           O
ATOM    835  C   SER E  19       3.777 -13.077   7.097  1.00  1.00           C
ATOM    836  O   SER E  19       4.079 -14.083   7.737  1.00  1.00           O
ATOM    837  N   SER E  20       3.499 -11.886   7.670  1.00  1.00           N
ATOM    838  CA  SER E  20       3.329 -11.701   9.078  1.00  1.00           C
ATOM    839  CB  SER E  20       4.623 -11.269   9.784  1.00  1.00           C
ATOM    840  OG  SER E  20       5.626 -12.260   9.609  1.00  1.00           O
ATOM    841  C   SER E  20       2.361 -10.571   9.204  1.00  1.00           C
ATOM    842  O   SER E  20       2.722  -9.489   9.658  1.00  1.00           O
ATOM    843  N   GLN E  21       1.088 -10.802   8.826  1.00  1.00           N
ATOM    844  CA  GLN E  21       0.158  -9.719   8.900  1.00  1.00           C
ATOM    845  CB  GLN E  21      -0.860  -9.646   7.746  1.00  1.00           C
ATOM    846  CG  GLN E  21      -1.886 -10.785   7.708  1.00  1.00           C
ATOM    847  CD  GLN E  21      -2.942 -10.404   6.674  1.00  1.00           C
ATOM    848  OE1 GLN E  21      -3.275 -11.190   5.790  1.00  1.00           O
ATOM    849  NE2 GLN E  21      -3.478  -9.158   6.784  1.00  1.00           N
ATOM    850  C   GLN E  21      -0.638  -9.893  10.153  1.00  1.00           C
ATOM    851  O   GLN E  21      -1.117 -10.988  10.446  1.00  1.00           O
ATOM    852  N   ASN E  22      -0.775  -8.805  10.937  1.00  1.00           N
ATOM    853  CA  ASN E  22      -1.569  -8.809  12.133  1.00  1.00           C
ATOM    854  CB  ASN E  22      -0.796  -8.359  13.382  1.00  1.00           C
ATOM    855  CG  ASN E  22      -1.771  -8.393  14.546  1.00  1.00           C
ATOM    856  OD1 ASN E  22      -2.454  -9.389  14.772  1.00  1.00           O
ATOM    857  ND2 ASN E  22      -1.848  -7.262  15.299  1.00  1.00           N
ATOM    858  C   ASN E  22      -2.661  -7.825  11.916  1.00  1.00           C
ATOM    859  O   ASN E  22      -2.415  -6.716  11.448  1.00  1.00           O
ATOM    860  N   ASN E  23      -3.916  -8.196  12.209  1.00  1.00           N
ATOM    861  CA  ASN E  23      -4.868  -7.157  11.986  1.00  1.00           C
ATOM    862  CB  ASN E  23      -5.443  -7.098  10.550  1.00  1.00           C
ATOM    863  CG  ASN E  23      -6.151  -8.391  10.168  1.00  1.00           C
ATOM    864  OD1 ASN E  23      -6.766  -8.472   9.106  1.00  1.00           O
ATOM    865  ND2 ASN E  23      -6.065  -9.433  11.038  1.00  1.00           N
ATOM    866  C   ASN E  23      -5.978  -7.185  12.974  1.00  1.00           C
ATOM    867  O   ASN E  23      -6.483  -8.234  13.372  1.00  1.00           O
ATOM    868  N   ALA E  24      -6.324  -5.977  13.450  1.00  1.00           N
ATOM    869  CA  ALA E  24      -7.480  -5.745  14.253  1.00  1.00           C
ATOM    870  CB  ALA E  24      -7.208  -5.683  15.765  1.00  1.00           C
ATOM    871  C   ALA E  24      -7.886  -4.376  13.830  1.00  1.00           C
ATOM    872  O   ALA E  24      -7.098  -3.435  13.906  1.00  1.00           O
ATOM    873  N   PHE E  25      -9.134  -4.214  13.371  1.00  1.00           N
ATOM    874  CA  PHE E  25      -9.496  -2.917  12.898  1.00  1.00           C
ATOM    875  CB  PHE E  25     -10.652  -2.970  11.885  1.00  1.00           C
ATOM    876  CG  PHE E  25     -10.732  -1.671  11.164  1.00  1.00           C
ATOM    877  CD1 PHE E  25      -9.990  -1.472  10.022  1.00  1.00           C
ATOM    878  CD2 PHE E  25     -11.548  -0.656  11.612  1.00  1.00           C
ATOM    879  CE1 PHE E  25     -10.053  -0.282   9.337  1.00  1.00           C
ATOM    880  CE2 PHE E  25     -11.614   0.537  10.929  1.00  1.00           C
ATOM    881  CZ  PHE E  25     -10.864   0.727   9.794  1.00  1.00           C
ATOM    882  C   PHE E  25     -10.000  -2.208  14.143  1.00  1.00           C
ATOM    883  O   PHE E  25      -9.234  -2.143  15.136  1.00  1.00           O
ATOM    884  OXT PHE E  25     -11.172  -1.739  14.119  1.00  1.00           O
TER     885      PHE E  25 
END
