# Supplementary material for: Integrative modeling of diverse protein-peptide systems using CABS-dock
Source: PLoS Comput Biol. 2023 Jul 5;19(7):e1011275. doi: 10.1371/journal.pcbi.1011275 (PMC10351741; doi:10.1371/journal.pcbi.1011275)
Supplement: S1 File — Files in pdb format containing atomic coordinates of the structures obtained in this study: the highest-scored amyloid models and 10 examples of the docked peptide for each enzyme-substrate complex. (ZIP) [file pcbi.1011275.s006.zip › protofilament_7q66_models/7q66_best_epca.pdb]

EXPDTA    THEORETICAL MODEL, MODELLER 10.4 2023/04/05 17:20:22
ATOM      1  N   THR A   1     -11.651  -8.220   6.855  1.00  1.00           N
ATOM      2  CA  THR A   1     -10.506  -9.145   6.748  1.00  1.00           C
ATOM      3  CB  THR A   1     -10.804 -10.232   5.760  1.00  1.00           C
ATOM      4  OG1 THR A   1     -11.040  -9.670   4.475  1.00  1.00           O
ATOM      5  CG2 THR A   1     -12.038 -11.016   6.242  1.00  1.00           C
ATOM      6  C   THR A   1      -9.288  -8.415   6.300  1.00  1.00           C
ATOM      7  O   THR A   1      -9.194  -7.197   6.445  1.00  1.00           O
ATOM      8  N   GLY A   2      -8.307  -9.152   5.754  1.00  1.00           N
ATOM      9  CA  GLY A   2      -7.128  -8.484   5.309  1.00  1.00           C
ATOM     10  C   GLY A   2      -7.131  -8.535   3.831  1.00  1.00           C
ATOM     11  O   GLY A   2      -7.416  -9.572   3.233  1.00  1.00           O
ATOM     12  N   THR A   3      -6.801  -7.396   3.199  1.00  1.00           N
ATOM     13  CA  THR A   3      -6.824  -7.381   1.774  1.00  1.00           C
ATOM     14  CB  THR A   3      -8.022  -6.686   1.216  1.00  1.00           C
ATOM     15  OG1 THR A   3      -8.018  -5.324   1.617  1.00  1.00           O
ATOM     16  CG2 THR A   3      -9.287  -7.387   1.737  1.00  1.00           C
ATOM     17  C   THR A   3      -5.651  -6.628   1.264  1.00  1.00           C
ATOM     18  O   THR A   3      -5.064  -5.790   1.945  1.00  1.00           O
ATOM     19  N   ALA A   4      -5.270  -6.955   0.020  1.00  1.00           N
ATOM     20  CA  ALA A   4      -4.268  -6.204  -0.658  1.00  1.00           C
ATOM     21  CB  ALA A   4      -2.999  -7.009  -0.969  1.00  1.00           C
ATOM     22  C   ALA A   4      -4.909  -5.879  -1.964  1.00  1.00           C
ATOM     23  O   ALA A   4      -5.490  -6.750  -2.609  1.00  1.00           O
ATOM     24  N   ASN A   5      -4.856  -4.601  -2.373  1.00  1.00           N
ATOM     25  CA  ASN A   5      -5.418  -4.280  -3.641  1.00  1.00           C
ATOM     26  CB  ASN A   5      -6.706  -3.443  -3.547  1.00  1.00           C
ATOM     27  CG  ASN A   5      -7.452  -3.617  -4.860  1.00  1.00           C
ATOM     28  OD1 ASN A   5      -6.880  -3.480  -5.939  1.00  1.00           O
ATOM     29  ND2 ASN A   5      -8.766  -3.953  -4.761  1.00  1.00           N
ATOM     30  C   ASN A   5      -4.399  -3.450  -4.325  1.00  1.00           C
ATOM     31  O   ASN A   5      -3.984  -2.416  -3.805  1.00  1.00           O
ATOM     32  N   THR A   6      -3.954  -3.891  -5.512  1.00  1.00           N
ATOM     33  CA  THR A   6      -2.939  -3.132  -6.166  1.00  1.00           C
ATOM     34  CB  THR A   6      -1.701  -3.908  -6.501  1.00  1.00           C
ATOM     35  OG1 THR A   6      -2.014  -4.933  -7.431  1.00  1.00           O
ATOM     36  CG2 THR A   6      -1.109  -4.509  -5.217  1.00  1.00           C
ATOM     37  C   THR A   6      -3.464  -2.711  -7.485  1.00  1.00           C
ATOM     38  O   THR A   6      -4.135  -3.468  -8.185  1.00  1.00           O
ATOM     39  N   LEU A   7      -3.166  -1.457  -7.840  1.00  1.00           N
ATOM     40  CA  LEU A   7      -3.522  -0.944  -9.119  1.00  1.00           C
ATOM     41  CB  LEU A   7      -4.414   0.304  -9.018  1.00  1.00           C
ATOM     42  CG  LEU A   7      -4.601   1.051 -10.350  1.00  1.00           C
ATOM     43  CD1 LEU A   7      -5.373   0.207 -11.373  1.00  1.00           C
ATOM     44  CD2 LEU A   7      -5.201   2.449 -10.121  1.00  1.00           C
ATOM     45  C   LEU A   7      -2.237  -0.488  -9.735  1.00  1.00           C
ATOM     46  O   LEU A   7      -1.544   0.358  -9.172  1.00  1.00           O
ATOM     47  N   PHE A   8      -1.861  -1.063 -10.895  1.00  1.00           N
ATOM     48  CA  PHE A   8      -0.711  -0.547 -11.578  1.00  1.00           C
ATOM     49  CB  PHE A   8       0.355  -1.598 -11.974  1.00  1.00           C
ATOM     50  CG  PHE A   8      -0.206  -2.554 -12.969  1.00  1.00           C
ATOM     51  CD1 PHE A   8      -0.839  -3.695 -12.542  1.00  1.00           C
ATOM     52  CD2 PHE A   8      -0.093  -2.317 -14.322  1.00  1.00           C
ATOM     53  CE1 PHE A   8      -1.364  -4.586 -13.447  1.00  1.00           C
ATOM     54  CE2 PHE A   8      -0.615  -3.205 -15.232  1.00  1.00           C
ATOM     55  CZ  PHE A   8      -1.252  -4.341 -14.793  1.00  1.00           C
ATOM     56  C   PHE A   8      -1.268   0.063 -12.812  1.00  1.00           C
ATOM     57  O   PHE A   8      -2.039  -0.559 -13.539  1.00  1.00           O
ATOM     58  N   GLY A   9      -0.930   1.338 -13.057  1.00  1.00           N
ATOM     59  CA  GLY A   9      -1.442   1.942 -14.242  1.00  1.00           C
ATOM     60  C   GLY A   9      -0.314   2.677 -14.856  1.00  1.00           C
ATOM     61  O   GLY A   9       0.051   3.760 -14.408  1.00  1.00           O
ATOM     62  N   THR A  10       0.279   2.100 -15.913  1.00  1.00           N
ATOM     63  CA  THR A  10       1.361   2.819 -16.501  1.00  1.00           C
ATOM     64  CB  THR A  10       2.723   2.300 -16.128  1.00  1.00           C
ATOM     65  OG1 THR A  10       2.882   2.299 -14.717  1.00  1.00           O
ATOM     66  CG2 THR A  10       3.782   3.225 -16.754  1.00  1.00           C
ATOM     67  C   THR A  10       1.248   2.744 -17.982  1.00  1.00           C
ATOM     68  O   THR A  10       0.977   1.687 -18.548  1.00  1.00           O
ATOM     69  N   ALA A  11       1.445   3.894 -18.650  1.00  1.00           N
ATOM     70  CA  ALA A  11       1.412   3.895 -20.081  1.00  1.00           C
ATOM     71  CB  ALA A  11       1.531   5.311 -20.673  1.00  1.00           C
ATOM     72  C   ALA A  11       2.569   3.079 -20.564  1.00  1.00           C
ATOM     73  O   ALA A  11       2.428   2.243 -21.455  1.00  1.00           O
ATOM     74  N   SER A  12       3.748   3.306 -19.954  1.00  1.00           N
ATOM     75  CA  SER A  12       4.945   2.588 -20.274  1.00  1.00           C
ATOM     76  CB  SER A  12       6.238   3.397 -20.096  1.00  1.00           C
ATOM     77  OG  SER A  12       6.357   4.349 -21.142  1.00  1.00           O
ATOM     78  C   SER A  12       5.009   1.421 -19.358  1.00  1.00           C
ATOM     79  O   SER A  12       4.020   1.084 -18.711  1.00  1.00           O
ATOM     80  N   THR A  13       6.176   0.750 -19.289  1.00  1.00           N
ATOM     81  CA  THR A  13       6.171  -0.405 -18.452  1.00  1.00           C
ATOM     82  CB  THR A  13       5.772  -1.666 -19.173  1.00  1.00           C
ATOM     83  OG1 THR A  13       6.676  -1.959 -20.230  1.00  1.00           O
ATOM     84  CG2 THR A  13       4.348  -1.481 -19.726  1.00  1.00           C
ATOM     85  C   THR A  13       7.504  -0.677 -17.841  1.00  1.00           C
ATOM     86  O   THR A  13       8.186   0.216 -17.338  1.00  1.00           O
ATOM     87  N   GLY A  14       7.893  -1.968 -17.871  1.00  1.00           N
ATOM     88  CA  GLY A  14       9.083  -2.415 -17.227  1.00  1.00           C
ATOM     89  C   GLY A  14       8.666  -3.163 -16.002  1.00  1.00           C
ATOM     90  O   GLY A  14       9.498  -3.557 -15.184  1.00  1.00           O
ATOM     91  N   THR A  15       7.345  -3.387 -15.864  1.00  1.00           N
ATOM     92  CA  THR A  15       6.777  -4.052 -14.729  1.00  1.00           C
ATOM     93  CB  THR A  15       5.278  -4.082 -14.772  1.00  1.00           C
ATOM     94  OG1 THR A  15       4.740  -4.604 -13.564  1.00  1.00           O
ATOM     95  CG2 THR A  15       4.860  -4.957 -15.964  1.00  1.00           C
ATOM     96  C   THR A  15       7.247  -5.465 -14.669  1.00  1.00           C
ATOM     97  O   THR A  15       7.334  -6.166 -15.676  1.00  1.00           O
ATOM     98  N   SER A  16       7.586  -5.891 -13.441  1.00  1.00           N
ATOM     99  CA  SER A  16       7.965  -7.235 -13.133  1.00  1.00           C
ATOM    100  CB  SER A  16       9.383  -7.350 -12.550  1.00  1.00           C
ATOM    101  OG  SER A  16       9.435  -6.721 -11.277  1.00  1.00           O
ATOM    102  C   SER A  16       6.998  -7.597 -12.057  1.00  1.00           C
ATOM    103  O   SER A  16       6.446  -6.712 -11.407  1.00  1.00           O
ATOM    104  N   LEU A  17       6.720  -8.888 -11.843  1.00  1.00           N
ATOM    105  CA  LEU A  17       5.742  -9.134 -10.829  1.00  1.00           C
ATOM    106  CB  LEU A  17       4.407  -9.638 -11.392  1.00  1.00           C
ATOM    107  CG  LEU A  17       3.355  -9.904 -10.306  1.00  1.00           C
ATOM    108  CD1 LEU A  17       2.880  -8.603  -9.637  1.00  1.00           C
ATOM    109  CD2 LEU A  17       2.207 -10.769 -10.850  1.00  1.00           C
ATOM    110  C   LEU A  17       6.235 -10.185  -9.912  1.00  1.00           C
ATOM    111  O   LEU A  17       6.985 -11.076 -10.306  1.00  1.00           O
ATOM    112  N   PHE A  18       5.832 -10.071  -8.633  1.00  1.00           N
ATOM    113  CA  PHE A  18       6.159 -11.079  -7.676  1.00  1.00           C
ATOM    114  CB  PHE A  18       7.315 -10.692  -6.740  1.00  1.00           C
ATOM    115  CG  PHE A  18       8.561 -10.663  -7.556  1.00  1.00           C
ATOM    116  CD1 PHE A  18       8.926  -9.538  -8.263  1.00  1.00           C
ATOM    117  CD2 PHE A  18       9.369 -11.776  -7.612  1.00  1.00           C
ATOM    118  CE1 PHE A  18      10.080  -9.527  -9.011  1.00  1.00           C
ATOM    119  CE2 PHE A  18      10.523 -11.771  -8.357  1.00  1.00           C
ATOM    120  CZ  PHE A  18      10.879 -10.646  -9.059  1.00  1.00           C
ATOM    121  C   PHE A  18       4.948 -11.293  -6.844  1.00  1.00           C
ATOM    122  O   PHE A  18       4.247 -10.344  -6.500  1.00  1.00           O
ATOM    123  N   SER A  19       4.654 -12.561  -6.510  1.00  1.00           N
ATOM    124  CA  SER A  19       3.494 -12.784  -5.703  1.00  1.00           C
ATOM    125  CB  SER A  19       2.280 -13.250  -6.515  1.00  1.00           C
ATOM    126  OG  SER A  19       2.534 -14.531  -7.073  1.00  1.00           O
ATOM    127  C   SER A  19       3.808 -13.883  -4.766  1.00  1.00           C
ATOM    128  O   SER A  19       4.491 -14.845  -5.113  1.00  1.00           O
ATOM    129  N   SER A  20       3.314 -13.755  -3.530  1.00  1.00           N
ATOM    130  CA  SER A  20       3.538 -14.834  -2.636  1.00  1.00           C
ATOM    131  CB  SER A  20       4.588 -14.532  -1.554  1.00  1.00           C
ATOM    132  OG  SER A  20       5.871 -14.391  -2.152  1.00  1.00           O
ATOM    133  C   SER A  20       2.226 -15.110  -1.978  1.00  1.00           C
ATOM    134  O   SER A  20       1.556 -14.206  -1.485  1.00  1.00           O
ATOM    135  N   GLN A  21       1.798 -16.384  -2.003  1.00  1.00           N
ATOM    136  CA  GLN A  21       0.590 -16.714  -1.317  1.00  1.00           C
ATOM    137  CB  GLN A  21      -0.505 -17.352  -2.191  1.00  1.00           C
ATOM    138  CG  GLN A  21      -1.095 -16.400  -3.227  1.00  1.00           C
ATOM    139  CD  GLN A  21      -2.242 -17.122  -3.916  1.00  1.00           C
ATOM    140  OE1 GLN A  21      -3.325 -17.269  -3.349  1.00  1.00           O
ATOM    141  NE2 GLN A  21      -2.006 -17.587  -5.172  1.00  1.00           N
ATOM    142  C   GLN A  21       0.973 -17.752  -0.299  1.00  1.00           C
ATOM    143  O   GLN A  21       1.231 -18.902  -0.650  1.00  1.00           O
ATOM    144  N   ASN A  22       1.028 -17.371   0.997  1.00  1.00           N
ATOM    145  CA  ASN A  22       1.483 -18.269   2.027  1.00  1.00           C
ATOM    146  CB  ASN A  22       1.668 -17.598   3.398  1.00  1.00           C
ATOM    147  CG  ASN A  22       3.056 -16.990   3.438  1.00  1.00           C
ATOM    148  OD1 ASN A  22       4.014 -17.600   2.969  1.00  1.00           O
ATOM    149  ND2 ASN A  22       3.172 -15.769   4.025  1.00  1.00           N
ATOM    150  C   ASN A  22       0.572 -19.438   2.274  1.00  1.00           C
ATOM    151  O   ASN A  22       1.007 -20.588   2.199  1.00  1.00           O
ATOM    152  N   ASN A  23      -0.721 -19.188   2.554  1.00  1.00           N
ATOM    153  CA  ASN A  23      -1.639 -20.257   2.851  1.00  1.00           C
ATOM    154  CB  ASN A  23      -1.969 -21.129   1.629  1.00  1.00           C
ATOM    155  CG  ASN A  23      -2.746 -20.289   0.627  1.00  1.00           C
ATOM    156  OD1 ASN A  23      -3.692 -19.588   0.984  1.00  1.00           O
ATOM    157  ND2 ASN A  23      -2.339 -20.362  -0.668  1.00  1.00           N
ATOM    158  C   ASN A  23      -1.092 -21.180   3.925  1.00  1.00           C
ATOM    159  O   ASN A  23      -0.917 -22.370   3.677  1.00  1.00           O
ATOM    160  N   ALA A  24      -0.798 -20.668   5.145  1.00  1.00           N
ATOM    161  CA  ALA A  24      -0.267 -21.489   6.217  1.00  1.00           C
ATOM    162  CB  ALA A  24       0.126 -20.663   7.454  1.00  1.00           C
ATOM    163  C   ALA A  24      -1.240 -22.533   6.679  1.00  1.00           C
ATOM    164  O   ALA A  24      -0.870 -23.698   6.823  1.00  1.00           O
ATOM    165  N   PHE A  25      -2.514 -22.169   6.919  1.00  1.00           N
ATOM    166  CA  PHE A  25      -3.423 -23.174   7.399  1.00  1.00           C
ATOM    167  CB  PHE A  25      -4.794 -22.625   7.830  1.00  1.00           C
ATOM    168  CG  PHE A  25      -5.615 -23.780   8.298  1.00  1.00           C
ATOM    169  CD1 PHE A  25      -5.515 -24.208   9.603  1.00  1.00           C
ATOM    170  CD2 PHE A  25      -6.468 -24.448   7.447  1.00  1.00           C
ATOM    171  CE1 PHE A  25      -6.256 -25.271  10.058  1.00  1.00           C
ATOM    172  CE2 PHE A  25      -7.214 -25.514   7.898  1.00  1.00           C
ATOM    173  CZ  PHE A  25      -7.109 -25.928   9.205  1.00  1.00           C
ATOM    174  C   PHE A  25      -3.650 -24.108   6.220  1.00  1.00           C
ATOM    175  O   PHE A  25      -3.425 -23.658   5.066  1.00  1.00           O
ATOM    176  OXT PHE A  25      -4.046 -25.278   6.459  1.00  1.00           O
TER     177      PHE A  25 
ATOM    178  N   THR B   1     -12.368  -3.942   9.399  1.00  1.00           N
ATOM    179  CA  THR B   1     -11.503  -4.613   8.403  1.00  1.00           C
ATOM    180  CB  THR B   1     -12.152  -4.569   7.052  1.00  1.00           C
ATOM    181  OG1 THR B   1     -12.288  -3.219   6.631  1.00  1.00           O
ATOM    182  CG2 THR B   1     -13.533  -5.241   7.130  1.00  1.00           C
ATOM    183  C   THR B   1     -10.182  -3.907   8.279  1.00  1.00           C
ATOM    184  O   THR B   1      -9.870  -3.011   9.062  1.00  1.00           O
ATOM    185  N   GLY B   2      -9.359  -4.311   7.285  1.00  1.00           N
ATOM    186  CA  GLY B   2      -8.091  -3.673   7.056  1.00  1.00           C
ATOM    187  C   GLY B   2      -7.879  -3.669   5.589  1.00  1.00           C
ATOM    188  O   GLY B   2      -8.022  -4.696   4.928  1.00  1.00           O
ATOM    189  N   THR B   3      -7.525  -2.497   5.036  1.00  1.00           N
ATOM    190  CA  THR B   3      -7.341  -2.497   3.625  1.00  1.00           C
ATOM    191  CB  THR B   3      -8.400  -1.746   2.880  1.00  1.00           C
ATOM    192  OG1 THR B   3      -9.678  -2.286   3.180  1.00  1.00           O
ATOM    193  CG2 THR B   3      -8.114  -1.882   1.375  1.00  1.00           C
ATOM    194  C   THR B   3      -6.045  -1.852   3.290  1.00  1.00           C
ATOM    195  O   THR B   3      -5.713  -0.775   3.783  1.00  1.00           O
ATOM    196  N   ALA B   4      -5.265  -2.535   2.438  1.00  1.00           N
ATOM    197  CA  ALA B   4      -4.093  -1.918   1.919  1.00  1.00           C
ATOM    198  CB  ALA B   4      -2.875  -2.856   1.845  1.00  1.00           C
ATOM    199  C   ALA B   4      -4.479  -1.610   0.524  1.00  1.00           C
ATOM    200  O   ALA B   4      -4.781  -2.509  -0.257  1.00  1.00           O
ATOM    201  N   ASN B   5      -4.503  -0.323   0.158  1.00  1.00           N
ATOM    202  CA  ASN B   5      -4.946  -0.090  -1.175  1.00  1.00           C
ATOM    203  CB  ASN B   5      -6.251   0.726  -1.243  1.00  1.00           C
ATOM    204  CG  ASN B   5      -6.965   0.400  -2.549  1.00  1.00           C
ATOM    205  OD1 ASN B   5      -7.676  -0.600  -2.646  1.00  1.00           O
ATOM    206  ND2 ASN B   5      -6.785   1.267  -3.579  1.00  1.00           N
ATOM    207  C   ASN B   5      -3.874   0.671  -1.834  1.00  1.00           C
ATOM    208  O   ASN B   5      -3.184   1.468  -1.201  1.00  1.00           O
ATOM    209  N   THR B   6      -3.662   0.403  -3.127  1.00  1.00           N
ATOM    210  CA  THR B   6      -2.635   1.164  -3.740  1.00  1.00           C
ATOM    211  CB  THR B   6      -1.373   0.402  -4.026  1.00  1.00           C
ATOM    212  OG1 THR B   6      -1.620  -0.592  -5.010  1.00  1.00           O
ATOM    213  CG2 THR B   6      -0.881  -0.267  -2.738  1.00  1.00           C
ATOM    214  C   THR B   6      -3.104   1.577  -5.081  1.00  1.00           C
ATOM    215  O   THR B   6      -3.847   0.854  -5.741  1.00  1.00           O
ATOM    216  N   LEU B   7      -2.675   2.777  -5.510  1.00  1.00           N
ATOM    217  CA  LEU B   7      -3.001   3.192  -6.831  1.00  1.00           C
ATOM    218  CB  LEU B   7      -4.130   4.236  -6.890  1.00  1.00           C
ATOM    219  CG  LEU B   7      -5.438   3.737  -6.246  1.00  1.00           C
ATOM    220  CD1 LEU B   7      -5.938   2.443  -6.912  1.00  1.00           C
ATOM    221  CD2 LEU B   7      -5.303   3.610  -4.721  1.00  1.00           C
ATOM    222  C   LEU B   7      -1.766   3.812  -7.415  1.00  1.00           C
ATOM    223  O   LEU B   7      -1.270   4.824  -6.920  1.00  1.00           O
ATOM    224  N   PHE B   8      -1.239   3.209  -8.501  1.00  1.00           N
ATOM    225  CA  PHE B   8      -0.035   3.675  -9.129  1.00  1.00           C
ATOM    226  CB  PHE B   8       1.049   2.577  -9.162  1.00  1.00           C
ATOM    227  CG  PHE B   8       2.242   3.039  -9.928  1.00  1.00           C
ATOM    228  CD1 PHE B   8       3.062   4.027  -9.433  1.00  1.00           C
ATOM    229  CD2 PHE B   8       2.558   2.451 -11.132  1.00  1.00           C
ATOM    230  CE1 PHE B   8       4.165   4.442 -10.140  1.00  1.00           C
ATOM    231  CE2 PHE B   8       3.660   2.862 -11.844  1.00  1.00           C
ATOM    232  CZ  PHE B   8       4.464   3.860 -11.349  1.00  1.00           C
ATOM    233  C   PHE B   8      -0.394   4.048 -10.526  1.00  1.00           C
ATOM    234  O   PHE B   8      -1.182   3.366 -11.179  1.00  1.00           O
ATOM    235  N   GLY B   9       0.162   5.172 -11.015  1.00  1.00           N
ATOM    236  CA  GLY B   9      -0.143   5.563 -12.355  1.00  1.00           C
ATOM    237  C   GLY B   9       0.983   6.383 -12.871  1.00  1.00           C
ATOM    238  O   GLY B   9       1.440   7.308 -12.202  1.00  1.00           O
ATOM    239  N   THR B  10       1.472   6.078 -14.093  1.00  1.00           N
ATOM    240  CA  THR B  10       2.556   6.906 -14.514  1.00  1.00           C
ATOM    241  CB  THR B  10       3.883   6.414 -14.047  1.00  1.00           C
ATOM    242  OG1 THR B  10       3.882   6.291 -12.632  1.00  1.00           O
ATOM    243  CG2 THR B  10       4.924   7.453 -14.470  1.00  1.00           C
ATOM    244  C   THR B  10       2.639   7.023 -15.996  1.00  1.00           C
ATOM    245  O   THR B  10       2.314   6.090 -16.731  1.00  1.00           O
ATOM    246  N   ALA B  11       3.080   8.208 -16.466  1.00  1.00           N
ATOM    247  CA  ALA B  11       3.304   8.421 -17.860  1.00  1.00           C
ATOM    248  CB  ALA B  11       3.712   9.869 -18.189  1.00  1.00           C
ATOM    249  C   ALA B  11       4.437   7.521 -18.279  1.00  1.00           C
ATOM    250  O   ALA B  11       4.351   6.837 -19.298  1.00  1.00           O
ATOM    251  N   SER B  12       5.528   7.476 -17.474  1.00  1.00           N
ATOM    252  CA  SER B  12       6.679   6.677 -17.816  1.00  1.00           C
ATOM    253  CB  SER B  12       7.868   7.528 -18.298  1.00  1.00           C
ATOM    254  OG  SER B  12       8.967   6.690 -18.616  1.00  1.00           O
ATOM    255  C   SER B  12       7.124   5.949 -16.583  1.00  1.00           C
ATOM    256  O   SER B  12       7.267   6.552 -15.523  1.00  1.00           O
ATOM    257  N   THR B  13       7.408   4.630 -16.672  1.00  1.00           N
ATOM    258  CA  THR B  13       7.697   3.991 -15.420  1.00  1.00           C
ATOM    259  CB  THR B  13       6.472   3.362 -14.814  1.00  1.00           C
ATOM    260  OG1 THR B  13       6.651   3.126 -13.425  1.00  1.00           O
ATOM    261  CG2 THR B  13       6.211   2.036 -15.547  1.00  1.00           C
ATOM    262  C   THR B  13       8.712   2.919 -15.561  1.00  1.00           C
ATOM    263  O   THR B  13       9.264   2.642 -16.624  1.00  1.00           O
ATOM    264  N   GLY B  14       8.998   2.339 -14.393  1.00  1.00           N
ATOM    265  CA  GLY B  14       9.811   1.200 -14.168  1.00  1.00           C
ATOM    266  C   GLY B  14       9.228   0.744 -12.887  1.00  1.00           C
ATOM    267  O   GLY B  14       9.317   1.448 -11.883  1.00  1.00           O
ATOM    268  N   THR B  15       8.584  -0.434 -12.876  1.00  1.00           N
ATOM    269  CA  THR B  15       7.916  -0.753 -11.656  1.00  1.00           C
ATOM    270  CB  THR B  15       6.421  -0.654 -11.774  1.00  1.00           C
ATOM    271  OG1 THR B  15       5.808  -0.891 -10.517  1.00  1.00           O
ATOM    272  CG2 THR B  15       5.931  -1.681 -12.815  1.00  1.00           C
ATOM    273  C   THR B  15       8.216  -2.162 -11.243  1.00  1.00           C
ATOM    274  O   THR B  15       8.179  -3.086 -12.054  1.00  1.00           O
ATOM    275  N   SER B  16       8.546  -2.348  -9.945  1.00  1.00           N
ATOM    276  CA  SER B  16       8.694  -3.659  -9.376  1.00  1.00           C
ATOM    277  CB  SER B  16       9.741  -3.747  -8.255  1.00  1.00           C
ATOM    278  OG  SER B  16      11.039  -3.518  -8.783  1.00  1.00           O
ATOM    279  C   SER B  16       7.362  -3.936  -8.746  1.00  1.00           C
ATOM    280  O   SER B  16       6.553  -3.021  -8.595  1.00  1.00           O
ATOM    281  N   LEU B  17       7.069  -5.204  -8.385  1.00  1.00           N
ATOM    282  CA  LEU B  17       5.796  -5.450  -7.755  1.00  1.00           C
ATOM    283  CB  LEU B  17       4.682  -5.834  -8.744  1.00  1.00           C
ATOM    284  CG  LEU B  17       4.223  -4.669  -9.637  1.00  1.00           C
ATOM    285  CD1 LEU B  17       3.106  -5.106 -10.600  1.00  1.00           C
ATOM    286  CD2 LEU B  17       3.809  -3.460  -8.783  1.00  1.00           C
ATOM    287  C   LEU B  17       5.907  -6.561  -6.796  1.00  1.00           C
ATOM    288  O   LEU B  17       6.535  -7.584  -7.070  1.00  1.00           O
ATOM    289  N   PHE B  18       5.292  -6.369  -5.618  1.00  1.00           N
ATOM    290  CA  PHE B  18       5.318  -7.437  -4.684  1.00  1.00           C
ATOM    291  CB  PHE B  18       6.510  -7.375  -3.707  1.00  1.00           C
ATOM    292  CG  PHE B  18       7.765  -7.554  -4.500  1.00  1.00           C
ATOM    293  CD1 PHE B  18       8.343  -6.481  -5.139  1.00  1.00           C
ATOM    294  CD2 PHE B  18       8.371  -8.785  -4.602  1.00  1.00           C
ATOM    295  CE1 PHE B  18       9.495  -6.626  -5.876  1.00  1.00           C
ATOM    296  CE2 PHE B  18       9.525  -8.938  -5.336  1.00  1.00           C
ATOM    297  CZ  PHE B  18      10.089  -7.860  -5.975  1.00  1.00           C
ATOM    298  C   PHE B  18       4.076  -7.407  -3.881  1.00  1.00           C
ATOM    299  O   PHE B  18       3.624  -6.360  -3.419  1.00  1.00           O
ATOM    300  N   SER B  19       3.479  -8.594  -3.718  1.00  1.00           N
ATOM    301  CA  SER B  19       2.357  -8.665  -2.855  1.00  1.00           C
ATOM    302  CB  SER B  19       1.018  -8.853  -3.578  1.00  1.00           C
ATOM    303  OG  SER B  19       0.735  -7.680  -4.329  1.00  1.00           O
ATOM    304  C   SER B  19       2.617  -9.821  -1.943  1.00  1.00           C
ATOM    305  O   SER B  19       2.795 -10.958  -2.379  1.00  1.00           O
ATOM    306  N   SER B  20       2.672  -9.526  -0.632  1.00  1.00           N
ATOM    307  CA  SER B  20       3.024 -10.472   0.385  1.00  1.00           C
ATOM    308  CB  SER B  20       3.165  -9.801   1.761  1.00  1.00           C
ATOM    309  OG  SER B  20       3.493 -10.764   2.751  1.00  1.00           O
ATOM    310  C   SER B  20       2.006 -11.569   0.558  1.00  1.00           C
ATOM    311  O   SER B  20       2.338 -12.747   0.433  1.00  1.00           O
ATOM    312  N   GLN B  21       0.731 -11.211   0.829  1.00  1.00           N
ATOM    313  CA  GLN B  21      -0.342 -12.153   1.044  1.00  1.00           C
ATOM    314  CB  GLN B  21      -0.802 -12.841  -0.258  1.00  1.00           C
ATOM    315  CG  GLN B  21      -1.455 -11.895  -1.274  1.00  1.00           C
ATOM    316  CD  GLN B  21      -2.928 -11.728  -0.913  1.00  1.00           C
ATOM    317  OE1 GLN B  21      -3.670 -11.004  -1.575  1.00  1.00           O
ATOM    318  NE2 GLN B  21      -3.374 -12.432   0.161  1.00  1.00           N
ATOM    319  C   GLN B  21      -0.027 -13.216   2.058  1.00  1.00           C
ATOM    320  O   GLN B  21       0.143 -14.383   1.705  1.00  1.00           O
ATOM    321  N   ASN B  22       0.066 -12.831   3.351  1.00  1.00           N
ATOM    322  CA  ASN B  22       0.274 -13.785   4.412  1.00  1.00           C
ATOM    323  CB  ASN B  22       0.942 -13.200   5.676  1.00  1.00           C
ATOM    324  CG  ASN B  22       2.385 -12.808   5.390  1.00  1.00           C
ATOM    325  OD1 ASN B  22       2.877 -12.961   4.273  1.00  1.00           O
ATOM    326  ND2 ASN B  22       3.087 -12.296   6.436  1.00  1.00           N
ATOM    327  C   ASN B  22      -1.064 -14.240   4.877  1.00  1.00           C
ATOM    328  O   ASN B  22      -2.010 -13.460   4.978  1.00  1.00           O
ATOM    329  N   ASN B  23      -1.177 -15.552   5.127  1.00  1.00           N
ATOM    330  CA  ASN B  23      -2.350 -16.084   5.741  1.00  1.00           C
ATOM    331  CB  ASN B  23      -3.159 -17.042   4.846  1.00  1.00           C
ATOM    332  CG  ASN B  23      -3.775 -16.277   3.684  1.00  1.00           C
ATOM    333  OD1 ASN B  23      -4.054 -15.083   3.780  1.00  1.00           O
ATOM    334  ND2 ASN B  23      -4.013 -16.993   2.551  1.00  1.00           N
ATOM    335  C   ASN B  23      -1.786 -16.942   6.825  1.00  1.00           C
ATOM    336  O   ASN B  23      -0.943 -17.797   6.558  1.00  1.00           O
ATOM    337  N   ALA B  24      -2.206 -16.732   8.085  1.00  1.00           N
ATOM    338  CA  ALA B  24      -1.669 -17.545   9.133  1.00  1.00           C
ATOM    339  CB  ALA B  24      -0.768 -16.771  10.112  1.00  1.00           C
ATOM    340  C   ALA B  24      -2.828 -18.038   9.910  1.00  1.00           C
ATOM    341  O   ALA B  24      -3.821 -17.334  10.089  1.00  1.00           O
ATOM    342  N   PHE B  25      -2.734 -19.290  10.379  1.00  1.00           N
ATOM    343  CA  PHE B  25      -3.815 -19.795  11.152  1.00  1.00           C
ATOM    344  CB  PHE B  25      -4.871 -20.514  10.299  1.00  1.00           C
ATOM    345  CG  PHE B  25      -6.032 -20.818  11.183  1.00  1.00           C
ATOM    346  CD1 PHE B  25      -6.881 -19.805  11.565  1.00  1.00           C
ATOM    347  CD2 PHE B  25      -6.289 -22.098  11.616  1.00  1.00           C
ATOM    348  CE1 PHE B  25      -7.961 -20.060  12.375  1.00  1.00           C
ATOM    349  CE2 PHE B  25      -7.370 -22.358  12.429  1.00  1.00           C
ATOM    350  CZ  PHE B  25      -8.210 -21.340  12.810  1.00  1.00           C
ATOM    351  C   PHE B  25      -3.194 -20.827  12.086  1.00  1.00           C
ATOM    352  O   PHE B  25      -3.355 -20.681  13.331  1.00  1.00           O
ATOM    353  OXT PHE B  25      -2.547 -21.772  11.569  1.00  1.00           O
TER     354      PHE B  25 
ATOM    355  N   THR C   1     -11.804  -0.270  12.332  1.00  1.00           N
ATOM    356  CA  THR C   1     -11.381  -0.576  10.950  1.00  1.00           C
ATOM    357  CB  THR C   1     -12.519  -0.330  10.011  1.00  1.00           C
ATOM    358  OG1 THR C   1     -12.884   1.044  10.041  1.00  1.00           O
ATOM    359  CG2 THR C   1     -13.710  -1.187  10.472  1.00  1.00           C
ATOM    360  C   THR C   1     -10.237   0.309  10.619  1.00  1.00           C
ATOM    361  O   THR C   1     -10.108   1.410  11.155  1.00  1.00           O
ATOM    362  N   GLY C   2      -9.342  -0.168   9.747  1.00  1.00           N
ATOM    363  CA  GLY C   2      -8.241   0.665   9.415  1.00  1.00           C
ATOM    364  C   GLY C   2      -8.125   0.623   7.939  1.00  1.00           C
ATOM    365  O   GLY C   2      -8.233  -0.437   7.326  1.00  1.00           O
ATOM    366  N   THR C   3      -7.907   1.790   7.327  1.00  1.00           N
ATOM    367  CA  THR C   3      -7.790   1.756   5.911  1.00  1.00           C
ATOM    368  CB  THR C   3      -8.926   2.459   5.217  1.00  1.00           C
ATOM    369  OG1 THR C   3      -8.868   2.264   3.812  1.00  1.00           O
ATOM    370  CG2 THR C   3      -8.874   3.956   5.563  1.00  1.00           C
ATOM    371  C   THR C   3      -6.488   2.408   5.548  1.00  1.00           C
ATOM    372  O   THR C   3      -6.196   3.519   5.988  1.00  1.00           O
ATOM    373  N   ALA C   4      -5.649   1.715   4.749  1.00  1.00           N
ATOM    374  CA  ALA C   4      -4.409   2.296   4.308  1.00  1.00           C
ATOM    375  CB  ALA C   4      -3.216   1.328   4.317  1.00  1.00           C
ATOM    376  C   ALA C   4      -4.661   2.654   2.899  1.00  1.00           C
ATOM    377  O   ALA C   4      -5.266   1.882   2.156  1.00  1.00           O
ATOM    378  N   ASN C   5      -4.229   3.852   2.487  1.00  1.00           N
ATOM    379  CA  ASN C   5      -4.558   4.176   1.144  1.00  1.00           C
ATOM    380  CB  ASN C   5      -5.819   5.049   1.065  1.00  1.00           C
ATOM    381  CG  ASN C   5      -6.388   4.970  -0.339  1.00  1.00           C
ATOM    382  OD1 ASN C   5      -5.739   5.351  -1.312  1.00  1.00           O
ATOM    383  ND2 ASN C   5      -7.641   4.454  -0.446  1.00  1.00           N
ATOM    384  C   ASN C   5      -3.437   4.928   0.565  1.00  1.00           C
ATOM    385  O   ASN C   5      -2.791   5.728   1.239  1.00  1.00           O
ATOM    386  N   THR C   6      -3.160   4.663  -0.714  1.00  1.00           N
ATOM    387  CA  THR C   6      -2.088   5.404  -1.268  1.00  1.00           C
ATOM    388  CB  THR C   6      -0.799   4.636  -1.344  1.00  1.00           C
ATOM    389  OG1 THR C   6       0.258   5.501  -1.725  1.00  1.00           O
ATOM    390  CG2 THR C   6      -0.949   3.497  -2.370  1.00  1.00           C
ATOM    391  C   THR C   6      -2.438   5.782  -2.653  1.00  1.00           C
ATOM    392  O   THR C   6      -3.061   5.019  -3.389  1.00  1.00           O
ATOM    393  N   LEU C   7      -2.047   7.007  -3.035  1.00  1.00           N
ATOM    394  CA  LEU C   7      -2.302   7.426  -4.371  1.00  1.00           C
ATOM    395  CB  LEU C   7      -3.362   8.534  -4.484  1.00  1.00           C
ATOM    396  CG  LEU C   7      -4.770   8.092  -4.050  1.00  1.00           C
ATOM    397  CD1 LEU C   7      -4.801   7.695  -2.567  1.00  1.00           C
ATOM    398  CD2 LEU C   7      -5.821   9.157  -4.401  1.00  1.00           C
ATOM    399  C   LEU C   7      -1.036   8.021  -4.899  1.00  1.00           C
ATOM    400  O   LEU C   7      -0.510   8.976  -4.331  1.00  1.00           O
ATOM    401  N   PHE C   8      -0.508   7.454  -6.001  1.00  1.00           N
ATOM    402  CA  PHE C   8       0.656   8.017  -6.617  1.00  1.00           C
ATOM    403  CB  PHE C   8       1.932   7.175  -6.443  1.00  1.00           C
ATOM    404  CG  PHE C   8       2.406   7.471  -5.063  1.00  1.00           C
ATOM    405  CD1 PHE C   8       1.789   6.918  -3.964  1.00  1.00           C
ATOM    406  CD2 PHE C   8       3.475   8.318  -4.873  1.00  1.00           C
ATOM    407  CE1 PHE C   8       2.232   7.207  -2.696  1.00  1.00           C
ATOM    408  CE2 PHE C   8       3.923   8.606  -3.606  1.00  1.00           C
ATOM    409  CZ  PHE C   8       3.301   8.051  -2.514  1.00  1.00           C
ATOM    410  C   PHE C   8       0.384   8.204  -8.065  1.00  1.00           C
ATOM    411  O   PHE C   8      -0.017   7.282  -8.775  1.00  1.00           O
ATOM    412  N   GLY C   9       0.590   9.450  -8.525  1.00  1.00           N
ATOM    413  CA  GLY C   9       0.464   9.772  -9.909  1.00  1.00           C
ATOM    414  C   GLY C   9       1.794  10.378 -10.246  1.00  1.00           C
ATOM    415  O   GLY C   9       2.236  11.278  -9.544  1.00  1.00           O
ATOM    416  N   THR C  10       2.505   9.911 -11.298  1.00  1.00           N
ATOM    417  CA  THR C  10       3.776  10.549 -11.514  1.00  1.00           C
ATOM    418  CB  THR C  10       4.948   9.827 -10.932  1.00  1.00           C
ATOM    419  OG1 THR C  10       6.085  10.676 -10.952  1.00  1.00           O
ATOM    420  CG2 THR C  10       5.221   8.565 -11.759  1.00  1.00           C
ATOM    421  C   THR C  10       4.054  10.752 -12.968  1.00  1.00           C
ATOM    422  O   THR C  10       3.764   9.898 -13.805  1.00  1.00           O
ATOM    423  N   ALA C  11       4.625  11.931 -13.295  1.00  1.00           N
ATOM    424  CA  ALA C  11       4.976  12.278 -14.642  1.00  1.00           C
ATOM    425  CB  ALA C  11       5.457  13.734 -14.752  1.00  1.00           C
ATOM    426  C   ALA C  11       6.081  11.383 -15.117  1.00  1.00           C
ATOM    427  O   ALA C  11       6.002  10.810 -16.202  1.00  1.00           O
ATOM    428  N   SER C  12       7.135  11.220 -14.292  1.00  1.00           N
ATOM    429  CA  SER C  12       8.249  10.382 -14.632  1.00  1.00           C
ATOM    430  CB  SER C  12       9.558  11.156 -14.860  1.00  1.00           C
ATOM    431  OG  SER C  12       9.423  12.002 -15.992  1.00  1.00           O
ATOM    432  C   SER C  12       8.439   9.521 -13.435  1.00  1.00           C
ATOM    433  O   SER C  12       8.143   9.952 -12.325  1.00  1.00           O
ATOM    434  N   THR C  13       8.888   8.261 -13.594  1.00  1.00           N
ATOM    435  CA  THR C  13       9.065   7.575 -12.351  1.00  1.00           C
ATOM    436  CB  THR C  13       7.783   7.100 -11.733  1.00  1.00           C
ATOM    437  OG1 THR C  13       8.018   6.666 -10.403  1.00  1.00           O
ATOM    438  CG2 THR C  13       7.222   5.943 -12.574  1.00  1.00           C
ATOM    439  C   THR C  13       9.953   6.402 -12.499  1.00  1.00           C
ATOM    440  O   THR C  13      10.224   5.910 -13.592  1.00  1.00           O
ATOM    441  N   GLY C  14      10.443   5.972 -11.328  1.00  1.00           N
ATOM    442  CA  GLY C  14      11.185   4.781 -11.111  1.00  1.00           C
ATOM    443  C   GLY C  14      10.604   4.347  -9.821  1.00  1.00           C
ATOM    444  O   GLY C  14      10.879   4.931  -8.775  1.00  1.00           O
ATOM    445  N   THR C  15       9.774   3.298  -9.842  1.00  1.00           N
ATOM    446  CA  THR C  15       9.110   3.109  -8.601  1.00  1.00           C
ATOM    447  CB  THR C  15       7.629   3.341  -8.681  1.00  1.00           C
ATOM    448  OG1 THR C  15       7.067   3.358  -7.378  1.00  1.00           O
ATOM    449  CG2 THR C  15       6.990   2.222  -9.523  1.00  1.00           C
ATOM    450  C   THR C  15       9.315   1.739  -8.096  1.00  1.00           C
ATOM    451  O   THR C  15       9.627   0.810  -8.838  1.00  1.00           O
ATOM    452  N   SER C  16       9.164   1.608  -6.768  1.00  1.00           N
ATOM    453  CA  SER C  16       9.251   0.328  -6.159  1.00  1.00           C
ATOM    454  CB  SER C  16      10.493   0.149  -5.266  1.00  1.00           C
ATOM    455  OG  SER C  16      10.519   1.144  -4.254  1.00  1.00           O
ATOM    456  C   SER C  16       8.033   0.158  -5.317  1.00  1.00           C
ATOM    457  O   SER C  16       7.663   1.050  -4.555  1.00  1.00           O
ATOM    458  N   LEU C  17       7.366  -1.006  -5.425  1.00  1.00           N
ATOM    459  CA  LEU C  17       6.157  -1.171  -4.680  1.00  1.00           C
ATOM    460  CB  LEU C  17       4.936  -1.580  -5.523  1.00  1.00           C
ATOM    461  CG  LEU C  17       4.397  -0.431  -6.402  1.00  1.00           C
ATOM    462  CD1 LEU C  17       3.180  -0.890  -7.222  1.00  1.00           C
ATOM    463  CD2 LEU C  17       4.099   0.830  -5.570  1.00  1.00           C
ATOM    464  C   LEU C  17       6.352  -2.138  -3.608  1.00  1.00           C
ATOM    465  O   LEU C  17       7.419  -2.708  -3.387  1.00  1.00           O
ATOM    466  N   PHE C  18       5.242  -2.290  -2.898  1.00  1.00           N
ATOM    467  CA  PHE C  18       5.154  -3.015  -1.702  1.00  1.00           C
ATOM    468  CB  PHE C  18       5.095  -2.053  -0.500  1.00  1.00           C
ATOM    469  CG  PHE C  18       3.846  -1.233  -0.719  1.00  1.00           C
ATOM    470  CD1 PHE C  18       3.837  -0.209  -1.640  1.00  1.00           C
ATOM    471  CD2 PHE C  18       2.661  -1.488  -0.061  1.00  1.00           C
ATOM    472  CE1 PHE C  18       2.717   0.548  -1.875  1.00  1.00           C
ATOM    473  CE2 PHE C  18       1.538  -0.735  -0.289  1.00  1.00           C
ATOM    474  CZ  PHE C  18       1.560   0.288  -1.197  1.00  1.00           C
ATOM    475  C   PHE C  18       3.823  -3.587  -1.703  1.00  1.00           C
ATOM    476  O   PHE C  18       3.074  -3.559  -2.678  1.00  1.00           O
ATOM    477  N   SER C  19       3.538  -4.125  -0.524  1.00  1.00           N
ATOM    478  CA  SER C  19       2.259  -4.567  -0.161  1.00  1.00           C
ATOM    479  CB  SER C  19       1.556  -5.360  -1.273  1.00  1.00           C
ATOM    480  OG  SER C  19       0.310  -5.857  -0.813  1.00  1.00           O
ATOM    481  C   SER C  19       2.553  -5.520   0.920  1.00  1.00           C
ATOM    482  O   SER C  19       3.229  -6.524   0.704  1.00  1.00           O
ATOM    483  N   SER C  20       2.072  -5.221   2.129  1.00  1.00           N
ATOM    484  CA  SER C  20       2.308  -6.163   3.163  1.00  1.00           C
ATOM    485  CB  SER C  20       3.180  -5.625   4.311  1.00  1.00           C
ATOM    486  OG  SER C  20       2.538  -4.532   4.952  1.00  1.00           O
ATOM    487  C   SER C  20       0.954  -6.463   3.687  1.00  1.00           C
ATOM    488  O   SER C  20       0.160  -5.562   3.947  1.00  1.00           O
ATOM    489  N   GLN C  21       0.627  -7.755   3.813  1.00  1.00           N
ATOM    490  CA  GLN C  21      -0.691  -8.020   4.274  1.00  1.00           C
ATOM    491  CB  GLN C  21      -1.588  -8.609   3.166  1.00  1.00           C
ATOM    492  CG  GLN C  21      -3.080  -8.630   3.501  1.00  1.00           C
ATOM    493  CD  GLN C  21      -3.428  -9.986   4.096  1.00  1.00           C
ATOM    494  OE1 GLN C  21      -4.540 -10.200   4.578  1.00  1.00           O
ATOM    495  NE2 GLN C  21      -2.456 -10.933   4.054  1.00  1.00           N
ATOM    496  C   GLN C  21      -0.558  -9.006   5.374  1.00  1.00           C
ATOM    497  O   GLN C  21       0.248  -9.932   5.300  1.00  1.00           O
ATOM    498  N   ASN C  22      -1.318  -8.804   6.461  1.00  1.00           N
ATOM    499  CA  ASN C  22      -1.241  -9.766   7.510  1.00  1.00           C
ATOM    500  CB  ASN C  22      -0.614  -9.254   8.817  1.00  1.00           C
ATOM    501  CG  ASN C  22      -0.204 -10.449   9.672  1.00  1.00           C
ATOM    502  OD1 ASN C  22      -0.958 -11.404   9.852  1.00  1.00           O
ATOM    503  ND2 ASN C  22       1.043 -10.401  10.213  1.00  1.00           N
ATOM    504  C   ASN C  22      -2.638 -10.123   7.835  1.00  1.00           C
ATOM    505  O   ASN C  22      -3.522  -9.268   7.853  1.00  1.00           O
ATOM    506  N   ASN C  23      -2.885 -11.414   8.090  1.00  1.00           N
ATOM    507  CA  ASN C  23      -4.206 -11.773   8.471  1.00  1.00           C
ATOM    508  CB  ASN C  23      -4.873 -12.871   7.621  1.00  1.00           C
ATOM    509  CG  ASN C  23      -5.481 -12.218   6.387  1.00  1.00           C
ATOM    510  OD1 ASN C  23      -6.001 -11.105   6.453  1.00  1.00           O
ATOM    511  ND2 ASN C  23      -5.428 -12.930   5.232  1.00  1.00           N
ATOM    512  C   ASN C  23      -4.160 -12.272   9.869  1.00  1.00           C
ATOM    513  O   ASN C  23      -3.331 -11.850  10.673  1.00  1.00           O
ATOM    514  N   ALA C  24      -5.078 -13.199  10.174  1.00  1.00           N
ATOM    515  CA  ALA C  24      -5.293 -13.688  11.498  1.00  1.00           C
ATOM    516  CB  ALA C  24      -6.489 -14.650  11.610  1.00  1.00           C
ATOM    517  C   ALA C  24      -4.120 -14.376  12.071  1.00  1.00           C
ATOM    518  O   ALA C  24      -3.242 -14.880  11.375  1.00  1.00           O
ATOM    519  N   PHE C  25      -4.127 -14.370  13.420  1.00  1.00           N
ATOM    520  CA  PHE C  25      -3.128 -14.955  14.247  1.00  1.00           C
ATOM    521  CB  PHE C  25      -3.581 -15.158  15.709  1.00  1.00           C
ATOM    522  CG  PHE C  25      -2.400 -15.565  16.535  1.00  1.00           C
ATOM    523  CD1 PHE C  25      -1.541 -14.616  17.042  1.00  1.00           C
ATOM    524  CD2 PHE C  25      -2.151 -16.890  16.812  1.00  1.00           C
ATOM    525  CE1 PHE C  25      -0.454 -14.979  17.807  1.00  1.00           C
ATOM    526  CE2 PHE C  25      -1.066 -17.261  17.575  1.00  1.00           C
ATOM    527  CZ  PHE C  25      -0.214 -16.305  18.074  1.00  1.00           C
ATOM    528  C   PHE C  25      -2.777 -16.313  13.663  1.00  1.00           C
ATOM    529  O   PHE C  25      -1.556 -16.569  13.478  1.00  1.00           O
ATOM    530  OXT PHE C  25      -3.715 -17.106  13.383  1.00  1.00           O
TER     531      PHE C  25 
ATOM    532  N   THR D   1     -12.081   3.401  11.819  1.00  1.00           N
ATOM    533  CA  THR D   1     -11.386   4.326  12.742  1.00  1.00           C
ATOM    534  CB  THR D   1     -10.613   3.560  13.781  1.00  1.00           C
ATOM    535  OG1 THR D   1     -11.482   2.728  14.537  1.00  1.00           O
ATOM    536  CG2 THR D   1      -9.914   4.566  14.714  1.00  1.00           C
ATOM    537  C   THR D   1     -10.449   5.208  12.001  1.00  1.00           C
ATOM    538  O   THR D   1     -10.815   6.302  11.572  1.00  1.00           O
ATOM    539  N   GLY D   2      -9.196   4.753  11.839  1.00  1.00           N
ATOM    540  CA  GLY D   2      -8.256   5.564  11.136  1.00  1.00           C
ATOM    541  C   GLY D   2      -8.542   5.469   9.676  1.00  1.00           C
ATOM    542  O   GLY D   2      -8.988   4.437   9.176  1.00  1.00           O
ATOM    543  N   THR D   3      -8.306   6.580   8.955  1.00  1.00           N
ATOM    544  CA  THR D   3      -8.407   6.568   7.530  1.00  1.00           C
ATOM    545  CB  THR D   3      -9.587   7.339   7.009  1.00  1.00           C
ATOM    546  OG1 THR D   3     -10.786   6.804   7.551  1.00  1.00           O
ATOM    547  CG2 THR D   3      -9.615   7.209   5.479  1.00  1.00           C
ATOM    548  C   THR D   3      -7.151   7.217   7.069  1.00  1.00           C
ATOM    549  O   THR D   3      -6.887   8.373   7.392  1.00  1.00           O
ATOM    550  N   ALA D   4      -6.311   6.488   6.318  1.00  1.00           N
ATOM    551  CA  ALA D   4      -5.087   7.117   5.934  1.00  1.00           C
ATOM    552  CB  ALA D   4      -3.853   6.211   6.087  1.00  1.00           C
ATOM    553  C   ALA D   4      -5.219   7.454   4.500  1.00  1.00           C
ATOM    554  O   ALA D   4      -5.529   6.605   3.664  1.00  1.00           O
ATOM    555  N   ASN D   5      -5.010   8.737   4.187  1.00  1.00           N
ATOM    556  CA  ASN D   5      -5.071   9.112   2.820  1.00  1.00           C
ATOM    557  CB  ASN D   5      -6.160  10.163   2.536  1.00  1.00           C
ATOM    558  CG  ASN D   5      -6.369  10.268   1.032  1.00  1.00           C
ATOM    559  OD1 ASN D   5      -7.354   9.761   0.498  1.00  1.00           O
ATOM    560  ND2 ASN D   5      -5.424  10.946   0.327  1.00  1.00           N
ATOM    561  C   ASN D   5      -3.748   9.714   2.522  1.00  1.00           C
ATOM    562  O   ASN D   5      -3.323  10.664   3.176  1.00  1.00           O
ATOM    563  N   THR D   6      -3.041   9.138   1.538  1.00  1.00           N
ATOM    564  CA  THR D   6      -1.763   9.658   1.185  1.00  1.00           C
ATOM    565  CB  THR D   6      -0.671   8.632   1.292  1.00  1.00           C
ATOM    566  OG1 THR D   6      -0.897   7.578   0.367  1.00  1.00           O
ATOM    567  CG2 THR D   6      -0.671   8.073   2.725  1.00  1.00           C
ATOM    568  C   THR D   6      -1.882  10.024  -0.246  1.00  1.00           C
ATOM    569  O   THR D   6      -2.292   9.211  -1.072  1.00  1.00           O
ATOM    570  N   LEU D   7      -1.554  11.279  -0.581  1.00  1.00           N
ATOM    571  CA  LEU D   7      -1.672  11.627  -1.958  1.00  1.00           C
ATOM    572  CB  LEU D   7      -2.776  12.677  -2.208  1.00  1.00           C
ATOM    573  CG  LEU D   7      -3.104  13.006  -3.682  1.00  1.00           C
ATOM    574  CD1 LEU D   7      -4.278  13.994  -3.748  1.00  1.00           C
ATOM    575  CD2 LEU D   7      -1.894  13.524  -4.478  1.00  1.00           C
ATOM    576  C   LEU D   7      -0.349  12.190  -2.374  1.00  1.00           C
ATOM    577  O   LEU D   7       0.210  13.050  -1.697  1.00  1.00           O
ATOM    578  N   PHE D   8       0.195  11.698  -3.508  1.00  1.00           N
ATOM    579  CA  PHE D   8       1.424  12.227  -4.018  1.00  1.00           C
ATOM    580  CB  PHE D   8       2.587  11.217  -3.994  1.00  1.00           C
ATOM    581  CG  PHE D   8       3.801  11.847  -4.586  1.00  1.00           C
ATOM    582  CD1 PHE D   8       4.372  12.956  -4.008  1.00  1.00           C
ATOM    583  CD2 PHE D   8       4.390  11.299  -5.702  1.00  1.00           C
ATOM    584  CE1 PHE D   8       5.498  13.525  -4.557  1.00  1.00           C
ATOM    585  CE2 PHE D   8       5.516  11.863  -6.253  1.00  1.00           C
ATOM    586  CZ  PHE D   8       6.071  12.983  -5.682  1.00  1.00           C
ATOM    587  C   PHE D   8       1.157  12.684  -5.403  1.00  1.00           C
ATOM    588  O   PHE D   8       0.435  12.041  -6.163  1.00  1.00           O
ATOM    589  N   GLY D   9       1.732  13.844  -5.754  1.00  1.00           N
ATOM    590  CA  GLY D   9       1.491  14.412  -7.038  1.00  1.00           C
ATOM    591  C   GLY D   9       2.644  14.074  -7.900  1.00  1.00           C
ATOM    592  O   GLY D   9       3.129  12.947  -7.885  1.00  1.00           O
ATOM    593  N   THR D  10       3.151  15.058  -8.657  1.00  1.00           N
ATOM    594  CA  THR D  10       4.105  14.598  -9.603  1.00  1.00           C
ATOM    595  CB  THR D  10       3.541  14.501 -10.995  1.00  1.00           C
ATOM    596  OG1 THR D  10       3.193  15.792 -11.477  1.00  1.00           O
ATOM    597  CG2 THR D  10       2.294  13.607 -10.981  1.00  1.00           C
ATOM    598  C   THR D  10       5.282  15.470  -9.756  1.00  1.00           C
ATOM    599  O   THR D  10       5.678  16.232  -8.876  1.00  1.00           O
ATOM    600  N   ALA D  11       5.872  15.287 -10.955  1.00  1.00           N
ATOM    601  CA  ALA D  11       7.067  15.869 -11.461  1.00  1.00           C
ATOM    602  CB  ALA D  11       7.340  17.325 -11.063  1.00  1.00           C
ATOM    603  C   ALA D  11       8.168  15.062 -10.883  1.00  1.00           C
ATOM    604  O   ALA D  11       8.098  14.637  -9.731  1.00  1.00           O
ATOM    605  N   SER D  12       9.208  14.813 -11.682  1.00  1.00           N
ATOM    606  CA  SER D  12      10.319  14.113 -11.129  1.00  1.00           C
ATOM    607  CB  SER D  12      11.010  14.869  -9.987  1.00  1.00           C
ATOM    608  OG  SER D  12      11.696  15.990 -10.525  1.00  1.00           O
ATOM    609  C   SER D  12       9.919  12.773 -10.641  1.00  1.00           C
ATOM    610  O   SER D  12       8.851  12.261 -10.974  1.00  1.00           O
ATOM    611  N   THR D  13      10.796  12.146  -9.825  1.00  1.00           N
ATOM    612  CA  THR D  13      10.510  10.782  -9.530  1.00  1.00           C
ATOM    613  CB  THR D  13      11.216   9.869 -10.494  1.00  1.00           C
ATOM    614  OG1 THR D  13      12.622  10.009 -10.377  1.00  1.00           O
ATOM    615  CG2 THR D  13      10.830  10.280 -11.916  1.00  1.00           C
ATOM    616  C   THR D  13      10.992  10.355  -8.197  1.00  1.00           C
ATOM    617  O   THR D  13      10.911  11.074  -7.205  1.00  1.00           O
ATOM    618  N   GLY D  14      11.462   9.092  -8.183  1.00  1.00           N
ATOM    619  CA  GLY D  14      12.053   8.498  -7.035  1.00  1.00           C
ATOM    620  C   GLY D  14      11.021   8.106  -6.048  1.00  1.00           C
ATOM    621  O   GLY D  14      11.068   8.516  -4.889  1.00  1.00           O
ATOM    622  N   THR D  15      10.053   7.279  -6.474  1.00  1.00           N
ATOM    623  CA  THR D  15       9.033   6.968  -5.529  1.00  1.00           C
ATOM    624  CB  THR D  15       7.652   7.195  -6.058  1.00  1.00           C
ATOM    625  OG1 THR D  15       7.418   6.357  -7.181  1.00  1.00           O
ATOM    626  CG2 THR D  15       7.520   8.672  -6.465  1.00  1.00           C
ATOM    627  C   THR D  15       9.104   5.566  -5.059  1.00  1.00           C
ATOM    628  O   THR D  15       9.409   4.637  -5.806  1.00  1.00           O
ATOM    629  N   SER D  16       8.823   5.424  -3.751  1.00  1.00           N
ATOM    630  CA  SER D  16       8.755   4.167  -3.081  1.00  1.00           C
ATOM    631  CB  SER D  16       9.940   3.937  -2.130  1.00  1.00           C
ATOM    632  OG  SER D  16       9.956   4.934  -1.118  1.00  1.00           O
ATOM    633  C   SER D  16       7.510   4.220  -2.266  1.00  1.00           C
ATOM    634  O   SER D  16       7.178   5.256  -1.690  1.00  1.00           O
ATOM    635  N   LEU D  17       6.780   3.094  -2.203  1.00  1.00           N
ATOM    636  CA  LEU D  17       5.527   3.117  -1.519  1.00  1.00           C
ATOM    637  CB  LEU D  17       4.346   2.918  -2.482  1.00  1.00           C
ATOM    638  CG  LEU D  17       4.335   3.892  -3.674  1.00  1.00           C
ATOM    639  CD1 LEU D  17       3.124   3.648  -4.591  1.00  1.00           C
ATOM    640  CD2 LEU D  17       4.455   5.350  -3.219  1.00  1.00           C
ATOM    641  C   LEU D  17       5.507   1.975  -0.600  1.00  1.00           C
ATOM    642  O   LEU D  17       6.172   0.965  -0.820  1.00  1.00           O
ATOM    643  N   PHE D  18       4.757   2.134   0.491  1.00  1.00           N
ATOM    644  CA  PHE D  18       4.621   1.008   1.331  1.00  1.00           C
ATOM    645  CB  PHE D  18       5.671   0.903   2.450  1.00  1.00           C
ATOM    646  CG  PHE D  18       6.974   0.532   1.836  1.00  1.00           C
ATOM    647  CD1 PHE D  18       7.273  -0.792   1.624  1.00  1.00           C
ATOM    648  CD2 PHE D  18       7.892   1.491   1.461  1.00  1.00           C
ATOM    649  CE1 PHE D  18       8.468  -1.162   1.056  1.00  1.00           C
ATOM    650  CE2 PHE D  18       9.090   1.125   0.893  1.00  1.00           C
ATOM    651  CZ  PHE D  18       9.380  -0.202   0.690  1.00  1.00           C
ATOM    652  C   PHE D  18       3.325   1.114   1.998  1.00  1.00           C
ATOM    653  O   PHE D  18       2.778   2.198   2.184  1.00  1.00           O
ATOM    654  N   SER D  19       2.781  -0.048   2.337  1.00  1.00           N
ATOM    655  CA  SER D  19       1.600   0.010   3.091  1.00  1.00           C
ATOM    656  CB  SER D  19       0.295  -0.178   2.305  1.00  1.00           C
ATOM    657  OG  SER D  19      -0.819  -0.079   3.178  1.00  1.00           O
ATOM    658  C   SER D  19       1.704  -1.105   4.043  1.00  1.00           C
ATOM    659  O   SER D  19       1.678  -2.274   3.664  1.00  1.00           O
ATOM    660  N   SER D  20       1.839  -0.762   5.325  1.00  1.00           N
ATOM    661  CA  SER D  20       1.892  -1.837   6.243  1.00  1.00           C
ATOM    662  CB  SER D  20       2.493  -1.465   7.607  1.00  1.00           C
ATOM    663  OG  SER D  20       2.548  -2.616   8.439  1.00  1.00           O
ATOM    664  C   SER D  20       0.482  -2.230   6.443  1.00  1.00           C
ATOM    665  O   SER D  20      -0.449  -1.501   6.102  1.00  1.00           O
ATOM    666  N   GLN D  21       0.299  -3.424   7.000  1.00  1.00           N
ATOM    667  CA  GLN D  21      -1.010  -3.930   7.190  1.00  1.00           C
ATOM    668  CB  GLN D  21      -1.213  -5.270   6.455  1.00  1.00           C
ATOM    669  CG  GLN D  21      -0.057  -6.284   6.574  1.00  1.00           C
ATOM    670  CD  GLN D  21       0.599  -6.329   7.942  1.00  1.00           C
ATOM    671  OE1 GLN D  21      -0.046  -6.579   8.954  1.00  1.00           O
ATOM    672  NE2 GLN D  21       1.937  -6.091   7.964  1.00  1.00           N
ATOM    673  C   GLN D  21      -1.248  -4.144   8.612  1.00  1.00           C
ATOM    674  O   GLN D  21      -0.652  -3.504   9.485  1.00  1.00           O
ATOM    675  N   ASN D  22      -2.174  -5.064   8.851  1.00  1.00           N
ATOM    676  CA  ASN D  22      -2.587  -5.298  10.173  1.00  1.00           C
ATOM    677  CB  ASN D  22      -3.563  -4.200  10.631  1.00  1.00           C
ATOM    678  CG  ASN D  22      -4.579  -4.010   9.496  1.00  1.00           C
ATOM    679  OD1 ASN D  22      -4.231  -3.495   8.436  1.00  1.00           O
ATOM    680  ND2 ASN D  22      -5.856  -4.432   9.693  1.00  1.00           N
ATOM    681  C   ASN D  22      -3.307  -6.584  10.243  1.00  1.00           C
ATOM    682  O   ASN D  22      -2.848  -7.622   9.770  1.00  1.00           O
ATOM    683  N   ASN D  23      -4.493  -6.493  10.849  1.00  1.00           N
ATOM    684  CA  ASN D  23      -5.380  -7.578  11.058  1.00  1.00           C
ATOM    685  CB  ASN D  23      -5.796  -8.295   9.758  1.00  1.00           C
ATOM    686  CG  ASN D  23      -6.726  -7.365   8.983  1.00  1.00           C
ATOM    687  OD1 ASN D  23      -7.743  -6.907   9.501  1.00  1.00           O
ATOM    688  ND2 ASN D  23      -6.367  -7.072   7.704  1.00  1.00           N
ATOM    689  C   ASN D  23      -4.825  -8.590  12.019  1.00  1.00           C
ATOM    690  O   ASN D  23      -4.842  -9.787  11.743  1.00  1.00           O
ATOM    691  N   ALA D  24      -4.297  -8.130  13.178  1.00  1.00           N
ATOM    692  CA  ALA D  24      -3.922  -9.055  14.219  1.00  1.00           C
ATOM    693  CB  ALA D  24      -3.043  -8.444  15.323  1.00  1.00           C
ATOM    694  C   ALA D  24      -5.206  -9.477  14.842  1.00  1.00           C
ATOM    695  O   ALA D  24      -6.191  -8.741  14.811  1.00  1.00           O
ATOM    696  N   PHE D  25      -5.235 -10.701  15.393  1.00  1.00           N
ATOM    697  CA  PHE D  25      -6.427 -11.161  16.030  1.00  1.00           C
ATOM    698  CB  PHE D  25      -7.156 -12.262  15.248  1.00  1.00           C
ATOM    699  CG  PHE D  25      -7.864 -11.578  14.135  1.00  1.00           C
ATOM    700  CD1 PHE D  25      -7.187 -11.133  13.021  1.00  1.00           C
ATOM    701  CD2 PHE D  25      -9.224 -11.389  14.214  1.00  1.00           C
ATOM    702  CE1 PHE D  25      -7.862 -10.501  12.005  1.00  1.00           C
ATOM    703  CE2 PHE D  25      -9.904 -10.759  13.201  1.00  1.00           C
ATOM    704  CZ  PHE D  25      -9.221 -10.314  12.095  1.00  1.00           C
ATOM    705  C   PHE D  25      -6.062 -11.729  17.392  1.00  1.00           C
ATOM    706  O   PHE D  25      -5.640 -12.915  17.449  1.00  1.00           O
ATOM    707  OXT PHE D  25      -6.211 -10.984  18.399  1.00  1.00           O
TER     708      PHE D  25 
ATOM    709  N   THR E   1     -13.636   6.950  11.949  1.00  1.00           N
ATOM    710  CA  THR E   1     -14.003   8.169  11.189  1.00  1.00           C
ATOM    711  CB  THR E   1     -15.183   8.851  11.817  1.00  1.00           C
ATOM    712  OG1 THR E   1     -15.665   9.868  10.950  1.00  1.00           O
ATOM    713  CG2 THR E   1     -14.756   9.462  13.161  1.00  1.00           C
ATOM    714  C   THR E   1     -12.868   9.134  11.147  1.00  1.00           C
ATOM    715  O   THR E   1     -12.815  10.009  10.283  1.00  1.00           O
ATOM    716  N   GLY E   2     -11.908   8.978  12.080  1.00  1.00           N
ATOM    717  CA  GLY E   2     -10.792   9.870  12.107  1.00  1.00           C
ATOM    718  C   GLY E   2     -10.134   9.753  10.786  1.00  1.00           C
ATOM    719  O   GLY E   2      -9.800   8.657  10.340  1.00  1.00           O
ATOM    720  N   THR E   3      -9.931  10.901  10.116  1.00  1.00           N
ATOM    721  CA  THR E   3      -9.305  10.819   8.841  1.00  1.00           C
ATOM    722  CB  THR E   3     -10.027  11.543   7.734  1.00  1.00           C
ATOM    723  OG1 THR E   3      -9.441  11.230   6.479  1.00  1.00           O
ATOM    724  CG2 THR E   3      -9.941  13.059   7.975  1.00  1.00           C
ATOM    725  C   THR E   3      -7.970  11.451   8.964  1.00  1.00           C
ATOM    726  O   THR E   3      -7.806  12.493   9.597  1.00  1.00           O
ATOM    727  N   ALA E   4      -6.956  10.790   8.392  1.00  1.00           N
ATOM    728  CA  ALA E   4      -5.662  11.383   8.364  1.00  1.00           C
ATOM    729  CB  ALA E   4      -4.529  10.414   8.741  1.00  1.00           C
ATOM    730  C   ALA E   4      -5.492  11.747   6.935  1.00  1.00           C
ATOM    731  O   ALA E   4      -5.746  10.937   6.046  1.00  1.00           O
ATOM    732  N   ASN E   5      -5.087  12.999   6.671  1.00  1.00           N
ATOM    733  CA  ASN E   5      -4.987  13.379   5.300  1.00  1.00           C
ATOM    734  CB  ASN E   5      -6.028  14.436   4.902  1.00  1.00           C
ATOM    735  CG  ASN E   5      -5.836  14.770   3.430  1.00  1.00           C
ATOM    736  OD1 ASN E   5      -4.962  15.546   3.056  1.00  1.00           O
ATOM    737  ND2 ASN E   5      -6.687  14.151   2.570  1.00  1.00           N
ATOM    738  C   ASN E   5      -3.653  13.999   5.069  1.00  1.00           C
ATOM    739  O   ASN E   5      -3.242  14.897   5.801  1.00  1.00           O
ATOM    740  N   THR E   6      -2.933  13.517   4.036  1.00  1.00           N
ATOM    741  CA  THR E   6      -1.687  14.141   3.713  1.00  1.00           C
ATOM    742  CB  THR E   6      -0.460  13.358   4.082  1.00  1.00           C
ATOM    743  OG1 THR E   6       0.689  14.185   3.958  1.00  1.00           O
ATOM    744  CG2 THR E   6      -0.341  12.138   3.157  1.00  1.00           C
ATOM    745  C   THR E   6      -1.664  14.392   2.239  1.00  1.00           C
ATOM    746  O   THR E   6      -2.109  13.562   1.448  1.00  1.00           O
ATOM    747  N   LEU E   7      -1.146  15.575   1.840  1.00  1.00           N
ATOM    748  CA  LEU E   7      -1.101  15.966   0.456  1.00  1.00           C
ATOM    749  CB  LEU E   7      -2.011  17.194   0.191  1.00  1.00           C
ATOM    750  CG  LEU E   7      -2.090  17.765  -1.244  1.00  1.00           C
ATOM    751  CD1 LEU E   7      -3.180  18.847  -1.329  1.00  1.00           C
ATOM    752  CD2 LEU E   7      -0.748  18.334  -1.733  1.00  1.00           C
ATOM    753  C   LEU E   7       0.310  16.319   0.125  1.00  1.00           C
ATOM    754  O   LEU E   7       1.031  16.896   0.938  1.00  1.00           O
ATOM    755  N   PHE E   8       0.749  15.956  -1.096  1.00  1.00           N
ATOM    756  CA  PHE E   8       2.071  16.327  -1.488  1.00  1.00           C
ATOM    757  CB  PHE E   8       3.065  15.155  -1.578  1.00  1.00           C
ATOM    758  CG  PHE E   8       3.108  14.541  -0.217  1.00  1.00           C
ATOM    759  CD1 PHE E   8       3.764  15.162   0.824  1.00  1.00           C
ATOM    760  CD2 PHE E   8       2.455  13.356   0.036  1.00  1.00           C
ATOM    761  CE1 PHE E   8       3.792  14.598   2.080  1.00  1.00           C
ATOM    762  CE2 PHE E   8       2.482  12.789   1.289  1.00  1.00           C
ATOM    763  CZ  PHE E   8       3.153  13.405   2.318  1.00  1.00           C
ATOM    764  C   PHE E   8       1.956  16.993  -2.802  1.00  1.00           C
ATOM    765  O   PHE E   8       1.016  16.769  -3.565  1.00  1.00           O
ATOM    766  N   GLY E   9       2.923  17.873  -3.079  1.00  1.00           N
ATOM    767  CA  GLY E   9       2.834  18.634  -4.270  1.00  1.00           C
ATOM    768  C   GLY E   9       3.721  18.047  -5.284  1.00  1.00           C
ATOM    769  O   GLY E   9       3.914  16.835  -5.375  1.00  1.00           O
ATOM    770  N   THR E  10       4.290  18.952  -6.079  1.00  1.00           N
ATOM    771  CA  THR E  10       5.068  18.558  -7.188  1.00  1.00           C
ATOM    772  CB  THR E  10       4.374  19.015  -8.436  1.00  1.00           C
ATOM    773  OG1 THR E  10       3.126  18.350  -8.574  1.00  1.00           O
ATOM    774  CG2 THR E  10       5.257  18.825  -9.661  1.00  1.00           C
ATOM    775  C   THR E  10       6.382  19.247  -7.138  1.00  1.00           C
ATOM    776  O   THR E  10       6.487  20.384  -6.680  1.00  1.00           O
ATOM    777  N   ALA E  11       7.435  18.548  -7.612  1.00  1.00           N
ATOM    778  CA  ALA E  11       8.728  19.147  -7.657  1.00  1.00           C
ATOM    779  CB  ALA E  11       9.148  19.818  -6.341  1.00  1.00           C
ATOM    780  C   ALA E  11       9.723  18.078  -7.919  1.00  1.00           C
ATOM    781  O   ALA E  11       9.365  16.907  -8.038  1.00  1.00           O
ATOM    782  N   SER E  12      11.007  18.476  -8.049  1.00  1.00           N
ATOM    783  CA  SER E  12      12.007  17.467  -8.193  1.00  1.00           C
ATOM    784  CB  SER E  12      13.439  18.025  -8.273  1.00  1.00           C
ATOM    785  OG  SER E  12      13.558  18.876  -9.402  1.00  1.00           O
ATOM    786  C   SER E  12      11.858  16.685  -6.947  1.00  1.00           C
ATOM    787  O   SER E  12      12.076  17.196  -5.850  1.00  1.00           O
ATOM    788  N   THR E  13      11.453  15.414  -7.081  1.00  1.00           N
ATOM    789  CA  THR E  13      11.174  14.752  -5.855  1.00  1.00           C
ATOM    790  CB  THR E  13       9.715  14.475  -5.629  1.00  1.00           C
ATOM    791  OG1 THR E  13       9.500  14.047  -4.292  1.00  1.00           O
ATOM    792  CG2 THR E  13       9.241  13.400  -6.617  1.00  1.00           C
ATOM    793  C   THR E  13      11.933  13.481  -5.765  1.00  1.00           C
ATOM    794  O   THR E  13      12.498  12.980  -6.736  1.00  1.00           O
ATOM    795  N   GLY E  14      12.017  13.000  -4.519  1.00  1.00           N
ATOM    796  CA  GLY E  14      12.559  11.738  -4.139  1.00  1.00           C
ATOM    797  C   GLY E  14      11.674  11.434  -2.987  1.00  1.00           C
ATOM    798  O   GLY E  14      11.809  12.032  -1.921  1.00  1.00           O
ATOM    799  N   THR E  15      10.730  10.499  -3.169  1.00  1.00           N
ATOM    800  CA  THR E  15       9.794  10.378  -2.103  1.00  1.00           C
ATOM    801  CB  THR E  15       8.386  10.710  -2.495  1.00  1.00           C
ATOM    802  OG1 THR E  15       7.566  10.775  -1.337  1.00  1.00           O
ATOM    803  CG2 THR E  15       7.868   9.631  -3.457  1.00  1.00           C
ATOM    804  C   THR E  15       9.790   8.993  -1.544  1.00  1.00           C
ATOM    805  O   THR E  15      10.043   8.019  -2.251  1.00  1.00           O
ATOM    806  N   SER E  16       9.527   8.894  -0.223  1.00  1.00           N
ATOM    807  CA  SER E  16       9.405   7.629   0.443  1.00  1.00           C
ATOM    808  CB  SER E  16      10.619   7.225   1.301  1.00  1.00           C
ATOM    809  OG  SER E  16      10.714   8.057   2.449  1.00  1.00           O
ATOM    810  C   SER E  16       8.276   7.769   1.394  1.00  1.00           C
ATOM    811  O   SER E  16       8.090   8.835   1.976  1.00  1.00           O
ATOM    812  N   LEU E  17       7.477   6.705   1.583  1.00  1.00           N
ATOM    813  CA  LEU E  17       6.399   6.926   2.488  1.00  1.00           C
ATOM    814  CB  LEU E  17       5.099   7.431   1.823  1.00  1.00           C
ATOM    815  CG  LEU E  17       5.209   8.753   1.029  1.00  1.00           C
ATOM    816  CD1 LEU E  17       5.988   8.567  -0.283  1.00  1.00           C
ATOM    817  CD2 LEU E  17       3.827   9.383   0.784  1.00  1.00           C
ATOM    818  C   LEU E  17       6.035   5.670   3.201  1.00  1.00           C
ATOM    819  O   LEU E  17       6.409   4.571   2.796  1.00  1.00           O
ATOM    820  N   PHE E  18       5.292   5.830   4.315  1.00  1.00           N
ATOM    821  CA  PHE E  18       4.865   4.682   5.047  1.00  1.00           C
ATOM    822  CB  PHE E  18       5.803   4.404   6.234  1.00  1.00           C
ATOM    823  CG  PHE E  18       5.486   3.075   6.814  1.00  1.00           C
ATOM    824  CD1 PHE E  18       5.896   1.928   6.173  1.00  1.00           C
ATOM    825  CD2 PHE E  18       4.803   2.978   8.003  1.00  1.00           C
ATOM    826  CE1 PHE E  18       5.616   0.694   6.704  1.00  1.00           C
ATOM    827  CE2 PHE E  18       4.520   1.744   8.540  1.00  1.00           C
ATOM    828  CZ  PHE E  18       4.925   0.603   7.890  1.00  1.00           C
ATOM    829  C   PHE E  18       3.468   4.939   5.564  1.00  1.00           C
ATOM    830  O   PHE E  18       3.176   6.008   6.098  1.00  1.00           O
ATOM    831  N   SER E  19       2.566   3.953   5.368  1.00  1.00           N
ATOM    832  CA  SER E  19       1.169   3.982   5.742  1.00  1.00           C
ATOM    833  CB  SER E  19       0.380   2.881   5.012  1.00  1.00           C
ATOM    834  OG  SER E  19      -0.981   2.890   5.419  1.00  1.00           O
ATOM    835  C   SER E  19       0.937   3.766   7.206  1.00  1.00           C
ATOM    836  O   SER E  19       0.083   4.420   7.802  1.00  1.00           O
ATOM    837  N   SER E  20       1.689   2.837   7.822  1.00  1.00           N
ATOM    838  CA  SER E  20       1.508   2.503   9.207  1.00  1.00           C
ATOM    839  CB  SER E  20       2.043   3.569  10.182  1.00  1.00           C
ATOM    840  OG  SER E  20       1.329   4.786  10.029  1.00  1.00           O
ATOM    841  C   SER E  20       0.082   2.228   9.551  1.00  1.00           C
ATOM    842  O   SER E  20      -0.575   3.023  10.221  1.00  1.00           O
ATOM    843  N   GLN E  21      -0.438   1.083   9.074  1.00  1.00           N
ATOM    844  CA  GLN E  21      -1.768   0.698   9.432  1.00  1.00           C
ATOM    845  CB  GLN E  21      -2.573   0.112   8.264  1.00  1.00           C
ATOM    846  CG  GLN E  21      -2.997   1.177   7.257  1.00  1.00           C
ATOM    847  CD  GLN E  21      -4.166   1.931   7.875  1.00  1.00           C
ATOM    848  OE1 GLN E  21      -5.209   1.349   8.176  1.00  1.00           O
ATOM    849  NE2 GLN E  21      -3.988   3.262   8.079  1.00  1.00           N
ATOM    850  C   GLN E  21      -1.680  -0.346  10.470  1.00  1.00           C
ATOM    851  O   GLN E  21      -0.744  -1.144  10.504  1.00  1.00           O
ATOM    852  N   ASN E  22      -2.657  -0.323  11.382  1.00  1.00           N
ATOM    853  CA  ASN E  22      -2.688  -1.330  12.379  1.00  1.00           C
ATOM    854  CB  ASN E  22      -2.071  -0.917  13.728  1.00  1.00           C
ATOM    855  CG  ASN E  22      -0.554  -1.032  13.634  1.00  1.00           C
ATOM    856  OD1 ASN E  22      -0.028  -1.920  12.967  1.00  1.00           O
ATOM    857  ND2 ASN E  22       0.174  -0.123  14.336  1.00  1.00           N
ATOM    858  C   ASN E  22      -4.104  -1.638  12.651  1.00  1.00           C
ATOM    859  O   ASN E  22      -4.993  -0.819  12.420  1.00  1.00           O
ATOM    860  N   ASN E  23      -4.346  -2.868  13.116  1.00  1.00           N
ATOM    861  CA  ASN E  23      -5.668  -3.214  13.505  1.00  1.00           C
ATOM    862  CB  ASN E  23      -6.461  -4.011  12.457  1.00  1.00           C
ATOM    863  CG  ASN E  23      -7.941  -3.980  12.827  1.00  1.00           C
ATOM    864  OD1 ASN E  23      -8.338  -3.431  13.853  1.00  1.00           O
ATOM    865  ND2 ASN E  23      -8.793  -4.594  11.960  1.00  1.00           N
ATOM    866  C   ASN E  23      -5.504  -4.103  14.680  1.00  1.00           C
ATOM    867  O   ASN E  23      -4.501  -4.806  14.811  1.00  1.00           O
ATOM    868  N   ALA E  24      -6.485  -4.069  15.590  1.00  1.00           N
ATOM    869  CA  ALA E  24      -6.416  -4.926  16.725  1.00  1.00           C
ATOM    870  CB  ALA E  24      -6.128  -4.180  18.041  1.00  1.00           C
ATOM    871  C   ALA E  24      -7.773  -5.526  16.842  1.00  1.00           C
ATOM    872  O   ALA E  24      -8.762  -4.921  16.430  1.00  1.00           O
ATOM    873  N   PHE E  25      -7.845  -6.757  17.379  1.00  1.00           N
ATOM    874  CA  PHE E  25      -9.116  -7.395  17.529  1.00  1.00           C
ATOM    875  CB  PHE E  25      -9.028  -8.934  17.576  1.00  1.00           C
ATOM    876  CG  PHE E  25     -10.421  -9.468  17.534  1.00  1.00           C
ATOM    877  CD1 PHE E  25     -11.085  -9.563  16.330  1.00  1.00           C
ATOM    878  CD2 PHE E  25     -11.075  -9.854  18.682  1.00  1.00           C
ATOM    879  CE1 PHE E  25     -12.371 -10.047  16.262  1.00  1.00           C
ATOM    880  CE2 PHE E  25     -12.361 -10.340  18.621  1.00  1.00           C
ATOM    881  CZ  PHE E  25     -13.011 -10.436  17.412  1.00  1.00           C
ATOM    882  C   PHE E  25      -9.668  -6.907  18.865  1.00  1.00           C
ATOM    883  O   PHE E  25      -9.755  -7.721  19.820  1.00  1.00           O
ATOM    884  OXT PHE E  25     -10.006  -5.692  18.943  1.00  1.00           O
TER     885      PHE E  25 
END
