# Supplementary material for: Integrative modeling of diverse protein-peptide systems using CABS-dock
Source: PLoS Comput Biol. 2023 Jul 5;19(7):e1011275. doi: 10.1371/journal.pcbi.1011275 (PMC10351741; doi:10.1371/journal.pcbi.1011275)
Supplement: S1 File — Files in pdb format containing atomic coordinates of the structures obtained in this study: the highest-scored amyloid models and 10 examples of the docked peptide for each enzyme-substrate complex. (ZIP) [file pcbi.1011275.s006.zip › protofilament_7q66_models/7q66_best_pca.pdb]

EXPDTA    THEORETICAL MODEL, MODELLER 10.4 2023/04/05 17:20:46
ATOM      1  N   THR A   1     -16.733  -7.568  -8.565  1.00  1.00           N
ATOM      2  CA  THR A   1     -16.532  -7.749  -7.111  1.00  1.00           C
ATOM      3  CB  THR A   1     -15.180  -8.324  -6.846  1.00  1.00           C
ATOM      4  OG1 THR A   1     -14.191  -7.419  -7.312  1.00  1.00           O
ATOM      5  CG2 THR A   1     -15.057  -9.668  -7.583  1.00  1.00           C
ATOM      6  C   THR A   1     -16.621  -6.429  -6.415  1.00  1.00           C
ATOM      7  O   THR A   1     -17.030  -5.432  -7.006  1.00  1.00           O
ATOM      8  N   GLY A   2     -16.252  -6.398  -5.119  1.00  1.00           N
ATOM      9  CA  GLY A   2     -16.349  -5.181  -4.371  1.00  1.00           C
ATOM     10  C   GLY A   2     -15.194  -4.305  -4.695  1.00  1.00           C
ATOM     11  O   GLY A   2     -14.100  -4.777  -4.996  1.00  1.00           O
ATOM     12  N   THR A   3     -15.420  -2.978  -4.640  1.00  1.00           N
ATOM     13  CA  THR A   3     -14.326  -2.096  -4.880  1.00  1.00           C
ATOM     14  CB  THR A   3     -14.199  -1.656  -6.309  1.00  1.00           C
ATOM     15  OG1 THR A   3     -15.351  -0.928  -6.704  1.00  1.00           O
ATOM     16  CG2 THR A   3     -14.030  -2.904  -7.195  1.00  1.00           C
ATOM     17  C   THR A   3     -14.497  -0.879  -4.050  1.00  1.00           C
ATOM     18  O   THR A   3     -15.611  -0.422  -3.799  1.00  1.00           O
ATOM     19  N   ALA A   4     -13.360  -0.339  -3.582  1.00  1.00           N
ATOM     20  CA  ALA A   4     -13.366   0.898  -2.872  1.00  1.00           C
ATOM     21  CB  ALA A   4     -12.628   0.848  -1.524  1.00  1.00           C
ATOM     22  C   ALA A   4     -12.611   1.788  -3.776  1.00  1.00           C
ATOM     23  O   ALA A   4     -11.662   1.358  -4.431  1.00  1.00           O
ATOM     24  N   ASN A   5     -13.020   3.056  -3.852  1.00  1.00           N
ATOM     25  CA  ASN A   5     -12.351   3.874  -4.801  1.00  1.00           C
ATOM     26  CB  ASN A   5     -13.307   4.709  -5.677  1.00  1.00           C
ATOM     27  CG  ASN A   5     -12.580   5.113  -6.957  1.00  1.00           C
ATOM     28  OD1 ASN A   5     -12.112   6.243  -7.093  1.00  1.00           O
ATOM     29  ND2 ASN A   5     -12.463   4.155  -7.916  1.00  1.00           N
ATOM     30  C   ASN A   5     -11.458   4.790  -4.051  1.00  1.00           C
ATOM     31  O   ASN A   5     -11.015   4.490  -2.944  1.00  1.00           O
ATOM     32  N   THR A   6     -11.162   5.942  -4.668  1.00  1.00           N
ATOM     33  CA  THR A   6     -10.169   6.812  -4.148  1.00  1.00           C
ATOM     34  CB  THR A   6      -9.515   7.642  -5.214  1.00  1.00           C
ATOM     35  OG1 THR A   6     -10.458   8.538  -5.786  1.00  1.00           O
ATOM     36  CG2 THR A   6      -8.969   6.701  -6.301  1.00  1.00           C
ATOM     37  C   THR A   6     -10.682   7.770  -3.146  1.00  1.00           C
ATOM     38  O   THR A   6     -11.861   7.814  -2.798  1.00  1.00           O
ATOM     39  N   LEU A   7      -9.709   8.549  -2.648  1.00  1.00           N
ATOM     40  CA  LEU A   7      -9.886   9.596  -1.702  1.00  1.00           C
ATOM     41  CB  LEU A   7      -9.150   9.320  -0.374  1.00  1.00           C
ATOM     42  CG  LEU A   7      -9.399  10.359   0.736  1.00  1.00           C
ATOM     43  CD1 LEU A   7     -10.871  10.360   1.177  1.00  1.00           C
ATOM     44  CD2 LEU A   7      -8.421  10.164   1.907  1.00  1.00           C
ATOM     45  C   LEU A   7      -9.285  10.798  -2.344  1.00  1.00           C
ATOM     46  O   LEU A   7      -9.008  10.771  -3.542  1.00  1.00           O
ATOM     47  N   PHE A   8      -9.073  11.903  -1.600  1.00  1.00           N
ATOM     48  CA  PHE A   8      -8.566  13.001  -2.358  1.00  1.00           C
ATOM     49  CB  PHE A   8      -9.711  13.834  -2.975  1.00  1.00           C
ATOM     50  CG  PHE A   8      -9.219  14.585  -4.169  1.00  1.00           C
ATOM     51  CD1 PHE A   8      -8.945  13.904  -5.333  1.00  1.00           C
ATOM     52  CD2 PHE A   8      -9.060  15.954  -4.152  1.00  1.00           C
ATOM     53  CE1 PHE A   8      -8.500  14.565  -6.454  1.00  1.00           C
ATOM     54  CE2 PHE A   8      -8.613  16.620  -5.271  1.00  1.00           C
ATOM     55  CZ  PHE A   8      -8.330  15.928  -6.424  1.00  1.00           C
ATOM     56  C   PHE A   8      -7.708  13.891  -1.524  1.00  1.00           C
ATOM     57  O   PHE A   8      -7.397  13.603  -0.369  1.00  1.00           O
ATOM     58  N   GLY A   9      -7.301  15.014  -2.148  1.00  1.00           N
ATOM     59  CA  GLY A   9      -6.390  15.968  -1.606  1.00  1.00           C
ATOM     60  C   GLY A   9      -6.944  16.639  -0.402  1.00  1.00           C
ATOM     61  O   GLY A   9      -8.122  16.986  -0.343  1.00  1.00           O
ATOM     62  N   THR A  10      -6.065  16.833   0.602  1.00  1.00           N
ATOM     63  CA  THR A  10      -6.457  17.529   1.785  1.00  1.00           C
ATOM     64  CB  THR A  10      -6.743  16.619   2.940  1.00  1.00           C
ATOM     65  OG1 THR A  10      -7.788  15.717   2.605  1.00  1.00           O
ATOM     66  CG2 THR A  10      -7.151  17.479   4.147  1.00  1.00           C
ATOM     67  C   THR A  10      -5.337  18.425   2.205  1.00  1.00           C
ATOM     68  O   THR A  10      -4.211  17.976   2.413  1.00  1.00           O
ATOM     69  N   ALA A  11      -5.626  19.735   2.323  1.00  1.00           N
ATOM     70  CA  ALA A  11      -4.621  20.682   2.703  1.00  1.00           C
ATOM     71  CB  ALA A  11      -5.092  22.139   2.559  1.00  1.00           C
ATOM     72  C   ALA A  11      -4.187  20.505   4.122  1.00  1.00           C
ATOM     73  O   ALA A  11      -2.992  20.463   4.404  1.00  1.00           O
ATOM     74  N   SER A  12      -5.143  20.384   5.062  1.00  1.00           N
ATOM     75  CA  SER A  12      -4.745  20.241   6.433  1.00  1.00           C
ATOM     76  CB  SER A  12      -5.482  21.203   7.379  1.00  1.00           C
ATOM     77  OG  SER A  12      -5.164  22.547   7.047  1.00  1.00           O
ATOM     78  C   SER A  12      -5.124  18.855   6.810  1.00  1.00           C
ATOM     79  O   SER A  12      -6.308  18.543   6.904  1.00  1.00           O
ATOM     80  N   THR A  13      -4.139  17.961   7.020  1.00  1.00           N
ATOM     81  CA  THR A  13      -4.638  16.669   7.354  1.00  1.00           C
ATOM     82  CB  THR A  13      -5.063  15.858   6.163  1.00  1.00           C
ATOM     83  OG1 THR A  13      -5.747  14.690   6.586  1.00  1.00           O
ATOM     84  CG2 THR A  13      -3.818  15.480   5.350  1.00  1.00           C
ATOM     85  C   THR A  13      -3.685  15.846   8.135  1.00  1.00           C
ATOM     86  O   THR A  13      -2.465  15.944   8.008  1.00  1.00           O
ATOM     87  N   GLY A  14      -4.285  15.009   8.997  1.00  1.00           N
ATOM     88  CA  GLY A  14      -3.605  13.961   9.678  1.00  1.00           C
ATOM     89  C   GLY A  14      -4.244  12.795   9.012  1.00  1.00           C
ATOM     90  O   GLY A  14      -5.389  12.453   9.306  1.00  1.00           O
ATOM     91  N   THR A  15      -3.522  12.141   8.088  1.00  1.00           N
ATOM     92  CA  THR A  15      -4.217  11.162   7.317  1.00  1.00           C
ATOM     93  CB  THR A  15      -3.843  11.166   5.862  1.00  1.00           C
ATOM     94  OG1 THR A  15      -2.464  10.864   5.707  1.00  1.00           O
ATOM     95  CG2 THR A  15      -4.155  12.551   5.275  1.00  1.00           C
ATOM     96  C   THR A  15      -3.929   9.808   7.825  1.00  1.00           C
ATOM     97  O   THR A  15      -2.779   9.388   7.945  1.00  1.00           O
ATOM     98  N   SER A  16      -5.013   9.099   8.166  1.00  1.00           N
ATOM     99  CA  SER A  16      -4.859   7.733   8.510  1.00  1.00           C
ATOM    100  CB  SER A  16      -5.589   7.318   9.797  1.00  1.00           C
ATOM    101  OG  SER A  16      -5.021   7.990  10.910  1.00  1.00           O
ATOM    102  C   SER A  16      -5.524   7.028   7.380  1.00  1.00           C
ATOM    103  O   SER A  16      -6.736   7.140   7.201  1.00  1.00           O
ATOM    104  N   LEU A  17      -4.748   6.288   6.569  1.00  1.00           N
ATOM    105  CA  LEU A  17      -5.361   5.655   5.446  1.00  1.00           C
ATOM    106  CB  LEU A  17      -4.567   5.812   4.137  1.00  1.00           C
ATOM    107  CG  LEU A  17      -5.213   5.132   2.915  1.00  1.00           C
ATOM    108  CD1 LEU A  17      -5.027   3.605   2.913  1.00  1.00           C
ATOM    109  CD2 LEU A  17      -6.691   5.540   2.806  1.00  1.00           C
ATOM    110  C   LEU A  17      -5.475   4.223   5.755  1.00  1.00           C
ATOM    111  O   LEU A  17      -4.567   3.614   6.318  1.00  1.00           O
ATOM    112  N   PHE A  18      -6.635   3.654   5.413  1.00  1.00           N
ATOM    113  CA  PHE A  18      -6.771   2.278   5.712  1.00  1.00           C
ATOM    114  CB  PHE A  18      -7.679   2.058   6.936  1.00  1.00           C
ATOM    115  CG  PHE A  18      -7.712   0.616   7.310  1.00  1.00           C
ATOM    116  CD1 PHE A  18      -6.674   0.051   8.015  1.00  1.00           C
ATOM    117  CD2 PHE A  18      -8.794  -0.164   6.978  1.00  1.00           C
ATOM    118  CE1 PHE A  18      -6.717  -1.277   8.366  1.00  1.00           C
ATOM    119  CE2 PHE A  18      -8.841  -1.493   7.326  1.00  1.00           C
ATOM    120  CZ  PHE A  18      -7.799  -2.054   8.022  1.00  1.00           C
ATOM    121  C   PHE A  18      -7.392   1.608   4.550  1.00  1.00           C
ATOM    122  O   PHE A  18      -8.487   1.963   4.115  1.00  1.00           O
ATOM    123  N   SER A  19      -6.675   0.620   4.001  1.00  1.00           N
ATOM    124  CA  SER A  19      -7.248  -0.161   2.963  1.00  1.00           C
ATOM    125  CB  SER A  19      -6.551   0.028   1.604  1.00  1.00           C
ATOM    126  OG  SER A  19      -7.176  -0.781   0.620  1.00  1.00           O
ATOM    127  C   SER A  19      -6.993  -1.565   3.391  1.00  1.00           C
ATOM    128  O   SER A  19      -5.863  -2.045   3.329  1.00  1.00           O
ATOM    129  N   SER A  20      -8.037  -2.264   3.861  1.00  1.00           N
ATOM    130  CA  SER A  20      -7.826  -3.620   4.257  1.00  1.00           C
ATOM    131  CB  SER A  20      -8.112  -3.889   5.740  1.00  1.00           C
ATOM    132  OG  SER A  20      -7.887  -5.260   6.043  1.00  1.00           O
ATOM    133  C   SER A  20      -8.788  -4.410   3.482  1.00  1.00           C
ATOM    134  O   SER A  20      -9.980  -4.112   3.461  1.00  1.00           O
ATOM    135  N   GLN A  21      -8.294  -5.445   2.797  1.00  1.00           N
ATOM    136  CA  GLN A  21      -9.258  -6.182   2.073  1.00  1.00           C
ATOM    137  CB  GLN A  21      -9.116  -6.092   0.543  1.00  1.00           C
ATOM    138  CG  GLN A  21      -9.451  -4.710  -0.016  1.00  1.00           C
ATOM    139  CD  GLN A  21      -9.389  -4.788  -1.533  1.00  1.00           C
ATOM    140  OE1 GLN A  21      -8.333  -5.023  -2.118  1.00  1.00           O
ATOM    141  NE2 GLN A  21     -10.562  -4.588  -2.188  1.00  1.00           N
ATOM    142  C   GLN A  21      -9.128  -7.600   2.439  1.00  1.00           C
ATOM    143  O   GLN A  21      -8.042  -8.175   2.406  1.00  1.00           O
ATOM    144  N   ASN A  22     -10.261  -8.193   2.830  1.00  1.00           N
ATOM    145  CA  ASN A  22     -10.215  -9.582   3.098  1.00  1.00           C
ATOM    146  CB  ASN A  22     -10.835  -9.978   4.448  1.00  1.00           C
ATOM    147  CG  ASN A  22      -9.918  -9.436   5.538  1.00  1.00           C
ATOM    148  OD1 ASN A  22      -8.748  -9.143   5.293  1.00  1.00           O
ATOM    149  ND2 ASN A  22     -10.459  -9.301   6.778  1.00  1.00           N
ATOM    150  C   ASN A  22     -10.996 -10.218   2.003  1.00  1.00           C
ATOM    151  O   ASN A  22     -12.215 -10.078   1.935  1.00  1.00           O
ATOM    152  N   ASN A  23     -10.296 -10.921   1.093  1.00  1.00           N
ATOM    153  CA  ASN A  23     -10.986 -11.537   0.005  1.00  1.00           C
ATOM    154  CB  ASN A  23     -10.306 -11.362  -1.362  1.00  1.00           C
ATOM    155  CG  ASN A  23     -11.231 -11.981  -2.398  1.00  1.00           C
ATOM    156  OD1 ASN A  23     -12.426 -12.143  -2.158  1.00  1.00           O
ATOM    157  ND2 ASN A  23     -10.664 -12.357  -3.576  1.00  1.00           N
ATOM    158  C   ASN A  23     -11.023 -12.984   0.285  1.00  1.00           C
ATOM    159  O   ASN A  23     -10.034 -13.576   0.713  1.00  1.00           O
ATOM    160  N   ALA A  24     -12.197 -13.585   0.066  1.00  1.00           N
ATOM    161  CA  ALA A  24     -12.282 -14.978   0.315  1.00  1.00           C
ATOM    162  CB  ALA A  24     -13.236 -15.339   1.468  1.00  1.00           C
ATOM    163  C   ALA A  24     -12.824 -15.609  -0.913  1.00  1.00           C
ATOM    164  O   ALA A  24     -13.680 -15.050  -1.597  1.00  1.00           O
ATOM    165  N   PHE A  25     -12.308 -16.805  -1.231  1.00  1.00           N
ATOM    166  CA  PHE A  25     -12.773 -17.513  -2.377  1.00  1.00           C
ATOM    167  CB  PHE A  25     -11.726 -18.508  -2.903  1.00  1.00           C
ATOM    168  CG  PHE A  25     -12.337 -19.311  -3.996  1.00  1.00           C
ATOM    169  CD1 PHE A  25     -12.458 -18.811  -5.272  1.00  1.00           C
ATOM    170  CD2 PHE A  25     -12.783 -20.585  -3.730  1.00  1.00           C
ATOM    171  CE1 PHE A  25     -13.022 -19.576  -6.266  1.00  1.00           C
ATOM    172  CE2 PHE A  25     -13.346 -21.352  -4.720  1.00  1.00           C
ATOM    173  CZ  PHE A  25     -13.468 -20.847  -5.991  1.00  1.00           C
ATOM    174  C   PHE A  25     -13.992 -18.302  -1.918  1.00  1.00           C
ATOM    175  O   PHE A  25     -15.097 -18.067  -2.479  1.00  1.00           O
ATOM    176  OXT PHE A  25     -13.836 -19.146  -0.997  1.00  1.00           O
TER     177      PHE A  25 
ATOM    178  N   THR B   1     -12.035  -7.470  -9.333  1.00  1.00           N
ATOM    179  CA  THR B   1     -11.483  -8.088  -8.109  1.00  1.00           C
ATOM    180  CB  THR B   1     -10.082  -8.565  -8.357  1.00  1.00           C
ATOM    181  OG1 THR B   1      -9.242  -7.466  -8.678  1.00  1.00           O
ATOM    182  CG2 THR B   1     -10.105  -9.566  -9.526  1.00  1.00           C
ATOM    183  C   THR B   1     -11.454  -7.098  -6.999  1.00  1.00           C
ATOM    184  O   THR B   1     -11.825  -5.939  -7.176  1.00  1.00           O
ATOM    185  N   GLY B   2     -11.030  -7.543  -5.804  1.00  1.00           N
ATOM    186  CA  GLY B   2     -11.023  -6.625  -4.714  1.00  1.00           C
ATOM    187  C   GLY B   2     -10.065  -5.539  -5.076  1.00  1.00           C
ATOM    188  O   GLY B   2      -8.949  -5.813  -5.511  1.00  1.00           O
ATOM    189  N   THR B   3     -10.475  -4.264  -4.910  1.00  1.00           N
ATOM    190  CA  THR B   3      -9.569  -3.220  -5.280  1.00  1.00           C
ATOM    191  CB  THR B   3      -9.803  -2.714  -6.674  1.00  1.00           C
ATOM    192  OG1 THR B   3      -9.683  -3.779  -7.606  1.00  1.00           O
ATOM    193  CG2 THR B   3      -8.767  -1.620  -6.992  1.00  1.00           C
ATOM    194  C   THR B   3      -9.711  -2.063  -4.359  1.00  1.00           C
ATOM    195  O   THR B   3     -10.773  -1.819  -3.789  1.00  1.00           O
ATOM    196  N   ALA B   4      -8.598  -1.327  -4.186  1.00  1.00           N
ATOM    197  CA  ALA B   4      -8.637  -0.141  -3.399  1.00  1.00           C
ATOM    198  CB  ALA B   4      -8.159  -0.346  -1.951  1.00  1.00           C
ATOM    199  C   ALA B   4      -7.710   0.820  -4.026  1.00  1.00           C
ATOM    200  O   ALA B   4      -6.618   0.469  -4.472  1.00  1.00           O
ATOM    201  N   ASN B   5      -8.152   2.080  -4.086  1.00  1.00           N
ATOM    202  CA  ASN B   5      -7.301   3.086  -4.611  1.00  1.00           C
ATOM    203  CB  ASN B   5      -7.876   3.728  -5.891  1.00  1.00           C
ATOM    204  CG  ASN B   5      -6.858   4.651  -6.552  1.00  1.00           C
ATOM    205  OD1 ASN B   5      -6.526   4.479  -7.723  1.00  1.00           O
ATOM    206  ND2 ASN B   5      -6.352   5.664  -5.796  1.00  1.00           N
ATOM    207  C   ASN B   5      -7.284   4.128  -3.566  1.00  1.00           C
ATOM    208  O   ASN B   5      -8.313   4.722  -3.248  1.00  1.00           O
ATOM    209  N   THR B   6      -6.109   4.361  -2.977  1.00  1.00           N
ATOM    210  CA  THR B   6      -6.097   5.405  -2.017  1.00  1.00           C
ATOM    211  CB  THR B   6      -5.665   4.989  -0.644  1.00  1.00           C
ATOM    212  OG1 THR B   6      -5.762   6.093   0.243  1.00  1.00           O
ATOM    213  CG2 THR B   6      -4.219   4.479  -0.705  1.00  1.00           C
ATOM    214  C   THR B   6      -5.135   6.399  -2.500  1.00  1.00           C
ATOM    215  O   THR B   6      -4.028   6.075  -2.926  1.00  1.00           O
ATOM    216  N   LEU B   7      -5.555   7.663  -2.476  1.00  1.00           N
ATOM    217  CA  LEU B   7      -4.617   8.590  -2.971  1.00  1.00           C
ATOM    218  CB  LEU B   7      -4.822   8.926  -4.464  1.00  1.00           C
ATOM    219  CG  LEU B   7      -6.203   9.509  -4.835  1.00  1.00           C
ATOM    220  CD1 LEU B   7      -6.387  10.952  -4.333  1.00  1.00           C
ATOM    221  CD2 LEU B   7      -6.465   9.370  -6.343  1.00  1.00           C
ATOM    222  C   LEU B   7      -4.708   9.824  -2.205  1.00  1.00           C
ATOM    223  O   LEU B   7      -5.760  10.181  -1.678  1.00  1.00           O
ATOM    224  N   PHE B   8      -3.571  10.509  -2.100  1.00  1.00           N
ATOM    225  CA  PHE B   8      -3.756  11.725  -1.428  1.00  1.00           C
ATOM    226  CB  PHE B   8      -3.807  11.597   0.106  1.00  1.00           C
ATOM    227  CG  PHE B   8      -2.522  11.012   0.579  1.00  1.00           C
ATOM    228  CD1 PHE B   8      -1.408  11.801   0.740  1.00  1.00           C
ATOM    229  CD2 PHE B   8      -2.442   9.669   0.868  1.00  1.00           C
ATOM    230  CE1 PHE B   8      -0.226  11.257   1.182  1.00  1.00           C
ATOM    231  CE2 PHE B   8      -1.263   9.119   1.309  1.00  1.00           C
ATOM    232  CZ  PHE B   8      -0.156   9.915   1.466  1.00  1.00           C
ATOM    233  C   PHE B   8      -2.697  12.689  -1.777  1.00  1.00           C
ATOM    234  O   PHE B   8      -1.564  12.338  -2.109  1.00  1.00           O
ATOM    235  N   GLY B   9      -3.095  13.965  -1.723  1.00  1.00           N
ATOM    236  CA  GLY B   9      -2.182  15.033  -1.902  1.00  1.00           C
ATOM    237  C   GLY B   9      -2.266  15.733  -0.596  1.00  1.00           C
ATOM    238  O   GLY B   9      -3.349  16.138  -0.177  1.00  1.00           O
ATOM    239  N   THR B  10      -1.131  15.908   0.097  1.00  1.00           N
ATOM    240  CA  THR B  10      -1.326  16.446   1.401  1.00  1.00           C
ATOM    241  CB  THR B  10      -1.267  15.405   2.479  1.00  1.00           C
ATOM    242  OG1 THR B  10      -1.614  15.975   3.732  1.00  1.00           O
ATOM    243  CG2 THR B  10       0.156  14.830   2.532  1.00  1.00           C
ATOM    244  C   THR B  10      -0.316  17.466   1.740  1.00  1.00           C
ATOM    245  O   THR B  10       0.747  17.577   1.130  1.00  1.00           O
ATOM    246  N   ALA B  11      -0.685  18.268   2.747  1.00  1.00           N
ATOM    247  CA  ALA B  11       0.176  19.254   3.285  1.00  1.00           C
ATOM    248  CB  ALA B  11      -0.118  20.675   2.777  1.00  1.00           C
ATOM    249  C   ALA B  11      -0.087  19.239   4.753  1.00  1.00           C
ATOM    250  O   ALA B  11      -1.183  18.862   5.170  1.00  1.00           O
ATOM    251  N   SER B  12       0.920  19.638   5.567  1.00  1.00           N
ATOM    252  CA  SER B  12       0.781  19.662   6.998  1.00  1.00           C
ATOM    253  CB  SER B  12      -0.162  20.768   7.499  1.00  1.00           C
ATOM    254  OG  SER B  12      -0.249  20.730   8.915  1.00  1.00           O
ATOM    255  C   SER B  12       0.242  18.352   7.435  1.00  1.00           C
ATOM    256  O   SER B  12      -0.795  18.288   8.093  1.00  1.00           O
ATOM    257  N   THR B  13       0.930  17.256   7.073  1.00  1.00           N
ATOM    258  CA  THR B  13       0.286  16.014   7.337  1.00  1.00           C
ATOM    259  CB  THR B  13      -0.045  15.253   6.086  1.00  1.00           C
ATOM    260  OG1 THR B  13      -0.817  14.103   6.403  1.00  1.00           O
ATOM    261  CG2 THR B  13       1.265  14.847   5.389  1.00  1.00           C
ATOM    262  C   THR B  13       1.061  15.098   8.206  1.00  1.00           C
ATOM    263  O   THR B  13       2.291  15.064   8.205  1.00  1.00           O
ATOM    264  N   GLY B  14       0.282  14.348   9.007  1.00  1.00           N
ATOM    265  CA  GLY B  14       0.774  13.251   9.768  1.00  1.00           C
ATOM    266  C   GLY B  14       0.242  12.113   8.965  1.00  1.00           C
ATOM    267  O   GLY B  14      -0.964  11.877   8.941  1.00  1.00           O
ATOM    268  N   THR B  15       1.128  11.364   8.282  1.00  1.00           N
ATOM    269  CA  THR B  15       0.588  10.410   7.362  1.00  1.00           C
ATOM    270  CB  THR B  15       1.146  10.522   5.977  1.00  1.00           C
ATOM    271  OG1 THR B  15       2.545  10.280   6.004  1.00  1.00           O
ATOM    272  CG2 THR B  15       0.859  11.928   5.432  1.00  1.00           C
ATOM    273  C   THR B  15       0.877   9.018   7.795  1.00  1.00           C
ATOM    274  O   THR B  15       1.951   8.706   8.310  1.00  1.00           O
ATOM    275  N   SER B  16      -0.125   8.144   7.589  1.00  1.00           N
ATOM    276  CA  SER B  16       0.030   6.750   7.850  1.00  1.00           C
ATOM    277  CB  SER B  16      -0.673   6.308   9.148  1.00  1.00           C
ATOM    278  OG  SER B  16      -0.486   4.919   9.364  1.00  1.00           O
ATOM    279  C   SER B  16      -0.652   6.065   6.705  1.00  1.00           C
ATOM    280  O   SER B  16      -1.820   6.336   6.427  1.00  1.00           O
ATOM    281  N   LEU B  17       0.056   5.172   5.982  1.00  1.00           N
ATOM    282  CA  LEU B  17      -0.621   4.511   4.903  1.00  1.00           C
ATOM    283  CB  LEU B  17      -0.061   4.765   3.494  1.00  1.00           C
ATOM    284  CG  LEU B  17      -0.391   6.182   2.993  1.00  1.00           C
ATOM    285  CD1 LEU B  17      -0.114   6.336   1.491  1.00  1.00           C
ATOM    286  CD2 LEU B  17      -1.829   6.572   3.360  1.00  1.00           C
ATOM    287  C   LEU B  17      -0.651   3.066   5.153  1.00  1.00           C
ATOM    288  O   LEU B  17       0.317   2.463   5.614  1.00  1.00           O
ATOM    289  N   PHE B  18      -1.819   2.479   4.870  1.00  1.00           N
ATOM    290  CA  PHE B  18      -1.917   1.084   5.074  1.00  1.00           C
ATOM    291  CB  PHE B  18      -2.909   0.668   6.180  1.00  1.00           C
ATOM    292  CG  PHE B  18      -2.431   1.097   7.524  1.00  1.00           C
ATOM    293  CD1 PHE B  18      -2.667   2.374   7.981  1.00  1.00           C
ATOM    294  CD2 PHE B  18      -1.766   0.208   8.336  1.00  1.00           C
ATOM    295  CE1 PHE B  18      -2.230   2.760   9.227  1.00  1.00           C
ATOM    296  CE2 PHE B  18      -1.326   0.589   9.581  1.00  1.00           C
ATOM    297  CZ  PHE B  18      -1.557   1.867  10.026  1.00  1.00           C
ATOM    298  C   PHE B  18      -2.474   0.471   3.854  1.00  1.00           C
ATOM    299  O   PHE B  18      -3.421   0.974   3.252  1.00  1.00           O
ATOM    300  N   SER B  19      -1.853  -0.640   3.451  1.00  1.00           N
ATOM    301  CA  SER B  19      -2.421  -1.425   2.416  1.00  1.00           C
ATOM    302  CB  SER B  19      -1.710  -1.276   1.063  1.00  1.00           C
ATOM    303  OG  SER B  19      -1.860   0.050   0.576  1.00  1.00           O
ATOM    304  C   SER B  19      -2.186  -2.828   2.891  1.00  1.00           C
ATOM    305  O   SER B  19      -1.107  -3.380   2.683  1.00  1.00           O
ATOM    306  N   SER B  20      -3.189  -3.442   3.553  1.00  1.00           N
ATOM    307  CA  SER B  20      -3.025  -4.784   4.042  1.00  1.00           C
ATOM    308  CB  SER B  20      -3.439  -4.949   5.514  1.00  1.00           C
ATOM    309  OG  SER B  20      -4.819  -4.659   5.674  1.00  1.00           O
ATOM    310  C   SER B  20      -3.938  -5.605   3.218  1.00  1.00           C
ATOM    311  O   SER B  20      -5.143  -5.362   3.181  1.00  1.00           O
ATOM    312  N   GLN B  21      -3.387  -6.597   2.504  1.00  1.00           N
ATOM    313  CA  GLN B  21      -4.300  -7.343   1.711  1.00  1.00           C
ATOM    314  CB  GLN B  21      -4.029  -7.265   0.197  1.00  1.00           C
ATOM    315  CG  GLN B  21      -5.088  -7.991  -0.635  1.00  1.00           C
ATOM    316  CD  GLN B  21      -4.915  -7.598  -2.093  1.00  1.00           C
ATOM    317  OE1 GLN B  21      -4.716  -8.446  -2.963  1.00  1.00           O
ATOM    318  NE2 GLN B  21      -5.008  -6.270  -2.371  1.00  1.00           N
ATOM    319  C   GLN B  21      -4.250  -8.754   2.136  1.00  1.00           C
ATOM    320  O   GLN B  21      -3.197  -9.390   2.145  1.00  1.00           O
ATOM    321  N   ASN B  22      -5.425  -9.264   2.538  1.00  1.00           N
ATOM    322  CA  ASN B  22      -5.511 -10.637   2.883  1.00  1.00           C
ATOM    323  CB  ASN B  22      -6.430 -10.923   4.080  1.00  1.00           C
ATOM    324  CG  ASN B  22      -6.410 -12.424   4.325  1.00  1.00           C
ATOM    325  OD1 ASN B  22      -5.397 -12.981   4.741  1.00  1.00           O
ATOM    326  ND2 ASN B  22      -7.560 -13.100   4.061  1.00  1.00           N
ATOM    327  C   ASN B  22      -6.133 -11.256   1.678  1.00  1.00           C
ATOM    328  O   ASN B  22      -7.197 -10.826   1.237  1.00  1.00           O
ATOM    329  N   ASN B  23      -5.475 -12.270   1.090  1.00  1.00           N
ATOM    330  CA  ASN B  23      -6.025 -12.821  -0.109  1.00  1.00           C
ATOM    331  CB  ASN B  23      -5.098 -12.701  -1.335  1.00  1.00           C
ATOM    332  CG  ASN B  23      -5.029 -11.239  -1.757  1.00  1.00           C
ATOM    333  OD1 ASN B  23      -6.055 -10.593  -1.965  1.00  1.00           O
ATOM    334  ND2 ASN B  23      -3.787 -10.699  -1.887  1.00  1.00           N
ATOM    335  C   ASN B  23      -6.258 -14.267   0.088  1.00  1.00           C
ATOM    336  O   ASN B  23      -5.670 -14.905   0.960  1.00  1.00           O
ATOM    337  N   ALA B  24      -7.175 -14.807  -0.727  1.00  1.00           N
ATOM    338  CA  ALA B  24      -7.448 -16.201  -0.675  1.00  1.00           C
ATOM    339  CB  ALA B  24      -8.649 -16.570   0.215  1.00  1.00           C
ATOM    340  C   ALA B  24      -7.795 -16.610  -2.066  1.00  1.00           C
ATOM    341  O   ALA B  24      -8.227 -15.788  -2.873  1.00  1.00           O
ATOM    342  N   PHE B  25      -7.588 -17.898  -2.391  1.00  1.00           N
ATOM    343  CA  PHE B  25      -7.914 -18.349  -3.711  1.00  1.00           C
ATOM    344  CB  PHE B  25      -6.746 -18.171  -4.700  1.00  1.00           C
ATOM    345  CG  PHE B  25      -7.194 -18.601  -6.055  1.00  1.00           C
ATOM    346  CD1 PHE B  25      -7.968 -17.765  -6.826  1.00  1.00           C
ATOM    347  CD2 PHE B  25      -6.826 -19.828  -6.560  1.00  1.00           C
ATOM    348  CE1 PHE B  25      -8.381 -18.151  -8.079  1.00  1.00           C
ATOM    349  CE2 PHE B  25      -7.236 -20.219  -7.811  1.00  1.00           C
ATOM    350  CZ  PHE B  25      -8.015 -19.381  -8.572  1.00  1.00           C
ATOM    351  C   PHE B  25      -8.219 -19.834  -3.594  1.00  1.00           C
ATOM    352  O   PHE B  25      -8.653 -20.441  -4.609  1.00  1.00           O
ATOM    353  OXT PHE B  25      -8.025 -20.381  -2.474  1.00  1.00           O
TER     354      PHE B  25 
ATOM    355  N   THR C   1      -6.347 -10.389  -9.007  1.00  1.00           N
ATOM    356  CA  THR C   1      -7.386 -10.056  -8.009  1.00  1.00           C
ATOM    357  CB  THR C   1      -8.299 -11.228  -7.789  1.00  1.00           C
ATOM    358  OG1 THR C   1      -9.378 -10.858  -6.945  1.00  1.00           O
ATOM    359  CG2 THR C   1      -7.494 -12.370  -7.146  1.00  1.00           C
ATOM    360  C   THR C   1      -6.776  -9.679  -6.709  1.00  1.00           C
ATOM    361  O   THR C   1      -5.747 -10.215  -6.299  1.00  1.00           O
ATOM    362  N   GLY C   2      -7.402  -8.700  -6.042  1.00  1.00           N
ATOM    363  CA  GLY C   2      -6.898  -8.237  -4.794  1.00  1.00           C
ATOM    364  C   GLY C   2      -5.965  -7.157  -5.145  1.00  1.00           C
ATOM    365  O   GLY C   2      -4.900  -7.401  -5.710  1.00  1.00           O
ATOM    366  N   THR C   3      -6.336  -5.916  -4.817  1.00  1.00           N
ATOM    367  CA  THR C   3      -5.412  -4.915  -5.202  1.00  1.00           C
ATOM    368  CB  THR C   3      -5.693  -4.349  -6.563  1.00  1.00           C
ATOM    369  OG1 THR C   3      -6.954  -3.694  -6.573  1.00  1.00           O
ATOM    370  CG2 THR C   3      -5.691  -5.502  -7.581  1.00  1.00           C
ATOM    371  C   THR C   3      -5.483  -3.794  -4.253  1.00  1.00           C
ATOM    372  O   THR C   3      -6.494  -3.557  -3.594  1.00  1.00           O
ATOM    373  N   ALA C   4      -4.356  -3.082  -4.153  1.00  1.00           N
ATOM    374  CA  ALA C   4      -4.360  -1.914  -3.355  1.00  1.00           C
ATOM    375  CB  ALA C   4      -3.804  -2.130  -1.937  1.00  1.00           C
ATOM    376  C   ALA C   4      -3.472  -0.966  -4.033  1.00  1.00           C
ATOM    377  O   ALA C   4      -2.411  -1.332  -4.535  1.00  1.00           O
ATOM    378  N   ASN C   5      -3.896   0.296  -4.091  1.00  1.00           N
ATOM    379  CA  ASN C   5      -2.967   1.159  -4.706  1.00  1.00           C
ATOM    380  CB  ASN C   5      -3.262   1.486  -6.180  1.00  1.00           C
ATOM    381  CG  ASN C   5      -4.493   2.366  -6.240  1.00  1.00           C
ATOM    382  OD1 ASN C   5      -4.411   3.564  -5.978  1.00  1.00           O
ATOM    383  ND2 ASN C   5      -5.659   1.769  -6.606  1.00  1.00           N
ATOM    384  C   ASN C   5      -2.956   2.402  -3.952  1.00  1.00           C
ATOM    385  O   ASN C   5      -3.952   2.812  -3.358  1.00  1.00           O
ATOM    386  N   THR C   6      -1.790   3.043  -3.944  1.00  1.00           N
ATOM    387  CA  THR C   6      -1.800   4.212  -3.170  1.00  1.00           C
ATOM    388  CB  THR C   6      -1.117   4.046  -1.845  1.00  1.00           C
ATOM    389  OG1 THR C   6       0.260   3.766  -2.046  1.00  1.00           O
ATOM    390  CG2 THR C   6      -1.777   2.876  -1.099  1.00  1.00           C
ATOM    391  C   THR C   6      -1.100   5.269  -3.889  1.00  1.00           C
ATOM    392  O   THR C   6      -0.380   5.048  -4.860  1.00  1.00           O
ATOM    393  N   LEU C   7      -1.358   6.477  -3.401  1.00  1.00           N
ATOM    394  CA  LEU C   7      -0.755   7.613  -3.966  1.00  1.00           C
ATOM    395  CB  LEU C   7      -1.711   8.374  -4.911  1.00  1.00           C
ATOM    396  CG  LEU C   7      -1.250   9.774  -5.371  1.00  1.00           C
ATOM    397  CD1 LEU C   7       0.081   9.739  -6.133  1.00  1.00           C
ATOM    398  CD2 LEU C   7      -2.361  10.481  -6.164  1.00  1.00           C
ATOM    399  C   LEU C   7      -0.423   8.517  -2.863  1.00  1.00           C
ATOM    400  O   LEU C   7      -0.930   8.403  -1.749  1.00  1.00           O
ATOM    401  N   PHE C   8       0.481   9.442  -3.170  1.00  1.00           N
ATOM    402  CA  PHE C   8       0.852  10.380  -2.188  1.00  1.00           C
ATOM    403  CB  PHE C   8       2.270  10.164  -1.623  1.00  1.00           C
ATOM    404  CG  PHE C   8       2.406   8.902  -0.839  1.00  1.00           C
ATOM    405  CD1 PHE C   8       2.475   7.689  -1.481  1.00  1.00           C
ATOM    406  CD2 PHE C   8       2.464   8.931   0.536  1.00  1.00           C
ATOM    407  CE1 PHE C   8       2.611   6.523  -0.766  1.00  1.00           C
ATOM    408  CE2 PHE C   8       2.600   7.771   1.259  1.00  1.00           C
ATOM    409  CZ  PHE C   8       2.677   6.565   0.606  1.00  1.00           C
ATOM    410  C   PHE C   8       0.995  11.659  -2.896  1.00  1.00           C
ATOM    411  O   PHE C   8       0.657  11.818  -4.069  1.00  1.00           O
ATOM    412  N   GLY C   9       1.504  12.615  -2.127  1.00  1.00           N
ATOM    413  CA  GLY C   9       1.822  13.911  -2.582  1.00  1.00           C
ATOM    414  C   GLY C   9       1.957  14.643  -1.311  1.00  1.00           C
ATOM    415  O   GLY C   9       1.217  15.582  -1.023  1.00  1.00           O
ATOM    416  N   THR C  10       2.948  14.214  -0.519  1.00  1.00           N
ATOM    417  CA  THR C  10       3.033  14.748   0.791  1.00  1.00           C
ATOM    418  CB  THR C  10       3.730  13.847   1.772  1.00  1.00           C
ATOM    419  OG1 THR C  10       3.512  14.305   3.098  1.00  1.00           O
ATOM    420  CG2 THR C  10       5.235  13.834   1.465  1.00  1.00           C
ATOM    421  C   THR C  10       3.746  16.045   0.759  1.00  1.00           C
ATOM    422  O   THR C  10       4.287  16.481  -0.255  1.00  1.00           O
ATOM    423  N   ALA C  11       3.723  16.687   1.931  1.00  1.00           N
ATOM    424  CA  ALA C  11       4.318  17.946   2.202  1.00  1.00           C
ATOM    425  CB  ALA C  11       3.300  19.063   2.476  1.00  1.00           C
ATOM    426  C   ALA C  11       5.028  17.669   3.481  1.00  1.00           C
ATOM    427  O   ALA C  11       5.598  16.588   3.619  1.00  1.00           O
ATOM    428  N   SER C  12       5.058  18.640   4.421  1.00  1.00           N
ATOM    429  CA  SER C  12       5.714  18.389   5.676  1.00  1.00           C
ATOM    430  CB  SER C  12       5.516  19.514   6.706  1.00  1.00           C
ATOM    431  OG  SER C  12       4.141  19.632   7.039  1.00  1.00           O
ATOM    432  C   SER C  12       5.126  17.143   6.241  1.00  1.00           C
ATOM    433  O   SER C  12       3.928  17.081   6.511  1.00  1.00           O
ATOM    434  N   THR C  13       5.956  16.090   6.413  1.00  1.00           N
ATOM    435  CA  THR C  13       5.327  14.886   6.855  1.00  1.00           C
ATOM    436  CB  THR C  13       4.786  14.061   5.725  1.00  1.00           C
ATOM    437  OG1 THR C  13       3.994  12.996   6.226  1.00  1.00           O
ATOM    438  CG2 THR C  13       5.969  13.509   4.910  1.00  1.00           C
ATOM    439  C   THR C  13       6.239  14.005   7.621  1.00  1.00           C
ATOM    440  O   THR C  13       7.463  14.108   7.558  1.00  1.00           O
ATOM    441  N   GLY C  14       5.592  13.121   8.400  1.00  1.00           N
ATOM    442  CA  GLY C  14       6.216  12.023   9.057  1.00  1.00           C
ATOM    443  C   GLY C  14       5.520  10.892   8.375  1.00  1.00           C
ATOM    444  O   GLY C  14       4.333  10.663   8.608  1.00  1.00           O
ATOM    445  N   THR C  15       6.225  10.140   7.511  1.00  1.00           N
ATOM    446  CA  THR C  15       5.463   9.210   6.730  1.00  1.00           C
ATOM    447  CB  THR C  15       5.655   9.376   5.252  1.00  1.00           C
ATOM    448  OG1 THR C  15       5.273  10.685   4.854  1.00  1.00           O
ATOM    449  CG2 THR C  15       4.791   8.330   4.526  1.00  1.00           C
ATOM    450  C   THR C  15       5.813   7.802   7.057  1.00  1.00           C
ATOM    451  O   THR C  15       6.958   7.481   7.371  1.00  1.00           O
ATOM    452  N   SER C  16       4.783   6.931   7.001  1.00  1.00           N
ATOM    453  CA  SER C  16       4.961   5.529   7.208  1.00  1.00           C
ATOM    454  CB  SER C  16       4.310   5.001   8.496  1.00  1.00           C
ATOM    455  OG  SER C  16       4.540   3.606   8.620  1.00  1.00           O
ATOM    456  C   SER C  16       4.264   4.854   6.069  1.00  1.00           C
ATOM    457  O   SER C  16       3.090   5.112   5.811  1.00  1.00           O
ATOM    458  N   LEU C  17       4.975   3.974   5.341  1.00  1.00           N
ATOM    459  CA  LEU C  17       4.354   3.265   4.258  1.00  1.00           C
ATOM    460  CB  LEU C  17       5.151   3.302   2.943  1.00  1.00           C
ATOM    461  CG  LEU C  17       4.454   2.533   1.807  1.00  1.00           C
ATOM    462  CD1 LEU C  17       3.085   3.152   1.487  1.00  1.00           C
ATOM    463  CD2 LEU C  17       5.360   2.411   0.572  1.00  1.00           C
ATOM    464  C   LEU C  17       4.274   1.856   4.675  1.00  1.00           C
ATOM    465  O   LEU C  17       5.276   1.235   5.027  1.00  1.00           O
ATOM    466  N   PHE C  18       3.052   1.318   4.664  1.00  1.00           N
ATOM    467  CA  PHE C  18       2.952  -0.036   5.069  1.00  1.00           C
ATOM    468  CB  PHE C  18       2.092  -0.193   6.335  1.00  1.00           C
ATOM    469  CG  PHE C  18       2.025  -1.631   6.712  1.00  1.00           C
ATOM    470  CD1 PHE C  18       3.036  -2.216   7.434  1.00  1.00           C
ATOM    471  CD2 PHE C  18       0.934  -2.388   6.352  1.00  1.00           C
ATOM    472  CE1 PHE C  18       2.967  -3.543   7.786  1.00  1.00           C
ATOM    473  CE2 PHE C  18       0.860  -3.716   6.702  1.00  1.00           C
ATOM    474  CZ  PHE C  18       1.878  -4.298   7.420  1.00  1.00           C
ATOM    475  C   PHE C  18       2.295  -0.780   3.978  1.00  1.00           C
ATOM    476  O   PHE C  18       1.131  -0.549   3.653  1.00  1.00           O
ATOM    477  N   SER C  19       3.051  -1.697   3.364  1.00  1.00           N
ATOM    478  CA  SER C  19       2.431  -2.517   2.386  1.00  1.00           C
ATOM    479  CB  SER C  19       2.993  -2.334   0.964  1.00  1.00           C
ATOM    480  OG  SER C  19       4.370  -2.677   0.926  1.00  1.00           O
ATOM    481  C   SER C  19       2.718  -3.910   2.831  1.00  1.00           C
ATOM    482  O   SER C  19       3.866  -4.353   2.823  1.00  1.00           O
ATOM    483  N   SER C  20       1.672  -4.636   3.262  1.00  1.00           N
ATOM    484  CA  SER C  20       1.885  -5.988   3.677  1.00  1.00           C
ATOM    485  CB  SER C  20       1.513  -6.261   5.145  1.00  1.00           C
ATOM    486  OG  SER C  20       1.756  -7.623   5.466  1.00  1.00           O
ATOM    487  C   SER C  20       0.983  -6.786   2.841  1.00  1.00           C
ATOM    488  O   SER C  20      -0.192  -6.459   2.682  1.00  1.00           O
ATOM    489  N   GLN C  21       1.516  -7.858   2.255  1.00  1.00           N
ATOM    490  CA  GLN C  21       0.604  -8.570   1.444  1.00  1.00           C
ATOM    491  CB  GLN C  21       0.982  -8.574  -0.047  1.00  1.00           C
ATOM    492  CG  GLN C  21      -0.132  -9.085  -0.958  1.00  1.00           C
ATOM    493  CD  GLN C  21      -1.211  -8.010  -1.022  1.00  1.00           C
ATOM    494  OE1 GLN C  21      -2.187  -8.137  -1.757  1.00  1.00           O
ATOM    495  NE2 GLN C  21      -1.032  -6.915  -0.233  1.00  1.00           N
ATOM    496  C   GLN C  21       0.577  -9.965   1.920  1.00  1.00           C
ATOM    497  O   GLN C  21       1.609 -10.623   2.040  1.00  1.00           O
ATOM    498  N   ASN C  22      -0.631 -10.445   2.229  1.00  1.00           N
ATOM    499  CA  ASN C  22      -0.714 -11.802   2.624  1.00  1.00           C
ATOM    500  CB  ASN C  22      -1.665 -12.044   3.807  1.00  1.00           C
ATOM    501  CG  ASN C  22      -1.096 -11.346   5.032  1.00  1.00           C
ATOM    502  OD1 ASN C  22       0.102 -11.418   5.306  1.00  1.00           O
ATOM    503  ND2 ASN C  22      -1.982 -10.644   5.790  1.00  1.00           N
ATOM    504  C   ASN C  22      -1.309 -12.486   1.455  1.00  1.00           C
ATOM    505  O   ASN C  22      -2.441 -12.203   1.066  1.00  1.00           O
ATOM    506  N   ASN C  23      -0.549 -13.402   0.843  1.00  1.00           N
ATOM    507  CA  ASN C  23      -1.116 -13.999  -0.316  1.00  1.00           C
ATOM    508  CB  ASN C  23      -0.275 -13.750  -1.582  1.00  1.00           C
ATOM    509  CG  ASN C  23      -1.097 -14.135  -2.804  1.00  1.00           C
ATOM    510  OD1 ASN C  23      -1.912 -15.054  -2.756  1.00  1.00           O
ATOM    511  ND2 ASN C  23      -0.877 -13.411  -3.935  1.00  1.00           N
ATOM    512  C   ASN C  23      -1.181 -15.458  -0.110  1.00  1.00           C
ATOM    513  O   ASN C  23      -0.175 -16.119   0.144  1.00  1.00           O
ATOM    514  N   ALA C  24      -2.402 -15.991  -0.206  1.00  1.00           N
ATOM    515  CA  ALA C  24      -2.550 -17.398  -0.132  1.00  1.00           C
ATOM    516  CB  ALA C  24      -3.568 -17.862   0.924  1.00  1.00           C
ATOM    517  C   ALA C  24      -3.095 -17.764  -1.467  1.00  1.00           C
ATOM    518  O   ALA C  24      -3.972 -17.079  -1.991  1.00  1.00           O
ATOM    519  N   PHE C  25      -2.582 -18.847  -2.074  1.00  1.00           N
ATOM    520  CA  PHE C  25      -3.071 -19.159  -3.380  1.00  1.00           C
ATOM    521  CB  PHE C  25      -1.976 -19.653  -4.336  1.00  1.00           C
ATOM    522  CG  PHE C  25      -2.533 -19.487  -5.705  1.00  1.00           C
ATOM    523  CD1 PHE C  25      -2.366 -18.293  -6.368  1.00  1.00           C
ATOM    524  CD2 PHE C  25      -3.226 -20.502  -6.319  1.00  1.00           C
ATOM    525  CE1 PHE C  25      -2.873 -18.113  -7.632  1.00  1.00           C
ATOM    526  CE2 PHE C  25      -3.738 -20.329  -7.584  1.00  1.00           C
ATOM    527  CZ  PHE C  25      -3.561 -19.133  -8.243  1.00  1.00           C
ATOM    528  C   PHE C  25      -4.081 -20.284  -3.214  1.00  1.00           C
ATOM    529  O   PHE C  25      -3.823 -21.392  -3.755  1.00  1.00           O
ATOM    530  OXT PHE C  25      -5.122 -20.052  -2.544  1.00  1.00           O
TER     531      PHE C  25 
ATOM    532  N   THR D   1      -4.372 -12.391  -8.432  1.00  1.00           N
ATOM    533  CA  THR D   1      -3.041 -11.758  -8.561  1.00  1.00           C
ATOM    534  CB  THR D   1      -3.104 -10.591  -9.502  1.00  1.00           C
ATOM    535  OG1 THR D   1      -3.557 -11.018 -10.778  1.00  1.00           O
ATOM    536  CG2 THR D   1      -1.692  -9.988  -9.621  1.00  1.00           C
ATOM    537  C   THR D   1      -2.565 -11.275  -7.231  1.00  1.00           C
ATOM    538  O   THR D   1      -1.751 -11.925  -6.577  1.00  1.00           O
ATOM    539  N   GLY D   2      -3.087 -10.112  -6.793  1.00  1.00           N
ATOM    540  CA  GLY D   2      -2.687  -9.523  -5.548  1.00  1.00           C
ATOM    541  C   GLY D   2      -1.766  -8.440  -5.920  1.00  1.00           C
ATOM    542  O   GLY D   2      -0.775  -8.663  -6.613  1.00  1.00           O
ATOM    543  N   THR D   3      -2.068  -7.220  -5.468  1.00  1.00           N
ATOM    544  CA  THR D   3      -1.171  -6.223  -5.917  1.00  1.00           C
ATOM    545  CB  THR D   3      -1.545  -5.662  -7.258  1.00  1.00           C
ATOM    546  OG1 THR D   3      -0.502  -4.847  -7.772  1.00  1.00           O
ATOM    547  CG2 THR D   3      -2.835  -4.842  -7.089  1.00  1.00           C
ATOM    548  C   THR D   3      -1.125  -5.113  -4.974  1.00  1.00           C
ATOM    549  O   THR D   3      -1.924  -4.999  -4.044  1.00  1.00           O
ATOM    550  N   ALA D   4      -0.128  -4.261  -5.205  1.00  1.00           N
ATOM    551  CA  ALA D   4      -0.045  -3.142  -4.363  1.00  1.00           C
ATOM    552  CB  ALA D   4       0.745  -3.399  -3.068  1.00  1.00           C
ATOM    553  C   ALA D   4       0.655  -2.093  -5.083  1.00  1.00           C
ATOM    554  O   ALA D   4       1.428  -2.336  -6.008  1.00  1.00           O
ATOM    555  N   ASN D   5       0.361  -0.868  -4.671  1.00  1.00           N
ATOM    556  CA  ASN D   5       1.068   0.151  -5.320  1.00  1.00           C
ATOM    557  CB  ASN D   5       0.310   0.789  -6.496  1.00  1.00           C
ATOM    558  CG  ASN D   5       0.338  -0.184  -7.666  1.00  1.00           C
ATOM    559  OD1 ASN D   5       1.212  -0.112  -8.527  1.00  1.00           O
ATOM    560  ND2 ASN D   5      -0.637  -1.132  -7.692  1.00  1.00           N
ATOM    561  C   ASN D   5       1.301   1.205  -4.347  1.00  1.00           C
ATOM    562  O   ASN D   5       0.573   1.370  -3.369  1.00  1.00           O
ATOM    563  N   THR D   6       2.375   1.939  -4.599  1.00  1.00           N
ATOM    564  CA  THR D   6       2.607   2.986  -3.699  1.00  1.00           C
ATOM    565  CB  THR D   6       3.665   2.647  -2.683  1.00  1.00           C
ATOM    566  OG1 THR D   6       3.299   1.473  -1.971  1.00  1.00           O
ATOM    567  CG2 THR D   6       3.820   3.817  -1.699  1.00  1.00           C
ATOM    568  C   THR D   6       3.075   4.105  -4.499  1.00  1.00           C
ATOM    569  O   THR D   6       3.548   3.949  -5.622  1.00  1.00           O
ATOM    570  N   LEU D   7       2.917   5.291  -3.929  1.00  1.00           N
ATOM    571  CA  LEU D   7       3.349   6.370  -4.706  1.00  1.00           C
ATOM    572  CB  LEU D   7       2.194   7.137  -5.374  1.00  1.00           C
ATOM    573  CG  LEU D   7       1.505   6.270  -6.446  1.00  1.00           C
ATOM    574  CD1 LEU D   7       0.344   6.992  -7.140  1.00  1.00           C
ATOM    575  CD2 LEU D   7       2.539   5.733  -7.449  1.00  1.00           C
ATOM    576  C   LEU D   7       4.135   7.259  -3.872  1.00  1.00           C
ATOM    577  O   LEU D   7       4.708   6.859  -2.861  1.00  1.00           O
ATOM    578  N   PHE D   8       4.208   8.514  -4.301  1.00  1.00           N
ATOM    579  CA  PHE D   8       5.082   9.294  -3.532  1.00  1.00           C
ATOM    580  CB  PHE D   8       6.542   8.923  -3.830  1.00  1.00           C
ATOM    581  CG  PHE D   8       6.702   9.041  -5.311  1.00  1.00           C
ATOM    582  CD1 PHE D   8       7.044  10.233  -5.910  1.00  1.00           C
ATOM    583  CD2 PHE D   8       6.488   7.943  -6.113  1.00  1.00           C
ATOM    584  CE1 PHE D   8       7.179  10.326  -7.276  1.00  1.00           C
ATOM    585  CE2 PHE D   8       6.623   8.027  -7.478  1.00  1.00           C
ATOM    586  CZ  PHE D   8       6.970   9.222  -8.065  1.00  1.00           C
ATOM    587  C   PHE D   8       4.916  10.711  -3.880  1.00  1.00           C
ATOM    588  O   PHE D   8       3.884  11.162  -4.374  1.00  1.00           O
ATOM    589  N   GLY D   9       5.998  11.438  -3.588  1.00  1.00           N
ATOM    590  CA  GLY D   9       6.076  12.831  -3.799  1.00  1.00           C
ATOM    591  C   GLY D   9       6.173  13.400  -2.436  1.00  1.00           C
ATOM    592  O   GLY D   9       5.204  13.392  -1.679  1.00  1.00           O
ATOM    593  N   THR D  10       7.366  13.906  -2.075  1.00  1.00           N
ATOM    594  CA  THR D  10       7.439  14.378  -0.736  1.00  1.00           C
ATOM    595  CB  THR D  10       8.020  13.364   0.206  1.00  1.00           C
ATOM    596  OG1 THR D  10       9.367  13.088  -0.147  1.00  1.00           O
ATOM    597  CG2 THR D  10       7.186  12.073   0.117  1.00  1.00           C
ATOM    598  C   THR D  10       8.308  15.609  -0.647  1.00  1.00           C
ATOM    599  O   THR D  10       9.453  15.608  -1.093  1.00  1.00           O
ATOM    600  N   ALA D  11       7.759  16.700  -0.068  1.00  1.00           N
ATOM    601  CA  ALA D  11       8.412  17.974   0.113  1.00  1.00           C
ATOM    602  CB  ALA D  11       7.420  19.079   0.509  1.00  1.00           C
ATOM    603  C   ALA D  11       9.508  17.973   1.146  1.00  1.00           C
ATOM    604  O   ALA D  11      10.544  18.602   0.940  1.00  1.00           O
ATOM    605  N   SER D  12       9.285  17.342   2.319  1.00  1.00           N
ATOM    606  CA  SER D  12      10.279  17.244   3.364  1.00  1.00           C
ATOM    607  CB  SER D  12      10.214  18.377   4.403  1.00  1.00           C
ATOM    608  OG  SER D  12      10.538  19.620   3.796  1.00  1.00           O
ATOM    609  C   SER D  12       9.892  15.993   4.058  1.00  1.00           C
ATOM    610  O   SER D  12       8.711  15.796   4.335  1.00  1.00           O
ATOM    611  N   THR D  13      10.839  15.088   4.362  1.00  1.00           N
ATOM    612  CA  THR D  13      10.242  13.896   4.875  1.00  1.00           C
ATOM    613  CB  THR D  13       9.791  12.983   3.751  1.00  1.00           C
ATOM    614  OG1 THR D  13       8.921  13.679   2.871  1.00  1.00           O
ATOM    615  CG2 THR D  13       9.050  11.752   4.299  1.00  1.00           C
ATOM    616  C   THR D  13      11.184  13.110   5.731  1.00  1.00           C
ATOM    617  O   THR D  13      12.405  13.248   5.659  1.00  1.00           O
ATOM    618  N   GLY D  14      10.578  12.267   6.592  1.00  1.00           N
ATOM    619  CA  GLY D  14      11.225  11.264   7.378  1.00  1.00           C
ATOM    620  C   GLY D  14      10.456  10.053   6.999  1.00  1.00           C
ATOM    621  O   GLY D  14       9.238  10.019   7.173  1.00  1.00           O
ATOM    622  N   THR D  15      11.122   9.010   6.475  1.00  1.00           N
ATOM    623  CA  THR D  15      10.247   7.994   5.993  1.00  1.00           C
ATOM    624  CB  THR D  15      10.072   8.007   4.501  1.00  1.00           C
ATOM    625  OG1 THR D  15       9.034   7.116   4.118  1.00  1.00           O
ATOM    626  CG2 THR D  15      11.397   7.587   3.845  1.00  1.00           C
ATOM    627  C   THR D  15      10.685   6.627   6.354  1.00  1.00           C
ATOM    628  O   THR D  15      11.850   6.361   6.646  1.00  1.00           O
ATOM    629  N   SER D  16       9.686   5.723   6.349  1.00  1.00           N
ATOM    630  CA  SER D  16       9.893   4.330   6.561  1.00  1.00           C
ATOM    631  CB  SER D  16       9.282   3.806   7.867  1.00  1.00           C
ATOM    632  OG  SER D  16       9.946   4.391   8.977  1.00  1.00           O
ATOM    633  C   SER D  16       9.186   3.646   5.434  1.00  1.00           C
ATOM    634  O   SER D  16       8.026   3.936   5.149  1.00  1.00           O
ATOM    635  N   LEU D  17       9.886   2.728   4.744  1.00  1.00           N
ATOM    636  CA  LEU D  17       9.277   2.007   3.666  1.00  1.00           C
ATOM    637  CB  LEU D  17      10.137   1.986   2.393  1.00  1.00           C
ATOM    638  CG  LEU D  17       9.606   1.014   1.325  1.00  1.00           C
ATOM    639  CD1 LEU D  17       8.175   1.379   0.903  1.00  1.00           C
ATOM    640  CD2 LEU D  17      10.586   0.904   0.143  1.00  1.00           C
ATOM    641  C   LEU D  17       9.152   0.610   4.116  1.00  1.00           C
ATOM    642  O   LEU D  17      10.139  -0.030   4.477  1.00  1.00           O
ATOM    643  N   PHE D  18       7.916   0.098   4.133  1.00  1.00           N
ATOM    644  CA  PHE D  18       7.833  -1.257   4.543  1.00  1.00           C
ATOM    645  CB  PHE D  18       7.024  -1.453   5.838  1.00  1.00           C
ATOM    646  CG  PHE D  18       7.164  -2.876   6.258  1.00  1.00           C
ATOM    647  CD1 PHE D  18       8.313  -3.296   6.890  1.00  1.00           C
ATOM    648  CD2 PHE D  18       6.151  -3.783   6.040  1.00  1.00           C
ATOM    649  CE1 PHE D  18       8.460  -4.602   7.288  1.00  1.00           C
ATOM    650  CE2 PHE D  18       6.292  -5.093   6.438  1.00  1.00           C
ATOM    651  CZ  PHE D  18       7.448  -5.501   7.061  1.00  1.00           C
ATOM    652  C   PHE D  18       7.150  -2.011   3.465  1.00  1.00           C
ATOM    653  O   PHE D  18       5.964  -1.818   3.204  1.00  1.00           O
ATOM    654  N   SER D  19       7.903  -2.894   2.793  1.00  1.00           N
ATOM    655  CA  SER D  19       7.266  -3.706   1.812  1.00  1.00           C
ATOM    656  CB  SER D  19       7.818  -3.519   0.386  1.00  1.00           C
ATOM    657  OG  SER D  19       7.540  -2.207  -0.082  1.00  1.00           O
ATOM    658  C   SER D  19       7.558  -5.106   2.224  1.00  1.00           C
ATOM    659  O   SER D  19       8.701  -5.559   2.144  1.00  1.00           O
ATOM    660  N   SER D  20       6.531  -5.832   2.699  1.00  1.00           N
ATOM    661  CA  SER D  20       6.758  -7.192   3.085  1.00  1.00           C
ATOM    662  CB  SER D  20       6.444  -7.483   4.564  1.00  1.00           C
ATOM    663  OG  SER D  20       6.697  -8.850   4.853  1.00  1.00           O
ATOM    664  C   SER D  20       5.825  -7.985   2.275  1.00  1.00           C
ATOM    665  O   SER D  20       4.628  -7.703   2.235  1.00  1.00           O
ATOM    666  N   GLN D  21       6.346  -8.999   1.575  1.00  1.00           N
ATOM    667  CA  GLN D  21       5.391  -9.716   0.816  1.00  1.00           C
ATOM    668  CB  GLN D  21       5.558  -9.561  -0.708  1.00  1.00           C
ATOM    669  CG  GLN D  21       6.872 -10.087  -1.280  1.00  1.00           C
ATOM    670  CD  GLN D  21       6.904  -9.676  -2.746  1.00  1.00           C
ATOM    671  OE1 GLN D  21       6.609  -8.533  -3.089  1.00  1.00           O
ATOM    672  NE2 GLN D  21       7.255 -10.635  -3.641  1.00  1.00           N
ATOM    673  C   GLN D  21       5.437 -11.141   1.197  1.00  1.00           C
ATOM    674  O   GLN D  21       6.469 -11.803   1.099  1.00  1.00           O
ATOM    675  N   ASN D  22       4.286 -11.643   1.670  1.00  1.00           N
ATOM    676  CA  ASN D  22       4.224 -13.016   2.026  1.00  1.00           C
ATOM    677  CB  ASN D  22       3.371 -13.294   3.275  1.00  1.00           C
ATOM    678  CG  ASN D  22       4.103 -12.732   4.487  1.00  1.00           C
ATOM    679  OD1 ASN D  22       3.602 -12.781   5.609  1.00  1.00           O
ATOM    680  ND2 ASN D  22       5.326 -12.183   4.257  1.00  1.00           N
ATOM    681  C   ASN D  22       3.576 -13.694   0.877  1.00  1.00           C
ATOM    682  O   ASN D  22       2.400 -13.474   0.592  1.00  1.00           O
ATOM    683  N   ASN D  23       4.343 -14.535   0.168  1.00  1.00           N
ATOM    684  CA  ASN D  23       3.746 -15.168  -0.958  1.00  1.00           C
ATOM    685  CB  ASN D  23       4.532 -14.953  -2.262  1.00  1.00           C
ATOM    686  CG  ASN D  23       4.467 -13.469  -2.601  1.00  1.00           C
ATOM    687  OD1 ASN D  23       3.405 -12.853  -2.544  1.00  1.00           O
ATOM    688  ND2 ASN D  23       5.638 -12.877  -2.958  1.00  1.00           N
ATOM    689  C   ASN D  23       3.699 -16.620  -0.693  1.00  1.00           C
ATOM    690  O   ASN D  23       4.715 -17.258  -0.421  1.00  1.00           O
ATOM    691  N   ALA D  24       2.482 -17.173  -0.751  1.00  1.00           N
ATOM    692  CA  ALA D  24       2.360 -18.576  -0.580  1.00  1.00           C
ATOM    693  CB  ALA D  24       1.381 -18.981   0.534  1.00  1.00           C
ATOM    694  C   ALA D  24       1.809 -19.077  -1.870  1.00  1.00           C
ATOM    695  O   ALA D  24       0.864 -18.507  -2.410  1.00  1.00           O
ATOM    696  N   PHE D  25       2.404 -20.153  -2.415  1.00  1.00           N
ATOM    697  CA  PHE D  25       1.899 -20.655  -3.654  1.00  1.00           C
ATOM    698  CB  PHE D  25       2.977 -20.868  -4.736  1.00  1.00           C
ATOM    699  CG  PHE D  25       3.419 -19.524  -5.211  1.00  1.00           C
ATOM    700  CD1 PHE D  25       4.429 -18.846  -4.570  1.00  1.00           C
ATOM    701  CD2 PHE D  25       2.819 -18.934  -6.301  1.00  1.00           C
ATOM    702  CE1 PHE D  25       4.838 -17.607  -5.005  1.00  1.00           C
ATOM    703  CE2 PHE D  25       3.220 -17.695  -6.743  1.00  1.00           C
ATOM    704  CZ  PHE D  25       4.232 -17.029  -6.094  1.00  1.00           C
ATOM    705  C   PHE D  25       1.234 -21.996  -3.388  1.00  1.00           C
ATOM    706  O   PHE D  25       1.949 -22.947  -2.974  1.00  1.00           O
ATOM    707  OXT PHE D  25      -0.004 -22.089  -3.604  1.00  1.00           O
TER     708      PHE D  25 
ATOM    709  N   THR E   1       1.895 -12.750  -8.843  1.00  1.00           N
ATOM    710  CA  THR E   1       1.868 -12.998  -7.385  1.00  1.00           C
ATOM    711  CB  THR E   1       3.106 -13.742  -6.971  1.00  1.00           C
ATOM    712  OG1 THR E   1       2.990 -14.215  -5.636  1.00  1.00           O
ATOM    713  CG2 THR E   1       4.314 -12.799  -7.101  1.00  1.00           C
ATOM    714  C   THR E   1       1.806 -11.702  -6.655  1.00  1.00           C
ATOM    715  O   THR E   1       1.481 -10.667  -7.235  1.00  1.00           O
ATOM    716  N   GLY E   2       2.107 -11.726  -5.345  1.00  1.00           N
ATOM    717  CA  GLY E   2       2.046 -10.508  -4.607  1.00  1.00           C
ATOM    718  C   GLY E   2       3.110  -9.632  -5.130  1.00  1.00           C
ATOM    719  O   GLY E   2       4.237 -10.073  -5.358  1.00  1.00           O
ATOM    720  N   THR E   3       2.780  -8.351  -5.340  1.00  1.00           N
ATOM    721  CA  THR E   3       3.825  -7.531  -5.838  1.00  1.00           C
ATOM    722  CB  THR E   3       3.873  -7.447  -7.339  1.00  1.00           C
ATOM    723  OG1 THR E   3       5.057  -6.783  -7.761  1.00  1.00           O
ATOM    724  CG2 THR E   3       2.630  -6.691  -7.835  1.00  1.00           C
ATOM    725  C   THR E   3       3.690  -6.167  -5.333  1.00  1.00           C
ATOM    726  O   THR E   3       2.661  -5.771  -4.788  1.00  1.00           O
ATOM    727  N   ALA E   4       4.779  -5.408  -5.499  1.00  1.00           N
ATOM    728  CA  ALA E   4       4.648  -4.083  -5.047  1.00  1.00           C
ATOM    729  CB  ALA E   4       4.914  -3.926  -3.543  1.00  1.00           C
ATOM    730  C   ALA E   4       5.601  -3.211  -5.744  1.00  1.00           C
ATOM    731  O   ALA E   4       6.675  -3.620  -6.184  1.00  1.00           O
ATOM    732  N   ASN E   5       5.175  -1.952  -5.867  1.00  1.00           N
ATOM    733  CA  ASN E   5       6.026  -0.976  -6.424  1.00  1.00           C
ATOM    734  CB  ASN E   5       5.502  -0.376  -7.740  1.00  1.00           C
ATOM    735  CG  ASN E   5       6.533   0.611  -8.273  1.00  1.00           C
ATOM    736  OD1 ASN E   5       7.690   0.607  -7.856  1.00  1.00           O
ATOM    737  ND2 ASN E   5       6.098   1.494  -9.211  1.00  1.00           N
ATOM    738  C   ASN E   5       6.052   0.121  -5.439  1.00  1.00           C
ATOM    739  O   ASN E   5       5.010   0.656  -5.060  1.00  1.00           O
ATOM    740  N   THR E   6       7.255   0.480  -4.979  1.00  1.00           N
ATOM    741  CA  THR E   6       7.264   1.547  -4.047  1.00  1.00           C
ATOM    742  CB  THR E   6       7.795   1.183  -2.698  1.00  1.00           C
ATOM    743  OG1 THR E   6       7.025   0.132  -2.132  1.00  1.00           O
ATOM    744  CG2 THR E   6       7.712   2.431  -1.805  1.00  1.00           C
ATOM    745  C   THR E   6       8.142   2.621  -4.591  1.00  1.00           C
ATOM    746  O   THR E   6       9.229   2.349  -5.100  1.00  1.00           O
ATOM    747  N   LEU E   7       7.673   3.882  -4.515  1.00  1.00           N
ATOM    748  CA  LEU E   7       8.484   4.955  -4.997  1.00  1.00           C
ATOM    749  CB  LEU E   7       8.079   5.474  -6.386  1.00  1.00           C
ATOM    750  CG  LEU E   7       8.292   4.425  -7.498  1.00  1.00           C
ATOM    751  CD1 LEU E   7       8.000   5.007  -8.893  1.00  1.00           C
ATOM    752  CD2 LEU E   7       9.685   3.782  -7.395  1.00  1.00           C
ATOM    753  C   LEU E   7       8.428   6.083  -4.034  1.00  1.00           C
ATOM    754  O   LEU E   7       7.420   6.313  -3.367  1.00  1.00           O
ATOM    755  N   PHE E   8       9.559   6.803  -3.929  1.00  1.00           N
ATOM    756  CA  PHE E   8       9.659   7.927  -3.056  1.00  1.00           C
ATOM    757  CB  PHE E   8      10.813   7.742  -2.052  1.00  1.00           C
ATOM    758  CG  PHE E   8      10.655   8.644  -0.880  1.00  1.00           C
ATOM    759  CD1 PHE E   8       9.742   8.337   0.103  1.00  1.00           C
ATOM    760  CD2 PHE E   8      11.431   9.770  -0.743  1.00  1.00           C
ATOM    761  CE1 PHE E   8       9.592   9.153   1.199  1.00  1.00           C
ATOM    762  CE2 PHE E   8      11.285  10.588   0.350  1.00  1.00           C
ATOM    763  CZ  PHE E   8      10.365  10.283   1.324  1.00  1.00           C
ATOM    764  C   PHE E   8       9.993   9.059  -3.963  1.00  1.00           C
ATOM    765  O   PHE E   8      10.836   8.929  -4.850  1.00  1.00           O
ATOM    766  N   GLY E   9       9.313  10.200  -3.781  1.00  1.00           N
ATOM    767  CA  GLY E   9       9.636  11.329  -4.592  1.00  1.00           C
ATOM    768  C   GLY E   9      10.765  11.930  -3.864  1.00  1.00           C
ATOM    769  O   GLY E   9      11.532  11.212  -3.225  1.00  1.00           O
ATOM    770  N   THR E  10      10.941  13.254  -3.917  1.00  1.00           N
ATOM    771  CA  THR E  10      12.161  13.547  -3.259  1.00  1.00           C
ATOM    772  CB  THR E  10      13.306  13.528  -4.254  1.00  1.00           C
ATOM    773  OG1 THR E  10      13.280  12.312  -4.986  1.00  1.00           O
ATOM    774  CG2 THR E  10      14.669  13.615  -3.541  1.00  1.00           C
ATOM    775  C   THR E  10      12.140  14.873  -2.584  1.00  1.00           C
ATOM    776  O   THR E  10      11.289  15.724  -2.830  1.00  1.00           O
ATOM    777  N   ALA E  11      13.129  15.034  -1.683  1.00  1.00           N
ATOM    778  CA  ALA E  11      13.387  16.185  -0.887  1.00  1.00           C
ATOM    779  CB  ALA E  11      12.126  16.708  -0.208  1.00  1.00           C
ATOM    780  C   ALA E  11      14.269  15.643   0.189  1.00  1.00           C
ATOM    781  O   ALA E  11      14.696  14.491   0.110  1.00  1.00           O
ATOM    782  N   SER E  12      14.585  16.449   1.218  1.00  1.00           N
ATOM    783  CA  SER E  12      15.421  15.924   2.257  1.00  1.00           C
ATOM    784  CB  SER E  12      15.817  16.970   3.310  1.00  1.00           C
ATOM    785  OG  SER E  12      16.609  17.988   2.715  1.00  1.00           O
ATOM    786  C   SER E  12      14.667  14.840   2.950  1.00  1.00           C
ATOM    787  O   SER E  12      13.520  15.029   3.356  1.00  1.00           O
ATOM    788  N   THR E  13      15.292  13.654   3.088  1.00  1.00           N
ATOM    789  CA  THR E  13      14.610  12.585   3.754  1.00  1.00           C
ATOM    790  CB  THR E  13      13.838  11.703   2.820  1.00  1.00           C
ATOM    791  OG1 THR E  13      13.063  10.766   3.555  1.00  1.00           O
ATOM    792  CG2 THR E  13      14.829  10.972   1.898  1.00  1.00           C
ATOM    793  C   THR E  13      15.609  11.725   4.441  1.00  1.00           C
ATOM    794  O   THR E  13      16.743  11.573   3.987  1.00  1.00           O
ATOM    795  N   GLY E  14      15.198  11.151   5.585  1.00  1.00           N
ATOM    796  CA  GLY E  14      16.016  10.181   6.237  1.00  1.00           C
ATOM    797  C   GLY E  14      15.325   8.922   5.859  1.00  1.00           C
ATOM    798  O   GLY E  14      14.146   8.747   6.164  1.00  1.00           O
ATOM    799  N   THR E  15      16.024   8.002   5.177  1.00  1.00           N
ATOM    800  CA  THR E  15      15.257   6.888   4.715  1.00  1.00           C
ATOM    801  CB  THR E  15      15.191   6.797   3.220  1.00  1.00           C
ATOM    802  OG1 THR E  15      14.248   5.807   2.834  1.00  1.00           O
ATOM    803  CG2 THR E  15      16.588   6.434   2.682  1.00  1.00           C
ATOM    804  C   THR E  15      15.833   5.611   5.192  1.00  1.00           C
ATOM    805  O   THR E  15      17.048   5.425   5.241  1.00  1.00           O
ATOM    806  N   SER E  16      14.926   4.704   5.585  1.00  1.00           N
ATOM    807  CA  SER E  16      15.290   3.374   5.934  1.00  1.00           C
ATOM    808  CB  SER E  16      15.022   3.023   7.406  1.00  1.00           C
ATOM    809  OG  SER E  16      15.403   1.679   7.665  1.00  1.00           O
ATOM    810  C   SER E  16      14.363   2.541   5.108  1.00  1.00           C
ATOM    811  O   SER E  16      13.156   2.779   5.106  1.00  1.00           O
ATOM    812  N   LEU E  17      14.884   1.548   4.365  1.00  1.00           N
ATOM    813  CA  LEU E  17      13.975   0.825   3.530  1.00  1.00           C
ATOM    814  CB  LEU E  17      14.318   0.880   2.031  1.00  1.00           C
ATOM    815  CG  LEU E  17      15.610   0.130   1.658  1.00  1.00           C
ATOM    816  CD1 LEU E  17      15.893   0.230   0.149  1.00  1.00           C
ATOM    817  CD2 LEU E  17      16.797   0.603   2.512  1.00  1.00           C
ATOM    818  C   LEU E  17      13.977  -0.609   3.918  1.00  1.00           C
ATOM    819  O   LEU E  17      15.029  -1.197   4.167  1.00  1.00           O
ATOM    820  N   PHE E  18      12.773  -1.203   4.003  1.00  1.00           N
ATOM    821  CA  PHE E  18      12.718  -2.597   4.289  1.00  1.00           C
ATOM    822  CB  PHE E  18      11.970  -2.958   5.587  1.00  1.00           C
ATOM    823  CG  PHE E  18      12.851  -2.633   6.745  1.00  1.00           C
ATOM    824  CD1 PHE E  18      12.914  -1.355   7.250  1.00  1.00           C
ATOM    825  CD2 PHE E  18      13.615  -3.616   7.331  1.00  1.00           C
ATOM    826  CE1 PHE E  18      13.726  -1.065   8.323  1.00  1.00           C
ATOM    827  CE2 PHE E  18      14.429  -3.332   8.404  1.00  1.00           C
ATOM    828  CZ  PHE E  18      14.485  -2.053   8.902  1.00  1.00           C
ATOM    829  C   PHE E  18      12.016  -3.277   3.173  1.00  1.00           C
ATOM    830  O   PHE E  18      10.838  -3.032   2.921  1.00  1.00           O
ATOM    831  N   SER E  19      12.746  -4.148   2.459  1.00  1.00           N
ATOM    832  CA  SER E  19      12.108  -4.919   1.445  1.00  1.00           C
ATOM    833  CB  SER E  19      12.672  -4.681   0.035  1.00  1.00           C
ATOM    834  OG  SER E  19      12.407  -3.347  -0.376  1.00  1.00           O
ATOM    835  C   SER E  19      12.395  -6.333   1.811  1.00  1.00           C
ATOM    836  O   SER E  19      13.507  -6.822   1.620  1.00  1.00           O
ATOM    837  N   SER E  20      11.392  -7.033   2.368  1.00  1.00           N
ATOM    838  CA  SER E  20      11.607  -8.401   2.712  1.00  1.00           C
ATOM    839  CB  SER E  20      11.255  -8.735   4.172  1.00  1.00           C
ATOM    840  OG  SER E  20      12.124  -8.043   5.058  1.00  1.00           O
ATOM    841  C   SER E  20      10.684  -9.163   1.839  1.00  1.00           C
ATOM    842  O   SER E  20       9.495  -8.858   1.757  1.00  1.00           O
ATOM    843  N   GLN E  21      11.216 -10.167   1.128  1.00  1.00           N
ATOM    844  CA  GLN E  21      10.339 -10.903   0.282  1.00  1.00           C
ATOM    845  CB  GLN E  21      10.820 -10.992  -1.174  1.00  1.00           C
ATOM    846  CG  GLN E  21       9.868 -11.774  -2.081  1.00  1.00           C
ATOM    847  CD  GLN E  21      10.468 -11.779  -3.481  1.00  1.00           C
ATOM    848  OE1 GLN E  21      11.685 -11.741  -3.645  1.00  1.00           O
ATOM    849  NE2 GLN E  21       9.604 -11.834  -4.529  1.00  1.00           N
ATOM    850  C   GLN E  21      10.282 -12.285   0.814  1.00  1.00           C
ATOM    851  O   GLN E  21      11.306 -12.942   0.985  1.00  1.00           O
ATOM    852  N   ASN E  22       9.063 -12.755   1.111  1.00  1.00           N
ATOM    853  CA  ASN E  22       8.930 -14.098   1.565  1.00  1.00           C
ATOM    854  CB  ASN E  22       7.946 -14.256   2.734  1.00  1.00           C
ATOM    855  CG  ASN E  22       8.570 -13.626   3.968  1.00  1.00           C
ATOM    856  OD1 ASN E  22       8.280 -12.482   4.311  1.00  1.00           O
ATOM    857  ND2 ASN E  22       9.455 -14.393   4.660  1.00  1.00           N
ATOM    858  C   ASN E  22       8.352 -14.835   0.414  1.00  1.00           C
ATOM    859  O   ASN E  22       7.233 -14.561  -0.014  1.00  1.00           O
ATOM    860  N   ASN E  23       9.119 -15.788  -0.132  1.00  1.00           N
ATOM    861  CA  ASN E  23       8.607 -16.525  -1.238  1.00  1.00           C
ATOM    862  CB  ASN E  23       9.580 -16.595  -2.432  1.00  1.00           C
ATOM    863  CG  ASN E  23      10.870 -17.264  -1.974  1.00  1.00           C
ATOM    864  OD1 ASN E  23      11.187 -17.282  -0.786  1.00  1.00           O
ATOM    865  ND2 ASN E  23      11.646 -17.819  -2.943  1.00  1.00           N
ATOM    866  C   ASN E  23       8.358 -17.901  -0.737  1.00  1.00           C
ATOM    867  O   ASN E  23       9.099 -18.426   0.091  1.00  1.00           O
ATOM    868  N   ALA E  24       7.262 -18.512  -1.206  1.00  1.00           N
ATOM    869  CA  ALA E  24       6.964 -19.828  -0.753  1.00  1.00           C
ATOM    870  CB  ALA E  24       5.742 -19.888   0.176  1.00  1.00           C
ATOM    871  C   ALA E  24       6.641 -20.629  -1.961  1.00  1.00           C
ATOM    872  O   ALA E  24       6.316 -20.088  -3.017  1.00  1.00           O
ATOM    873  N   PHE E  25       6.758 -21.959  -1.841  1.00  1.00           N
ATOM    874  CA  PHE E  25       6.465 -22.794  -2.960  1.00  1.00           C
ATOM    875  CB  PHE E  25       6.954 -24.238  -2.765  1.00  1.00           C
ATOM    876  CG  PHE E  25       8.439 -24.194  -2.656  1.00  1.00           C
ATOM    877  CD1 PHE E  25       9.040 -23.863  -1.464  1.00  1.00           C
ATOM    878  CD2 PHE E  25       9.231 -24.487  -3.743  1.00  1.00           C
ATOM    879  CE1 PHE E  25      10.409 -23.819  -1.355  1.00  1.00           C
ATOM    880  CE2 PHE E  25      10.603 -24.446  -3.639  1.00  1.00           C
ATOM    881  CZ  PHE E  25      11.194 -24.111  -2.444  1.00  1.00           C
ATOM    882  C   PHE E  25       4.951 -22.836  -3.091  1.00  1.00           C
ATOM    883  O   PHE E  25       4.461 -23.529  -4.019  1.00  1.00           O
ATOM    884  OXT PHE E  25       4.265 -22.179  -2.261  1.00  1.00           O
TER     885      PHE E  25 
END
