# Supplementary material for: Integrative modeling of diverse protein-peptide systems using CABS-dock
Source: PLoS Comput Biol. 2023 Jul 5;19(7):e1011275. doi: 10.1371/journal.pcbi.1011275 (PMC10351741; doi:10.1371/journal.pcbi.1011275)
Supplement: S1 File — Files in pdb format containing atomic coordinates of the structures obtained in this study: the highest-scored amyloid models and 10 examples of the docked peptide for each enzyme-substrate complex. (ZIP) [file pcbi.1011275.s006.zip › protofilament_7q66_models/7q66_best_rms.pdb]

EXPDTA    THEORETICAL MODEL, MODELLER 10.4 2023/04/05 17:20:54
ATOM      1  N   THR A   1       7.955  10.182   6.099  1.00  1.00           N
ATOM      2  CA  THR A   1       6.721   9.411   5.824  1.00  1.00           C
ATOM      3  CB  THR A   1       6.761   8.105   6.555  1.00  1.00           C
ATOM      4  OG1 THR A   1       6.798   8.337   7.955  1.00  1.00           O
ATOM      5  CG2 THR A   1       8.017   7.336   6.115  1.00  1.00           C
ATOM      6  C   THR A   1       5.528  10.185   6.277  1.00  1.00           C
ATOM      7  O   THR A   1       5.655  11.164   7.010  1.00  1.00           O
ATOM      8  N   GLY A   2       4.329   9.776   5.825  1.00  1.00           N
ATOM      9  CA  GLY A   2       3.144  10.479   6.207  1.00  1.00           C
ATOM     10  C   GLY A   2       2.454   9.701   7.276  1.00  1.00           C
ATOM     11  O   GLY A   2       3.085   8.991   8.059  1.00  1.00           O
ATOM     12  N   THR A   3       1.111   9.832   7.322  1.00  1.00           N
ATOM     13  CA  THR A   3       0.313   9.190   8.325  1.00  1.00           C
ATOM     14  CB  THR A   3      -1.051   9.795   8.483  1.00  1.00           C
ATOM     15  OG1 THR A   3      -1.716   9.220   9.599  1.00  1.00           O
ATOM     16  CG2 THR A   3      -1.851   9.547   7.191  1.00  1.00           C
ATOM     17  C   THR A   3       0.107   7.757   7.952  1.00  1.00           C
ATOM     18  O   THR A   3       0.100   7.394   6.775  1.00  1.00           O
ATOM     19  N   ALA A   4      -0.049   6.909   8.987  1.00  1.00           N
ATOM     20  CA  ALA A   4      -0.302   5.510   8.812  1.00  1.00           C
ATOM     21  CB  ALA A   4       0.875   4.616   9.238  1.00  1.00           C
ATOM     22  C   ALA A   4      -1.445   5.200   9.702  1.00  1.00           C
ATOM     23  O   ALA A   4      -1.586   5.803  10.764  1.00  1.00           O
ATOM     24  N   ASN A   5      -2.324   4.260   9.311  1.00  1.00           N
ATOM     25  CA  ASN A   5      -3.400   4.174  10.235  1.00  1.00           C
ATOM     26  CB  ASN A   5      -4.476   5.234   9.944  1.00  1.00           C
ATOM     27  CG  ASN A   5      -5.313   5.468  11.189  1.00  1.00           C
ATOM     28  OD1 ASN A   5      -5.092   4.855  12.232  1.00  1.00           O
ATOM     29  ND2 ASN A   5      -6.299   6.397  11.077  1.00  1.00           N
ATOM     30  C   ASN A   5      -4.067   2.847  10.222  1.00  1.00           C
ATOM     31  O   ASN A   5      -4.202   2.189   9.191  1.00  1.00           O
ATOM     32  N   THR A   6      -4.494   2.435  11.427  1.00  1.00           N
ATOM     33  CA  THR A   6      -5.244   1.243  11.638  1.00  1.00           C
ATOM     34  CB  THR A   6      -4.488   0.256  12.473  1.00  1.00           C
ATOM     35  OG1 THR A   6      -3.292  -0.135  11.815  1.00  1.00           O
ATOM     36  CG2 THR A   6      -5.379  -0.955  12.804  1.00  1.00           C
ATOM     37  C   THR A   6      -6.402   1.640  12.468  1.00  1.00           C
ATOM     38  O   THR A   6      -6.267   1.851  13.672  1.00  1.00           O
ATOM     39  N   LEU A   7      -7.580   1.778  11.850  1.00  1.00           N
ATOM     40  CA  LEU A   7      -8.705   2.013  12.688  1.00  1.00           C
ATOM     41  CB  LEU A   7      -9.753   2.971  12.107  1.00  1.00           C
ATOM     42  CG  LEU A   7     -10.955   3.200  13.040  1.00  1.00           C
ATOM     43  CD1 LEU A   7     -10.515   3.817  14.377  1.00  1.00           C
ATOM     44  CD2 LEU A   7     -12.035   4.034  12.338  1.00  1.00           C
ATOM     45  C   LEU A   7      -9.305   0.669  12.776  1.00  1.00           C
ATOM     46  O   LEU A   7      -9.671   0.083  11.758  1.00  1.00           O
ATOM     47  N   PHE A   8      -9.414   0.116  13.988  1.00  1.00           N
ATOM     48  CA  PHE A   8      -9.842  -1.237  13.953  1.00  1.00           C
ATOM     49  CB  PHE A   8      -8.712  -2.249  14.244  1.00  1.00           C
ATOM     50  CG  PHE A   8      -8.227  -2.049  15.647  1.00  1.00           C
ATOM     51  CD1 PHE A   8      -8.839  -2.677  16.712  1.00  1.00           C
ATOM     52  CD2 PHE A   8      -7.150  -1.234  15.902  1.00  1.00           C
ATOM     53  CE1 PHE A   8      -8.397  -2.496  18.001  1.00  1.00           C
ATOM     54  CE2 PHE A   8      -6.701  -1.047  17.189  1.00  1.00           C
ATOM     55  CZ  PHE A   8      -7.326  -1.673  18.242  1.00  1.00           C
ATOM     56  C   PHE A   8     -10.886  -1.493  14.966  1.00  1.00           C
ATOM     57  O   PHE A   8     -11.186  -0.676  15.835  1.00  1.00           O
ATOM     58  N   GLY A   9     -11.490  -2.678  14.800  1.00  1.00           N
ATOM     59  CA  GLY A   9     -12.406  -3.264  15.717  1.00  1.00           C
ATOM     60  C   GLY A   9     -12.092  -4.712  15.562  1.00  1.00           C
ATOM     61  O   GLY A   9     -12.470  -5.319  14.560  1.00  1.00           O
ATOM     62  N   THR A  10     -11.398  -5.331  16.539  1.00  1.00           N
ATOM     63  CA  THR A  10     -10.992  -6.655  16.184  1.00  1.00           C
ATOM     64  CB  THR A  10      -9.633  -6.674  15.557  1.00  1.00           C
ATOM     65  OG1 THR A  10      -9.324  -7.980  15.107  1.00  1.00           O
ATOM     66  CG2 THR A  10      -8.603  -6.214  16.603  1.00  1.00           C
ATOM     67  C   THR A  10     -10.926  -7.607  17.327  1.00  1.00           C
ATOM     68  O   THR A  10     -10.580  -7.247  18.450  1.00  1.00           O
ATOM     69  N   ALA A  11     -11.294  -8.875  17.040  1.00  1.00           N
ATOM     70  CA  ALA A  11     -11.196  -9.915  18.015  1.00  1.00           C
ATOM     71  CB  ALA A  11     -11.882 -11.221  17.570  1.00  1.00           C
ATOM     72  C   ALA A  11      -9.756 -10.231  18.305  1.00  1.00           C
ATOM     73  O   ALA A  11      -9.328 -10.220  19.458  1.00  1.00           O
ATOM     74  N   SER A  12      -8.961 -10.482  17.242  1.00  1.00           N
ATOM     75  CA  SER A  12      -7.565 -10.815  17.369  1.00  1.00           C
ATOM     76  CB  SER A  12      -7.245 -12.288  17.058  1.00  1.00           C
ATOM     77  OG  SER A  12      -5.857 -12.536  17.224  1.00  1.00           O
ATOM     78  C   SER A  12      -6.911  -9.979  16.324  1.00  1.00           C
ATOM     79  O   SER A  12      -7.488  -9.775  15.259  1.00  1.00           O
ATOM     80  N   THR A  13      -5.693  -9.457  16.569  1.00  1.00           N
ATOM     81  CA  THR A  13      -5.244  -8.566  15.545  1.00  1.00           C
ATOM     82  CB  THR A  13      -5.708  -7.151  15.788  1.00  1.00           C
ATOM     83  OG1 THR A  13      -5.478  -6.332  14.649  1.00  1.00           O
ATOM     84  CG2 THR A  13      -4.963  -6.587  17.013  1.00  1.00           C
ATOM     85  C   THR A  13      -3.764  -8.527  15.439  1.00  1.00           C
ATOM     86  O   THR A  13      -3.030  -9.089  16.249  1.00  1.00           O
ATOM     87  N   GLY A  14      -3.319  -7.845  14.368  1.00  1.00           N
ATOM     88  CA  GLY A  14      -1.938  -7.627  14.121  1.00  1.00           C
ATOM     89  C   GLY A  14      -1.839  -6.606  13.050  1.00  1.00           C
ATOM     90  O   GLY A  14      -2.480  -6.711  12.005  1.00  1.00           O
ATOM     91  N   THR A  15      -1.014  -5.576  13.293  1.00  1.00           N
ATOM     92  CA  THR A  15      -0.836  -4.572  12.296  1.00  1.00           C
ATOM     93  CB  THR A  15      -1.427  -3.248  12.665  1.00  1.00           C
ATOM     94  OG1 THR A  15      -0.822  -2.769  13.857  1.00  1.00           O
ATOM     95  CG2 THR A  15      -2.943  -3.411  12.857  1.00  1.00           C
ATOM     96  C   THR A  15       0.620  -4.369  12.169  1.00  1.00           C
ATOM     97  O   THR A  15       1.369  -4.565  13.125  1.00  1.00           O
ATOM     98  N   SER A  16       1.071  -3.997  10.964  1.00  1.00           N
ATOM     99  CA  SER A  16       2.470  -3.771  10.886  1.00  1.00           C
ATOM    100  CB  SER A  16       3.222  -4.817  10.048  1.00  1.00           C
ATOM    101  OG  SER A  16       4.608  -4.510  10.034  1.00  1.00           O
ATOM    102  C   SER A  16       2.684  -2.465  10.225  1.00  1.00           C
ATOM    103  O   SER A  16       2.222  -2.226   9.110  1.00  1.00           O
ATOM    104  N   LEU A  17       3.388  -1.567  10.926  1.00  1.00           N
ATOM    105  CA  LEU A  17       3.756  -0.342  10.304  1.00  1.00           C
ATOM    106  CB  LEU A  17       3.581   0.902  11.195  1.00  1.00           C
ATOM    107  CG  LEU A  17       2.115   1.224  11.552  1.00  1.00           C
ATOM    108  CD1 LEU A  17       2.016   2.480  12.438  1.00  1.00           C
ATOM    109  CD2 LEU A  17       1.245   1.334  10.288  1.00  1.00           C
ATOM    110  C   LEU A  17       5.220  -0.516  10.074  1.00  1.00           C
ATOM    111  O   LEU A  17       5.988  -0.662  11.025  1.00  1.00           O
ATOM    112  N   PHE A  18       5.656  -0.538   8.802  1.00  1.00           N
ATOM    113  CA  PHE A  18       7.057  -0.744   8.588  1.00  1.00           C
ATOM    114  CB  PHE A  18       7.368  -2.102   7.932  1.00  1.00           C
ATOM    115  CG  PHE A  18       8.846  -2.268   7.858  1.00  1.00           C
ATOM    116  CD1 PHE A  18       9.569  -2.565   8.989  1.00  1.00           C
ATOM    117  CD2 PHE A  18       9.510  -2.150   6.661  1.00  1.00           C
ATOM    118  CE1 PHE A  18      10.933  -2.726   8.926  1.00  1.00           C
ATOM    119  CE2 PHE A  18      10.874  -2.312   6.596  1.00  1.00           C
ATOM    120  CZ  PHE A  18      11.592  -2.599   7.730  1.00  1.00           C
ATOM    121  C   PHE A  18       7.540   0.321   7.691  1.00  1.00           C
ATOM    122  O   PHE A  18       6.927   0.627   6.670  1.00  1.00           O
ATOM    123  N   SER A  19       8.669   0.925   8.078  1.00  1.00           N
ATOM    124  CA  SER A  19       9.222   1.943   7.259  1.00  1.00           C
ATOM    125  CB  SER A  19       9.149   3.330   7.911  1.00  1.00           C
ATOM    126  OG  SER A  19       9.917   3.336   9.105  1.00  1.00           O
ATOM    127  C   SER A  19      10.668   1.609   7.105  1.00  1.00           C
ATOM    128  O   SER A  19      11.345   1.283   8.080  1.00  1.00           O
ATOM    129  N   SER A  20      11.171   1.656   5.858  1.00  1.00           N
ATOM    130  CA  SER A  20      12.569   1.434   5.643  1.00  1.00           C
ATOM    131  CB  SER A  20      12.892   0.243   4.729  1.00  1.00           C
ATOM    132  OG  SER A  20      14.299   0.118   4.594  1.00  1.00           O
ATOM    133  C   SER A  20      13.041   2.657   4.950  1.00  1.00           C
ATOM    134  O   SER A  20      12.394   3.126   4.015  1.00  1.00           O
ATOM    135  N   GLN A  21      14.161   3.242   5.403  1.00  1.00           N
ATOM    136  CA  GLN A  21      14.534   4.426   4.702  1.00  1.00           C
ATOM    137  CB  GLN A  21      14.298   5.733   5.482  1.00  1.00           C
ATOM    138  CG  GLN A  21      12.816   6.012   5.744  1.00  1.00           C
ATOM    139  CD  GLN A  21      12.679   7.391   6.374  1.00  1.00           C
ATOM    140  OE1 GLN A  21      11.580   7.938   6.459  1.00  1.00           O
ATOM    141  NE2 GLN A  21      13.827   7.975   6.814  1.00  1.00           N
ATOM    142  C   GLN A  21      15.979   4.370   4.336  1.00  1.00           C
ATOM    143  O   GLN A  21      16.834   4.075   5.171  1.00  1.00           O
ATOM    144  N   ASN A  22      16.272   4.627   3.043  1.00  1.00           N
ATOM    145  CA  ASN A  22      17.623   4.737   2.582  1.00  1.00           C
ATOM    146  CB  ASN A  22      17.991   3.764   1.454  1.00  1.00           C
ATOM    147  CG  ASN A  22      18.257   2.419   2.103  1.00  1.00           C
ATOM    148  OD1 ASN A  22      17.732   1.390   1.682  1.00  1.00           O
ATOM    149  ND2 ASN A  22      19.110   2.433   3.163  1.00  1.00           N
ATOM    150  C   ASN A  22      17.765   6.130   2.056  1.00  1.00           C
ATOM    151  O   ASN A  22      17.474   6.412   0.895  1.00  1.00           O
ATOM    152  N   ASN A  23      18.187   7.038   2.949  1.00  1.00           N
ATOM    153  CA  ASN A  23      18.347   8.443   2.714  1.00  1.00           C
ATOM    154  CB  ASN A  23      18.449   9.209   4.043  1.00  1.00           C
ATOM    155  CG  ASN A  23      19.522   8.501   4.864  1.00  1.00           C
ATOM    156  OD1 ASN A  23      19.294   7.405   5.373  1.00  1.00           O
ATOM    157  ND2 ASN A  23      20.728   9.120   4.984  1.00  1.00           N
ATOM    158  C   ASN A  23      19.535   8.830   1.881  1.00  1.00           C
ATOM    159  O   ASN A  23      19.409   9.693   1.013  1.00  1.00           O
ATOM    160  N   ALA A  24      20.722   8.222   2.092  1.00  1.00           N
ATOM    161  CA  ALA A  24      21.854   8.811   1.423  1.00  1.00           C
ATOM    162  CB  ALA A  24      22.694   9.704   2.352  1.00  1.00           C
ATOM    163  C   ALA A  24      22.776   7.777   0.860  1.00  1.00           C
ATOM    164  O   ALA A  24      22.635   6.578   1.100  1.00  1.00           O
ATOM    165  N   PHE A  25      23.744   8.262   0.048  1.00  1.00           N
ATOM    166  CA  PHE A  25      24.748   7.469  -0.605  1.00  1.00           C
ATOM    167  CB  PHE A  25      25.312   8.178  -1.847  1.00  1.00           C
ATOM    168  CG  PHE A  25      26.219   7.258  -2.586  1.00  1.00           C
ATOM    169  CD1 PHE A  25      25.703   6.260  -3.379  1.00  1.00           C
ATOM    170  CD2 PHE A  25      27.583   7.409  -2.504  1.00  1.00           C
ATOM    171  CE1 PHE A  25      26.536   5.413  -4.070  1.00  1.00           C
ATOM    172  CE2 PHE A  25      28.421   6.566  -3.193  1.00  1.00           C
ATOM    173  CZ  PHE A  25      27.897   5.568  -3.976  1.00  1.00           C
ATOM    174  C   PHE A  25      25.876   7.266   0.394  1.00  1.00           C
ATOM    175  O   PHE A  25      26.195   6.085   0.703  1.00  1.00           O
ATOM    176  OXT PHE A  25      26.437   8.291   0.861  1.00  1.00           O
TER     177      PHE A  25 
ATOM    178  N   THR B   1       3.873   5.286   2.628  1.00  1.00           N
ATOM    179  CA  THR B   1       3.120   6.087   1.637  1.00  1.00           C
ATOM    180  CB  THR B   1       1.766   5.483   1.411  1.00  1.00           C
ATOM    181  OG1 THR B   1       1.051   5.424   2.635  1.00  1.00           O
ATOM    182  CG2 THR B   1       1.943   4.065   0.846  1.00  1.00           C
ATOM    183  C   THR B   1       2.962   7.494   2.094  1.00  1.00           C
ATOM    184  O   THR B   1       3.143   7.797   3.273  1.00  1.00           O
ATOM    185  N   GLY B   2       2.649   8.402   1.149  1.00  1.00           N
ATOM    186  CA  GLY B   2       2.405   9.749   1.554  1.00  1.00           C
ATOM    187  C   GLY B   2       1.241   9.597   2.458  1.00  1.00           C
ATOM    188  O   GLY B   2       1.141  10.249   3.496  1.00  1.00           O
ATOM    189  N   THR B   3       0.310   8.713   2.057  1.00  1.00           N
ATOM    190  CA  THR B   3      -0.774   8.474   2.944  1.00  1.00           C
ATOM    191  CB  THR B   3      -1.975   9.325   2.672  1.00  1.00           C
ATOM    192  OG1 THR B   3      -2.540   8.995   1.414  1.00  1.00           O
ATOM    193  CG2 THR B   3      -1.531  10.797   2.689  1.00  1.00           C
ATOM    194  C   THR B   3      -1.206   7.076   2.871  1.00  1.00           C
ATOM    195  O   THR B   3      -1.171   6.438   1.820  1.00  1.00           O
ATOM    196  N   ALA B   4      -1.650   6.578   4.029  1.00  1.00           N
ATOM    197  CA  ALA B   4      -2.085   5.235   4.042  1.00  1.00           C
ATOM    198  CB  ALA B   4      -1.019   4.245   4.541  1.00  1.00           C
ATOM    199  C   ALA B   4      -3.226   5.130   4.944  1.00  1.00           C
ATOM    200  O   ALA B   4      -3.348   5.856   5.930  1.00  1.00           O
ATOM    201  N   ASN B   5      -4.124   4.208   4.599  1.00  1.00           N
ATOM    202  CA  ASN B   5      -5.192   4.127   5.505  1.00  1.00           C
ATOM    203  CB  ASN B   5      -6.325   5.119   5.197  1.00  1.00           C
ATOM    204  CG  ASN B   5      -7.271   5.151   6.392  1.00  1.00           C
ATOM    205  OD1 ASN B   5      -7.974   4.182   6.677  1.00  1.00           O
ATOM    206  ND2 ASN B   5      -7.301   6.304   7.111  1.00  1.00           N
ATOM    207  C   ASN B   5      -5.753   2.779   5.485  1.00  1.00           C
ATOM    208  O   ASN B   5      -5.844   2.119   4.449  1.00  1.00           O
ATOM    209  N   THR B   6      -6.125   2.327   6.683  1.00  1.00           N
ATOM    210  CA  THR B   6      -6.730   1.058   6.705  1.00  1.00           C
ATOM    211  CB  THR B   6      -5.840   0.001   7.274  1.00  1.00           C
ATOM    212  OG1 THR B   6      -4.639  -0.086   6.518  1.00  1.00           O
ATOM    213  CG2 THR B   6      -6.595  -1.331   7.216  1.00  1.00           C
ATOM    214  C   THR B   6      -7.948   1.129   7.559  1.00  1.00           C
ATOM    215  O   THR B   6      -7.878   1.424   8.751  1.00  1.00           O
ATOM    216  N   LEU B   7      -9.116   0.865   6.948  1.00  1.00           N
ATOM    217  CA  LEU B   7     -10.294   0.771   7.740  1.00  1.00           C
ATOM    218  CB  LEU B   7     -11.572   1.273   7.061  1.00  1.00           C
ATOM    219  CG  LEU B   7     -12.790   1.136   7.988  1.00  1.00           C
ATOM    220  CD1 LEU B   7     -12.583   1.930   9.290  1.00  1.00           C
ATOM    221  CD2 LEU B   7     -14.095   1.506   7.268  1.00  1.00           C
ATOM    222  C   LEU B   7     -10.437  -0.682   7.926  1.00  1.00           C
ATOM    223  O   LEU B   7     -10.586  -1.445   6.974  1.00  1.00           O
ATOM    224  N   PHE B   8     -10.377  -1.096   9.188  1.00  1.00           N
ATOM    225  CA  PHE B   8     -10.397  -2.486   9.453  1.00  1.00           C
ATOM    226  CB  PHE B   8      -9.591  -2.892  10.701  1.00  1.00           C
ATOM    227  CG  PHE B   8      -8.127  -2.923  10.451  1.00  1.00           C
ATOM    228  CD1 PHE B   8      -7.390  -1.773  10.294  1.00  1.00           C
ATOM    229  CD2 PHE B   8      -7.485  -4.137  10.416  1.00  1.00           C
ATOM    230  CE1 PHE B   8      -6.034  -1.844  10.077  1.00  1.00           C
ATOM    231  CE2 PHE B   8      -6.129  -4.213  10.203  1.00  1.00           C
ATOM    232  CZ  PHE B   8      -5.402  -3.063  10.026  1.00  1.00           C
ATOM    233  C   PHE B   8     -11.773  -2.885   9.837  1.00  1.00           C
ATOM    234  O   PHE B   8     -12.687  -2.076   9.993  1.00  1.00           O
ATOM    235  N   GLY B   9     -11.910  -4.208   9.957  1.00  1.00           N
ATOM    236  CA  GLY B   9     -13.039  -4.922  10.442  1.00  1.00           C
ATOM    237  C   GLY B   9     -12.483  -6.296  10.471  1.00  1.00           C
ATOM    238  O   GLY B   9     -12.249  -6.880   9.414  1.00  1.00           O
ATOM    239  N   THR B  10     -12.212  -6.881  11.650  1.00  1.00           N
ATOM    240  CA  THR B  10     -11.558  -8.119  11.402  1.00  1.00           C
ATOM    241  CB  THR B  10     -10.090  -7.956  11.098  1.00  1.00           C
ATOM    242  OG1 THR B  10      -9.527  -9.182  10.655  1.00  1.00           O
ATOM    243  CG2 THR B  10      -9.379  -7.470  12.371  1.00  1.00           C
ATOM    244  C   THR B  10     -11.678  -9.124  12.493  1.00  1.00           C
ATOM    245  O   THR B  10     -11.989  -8.826  13.646  1.00  1.00           O
ATOM    246  N   ALA B  11     -11.436 -10.378  12.063  1.00  1.00           N
ATOM    247  CA  ALA B  11     -11.295 -11.565  12.849  1.00  1.00           C
ATOM    248  CB  ALA B  11     -12.487 -12.526  12.717  1.00  1.00           C
ATOM    249  C   ALA B  11     -10.098 -12.241  12.231  1.00  1.00           C
ATOM    250  O   ALA B  11      -9.968 -12.239  11.007  1.00  1.00           O
ATOM    251  N   SER B  12      -9.201 -12.838  13.052  1.00  1.00           N
ATOM    252  CA  SER B  12      -8.016 -13.514  12.577  1.00  1.00           C
ATOM    253  CB  SER B  12      -8.324 -14.903  11.985  1.00  1.00           C
ATOM    254  OG  SER B  12      -7.124 -15.558  11.601  1.00  1.00           O
ATOM    255  C   SER B  12      -7.325 -12.668  11.561  1.00  1.00           C
ATOM    256  O   SER B  12      -7.335 -12.975  10.369  1.00  1.00           O
ATOM    257  N   THR B  13      -6.691 -11.570  12.017  1.00  1.00           N
ATOM    258  CA  THR B  13      -6.192 -10.640  11.055  1.00  1.00           C
ATOM    259  CB  THR B  13      -6.802  -9.275  11.212  1.00  1.00           C
ATOM    260  OG1 THR B  13      -6.481  -8.452  10.099  1.00  1.00           O
ATOM    261  CG2 THR B  13      -6.264  -8.639  12.506  1.00  1.00           C
ATOM    262  C   THR B  13      -4.718 -10.419  11.122  1.00  1.00           C
ATOM    263  O   THR B  13      -4.041 -10.745  12.095  1.00  1.00           O
ATOM    264  N   GLY B  14      -4.212  -9.841  10.009  1.00  1.00           N
ATOM    265  CA  GLY B  14      -2.850  -9.438   9.849  1.00  1.00           C
ATOM    266  C   GLY B  14      -2.836  -8.401   8.751  1.00  1.00           C
ATOM    267  O   GLY B  14      -3.396  -8.624   7.679  1.00  1.00           O
ATOM    268  N   THR B  15      -2.186  -7.232   8.983  1.00  1.00           N
ATOM    269  CA  THR B  15      -2.156  -6.211   7.964  1.00  1.00           C
ATOM    270  CB  THR B  15      -3.233  -5.177   8.132  1.00  1.00           C
ATOM    271  OG1 THR B  15      -3.049  -4.445   9.334  1.00  1.00           O
ATOM    272  CG2 THR B  15      -4.584  -5.913   8.173  1.00  1.00           C
ATOM    273  C   THR B  15      -0.845  -5.537   7.970  1.00  1.00           C
ATOM    274  O   THR B  15      -0.090  -5.619   8.936  1.00  1.00           O
ATOM    275  N   SER B  16      -0.528  -4.866   6.850  1.00  1.00           N
ATOM    276  CA  SER B  16       0.727  -4.211   6.881  1.00  1.00           C
ATOM    277  CB  SER B  16       1.917  -5.143   6.589  1.00  1.00           C
ATOM    278  OG  SER B  16       1.826  -5.651   5.267  1.00  1.00           O
ATOM    279  C   SER B  16       0.790  -3.118   5.888  1.00  1.00           C
ATOM    280  O   SER B  16       0.128  -3.132   4.852  1.00  1.00           O
ATOM    281  N   LEU B  17       1.609  -2.115   6.234  1.00  1.00           N
ATOM    282  CA  LEU B  17       1.906  -1.068   5.327  1.00  1.00           C
ATOM    283  CB  LEU B  17       1.581   0.333   5.863  1.00  1.00           C
ATOM    284  CG  LEU B  17       0.070   0.552   6.038  1.00  1.00           C
ATOM    285  CD1 LEU B  17      -0.241   1.974   6.533  1.00  1.00           C
ATOM    286  CD2 LEU B  17      -0.690   0.176   4.756  1.00  1.00           C
ATOM    287  C   LEU B  17       3.389  -1.153   5.139  1.00  1.00           C
ATOM    288  O   LEU B  17       4.149  -0.850   6.058  1.00  1.00           O
ATOM    289  N   PHE B  18       3.842  -1.591   3.946  1.00  1.00           N
ATOM    290  CA  PHE B  18       5.254  -1.715   3.715  1.00  1.00           C
ATOM    291  CB  PHE B  18       5.635  -3.080   3.115  1.00  1.00           C
ATOM    292  CG  PHE B  18       7.117  -3.147   2.977  1.00  1.00           C
ATOM    293  CD1 PHE B  18       7.911  -3.588   4.014  1.00  1.00           C
ATOM    294  CD2 PHE B  18       7.710  -2.769   1.799  1.00  1.00           C
ATOM    295  CE1 PHE B  18       9.280  -3.651   3.880  1.00  1.00           C
ATOM    296  CE2 PHE B  18       9.075  -2.830   1.660  1.00  1.00           C
ATOM    297  CZ  PHE B  18       9.863  -3.269   2.697  1.00  1.00           C
ATOM    298  C   PHE B  18       5.607  -0.672   2.722  1.00  1.00           C
ATOM    299  O   PHE B  18       5.149  -0.706   1.581  1.00  1.00           O
ATOM    300  N   SER B  19       6.431   0.301   3.151  1.00  1.00           N
ATOM    301  CA  SER B  19       6.850   1.337   2.265  1.00  1.00           C
ATOM    302  CB  SER B  19       6.422   2.743   2.718  1.00  1.00           C
ATOM    303  OG  SER B  19       6.876   3.718   1.791  1.00  1.00           O
ATOM    304  C   SER B  19       8.356   1.312   2.281  1.00  1.00           C
ATOM    305  O   SER B  19       8.972   1.485   3.332  1.00  1.00           O
ATOM    306  N   SER B  20       8.985   1.082   1.108  1.00  1.00           N
ATOM    307  CA  SER B  20      10.418   0.954   0.992  1.00  1.00           C
ATOM    308  CB  SER B  20      10.852   0.256  -0.311  1.00  1.00           C
ATOM    309  OG  SER B  20      10.469   1.030  -1.437  1.00  1.00           O
ATOM    310  C   SER B  20      11.171   2.256   1.082  1.00  1.00           C
ATOM    311  O   SER B  20      12.270   2.291   1.633  1.00  1.00           O
ATOM    312  N   GLN B  21      10.610   3.357   0.547  1.00  1.00           N
ATOM    313  CA  GLN B  21      11.243   4.655   0.528  1.00  1.00           C
ATOM    314  CB  GLN B  21      11.151   5.468   1.835  1.00  1.00           C
ATOM    315  CG  GLN B  21      11.737   6.881   1.679  1.00  1.00           C
ATOM    316  CD  GLN B  21      11.737   7.587   3.030  1.00  1.00           C
ATOM    317  OE1 GLN B  21      12.788   7.772   3.640  1.00  1.00           O
ATOM    318  NE2 GLN B  21      10.533   7.995   3.514  1.00  1.00           N
ATOM    319  C   GLN B  21      12.686   4.622   0.125  1.00  1.00           C
ATOM    320  O   GLN B  21      13.570   4.675   0.979  1.00  1.00           O
ATOM    321  N   ASN B  22      12.978   4.513  -1.191  1.00  1.00           N
ATOM    322  CA  ASN B  22      14.354   4.570  -1.611  1.00  1.00           C
ATOM    323  CB  ASN B  22      14.764   3.396  -2.515  1.00  1.00           C
ATOM    324  CG  ASN B  22      16.284   3.328  -2.498  1.00  1.00           C
ATOM    325  OD1 ASN B  22      16.961   4.351  -2.561  1.00  1.00           O
ATOM    326  ND2 ASN B  22      16.841   2.091  -2.396  1.00  1.00           N
ATOM    327  C   ASN B  22      14.586   5.851  -2.348  1.00  1.00           C
ATOM    328  O   ASN B  22      13.928   6.144  -3.344  1.00  1.00           O
ATOM    329  N   ASN B  23      15.530   6.664  -1.834  1.00  1.00           N
ATOM    330  CA  ASN B  23      15.929   7.894  -2.456  1.00  1.00           C
ATOM    331  CB  ASN B  23      15.716   9.137  -1.565  1.00  1.00           C
ATOM    332  CG  ASN B  23      16.312  10.362  -2.255  1.00  1.00           C
ATOM    333  OD1 ASN B  23      17.530  10.514  -2.338  1.00  1.00           O
ATOM    334  ND2 ASN B  23      15.433  11.265  -2.765  1.00  1.00           N
ATOM    335  C   ASN B  23      17.395   7.764  -2.681  1.00  1.00           C
ATOM    336  O   ASN B  23      18.119   7.279  -1.812  1.00  1.00           O
ATOM    337  N   ALA B  24      17.888   8.180  -3.862  1.00  1.00           N
ATOM    338  CA  ALA B  24      19.291   7.989  -4.051  1.00  1.00           C
ATOM    339  CB  ALA B  24      19.637   6.624  -4.663  1.00  1.00           C
ATOM    340  C   ALA B  24      19.835   9.005  -4.988  1.00  1.00           C
ATOM    341  O   ALA B  24      19.109   9.616  -5.771  1.00  1.00           O
ATOM    342  N   PHE B  25      21.163   9.209  -4.896  1.00  1.00           N
ATOM    343  CA  PHE B  25      21.870  10.070  -5.793  1.00  1.00           C
ATOM    344  CB  PHE B  25      22.726  11.145  -5.100  1.00  1.00           C
ATOM    345  CG  PHE B  25      21.787  12.176  -4.576  1.00  1.00           C
ATOM    346  CD1 PHE B  25      21.139  11.997  -3.376  1.00  1.00           C
ATOM    347  CD2 PHE B  25      21.553  13.324  -5.296  1.00  1.00           C
ATOM    348  CE1 PHE B  25      20.275  12.956  -2.902  1.00  1.00           C
ATOM    349  CE2 PHE B  25      20.690  14.286  -4.829  1.00  1.00           C
ATOM    350  CZ  PHE B  25      20.044  14.100  -3.630  1.00  1.00           C
ATOM    351  C   PHE B  25      22.819   9.175  -6.587  1.00  1.00           C
ATOM    352  O   PHE B  25      22.413   8.700  -7.684  1.00  1.00           O
ATOM    353  OXT PHE B  25      23.964   8.955  -6.110  1.00  1.00           O
TER     354      PHE B  25 
ATOM    355  N   THR C   1       3.287   5.262  -2.985  1.00  1.00           N
ATOM    356  CA  THR C   1       2.369   6.119  -3.769  1.00  1.00           C
ATOM    357  CB  THR C   1       1.358   5.271  -4.476  1.00  1.00           C
ATOM    358  OG1 THR C   1       0.568   4.564  -3.531  1.00  1.00           O
ATOM    359  CG2 THR C   1       2.103   4.278  -5.380  1.00  1.00           C
ATOM    360  C   THR C   1       1.644   7.075  -2.875  1.00  1.00           C
ATOM    361  O   THR C   1       1.849   7.087  -1.662  1.00  1.00           O
ATOM    362  N   GLY C   2       0.785   7.924  -3.470  1.00  1.00           N
ATOM    363  CA  GLY C   2       0.048   8.889  -2.708  1.00  1.00           C
ATOM    364  C   GLY C   2      -0.872   8.163  -1.782  1.00  1.00           C
ATOM    365  O   GLY C   2      -1.041   8.575  -0.636  1.00  1.00           O
ATOM    366  N   THR C   3      -1.504   7.061  -2.247  1.00  1.00           N
ATOM    367  CA  THR C   3      -2.466   6.442  -1.379  1.00  1.00           C
ATOM    368  CB  THR C   3      -3.883   6.760  -1.760  1.00  1.00           C
ATOM    369  OG1 THR C   3      -4.164   6.215  -3.040  1.00  1.00           O
ATOM    370  CG2 THR C   3      -4.076   8.287  -1.792  1.00  1.00           C
ATOM    371  C   THR C   3      -2.371   4.965  -1.399  1.00  1.00           C
ATOM    372  O   THR C   3      -1.955   4.344  -2.375  1.00  1.00           O
ATOM    373  N   ALA C   4      -2.746   4.385  -0.247  1.00  1.00           N
ATOM    374  CA  ALA C   4      -2.919   2.981  -0.104  1.00  1.00           C
ATOM    375  CB  ALA C   4      -1.726   2.265   0.550  1.00  1.00           C
ATOM    376  C   ALA C   4      -4.068   2.860   0.813  1.00  1.00           C
ATOM    377  O   ALA C   4      -4.045   3.387   1.925  1.00  1.00           O
ATOM    378  N   ASN C   5      -5.129   2.176   0.370  1.00  1.00           N
ATOM    379  CA  ASN C   5      -6.201   2.080   1.294  1.00  1.00           C
ATOM    380  CB  ASN C   5      -7.297   3.157   1.121  1.00  1.00           C
ATOM    381  CG  ASN C   5      -7.855   3.120  -0.292  1.00  1.00           C
ATOM    382  OD1 ASN C   5      -7.104   3.054  -1.264  1.00  1.00           O
ATOM    383  ND2 ASN C   5      -9.209   3.184  -0.412  1.00  1.00           N
ATOM    384  C   ASN C   5      -6.785   0.730   1.238  1.00  1.00           C
ATOM    385  O   ASN C   5      -7.205   0.245   0.189  1.00  1.00           O
ATOM    386  N   THR C   6      -6.804   0.072   2.405  1.00  1.00           N
ATOM    387  CA  THR C   6      -7.388  -1.220   2.401  1.00  1.00           C
ATOM    388  CB  THR C   6      -6.427  -2.319   2.770  1.00  1.00           C
ATOM    389  OG1 THR C   6      -7.083  -3.579   2.718  1.00  1.00           O
ATOM    390  CG2 THR C   6      -5.823  -2.058   4.163  1.00  1.00           C
ATOM    391  C   THR C   6      -8.549  -1.235   3.338  1.00  1.00           C
ATOM    392  O   THR C   6      -8.398  -1.245   4.560  1.00  1.00           O
ATOM    393  N   LEU C   7      -9.769  -1.217   2.770  1.00  1.00           N
ATOM    394  CA  LEU C   7     -10.921  -1.389   3.595  1.00  1.00           C
ATOM    395  CB  LEU C   7     -12.248  -0.941   2.954  1.00  1.00           C
ATOM    396  CG  LEU C   7     -12.319   0.574   2.686  1.00  1.00           C
ATOM    397  CD1 LEU C   7     -11.273   1.005   1.646  1.00  1.00           C
ATOM    398  CD2 LEU C   7     -13.748   1.014   2.334  1.00  1.00           C
ATOM    399  C   LEU C   7     -10.966  -2.873   3.761  1.00  1.00           C
ATOM    400  O   LEU C   7     -10.338  -3.600   2.993  1.00  1.00           O
ATOM    401  N   PHE C   8     -11.672  -3.376   4.785  1.00  1.00           N
ATOM    402  CA  PHE C   8     -11.701  -4.797   4.979  1.00  1.00           C
ATOM    403  CB  PHE C   8     -11.041  -5.264   6.291  1.00  1.00           C
ATOM    404  CG  PHE C   8      -9.557  -5.183   6.192  1.00  1.00           C
ATOM    405  CD1 PHE C   8      -8.891  -3.985   6.324  1.00  1.00           C
ATOM    406  CD2 PHE C   8      -8.833  -6.335   5.987  1.00  1.00           C
ATOM    407  CE1 PHE C   8      -7.519  -3.945   6.233  1.00  1.00           C
ATOM    408  CE2 PHE C   8      -7.463  -6.298   5.898  1.00  1.00           C
ATOM    409  CZ  PHE C   8      -6.803  -5.098   6.020  1.00  1.00           C
ATOM    410  C   PHE C   8     -13.125  -5.207   5.113  1.00  1.00           C
ATOM    411  O   PHE C   8     -14.054  -4.436   4.871  1.00  1.00           O
ATOM    412  N   GLY C   9     -13.297  -6.483   5.488  1.00  1.00           N
ATOM    413  CA  GLY C   9     -14.557  -7.104   5.734  1.00  1.00           C
ATOM    414  C   GLY C   9     -14.204  -8.209   6.657  1.00  1.00           C
ATOM    415  O   GLY C   9     -13.249  -8.065   7.422  1.00  1.00           O
ATOM    416  N   THR C  10     -14.913  -9.350   6.661  1.00  1.00           N
ATOM    417  CA  THR C  10     -14.413 -10.197   7.698  1.00  1.00           C
ATOM    418  CB  THR C  10     -15.156 -10.030   8.990  1.00  1.00           C
ATOM    419  OG1 THR C  10     -16.515 -10.407   8.818  1.00  1.00           O
ATOM    420  CG2 THR C  10     -15.064  -8.567   9.453  1.00  1.00           C
ATOM    421  C   THR C  10     -14.458 -11.642   7.425  1.00  1.00           C
ATOM    422  O   THR C  10     -15.099 -12.118   6.488  1.00  1.00           O
ATOM    423  N   ALA C  11     -13.744 -12.341   8.331  1.00  1.00           N
ATOM    424  CA  ALA C  11     -13.537 -13.750   8.402  1.00  1.00           C
ATOM    425  CB  ALA C  11     -14.088 -14.546   7.217  1.00  1.00           C
ATOM    426  C   ALA C  11     -12.045 -13.867   8.431  1.00  1.00           C
ATOM    427  O   ALA C  11     -11.363 -12.908   8.790  1.00  1.00           O
ATOM    428  N   SER C  12     -11.481 -15.039   8.083  1.00  1.00           N
ATOM    429  CA  SER C  12     -10.048 -15.130   8.106  1.00  1.00           C
ATOM    430  CB  SER C  12      -9.503 -16.508   7.684  1.00  1.00           C
ATOM    431  OG  SER C  12      -8.083 -16.512   7.727  1.00  1.00           O
ATOM    432  C   SER C  12      -9.492 -14.099   7.172  1.00  1.00           C
ATOM    433  O   SER C  12      -9.977 -13.945   6.052  1.00  1.00           O
ATOM    434  N   THR C  13      -8.459 -13.345   7.620  1.00  1.00           N
ATOM    435  CA  THR C  13      -7.900 -12.327   6.772  1.00  1.00           C
ATOM    436  CB  THR C  13      -8.308 -10.933   7.156  1.00  1.00           C
ATOM    437  OG1 THR C  13      -7.858 -10.004   6.180  1.00  1.00           O
ATOM    438  CG2 THR C  13      -7.720 -10.601   8.536  1.00  1.00           C
ATOM    439  C   THR C  13      -6.400 -12.402   6.795  1.00  1.00           C
ATOM    440  O   THR C  13      -5.799 -12.974   7.703  1.00  1.00           O
ATOM    441  N   GLY C  14      -5.770 -11.834   5.743  1.00  1.00           N
ATOM    442  CA  GLY C  14      -4.344 -11.729   5.588  1.00  1.00           C
ATOM    443  C   GLY C  14      -4.164 -10.695   4.507  1.00  1.00           C
ATOM    444  O   GLY C  14      -4.709 -10.852   3.416  1.00  1.00           O
ATOM    445  N   THR C  15      -3.396  -9.606   4.758  1.00  1.00           N
ATOM    446  CA  THR C  15      -3.314  -8.594   3.733  1.00  1.00           C
ATOM    447  CB  THR C  15      -4.388  -7.547   3.895  1.00  1.00           C
ATOM    448  OG1 THR C  15      -5.660  -8.176   3.868  1.00  1.00           O
ATOM    449  CG2 THR C  15      -4.316  -6.504   2.766  1.00  1.00           C
ATOM    450  C   THR C  15      -1.996  -7.923   3.759  1.00  1.00           C
ATOM    451  O   THR C  15      -1.281  -7.936   4.760  1.00  1.00           O
ATOM    452  N   SER C  16      -1.638  -7.331   2.606  1.00  1.00           N
ATOM    453  CA  SER C  16      -0.413  -6.617   2.565  1.00  1.00           C
ATOM    454  CB  SER C  16       0.767  -7.478   2.078  1.00  1.00           C
ATOM    455  OG  SER C  16       0.557  -7.884   0.733  1.00  1.00           O
ATOM    456  C   SER C  16      -0.525  -5.468   1.619  1.00  1.00           C
ATOM    457  O   SER C  16      -1.053  -5.610   0.518  1.00  1.00           O
ATOM    458  N   LEU C  17      -0.033  -4.285   2.044  1.00  1.00           N
ATOM    459  CA  LEU C  17       0.064  -3.169   1.146  1.00  1.00           C
ATOM    460  CB  LEU C  17      -0.437  -1.836   1.730  1.00  1.00           C
ATOM    461  CG  LEU C  17      -1.959  -1.797   1.991  1.00  1.00           C
ATOM    462  CD1 LEU C  17      -2.371  -2.772   3.102  1.00  1.00           C
ATOM    463  CD2 LEU C  17      -2.455  -0.364   2.245  1.00  1.00           C
ATOM    464  C   LEU C  17       1.540  -3.033   0.891  1.00  1.00           C
ATOM    465  O   LEU C  17       2.231  -2.314   1.610  1.00  1.00           O
ATOM    466  N   PHE C  18       2.075  -3.733  -0.139  1.00  1.00           N
ATOM    467  CA  PHE C  18       3.493  -3.661  -0.385  1.00  1.00           C
ATOM    468  CB  PHE C  18       4.163  -4.952  -0.895  1.00  1.00           C
ATOM    469  CG  PHE C  18       4.524  -5.753   0.310  1.00  1.00           C
ATOM    470  CD1 PHE C  18       5.744  -5.550   0.915  1.00  1.00           C
ATOM    471  CD2 PHE C  18       3.665  -6.683   0.849  1.00  1.00           C
ATOM    472  CE1 PHE C  18       6.110  -6.266   2.029  1.00  1.00           C
ATOM    473  CE2 PHE C  18       4.026  -7.405   1.963  1.00  1.00           C
ATOM    474  CZ  PHE C  18       5.249  -7.197   2.556  1.00  1.00           C
ATOM    475  C   PHE C  18       3.804  -2.559  -1.303  1.00  1.00           C
ATOM    476  O   PHE C  18       3.032  -2.233  -2.200  1.00  1.00           O
ATOM    477  N   SER C  19       4.967  -1.926  -1.079  1.00  1.00           N
ATOM    478  CA  SER C  19       5.168  -0.841  -1.960  1.00  1.00           C
ATOM    479  CB  SER C  19       4.335   0.402  -1.596  1.00  1.00           C
ATOM    480  OG  SER C  19       4.761   0.952  -0.357  1.00  1.00           O
ATOM    481  C   SER C  19       6.575  -0.410  -2.030  1.00  1.00           C
ATOM    482  O   SER C  19       7.427  -0.793  -1.230  1.00  1.00           O
ATOM    483  N   SER C  20       6.832   0.416  -3.056  1.00  1.00           N
ATOM    484  CA  SER C  20       8.132   0.958  -3.213  1.00  1.00           C
ATOM    485  CB  SER C  20       8.980   0.239  -4.275  1.00  1.00           C
ATOM    486  OG  SER C  20       8.382   0.384  -5.554  1.00  1.00           O
ATOM    487  C   SER C  20       7.991   2.365  -3.659  1.00  1.00           C
ATOM    488  O   SER C  20       7.057   2.721  -4.374  1.00  1.00           O
ATOM    489  N   GLN C  21       8.931   3.210  -3.207  1.00  1.00           N
ATOM    490  CA  GLN C  21       8.937   4.578  -3.606  1.00  1.00           C
ATOM    491  CB  GLN C  21       8.613   5.522  -2.431  1.00  1.00           C
ATOM    492  CG  GLN C  21       8.490   7.005  -2.797  1.00  1.00           C
ATOM    493  CD  GLN C  21       8.081   7.748  -1.528  1.00  1.00           C
ATOM    494  OE1 GLN C  21       8.211   7.217  -0.426  1.00  1.00           O
ATOM    495  NE2 GLN C  21       7.570   9.000  -1.672  1.00  1.00           N
ATOM    496  C   GLN C  21      10.325   4.825  -4.053  1.00  1.00           C
ATOM    497  O   GLN C  21      11.270   4.646  -3.288  1.00  1.00           O
ATOM    498  N   ASN C  22      10.494   5.230  -5.321  1.00  1.00           N
ATOM    499  CA  ASN C  22      11.841   5.385  -5.756  1.00  1.00           C
ATOM    500  CB  ASN C  22      12.252   4.332  -6.797  1.00  1.00           C
ATOM    501  CG  ASN C  22      12.219   2.975  -6.107  1.00  1.00           C
ATOM    502  OD1 ASN C  22      13.144   2.609  -5.382  1.00  1.00           O
ATOM    503  ND2 ASN C  22      11.114   2.212  -6.323  1.00  1.00           N
ATOM    504  C   ASN C  22      11.994   6.713  -6.386  1.00  1.00           C
ATOM    505  O   ASN C  22      11.271   7.073  -7.313  1.00  1.00           O
ATOM    506  N   ASN C  23      12.958   7.481  -5.862  1.00  1.00           N
ATOM    507  CA  ASN C  23      13.286   8.733  -6.448  1.00  1.00           C
ATOM    508  CB  ASN C  23      13.216   9.899  -5.454  1.00  1.00           C
ATOM    509  CG  ASN C  23      11.767  10.026  -5.006  1.00  1.00           C
ATOM    510  OD1 ASN C  23      10.852   9.549  -5.675  1.00  1.00           O
ATOM    511  ND2 ASN C  23      11.548  10.683  -3.836  1.00  1.00           N
ATOM    512  C   ASN C  23      14.702   8.562  -6.832  1.00  1.00           C
ATOM    513  O   ASN C  23      15.561   8.306  -5.989  1.00  1.00           O
ATOM    514  N   ALA C  24      14.977   8.671  -8.136  1.00  1.00           N
ATOM    515  CA  ALA C  24      16.318   8.484  -8.569  1.00  1.00           C
ATOM    516  CB  ALA C  24      16.474   7.331  -9.574  1.00  1.00           C
ATOM    517  C   ALA C  24      16.692   9.726  -9.276  1.00  1.00           C
ATOM    518  O   ALA C  24      15.858  10.399  -9.880  1.00  1.00           O
ATOM    519  N   PHE C  25      17.981  10.071  -9.194  1.00  1.00           N
ATOM    520  CA  PHE C  25      18.437  11.223  -9.882  1.00  1.00           C
ATOM    521  CB  PHE C  25      18.346  11.059 -11.407  1.00  1.00           C
ATOM    522  CG  PHE C  25      19.244   9.919 -11.755  1.00  1.00           C
ATOM    523  CD1 PHE C  25      18.788   8.625 -11.639  1.00  1.00           C
ATOM    524  CD2 PHE C  25      20.533  10.136 -12.190  1.00  1.00           C
ATOM    525  CE1 PHE C  25      19.604   7.566 -11.956  1.00  1.00           C
ATOM    526  CE2 PHE C  25      21.353   9.078 -12.510  1.00  1.00           C
ATOM    527  CZ  PHE C  25      20.889   7.791 -12.390  1.00  1.00           C
ATOM    528  C   PHE C  25      17.638  12.441  -9.441  1.00  1.00           C
ATOM    529  O   PHE C  25      17.793  12.845  -8.257  1.00  1.00           O
ATOM    530  OXT PHE C  25      16.876  12.993 -10.279  1.00  1.00           O
TER     531      PHE C  25 
ATOM    532  N   THR D   1       1.687   9.774  -9.405  1.00  1.00           N
ATOM    533  CA  THR D   1       1.129   9.282  -8.126  1.00  1.00           C
ATOM    534  CB  THR D   1      -0.017  10.158  -7.710  1.00  1.00           C
ATOM    535  OG1 THR D   1       0.401  11.513  -7.626  1.00  1.00           O
ATOM    536  CG2 THR D   1      -0.526   9.683  -6.341  1.00  1.00           C
ATOM    537  C   THR D   1       0.603   7.911  -8.368  1.00  1.00           C
ATOM    538  O   THR D   1       0.455   7.496  -9.516  1.00  1.00           O
ATOM    539  N   GLY D   2       0.320   7.160  -7.290  1.00  1.00           N
ATOM    540  CA  GLY D   2      -0.197   5.846  -7.494  1.00  1.00           C
ATOM    541  C   GLY D   2      -1.308   5.634  -6.516  1.00  1.00           C
ATOM    542  O   GLY D   2      -1.164   5.942  -5.333  1.00  1.00           O
ATOM    543  N   THR D   3      -2.455   5.091  -6.981  1.00  1.00           N
ATOM    544  CA  THR D   3      -3.542   4.871  -6.069  1.00  1.00           C
ATOM    545  CB  THR D   3      -4.725   5.759  -6.325  1.00  1.00           C
ATOM    546  OG1 THR D   3      -5.237   5.547  -7.631  1.00  1.00           O
ATOM    547  CG2 THR D   3      -4.271   7.219  -6.164  1.00  1.00           C
ATOM    548  C   THR D   3      -3.984   3.446  -6.152  1.00  1.00           C
ATOM    549  O   THR D   3      -4.356   2.962  -7.220  1.00  1.00           O
ATOM    550  N   ALA D   4      -3.943   2.730  -5.006  1.00  1.00           N
ATOM    551  CA  ALA D   4      -4.404   1.371  -4.955  1.00  1.00           C
ATOM    552  CB  ALA D   4      -3.374   0.380  -4.383  1.00  1.00           C
ATOM    553  C   ALA D   4      -5.577   1.378  -4.030  1.00  1.00           C
ATOM    554  O   ALA D   4      -5.499   1.885  -2.910  1.00  1.00           O
ATOM    555  N   ASN D   5      -6.720   0.835  -4.491  1.00  1.00           N
ATOM    556  CA  ASN D   5      -7.873   0.780  -3.641  1.00  1.00           C
ATOM    557  CB  ASN D   5      -8.973   1.787  -4.019  1.00  1.00           C
ATOM    558  CG  ASN D   5      -9.311   1.618  -5.492  1.00  1.00           C
ATOM    559  OD1 ASN D   5      -9.772   0.571  -5.936  1.00  1.00           O
ATOM    560  ND2 ASN D   5      -9.080   2.691  -6.292  1.00  1.00           N
ATOM    561  C   ASN D   5      -8.402  -0.607  -3.643  1.00  1.00           C
ATOM    562  O   ASN D   5      -8.537  -1.256  -4.678  1.00  1.00           O
ATOM    563  N   THR D   6      -8.681  -1.120  -2.436  1.00  1.00           N
ATOM    564  CA  THR D   6      -9.151  -2.462  -2.344  1.00  1.00           C
ATOM    565  CB  THR D   6      -8.180  -3.362  -1.631  1.00  1.00           C
ATOM    566  OG1 THR D   6      -6.943  -3.426  -2.327  1.00  1.00           O
ATOM    567  CG2 THR D   6      -8.808  -4.756  -1.489  1.00  1.00           C
ATOM    568  C   THR D   6     -10.381  -2.461  -1.499  1.00  1.00           C
ATOM    569  O   THR D   6     -10.367  -1.970  -0.371  1.00  1.00           O
ATOM    570  N   LEU D   7     -11.490  -3.007  -2.029  1.00  1.00           N
ATOM    571  CA  LEU D   7     -12.660  -3.145  -1.215  1.00  1.00           C
ATOM    572  CB  LEU D   7     -13.884  -2.408  -1.781  1.00  1.00           C
ATOM    573  CG  LEU D   7     -13.704  -0.879  -1.842  1.00  1.00           C
ATOM    574  CD1 LEU D   7     -14.980  -0.193  -2.360  1.00  1.00           C
ATOM    575  CD2 LEU D   7     -13.228  -0.321  -0.490  1.00  1.00           C
ATOM    576  C   LEU D   7     -12.960  -4.607  -1.208  1.00  1.00           C
ATOM    577  O   LEU D   7     -13.555  -5.132  -2.149  1.00  1.00           O
ATOM    578  N   PHE D   8     -12.552  -5.320  -0.140  1.00  1.00           N
ATOM    579  CA  PHE D   8     -12.833  -6.718  -0.186  1.00  1.00           C
ATOM    580  CB  PHE D   8     -11.601  -7.639  -0.318  1.00  1.00           C
ATOM    581  CG  PHE D   8     -10.670  -7.435   0.825  1.00  1.00           C
ATOM    582  CD1 PHE D   8     -10.978  -7.919   2.075  1.00  1.00           C
ATOM    583  CD2 PHE D   8      -9.473  -6.786   0.634  1.00  1.00           C
ATOM    584  CE1 PHE D   8     -10.114  -7.737   3.128  1.00  1.00           C
ATOM    585  CE2 PHE D   8      -8.605  -6.602   1.685  1.00  1.00           C
ATOM    586  CZ  PHE D   8      -8.925  -7.075   2.934  1.00  1.00           C
ATOM    587  C   PHE D   8     -13.651  -7.130   0.971  1.00  1.00           C
ATOM    588  O   PHE D   8     -13.441  -6.712   2.110  1.00  1.00           O
ATOM    589  N   GLY D   9     -14.661  -7.954   0.650  1.00  1.00           N
ATOM    590  CA  GLY D   9     -15.492  -8.548   1.635  1.00  1.00           C
ATOM    591  C   GLY D   9     -15.208  -9.988   1.481  1.00  1.00           C
ATOM    592  O   GLY D   9     -15.574 -10.592   0.475  1.00  1.00           O
ATOM    593  N   THR D  10     -14.542 -10.600   2.473  1.00  1.00           N
ATOM    594  CA  THR D  10     -14.200 -11.930   2.118  1.00  1.00           C
ATOM    595  CB  THR D  10     -12.796 -12.043   1.596  1.00  1.00           C
ATOM    596  OG1 THR D  10     -11.869 -11.633   2.592  1.00  1.00           O
ATOM    597  CG2 THR D  10     -12.666 -11.151   0.348  1.00  1.00           C
ATOM    598  C   THR D  10     -14.334 -12.899   3.222  1.00  1.00           C
ATOM    599  O   THR D  10     -13.879 -12.675   4.343  1.00  1.00           O
ATOM    600  N   ALA D  11     -14.978 -14.030   2.893  1.00  1.00           N
ATOM    601  CA  ALA D  11     -15.091 -15.126   3.795  1.00  1.00           C
ATOM    602  CB  ALA D  11     -15.950 -16.269   3.235  1.00  1.00           C
ATOM    603  C   ALA D  11     -13.711 -15.654   3.990  1.00  1.00           C
ATOM    604  O   ALA D  11     -13.316 -16.051   5.083  1.00  1.00           O
ATOM    605  N   SER D  12     -12.935 -15.701   2.900  1.00  1.00           N
ATOM    606  CA  SER D  12     -11.577 -16.116   3.034  1.00  1.00           C
ATOM    607  CB  SER D  12     -11.274 -17.498   2.431  1.00  1.00           C
ATOM    608  OG  SER D  12     -11.991 -18.511   3.122  1.00  1.00           O
ATOM    609  C   SER D  12     -10.809 -15.114   2.268  1.00  1.00           C
ATOM    610  O   SER D  12     -11.320 -14.499   1.331  1.00  1.00           O
ATOM    611  N   THR D  13      -9.551 -14.909   2.663  1.00  1.00           N
ATOM    612  CA  THR D  13      -8.854 -13.860   2.017  1.00  1.00           C
ATOM    613  CB  THR D  13      -8.343 -12.848   3.013  1.00  1.00           C
ATOM    614  OG1 THR D  13      -9.407 -12.482   3.881  1.00  1.00           O
ATOM    615  CG2 THR D  13      -7.876 -11.567   2.282  1.00  1.00           C
ATOM    616  C   THR D  13      -7.710 -14.451   1.255  1.00  1.00           C
ATOM    617  O   THR D  13      -7.879 -15.394   0.482  1.00  1.00           O
ATOM    618  N   GLY D  14      -6.511 -13.875   1.469  1.00  1.00           N
ATOM    619  CA  GLY D  14      -5.297 -14.161   0.769  1.00  1.00           C
ATOM    620  C   GLY D  14      -5.197 -13.006  -0.158  1.00  1.00           C
ATOM    621  O   GLY D  14      -5.768 -13.031  -1.247  1.00  1.00           O
ATOM    622  N   THR D  15      -4.464 -11.949   0.238  1.00  1.00           N
ATOM    623  CA  THR D  15      -4.564 -10.829  -0.637  1.00  1.00           C
ATOM    624  CB  THR D  15      -5.689  -9.909  -0.224  1.00  1.00           C
ATOM    625  OG1 THR D  15      -6.900 -10.648  -0.171  1.00  1.00           O
ATOM    626  CG2 THR D  15      -5.851  -8.749  -1.225  1.00  1.00           C
ATOM    627  C   THR D  15      -3.320 -10.043  -0.660  1.00  1.00           C
ATOM    628  O   THR D  15      -2.496 -10.089   0.254  1.00  1.00           O
ATOM    629  N   SER D  16      -3.151  -9.304  -1.764  1.00  1.00           N
ATOM    630  CA  SER D  16      -2.040  -8.442  -1.812  1.00  1.00           C
ATOM    631  CB  SER D  16      -0.781  -9.087  -2.416  1.00  1.00           C
ATOM    632  OG  SER D  16      -0.388 -10.208  -1.639  1.00  1.00           O
ATOM    633  C   SER D  16      -2.380  -7.280  -2.681  1.00  1.00           C
ATOM    634  O   SER D  16      -3.068  -7.421  -3.691  1.00  1.00           O
ATOM    635  N   LEU D  17      -1.919  -6.080  -2.278  1.00  1.00           N
ATOM    636  CA  LEU D  17      -2.105  -4.928  -3.104  1.00  1.00           C
ATOM    637  CB  LEU D  17      -3.341  -4.071  -2.757  1.00  1.00           C
ATOM    638  CG  LEU D  17      -3.744  -4.068  -1.271  1.00  1.00           C
ATOM    639  CD1 LEU D  17      -4.261  -5.451  -0.834  1.00  1.00           C
ATOM    640  CD2 LEU D  17      -2.627  -3.511  -0.379  1.00  1.00           C
ATOM    641  C   LEU D  17      -0.877  -4.130  -3.037  1.00  1.00           C
ATOM    642  O   LEU D  17      -0.367  -3.842  -1.956  1.00  1.00           O
ATOM    643  N   PHE D  18      -0.349  -3.764  -4.213  1.00  1.00           N
ATOM    644  CA  PHE D  18       0.878  -3.073  -4.101  1.00  1.00           C
ATOM    645  CB  PHE D  18       2.114  -3.999  -4.080  1.00  1.00           C
ATOM    646  CG  PHE D  18       2.084  -4.927  -5.245  1.00  1.00           C
ATOM    647  CD1 PHE D  18       1.328  -6.076  -5.182  1.00  1.00           C
ATOM    648  CD2 PHE D  18       2.822  -4.682  -6.380  1.00  1.00           C
ATOM    649  CE1 PHE D  18       1.283  -6.954  -6.237  1.00  1.00           C
ATOM    650  CE2 PHE D  18       2.781  -5.558  -7.441  1.00  1.00           C
ATOM    651  CZ  PHE D  18       2.016  -6.698  -7.371  1.00  1.00           C
ATOM    652  C   PHE D  18       1.060  -2.023  -5.119  1.00  1.00           C
ATOM    653  O   PHE D  18       0.417  -2.003  -6.168  1.00  1.00           O
ATOM    654  N   SER D  19       1.966  -1.092  -4.766  1.00  1.00           N
ATOM    655  CA  SER D  19       2.281   0.019  -5.594  1.00  1.00           C
ATOM    656  CB  SER D  19       1.972   1.369  -4.928  1.00  1.00           C
ATOM    657  OG  SER D  19       0.582   1.483  -4.659  1.00  1.00           O
ATOM    658  C   SER D  19       3.744  -0.009  -5.833  1.00  1.00           C
ATOM    659  O   SER D  19       4.538  -0.121  -4.901  1.00  1.00           O
ATOM    660  N   SER D  20       4.135   0.071  -7.113  1.00  1.00           N
ATOM    661  CA  SER D  20       5.527   0.160  -7.402  1.00  1.00           C
ATOM    662  CB  SER D  20       6.033  -0.911  -8.382  1.00  1.00           C
ATOM    663  OG  SER D  20       5.418  -0.748  -9.651  1.00  1.00           O
ATOM    664  C   SER D  20       5.671   1.491  -8.059  1.00  1.00           C
ATOM    665  O   SER D  20       5.051   1.740  -9.092  1.00  1.00           O
ATOM    666  N   GLN D  21       6.477   2.410  -7.486  1.00  1.00           N
ATOM    667  CA  GLN D  21       6.498   3.683  -8.145  1.00  1.00           C
ATOM    668  CB  GLN D  21       5.836   4.828  -7.355  1.00  1.00           C
ATOM    669  CG  GLN D  21       6.608   5.337  -6.140  1.00  1.00           C
ATOM    670  CD  GLN D  21       7.235   6.657  -6.565  1.00  1.00           C
ATOM    671  OE1 GLN D  21       7.967   6.718  -7.549  1.00  1.00           O
ATOM    672  NE2 GLN D  21       6.923   7.752  -5.818  1.00  1.00           N
ATOM    673  C   GLN D  21       7.890   4.054  -8.477  1.00  1.00           C
ATOM    674  O   GLN D  21       8.827   3.746  -7.742  1.00  1.00           O
ATOM    675  N   ASN D  22       8.061   4.715  -9.635  1.00  1.00           N
ATOM    676  CA  ASN D  22       9.399   5.032  -9.993  1.00  1.00           C
ATOM    677  CB  ASN D  22       9.966   4.100 -11.080  1.00  1.00           C
ATOM    678  CG  ASN D  22      11.459   4.361 -11.219  1.00  1.00           C
ATOM    679  OD1 ASN D  22      11.876   5.446 -11.616  1.00  1.00           O
ATOM    680  ND2 ASN D  22      12.290   3.342 -10.876  1.00  1.00           N
ATOM    681  C   ASN D  22       9.488   6.417 -10.512  1.00  1.00           C
ATOM    682  O   ASN D  22       8.629   6.892 -11.254  1.00  1.00           O
ATOM    683  N   ASN D  23      10.551   7.102 -10.073  1.00  1.00           N
ATOM    684  CA  ASN D  23      10.877   8.382 -10.598  1.00  1.00           C
ATOM    685  CB  ASN D  23      10.891   9.478  -9.517  1.00  1.00           C
ATOM    686  CG  ASN D  23      11.275  10.815 -10.141  1.00  1.00           C
ATOM    687  OD1 ASN D  23      12.322  10.948 -10.769  1.00  1.00           O
ATOM    688  ND2 ASN D  23      10.403  11.841  -9.952  1.00  1.00           N
ATOM    689  C   ASN D  23      12.275   8.227 -11.082  1.00  1.00           C
ATOM    690  O   ASN D  23      13.229   8.401 -10.326  1.00  1.00           O
ATOM    691  N   ALA D  24      12.439   7.888 -12.368  1.00  1.00           N
ATOM    692  CA  ALA D  24      13.770   7.794 -12.872  1.00  1.00           C
ATOM    693  CB  ALA D  24      13.971   6.642 -13.876  1.00  1.00           C
ATOM    694  C   ALA D  24      13.955   9.074 -13.605  1.00  1.00           C
ATOM    695  O   ALA D  24      13.097   9.474 -14.390  1.00  1.00           O
ATOM    696  N   PHE D  25      15.069   9.783 -13.356  1.00  1.00           N
ATOM    697  CA  PHE D  25      15.186  11.027 -14.045  1.00  1.00           C
ATOM    698  CB  PHE D  25      16.290  11.962 -13.536  1.00  1.00           C
ATOM    699  CG  PHE D  25      16.010  13.283 -14.171  1.00  1.00           C
ATOM    700  CD1 PHE D  25      15.129  14.155 -13.575  1.00  1.00           C
ATOM    701  CD2 PHE D  25      16.608  13.652 -15.354  1.00  1.00           C
ATOM    702  CE1 PHE D  25      14.842  15.377 -14.131  1.00  1.00           C
ATOM    703  CE2 PHE D  25      16.326  14.874 -15.920  1.00  1.00           C
ATOM    704  CZ  PHE D  25      15.446  15.738 -15.309  1.00  1.00           C
ATOM    705  C   PHE D  25      15.518  10.698 -15.491  1.00  1.00           C
ATOM    706  O   PHE D  25      14.721  11.087 -16.384  1.00  1.00           O
ATOM    707  OXT PHE D  25      16.578  10.052 -15.723  1.00  1.00           O
TER     708      PHE D  25 
ATOM    709  N   THR E   1      -1.208  10.071 -12.812  1.00  1.00           N
ATOM    710  CA  THR E   1      -1.756   9.139 -11.800  1.00  1.00           C
ATOM    711  CB  THR E   1      -3.157   9.542 -11.443  1.00  1.00           C
ATOM    712  OG1 THR E   1      -3.174  10.873 -10.941  1.00  1.00           O
ATOM    713  CG2 THR E   1      -3.698   8.563 -10.388  1.00  1.00           C
ATOM    714  C   THR E   1      -1.768   7.748 -12.340  1.00  1.00           C
ATOM    715  O   THR E   1      -1.752   7.542 -13.553  1.00  1.00           O
ATOM    716  N   GLY E   2      -1.764   6.752 -11.434  1.00  1.00           N
ATOM    717  CA  GLY E   2      -1.812   5.382 -11.848  1.00  1.00           C
ATOM    718  C   GLY E   2      -2.672   4.694 -10.852  1.00  1.00           C
ATOM    719  O   GLY E   2      -2.535   4.904  -9.649  1.00  1.00           O
ATOM    720  N   THR E   3      -3.596   3.835 -11.313  1.00  1.00           N
ATOM    721  CA  THR E   3      -4.417   3.260 -10.300  1.00  1.00           C
ATOM    722  CB  THR E   3      -5.610   4.107  -9.981  1.00  1.00           C
ATOM    723  OG1 THR E   3      -6.371   3.507  -8.944  1.00  1.00           O
ATOM    724  CG2 THR E   3      -6.462   4.254 -11.254  1.00  1.00           C
ATOM    725  C   THR E   3      -4.968   1.952 -10.720  1.00  1.00           C
ATOM    726  O   THR E   3      -5.035   1.622 -11.904  1.00  1.00           O
ATOM    727  N   ALA E   4      -5.345   1.165  -9.696  1.00  1.00           N
ATOM    728  CA  ALA E   4      -6.089  -0.033  -9.888  1.00  1.00           C
ATOM    729  CB  ALA E   4      -5.349  -1.306  -9.438  1.00  1.00           C
ATOM    730  C   ALA E   4      -7.267   0.142  -8.988  1.00  1.00           C
ATOM    731  O   ALA E   4      -7.136   0.059  -7.770  1.00  1.00           O
ATOM    732  N   ASN E   5      -8.454   0.400  -9.569  1.00  1.00           N
ATOM    733  CA  ASN E   5      -9.626   0.539  -8.756  1.00  1.00           C
ATOM    734  CB  ASN E   5     -10.709   1.461  -9.352  1.00  1.00           C
ATOM    735  CG  ASN E   5     -10.235   2.905  -9.283  1.00  1.00           C
ATOM    736  OD1 ASN E   5      -9.091   3.186  -8.923  1.00  1.00           O
ATOM    737  ND2 ASN E   5     -11.145   3.856  -9.620  1.00  1.00           N
ATOM    738  C   ASN E   5     -10.187  -0.826  -8.739  1.00  1.00           C
ATOM    739  O   ASN E   5     -10.547  -1.371  -9.781  1.00  1.00           O
ATOM    740  N   THR E   6     -10.238  -1.442  -7.551  1.00  1.00           N
ATOM    741  CA  THR E   6     -10.721  -2.774  -7.601  1.00  1.00           C
ATOM    742  CB  THR E   6      -9.643  -3.793  -7.382  1.00  1.00           C
ATOM    743  OG1 THR E   6      -8.609  -3.611  -8.338  1.00  1.00           O
ATOM    744  CG2 THR E   6     -10.247  -5.199  -7.534  1.00  1.00           C
ATOM    745  C   THR E   6     -11.729  -2.968  -6.549  1.00  1.00           C
ATOM    746  O   THR E   6     -11.597  -2.476  -5.430  1.00  1.00           O
ATOM    747  N   LEU E   7     -12.796  -3.683  -6.928  1.00  1.00           N
ATOM    748  CA  LEU E   7     -13.765  -4.092  -5.977  1.00  1.00           C
ATOM    749  CB  LEU E   7     -15.222  -3.884  -6.433  1.00  1.00           C
ATOM    750  CG  LEU E   7     -15.581  -2.400  -6.628  1.00  1.00           C
ATOM    751  CD1 LEU E   7     -17.039  -2.227  -7.082  1.00  1.00           C
ATOM    752  CD2 LEU E   7     -15.250  -1.576  -5.374  1.00  1.00           C
ATOM    753  C   LEU E   7     -13.496  -5.543  -5.872  1.00  1.00           C
ATOM    754  O   LEU E   7     -13.051  -6.161  -6.838  1.00  1.00           O
ATOM    755  N   PHE E   8     -13.729  -6.147  -4.702  1.00  1.00           N
ATOM    756  CA  PHE E   8     -13.287  -7.497  -4.669  1.00  1.00           C
ATOM    757  CB  PHE E   8     -12.207  -7.764  -3.614  1.00  1.00           C
ATOM    758  CG  PHE E   8     -11.019  -6.999  -4.092  1.00  1.00           C
ATOM    759  CD1 PHE E   8     -10.900  -5.655  -3.824  1.00  1.00           C
ATOM    760  CD2 PHE E   8     -10.022  -7.609  -4.821  1.00  1.00           C
ATOM    761  CE1 PHE E   8      -9.807  -4.941  -4.261  1.00  1.00           C
ATOM    762  CE2 PHE E   8      -8.923  -6.903  -5.262  1.00  1.00           C
ATOM    763  CZ  PHE E   8      -8.818  -5.562  -4.986  1.00  1.00           C
ATOM    764  C   PHE E   8     -14.413  -8.419  -4.438  1.00  1.00           C
ATOM    765  O   PHE E   8     -15.553  -8.017  -4.207  1.00  1.00           O
ATOM    766  N   GLY E   9     -14.083  -9.716  -4.535  1.00  1.00           N
ATOM    767  CA  GLY E   9     -15.077 -10.727  -4.454  1.00  1.00           C
ATOM    768  C   GLY E   9     -15.105 -11.370  -3.127  1.00  1.00           C
ATOM    769  O   GLY E   9     -14.934 -10.738  -2.086  1.00  1.00           O
ATOM    770  N   THR E  10     -15.347 -12.689  -3.171  1.00  1.00           N
ATOM    771  CA  THR E  10     -15.570 -13.428  -1.983  1.00  1.00           C
ATOM    772  CB  THR E  10     -16.974 -13.961  -1.905  1.00  1.00           C
ATOM    773  OG1 THR E  10     -17.272 -14.739  -3.055  1.00  1.00           O
ATOM    774  CG2 THR E  10     -17.950 -12.777  -1.806  1.00  1.00           C
ATOM    775  C   THR E  10     -14.640 -14.576  -1.871  1.00  1.00           C
ATOM    776  O   THR E  10     -13.422 -14.426  -1.968  1.00  1.00           O
ATOM    777  N   ALA E  11     -15.251 -15.757  -1.659  1.00  1.00           N
ATOM    778  CA  ALA E  11     -14.595 -16.987  -1.350  1.00  1.00           C
ATOM    779  CB  ALA E  11     -15.489 -18.224  -1.546  1.00  1.00           C
ATOM    780  C   ALA E  11     -13.368 -17.153  -2.190  1.00  1.00           C
ATOM    781  O   ALA E  11     -13.358 -16.886  -3.391  1.00  1.00           O
ATOM    782  N   SER E  12     -12.281 -17.585  -1.517  1.00  1.00           N
ATOM    783  CA  SER E  12     -10.995 -17.854  -2.090  1.00  1.00           C
ATOM    784  CB  SER E  12     -10.946 -19.172  -2.886  1.00  1.00           C
ATOM    785  OG  SER E  12     -11.817 -19.101  -4.006  1.00  1.00           O
ATOM    786  C   SER E  12     -10.519 -16.739  -2.983  1.00  1.00           C
ATOM    787  O   SER E  12     -10.378 -16.921  -4.191  1.00  1.00           O
ATOM    788  N   THR E  13     -10.251 -15.546  -2.405  1.00  1.00           N
ATOM    789  CA  THR E  13      -9.885 -14.385  -3.176  1.00  1.00           C
ATOM    790  CB  THR E  13      -9.877 -13.124  -2.352  1.00  1.00           C
ATOM    791  OG1 THR E  13      -9.693 -11.994  -3.190  1.00  1.00           O
ATOM    792  CG2 THR E  13      -8.776 -13.203  -1.280  1.00  1.00           C
ATOM    793  C   THR E  13      -8.583 -14.469  -3.942  1.00  1.00           C
ATOM    794  O   THR E  13      -8.600 -14.387  -5.168  1.00  1.00           O
ATOM    795  N   GLY E  14      -7.418 -14.657  -3.280  1.00  1.00           N
ATOM    796  CA  GLY E  14      -6.178 -14.715  -4.024  1.00  1.00           C
ATOM    797  C   GLY E  14      -6.003 -13.444  -4.812  1.00  1.00           C
ATOM    798  O   GLY E  14      -5.674 -13.486  -5.997  1.00  1.00           O
ATOM    799  N   THR E  15      -6.224 -12.266  -4.190  1.00  1.00           N
ATOM    800  CA  THR E  15      -6.106 -11.050  -4.951  1.00  1.00           C
ATOM    801  CB  THR E  15      -6.808  -9.864  -4.369  1.00  1.00           C
ATOM    802  OG1 THR E  15      -8.197 -10.122  -4.254  1.00  1.00           O
ATOM    803  CG2 THR E  15      -6.563  -8.668  -5.310  1.00  1.00           C
ATOM    804  C   THR E  15      -4.682 -10.650  -5.109  1.00  1.00           C
ATOM    805  O   THR E  15      -3.867 -10.769  -4.196  1.00  1.00           O
ATOM    806  N   SER E  16      -4.364 -10.172  -6.328  1.00  1.00           N
ATOM    807  CA  SER E  16      -3.076  -9.633  -6.632  1.00  1.00           C
ATOM    808  CB  SER E  16      -2.193 -10.590  -7.447  1.00  1.00           C
ATOM    809  OG  SER E  16      -0.916 -10.009  -7.669  1.00  1.00           O
ATOM    810  C   SER E  16      -3.357  -8.424  -7.474  1.00  1.00           C
ATOM    811  O   SER E  16      -4.014  -8.528  -8.509  1.00  1.00           O
ATOM    812  N   LEU E  17      -2.886  -7.235  -7.042  1.00  1.00           N
ATOM    813  CA  LEU E  17      -3.147  -6.038  -7.794  1.00  1.00           C
ATOM    814  CB  LEU E  17      -4.103  -5.040  -7.110  1.00  1.00           C
ATOM    815  CG  LEU E  17      -5.558  -5.529  -6.982  1.00  1.00           C
ATOM    816  CD1 LEU E  17      -6.459  -4.448  -6.360  1.00  1.00           C
ATOM    817  CD2 LEU E  17      -6.088  -6.038  -8.333  1.00  1.00           C
ATOM    818  C   LEU E  17      -1.861  -5.319  -7.979  1.00  1.00           C
ATOM    819  O   LEU E  17      -0.868  -5.610  -7.315  1.00  1.00           O
ATOM    820  N   PHE E  18      -1.848  -4.361  -8.923  1.00  1.00           N
ATOM    821  CA  PHE E  18      -0.622  -3.672  -9.164  1.00  1.00           C
ATOM    822  CB  PHE E  18       0.166  -4.460 -10.238  1.00  1.00           C
ATOM    823  CG  PHE E  18       1.450  -3.828 -10.637  1.00  1.00           C
ATOM    824  CD1 PHE E  18       2.511  -3.759  -9.764  1.00  1.00           C
ATOM    825  CD2 PHE E  18       1.580  -3.305 -11.901  1.00  1.00           C
ATOM    826  CE1 PHE E  18       3.692  -3.172 -10.153  1.00  1.00           C
ATOM    827  CE2 PHE E  18       2.759  -2.724 -12.294  1.00  1.00           C
ATOM    828  CZ  PHE E  18       3.817  -2.651 -11.419  1.00  1.00           C
ATOM    829  C   PHE E  18      -0.929  -2.269  -9.604  1.00  1.00           C
ATOM    830  O   PHE E  18      -1.651  -2.057 -10.577  1.00  1.00           O
ATOM    831  N   SER E  19      -0.394  -1.265  -8.872  1.00  1.00           N
ATOM    832  CA  SER E  19      -0.513   0.118  -9.260  1.00  1.00           C
ATOM    833  CB  SER E  19      -1.013   1.045  -8.135  1.00  1.00           C
ATOM    834  OG  SER E  19      -1.089   2.385  -8.602  1.00  1.00           O
ATOM    835  C   SER E  19       0.896   0.462  -9.552  1.00  1.00           C
ATOM    836  O   SER E  19       1.758   0.377  -8.677  1.00  1.00           O
ATOM    837  N   SER E  20       1.188   0.828 -10.808  1.00  1.00           N
ATOM    838  CA  SER E  20       2.555   1.087 -11.116  1.00  1.00           C
ATOM    839  CB  SER E  20       3.156   0.175 -12.189  1.00  1.00           C
ATOM    840  OG  SER E  20       4.513   0.527 -12.420  1.00  1.00           O
ATOM    841  C   SER E  20       2.638   2.431 -11.702  1.00  1.00           C
ATOM    842  O   SER E  20       1.667   2.941 -12.260  1.00  1.00           O
ATOM    843  N   GLN E  21       3.822   3.044 -11.573  1.00  1.00           N
ATOM    844  CA  GLN E  21       3.953   4.314 -12.182  1.00  1.00           C
ATOM    845  CB  GLN E  21       3.477   5.475 -11.293  1.00  1.00           C
ATOM    846  CG  GLN E  21       3.616   6.839 -11.968  1.00  1.00           C
ATOM    847  CD  GLN E  21       2.625   6.906 -13.127  1.00  1.00           C
ATOM    848  OE1 GLN E  21       2.703   7.796 -13.970  1.00  1.00           O
ATOM    849  NE2 GLN E  21       1.674   5.935 -13.184  1.00  1.00           N
ATOM    850  C   GLN E  21       5.377   4.549 -12.513  1.00  1.00           C
ATOM    851  O   GLN E  21       6.283   4.182 -11.768  1.00  1.00           O
ATOM    852  N   ASN E  22       5.590   5.157 -13.689  1.00  1.00           N
ATOM    853  CA  ASN E  22       6.903   5.519 -14.096  1.00  1.00           C
ATOM    854  CB  ASN E  22       7.394   4.715 -15.312  1.00  1.00           C
ATOM    855  CG  ASN E  22       8.830   5.118 -15.604  1.00  1.00           C
ATOM    856  OD1 ASN E  22       9.124   6.290 -15.833  1.00  1.00           O
ATOM    857  ND2 ASN E  22       9.754   4.121 -15.587  1.00  1.00           N
ATOM    858  C   ASN E  22       6.791   6.945 -14.504  1.00  1.00           C
ATOM    859  O   ASN E  22       5.929   7.288 -15.312  1.00  1.00           O
ATOM    860  N   ASN E  23       7.630   7.835 -13.944  1.00  1.00           N
ATOM    861  CA  ASN E  23       7.450   9.182 -14.380  1.00  1.00           C
ATOM    862  CB  ASN E  23       6.362   9.949 -13.601  1.00  1.00           C
ATOM    863  CG  ASN E  23       6.697   9.919 -12.116  1.00  1.00           C
ATOM    864  OD1 ASN E  23       7.026   8.870 -11.562  1.00  1.00           O
ATOM    865  ND2 ASN E  23       6.607  11.098 -11.446  1.00  1.00           N
ATOM    866  C   ASN E  23       8.718   9.953 -14.348  1.00  1.00           C
ATOM    867  O   ASN E  23       9.604   9.723 -13.527  1.00  1.00           O
ATOM    868  N   ALA E  24       8.809  10.905 -15.294  1.00  1.00           N
ATOM    869  CA  ALA E  24       9.937  11.767 -15.430  1.00  1.00           C
ATOM    870  CB  ALA E  24      11.021  11.221 -16.375  1.00  1.00           C
ATOM    871  C   ALA E  24       9.419  13.031 -16.037  1.00  1.00           C
ATOM    872  O   ALA E  24       8.278  13.087 -16.498  1.00  1.00           O
ATOM    873  N   PHE E  25      10.241  14.097 -16.022  1.00  1.00           N
ATOM    874  CA  PHE E  25       9.793  15.338 -16.577  1.00  1.00           C
ATOM    875  CB  PHE E  25      10.647  16.550 -16.162  1.00  1.00           C
ATOM    876  CG  PHE E  25       9.896  17.768 -16.582  1.00  1.00           C
ATOM    877  CD1 PHE E  25       8.876  18.261 -15.798  1.00  1.00           C
ATOM    878  CD2 PHE E  25      10.204  18.417 -17.753  1.00  1.00           C
ATOM    879  CE1 PHE E  25       8.169  19.382 -16.166  1.00  1.00           C
ATOM    880  CE2 PHE E  25       9.498  19.538 -18.124  1.00  1.00           C
ATOM    881  CZ  PHE E  25       8.477  20.021 -17.340  1.00  1.00           C
ATOM    882  C   PHE E  25       9.894  15.180 -18.088  1.00  1.00           C
ATOM    883  O   PHE E  25       8.826  15.209 -18.756  1.00  1.00           O
ATOM    884  OXT PHE E  25      11.037  15.021 -18.592  1.00  1.00           O
TER     885      PHE E  25 
END
