# Supplementary material for: Integrative modeling of diverse protein-peptide systems using CABS-dock
Source: PLoS Comput Biol. 2023 Jul 5;19(7):e1011275. doi: 10.1371/journal.pcbi.1011275 (PMC10351741; doi:10.1371/journal.pcbi.1011275)
Supplement: S1 File — Files in pdb format containing atomic coordinates of the structures obtained in this study: the highest-scored amyloid models and 10 examples of the docked peptide for each enzyme-substrate complex. (ZIP) [file pcbi.1011275.s006.zip › protofilament_7q66_models/7q66_best_top10e.pdb]

EXPDTA    THEORETICAL MODEL, MODELLER 10.4 2023/04/05 17:21:10
ATOM      1  N   THR A   1     -18.421   0.006  -9.922  1.00  1.00           N
ATOM      2  CA  THR A   1     -17.057   0.099  -9.358  1.00  1.00           C
ATOM      3  CB  THR A   1     -16.477   1.454  -9.629  1.00  1.00           C
ATOM      4  OG1 THR A   1     -17.237   2.452  -8.964  1.00  1.00           O
ATOM      5  CG2 THR A   1     -16.514   1.692 -11.148  1.00  1.00           C
ATOM      6  C   THR A   1     -17.075  -0.119  -7.882  1.00  1.00           C
ATOM      7  O   THR A   1     -17.935  -0.822  -7.354  1.00  1.00           O
ATOM      8  N   GLY A   2     -16.089   0.463  -7.173  1.00  1.00           N
ATOM      9  CA  GLY A   2     -16.055   0.332  -5.749  1.00  1.00           C
ATOM     10  C   GLY A   2     -15.081   1.328  -5.236  1.00  1.00           C
ATOM     11  O   GLY A   2     -13.939   1.403  -5.690  1.00  1.00           O
ATOM     12  N   THR A   3     -15.523   2.131  -4.256  1.00  1.00           N
ATOM     13  CA  THR A   3     -14.622   3.089  -3.706  1.00  1.00           C
ATOM     14  CB  THR A   3     -14.975   4.504  -4.073  1.00  1.00           C
ATOM     15  OG1 THR A   3     -13.975   5.394  -3.600  1.00  1.00           O
ATOM     16  CG2 THR A   3     -16.348   4.862  -3.473  1.00  1.00           C
ATOM     17  C   THR A   3     -14.677   2.954  -2.223  1.00  1.00           C
ATOM     18  O   THR A   3     -15.757   2.902  -1.639  1.00  1.00           O
ATOM     19  N   ALA A   4     -13.501   2.853  -1.575  1.00  1.00           N
ATOM     20  CA  ALA A   4     -13.504   2.821  -0.147  1.00  1.00           C
ATOM     21  CB  ALA A   4     -12.961   1.517   0.453  1.00  1.00           C
ATOM     22  C   ALA A   4     -12.572   3.888   0.262  1.00  1.00           C
ATOM     23  O   ALA A   4     -11.428   3.932  -0.184  1.00  1.00           O
ATOM     24  N   ASN A   5     -13.034   4.805   1.118  1.00  1.00           N
ATOM     25  CA  ASN A   5     -12.081   5.791   1.479  1.00  1.00           C
ATOM     26  CB  ASN A   5     -12.423   7.194   0.954  1.00  1.00           C
ATOM     27  CG  ASN A   5     -11.137   8.002   0.934  1.00  1.00           C
ATOM     28  OD1 ASN A   5     -10.423   8.091   1.931  1.00  1.00           O
ATOM     29  ND2 ASN A   5     -10.826   8.597  -0.249  1.00  1.00           N
ATOM     30  C   ASN A   5     -12.074   5.847   2.955  1.00  1.00           C
ATOM     31  O   ASN A   5     -13.068   6.214   3.580  1.00  1.00           O
ATOM     32  N   THR A   6     -10.940   5.468   3.558  1.00  1.00           N
ATOM     33  CA  THR A   6     -10.894   5.560   4.976  1.00  1.00           C
ATOM     34  CB  THR A   6     -10.284   4.363   5.642  1.00  1.00           C
ATOM     35  OG1 THR A   6     -10.373   4.500   7.053  1.00  1.00           O
ATOM     36  CG2 THR A   6      -8.819   4.215   5.203  1.00  1.00           C
ATOM     37  C   THR A   6     -10.054   6.760   5.255  1.00  1.00           C
ATOM     38  O   THR A   6      -8.962   6.904   4.708  1.00  1.00           O
ATOM     39  N   LEU A   7     -10.582   7.691   6.070  1.00  1.00           N
ATOM     40  CA  LEU A   7      -9.860   8.893   6.360  1.00  1.00           C
ATOM     41  CB  LEU A   7     -10.634  10.174   5.975  1.00  1.00           C
ATOM     42  CG  LEU A   7     -10.065  11.508   6.515  1.00  1.00           C
ATOM     43  CD1 LEU A   7     -10.473  11.740   7.983  1.00  1.00           C
ATOM     44  CD2 LEU A   7      -8.546  11.611   6.302  1.00  1.00           C
ATOM     45  C   LEU A   7      -9.592   8.946   7.818  1.00  1.00           C
ATOM     46  O   LEU A   7     -10.489   8.753   8.638  1.00  1.00           O
ATOM     47  N   PHE A   8      -8.323   9.204   8.172  1.00  1.00           N
ATOM     48  CA  PHE A   8      -8.007   9.360   9.552  1.00  1.00           C
ATOM     49  CB  PHE A   8      -7.537   8.084  10.279  1.00  1.00           C
ATOM     50  CG  PHE A   8      -8.711   7.238  10.635  1.00  1.00           C
ATOM     51  CD1 PHE A   8      -9.386   7.476  11.810  1.00  1.00           C
ATOM     52  CD2 PHE A   8      -9.134   6.220   9.814  1.00  1.00           C
ATOM     53  CE1 PHE A   8     -10.469   6.708  12.166  1.00  1.00           C
ATOM     54  CE2 PHE A   8     -10.219   5.448  10.168  1.00  1.00           C
ATOM     55  CZ  PHE A   8     -10.889   5.689  11.346  1.00  1.00           C
ATOM     56  C   PHE A   8      -6.907  10.350   9.715  1.00  1.00           C
ATOM     57  O   PHE A   8      -6.103  10.587   8.814  1.00  1.00           O
ATOM     58  N   GLY A   9      -6.889  10.974  10.904  1.00  1.00           N
ATOM     59  CA  GLY A   9      -5.844  11.858  11.321  1.00  1.00           C
ATOM     60  C   GLY A   9      -5.650  11.488  12.758  1.00  1.00           C
ATOM     61  O   GLY A   9      -6.537  11.715  13.579  1.00  1.00           O
ATOM     62  N   THR A  10      -4.487  10.900  13.118  1.00  1.00           N
ATOM     63  CA  THR A  10      -4.437  10.446  14.475  1.00  1.00           C
ATOM     64  CB  THR A  10      -4.504   8.950  14.595  1.00  1.00           C
ATOM     65  OG1 THR A  10      -3.360   8.354  13.999  1.00  1.00           O
ATOM     66  CG2 THR A  10      -5.778   8.455  13.889  1.00  1.00           C
ATOM     67  C   THR A  10      -3.190  10.854  15.189  1.00  1.00           C
ATOM     68  O   THR A  10      -2.087  10.462  14.816  1.00  1.00           O
ATOM     69  N   ALA A  11      -3.347  11.694  16.233  1.00  1.00           N
ATOM     70  CA  ALA A  11      -2.255  12.022  17.101  1.00  1.00           C
ATOM     71  CB  ALA A  11      -2.580  13.184  18.061  1.00  1.00           C
ATOM     72  C   ALA A  11      -1.938  10.820  17.923  1.00  1.00           C
ATOM     73  O   ALA A  11      -0.776  10.465  18.099  1.00  1.00           O
ATOM     74  N   SER A  12      -2.987  10.157  18.449  1.00  1.00           N
ATOM     75  CA  SER A  12      -2.761   8.976  19.226  1.00  1.00           C
ATOM     76  CB  SER A  12      -3.985   8.495  20.028  1.00  1.00           C
ATOM     77  OG  SER A  12      -3.654   7.321  20.757  1.00  1.00           O
ATOM     78  C   SER A  12      -2.474   7.954  18.205  1.00  1.00           C
ATOM     79  O   SER A  12      -2.643   8.188  17.010  1.00  1.00           O
ATOM     80  N   THR A  13      -2.011   6.787  18.648  1.00  1.00           N
ATOM     81  CA  THR A  13      -1.641   5.812  17.682  1.00  1.00           C
ATOM     82  CB  THR A  13      -0.282   5.245  17.993  1.00  1.00           C
ATOM     83  OG1 THR A  13       0.257   4.523  16.894  1.00  1.00           O
ATOM     84  CG2 THR A  13      -0.419   4.338  19.230  1.00  1.00           C
ATOM     85  C   THR A  13      -2.625   4.698  17.726  1.00  1.00           C
ATOM     86  O   THR A  13      -3.735   4.831  18.235  1.00  1.00           O
ATOM     87  N   GLY A  14      -2.200   3.561  17.161  1.00  1.00           N
ATOM     88  CA  GLY A  14      -2.992   2.386  17.037  1.00  1.00           C
ATOM     89  C   GLY A  14      -3.425   2.425  15.617  1.00  1.00           C
ATOM     90  O   GLY A  14      -4.403   3.080  15.263  1.00  1.00           O
ATOM     91  N   THR A  15      -2.685   1.702  14.763  1.00  1.00           N
ATOM     92  CA  THR A  15      -2.932   1.748  13.360  1.00  1.00           C
ATOM     93  CB  THR A  15      -1.689   2.034  12.558  1.00  1.00           C
ATOM     94  OG1 THR A  15      -0.657   1.104  12.859  1.00  1.00           O
ATOM     95  CG2 THR A  15      -1.232   3.467  12.876  1.00  1.00           C
ATOM     96  C   THR A  15      -3.566   0.472  12.909  1.00  1.00           C
ATOM     97  O   THR A  15      -4.774   0.282  13.046  1.00  1.00           O
ATOM     98  N   SER A  16      -2.750  -0.443  12.356  1.00  1.00           N
ATOM     99  CA  SER A  16      -3.216  -1.708  11.870  1.00  1.00           C
ATOM    100  CB  SER A  16      -3.625  -2.691  12.990  1.00  1.00           C
ATOM    101  OG  SER A  16      -4.762  -2.215  13.696  1.00  1.00           O
ATOM    102  C   SER A  16      -4.344  -1.562  10.913  1.00  1.00           C
ATOM    103  O   SER A  16      -5.494  -1.875  11.218  1.00  1.00           O
ATOM    104  N   LEU A  17      -4.015  -1.061   9.709  1.00  1.00           N
ATOM    105  CA  LEU A  17      -4.991  -0.900   8.678  1.00  1.00           C
ATOM    106  CB  LEU A  17      -4.811   0.400   7.880  1.00  1.00           C
ATOM    107  CG  LEU A  17      -5.834   0.582   6.744  1.00  1.00           C
ATOM    108  CD1 LEU A  17      -7.254   0.804   7.286  1.00  1.00           C
ATOM    109  CD2 LEU A  17      -5.380   1.673   5.760  1.00  1.00           C
ATOM    110  C   LEU A  17      -4.866  -1.991   7.691  1.00  1.00           C
ATOM    111  O   LEU A  17      -3.772  -2.460   7.377  1.00  1.00           O
ATOM    112  N   PHE A  18      -6.026  -2.448   7.196  1.00  1.00           N
ATOM    113  CA  PHE A  18      -5.969  -3.412   6.158  1.00  1.00           C
ATOM    114  CB  PHE A  18      -6.391  -4.828   6.604  1.00  1.00           C
ATOM    115  CG  PHE A  18      -5.484  -5.259   7.709  1.00  1.00           C
ATOM    116  CD1 PHE A  18      -4.303  -5.921   7.455  1.00  1.00           C
ATOM    117  CD2 PHE A  18      -5.820  -4.987   9.016  1.00  1.00           C
ATOM    118  CE1 PHE A  18      -3.479  -6.305   8.489  1.00  1.00           C
ATOM    119  CE2 PHE A  18      -5.002  -5.369  10.051  1.00  1.00           C
ATOM    120  CZ  PHE A  18      -3.826  -6.030   9.790  1.00  1.00           C
ATOM    121  C   PHE A  18      -6.934  -2.969   5.132  1.00  1.00           C
ATOM    122  O   PHE A  18      -8.113  -2.757   5.415  1.00  1.00           O
ATOM    123  N   SER A  19      -6.447  -2.792   3.900  1.00  1.00           N
ATOM    124  CA  SER A  19      -7.372  -2.452   2.880  1.00  1.00           C
ATOM    125  CB  SER A  19      -6.948  -1.246   2.027  1.00  1.00           C
ATOM    126  OG  SER A  19      -6.951  -0.069   2.822  1.00  1.00           O
ATOM    127  C   SER A  19      -7.391  -3.651   2.007  1.00  1.00           C
ATOM    128  O   SER A  19      -6.385  -4.009   1.395  1.00  1.00           O
ATOM    129  N   SER A  20      -8.543  -4.329   1.950  1.00  1.00           N
ATOM    130  CA  SER A  20      -8.578  -5.499   1.139  1.00  1.00           C
ATOM    131  CB  SER A  20      -9.121  -6.732   1.878  1.00  1.00           C
ATOM    132  OG  SER A  20      -9.137  -7.861   1.020  1.00  1.00           O
ATOM    133  C   SER A  20      -9.502  -5.208   0.018  1.00  1.00           C
ATOM    134  O   SER A  20     -10.620  -4.737   0.219  1.00  1.00           O
ATOM    135  N   GLN A  21      -9.039  -5.462  -1.212  1.00  1.00           N
ATOM    136  CA  GLN A  21      -9.923  -5.224  -2.301  1.00  1.00           C
ATOM    137  CB  GLN A  21      -9.527  -4.019  -3.172  1.00  1.00           C
ATOM    138  CG  GLN A  21      -9.760  -2.670  -2.488  1.00  1.00           C
ATOM    139  CD  GLN A  21     -11.265  -2.446  -2.426  1.00  1.00           C
ATOM    140  OE1 GLN A  21     -11.935  -2.346  -3.453  1.00  1.00           O
ATOM    141  NE2 GLN A  21     -11.815  -2.376  -1.183  1.00  1.00           N
ATOM    142  C   GLN A  21      -9.906  -6.432  -3.176  1.00  1.00           C
ATOM    143  O   GLN A  21      -8.898  -6.747  -3.806  1.00  1.00           O
ATOM    144  N   ASN A  22     -11.043  -7.148  -3.212  1.00  1.00           N
ATOM    145  CA  ASN A  22     -11.129  -8.376  -3.940  1.00  1.00           C
ATOM    146  CB  ASN A  22     -12.432  -9.139  -3.626  1.00  1.00           C
ATOM    147  CG  ASN A  22     -12.329 -10.562  -4.164  1.00  1.00           C
ATOM    148  OD1 ASN A  22     -12.020 -10.786  -5.333  1.00  1.00           O
ATOM    149  ND2 ASN A  22     -12.590 -11.558  -3.275  1.00  1.00           N
ATOM    150  C   ASN A  22     -11.092  -8.206  -5.433  1.00  1.00           C
ATOM    151  O   ASN A  22     -10.215  -8.752  -6.101  1.00  1.00           O
ATOM    152  N   ASN A  23     -12.044  -7.428  -5.992  1.00  1.00           N
ATOM    153  CA  ASN A  23     -12.133  -7.204  -7.412  1.00  1.00           C
ATOM    154  CB  ASN A  23     -11.059  -6.222  -7.903  1.00  1.00           C
ATOM    155  CG  ASN A  23     -11.327  -4.883  -7.231  1.00  1.00           C
ATOM    156  OD1 ASN A  23     -10.598  -4.468  -6.332  1.00  1.00           O
ATOM    157  ND2 ASN A  23     -12.407  -4.185  -7.673  1.00  1.00           N
ATOM    158  C   ASN A  23     -11.999  -8.495  -8.170  1.00  1.00           C
ATOM    159  O   ASN A  23     -11.047  -8.676  -8.926  1.00  1.00           O
ATOM    160  N   ALA A  24     -12.949  -9.439  -7.982  1.00  1.00           N
ATOM    161  CA  ALA A  24     -12.888 -10.683  -8.705  1.00  1.00           C
ATOM    162  CB  ALA A  24     -13.072 -11.922  -7.814  1.00  1.00           C
ATOM    163  C   ALA A  24     -13.996 -10.685  -9.708  1.00  1.00           C
ATOM    164  O   ALA A  24     -15.097 -10.203  -9.444  1.00  1.00           O
ATOM    165  N   PHE A  25     -13.717 -11.217 -10.913  1.00  1.00           N
ATOM    166  CA  PHE A  25     -14.725 -11.277 -11.925  1.00  1.00           C
ATOM    167  CB  PHE A  25     -14.305 -10.562 -13.222  1.00  1.00           C
ATOM    168  CG  PHE A  25     -14.241  -9.112 -12.878  1.00  1.00           C
ATOM    169  CD1 PHE A  25     -13.159  -8.613 -12.189  1.00  1.00           C
ATOM    170  CD2 PHE A  25     -15.257  -8.256 -13.237  1.00  1.00           C
ATOM    171  CE1 PHE A  25     -13.091  -7.279 -11.861  1.00  1.00           C
ATOM    172  CE2 PHE A  25     -15.193  -6.920 -12.912  1.00  1.00           C
ATOM    173  CZ  PHE A  25     -14.108  -6.433 -12.224  1.00  1.00           C
ATOM    174  C   PHE A  25     -14.958 -12.748 -12.227  1.00  1.00           C
ATOM    175  O   PHE A  25     -14.043 -13.398 -12.797  1.00  1.00           O
ATOM    176  OXT PHE A  25     -16.062 -13.242 -11.875  1.00  1.00           O
TER     177      PHE A  25 
ATOM    178  N   THR B   1     -11.494  -1.807 -10.722  1.00  1.00           N
ATOM    179  CA  THR B   1     -12.764  -1.082 -10.506  1.00  1.00           C
ATOM    180  CB  THR B   1     -13.930  -1.972 -10.809  1.00  1.00           C
ATOM    181  OG1 THR B   1     -13.941  -3.076  -9.917  1.00  1.00           O
ATOM    182  CG2 THR B   1     -13.839  -2.454 -12.267  1.00  1.00           C
ATOM    183  C   THR B   1     -12.883  -0.676  -9.077  1.00  1.00           C
ATOM    184  O   THR B   1     -13.708   0.169  -8.735  1.00  1.00           O
ATOM    185  N   GLY B   2     -12.045  -1.264  -8.201  1.00  1.00           N
ATOM    186  CA  GLY B   2     -12.158  -0.942  -6.811  1.00  1.00           C
ATOM    187  C   GLY B   2     -11.019  -0.051  -6.438  1.00  1.00           C
ATOM    188  O   GLY B   2      -9.882  -0.267  -6.855  1.00  1.00           O
ATOM    189  N   THR B   3     -11.305   0.989  -5.627  1.00  1.00           N
ATOM    190  CA  THR B   3     -10.262   1.880  -5.208  1.00  1.00           C
ATOM    191  CB  THR B   3     -10.366   3.242  -5.824  1.00  1.00           C
ATOM    192  OG1 THR B   3     -11.567   3.874  -5.405  1.00  1.00           O
ATOM    193  CG2 THR B   3     -10.344   3.089  -7.355  1.00  1.00           C
ATOM    194  C   THR B   3     -10.360   2.059  -3.739  1.00  1.00           C
ATOM    195  O   THR B   3     -11.455   2.124  -3.182  1.00  1.00           O
ATOM    196  N   ALA B   4      -9.198   2.124  -3.067  1.00  1.00           N
ATOM    197  CA  ALA B   4      -9.239   2.351  -1.662  1.00  1.00           C
ATOM    198  CB  ALA B   4      -8.743   1.160  -0.828  1.00  1.00           C
ATOM    199  C   ALA B   4      -8.325   3.492  -1.375  1.00  1.00           C
ATOM    200  O   ALA B   4      -7.187   3.527  -1.840  1.00  1.00           O
ATOM    201  N   ASN B   5      -8.809   4.479  -0.604  1.00  1.00           N
ATOM    202  CA  ASN B   5      -7.940   5.561  -0.262  1.00  1.00           C
ATOM    203  CB  ASN B   5      -8.431   6.939  -0.745  1.00  1.00           C
ATOM    204  CG  ASN B   5      -8.308   7.007  -2.264  1.00  1.00           C
ATOM    205  OD1 ASN B   5      -9.288   7.238  -2.972  1.00  1.00           O
ATOM    206  ND2 ASN B   5      -7.069   6.807  -2.785  1.00  1.00           N
ATOM    207  C   ASN B   5      -7.893   5.610   1.212  1.00  1.00           C
ATOM    208  O   ASN B   5      -8.914   5.755   1.880  1.00  1.00           O
ATOM    209  N   THR B   6      -6.689   5.464   1.771  1.00  1.00           N
ATOM    210  CA  THR B   6      -6.621   5.538   3.185  1.00  1.00           C
ATOM    211  CB  THR B   6      -6.067   4.286   3.803  1.00  1.00           C
ATOM    212  OG1 THR B   6      -6.022   4.419   5.212  1.00  1.00           O
ATOM    213  CG2 THR B   6      -4.676   3.971   3.230  1.00  1.00           C
ATOM    214  C   THR B   6      -5.737   6.712   3.493  1.00  1.00           C
ATOM    215  O   THR B   6      -4.537   6.693   3.227  1.00  1.00           O
ATOM    216  N   LEU B   7      -6.301   7.804   4.046  1.00  1.00           N
ATOM    217  CA  LEU B   7      -5.415   8.903   4.291  1.00  1.00           C
ATOM    218  CB  LEU B   7      -5.761  10.228   3.584  1.00  1.00           C
ATOM    219  CG  LEU B   7      -7.169  10.787   3.834  1.00  1.00           C
ATOM    220  CD1 LEU B   7      -7.377  12.101   3.062  1.00  1.00           C
ATOM    221  CD2 LEU B   7      -8.260   9.754   3.508  1.00  1.00           C
ATOM    222  C   LEU B   7      -5.273   9.111   5.748  1.00  1.00           C
ATOM    223  O   LEU B   7      -6.239   9.075   6.506  1.00  1.00           O
ATOM    224  N   PHE B   8      -4.012   9.319   6.163  1.00  1.00           N
ATOM    225  CA  PHE B   8      -3.719   9.491   7.546  1.00  1.00           C
ATOM    226  CB  PHE B   8      -3.039   8.263   8.185  1.00  1.00           C
ATOM    227  CG  PHE B   8      -4.055   7.202   8.446  1.00  1.00           C
ATOM    228  CD1 PHE B   8      -4.719   6.575   7.420  1.00  1.00           C
ATOM    229  CD2 PHE B   8      -4.310   6.803   9.738  1.00  1.00           C
ATOM    230  CE1 PHE B   8      -5.643   5.594   7.694  1.00  1.00           C
ATOM    231  CE2 PHE B   8      -5.232   5.820  10.014  1.00  1.00           C
ATOM    232  CZ  PHE B   8      -5.907   5.212   8.986  1.00  1.00           C
ATOM    233  C   PHE B   8      -2.757  10.610   7.710  1.00  1.00           C
ATOM    234  O   PHE B   8      -2.091  11.047   6.771  1.00  1.00           O
ATOM    235  N   GLY B   9      -2.716  11.111   8.953  1.00  1.00           N
ATOM    236  CA  GLY B   9      -1.785  12.089   9.411  1.00  1.00           C
ATOM    237  C   GLY B   9      -1.491  11.588  10.782  1.00  1.00           C
ATOM    238  O   GLY B   9      -2.404  11.455  11.595  1.00  1.00           O
ATOM    239  N   THR B  10      -0.222  11.288  11.108  1.00  1.00           N
ATOM    240  CA  THR B  10      -0.126  10.665  12.389  1.00  1.00           C
ATOM    241  CB  THR B  10      -0.131   9.162  12.315  1.00  1.00           C
ATOM    242  OG1 THR B  10      -0.306   8.611  13.611  1.00  1.00           O
ATOM    243  CG2 THR B  10       1.194   8.677  11.706  1.00  1.00           C
ATOM    244  C   THR B  10       1.073  11.087  13.148  1.00  1.00           C
ATOM    245  O   THR B  10       1.993  11.705  12.617  1.00  1.00           O
ATOM    246  N   ALA B  11       1.037  10.770  14.459  1.00  1.00           N
ATOM    247  CA  ALA B  11       2.116  11.048  15.348  1.00  1.00           C
ATOM    248  CB  ALA B  11       2.049  12.446  15.992  1.00  1.00           C
ATOM    249  C   ALA B  11       2.060  10.033  16.440  1.00  1.00           C
ATOM    250  O   ALA B  11       1.020   9.415  16.657  1.00  1.00           O
ATOM    251  N   SER B  12       3.204   9.825  17.134  1.00  1.00           N
ATOM    252  CA  SER B  12       3.313   8.906  18.237  1.00  1.00           C
ATOM    253  CB  SER B  12       2.556   9.376  19.493  1.00  1.00           C
ATOM    254  OG  SER B  12       3.099  10.603  19.961  1.00  1.00           O
ATOM    255  C   SER B  12       2.745   7.621  17.766  1.00  1.00           C
ATOM    256  O   SER B  12       1.960   6.973  18.457  1.00  1.00           O
ATOM    257  N   THR B  13       3.137   7.207  16.550  1.00  1.00           N
ATOM    258  CA  THR B  13       2.436   6.076  16.050  1.00  1.00           C
ATOM    259  CB  THR B  13       1.686   6.361  14.777  1.00  1.00           C
ATOM    260  OG1 THR B  13       0.861   5.260  14.429  1.00  1.00           O
ATOM    261  CG2 THR B  13       2.702   6.638  13.658  1.00  1.00           C
ATOM    262  C   THR B  13       3.319   4.919  15.788  1.00  1.00           C
ATOM    263  O   THR B  13       4.453   5.048  15.332  1.00  1.00           O
ATOM    264  N   GLY B  14       2.786   3.735  16.135  1.00  1.00           N
ATOM    265  CA  GLY B  14       3.386   2.511  15.730  1.00  1.00           C
ATOM    266  C   GLY B  14       2.469   2.151  14.617  1.00  1.00           C
ATOM    267  O   GLY B  14       1.352   1.692  14.855  1.00  1.00           O
ATOM    268  N   THR B  15       2.903   2.355  13.361  1.00  1.00           N
ATOM    269  CA  THR B  15       1.949   2.181  12.311  1.00  1.00           C
ATOM    270  CB  THR B  15       1.906   3.333  11.351  1.00  1.00           C
ATOM    271  OG1 THR B  15       0.799   3.196  10.473  1.00  1.00           O
ATOM    272  CG2 THR B  15       3.222   3.362  10.558  1.00  1.00           C
ATOM    273  C   THR B  15       2.274   0.947  11.519  1.00  1.00           C
ATOM    274  O   THR B  15       3.434   0.687  11.202  1.00  1.00           O
ATOM    275  N   SER B  16       1.236   0.134  11.217  1.00  1.00           N
ATOM    276  CA  SER B  16       1.355  -1.025  10.371  1.00  1.00           C
ATOM    277  CB  SER B  16       0.860  -2.327  11.019  1.00  1.00           C
ATOM    278  OG  SER B  16      -0.534  -2.238  11.271  1.00  1.00           O
ATOM    279  C   SER B  16       0.443  -0.721   9.226  1.00  1.00           C
ATOM    280  O   SER B  16      -0.717  -0.365   9.438  1.00  1.00           O
ATOM    281  N   LEU B  17       0.942  -0.821   7.976  1.00  1.00           N
ATOM    282  CA  LEU B  17       0.096  -0.480   6.869  1.00  1.00           C
ATOM    283  CB  LEU B  17       0.585   0.726   6.050  1.00  1.00           C
ATOM    284  CG  LEU B  17       0.549   2.057   6.824  1.00  1.00           C
ATOM    285  CD1 LEU B  17       1.496   2.022   8.031  1.00  1.00           C
ATOM    286  CD2 LEU B  17       0.796   3.265   5.906  1.00  1.00           C
ATOM    287  C   LEU B  17       0.016  -1.615   5.949  1.00  1.00           C
ATOM    288  O   LEU B  17       0.967  -2.375   5.772  1.00  1.00           O
ATOM    289  N   PHE B  18      -1.172  -1.775   5.359  1.00  1.00           N
ATOM    290  CA  PHE B  18      -1.233  -2.822   4.418  1.00  1.00           C
ATOM    291  CB  PHE B  18      -1.814  -4.135   4.978  1.00  1.00           C
ATOM    292  CG  PHE B  18      -0.926  -4.618   6.071  1.00  1.00           C
ATOM    293  CD1 PHE B  18       0.197  -5.359   5.784  1.00  1.00           C
ATOM    294  CD2 PHE B  18      -1.212  -4.322   7.383  1.00  1.00           C
ATOM    295  CE1 PHE B  18       1.016  -5.807   6.792  1.00  1.00           C
ATOM    296  CE2 PHE B  18      -0.397  -4.769   8.392  1.00  1.00           C
ATOM    297  CZ  PHE B  18       0.720  -5.513   8.101  1.00  1.00           C
ATOM    298  C   PHE B  18      -2.130  -2.409   3.340  1.00  1.00           C
ATOM    299  O   PHE B  18      -3.152  -1.758   3.556  1.00  1.00           O
ATOM    300  N   SER B  19      -1.723  -2.765   2.127  1.00  1.00           N
ATOM    301  CA  SER B  19      -2.600  -2.552   1.047  1.00  1.00           C
ATOM    302  CB  SER B  19      -2.075  -1.548   0.009  1.00  1.00           C
ATOM    303  OG  SER B  19      -3.015  -1.392  -1.044  1.00  1.00           O
ATOM    304  C   SER B  19      -2.651  -3.886   0.384  1.00  1.00           C
ATOM    305  O   SER B  19      -1.810  -4.202  -0.457  1.00  1.00           O
ATOM    306  N   SER B  20      -3.648  -4.714   0.747  1.00  1.00           N
ATOM    307  CA  SER B  20      -3.739  -6.002   0.134  1.00  1.00           C
ATOM    308  CB  SER B  20      -4.419  -7.065   1.021  1.00  1.00           C
ATOM    309  OG  SER B  20      -4.476  -8.313   0.342  1.00  1.00           O
ATOM    310  C   SER B  20      -4.598  -5.775  -1.031  1.00  1.00           C
ATOM    311  O   SER B  20      -5.728  -5.302  -0.920  1.00  1.00           O
ATOM    312  N   GLN B  21      -4.052  -6.070  -2.207  1.00  1.00           N
ATOM    313  CA  GLN B  21      -4.855  -5.836  -3.341  1.00  1.00           C
ATOM    314  CB  GLN B  21      -4.209  -4.857  -4.337  1.00  1.00           C
ATOM    315  CG  GLN B  21      -3.949  -3.469  -3.744  1.00  1.00           C
ATOM    316  CD  GLN B  21      -3.088  -2.698  -4.734  1.00  1.00           C
ATOM    317  OE1 GLN B  21      -2.741  -1.540  -4.504  1.00  1.00           O
ATOM    318  NE2 GLN B  21      -2.728  -3.359  -5.866  1.00  1.00           N
ATOM    319  C   GLN B  21      -4.971  -7.126  -4.027  1.00  1.00           C
ATOM    320  O   GLN B  21      -3.991  -7.838  -4.242  1.00  1.00           O
ATOM    321  N   ASN B  22      -6.212  -7.463  -4.371  1.00  1.00           N
ATOM    322  CA  ASN B  22      -6.395  -8.662  -5.089  1.00  1.00           C
ATOM    323  CB  ASN B  22      -7.385  -9.632  -4.422  1.00  1.00           C
ATOM    324  CG  ASN B  22      -6.807 -10.102  -3.094  1.00  1.00           C
ATOM    325  OD1 ASN B  22      -5.596 -10.081  -2.879  1.00  1.00           O
ATOM    326  ND2 ASN B  22      -7.706 -10.545  -2.174  1.00  1.00           N
ATOM    327  C   ASN B  22      -7.033  -8.235  -6.364  1.00  1.00           C
ATOM    328  O   ASN B  22      -7.804  -7.276  -6.393  1.00  1.00           O
ATOM    329  N   ASN B  23      -6.697  -8.919  -7.466  1.00  1.00           N
ATOM    330  CA  ASN B  23      -7.296  -8.579  -8.716  1.00  1.00           C
ATOM    331  CB  ASN B  23      -6.393  -7.710  -9.598  1.00  1.00           C
ATOM    332  CG  ASN B  23      -6.557  -6.301  -9.056  1.00  1.00           C
ATOM    333  OD1 ASN B  23      -7.676  -5.798  -8.997  1.00  1.00           O
ATOM    334  ND2 ASN B  23      -5.439  -5.656  -8.625  1.00  1.00           N
ATOM    335  C   ASN B  23      -7.564  -9.857  -9.431  1.00  1.00           C
ATOM    336  O   ASN B  23      -7.073 -10.913  -9.038  1.00  1.00           O
ATOM    337  N   ALA B  24      -8.387  -9.801 -10.491  1.00  1.00           N
ATOM    338  CA  ALA B  24      -8.665 -11.018 -11.187  1.00  1.00           C
ATOM    339  CB  ALA B  24      -9.748 -11.876 -10.513  1.00  1.00           C
ATOM    340  C   ALA B  24      -9.170 -10.682 -12.549  1.00  1.00           C
ATOM    341  O   ALA B  24      -9.407  -9.519 -12.873  1.00  1.00           O
ATOM    342  N   PHE B  25      -9.318 -11.722 -13.397  1.00  1.00           N
ATOM    343  CA  PHE B  25      -9.824 -11.523 -14.724  1.00  1.00           C
ATOM    344  CB  PHE B  25      -8.789 -11.829 -15.821  1.00  1.00           C
ATOM    345  CG  PHE B  25      -9.439 -11.573 -17.140  1.00  1.00           C
ATOM    346  CD1 PHE B  25      -9.400 -10.316 -17.701  1.00  1.00           C
ATOM    347  CD2 PHE B  25     -10.094 -12.580 -17.813  1.00  1.00           C
ATOM    348  CE1 PHE B  25      -9.999 -10.069 -18.917  1.00  1.00           C
ATOM    349  CE2 PHE B  25     -10.690 -12.340 -19.025  1.00  1.00           C
ATOM    350  CZ  PHE B  25     -10.644 -11.083 -19.580  1.00  1.00           C
ATOM    351  C   PHE B  25     -11.005 -12.464 -14.938  1.00  1.00           C
ATOM    352  O   PHE B  25     -10.789 -13.707 -14.933  1.00  1.00           O
ATOM    353  OXT PHE B  25     -12.141 -11.951 -15.123  1.00  1.00           O
TER     354      PHE B  25 
ATOM    355  N   THR C   1      -7.592  -1.570 -12.453  1.00  1.00           N
ATOM    356  CA  THR C   1      -8.537  -2.362 -11.643  1.00  1.00           C
ATOM    357  CB  THR C   1      -8.526  -3.811 -12.079  1.00  1.00           C
ATOM    358  OG1 THR C   1      -9.460  -4.561 -11.316  1.00  1.00           O
ATOM    359  CG2 THR C   1      -7.115  -4.419 -11.977  1.00  1.00           C
ATOM    360  C   THR C   1      -8.304  -2.214 -10.166  1.00  1.00           C
ATOM    361  O   THR C   1      -8.632  -1.175  -9.594  1.00  1.00           O
ATOM    362  N   GLY C   2      -7.723  -3.235  -9.505  1.00  1.00           N
ATOM    363  CA  GLY C   2      -7.518  -3.182  -8.087  1.00  1.00           C
ATOM    364  C   GLY C   2      -6.579  -2.085  -7.811  1.00  1.00           C
ATOM    365  O   GLY C   2      -5.603  -1.884  -8.530  1.00  1.00           O
ATOM    366  N   THR C   3      -6.853  -1.337  -6.736  1.00  1.00           N
ATOM    367  CA  THR C   3      -5.939  -0.282  -6.490  1.00  1.00           C
ATOM    368  CB  THR C   3      -6.203   0.921  -7.353  1.00  1.00           C
ATOM    369  OG1 THR C   3      -5.261   1.953  -7.093  1.00  1.00           O
ATOM    370  CG2 THR C   3      -7.631   1.416  -7.064  1.00  1.00           C
ATOM    371  C   THR C   3      -6.022   0.159  -5.092  1.00  1.00           C
ATOM    372  O   THR C   3      -6.965  -0.161  -4.372  1.00  1.00           O
ATOM    373  N   ALA C   4      -4.992   0.909  -4.667  1.00  1.00           N
ATOM    374  CA  ALA C   4      -5.093   1.426  -3.353  1.00  1.00           C
ATOM    375  CB  ALA C   4      -4.856   0.363  -2.267  1.00  1.00           C
ATOM    376  C   ALA C   4      -4.107   2.492  -3.146  1.00  1.00           C
ATOM    377  O   ALA C   4      -3.009   2.480  -3.698  1.00  1.00           O
ATOM    378  N   ASN C   5      -4.515   3.457  -2.318  1.00  1.00           N
ATOM    379  CA  ASN C   5      -3.624   4.495  -1.980  1.00  1.00           C
ATOM    380  CB  ASN C   5      -4.037   5.881  -2.495  1.00  1.00           C
ATOM    381  CG  ASN C   5      -3.003   6.874  -1.989  1.00  1.00           C
ATOM    382  OD1 ASN C   5      -3.333   8.011  -1.658  1.00  1.00           O
ATOM    383  ND2 ASN C   5      -1.718   6.435  -1.915  1.00  1.00           N
ATOM    384  C   ASN C   5      -3.626   4.580  -0.514  1.00  1.00           C
ATOM    385  O   ASN C   5      -4.676   4.693   0.116  1.00  1.00           O
ATOM    386  N   THR C   6      -2.428   4.496   0.070  1.00  1.00           N
ATOM    387  CA  THR C   6      -2.369   4.654   1.476  1.00  1.00           C
ATOM    388  CB  THR C   6      -1.732   3.491   2.179  1.00  1.00           C
ATOM    389  OG1 THR C   6      -2.446   2.299   1.889  1.00  1.00           O
ATOM    390  CG2 THR C   6      -1.743   3.756   3.694  1.00  1.00           C
ATOM    391  C   THR C   6      -1.483   5.822   1.686  1.00  1.00           C
ATOM    392  O   THR C   6      -0.318   5.806   1.287  1.00  1.00           O
ATOM    393  N   LEU C   7      -2.014   6.884   2.310  1.00  1.00           N
ATOM    394  CA  LEU C   7      -1.162   8.013   2.476  1.00  1.00           C
ATOM    395  CB  LEU C   7      -1.626   9.297   1.746  1.00  1.00           C
ATOM    396  CG  LEU C   7      -2.950   9.922   2.243  1.00  1.00           C
ATOM    397  CD1 LEU C   7      -2.808  10.585   3.621  1.00  1.00           C
ATOM    398  CD2 LEU C   7      -3.524  10.897   1.206  1.00  1.00           C
ATOM    399  C   LEU C   7      -0.993   8.296   3.926  1.00  1.00           C
ATOM    400  O   LEU C   7      -1.918   8.133   4.719  1.00  1.00           O
ATOM    401  N   PHE C   8       0.225   8.714   4.311  1.00  1.00           N
ATOM    402  CA  PHE C   8       0.492   9.009   5.682  1.00  1.00           C
ATOM    403  CB  PHE C   8       1.154   7.864   6.475  1.00  1.00           C
ATOM    404  CG  PHE C   8       0.118   6.899   6.940  1.00  1.00           C
ATOM    405  CD1 PHE C   8      -0.473   5.998   6.082  1.00  1.00           C
ATOM    406  CD2 PHE C   8      -0.245   6.885   8.270  1.00  1.00           C
ATOM    407  CE1 PHE C   8      -1.422   5.114   6.542  1.00  1.00           C
ATOM    408  CE2 PHE C   8      -1.190   6.006   8.738  1.00  1.00           C
ATOM    409  CZ  PHE C   8      -1.784   5.120   7.869  1.00  1.00           C
ATOM    410  C   PHE C   8       1.422  10.157   5.803  1.00  1.00           C
ATOM    411  O   PHE C   8       2.072  10.584   4.850  1.00  1.00           O
ATOM    412  N   GLY C   9       1.460  10.686   7.037  1.00  1.00           N
ATOM    413  CA  GLY C   9       2.362  11.697   7.475  1.00  1.00           C
ATOM    414  C   GLY C   9       2.843  11.093   8.746  1.00  1.00           C
ATOM    415  O   GLY C   9       2.197  10.182   9.261  1.00  1.00           O
ATOM    416  N   THR C  10       3.968  11.551   9.320  1.00  1.00           N
ATOM    417  CA  THR C  10       4.319  10.763  10.458  1.00  1.00           C
ATOM    418  CB  THR C  10       5.272   9.647  10.146  1.00  1.00           C
ATOM    419  OG1 THR C  10       6.528  10.176   9.745  1.00  1.00           O
ATOM    420  CG2 THR C  10       4.661   8.769   9.037  1.00  1.00           C
ATOM    421  C   THR C  10       4.965  11.555  11.538  1.00  1.00           C
ATOM    422  O   THR C  10       4.944  12.785  11.559  1.00  1.00           O
ATOM    423  N   ALA C  11       5.547  10.799  12.492  1.00  1.00           N
ATOM    424  CA  ALA C  11       6.173  11.345  13.654  1.00  1.00           C
ATOM    425  CB  ALA C  11       5.181  11.738  14.761  1.00  1.00           C
ATOM    426  C   ALA C  11       7.072  10.302  14.229  1.00  1.00           C
ATOM    427  O   ALA C  11       7.551   9.444  13.487  1.00  1.00           O
ATOM    428  N   SER C  12       7.385  10.407  15.549  1.00  1.00           N
ATOM    429  CA  SER C  12       8.182   9.400  16.194  1.00  1.00           C
ATOM    430  CB  SER C  12       8.256   9.547  17.720  1.00  1.00           C
ATOM    431  OG  SER C  12       8.906  10.763  18.059  1.00  1.00           O
ATOM    432  C   SER C  12       7.466   8.149  15.873  1.00  1.00           C
ATOM    433  O   SER C  12       6.372   7.893  16.373  1.00  1.00           O
ATOM    434  N   THR C  13       8.074   7.330  14.999  1.00  1.00           N
ATOM    435  CA  THR C  13       7.221   6.294  14.550  1.00  1.00           C
ATOM    436  CB  THR C  13       6.382   6.779  13.392  1.00  1.00           C
ATOM    437  OG1 THR C  13       5.353   5.862  13.055  1.00  1.00           O
ATOM    438  CG2 THR C  13       7.303   7.018  12.184  1.00  1.00           C
ATOM    439  C   THR C  13       7.963   5.100  14.103  1.00  1.00           C
ATOM    440  O   THR C  13       9.191   5.062  14.045  1.00  1.00           O
ATOM    441  N   GLY C  14       7.157   4.072  13.798  1.00  1.00           N
ATOM    442  CA  GLY C  14       7.617   2.854  13.243  1.00  1.00           C
ATOM    443  C   GLY C  14       6.644   2.527  12.150  1.00  1.00           C
ATOM    444  O   GLY C  14       5.434   2.631  12.351  1.00  1.00           O
ATOM    445  N   THR C  15       7.142   2.115  10.964  1.00  1.00           N
ATOM    446  CA  THR C  15       6.234   1.834   9.888  1.00  1.00           C
ATOM    447  CB  THR C  15       6.360   2.788   8.739  1.00  1.00           C
ATOM    448  OG1 THR C  15       6.136   4.118   9.186  1.00  1.00           O
ATOM    449  CG2 THR C  15       5.320   2.403   7.674  1.00  1.00           C
ATOM    450  C   THR C  15       6.514   0.463   9.358  1.00  1.00           C
ATOM    451  O   THR C  15       7.665   0.087   9.136  1.00  1.00           O
ATOM    452  N   SER C  16       5.443  -0.330   9.166  1.00  1.00           N
ATOM    453  CA  SER C  16       5.552  -1.620   8.543  1.00  1.00           C
ATOM    454  CB  SER C  16       4.901  -2.759   9.348  1.00  1.00           C
ATOM    455  OG  SER C  16       5.048  -3.992   8.656  1.00  1.00           O
ATOM    456  C   SER C  16       4.766  -1.433   7.291  1.00  1.00           C
ATOM    457  O   SER C  16       3.748  -0.746   7.298  1.00  1.00           O
ATOM    458  N   LEU C  17       5.217  -2.010   6.167  1.00  1.00           N
ATOM    459  CA  LEU C  17       4.473  -1.722   4.981  1.00  1.00           C
ATOM    460  CB  LEU C  17       5.254  -1.015   3.864  1.00  1.00           C
ATOM    461  CG  LEU C  17       5.491   0.472   4.200  1.00  1.00           C
ATOM    462  CD1 LEU C  17       6.461   0.641   5.381  1.00  1.00           C
ATOM    463  CD2 LEU C  17       5.867   1.287   2.954  1.00  1.00           C
ATOM    464  C   LEU C  17       3.821  -2.919   4.443  1.00  1.00           C
ATOM    465  O   LEU C  17       3.379  -3.801   5.176  1.00  1.00           O
ATOM    466  N   PHE C  18       3.735  -2.954   3.110  1.00  1.00           N
ATOM    467  CA  PHE C  18       2.802  -3.875   2.587  1.00  1.00           C
ATOM    468  CB  PHE C  18       1.373  -3.359   2.931  1.00  1.00           C
ATOM    469  CG  PHE C  18       1.257  -1.867   2.670  1.00  1.00           C
ATOM    470  CD1 PHE C  18       1.790  -0.967   3.568  1.00  1.00           C
ATOM    471  CD2 PHE C  18       0.633  -1.324   1.562  1.00  1.00           C
ATOM    472  CE1 PHE C  18       1.712   0.394   3.363  1.00  1.00           C
ATOM    473  CE2 PHE C  18       0.548   0.033   1.353  1.00  1.00           C
ATOM    474  CZ  PHE C  18       1.091   0.907   2.257  1.00  1.00           C
ATOM    475  C   PHE C  18       2.945  -4.012   1.123  1.00  1.00           C
ATOM    476  O   PHE C  18       3.942  -4.493   0.585  1.00  1.00           O
ATOM    477  N   SER C  19       1.874  -3.565   0.468  1.00  1.00           N
ATOM    478  CA  SER C  19       1.665  -3.490  -0.929  1.00  1.00           C
ATOM    479  CB  SER C  19       2.588  -2.480  -1.631  1.00  1.00           C
ATOM    480  OG  SER C  19       3.938  -2.904  -1.516  1.00  1.00           O
ATOM    481  C   SER C  19       1.740  -4.783  -1.669  1.00  1.00           C
ATOM    482  O   SER C  19       2.640  -5.000  -2.477  1.00  1.00           O
ATOM    483  N   SER C  20       0.767  -5.679  -1.401  1.00  1.00           N
ATOM    484  CA  SER C  20       0.679  -6.874  -2.184  1.00  1.00           C
ATOM    485  CB  SER C  20       0.234  -8.114  -1.388  1.00  1.00           C
ATOM    486  OG  SER C  20      -1.062  -7.915  -0.843  1.00  1.00           O
ATOM    487  C   SER C  20      -0.307  -6.616  -3.245  1.00  1.00           C
ATOM    488  O   SER C  20      -1.465  -6.299  -2.982  1.00  1.00           O
ATOM    489  N   GLN C  21       0.154  -6.725  -4.495  1.00  1.00           N
ATOM    490  CA  GLN C  21      -0.762  -6.494  -5.552  1.00  1.00           C
ATOM    491  CB  GLN C  21      -0.357  -5.336  -6.472  1.00  1.00           C
ATOM    492  CG  GLN C  21       0.949  -5.597  -7.214  1.00  1.00           C
ATOM    493  CD  GLN C  21       1.304  -4.327  -7.956  1.00  1.00           C
ATOM    494  OE1 GLN C  21       0.458  -3.725  -8.615  1.00  1.00           O
ATOM    495  NE2 GLN C  21       2.591  -3.906  -7.832  1.00  1.00           N
ATOM    496  C   GLN C  21      -0.802  -7.724  -6.347  1.00  1.00           C
ATOM    497  O   GLN C  21       0.231  -8.309  -6.664  1.00  1.00           O
ATOM    498  N   ASN C  22      -2.019  -8.179  -6.650  1.00  1.00           N
ATOM    499  CA  ASN C  22      -2.064  -9.353  -7.435  1.00  1.00           C
ATOM    500  CB  ASN C  22      -2.740 -10.538  -6.719  1.00  1.00           C
ATOM    501  CG  ASN C  22      -1.909 -10.924  -5.505  1.00  1.00           C
ATOM    502  OD1 ASN C  22      -1.985 -10.292  -4.452  1.00  1.00           O
ATOM    503  ND2 ASN C  22      -1.096 -12.003  -5.654  1.00  1.00           N
ATOM    504  C   ASN C  22      -2.912  -9.035  -8.620  1.00  1.00           C
ATOM    505  O   ASN C  22      -4.134  -8.937  -8.511  1.00  1.00           O
ATOM    506  N   ASN C  23      -2.275  -8.852  -9.789  1.00  1.00           N
ATOM    507  CA  ASN C  23      -3.029  -8.623 -10.982  1.00  1.00           C
ATOM    508  CB  ASN C  23      -2.509  -7.460 -11.848  1.00  1.00           C
ATOM    509  CG  ASN C  23      -2.848  -6.160 -11.142  1.00  1.00           C
ATOM    510  OD1 ASN C  23      -2.038  -5.612 -10.396  1.00  1.00           O
ATOM    511  ND2 ASN C  23      -4.084  -5.649 -11.394  1.00  1.00           N
ATOM    512  C   ASN C  23      -2.841  -9.867 -11.775  1.00  1.00           C
ATOM    513  O   ASN C  23      -1.716 -10.314 -11.986  1.00  1.00           O
ATOM    514  N   ALA C  24      -3.946 -10.488 -12.215  1.00  1.00           N
ATOM    515  CA  ALA C  24      -3.787 -11.702 -12.951  1.00  1.00           C
ATOM    516  CB  ALA C  24      -4.262 -12.945 -12.182  1.00  1.00           C
ATOM    517  C   ALA C  24      -4.637 -11.602 -14.169  1.00  1.00           C
ATOM    518  O   ALA C  24      -5.667 -10.930 -14.166  1.00  1.00           O
ATOM    519  N   PHE C  25      -4.210 -12.271 -15.255  1.00  1.00           N
ATOM    520  CA  PHE C  25      -4.965 -12.204 -16.467  1.00  1.00           C
ATOM    521  CB  PHE C  25      -4.194 -11.510 -17.604  1.00  1.00           C
ATOM    522  CG  PHE C  25      -4.997 -11.635 -18.853  1.00  1.00           C
ATOM    523  CD1 PHE C  25      -5.985 -10.723 -19.150  1.00  1.00           C
ATOM    524  CD2 PHE C  25      -4.766 -12.680 -19.721  1.00  1.00           C
ATOM    525  CE1 PHE C  25      -6.719 -10.842 -20.305  1.00  1.00           C
ATOM    526  CE2 PHE C  25      -5.498 -12.803 -20.876  1.00  1.00           C
ATOM    527  CZ  PHE C  25      -6.474 -11.881 -21.169  1.00  1.00           C
ATOM    528  C   PHE C  25      -5.310 -13.614 -16.932  1.00  1.00           C
ATOM    529  O   PHE C  25      -6.512 -13.987 -16.854  1.00  1.00           O
ATOM    530  OXT PHE C  25      -4.379 -14.328 -17.388  1.00  1.00           O
TER     531      PHE C  25 
ATOM    532  N   THR D   1      -4.878  -4.124 -14.487  1.00  1.00           N
ATOM    533  CA  THR D   1      -4.060  -2.980 -14.029  1.00  1.00           C
ATOM    534  CB  THR D   1      -4.595  -1.699 -14.597  1.00  1.00           C
ATOM    535  OG1 THR D   1      -4.549  -1.738 -16.016  1.00  1.00           O
ATOM    536  CG2 THR D   1      -3.755  -0.529 -14.058  1.00  1.00           C
ATOM    537  C   THR D   1      -4.100  -2.873 -12.541  1.00  1.00           C
ATOM    538  O   THR D   1      -5.127  -2.534 -11.960  1.00  1.00           O
ATOM    539  N   GLY D   2      -2.977  -3.167 -11.865  1.00  1.00           N
ATOM    540  CA  GLY D   2      -3.036  -3.056 -10.440  1.00  1.00           C
ATOM    541  C   GLY D   2      -2.098  -1.974 -10.038  1.00  1.00           C
ATOM    542  O   GLY D   2      -0.936  -1.961 -10.440  1.00  1.00           O
ATOM    543  N   THR D   3      -2.592  -1.023  -9.224  1.00  1.00           N
ATOM    544  CA  THR D   3      -1.713   0.007  -8.776  1.00  1.00           C
ATOM    545  CB  THR D   3      -2.040   1.381  -9.297  1.00  1.00           C
ATOM    546  OG1 THR D   3      -3.322   1.793  -8.854  1.00  1.00           O
ATOM    547  CG2 THR D   3      -1.993   1.349 -10.835  1.00  1.00           C
ATOM    548  C   THR D   3      -1.767   0.049  -7.300  1.00  1.00           C
ATOM    549  O   THR D   3      -2.840   0.050  -6.698  1.00  1.00           O
ATOM    550  N   ALA D   4      -0.580   0.055  -6.678  1.00  1.00           N
ATOM    551  CA  ALA D   4      -0.569   0.154  -5.260  1.00  1.00           C
ATOM    552  CB  ALA D   4      -0.005  -1.095  -4.559  1.00  1.00           C
ATOM    553  C   ALA D   4       0.335   1.315  -4.918  1.00  1.00           C
ATOM    554  O   ALA D   4       1.468   1.371  -5.395  1.00  1.00           O
ATOM    555  N   ASN D   5      -0.123   2.282  -4.084  1.00  1.00           N
ATOM    556  CA  ASN D   5       0.753   3.386  -3.775  1.00  1.00           C
ATOM    557  CB  ASN D   5       0.624   4.586  -4.733  1.00  1.00           C
ATOM    558  CG  ASN D   5      -0.779   5.162  -4.687  1.00  1.00           C
ATOM    559  OD1 ASN D   5      -1.767   4.433  -4.735  1.00  1.00           O
ATOM    560  ND2 ASN D   5      -0.865   6.517  -4.595  1.00  1.00           N
ATOM    561  C   ASN D   5       0.606   3.842  -2.372  1.00  1.00           C
ATOM    562  O   ASN D   5      -0.490   3.876  -1.814  1.00  1.00           O
ATOM    563  N   THR D   6       1.760   4.188  -1.765  1.00  1.00           N
ATOM    564  CA  THR D   6       1.749   4.679  -0.429  1.00  1.00           C
ATOM    565  CB  THR D   6       2.304   3.737   0.595  1.00  1.00           C
ATOM    566  OG1 THR D   6       2.012   4.222   1.897  1.00  1.00           O
ATOM    567  CG2 THR D   6       3.825   3.635   0.394  1.00  1.00           C
ATOM    568  C   THR D   6       2.586   5.895  -0.372  1.00  1.00           C
ATOM    569  O   THR D   6       3.618   6.002  -1.035  1.00  1.00           O
ATOM    570  N   LEU D   7       2.129   6.862   0.434  1.00  1.00           N
ATOM    571  CA  LEU D   7       2.896   8.049   0.569  1.00  1.00           C
ATOM    572  CB  LEU D   7       2.112   9.313   0.174  1.00  1.00           C
ATOM    573  CG  LEU D   7       2.913  10.619   0.311  1.00  1.00           C
ATOM    574  CD1 LEU D   7       4.119  10.647  -0.641  1.00  1.00           C
ATOM    575  CD2 LEU D   7       2.004  11.844   0.155  1.00  1.00           C
ATOM    576  C   LEU D   7       3.219   8.171   2.006  1.00  1.00           C
ATOM    577  O   LEU D   7       2.332   8.195   2.855  1.00  1.00           O
ATOM    578  N   PHE D   8       4.517   8.225   2.318  1.00  1.00           N
ATOM    579  CA  PHE D   8       4.866   8.403   3.683  1.00  1.00           C
ATOM    580  CB  PHE D   8       5.751   7.294   4.280  1.00  1.00           C
ATOM    581  CG  PHE D   8       4.970   6.044   4.493  1.00  1.00           C
ATOM    582  CD1 PHE D   8       4.813   5.123   3.486  1.00  1.00           C
ATOM    583  CD2 PHE D   8       4.404   5.793   5.722  1.00  1.00           C
ATOM    584  CE1 PHE D   8       4.100   3.971   3.707  1.00  1.00           C
ATOM    585  CE2 PHE D   8       3.690   4.642   5.946  1.00  1.00           C
ATOM    586  CZ  PHE D   8       3.539   3.731   4.933  1.00  1.00           C
ATOM    587  C   PHE D   8       5.717   9.606   3.738  1.00  1.00           C
ATOM    588  O   PHE D   8       6.499   9.891   2.834  1.00  1.00           O
ATOM    589  N   GLY D   9       5.534  10.371   4.811  1.00  1.00           N
ATOM    590  CA  GLY D   9       6.439  11.427   5.081  1.00  1.00           C
ATOM    591  C   GLY D   9       6.919  10.986   6.407  1.00  1.00           C
ATOM    592  O   GLY D   9       6.110  10.558   7.229  1.00  1.00           O
ATOM    593  N   THR D  10       8.227  11.069   6.675  1.00  1.00           N
ATOM    594  CA  THR D  10       8.600  10.436   7.895  1.00  1.00           C
ATOM    595  CB  THR D  10       9.562   9.294   7.714  1.00  1.00           C
ATOM    596  OG1 THR D  10      10.792   9.759   7.176  1.00  1.00           O
ATOM    597  CG2 THR D  10       8.927   8.271   6.758  1.00  1.00           C
ATOM    598  C   THR D  10       9.236  11.405   8.816  1.00  1.00           C
ATOM    599  O   THR D  10       9.285  12.612   8.575  1.00  1.00           O
ATOM    600  N   ALA D  11       9.715  10.842   9.934  1.00  1.00           N
ATOM    601  CA  ALA D  11      10.313  11.575  10.993  1.00  1.00           C
ATOM    602  CB  ALA D  11       9.330  11.946  12.112  1.00  1.00           C
ATOM    603  C   ALA D  11      11.334  10.679  11.579  1.00  1.00           C
ATOM    604  O   ALA D  11      11.921   9.872  10.857  1.00  1.00           O
ATOM    605  N   SER D  12      11.648  10.874  12.878  1.00  1.00           N
ATOM    606  CA  SER D  12      12.512   9.909  13.476  1.00  1.00           C
ATOM    607  CB  SER D  12      12.732  10.107  14.983  1.00  1.00           C
ATOM    608  OG  SER D  12      13.335  11.369  15.225  1.00  1.00           O
ATOM    609  C   SER D  12      11.760   8.655  13.282  1.00  1.00           C
ATOM    610  O   SER D  12      10.709   8.440  13.884  1.00  1.00           O
ATOM    611  N   THR D  13      12.284   7.792  12.403  1.00  1.00           N
ATOM    612  CA  THR D  13      11.422   6.723  12.059  1.00  1.00           C
ATOM    613  CB  THR D  13      10.737   6.960  10.731  1.00  1.00           C
ATOM    614  OG1 THR D  13       9.989   8.167  10.781  1.00  1.00           O
ATOM    615  CG2 THR D  13       9.790   5.796  10.396  1.00  1.00           C
ATOM    616  C   THR D  13      12.167   5.443  11.953  1.00  1.00           C
ATOM    617  O   THR D  13      13.371   5.412  11.708  1.00  1.00           O
ATOM    618  N   GLY D  14      11.422   4.340  12.162  1.00  1.00           N
ATOM    619  CA  GLY D  14      11.931   3.025  11.959  1.00  1.00           C
ATOM    620  C   GLY D  14      11.163   2.519  10.775  1.00  1.00           C
ATOM    621  O   GLY D  14       9.937   2.610  10.757  1.00  1.00           O
ATOM    622  N   THR D  15      11.848   1.964   9.749  1.00  1.00           N
ATOM    623  CA  THR D  15      11.091   1.589   8.587  1.00  1.00           C
ATOM    624  CB  THR D  15      11.341   2.476   7.405  1.00  1.00           C
ATOM    625  OG1 THR D  15      10.438   2.160   6.355  1.00  1.00           O
ATOM    626  CG2 THR D  15      12.795   2.274   6.943  1.00  1.00           C
ATOM    627  C   THR D  15      11.399   0.212   8.139  1.00  1.00           C
ATOM    628  O   THR D  15      12.551  -0.219   8.095  1.00  1.00           O
ATOM    629  N   SER D  16      10.319  -0.510   7.808  1.00  1.00           N
ATOM    630  CA  SER D  16      10.418  -1.787   7.187  1.00  1.00           C
ATOM    631  CB  SER D  16       9.837  -2.940   8.021  1.00  1.00           C
ATOM    632  OG  SER D  16      10.617  -3.141   9.193  1.00  1.00           O
ATOM    633  C   SER D  16       9.554  -1.633   5.981  1.00  1.00           C
ATOM    634  O   SER D  16       8.364  -1.348   6.096  1.00  1.00           O
ATOM    635  N   LEU D  17      10.130  -1.814   4.785  1.00  1.00           N
ATOM    636  CA  LEU D  17       9.378  -1.569   3.594  1.00  1.00           C
ATOM    637  CB  LEU D  17      10.128  -0.648   2.614  1.00  1.00           C
ATOM    638  CG  LEU D  17       9.451  -0.484   1.239  1.00  1.00           C
ATOM    639  CD1 LEU D  17       8.107   0.251   1.344  1.00  1.00           C
ATOM    640  CD2 LEU D  17      10.429   0.152   0.234  1.00  1.00           C
ATOM    641  C   LEU D  17       9.170  -2.845   2.893  1.00  1.00           C
ATOM    642  O   LEU D  17      10.018  -3.736   2.909  1.00  1.00           O
ATOM    643  N   PHE D  18       7.984  -2.964   2.285  1.00  1.00           N
ATOM    644  CA  PHE D  18       7.766  -4.130   1.515  1.00  1.00           C
ATOM    645  CB  PHE D  18       7.005  -5.224   2.292  1.00  1.00           C
ATOM    646  CG  PHE D  18       6.876  -6.432   1.431  1.00  1.00           C
ATOM    647  CD1 PHE D  18       7.938  -7.291   1.281  1.00  1.00           C
ATOM    648  CD2 PHE D  18       5.693  -6.718   0.793  1.00  1.00           C
ATOM    649  CE1 PHE D  18       7.830  -8.414   0.495  1.00  1.00           C
ATOM    650  CE2 PHE D  18       5.580  -7.841   0.006  1.00  1.00           C
ATOM    651  CZ  PHE D  18       6.648  -8.693  -0.146  1.00  1.00           C
ATOM    652  C   PHE D  18       6.954  -3.719   0.348  1.00  1.00           C
ATOM    653  O   PHE D  18       5.979  -2.982   0.478  1.00  1.00           O
ATOM    654  N   SER D  19       7.378  -4.156  -0.844  1.00  1.00           N
ATOM    655  CA  SER D  19       6.575  -3.885  -1.984  1.00  1.00           C
ATOM    656  CB  SER D  19       7.172  -2.826  -2.926  1.00  1.00           C
ATOM    657  OG  SER D  19       7.226  -1.564  -2.277  1.00  1.00           O
ATOM    658  C   SER D  19       6.524  -5.187  -2.736  1.00  1.00           C
ATOM    659  O   SER D  19       7.513  -5.606  -3.334  1.00  1.00           O
ATOM    660  N   SER D  20       5.361  -5.866  -2.717  1.00  1.00           N
ATOM    661  CA  SER D  20       5.250  -7.171  -3.315  1.00  1.00           C
ATOM    662  CB  SER D  20       3.964  -7.908  -2.915  1.00  1.00           C
ATOM    663  OG  SER D  20       3.912  -9.161  -3.580  1.00  1.00           O
ATOM    664  C   SER D  20       5.292  -7.168  -4.809  1.00  1.00           C
ATOM    665  O   SER D  20       6.118  -7.847  -5.412  1.00  1.00           O
ATOM    666  N   GLN D  21       4.401  -6.383  -5.439  1.00  1.00           N
ATOM    667  CA  GLN D  21       4.283  -6.306  -6.868  1.00  1.00           C
ATOM    668  CB  GLN D  21       5.404  -5.484  -7.530  1.00  1.00           C
ATOM    669  CG  GLN D  21       5.264  -5.369  -9.048  1.00  1.00           C
ATOM    670  CD  GLN D  21       6.428  -4.540  -9.559  1.00  1.00           C
ATOM    671  OE1 GLN D  21       6.905  -3.631  -8.881  1.00  1.00           O
ATOM    672  NE2 GLN D  21       6.895  -4.853 -10.796  1.00  1.00           N
ATOM    673  C   GLN D  21       4.213  -7.637  -7.538  1.00  1.00           C
ATOM    674  O   GLN D  21       5.160  -8.060  -8.199  1.00  1.00           O
ATOM    675  N   ASN D  22       3.079  -8.343  -7.372  1.00  1.00           N
ATOM    676  CA  ASN D  22       2.944  -9.588  -8.061  1.00  1.00           C
ATOM    677  CB  ASN D  22       2.353 -10.695  -7.173  1.00  1.00           C
ATOM    678  CG  ASN D  22       3.306 -10.900  -6.004  1.00  1.00           C
ATOM    679  OD1 ASN D  22       4.396 -10.332  -5.973  1.00  1.00           O
ATOM    680  ND2 ASN D  22       2.893 -11.734  -5.012  1.00  1.00           N
ATOM    681  C   ASN D  22       2.017  -9.374  -9.199  1.00  1.00           C
ATOM    682  O   ASN D  22       0.861  -8.998  -9.018  1.00  1.00           O
ATOM    683  N   ASN D  23       2.513  -9.604 -10.425  1.00  1.00           N
ATOM    684  CA  ASN D  23       1.652  -9.381 -11.538  1.00  1.00           C
ATOM    685  CB  ASN D  23       1.997  -8.087 -12.292  1.00  1.00           C
ATOM    686  CG  ASN D  23       1.788  -6.945 -11.301  1.00  1.00           C
ATOM    687  OD1 ASN D  23       0.755  -6.865 -10.638  1.00  1.00           O
ATOM    688  ND2 ASN D  23       2.805  -6.051 -11.183  1.00  1.00           N
ATOM    689  C   ASN D  23       1.797 -10.540 -12.472  1.00  1.00           C
ATOM    690  O   ASN D  23       2.909 -10.967 -12.779  1.00  1.00           O
ATOM    691  N   ALA D  24       0.658 -11.098 -12.931  1.00  1.00           N
ATOM    692  CA  ALA D  24       0.689 -12.190 -13.862  1.00  1.00           C
ATOM    693  CB  ALA D  24       0.130 -13.507 -13.297  1.00  1.00           C
ATOM    694  C   ALA D  24      -0.182 -11.786 -14.999  1.00  1.00           C
ATOM    695  O   ALA D  24      -1.217 -11.150 -14.805  1.00  1.00           O
ATOM    696  N   PHE D  25       0.230 -12.127 -16.232  1.00  1.00           N
ATOM    697  CA  PHE D  25      -0.616 -11.758 -17.321  1.00  1.00           C
ATOM    698  CB  PHE D  25       0.134 -11.397 -18.617  1.00  1.00           C
ATOM    699  CG  PHE D  25      -0.836 -10.685 -19.502  1.00  1.00           C
ATOM    700  CD1 PHE D  25      -1.060  -9.337 -19.326  1.00  1.00           C
ATOM    701  CD2 PHE D  25      -1.513 -11.347 -20.500  1.00  1.00           C
ATOM    702  CE1 PHE D  25      -1.947  -8.654 -20.128  1.00  1.00           C
ATOM    703  CE2 PHE D  25      -2.400 -10.668 -21.302  1.00  1.00           C
ATOM    704  CZ  PHE D  25      -2.620  -9.323 -21.119  1.00  1.00           C
ATOM    705  C   PHE D  25      -1.469 -12.985 -17.598  1.00  1.00           C
ATOM    706  O   PHE D  25      -2.120 -13.457 -16.630  1.00  1.00           O
ATOM    707  OXT PHE D  25      -1.474 -13.475 -18.760  1.00  1.00           O
TER     708      PHE D  25 
ATOM    709  N   THR E   1      -0.537  -2.223 -16.463  1.00  1.00           N
ATOM    710  CA  THR E   1       0.402  -3.145 -15.789  1.00  1.00           C
ATOM    711  CB  THR E   1       1.826  -2.716 -16.017  1.00  1.00           C
ATOM    712  OG1 THR E   1       2.061  -1.442 -15.433  1.00  1.00           O
ATOM    713  CG2 THR E   1       2.094  -2.671 -17.532  1.00  1.00           C
ATOM    714  C   THR E   1       0.153  -3.162 -14.321  1.00  1.00           C
ATOM    715  O   THR E   1      -0.849  -2.628 -13.845  1.00  1.00           O
ATOM    716  N   GLY E   2       1.075  -3.783 -13.560  1.00  1.00           N
ATOM    717  CA  GLY E   2       0.862  -3.858 -12.149  1.00  1.00           C
ATOM    718  C   GLY E   2       2.011  -3.228 -11.466  1.00  1.00           C
ATOM    719  O   GLY E   2       3.162  -3.471 -11.824  1.00  1.00           O
ATOM    720  N   THR E   3       1.733  -2.378 -10.460  1.00  1.00           N
ATOM    721  CA  THR E   3       2.886  -1.836  -9.830  1.00  1.00           C
ATOM    722  CB  THR E   3       3.620  -0.878 -10.724  1.00  1.00           C
ATOM    723  OG1 THR E   3       4.887  -0.544 -10.175  1.00  1.00           O
ATOM    724  CG2 THR E   3       2.757   0.381 -10.919  1.00  1.00           C
ATOM    725  C   THR E   3       2.577  -1.131  -8.553  1.00  1.00           C
ATOM    726  O   THR E   3       1.423  -0.908  -8.193  1.00  1.00           O
ATOM    727  N   ALA E   4       3.654  -0.773  -7.823  1.00  1.00           N
ATOM    728  CA  ALA E   4       3.510  -0.061  -6.593  1.00  1.00           C
ATOM    729  CB  ALA E   4       3.763  -0.924  -5.345  1.00  1.00           C
ATOM    730  C   ALA E   4       4.516   1.042  -6.558  1.00  1.00           C
ATOM    731  O   ALA E   4       5.673   0.852  -6.929  1.00  1.00           O
ATOM    732  N   ASN E   5       4.082   2.241  -6.117  1.00  1.00           N
ATOM    733  CA  ASN E   5       4.994   3.331  -5.929  1.00  1.00           C
ATOM    734  CB  ASN E   5       4.573   4.653  -6.597  1.00  1.00           C
ATOM    735  CG  ASN E   5       4.781   4.536  -8.100  1.00  1.00           C
ATOM    736  OD1 ASN E   5       5.062   3.462  -8.628  1.00  1.00           O
ATOM    737  ND2 ASN E   5       4.649   5.686  -8.813  1.00  1.00           N
ATOM    738  C   ASN E   5       4.993   3.555  -4.461  1.00  1.00           C
ATOM    739  O   ASN E   5       3.990   3.975  -3.889  1.00  1.00           O
ATOM    740  N   THR E   6       6.124   3.259  -3.803  1.00  1.00           N
ATOM    741  CA  THR E   6       6.162   3.458  -2.390  1.00  1.00           C
ATOM    742  CB  THR E   6       6.802   2.310  -1.650  1.00  1.00           C
ATOM    743  OG1 THR E   6       6.759   2.542  -0.250  1.00  1.00           O
ATOM    744  CG2 THR E   6       8.255   2.125  -2.123  1.00  1.00           C
ATOM    745  C   THR E   6       6.975   4.673  -2.176  1.00  1.00           C
ATOM    746  O   THR E   6       8.084   4.801  -2.691  1.00  1.00           O
ATOM    747  N   LEU E   7       6.420   5.640  -1.433  1.00  1.00           N
ATOM    748  CA  LEU E   7       7.224   6.797  -1.255  1.00  1.00           C
ATOM    749  CB  LEU E   7       6.593   8.108  -1.758  1.00  1.00           C
ATOM    750  CG  LEU E   7       7.510   9.324  -1.522  1.00  1.00           C
ATOM    751  CD1 LEU E   7       8.850   9.161  -2.253  1.00  1.00           C
ATOM    752  CD2 LEU E   7       6.803  10.648  -1.852  1.00  1.00           C
ATOM    753  C   LEU E   7       7.494   6.978   0.183  1.00  1.00           C
ATOM    754  O   LEU E   7       6.580   7.017   1.008  1.00  1.00           O
ATOM    755  N   PHE E   8       8.788   7.074   0.519  1.00  1.00           N
ATOM    756  CA  PHE E   8       9.131   7.377   1.864  1.00  1.00           C
ATOM    757  CB  PHE E   8      10.291   6.557   2.466  1.00  1.00           C
ATOM    758  CG  PHE E   8       9.868   5.157   2.737  1.00  1.00           C
ATOM    759  CD1 PHE E   8       9.306   4.823   3.948  1.00  1.00           C
ATOM    760  CD2 PHE E   8      10.033   4.179   1.786  1.00  1.00           C
ATOM    761  CE1 PHE E   8       8.915   3.532   4.212  1.00  1.00           C
ATOM    762  CE2 PHE E   8       9.644   2.885   2.045  1.00  1.00           C
ATOM    763  CZ  PHE E   8       9.085   2.559   3.258  1.00  1.00           C
ATOM    764  C   PHE E   8       9.658   8.768   1.835  1.00  1.00           C
ATOM    765  O   PHE E   8      10.542   9.094   1.044  1.00  1.00           O
ATOM    766  N   GLY E   9       9.104   9.643   2.687  1.00  1.00           N
ATOM    767  CA  GLY E   9       9.689  10.938   2.806  1.00  1.00           C
ATOM    768  C   GLY E   9      10.750  10.681   3.809  1.00  1.00           C
ATOM    769  O   GLY E   9      11.062   9.521   4.075  1.00  1.00           O
ATOM    770  N   THR E  10      11.351  11.714   4.416  1.00  1.00           N
ATOM    771  CA  THR E  10      12.403  11.268   5.267  1.00  1.00           C
ATOM    772  CB  THR E  10      13.695  11.163   4.482  1.00  1.00           C
ATOM    773  OG1 THR E  10      13.477  10.358   3.333  1.00  1.00           O
ATOM    774  CG2 THR E  10      14.815  10.519   5.319  1.00  1.00           C
ATOM    775  C   THR E  10      12.586  12.237   6.392  1.00  1.00           C
ATOM    776  O   THR E  10      12.002  13.318   6.421  1.00  1.00           O
ATOM    777  N   ALA E  11      13.413  11.814   7.364  1.00  1.00           N
ATOM    778  CA  ALA E  11      13.822  12.511   8.540  1.00  1.00           C
ATOM    779  CB  ALA E  11      12.764  12.508   9.650  1.00  1.00           C
ATOM    780  C   ALA E  11      14.953  11.667   9.012  1.00  1.00           C
ATOM    781  O   ALA E  11      15.418  10.815   8.254  1.00  1.00           O
ATOM    782  N   SER E  12      15.470  11.894  10.236  1.00  1.00           N
ATOM    783  CA  SER E  12      16.488  10.988  10.671  1.00  1.00           C
ATOM    784  CB  SER E  12      17.026  11.251  12.083  1.00  1.00           C
ATOM    785  OG  SER E  12      18.009  10.275  12.400  1.00  1.00           O
ATOM    786  C   SER E  12      15.831   9.663  10.698  1.00  1.00           C
ATOM    787  O   SER E  12      14.817   9.482  11.369  1.00  1.00           O
ATOM    788  N   THR E  13      16.385   8.695   9.950  1.00  1.00           N
ATOM    789  CA  THR E  13      15.676   7.464   9.927  1.00  1.00           C
ATOM    790  CB  THR E  13      14.775   7.322   8.739  1.00  1.00           C
ATOM    791  OG1 THR E  13      13.961   6.166   8.868  1.00  1.00           O
ATOM    792  CG2 THR E  13      15.648   7.229   7.479  1.00  1.00           C
ATOM    793  C   THR E  13      16.611   6.313   9.919  1.00  1.00           C
ATOM    794  O   THR E  13      17.808   6.439   9.669  1.00  1.00           O
ATOM    795  N   GLY E  14      16.037   5.141  10.240  1.00  1.00           N
ATOM    796  CA  GLY E  14      16.733   3.897  10.195  1.00  1.00           C
ATOM    797  C   GLY E  14      16.018   3.164   9.121  1.00  1.00           C
ATOM    798  O   GLY E  14      14.799   3.286   8.999  1.00  1.00           O
ATOM    799  N   THR E  15      16.729   2.378   8.299  1.00  1.00           N
ATOM    800  CA  THR E  15      15.961   1.822   7.234  1.00  1.00           C
ATOM    801  CB  THR E  15      16.214   2.488   5.908  1.00  1.00           C
ATOM    802  OG1 THR E  15      17.564   2.292   5.511  1.00  1.00           O
ATOM    803  CG2 THR E  15      15.920   3.994   6.037  1.00  1.00           C
ATOM    804  C   THR E  15      16.254   0.379   7.037  1.00  1.00           C
ATOM    805  O   THR E  15      17.361  -0.103   7.270  1.00  1.00           O
ATOM    806  N   SER E  16      15.196  -0.340   6.622  1.00  1.00           N
ATOM    807  CA  SER E  16      15.256  -1.699   6.191  1.00  1.00           C
ATOM    808  CB  SER E  16      14.646  -2.686   7.203  1.00  1.00           C
ATOM    809  OG  SER E  16      15.341  -2.605   8.440  1.00  1.00           O
ATOM    810  C   SER E  16      14.347  -1.672   5.013  1.00  1.00           C
ATOM    811  O   SER E  16      13.161  -1.383   5.164  1.00  1.00           O
ATOM    812  N   LEU E  17      14.858  -1.954   3.802  1.00  1.00           N
ATOM    813  CA  LEU E  17      13.950  -1.816   2.709  1.00  1.00           C
ATOM    814  CB  LEU E  17      14.204  -0.584   1.819  1.00  1.00           C
ATOM    815  CG  LEU E  17      13.845   0.758   2.488  1.00  1.00           C
ATOM    816  CD1 LEU E  17      14.718   1.034   3.725  1.00  1.00           C
ATOM    817  CD2 LEU E  17      13.867   1.910   1.471  1.00  1.00           C
ATOM    818  C   LEU E  17      13.971  -3.015   1.841  1.00  1.00           C
ATOM    819  O   LEU E  17      14.975  -3.716   1.719  1.00  1.00           O
ATOM    820  N   PHE E  18      12.800  -3.284   1.238  1.00  1.00           N
ATOM    821  CA  PHE E  18      12.673  -4.358   0.317  1.00  1.00           C
ATOM    822  CB  PHE E  18      11.919  -5.564   0.905  1.00  1.00           C
ATOM    823  CG  PHE E  18      12.786  -6.204   1.936  1.00  1.00           C
ATOM    824  CD1 PHE E  18      13.019  -5.588   3.143  1.00  1.00           C
ATOM    825  CD2 PHE E  18      13.347  -7.438   1.700  1.00  1.00           C
ATOM    826  CE1 PHE E  18      13.814  -6.184   4.093  1.00  1.00           C
ATOM    827  CE2 PHE E  18      14.141  -8.041   2.646  1.00  1.00           C
ATOM    828  CZ  PHE E  18      14.378  -7.413   3.844  1.00  1.00           C
ATOM    829  C   PHE E  18      11.872  -3.852  -0.833  1.00  1.00           C
ATOM    830  O   PHE E  18      10.870  -3.161  -0.657  1.00  1.00           O
ATOM    831  N   SER E  19      12.324  -4.167  -2.058  1.00  1.00           N
ATOM    832  CA  SER E  19      11.578  -3.812  -3.226  1.00  1.00           C
ATOM    833  CB  SER E  19      12.296  -2.809  -4.141  1.00  1.00           C
ATOM    834  OG  SER E  19      12.460  -1.568  -3.470  1.00  1.00           O
ATOM    835  C   SER E  19      11.480  -5.086  -3.978  1.00  1.00           C
ATOM    836  O   SER E  19      12.481  -5.770  -4.180  1.00  1.00           O
ATOM    837  N   SER E  20      10.261  -5.468  -4.387  1.00  1.00           N
ATOM    838  CA  SER E  20      10.182  -6.686  -5.122  1.00  1.00           C
ATOM    839  CB  SER E  20       9.488  -7.829  -4.362  1.00  1.00           C
ATOM    840  OG  SER E  20      10.255  -8.200  -3.224  1.00  1.00           O
ATOM    841  C   SER E  20       9.367  -6.401  -6.326  1.00  1.00           C
ATOM    842  O   SER E  20       8.258  -5.880  -6.231  1.00  1.00           O
ATOM    843  N   GLN E  21       9.914  -6.731  -7.506  1.00  1.00           N
ATOM    844  CA  GLN E  21       9.155  -6.505  -8.691  1.00  1.00           C
ATOM    845  CB  GLN E  21       9.858  -5.583  -9.699  1.00  1.00           C
ATOM    846  CG  GLN E  21      10.051  -4.151  -9.199  1.00  1.00           C
ATOM    847  CD  GLN E  21      10.848  -3.402 -10.257  1.00  1.00           C
ATOM    848  OE1 GLN E  21      11.986  -3.756 -10.556  1.00  1.00           O
ATOM    849  NE2 GLN E  21      10.229  -2.347 -10.849  1.00  1.00           N
ATOM    850  C   GLN E  21       9.022  -7.820  -9.360  1.00  1.00           C
ATOM    851  O   GLN E  21      10.011  -8.419  -9.775  1.00  1.00           O
ATOM    852  N   ASN E  22       7.782  -8.315  -9.475  1.00  1.00           N
ATOM    853  CA  ASN E  22       7.602  -9.563 -10.139  1.00  1.00           C
ATOM    854  CB  ASN E  22       6.969 -10.614  -9.210  1.00  1.00           C
ATOM    855  CG  ASN E  22       6.987 -11.978  -9.889  1.00  1.00           C
ATOM    856  OD1 ASN E  22       6.396 -12.172 -10.950  1.00  1.00           O
ATOM    857  ND2 ASN E  22       7.681 -12.963  -9.257  1.00  1.00           N
ATOM    858  C   ASN E  22       6.639  -9.294 -11.247  1.00  1.00           C
ATOM    859  O   ASN E  22       5.432  -9.205 -11.022  1.00  1.00           O
ATOM    860  N   ASN E  23       7.142  -9.141 -12.484  1.00  1.00           N
ATOM    861  CA  ASN E  23       6.225  -8.907 -13.556  1.00  1.00           C
ATOM    862  CB  ASN E  23       6.591  -7.707 -14.437  1.00  1.00           C
ATOM    863  CG  ASN E  23       6.370  -6.459 -13.596  1.00  1.00           C
ATOM    864  OD1 ASN E  23       5.419  -6.383 -12.819  1.00  1.00           O
ATOM    865  ND2 ASN E  23       7.275  -5.455 -13.746  1.00  1.00           N
ATOM    866  C   ASN E  23       6.264 -10.114 -14.411  1.00  1.00           C
ATOM    867  O   ASN E  23       7.187 -10.308 -15.203  1.00  1.00           O
ATOM    868  N   ALA E  24       5.250 -10.975 -14.260  1.00  1.00           N
ATOM    869  CA  ALA E  24       5.217 -12.131 -15.090  1.00  1.00           C
ATOM    870  CB  ALA E  24       4.607 -13.362 -14.401  1.00  1.00           C
ATOM    871  C   ALA E  24       4.324 -11.740 -16.212  1.00  1.00           C
ATOM    872  O   ALA E  24       3.218 -11.250 -15.991  1.00  1.00           O
ATOM    873  N   PHE E  25       4.788 -11.924 -17.459  1.00  1.00           N
ATOM    874  CA  PHE E  25       3.976 -11.484 -18.549  1.00  1.00           C
ATOM    875  CB  PHE E  25       4.803 -10.879 -19.699  1.00  1.00           C
ATOM    876  CG  PHE E  25       3.890 -10.049 -20.535  1.00  1.00           C
ATOM    877  CD1 PHE E  25       3.571  -8.771 -20.131  1.00  1.00           C
ATOM    878  CD2 PHE E  25       3.366 -10.523 -21.718  1.00  1.00           C
ATOM    879  CE1 PHE E  25       2.736  -7.982 -20.884  1.00  1.00           C
ATOM    880  CE2 PHE E  25       2.530  -9.735 -22.475  1.00  1.00           C
ATOM    881  CZ  PHE E  25       2.213  -8.465 -22.058  1.00  1.00           C
ATOM    882  C   PHE E  25       3.270 -12.726 -19.077  1.00  1.00           C
ATOM    883  O   PHE E  25       3.585 -13.839 -18.580  1.00  1.00           O
ATOM    884  OXT PHE E  25       2.407 -12.580 -19.982  1.00  1.00           O
TER     885      PHE E  25 
END
