# Supplementary material for: Integrative modeling of diverse protein-peptide systems using CABS-dock
Source: PLoS Comput Biol. 2023 Jul 5;19(7):e1011275. doi: 10.1371/journal.pcbi.1011275 (PMC10351741; doi:10.1371/journal.pcbi.1011275)
Supplement: S1 File — Files in pdb format containing atomic coordinates of the structures obtained in this study: the highest-scored amyloid models and 10 examples of the docked peptide for each enzyme-substrate complex. (ZIP) [file pcbi.1011275.s006.zip › protofilament_7q66_models/7q66_best_top10epca.pdb]

EXPDTA    THEORETICAL MODEL, MODELLER 10.4 2023/04/05 17:21:02
ATOM      1  N   THR A   1     -15.406  -4.458  -8.806  1.00  1.00           N
ATOM      2  CA  THR A   1     -16.272  -3.285  -8.550  1.00  1.00           C
ATOM      3  CB  THR A   1     -17.709  -3.635  -8.795  1.00  1.00           C
ATOM      4  OG1 THR A   1     -18.129  -4.642  -7.887  1.00  1.00           O
ATOM      5  CG2 THR A   1     -17.853  -4.134 -10.243  1.00  1.00           C
ATOM      6  C   THR A   1     -16.144  -2.836  -7.130  1.00  1.00           C
ATOM      7  O   THR A   1     -15.100  -3.012  -6.504  1.00  1.00           O
ATOM      8  N   GLY A   2     -17.209  -2.215  -6.588  1.00  1.00           N
ATOM      9  CA  GLY A   2     -17.167  -1.797  -5.218  1.00  1.00           C
ATOM     10  C   GLY A   2     -16.083  -0.782  -5.082  1.00  1.00           C
ATOM     11  O   GLY A   2     -15.285  -0.830  -4.147  1.00  1.00           O
ATOM     12  N   THR A   3     -16.033   0.177  -6.022  1.00  1.00           N
ATOM     13  CA  THR A   3     -14.991   1.156  -6.014  1.00  1.00           C
ATOM     14  CB  THR A   3     -14.954   1.995  -7.258  1.00  1.00           C
ATOM     15  OG1 THR A   3     -13.814   2.841  -7.253  1.00  1.00           O
ATOM     16  CG2 THR A   3     -16.234   2.846  -7.303  1.00  1.00           C
ATOM     17  C   THR A   3     -15.176   2.094  -4.870  1.00  1.00           C
ATOM     18  O   THR A   3     -16.295   2.401  -4.458  1.00  1.00           O
ATOM     19  N   ALA A   4     -14.035   2.545  -4.315  1.00  1.00           N
ATOM     20  CA  ALA A   4     -13.987   3.522  -3.272  1.00  1.00           C
ATOM     21  CB  ALA A   4     -13.510   2.964  -1.921  1.00  1.00           C
ATOM     22  C   ALA A   4     -12.954   4.490  -3.735  1.00  1.00           C
ATOM     23  O   ALA A   4     -11.979   4.100  -4.375  1.00  1.00           O
ATOM     24  N   ASN A   5     -13.147   5.791  -3.460  1.00  1.00           N
ATOM     25  CA  ASN A   5     -12.156   6.708  -3.929  1.00  1.00           C
ATOM     26  CB  ASN A   5     -12.627   7.512  -5.158  1.00  1.00           C
ATOM     27  CG  ASN A   5     -11.455   8.318  -5.696  1.00  1.00           C
ATOM     28  OD1 ASN A   5     -10.897   9.166  -5.003  1.00  1.00           O
ATOM     29  ND2 ASN A   5     -11.066   8.045  -6.972  1.00  1.00           N
ATOM     30  C   ASN A   5     -11.866   7.679  -2.836  1.00  1.00           C
ATOM     31  O   ASN A   5     -12.775   8.274  -2.258  1.00  1.00           O
ATOM     32  N   THR A   6     -10.571   7.845  -2.509  1.00  1.00           N
ATOM     33  CA  THR A   6     -10.216   8.810  -1.520  1.00  1.00           C
ATOM     34  CB  THR A   6      -9.613   8.231  -0.273  1.00  1.00           C
ATOM     35  OG1 THR A   6      -9.364   9.262   0.669  1.00  1.00           O
ATOM     36  CG2 THR A   6      -8.307   7.508  -0.631  1.00  1.00           C
ATOM     37  C   THR A   6      -9.203   9.732  -2.140  1.00  1.00           C
ATOM     38  O   THR A   6      -8.218   9.279  -2.723  1.00  1.00           O
ATOM     39  N   LEU A   7      -9.439  11.058  -2.053  1.00  1.00           N
ATOM     40  CA  LEU A   7      -8.510  12.011  -2.607  1.00  1.00           C
ATOM     41  CB  LEU A   7      -9.026  12.649  -3.914  1.00  1.00           C
ATOM     42  CG  LEU A   7      -8.088  13.679  -4.579  1.00  1.00           C
ATOM     43  CD1 LEU A   7      -8.002  14.997  -3.794  1.00  1.00           C
ATOM     44  CD2 LEU A   7      -6.712  13.064  -4.866  1.00  1.00           C
ATOM     45  C   LEU A   7      -8.340  13.086  -1.588  1.00  1.00           C
ATOM     46  O   LEU A   7      -9.323  13.581  -1.042  1.00  1.00           O
ATOM     47  N   PHE A   8      -7.083  13.485  -1.288  1.00  1.00           N
ATOM     48  CA  PHE A   8      -6.946  14.524  -0.310  1.00  1.00           C
ATOM     49  CB  PHE A   8      -6.909  14.023   1.147  1.00  1.00           C
ATOM     50  CG  PHE A   8      -8.290  13.582   1.500  1.00  1.00           C
ATOM     51  CD1 PHE A   8      -9.190  14.480   2.028  1.00  1.00           C
ATOM     52  CD2 PHE A   8      -8.695  12.283   1.296  1.00  1.00           C
ATOM     53  CE1 PHE A   8     -10.467  14.089   2.354  1.00  1.00           C
ATOM     54  CE2 PHE A   8      -9.972  11.886   1.621  1.00  1.00           C
ATOM     55  CZ  PHE A   8     -10.863  12.788   2.153  1.00  1.00           C
ATOM     56  C   PHE A   8      -5.726  15.350  -0.535  1.00  1.00           C
ATOM     57  O   PHE A   8      -4.812  14.973  -1.268  1.00  1.00           O
ATOM     58  N   GLY A   9      -5.725  16.538   0.105  1.00  1.00           N
ATOM     59  CA  GLY A   9      -4.627  17.456   0.077  1.00  1.00           C
ATOM     60  C   GLY A   9      -4.469  17.916   1.492  1.00  1.00           C
ATOM     61  O   GLY A   9      -5.432  18.371   2.108  1.00  1.00           O
ATOM     62  N   THR A  10      -3.247  17.815   2.056  1.00  1.00           N
ATOM     63  CA  THR A  10      -3.138  18.204   3.429  1.00  1.00           C
ATOM     64  CB  THR A  10      -2.859  17.054   4.350  1.00  1.00           C
ATOM     65  OG1 THR A  10      -3.881  16.074   4.238  1.00  1.00           O
ATOM     66  CG2 THR A  10      -2.800  17.592   5.790  1.00  1.00           C
ATOM     67  C   THR A  10      -2.017  19.183   3.616  1.00  1.00           C
ATOM     68  O   THR A  10      -0.857  18.875   3.349  1.00  1.00           O
ATOM     69  N   ALA A  11      -2.354  20.409   4.068  1.00  1.00           N
ATOM     70  CA  ALA A  11      -1.377  21.426   4.344  1.00  1.00           C
ATOM     71  CB  ALA A  11      -2.015  22.797   4.627  1.00  1.00           C
ATOM     72  C   ALA A  11      -0.561  21.072   5.539  1.00  1.00           C
ATOM     73  O   ALA A  11       0.664  21.163   5.523  1.00  1.00           O
ATOM     74  N   SER A  12      -1.238  20.632   6.612  1.00  1.00           N
ATOM     75  CA  SER A  12      -0.582  20.345   7.850  1.00  1.00           C
ATOM     76  CB  SER A  12      -1.467  20.586   9.083  1.00  1.00           C
ATOM     77  OG  SER A  12      -1.777  21.966   9.197  1.00  1.00           O
ATOM     78  C   SER A  12      -0.225  18.921   7.843  1.00  1.00           C
ATOM     79  O   SER A  12       0.082  18.324   6.812  1.00  1.00           O
ATOM     80  N   THR A  13      -0.260  18.352   9.048  1.00  1.00           N
ATOM     81  CA  THR A  13       0.231  17.038   9.209  1.00  1.00           C
ATOM     82  CB  THR A  13       1.484  17.112  10.043  1.00  1.00           C
ATOM     83  OG1 THR A  13       2.447  17.917   9.382  1.00  1.00           O
ATOM     84  CG2 THR A  13       2.060  15.728  10.349  1.00  1.00           C
ATOM     85  C   THR A  13      -0.763  16.222   9.958  1.00  1.00           C
ATOM     86  O   THR A  13      -1.678  16.737  10.599  1.00  1.00           O
ATOM     87  N   GLY A  14      -0.578  14.895   9.866  1.00  1.00           N
ATOM     88  CA  GLY A  14      -1.370  13.937  10.555  1.00  1.00           C
ATOM     89  C   GLY A  14      -2.239  13.296   9.538  1.00  1.00           C
ATOM     90  O   GLY A  14      -3.318  13.792   9.218  1.00  1.00           O
ATOM     91  N   THR A  15      -1.776  12.154   9.002  1.00  1.00           N
ATOM     92  CA  THR A  15      -2.594  11.479   8.053  1.00  1.00           C
ATOM     93  CB  THR A  15      -2.057  11.503   6.651  1.00  1.00           C
ATOM     94  OG1 THR A  15      -3.039  11.024   5.744  1.00  1.00           O
ATOM     95  CG2 THR A  15      -0.794  10.638   6.573  1.00  1.00           C
ATOM     96  C   THR A  15      -2.714  10.054   8.509  1.00  1.00           C
ATOM     97  O   THR A  15      -1.723   9.411   8.842  1.00  1.00           O
ATOM     98  N   SER A  16      -3.958   9.537   8.583  1.00  1.00           N
ATOM     99  CA  SER A  16      -4.158   8.164   8.948  1.00  1.00           C
ATOM    100  CB  SER A  16      -4.861   7.977  10.305  1.00  1.00           C
ATOM    101  OG  SER A  16      -5.015   6.594  10.583  1.00  1.00           O
ATOM    102  C   SER A  16      -5.059   7.607   7.899  1.00  1.00           C
ATOM    103  O   SER A  16      -6.186   8.065   7.730  1.00  1.00           O
ATOM    104  N   LEU A  17      -4.574   6.605   7.138  1.00  1.00           N
ATOM    105  CA  LEU A  17      -5.418   6.051   6.123  1.00  1.00           C
ATOM    106  CB  LEU A  17      -4.834   6.194   4.709  1.00  1.00           C
ATOM    107  CG  LEU A  17      -4.637   7.651   4.257  1.00  1.00           C
ATOM    108  CD1 LEU A  17      -4.056   7.712   2.837  1.00  1.00           C
ATOM    109  CD2 LEU A  17      -5.929   8.470   4.413  1.00  1.00           C
ATOM    110  C   LEU A  17      -5.506   4.590   6.393  1.00  1.00           C
ATOM    111  O   LEU A  17      -4.530   3.860   6.225  1.00  1.00           O
ATOM    112  N   PHE A  18      -6.683   4.123   6.836  1.00  1.00           N
ATOM    113  CA  PHE A  18      -6.838   2.718   7.047  1.00  1.00           C
ATOM    114  CB  PHE A  18      -7.606   2.421   8.348  1.00  1.00           C
ATOM    115  CG  PHE A  18      -7.455   0.982   8.696  1.00  1.00           C
ATOM    116  CD1 PHE A  18      -6.380   0.563   9.447  1.00  1.00           C
ATOM    117  CD2 PHE A  18      -8.385   0.057   8.282  1.00  1.00           C
ATOM    118  CE1 PHE A  18      -6.231  -0.764   9.779  1.00  1.00           C
ATOM    119  CE2 PHE A  18      -8.240  -1.270   8.612  1.00  1.00           C
ATOM    120  CZ  PHE A  18      -7.162  -1.682   9.359  1.00  1.00           C
ATOM    121  C   PHE A  18      -7.697   2.286   5.900  1.00  1.00           C
ATOM    122  O   PHE A  18      -8.923   2.366   5.974  1.00  1.00           O
ATOM    123  N   SER A  19      -7.072   1.825   4.797  1.00  1.00           N
ATOM    124  CA  SER A  19      -7.845   1.389   3.667  1.00  1.00           C
ATOM    125  CB  SER A  19      -7.259   1.817   2.311  1.00  1.00           C
ATOM    126  OG  SER A  19      -7.297   3.232   2.188  1.00  1.00           O
ATOM    127  C   SER A  19      -7.799  -0.079   3.722  1.00  1.00           C
ATOM    128  O   SER A  19      -6.720  -0.672   3.787  1.00  1.00           O
ATOM    129  N   SER A  20      -8.972  -0.722   3.713  1.00  1.00           N
ATOM    130  CA  SER A  20      -8.831  -2.125   3.847  1.00  1.00           C
ATOM    131  CB  SER A  20      -8.883  -2.618   5.302  1.00  1.00           C
ATOM    132  OG  SER A  20      -8.731  -4.030   5.345  1.00  1.00           O
ATOM    133  C   SER A  20      -9.899  -2.833   3.120  1.00  1.00           C
ATOM    134  O   SER A  20     -10.956  -2.280   2.815  1.00  1.00           O
ATOM    135  N   GLN A  21      -9.615  -4.107   2.802  1.00  1.00           N
ATOM    136  CA  GLN A  21     -10.622  -4.863   2.151  1.00  1.00           C
ATOM    137  CB  GLN A  21     -10.686  -4.638   0.630  1.00  1.00           C
ATOM    138  CG  GLN A  21     -11.189  -3.251   0.228  1.00  1.00           C
ATOM    139  CD  GLN A  21     -12.673  -3.171   0.569  1.00  1.00           C
ATOM    140  OE1 GLN A  21     -13.063  -3.279   1.730  1.00  1.00           O
ATOM    141  NE2 GLN A  21     -13.527  -2.988  -0.474  1.00  1.00           N
ATOM    142  C   GLN A  21     -10.393  -6.318   2.361  1.00  1.00           C
ATOM    143  O   GLN A  21      -9.258  -6.788   2.411  1.00  1.00           O
ATOM    144  N   ASN A  22     -11.502  -7.065   2.513  1.00  1.00           N
ATOM    145  CA  ASN A  22     -11.418  -8.489   2.598  1.00  1.00           C
ATOM    146  CB  ASN A  22     -12.062  -9.075   3.866  1.00  1.00           C
ATOM    147  CG  ASN A  22     -11.701 -10.552   3.941  1.00  1.00           C
ATOM    148  OD1 ASN A  22     -11.883 -11.302   2.982  1.00  1.00           O
ATOM    149  ND2 ASN A  22     -11.161 -10.984   5.112  1.00  1.00           N
ATOM    150  C   ASN A  22     -12.190  -8.986   1.433  1.00  1.00           C
ATOM    151  O   ASN A  22     -13.416  -8.883   1.400  1.00  1.00           O
ATOM    152  N   ASN A  23     -11.494  -9.535   0.425  1.00  1.00           N
ATOM    153  CA  ASN A  23     -12.244 -10.005  -0.692  1.00  1.00           C
ATOM    154  CB  ASN A  23     -11.521  -9.847  -2.041  1.00  1.00           C
ATOM    155  CG  ASN A  23     -11.486  -8.363  -2.373  1.00  1.00           C
ATOM    156  OD1 ASN A  23     -12.136  -7.552  -1.714  1.00  1.00           O
ATOM    157  ND2 ASN A  23     -10.714  -7.994  -3.430  1.00  1.00           N
ATOM    158  C   ASN A  23     -12.478 -11.463  -0.461  1.00  1.00           C
ATOM    159  O   ASN A  23     -11.551 -12.270  -0.507  1.00  1.00           O
ATOM    160  N   ALA A  24     -13.744 -11.825  -0.179  1.00  1.00           N
ATOM    161  CA  ALA A  24     -14.123 -13.187   0.058  1.00  1.00           C
ATOM    162  CB  ALA A  24     -15.431 -13.339   0.855  1.00  1.00           C
ATOM    163  C   ALA A  24     -14.329 -13.819  -1.273  1.00  1.00           C
ATOM    164  O   ALA A  24     -14.253 -13.147  -2.299  1.00  1.00           O
ATOM    165  N   PHE A  25     -14.551 -15.149  -1.261  1.00  1.00           N
ATOM    166  CA  PHE A  25     -14.791 -15.940  -2.433  1.00  1.00           C
ATOM    167  CB  PHE A  25     -15.474 -17.281  -2.105  1.00  1.00           C
ATOM    168  CG  PHE A  25     -16.805 -16.975  -1.503  1.00  1.00           C
ATOM    169  CD1 PHE A  25     -16.922 -16.770  -0.148  1.00  1.00           C
ATOM    170  CD2 PHE A  25     -17.932 -16.880  -2.290  1.00  1.00           C
ATOM    171  CE1 PHE A  25     -18.143 -16.483   0.418  1.00  1.00           C
ATOM    172  CE2 PHE A  25     -19.156 -16.594  -1.729  1.00  1.00           C
ATOM    173  CZ  PHE A  25     -19.263 -16.394  -0.373  1.00  1.00           C
ATOM    174  C   PHE A  25     -15.710 -15.183  -3.382  1.00  1.00           C
ATOM    175  O   PHE A  25     -16.662 -14.524  -2.889  1.00  1.00           O
ATOM    176  OXT PHE A  25     -15.465 -15.250  -4.616  1.00  1.00           O
TER     177      PHE A  25 
ATOM    178  N   THR B   1     -15.042  -7.240  -6.058  1.00  1.00           N
ATOM    179  CA  THR B   1     -13.953  -6.923  -5.107  1.00  1.00           C
ATOM    180  CB  THR B   1     -12.618  -7.148  -5.752  1.00  1.00           C
ATOM    181  OG1 THR B   1     -12.452  -6.272  -6.858  1.00  1.00           O
ATOM    182  CG2 THR B   1     -12.546  -8.613  -6.219  1.00  1.00           C
ATOM    183  C   THR B   1     -14.034  -5.502  -4.693  1.00  1.00           C
ATOM    184  O   THR B   1     -15.118  -4.932  -4.590  1.00  1.00           O
ATOM    185  N   GLY B   2     -12.869  -4.886  -4.433  1.00  1.00           N
ATOM    186  CA  GLY B   2     -12.930  -3.521  -4.031  1.00  1.00           C
ATOM    187  C   GLY B   2     -11.754  -2.805  -4.590  1.00  1.00           C
ATOM    188  O   GLY B   2     -10.644  -3.333  -4.627  1.00  1.00           O
ATOM    189  N   THR B   3     -11.984  -1.561  -5.049  1.00  1.00           N
ATOM    190  CA  THR B   3     -10.898  -0.769  -5.526  1.00  1.00           C
ATOM    191  CB  THR B   3     -11.042  -0.328  -6.961  1.00  1.00           C
ATOM    192  OG1 THR B   3      -9.902   0.418  -7.361  1.00  1.00           O
ATOM    193  CG2 THR B   3     -12.320   0.502  -7.126  1.00  1.00           C
ATOM    194  C   THR B   3     -10.846   0.432  -4.645  1.00  1.00           C
ATOM    195  O   THR B   3     -11.818   1.171  -4.518  1.00  1.00           O
ATOM    196  N   ALA B   4      -9.704   0.633  -3.968  1.00  1.00           N
ATOM    197  CA  ALA B   4      -9.594   1.797  -3.149  1.00  1.00           C
ATOM    198  CB  ALA B   4      -9.146   1.498  -1.709  1.00  1.00           C
ATOM    199  C   ALA B   4      -8.528   2.615  -3.789  1.00  1.00           C
ATOM    200  O   ALA B   4      -7.454   2.108  -4.108  1.00  1.00           O
ATOM    201  N   ASN B   5      -8.806   3.908  -4.013  1.00  1.00           N
ATOM    202  CA  ASN B   5      -7.812   4.720  -4.639  1.00  1.00           C
ATOM    203  CB  ASN B   5      -8.270   5.312  -5.983  1.00  1.00           C
ATOM    204  CG  ASN B   5      -7.138   6.151  -6.555  1.00  1.00           C
ATOM    205  OD1 ASN B   5      -6.099   5.628  -6.958  1.00  1.00           O
ATOM    206  ND2 ASN B   5      -7.341   7.494  -6.603  1.00  1.00           N
ATOM    207  C   ASN B   5      -7.544   5.849  -3.727  1.00  1.00           C
ATOM    208  O   ASN B   5      -8.463   6.424  -3.147  1.00  1.00           O
ATOM    209  N   THR B   6      -6.258   6.187  -3.551  1.00  1.00           N
ATOM    210  CA  THR B   6      -6.029   7.285  -2.680  1.00  1.00           C
ATOM    211  CB  THR B   6      -5.508   6.907  -1.324  1.00  1.00           C
ATOM    212  OG1 THR B   6      -5.562   8.030  -0.457  1.00  1.00           O
ATOM    213  CG2 THR B   6      -4.052   6.429  -1.461  1.00  1.00           C
ATOM    214  C   THR B   6      -5.014   8.182  -3.271  1.00  1.00           C
ATOM    215  O   THR B   6      -4.138   7.755  -4.023  1.00  1.00           O
ATOM    216  N   LEU B   7      -5.130   9.480  -2.950  1.00  1.00           N
ATOM    217  CA  LEU B   7      -4.147  10.389  -3.433  1.00  1.00           C
ATOM    218  CB  LEU B   7      -4.557  11.059  -4.767  1.00  1.00           C
ATOM    219  CG  LEU B   7      -3.506  11.948  -5.480  1.00  1.00           C
ATOM    220  CD1 LEU B   7      -4.092  12.511  -6.787  1.00  1.00           C
ATOM    221  CD2 LEU B   7      -2.944  13.072  -4.594  1.00  1.00           C
ATOM    222  C   LEU B   7      -3.982  11.435  -2.395  1.00  1.00           C
ATOM    223  O   LEU B   7      -4.954  11.970  -1.863  1.00  1.00           O
ATOM    224  N   PHE B   8      -2.717  11.735  -2.067  1.00  1.00           N
ATOM    225  CA  PHE B   8      -2.477  12.781  -1.133  1.00  1.00           C
ATOM    226  CB  PHE B   8      -2.041  12.298   0.259  1.00  1.00           C
ATOM    227  CG  PHE B   8      -3.254  11.789   0.960  1.00  1.00           C
ATOM    228  CD1 PHE B   8      -3.781  10.554   0.662  1.00  1.00           C
ATOM    229  CD2 PHE B   8      -3.860  12.556   1.928  1.00  1.00           C
ATOM    230  CE1 PHE B   8      -4.900  10.096   1.318  1.00  1.00           C
ATOM    231  CE2 PHE B   8      -4.978  12.103   2.589  1.00  1.00           C
ATOM    232  CZ  PHE B   8      -5.500  10.870   2.283  1.00  1.00           C
ATOM    233  C   PHE B   8      -1.394  13.635  -1.671  1.00  1.00           C
ATOM    234  O   PHE B   8      -0.404  13.151  -2.217  1.00  1.00           O
ATOM    235  N   GLY B   9      -1.592  14.956  -1.544  1.00  1.00           N
ATOM    236  CA  GLY B   9      -0.572  15.888  -1.891  1.00  1.00           C
ATOM    237  C   GLY B   9      -0.319  16.563  -0.601  1.00  1.00           C
ATOM    238  O   GLY B   9      -1.198  17.234  -0.063  1.00  1.00           O
ATOM    239  N   THR B  10       0.895  16.417  -0.054  1.00  1.00           N
ATOM    240  CA  THR B  10       0.991  16.961   1.255  1.00  1.00           C
ATOM    241  CB  THR B  10       1.069  15.918   2.332  1.00  1.00           C
ATOM    242  OG1 THR B  10       0.953  16.524   3.612  1.00  1.00           O
ATOM    243  CG2 THR B  10       2.407  15.172   2.210  1.00  1.00           C
ATOM    244  C   THR B  10       2.162  17.830   1.399  1.00  1.00           C
ATOM    245  O   THR B  10       3.186  17.694   0.733  1.00  1.00           O
ATOM    246  N   ALA B  11       1.965  18.783   2.311  1.00  1.00           N
ATOM    247  CA  ALA B  11       2.983  19.630   2.797  1.00  1.00           C
ATOM    248  CB  ALA B  11       2.460  20.913   3.464  1.00  1.00           C
ATOM    249  C   ALA B  11       3.577  18.769   3.851  1.00  1.00           C
ATOM    250  O   ALA B  11       3.522  17.544   3.758  1.00  1.00           O
ATOM    251  N   SER B  12       4.194  19.370   4.871  1.00  1.00           N
ATOM    252  CA  SER B  12       4.819  18.539   5.845  1.00  1.00           C
ATOM    253  CB  SER B  12       5.506  19.329   6.971  1.00  1.00           C
ATOM    254  OG  SER B  12       4.540  20.059   7.713  1.00  1.00           O
ATOM    255  C   SER B  12       3.864  17.594   6.471  1.00  1.00           C
ATOM    256  O   SER B  12       2.705  17.922   6.724  1.00  1.00           O
ATOM    257  N   THR B  13       4.348  16.358   6.708  1.00  1.00           N
ATOM    258  CA  THR B  13       3.468  15.414   7.306  1.00  1.00           C
ATOM    259  CB  THR B  13       2.586  14.721   6.310  1.00  1.00           C
ATOM    260  OG1 THR B  13       1.621  13.921   6.978  1.00  1.00           O
ATOM    261  CG2 THR B  13       3.465  13.858   5.391  1.00  1.00           C
ATOM    262  C   THR B  13       4.204  14.361   8.048  1.00  1.00           C
ATOM    263  O   THR B  13       5.395  14.125   7.861  1.00  1.00           O
ATOM    264  N   GLY B  14       3.440  13.726   8.950  1.00  1.00           N
ATOM    265  CA  GLY B  14       3.794  12.576   9.707  1.00  1.00           C
ATOM    266  C   GLY B  14       2.718  11.657   9.257  1.00  1.00           C
ATOM    267  O   GLY B  14       1.544  11.881   9.552  1.00  1.00           O
ATOM    268  N   THR B  15       3.072  10.592   8.525  1.00  1.00           N
ATOM    269  CA  THR B  15       1.992   9.877   7.926  1.00  1.00           C
ATOM    270  CB  THR B  15       2.050   9.898   6.428  1.00  1.00           C
ATOM    271  OG1 THR B  15       3.238   9.271   5.973  1.00  1.00           O
ATOM    272  CG2 THR B  15       2.007  11.359   5.959  1.00  1.00           C
ATOM    273  C   THR B  15       2.014   8.453   8.305  1.00  1.00           C
ATOM    274  O   THR B  15       3.056   7.869   8.606  1.00  1.00           O
ATOM    275  N   SER B  16       0.809   7.870   8.316  1.00  1.00           N
ATOM    276  CA  SER B  16       0.695   6.474   8.522  1.00  1.00           C
ATOM    277  CB  SER B  16       0.001   6.100   9.841  1.00  1.00           C
ATOM    278  OG  SER B  16      -0.072   4.689   9.970  1.00  1.00           O
ATOM    279  C   SER B  16      -0.167   5.992   7.398  1.00  1.00           C
ATOM    280  O   SER B  16      -1.255   6.526   7.181  1.00  1.00           O
ATOM    281  N   LEU B  17       0.299   4.990   6.627  1.00  1.00           N
ATOM    282  CA  LEU B  17      -0.502   4.519   5.531  1.00  1.00           C
ATOM    283  CB  LEU B  17       0.077   4.884   4.158  1.00  1.00           C
ATOM    284  CG  LEU B  17       0.189   6.404   3.938  1.00  1.00           C
ATOM    285  CD1 LEU B  17       0.770   6.718   2.551  1.00  1.00           C
ATOM    286  CD2 LEU B  17      -1.154   7.116   4.197  1.00  1.00           C
ATOM    287  C   LEU B  17      -0.570   3.054   5.623  1.00  1.00           C
ATOM    288  O   LEU B  17       0.434   2.377   5.846  1.00  1.00           O
ATOM    289  N   PHE B  18      -1.786   2.518   5.493  1.00  1.00           N
ATOM    290  CA  PHE B  18      -1.854   1.106   5.541  1.00  1.00           C
ATOM    291  CB  PHE B  18      -2.415   0.614   6.888  1.00  1.00           C
ATOM    292  CG  PHE B  18      -2.462  -0.874   6.935  1.00  1.00           C
ATOM    293  CD1 PHE B  18      -1.305  -1.618   6.911  1.00  1.00           C
ATOM    294  CD2 PHE B  18      -3.669  -1.526   7.059  1.00  1.00           C
ATOM    295  CE1 PHE B  18      -1.345  -2.991   6.968  1.00  1.00           C
ATOM    296  CE2 PHE B  18      -3.714  -2.898   7.120  1.00  1.00           C
ATOM    297  CZ  PHE B  18      -2.555  -3.634   7.071  1.00  1.00           C
ATOM    298  C   PHE B  18      -2.754   0.693   4.434  1.00  1.00           C
ATOM    299  O   PHE B  18      -3.953   0.971   4.453  1.00  1.00           O
ATOM    300  N   SER B  19      -2.182   0.026   3.416  1.00  1.00           N
ATOM    301  CA  SER B  19      -3.006  -0.454   2.354  1.00  1.00           C
ATOM    302  CB  SER B  19      -2.416  -0.233   0.951  1.00  1.00           C
ATOM    303  OG  SER B  19      -2.362   1.155   0.653  1.00  1.00           O
ATOM    304  C   SER B  19      -3.073  -1.900   2.584  1.00  1.00           C
ATOM    305  O   SER B  19      -2.090  -2.623   2.426  1.00  1.00           O
ATOM    306  N   SER B  20      -4.255  -2.365   2.984  1.00  1.00           N
ATOM    307  CA  SER B  20      -4.272  -3.750   3.256  1.00  1.00           C
ATOM    308  CB  SER B  20      -4.777  -4.103   4.660  1.00  1.00           C
ATOM    309  OG  SER B  20      -4.761  -5.511   4.842  1.00  1.00           O
ATOM    310  C   SER B  20      -5.203  -4.370   2.320  1.00  1.00           C
ATOM    311  O   SER B  20      -6.359  -3.967   2.188  1.00  1.00           O
ATOM    312  N   GLN B  21      -4.691  -5.377   1.617  1.00  1.00           N
ATOM    313  CA  GLN B  21      -5.596  -6.074   0.801  1.00  1.00           C
ATOM    314  CB  GLN B  21      -5.278  -6.028  -0.704  1.00  1.00           C
ATOM    315  CG  GLN B  21      -5.757  -4.749  -1.401  1.00  1.00           C
ATOM    316  CD  GLN B  21      -5.109  -3.540  -0.745  1.00  1.00           C
ATOM    317  OE1 GLN B  21      -5.788  -2.577  -0.392  1.00  1.00           O
ATOM    318  NE2 GLN B  21      -3.761  -3.578  -0.580  1.00  1.00           N
ATOM    319  C   GLN B  21      -5.553  -7.471   1.243  1.00  1.00           C
ATOM    320  O   GLN B  21      -4.520  -8.136   1.182  1.00  1.00           O
ATOM    321  N   ASN B  22      -6.700  -7.942   1.736  1.00  1.00           N
ATOM    322  CA  ASN B  22      -6.715  -9.297   2.140  1.00  1.00           C
ATOM    323  CB  ASN B  22      -7.209  -9.500   3.582  1.00  1.00           C
ATOM    324  CG  ASN B  22      -7.078 -10.976   3.927  1.00  1.00           C
ATOM    325  OD1 ASN B  22      -7.947 -11.783   3.602  1.00  1.00           O
ATOM    326  ND2 ASN B  22      -5.955 -11.341   4.602  1.00  1.00           N
ATOM    327  C   ASN B  22      -7.654  -9.975   1.229  1.00  1.00           C
ATOM    328  O   ASN B  22      -8.838  -9.646   1.167  1.00  1.00           O
ATOM    329  N   ASN B  23      -7.130 -10.942   0.470  1.00  1.00           N
ATOM    330  CA  ASN B  23      -8.008 -11.604  -0.423  1.00  1.00           C
ATOM    331  CB  ASN B  23      -7.561 -11.562  -1.894  1.00  1.00           C
ATOM    332  CG  ASN B  23      -7.742 -10.145  -2.426  1.00  1.00           C
ATOM    333  OD1 ASN B  23      -7.902  -9.941  -3.628  1.00  1.00           O
ATOM    334  ND2 ASN B  23      -7.713  -9.136  -1.517  1.00  1.00           N
ATOM    335  C   ASN B  23      -8.046 -13.022  -0.022  1.00  1.00           C
ATOM    336  O   ASN B  23      -7.043 -13.603   0.390  1.00  1.00           O
ATOM    337  N   ALA B  24      -9.242 -13.610  -0.115  1.00  1.00           N
ATOM    338  CA  ALA B  24      -9.342 -14.982   0.230  1.00  1.00           C
ATOM    339  CB  ALA B  24     -10.166 -15.238   1.502  1.00  1.00           C
ATOM    340  C   ALA B  24     -10.062 -15.640  -0.895  1.00  1.00           C
ATOM    341  O   ALA B  24     -10.830 -14.996  -1.609  1.00  1.00           O
ATOM    342  N   PHE B  25      -9.810 -16.946  -1.101  1.00  1.00           N
ATOM    343  CA  PHE B  25     -10.479 -17.616  -2.172  1.00  1.00           C
ATOM    344  CB  PHE B  25      -9.622 -18.679  -2.876  1.00  1.00           C
ATOM    345  CG  PHE B  25     -10.375 -19.061  -4.103  1.00  1.00           C
ATOM    346  CD1 PHE B  25     -10.240 -18.320  -5.255  1.00  1.00           C
ATOM    347  CD2 PHE B  25     -11.222 -20.145  -4.104  1.00  1.00           C
ATOM    348  CE1 PHE B  25     -10.931 -18.659  -6.395  1.00  1.00           C
ATOM    349  CE2 PHE B  25     -11.917 -20.489  -5.239  1.00  1.00           C
ATOM    350  CZ  PHE B  25     -11.773 -19.746  -6.386  1.00  1.00           C
ATOM    351  C   PHE B  25     -11.684 -18.330  -1.581  1.00  1.00           C
ATOM    352  O   PHE B  25     -11.480 -19.228  -0.721  1.00  1.00           O
ATOM    353  OXT PHE B  25     -12.826 -17.991  -1.989  1.00  1.00           O
TER     354      PHE B  25 
ATOM    355  N   THR C   1      -8.634  -6.149  -8.982  1.00  1.00           N
ATOM    356  CA  THR C   1      -9.170  -6.941  -7.852  1.00  1.00           C
ATOM    357  CB  THR C   1      -8.520  -8.292  -7.811  1.00  1.00           C
ATOM    358  OG1 THR C   1      -7.124  -8.159  -7.581  1.00  1.00           O
ATOM    359  CG2 THR C   1      -8.769  -8.999  -9.155  1.00  1.00           C
ATOM    360  C   THR C   1      -8.900  -6.245  -6.558  1.00  1.00           C
ATOM    361  O   THR C   1      -9.159  -5.048  -6.433  1.00  1.00           O
ATOM    362  N   GLY C   2      -8.386  -6.980  -5.549  1.00  1.00           N
ATOM    363  CA  GLY C   2      -8.086  -6.327  -4.308  1.00  1.00           C
ATOM    364  C   GLY C   2      -7.093  -5.293  -4.649  1.00  1.00           C
ATOM    365  O   GLY C   2      -5.940  -5.593  -4.953  1.00  1.00           O
ATOM    366  N   THR C   3      -7.519  -4.024  -4.602  1.00  1.00           N
ATOM    367  CA  THR C   3      -6.559  -3.061  -5.003  1.00  1.00           C
ATOM    368  CB  THR C   3      -6.734  -2.607  -6.424  1.00  1.00           C
ATOM    369  OG1 THR C   3      -5.628  -1.812  -6.826  1.00  1.00           O
ATOM    370  CG2 THR C   3      -8.041  -1.803  -6.535  1.00  1.00           C
ATOM    371  C   THR C   3      -6.636  -1.858  -4.134  1.00  1.00           C
ATOM    372  O   THR C   3      -7.701  -1.467  -3.658  1.00  1.00           O
ATOM    373  N   ALA C   4      -5.458  -1.260  -3.894  1.00  1.00           N
ATOM    374  CA  ALA C   4      -5.351  -0.026  -3.186  1.00  1.00           C
ATOM    375  CB  ALA C   4      -4.721  -0.171  -1.790  1.00  1.00           C
ATOM    376  C   ALA C   4      -4.397   0.764  -4.027  1.00  1.00           C
ATOM    377  O   ALA C   4      -3.424   0.213  -4.540  1.00  1.00           O
ATOM    378  N   ASN C   5      -4.656   2.071  -4.217  1.00  1.00           N
ATOM    379  CA  ASN C   5      -3.782   2.858  -5.042  1.00  1.00           C
ATOM    380  CB  ASN C   5      -4.510   3.514  -6.226  1.00  1.00           C
ATOM    381  CG  ASN C   5      -5.250   2.449  -7.032  1.00  1.00           C
ATOM    382  OD1 ASN C   5      -6.254   2.740  -7.679  1.00  1.00           O
ATOM    383  ND2 ASN C   5      -4.765   1.180  -6.983  1.00  1.00           N
ATOM    384  C   ASN C   5      -3.342   3.975  -4.190  1.00  1.00           C
ATOM    385  O   ASN C   5      -4.125   4.499  -3.402  1.00  1.00           O
ATOM    386  N   THR C   6      -2.065   4.365  -4.300  1.00  1.00           N
ATOM    387  CA  THR C   6      -1.701   5.451  -3.462  1.00  1.00           C
ATOM    388  CB  THR C   6      -1.018   5.013  -2.202  1.00  1.00           C
ATOM    389  OG1 THR C   6      -1.864   4.145  -1.462  1.00  1.00           O
ATOM    390  CG2 THR C   6      -0.680   6.257  -1.369  1.00  1.00           C
ATOM    391  C   THR C   6      -0.750   6.330  -4.180  1.00  1.00           C
ATOM    392  O   THR C   6       0.071   5.876  -4.975  1.00  1.00           O
ATOM    393  N   LEU C   7      -0.870   7.642  -3.924  1.00  1.00           N
ATOM    394  CA  LEU C   7       0.059   8.561  -4.490  1.00  1.00           C
ATOM    395  CB  LEU C   7      -0.427   9.243  -5.783  1.00  1.00           C
ATOM    396  CG  LEU C   7      -0.572   8.290  -6.987  1.00  1.00           C
ATOM    397  CD1 LEU C   7      -1.717   7.287  -6.791  1.00  1.00           C
ATOM    398  CD2 LEU C   7      -0.684   9.071  -8.306  1.00  1.00           C
ATOM    399  C   LEU C   7       0.288   9.627  -3.485  1.00  1.00           C
ATOM    400  O   LEU C   7      -0.655  10.150  -2.891  1.00  1.00           O
ATOM    401  N   PHE C   8       1.566   9.963  -3.248  1.00  1.00           N
ATOM    402  CA  PHE C   8       1.846  11.012  -2.325  1.00  1.00           C
ATOM    403  CB  PHE C   8       2.377  10.545  -0.957  1.00  1.00           C
ATOM    404  CG  PHE C   8       1.243  10.101  -0.098  1.00  1.00           C
ATOM    405  CD1 PHE C   8       0.623   8.889  -0.295  1.00  1.00           C
ATOM    406  CD2 PHE C   8       0.815  10.904   0.934  1.00  1.00           C
ATOM    407  CE1 PHE C   8      -0.416   8.502   0.519  1.00  1.00           C
ATOM    408  CE2 PHE C   8      -0.221  10.520   1.751  1.00  1.00           C
ATOM    409  CZ  PHE C   8      -0.843   9.313   1.542  1.00  1.00           C
ATOM    410  C   PHE C   8       2.902  11.882  -2.895  1.00  1.00           C
ATOM    411  O   PHE C   8       3.806  11.433  -3.598  1.00  1.00           O
ATOM    412  N   GLY C   9       2.781  13.183  -2.599  1.00  1.00           N
ATOM    413  CA  GLY C   9       3.785  14.116  -2.979  1.00  1.00           C
ATOM    414  C   GLY C   9       4.041  14.867  -1.723  1.00  1.00           C
ATOM    415  O   GLY C   9       3.194  15.640  -1.279  1.00  1.00           O
ATOM    416  N   THR C  10       5.215  14.668  -1.095  1.00  1.00           N
ATOM    417  CA  THR C  10       5.346  15.384   0.130  1.00  1.00           C
ATOM    418  CB  THR C  10       5.506  14.521   1.354  1.00  1.00           C
ATOM    419  OG1 THR C  10       5.188  15.278   2.510  1.00  1.00           O
ATOM    420  CG2 THR C  10       6.949  14.009   1.453  1.00  1.00           C
ATOM    421  C   THR C  10       6.493  16.319   0.028  1.00  1.00           C
ATOM    422  O   THR C  10       7.596  15.948  -0.372  1.00  1.00           O
ATOM    423  N   ALA C  11       6.227  17.595   0.351  1.00  1.00           N
ATOM    424  CA  ALA C  11       7.275  18.558   0.331  1.00  1.00           C
ATOM    425  CB  ALA C  11       6.785  19.976   0.662  1.00  1.00           C
ATOM    426  C   ALA C  11       8.239  18.161   1.394  1.00  1.00           C
ATOM    427  O   ALA C  11       9.443  18.178   1.169  1.00  1.00           O
ATOM    428  N   SER C  12       7.730  17.789   2.588  1.00  1.00           N
ATOM    429  CA  SER C  12       8.581  17.356   3.663  1.00  1.00           C
ATOM    430  CB  SER C  12       8.822  18.435   4.733  1.00  1.00           C
ATOM    431  OG  SER C  12       9.513  19.541   4.172  1.00  1.00           O
ATOM    432  C   SER C  12       7.872  16.231   4.321  1.00  1.00           C
ATOM    433  O   SER C  12       6.646  16.234   4.404  1.00  1.00           O
ATOM    434  N   THR C  13       8.614  15.228   4.823  1.00  1.00           N
ATOM    435  CA  THR C  13       7.843  14.145   5.339  1.00  1.00           C
ATOM    436  CB  THR C  13       7.563  13.104   4.287  1.00  1.00           C
ATOM    437  OG1 THR C  13       6.562  12.192   4.714  1.00  1.00           O
ATOM    438  CG2 THR C  13       8.871  12.360   3.974  1.00  1.00           C
ATOM    439  C   THR C  13       8.521  13.483   6.477  1.00  1.00           C
ATOM    440  O   THR C  13       9.643  13.807   6.865  1.00  1.00           O
ATOM    441  N   GLY C  14       7.747  12.559   7.061  1.00  1.00           N
ATOM    442  CA  GLY C  14       8.105  11.628   8.072  1.00  1.00           C
ATOM    443  C   GLY C  14       7.170  10.521   7.743  1.00  1.00           C
ATOM    444  O   GLY C  14       5.973  10.617   8.006  1.00  1.00           O
ATOM    445  N   THR C  15       7.680   9.424   7.161  1.00  1.00           N
ATOM    446  CA  THR C  15       6.706   8.503   6.676  1.00  1.00           C
ATOM    447  CB  THR C  15       6.732   8.338   5.182  1.00  1.00           C
ATOM    448  OG1 THR C  15       5.588   7.617   4.751  1.00  1.00           O
ATOM    449  CG2 THR C  15       8.008   7.575   4.791  1.00  1.00           C
ATOM    450  C   THR C  15       6.860   7.137   7.260  1.00  1.00           C
ATOM    451  O   THR C  15       7.949   6.707   7.639  1.00  1.00           O
ATOM    452  N   SER C  16       5.709   6.441   7.356  1.00  1.00           N
ATOM    453  CA  SER C  16       5.583   5.069   7.753  1.00  1.00           C
ATOM    454  CB  SER C  16       4.649   4.857   8.957  1.00  1.00           C
ATOM    455  OG  SER C  16       5.198   5.475  10.112  1.00  1.00           O
ATOM    456  C   SER C  16       4.925   4.466   6.557  1.00  1.00           C
ATOM    457  O   SER C  16       4.211   5.157   5.830  1.00  1.00           O
ATOM    458  N   LEU C  17       5.154   3.173   6.296  1.00  1.00           N
ATOM    459  CA  LEU C  17       4.619   2.626   5.086  1.00  1.00           C
ATOM    460  CB  LEU C  17       5.730   2.198   4.117  1.00  1.00           C
ATOM    461  CG  LEU C  17       6.645   3.376   3.742  1.00  1.00           C
ATOM    462  CD1 LEU C  17       7.754   2.946   2.778  1.00  1.00           C
ATOM    463  CD2 LEU C  17       5.830   4.569   3.224  1.00  1.00           C
ATOM    464  C   LEU C  17       3.838   1.444   5.425  1.00  1.00           C
ATOM    465  O   LEU C  17       3.325   1.264   6.527  1.00  1.00           O
ATOM    466  N   PHE C  18       3.735   0.614   4.401  1.00  1.00           N
ATOM    467  CA  PHE C  18       2.891  -0.504   4.442  1.00  1.00           C
ATOM    468  CB  PHE C  18       1.426  -0.027   4.527  1.00  1.00           C
ATOM    469  CG  PHE C  18       1.200   0.886   3.350  1.00  1.00           C
ATOM    470  CD1 PHE C  18       1.634   2.195   3.386  1.00  1.00           C
ATOM    471  CD2 PHE C  18       0.578   0.453   2.197  1.00  1.00           C
ATOM    472  CE1 PHE C  18       1.448   3.038   2.315  1.00  1.00           C
ATOM    473  CE2 PHE C  18       0.387   1.290   1.123  1.00  1.00           C
ATOM    474  CZ  PHE C  18       0.821   2.590   1.180  1.00  1.00           C
ATOM    475  C   PHE C  18       3.059  -1.044   3.061  1.00  1.00           C
ATOM    476  O   PHE C  18       4.048  -0.753   2.391  1.00  1.00           O
ATOM    477  N   SER C  19       2.086  -1.868   2.643  1.00  1.00           N
ATOM    478  CA  SER C  19       1.909  -2.453   1.346  1.00  1.00           C
ATOM    479  CB  SER C  19       3.089  -2.318   0.367  1.00  1.00           C
ATOM    480  OG  SER C  19       3.232  -0.966  -0.045  1.00  1.00           O
ATOM    481  C   SER C  19       1.795  -3.873   1.692  1.00  1.00           C
ATOM    482  O   SER C  19       2.691  -4.675   1.432  1.00  1.00           O
ATOM    483  N   SER C  20       0.657  -4.210   2.304  1.00  1.00           N
ATOM    484  CA  SER C  20       0.540  -5.555   2.719  1.00  1.00           C
ATOM    485  CB  SER C  20      -0.077  -5.728   4.118  1.00  1.00           C
ATOM    486  OG  SER C  20      -1.428  -5.288   4.121  1.00  1.00           O
ATOM    487  C   SER C  20      -0.349  -6.200   1.756  1.00  1.00           C
ATOM    488  O   SER C  20      -1.486  -5.783   1.541  1.00  1.00           O
ATOM    489  N   GLN C  21       0.177  -7.246   1.124  1.00  1.00           N
ATOM    490  CA  GLN C  21      -0.662  -7.881   0.191  1.00  1.00           C
ATOM    491  CB  GLN C  21      -0.155  -7.790  -1.256  1.00  1.00           C
ATOM    492  CG  GLN C  21      -0.273  -6.387  -1.841  1.00  1.00           C
ATOM    493  CD  GLN C  21      -1.757  -6.109  -1.995  1.00  1.00           C
ATOM    494  OE1 GLN C  21      -2.168  -4.971  -2.199  1.00  1.00           O
ATOM    495  NE2 GLN C  21      -2.592  -7.177  -1.891  1.00  1.00           N
ATOM    496  C   GLN C  21      -0.704  -9.303   0.539  1.00  1.00           C
ATOM    497  O   GLN C  21       0.324  -9.946   0.746  1.00  1.00           O
ATOM    498  N   ASN C  22      -1.924  -9.830   0.636  1.00  1.00           N
ATOM    499  CA  ASN C  22      -1.975 -11.212   0.908  1.00  1.00           C
ATOM    500  CB  ASN C  22      -2.612 -11.554   2.266  1.00  1.00           C
ATOM    501  CG  ASN C  22      -1.677 -11.067   3.364  1.00  1.00           C
ATOM    502  OD1 ASN C  22      -0.502 -11.428   3.404  1.00  1.00           O
ATOM    503  ND2 ASN C  22      -2.212 -10.217   4.279  1.00  1.00           N
ATOM    504  C   ASN C  22      -2.827 -11.823  -0.140  1.00  1.00           C
ATOM    505  O   ASN C  22      -3.992 -11.464  -0.305  1.00  1.00           O
ATOM    506  N   ASN C  23      -2.245 -12.759  -0.898  1.00  1.00           N
ATOM    507  CA  ASN C  23      -3.021 -13.435  -1.879  1.00  1.00           C
ATOM    508  CB  ASN C  23      -2.355 -13.482  -3.264  1.00  1.00           C
ATOM    509  CG  ASN C  23      -3.305 -14.194  -4.216  1.00  1.00           C
ATOM    510  OD1 ASN C  23      -4.455 -14.466  -3.877  1.00  1.00           O
ATOM    511  ND2 ASN C  23      -2.807 -14.518  -5.439  1.00  1.00           N
ATOM    512  C   ASN C  23      -3.093 -14.832  -1.394  1.00  1.00           C
ATOM    513  O   ASN C  23      -2.069 -15.469  -1.153  1.00  1.00           O
ATOM    514  N   ALA C  24      -4.314 -15.346  -1.208  1.00  1.00           N
ATOM    515  CA  ALA C  24      -4.367 -16.683  -0.729  1.00  1.00           C
ATOM    516  CB  ALA C  24      -4.948 -16.807   0.689  1.00  1.00           C
ATOM    517  C   ALA C  24      -5.259 -17.446  -1.638  1.00  1.00           C
ATOM    518  O   ALA C  24      -6.245 -16.918  -2.147  1.00  1.00           O
ATOM    519  N   PHE C  25      -4.911 -18.721  -1.883  1.00  1.00           N
ATOM    520  CA  PHE C  25      -5.750 -19.521  -2.712  1.00  1.00           C
ATOM    521  CB  PHE C  25      -4.990 -20.459  -3.667  1.00  1.00           C
ATOM    522  CG  PHE C  25      -4.423 -19.634  -4.772  1.00  1.00           C
ATOM    523  CD1 PHE C  25      -3.194 -19.036  -4.648  1.00  1.00           C
ATOM    524  CD2 PHE C  25      -5.123 -19.454  -5.942  1.00  1.00           C
ATOM    525  CE1 PHE C  25      -2.668 -18.276  -5.666  1.00  1.00           C
ATOM    526  CE2 PHE C  25      -4.607 -18.696  -6.966  1.00  1.00           C
ATOM    527  CZ  PHE C  25      -3.375 -18.102  -6.829  1.00  1.00           C
ATOM    528  C   PHE C  25      -6.607 -20.381  -1.796  1.00  1.00           C
ATOM    529  O   PHE C  25      -6.447 -20.262  -0.549  1.00  1.00           O
ATOM    530  OXT PHE C  25      -7.438 -21.163  -2.327  1.00  1.00           O
TER     531      PHE C  25 
ATOM    532  N   THR D   1      -5.717 -12.376  -6.220  1.00  1.00           N
ATOM    533  CA  THR D   1      -4.854 -11.280  -6.721  1.00  1.00           C
ATOM    534  CB  THR D   1      -5.371 -10.777  -8.036  1.00  1.00           C
ATOM    535  OG1 THR D   1      -5.406 -11.835  -8.983  1.00  1.00           O
ATOM    536  CG2 THR D   1      -4.449  -9.652  -8.539  1.00  1.00           C
ATOM    537  C   THR D   1      -4.848 -10.166  -5.750  1.00  1.00           C
ATOM    538  O   THR D   1      -5.869  -9.847  -5.146  1.00  1.00           O
ATOM    539  N   GLY D   2      -3.674  -9.550  -5.557  1.00  1.00           N
ATOM    540  CA  GLY D   2      -3.654  -8.476  -4.627  1.00  1.00           C
ATOM    541  C   GLY D   2      -2.782  -7.411  -5.186  1.00  1.00           C
ATOM    542  O   GLY D   2      -1.667  -7.676  -5.631  1.00  1.00           O
ATOM    543  N   THR D   3      -3.277  -6.162  -5.181  1.00  1.00           N
ATOM    544  CA  THR D   3      -2.436  -5.128  -5.686  1.00  1.00           C
ATOM    545  CB  THR D   3      -2.857  -4.604  -7.028  1.00  1.00           C
ATOM    546  OG1 THR D   3      -4.146  -4.015  -6.944  1.00  1.00           O
ATOM    547  CG2 THR D   3      -2.869  -5.771  -8.029  1.00  1.00           C
ATOM    548  C   THR D   3      -2.458  -3.991  -4.748  1.00  1.00           C
ATOM    549  O   THR D   3      -3.515  -3.506  -4.346  1.00  1.00           O
ATOM    550  N   ALA D   4      -1.256  -3.554  -4.356  1.00  1.00           N
ATOM    551  CA  ALA D   4      -1.174  -2.388  -3.552  1.00  1.00           C
ATOM    552  CB  ALA D   4      -0.720  -2.647  -2.107  1.00  1.00           C
ATOM    553  C   ALA D   4      -0.114  -1.569  -4.196  1.00  1.00           C
ATOM    554  O   ALA D   4       0.969  -2.073  -4.490  1.00  1.00           O
ATOM    555  N   ASN D   5      -0.392  -0.281  -4.453  1.00  1.00           N
ATOM    556  CA  ASN D   5       0.649   0.468  -5.076  1.00  1.00           C
ATOM    557  CB  ASN D   5       0.343   0.942  -6.510  1.00  1.00           C
ATOM    558  CG  ASN D   5      -0.793   1.950  -6.471  1.00  1.00           C
ATOM    559  OD1 ASN D   5      -0.608   3.106  -6.094  1.00  1.00           O
ATOM    560  ND2 ASN D   5      -2.005   1.504  -6.891  1.00  1.00           N
ATOM    561  C   ASN D   5       0.900   1.665  -4.262  1.00  1.00           C
ATOM    562  O   ASN D   5      -0.023   2.302  -3.754  1.00  1.00           O
ATOM    563  N   THR D   6       2.187   1.984  -4.092  1.00  1.00           N
ATOM    564  CA  THR D   6       2.462   3.145  -3.338  1.00  1.00           C
ATOM    565  CB  THR D   6       2.987   2.865  -1.964  1.00  1.00           C
ATOM    566  OG1 THR D   6       3.032   4.068  -1.212  1.00  1.00           O
ATOM    567  CG2 THR D   6       4.393   2.255  -2.086  1.00  1.00           C
ATOM    568  C   THR D   6       3.493   3.929  -4.045  1.00  1.00           C
ATOM    569  O   THR D   6       4.422   3.382  -4.636  1.00  1.00           O
ATOM    570  N   LEU D   7       3.330   5.259  -4.013  1.00  1.00           N
ATOM    571  CA  LEU D   7       4.307   6.072  -4.644  1.00  1.00           C
ATOM    572  CB  LEU D   7       3.858   6.665  -5.992  1.00  1.00           C
ATOM    573  CG  LEU D   7       3.718   5.627  -7.124  1.00  1.00           C
ATOM    574  CD1 LEU D   7       5.080   5.016  -7.490  1.00  1.00           C
ATOM    575  CD2 LEU D   7       2.655   4.565  -6.801  1.00  1.00           C
ATOM    576  C   LEU D   7       4.624   7.197  -3.755  1.00  1.00           C
ATOM    577  O   LEU D   7       3.768   7.724  -3.046  1.00  1.00           O
ATOM    578  N   PHE D   8       5.905   7.571  -3.756  1.00  1.00           N
ATOM    579  CA  PHE D   8       6.242   8.689  -2.963  1.00  1.00           C
ATOM    580  CB  PHE D   8       7.006   8.326  -1.681  1.00  1.00           C
ATOM    581  CG  PHE D   8       6.155   7.429  -0.849  1.00  1.00           C
ATOM    582  CD1 PHE D   8       6.164   6.072  -1.068  1.00  1.00           C
ATOM    583  CD2 PHE D   8       5.360   7.936   0.154  1.00  1.00           C
ATOM    584  CE1 PHE D   8       5.389   5.233  -0.304  1.00  1.00           C
ATOM    585  CE2 PHE D   8       4.579   7.103   0.920  1.00  1.00           C
ATOM    586  CZ  PHE D   8       4.592   5.749   0.690  1.00  1.00           C
ATOM    587  C   PHE D   8       7.184   9.502  -3.775  1.00  1.00           C
ATOM    588  O   PHE D   8       8.023   8.970  -4.501  1.00  1.00           O
ATOM    589  N   GLY D   9       7.045  10.831  -3.684  1.00  1.00           N
ATOM    590  CA  GLY D   9       7.964  11.719  -4.319  1.00  1.00           C
ATOM    591  C   GLY D   9       8.213  12.717  -3.258  1.00  1.00           C
ATOM    592  O   GLY D   9       7.311  13.464  -2.886  1.00  1.00           O
ATOM    593  N   THR D  10       9.442  12.772  -2.718  1.00  1.00           N
ATOM    594  CA  THR D  10       9.483  13.646  -1.597  1.00  1.00           C
ATOM    595  CB  THR D  10       9.308  12.924  -0.293  1.00  1.00           C
ATOM    596  OG1 THR D  10      10.447  12.122  -0.025  1.00  1.00           O
ATOM    597  CG2 THR D  10       8.068  12.019  -0.401  1.00  1.00           C
ATOM    598  C   THR D  10      10.768  14.365  -1.492  1.00  1.00           C
ATOM    599  O   THR D  10      11.801  13.920  -1.989  1.00  1.00           O
ATOM    600  N   ALA D  11      10.707  15.541  -0.839  1.00  1.00           N
ATOM    601  CA  ALA D  11      11.926  16.218  -0.573  1.00  1.00           C
ATOM    602  CB  ALA D  11      11.987  17.626  -1.189  1.00  1.00           C
ATOM    603  C   ALA D  11      12.035  16.371   0.908  1.00  1.00           C
ATOM    604  O   ALA D  11      11.834  17.453   1.454  1.00  1.00           O
ATOM    605  N   SER D  12      12.438  15.294   1.596  1.00  1.00           N
ATOM    606  CA  SER D  12      12.512  15.334   3.026  1.00  1.00           C
ATOM    607  CB  SER D  12      11.234  15.880   3.694  1.00  1.00           C
ATOM    608  OG  SER D  12      11.394  15.962   5.104  1.00  1.00           O
ATOM    609  C   SER D  12      12.660  13.907   3.406  1.00  1.00           C
ATOM    610  O   SER D  12      13.072  13.098   2.579  1.00  1.00           O
ATOM    611  N   THR D  13      12.327  13.518   4.648  1.00  1.00           N
ATOM    612  CA  THR D  13      12.702  12.166   4.899  1.00  1.00           C
ATOM    613  CB  THR D  13      14.095  12.070   5.466  1.00  1.00           C
ATOM    614  OG1 THR D  13      14.156  12.748   6.713  1.00  1.00           O
ATOM    615  CG2 THR D  13      15.108  12.708   4.507  1.00  1.00           C
ATOM    616  C   THR D  13      11.872  11.474   5.914  1.00  1.00           C
ATOM    617  O   THR D  13      10.659  11.645   6.020  1.00  1.00           O
ATOM    618  N   GLY D  14      12.590  10.605   6.661  1.00  1.00           N
ATOM    619  CA  GLY D  14      12.069   9.838   7.740  1.00  1.00           C
ATOM    620  C   GLY D  14      11.258   8.710   7.220  1.00  1.00           C
ATOM    621  O   GLY D  14      10.104   8.535   7.604  1.00  1.00           O
ATOM    622  N   THR D  15      11.850   7.897   6.331  1.00  1.00           N
ATOM    623  CA  THR D  15      11.064   6.852   5.766  1.00  1.00           C
ATOM    624  CB  THR D  15      11.276   6.689   4.294  1.00  1.00           C
ATOM    625  OG1 THR D  15      10.971   7.901   3.618  1.00  1.00           O
ATOM    626  CG2 THR D  15      10.358   5.561   3.796  1.00  1.00           C
ATOM    627  C   THR D  15      11.390   5.545   6.384  1.00  1.00           C
ATOM    628  O   THR D  15      12.545   5.211   6.641  1.00  1.00           O
ATOM    629  N   SER D  16      10.316   4.787   6.656  1.00  1.00           N
ATOM    630  CA  SER D  16      10.430   3.452   7.131  1.00  1.00           C
ATOM    631  CB  SER D  16       9.793   3.230   8.512  1.00  1.00           C
ATOM    632  OG  SER D  16      10.480   3.991   9.496  1.00  1.00           O
ATOM    633  C   SER D  16       9.636   2.662   6.135  1.00  1.00           C
ATOM    634  O   SER D  16       8.553   3.088   5.734  1.00  1.00           O
ATOM    635  N   LEU D  17      10.147   1.498   5.685  1.00  1.00           N
ATOM    636  CA  LEU D  17       9.423   0.790   4.663  1.00  1.00           C
ATOM    637  CB  LEU D  17      10.107   0.841   3.286  1.00  1.00           C
ATOM    638  CG  LEU D  17       9.509  -0.138   2.255  1.00  1.00           C
ATOM    639  CD1 LEU D  17       8.019   0.125   1.992  1.00  1.00           C
ATOM    640  CD2 LEU D  17      10.343  -0.152   0.964  1.00  1.00           C
ATOM    641  C   LEU D  17       9.275  -0.644   4.985  1.00  1.00           C
ATOM    642  O   LEU D  17      10.150  -1.285   5.565  1.00  1.00           O
ATOM    643  N   PHE D  18       8.100  -1.159   4.599  1.00  1.00           N
ATOM    644  CA  PHE D  18       7.782  -2.541   4.691  1.00  1.00           C
ATOM    645  CB  PHE D  18       6.864  -2.857   5.883  1.00  1.00           C
ATOM    646  CG  PHE D  18       6.251  -4.193   5.650  1.00  1.00           C
ATOM    647  CD1 PHE D  18       6.938  -5.357   5.905  1.00  1.00           C
ATOM    648  CD2 PHE D  18       4.961  -4.270   5.171  1.00  1.00           C
ATOM    649  CE1 PHE D  18       6.344  -6.577   5.680  1.00  1.00           C
ATOM    650  CE2 PHE D  18       4.363  -5.486   4.945  1.00  1.00           C
ATOM    651  CZ  PHE D  18       5.058  -6.644   5.199  1.00  1.00           C
ATOM    652  C   PHE D  18       7.013  -2.872   3.434  1.00  1.00           C
ATOM    653  O   PHE D  18       5.982  -2.258   3.165  1.00  1.00           O
ATOM    654  N   SER D  19       7.495  -3.837   2.615  1.00  1.00           N
ATOM    655  CA  SER D  19       6.762  -4.234   1.433  1.00  1.00           C
ATOM    656  CB  SER D  19       7.496  -3.919   0.121  1.00  1.00           C
ATOM    657  OG  SER D  19       7.631  -2.515  -0.031  1.00  1.00           O
ATOM    658  C   SER D  19       6.643  -5.715   1.517  1.00  1.00           C
ATOM    659  O   SER D  19       7.612  -6.439   1.295  1.00  1.00           O
ATOM    660  N   SER D  20       5.435  -6.194   1.851  1.00  1.00           N
ATOM    661  CA  SER D  20       5.214  -7.590   2.072  1.00  1.00           C
ATOM    662  CB  SER D  20       3.846  -7.870   2.715  1.00  1.00           C
ATOM    663  OG  SER D  20       2.802  -7.475   1.838  1.00  1.00           O
ATOM    664  C   SER D  20       5.288  -8.427   0.819  1.00  1.00           C
ATOM    665  O   SER D  20       6.120  -9.327   0.719  1.00  1.00           O
ATOM    666  N   GLN D  21       4.427  -8.130  -0.179  1.00  1.00           N
ATOM    667  CA  GLN D  21       4.336  -8.874  -1.414  1.00  1.00           C
ATOM    668  CB  GLN D  21       5.498  -8.585  -2.386  1.00  1.00           C
ATOM    669  CG  GLN D  21       5.191  -8.850  -3.868  1.00  1.00           C
ATOM    670  CD  GLN D  21       4.641 -10.255  -4.071  1.00  1.00           C
ATOM    671  OE1 GLN D  21       3.450 -10.498  -3.873  1.00  1.00           O
ATOM    672  NE2 GLN D  21       5.524 -11.209  -4.471  1.00  1.00           N
ATOM    673  C   GLN D  21       4.293 -10.339  -1.159  1.00  1.00           C
ATOM    674  O   GLN D  21       5.271 -11.047  -1.395  1.00  1.00           O
ATOM    675  N   ASN D  22       3.147 -10.841  -0.666  1.00  1.00           N
ATOM    676  CA  ASN D  22       3.090 -12.248  -0.425  1.00  1.00           C
ATOM    677  CB  ASN D  22       2.660 -12.599   1.009  1.00  1.00           C
ATOM    678  CG  ASN D  22       3.754 -12.131   1.961  1.00  1.00           C
ATOM    679  OD1 ASN D  22       3.508 -11.329   2.860  1.00  1.00           O
ATOM    680  ND2 ASN D  22       4.995 -12.649   1.762  1.00  1.00           N
ATOM    681  C   ASN D  22       2.126 -12.899  -1.341  1.00  1.00           C
ATOM    682  O   ASN D  22       1.034 -12.397  -1.601  1.00  1.00           O
ATOM    683  N   ASN D  23       2.558 -14.057  -1.871  1.00  1.00           N
ATOM    684  CA  ASN D  23       1.731 -14.873  -2.695  1.00  1.00           C
ATOM    685  CB  ASN D  23       2.263 -15.057  -4.127  1.00  1.00           C
ATOM    686  CG  ASN D  23       2.132 -13.731  -4.861  1.00  1.00           C
ATOM    687  OD1 ASN D  23       1.082 -13.091  -4.830  1.00  1.00           O
ATOM    688  ND2 ASN D  23       3.232 -13.302  -5.536  1.00  1.00           N
ATOM    689  C   ASN D  23       1.757 -16.228  -2.049  1.00  1.00           C
ATOM    690  O   ASN D  23       2.817 -16.698  -1.635  1.00  1.00           O
ATOM    691  N   ALA D  24       0.587 -16.890  -1.923  1.00  1.00           N
ATOM    692  CA  ALA D  24       0.547 -18.196  -1.316  1.00  1.00           C
ATOM    693  CB  ALA D  24      -0.175 -18.229   0.040  1.00  1.00           C
ATOM    694  C   ALA D  24      -0.220 -19.071  -2.245  1.00  1.00           C
ATOM    695  O   ALA D  24      -1.049 -18.584  -3.009  1.00  1.00           O
ATOM    696  N   PHE D  25       0.048 -20.390  -2.219  1.00  1.00           N
ATOM    697  CA  PHE D  25      -0.645 -21.235  -3.142  1.00  1.00           C
ATOM    698  CB  PHE D  25       0.323 -22.037  -4.028  1.00  1.00           C
ATOM    699  CG  PHE D  25      -0.363 -22.320  -5.319  1.00  1.00           C
ATOM    700  CD1 PHE D  25      -0.369 -21.347  -6.293  1.00  1.00           C
ATOM    701  CD2 PHE D  25      -0.983 -23.520  -5.573  1.00  1.00           C
ATOM    702  CE1 PHE D  25      -0.984 -21.557  -7.503  1.00  1.00           C
ATOM    703  CE2 PHE D  25      -1.602 -23.737  -6.784  1.00  1.00           C
ATOM    704  CZ  PHE D  25      -1.604 -22.757  -7.748  1.00  1.00           C
ATOM    705  C   PHE D  25      -1.441 -22.226  -2.301  1.00  1.00           C
ATOM    706  O   PHE D  25      -2.287 -21.770  -1.487  1.00  1.00           O
ATOM    707  OXT PHE D  25      -1.207 -23.454  -2.456  1.00  1.00           O
TER     708      PHE D  25 
ATOM    709  N   THR E   1      -2.029 -12.421  -9.523  1.00  1.00           N
ATOM    710  CA  THR E   1      -0.679 -11.938  -9.155  1.00  1.00           C
ATOM    711  CB  THR E   1      -0.157 -10.999 -10.198  1.00  1.00           C
ATOM    712  OG1 THR E   1       1.197 -10.669  -9.927  1.00  1.00           O
ATOM    713  CG2 THR E   1      -1.029  -9.732 -10.194  1.00  1.00           C
ATOM    714  C   THR E   1      -0.721 -11.217  -7.864  1.00  1.00           C
ATOM    715  O   THR E   1      -1.787 -10.952  -7.312  1.00  1.00           O
ATOM    716  N   GLY E   2       0.468 -10.900  -7.334  1.00  1.00           N
ATOM    717  CA  GLY E   2       0.486 -10.171  -6.117  1.00  1.00           C
ATOM    718  C   GLY E   2       1.419  -9.062  -6.334  1.00  1.00           C
ATOM    719  O   GLY E   2       2.560  -9.264  -6.750  1.00  1.00           O
ATOM    720  N   THR E   3       0.958  -7.837  -6.060  1.00  1.00           N
ATOM    721  CA  THR E   3       1.900  -6.826  -6.345  1.00  1.00           C
ATOM    722  CB  THR E   3       1.694  -6.197  -7.693  1.00  1.00           C
ATOM    723  OG1 THR E   3       0.427  -5.558  -7.754  1.00  1.00           O
ATOM    724  CG2 THR E   3       1.779  -7.302  -8.758  1.00  1.00           C
ATOM    725  C   THR E   3       1.841  -5.754  -5.346  1.00  1.00           C
ATOM    726  O   THR E   3       0.777  -5.327  -4.900  1.00  1.00           O
ATOM    727  N   ALA E   4       3.042  -5.321  -4.952  1.00  1.00           N
ATOM    728  CA  ALA E   4       3.148  -4.170  -4.140  1.00  1.00           C
ATOM    729  CB  ALA E   4       3.692  -4.455  -2.730  1.00  1.00           C
ATOM    730  C   ALA E   4       4.168  -3.345  -4.858  1.00  1.00           C
ATOM    731  O   ALA E   4       5.299  -3.785  -5.054  1.00  1.00           O
ATOM    732  N   ASN E   5       3.794  -2.128  -5.292  1.00  1.00           N
ATOM    733  CA  ASN E   5       4.751  -1.302  -5.969  1.00  1.00           C
ATOM    734  CB  ASN E   5       4.161  -0.537  -7.166  1.00  1.00           C
ATOM    735  CG  ASN E   5       3.722  -1.551  -8.212  1.00  1.00           C
ATOM    736  OD1 ASN E   5       2.843  -1.275  -9.027  1.00  1.00           O
ATOM    737  ND2 ASN E   5       4.344  -2.760  -8.188  1.00  1.00           N
ATOM    738  C   ASN E   5       5.135  -0.287  -4.961  1.00  1.00           C
ATOM    739  O   ASN E   5       4.328   0.560  -4.583  1.00  1.00           O
ATOM    740  N   THR E   6       6.381  -0.350  -4.473  1.00  1.00           N
ATOM    741  CA  THR E   6       6.736   0.622  -3.493  1.00  1.00           C
ATOM    742  CB  THR E   6       7.293   0.028  -2.230  1.00  1.00           C
ATOM    743  OG1 THR E   6       7.502   1.043  -1.259  1.00  1.00           O
ATOM    744  CG2 THR E   6       8.615  -0.691  -2.549  1.00  1.00           C
ATOM    745  C   THR E   6       7.770   1.492  -4.092  1.00  1.00           C
ATOM    746  O   THR E   6       8.733   1.016  -4.692  1.00  1.00           O
ATOM    747  N   LEU E   7       7.582   2.817  -3.976  1.00  1.00           N
ATOM    748  CA  LEU E   7       8.576   3.628  -4.586  1.00  1.00           C
ATOM    749  CB  LEU E   7       8.184   4.111  -6.001  1.00  1.00           C
ATOM    750  CG  LEU E   7       9.272   4.899  -6.764  1.00  1.00           C
ATOM    751  CD1 LEU E   7       9.505   6.308  -6.191  1.00  1.00           C
ATOM    752  CD2 LEU E   7      10.567   4.076  -6.862  1.00  1.00           C
ATOM    753  C   LEU E   7       8.838   4.812  -3.751  1.00  1.00           C
ATOM    754  O   LEU E   7       7.941   5.410  -3.161  1.00  1.00           O
ATOM    755  N   PHE E   8      10.129   5.154  -3.677  1.00  1.00           N
ATOM    756  CA  PHE E   8      10.497   6.352  -3.019  1.00  1.00           C
ATOM    757  CB  PHE E   8      11.136   6.156  -1.635  1.00  1.00           C
ATOM    758  CG  PHE E   8      10.037   5.870  -0.675  1.00  1.00           C
ATOM    759  CD1 PHE E   8       9.476   4.619  -0.598  1.00  1.00           C
ATOM    760  CD2 PHE E   8       9.580   6.864   0.159  1.00  1.00           C
ATOM    761  CE1 PHE E   8       8.462   4.374   0.297  1.00  1.00           C
ATOM    762  CE2 PHE E   8       8.568   6.624   1.056  1.00  1.00           C
ATOM    763  CZ  PHE E   8       8.007   5.374   1.123  1.00  1.00           C
ATOM    764  C   PHE E   8      11.510   7.030  -3.878  1.00  1.00           C
ATOM    765  O   PHE E   8      12.407   6.393  -4.428  1.00  1.00           O
ATOM    766  N   GLY E   9      11.370   8.357  -4.031  1.00  1.00           N
ATOM    767  CA  GLY E   9      12.334   9.120  -4.760  1.00  1.00           C
ATOM    768  C   GLY E   9      12.563  10.298  -3.890  1.00  1.00           C
ATOM    769  O   GLY E   9      11.683  11.145  -3.751  1.00  1.00           O
ATOM    770  N   THR E  10      13.752  10.401  -3.269  1.00  1.00           N
ATOM    771  CA  THR E  10      13.827  11.506  -2.374  1.00  1.00           C
ATOM    772  CB  THR E  10      13.519  11.126  -0.958  1.00  1.00           C
ATOM    773  OG1 THR E  10      12.270  10.454  -0.900  1.00  1.00           O
ATOM    774  CG2 THR E  10      13.425  12.420  -0.130  1.00  1.00           C
ATOM    775  C   THR E  10      15.188  12.110  -2.394  1.00  1.00           C
ATOM    776  O   THR E  10      16.175  11.460  -2.731  1.00  1.00           O
ATOM    777  N   ALA E  11      15.250  13.410  -2.044  1.00  1.00           N
ATOM    778  CA  ALA E  11      16.499  14.097  -1.966  1.00  1.00           C
ATOM    779  CB  ALA E  11      16.340  15.588  -1.627  1.00  1.00           C
ATOM    780  C   ALA E  11      17.289  13.461  -0.871  1.00  1.00           C
ATOM    781  O   ALA E  11      18.469  13.170  -1.034  1.00  1.00           O
ATOM    782  N   SER E  12      16.634  13.209   0.281  1.00  1.00           N
ATOM    783  CA  SER E  12      17.317  12.604   1.388  1.00  1.00           C
ATOM    784  CB  SER E  12      17.789  13.613   2.449  1.00  1.00           C
ATOM    785  OG  SER E  12      18.450  12.935   3.507  1.00  1.00           O
ATOM    786  C   SER E  12      16.367  11.700   2.054  1.00  1.00           C
ATOM    787  O   SER E  12      15.161  11.840   1.905  1.00  1.00           O
ATOM    788  N   THR E  13      16.876  10.704   2.782  1.00  1.00           N
ATOM    789  CA  THR E  13      15.894   9.931   3.458  1.00  1.00           C
ATOM    790  CB  THR E  13      15.149   9.036   2.515  1.00  1.00           C
ATOM    791  OG1 THR E  13      14.176   8.275   3.216  1.00  1.00           O
ATOM    792  CG2 THR E  13      16.160   8.144   1.774  1.00  1.00           C
ATOM    793  C   THR E  13      16.547   9.116   4.505  1.00  1.00           C
ATOM    794  O   THR E  13      17.591   8.506   4.285  1.00  1.00           O
ATOM    795  N   GLY E  14      15.939   9.103   5.702  1.00  1.00           N
ATOM    796  CA  GLY E  14      16.433   8.188   6.667  1.00  1.00           C
ATOM    797  C   GLY E  14      15.595   6.999   6.360  1.00  1.00           C
ATOM    798  O   GLY E  14      14.403   6.979   6.666  1.00  1.00           O
ATOM    799  N   THR E  15      16.188   5.964   5.742  1.00  1.00           N
ATOM    800  CA  THR E  15      15.327   4.912   5.300  1.00  1.00           C
ATOM    801  CB  THR E  15      15.505   4.511   3.866  1.00  1.00           C
ATOM    802  OG1 THR E  15      16.848   4.116   3.631  1.00  1.00           O
ATOM    803  CG2 THR E  15      15.109   5.668   2.950  1.00  1.00           C
ATOM    804  C   THR E  15      15.582   3.666   6.047  1.00  1.00           C
ATOM    805  O   THR E  15      16.684   3.389   6.517  1.00  1.00           O
ATOM    806  N   SER E  16      14.493   2.896   6.177  1.00  1.00           N
ATOM    807  CA  SER E  16      14.547   1.579   6.703  1.00  1.00           C
ATOM    808  CB  SER E  16      13.810   1.402   8.042  1.00  1.00           C
ATOM    809  OG  SER E  16      12.419   1.630   7.869  1.00  1.00           O
ATOM    810  C   SER E  16      13.822   0.769   5.675  1.00  1.00           C
ATOM    811  O   SER E  16      12.812   1.215   5.133  1.00  1.00           O
ATOM    812  N   LEU E  17      14.323  -0.438   5.356  1.00  1.00           N
ATOM    813  CA  LEU E  17      13.687  -1.215   4.332  1.00  1.00           C
ATOM    814  CB  LEU E  17      14.637  -1.643   3.200  1.00  1.00           C
ATOM    815  CG  LEU E  17      15.148  -0.471   2.346  1.00  1.00           C
ATOM    816  CD1 LEU E  17      13.999   0.182   1.564  1.00  1.00           C
ATOM    817  CD2 LEU E  17      15.947   0.535   3.190  1.00  1.00           C
ATOM    818  C   LEU E  17      13.167  -2.462   4.948  1.00  1.00           C
ATOM    819  O   LEU E  17      13.413  -2.739   6.120  1.00  1.00           O
ATOM    820  N   PHE E  18      12.404  -3.250   4.164  1.00  1.00           N
ATOM    821  CA  PHE E  18      11.888  -4.429   4.776  1.00  1.00           C
ATOM    822  CB  PHE E  18      10.477  -4.262   5.373  1.00  1.00           C
ATOM    823  CG  PHE E  18      10.367  -5.222   6.516  1.00  1.00           C
ATOM    824  CD1 PHE E  18      10.897  -4.864   7.735  1.00  1.00           C
ATOM    825  CD2 PHE E  18       9.751  -6.447   6.407  1.00  1.00           C
ATOM    826  CE1 PHE E  18      10.824  -5.705   8.820  1.00  1.00           C
ATOM    827  CE2 PHE E  18       9.674  -7.296   7.488  1.00  1.00           C
ATOM    828  CZ  PHE E  18      10.212  -6.928   8.698  1.00  1.00           C
ATOM    829  C   PHE E  18      11.834  -5.520   3.751  1.00  1.00           C
ATOM    830  O   PHE E  18      12.758  -5.707   2.959  1.00  1.00           O
ATOM    831  N   SER E  19      10.716  -6.271   3.767  1.00  1.00           N
ATOM    832  CA  SER E  19      10.538  -7.482   3.027  1.00  1.00           C
ATOM    833  CB  SER E  19       9.414  -8.378   3.583  1.00  1.00           C
ATOM    834  OG  SER E  19       8.155  -7.734   3.460  1.00  1.00           O
ATOM    835  C   SER E  19      10.298  -7.312   1.571  1.00  1.00           C
ATOM    836  O   SER E  19      10.206  -6.205   1.043  1.00  1.00           O
ATOM    837  N   SER E  20      10.208  -8.480   0.891  1.00  1.00           N
ATOM    838  CA  SER E  20      10.072  -8.518  -0.530  1.00  1.00           C
ATOM    839  CB  SER E  20      11.404  -8.740  -1.265  1.00  1.00           C
ATOM    840  OG  SER E  20      12.255  -7.620  -1.064  1.00  1.00           O
ATOM    841  C   SER E  20       9.141  -9.587  -0.965  1.00  1.00           C
ATOM    842  O   SER E  20       8.370 -10.144  -0.186  1.00  1.00           O
ATOM    843  N   GLN E  21       9.216  -9.864  -2.278  1.00  1.00           N
ATOM    844  CA  GLN E  21       8.357 -10.758  -2.981  1.00  1.00           C
ATOM    845  CB  GLN E  21       8.710 -10.852  -4.476  1.00  1.00           C
ATOM    846  CG  GLN E  21       8.595  -9.523  -5.225  1.00  1.00           C
ATOM    847  CD  GLN E  21       9.251  -9.704  -6.588  1.00  1.00           C
ATOM    848  OE1 GLN E  21      10.105 -10.570  -6.768  1.00  1.00           O
ATOM    849  NE2 GLN E  21       8.849  -8.859  -7.575  1.00  1.00           N
ATOM    850  C   GLN E  21       8.466 -12.130  -2.428  1.00  1.00           C
ATOM    851  O   GLN E  21       9.557 -12.631  -2.161  1.00  1.00           O
ATOM    852  N   ASN E  22       7.298 -12.765  -2.227  1.00  1.00           N
ATOM    853  CA  ASN E  22       7.298 -14.113  -1.768  1.00  1.00           C
ATOM    854  CB  ASN E  22       6.736 -14.280  -0.346  1.00  1.00           C
ATOM    855  CG  ASN E  22       6.857 -15.747   0.039  1.00  1.00           C
ATOM    856  OD1 ASN E  22       6.005 -16.563  -0.305  1.00  1.00           O
ATOM    857  ND2 ASN E  22       7.951 -16.096   0.769  1.00  1.00           N
ATOM    858  C   ASN E  22       6.428 -14.892  -2.689  1.00  1.00           C
ATOM    859  O   ASN E  22       5.231 -14.635  -2.802  1.00  1.00           O
ATOM    860  N   ASN E  23       7.033 -15.861  -3.396  1.00  1.00           N
ATOM    861  CA  ASN E  23       6.263 -16.711  -4.245  1.00  1.00           C
ATOM    862  CB  ASN E  23       6.770 -16.752  -5.698  1.00  1.00           C
ATOM    863  CG  ASN E  23       6.563 -15.378  -6.316  1.00  1.00           C
ATOM    864  OD1 ASN E  23       7.523 -14.672  -6.622  1.00  1.00           O
ATOM    865  ND2 ASN E  23       5.276 -14.985  -6.509  1.00  1.00           N
ATOM    866  C   ASN E  23       6.468 -18.077  -3.685  1.00  1.00           C
ATOM    867  O   ASN E  23       7.598 -18.561  -3.616  1.00  1.00           O
ATOM    868  N   ALA E  24       5.380 -18.733  -3.247  1.00  1.00           N
ATOM    869  CA  ALA E  24       5.526 -20.049  -2.703  1.00  1.00           C
ATOM    870  CB  ALA E  24       5.231 -20.130  -1.196  1.00  1.00           C
ATOM    871  C   ALA E  24       4.528 -20.906  -3.397  1.00  1.00           C
ATOM    872  O   ALA E  24       3.465 -20.434  -3.801  1.00  1.00           O
ATOM    873  N   PHE E  25       4.859 -22.198  -3.575  1.00  1.00           N
ATOM    874  CA  PHE E  25       3.934 -23.065  -4.235  1.00  1.00           C
ATOM    875  CB  PHE E  25       4.585 -23.916  -5.341  1.00  1.00           C
ATOM    876  CG  PHE E  25       3.494 -24.456  -6.203  1.00  1.00           C
ATOM    877  CD1 PHE E  25       3.058 -23.725  -7.283  1.00  1.00           C
ATOM    878  CD2 PHE E  25       2.904 -25.671  -5.944  1.00  1.00           C
ATOM    879  CE1 PHE E  25       2.053 -24.191  -8.096  1.00  1.00           C
ATOM    880  CE2 PHE E  25       1.896 -26.144  -6.753  1.00  1.00           C
ATOM    881  CZ  PHE E  25       1.470 -25.405  -7.831  1.00  1.00           C
ATOM    882  C   PHE E  25       3.417 -24.006  -3.156  1.00  1.00           C
ATOM    883  O   PHE E  25       2.413 -24.727  -3.419  1.00  1.00           O
ATOM    884  OXT PHE E  25       4.015 -24.016  -2.052  1.00  1.00           O
TER     885      PHE E  25 
END
