# Supplementary material for: Integrative modeling of diverse protein-peptide systems using CABS-dock
Source: PLoS Comput Biol. 2023 Jul 5;19(7):e1011275. doi: 10.1371/journal.pcbi.1011275 (PMC10351741; doi:10.1371/journal.pcbi.1011275)
Supplement: S1 File — Files in pdb format containing atomic coordinates of the structures obtained in this study: the highest-scored amyloid models and 10 examples of the docked peptide for each enzyme-substrate complex. (ZIP) [file pcbi.1011275.s006.zip › protofilament_7q66_models/7q66_best_top10pca.pdb]

EXPDTA    THEORETICAL MODEL, MODELLER 10.4 2023/04/05 17:21:26
ATOM      1  N   THR A   1      -4.669   0.700  15.689  1.00  1.00           N
ATOM      2  CA  THR A   1      -5.594   0.270  14.619  1.00  1.00           C
ATOM      3  CB  THR A   1      -6.832   1.116  14.639  1.00  1.00           C
ATOM      4  OG1 THR A   1      -6.513   2.468  14.351  1.00  1.00           O
ATOM      5  CG2 THR A   1      -7.462   1.015  16.042  1.00  1.00           C
ATOM      6  C   THR A   1      -4.936   0.391  13.280  1.00  1.00           C
ATOM      7  O   THR A   1      -3.791  -0.019  13.096  1.00  1.00           O
ATOM      8  N   GLY A   2      -5.649   0.973  12.299  1.00  1.00           N
ATOM      9  CA  GLY A   2      -5.115   1.043  10.972  1.00  1.00           C
ATOM     10  C   GLY A   2      -4.000   2.024  10.916  1.00  1.00           C
ATOM     11  O   GLY A   2      -4.054   3.080  11.544  1.00  1.00           O
ATOM     12  N   THR A   3      -2.951   1.688  10.138  1.00  1.00           N
ATOM     13  CA  THR A   3      -1.867   2.605   9.987  1.00  1.00           C
ATOM     14  CB  THR A   3      -0.588   2.170  10.639  1.00  1.00           C
ATOM     15  OG1 THR A   3       0.375   3.213  10.569  1.00  1.00           O
ATOM     16  CG2 THR A   3      -0.066   0.914   9.930  1.00  1.00           C
ATOM     17  C   THR A   3      -1.597   2.787   8.540  1.00  1.00           C
ATOM     18  O   THR A   3      -1.518   1.824   7.777  1.00  1.00           O
ATOM     19  N   ALA A   4      -1.464   4.058   8.123  1.00  1.00           N
ATOM     20  CA  ALA A   4      -1.155   4.311   6.754  1.00  1.00           C
ATOM     21  CB  ALA A   4      -2.146   5.271   6.071  1.00  1.00           C
ATOM     22  C   ALA A   4       0.179   4.973   6.744  1.00  1.00           C
ATOM     23  O   ALA A   4       0.360   6.035   7.338  1.00  1.00           O
ATOM     24  N   ASN A   5       1.165   4.339   6.085  1.00  1.00           N
ATOM     25  CA  ASN A   5       2.444   4.966   5.979  1.00  1.00           C
ATOM     26  CB  ASN A   5       3.569   4.246   6.742  1.00  1.00           C
ATOM     27  CG  ASN A   5       3.327   4.425   8.234  1.00  1.00           C
ATOM     28  OD1 ASN A   5       3.225   5.548   8.724  1.00  1.00           O
ATOM     29  ND2 ASN A   5       3.217   3.293   8.979  1.00  1.00           N
ATOM     30  C   ASN A   5       2.793   4.910   4.533  1.00  1.00           C
ATOM     31  O   ASN A   5       3.043   3.835   3.987  1.00  1.00           O
ATOM     32  N   THR A   6       2.790   6.076   3.861  1.00  1.00           N
ATOM     33  CA  THR A   6       3.168   6.112   2.480  1.00  1.00           C
ATOM     34  CB  THR A   6       2.122   6.675   1.569  1.00  1.00           C
ATOM     35  OG1 THR A   6       0.937   5.895   1.640  1.00  1.00           O
ATOM     36  CG2 THR A   6       2.678   6.673   0.134  1.00  1.00           C
ATOM     37  C   THR A   6       4.347   7.025   2.415  1.00  1.00           C
ATOM     38  O   THR A   6       4.288   8.161   2.884  1.00  1.00           O
ATOM     39  N   LEU A   7       5.466   6.553   1.840  1.00  1.00           N
ATOM     40  CA  LEU A   7       6.607   7.413   1.820  1.00  1.00           C
ATOM     41  CB  LEU A   7       7.796   6.861   2.611  1.00  1.00           C
ATOM     42  CG  LEU A   7       7.490   6.628   4.101  1.00  1.00           C
ATOM     43  CD1 LEU A   7       6.420   5.541   4.299  1.00  1.00           C
ATOM     44  CD2 LEU A   7       8.782   6.335   4.880  1.00  1.00           C
ATOM     45  C   LEU A   7       7.044   7.593   0.409  1.00  1.00           C
ATOM     46  O   LEU A   7       7.024   6.655  -0.387  1.00  1.00           O
ATOM     47  N   PHE A   8       7.427   8.837   0.061  1.00  1.00           N
ATOM     48  CA  PHE A   8       7.900   9.084  -1.264  1.00  1.00           C
ATOM     49  CB  PHE A   8       7.092  10.139  -2.046  1.00  1.00           C
ATOM     50  CG  PHE A   8       5.796   9.579  -2.514  1.00  1.00           C
ATOM     51  CD1 PHE A   8       5.762   8.791  -3.640  1.00  1.00           C
ATOM     52  CD2 PHE A   8       4.619   9.862  -1.859  1.00  1.00           C
ATOM     53  CE1 PHE A   8       4.577   8.270  -4.097  1.00  1.00           C
ATOM     54  CE2 PHE A   8       3.430   9.343  -2.313  1.00  1.00           C
ATOM     55  CZ  PHE A   8       3.409   8.545  -3.432  1.00  1.00           C
ATOM     56  C   PHE A   8       9.274   9.648  -1.185  1.00  1.00           C
ATOM     57  O   PHE A   8       9.505  10.680  -0.557  1.00  1.00           O
ATOM     58  N   GLY A   9      10.228   8.958  -1.829  1.00  1.00           N
ATOM     59  CA  GLY A   9      11.525   9.532  -1.975  1.00  1.00           C
ATOM     60  C   GLY A   9      11.376  10.163  -3.311  1.00  1.00           C
ATOM     61  O   GLY A   9      11.067   9.485  -4.289  1.00  1.00           O
ATOM     62  N   THR A  10      11.584  11.483  -3.392  1.00  1.00           N
ATOM     63  CA  THR A  10      11.293  12.129  -4.630  1.00  1.00           C
ATOM     64  CB  THR A  10      10.231  13.179  -4.450  1.00  1.00           C
ATOM     65  OG1 THR A  10       9.077  12.601  -3.861  1.00  1.00           O
ATOM     66  CG2 THR A  10       9.840  13.756  -5.817  1.00  1.00           C
ATOM     67  C   THR A  10      12.546  12.809  -5.049  1.00  1.00           C
ATOM     68  O   THR A  10      13.507  12.912  -4.288  1.00  1.00           O
ATOM     69  N   ALA A  11      12.559  13.248  -6.313  1.00  1.00           N
ATOM     70  CA  ALA A  11      13.611  14.002  -6.903  1.00  1.00           C
ATOM     71  CB  ALA A  11      14.550  13.220  -7.820  1.00  1.00           C
ATOM     72  C   ALA A  11      12.863  15.011  -7.691  1.00  1.00           C
ATOM     73  O   ALA A  11      11.817  15.455  -7.222  1.00  1.00           O
ATOM     74  N   SER A  12      13.387  15.451  -8.854  1.00  1.00           N
ATOM     75  CA  SER A  12      12.632  16.407  -9.614  1.00  1.00           C
ATOM     76  CB  SER A  12      13.260  16.768 -10.970  1.00  1.00           C
ATOM     77  OG  SER A  12      12.446  17.724 -11.633  1.00  1.00           O
ATOM     78  C   SER A  12      11.295  15.799  -9.865  1.00  1.00           C
ATOM     79  O   SER A  12      11.169  14.765 -10.518  1.00  1.00           O
ATOM     80  N   THR A  13      10.248  16.443  -9.317  1.00  1.00           N
ATOM     81  CA  THR A  13       8.956  15.839  -9.394  1.00  1.00           C
ATOM     82  CB  THR A  13       8.599  15.095  -8.139  1.00  1.00           C
ATOM     83  OG1 THR A  13       7.354  14.431  -8.285  1.00  1.00           O
ATOM     84  CG2 THR A  13       8.503  16.112  -6.989  1.00  1.00           C
ATOM     85  C   THR A  13       7.907  16.886  -9.533  1.00  1.00           C
ATOM     86  O   THR A  13       8.138  18.080  -9.349  1.00  1.00           O
ATOM     87  N   GLY A  14       6.714  16.411  -9.924  1.00  1.00           N
ATOM     88  CA  GLY A  14       5.515  17.174  -9.853  1.00  1.00           C
ATOM     89  C   GLY A  14       4.865  16.497  -8.697  1.00  1.00           C
ATOM     90  O   GLY A  14       4.714  15.276  -8.702  1.00  1.00           O
ATOM     91  N   THR A  15       4.455  17.248  -7.664  1.00  1.00           N
ATOM     92  CA  THR A  15       4.033  16.497  -6.524  1.00  1.00           C
ATOM     93  CB  THR A  15       4.937  16.676  -5.347  1.00  1.00           C
ATOM     94  OG1 THR A  15       4.577  15.765  -4.320  1.00  1.00           O
ATOM     95  CG2 THR A  15       4.803  18.122  -4.841  1.00  1.00           C
ATOM     96  C   THR A  15       2.676  16.886  -6.070  1.00  1.00           C
ATOM     97  O   THR A  15       2.225  18.015  -6.253  1.00  1.00           O
ATOM     98  N   SER A  16       1.994  15.898  -5.462  1.00  1.00           N
ATOM     99  CA  SER A  16       0.706  16.087  -4.880  1.00  1.00           C
ATOM    100  CB  SER A  16      -0.451  15.700  -5.817  1.00  1.00           C
ATOM    101  OG  SER A  16      -0.471  16.552  -6.952  1.00  1.00           O
ATOM    102  C   SER A  16       0.661  15.169  -3.709  1.00  1.00           C
ATOM    103  O   SER A  16       1.166  14.050  -3.775  1.00  1.00           O
ATOM    104  N   LEU A  17       0.074  15.624  -2.588  1.00  1.00           N
ATOM    105  CA  LEU A  17       0.003  14.750  -1.458  1.00  1.00           C
ATOM    106  CB  LEU A  17       0.863  15.188  -0.259  1.00  1.00           C
ATOM    107  CG  LEU A  17       2.380  15.153  -0.515  1.00  1.00           C
ATOM    108  CD1 LEU A  17       2.881  13.715  -0.732  1.00  1.00           C
ATOM    109  CD2 LEU A  17       2.773  16.113  -1.649  1.00  1.00           C
ATOM    110  C   LEU A  17      -1.392  14.750  -0.971  1.00  1.00           C
ATOM    111  O   LEU A  17      -2.025  15.796  -0.849  1.00  1.00           O
ATOM    112  N   PHE A  18      -1.925  13.550  -0.710  1.00  1.00           N
ATOM    113  CA  PHE A  18      -3.243  13.540  -0.179  1.00  1.00           C
ATOM    114  CB  PHE A  18      -4.307  12.992  -1.135  1.00  1.00           C
ATOM    115  CG  PHE A  18      -5.624  13.216  -0.480  1.00  1.00           C
ATOM    116  CD1 PHE A  18      -6.263  14.423  -0.631  1.00  1.00           C
ATOM    117  CD2 PHE A  18      -6.214  12.233   0.280  1.00  1.00           C
ATOM    118  CE1 PHE A  18      -7.476  14.652  -0.033  1.00  1.00           C
ATOM    119  CE2 PHE A  18      -7.430  12.458   0.882  1.00  1.00           C
ATOM    120  CZ  PHE A  18      -8.064  13.667   0.723  1.00  1.00           C
ATOM    121  C   PHE A  18      -3.218  12.634   0.983  1.00  1.00           C
ATOM    122  O   PHE A  18      -2.589  11.579   0.948  1.00  1.00           O
ATOM    123  N   SER A  19      -3.887  13.040   2.066  1.00  1.00           N
ATOM    124  CA  SER A  19      -3.967  12.153   3.173  1.00  1.00           C
ATOM    125  CB  SER A  19      -3.180  12.630   4.406  1.00  1.00           C
ATOM    126  OG  SER A  19      -3.305  11.696   5.469  1.00  1.00           O
ATOM    127  C   SER A  19      -5.411  12.133   3.549  1.00  1.00           C
ATOM    128  O   SER A  19      -6.042  13.180   3.676  1.00  1.00           O
ATOM    129  N   SER A  20      -5.989  10.932   3.709  1.00  1.00           N
ATOM    130  CA  SER A  20      -7.364  10.884   4.103  1.00  1.00           C
ATOM    131  CB  SER A  20      -8.288  10.277   3.034  1.00  1.00           C
ATOM    132  OG  SER A  20      -9.613  10.168   3.530  1.00  1.00           O
ATOM    133  C   SER A  20      -7.434   9.973   5.271  1.00  1.00           C
ATOM    134  O   SER A  20      -7.026   8.815   5.188  1.00  1.00           O
ATOM    135  N   GLN A  21      -7.952  10.471   6.405  1.00  1.00           N
ATOM    136  CA  GLN A  21      -8.062   9.611   7.540  1.00  1.00           C
ATOM    137  CB  GLN A  21      -7.188  10.034   8.733  1.00  1.00           C
ATOM    138  CG  GLN A  21      -7.313   9.104   9.943  1.00  1.00           C
ATOM    139  CD  GLN A  21      -6.408   9.636  11.045  1.00  1.00           C
ATOM    140  OE1 GLN A  21      -5.904  10.755  10.961  1.00  1.00           O
ATOM    141  NE2 GLN A  21      -6.194   8.811  12.105  1.00  1.00           N
ATOM    142  C   GLN A  21      -9.481   9.684   8.010  1.00  1.00           C
ATOM    143  O   GLN A  21     -10.059  10.769   8.068  1.00  1.00           O
ATOM    144  N   ASN A  22     -10.096   8.528   8.338  1.00  1.00           N
ATOM    145  CA  ASN A  22     -11.451   8.601   8.795  1.00  1.00           C
ATOM    146  CB  ASN A  22     -12.486   8.269   7.706  1.00  1.00           C
ATOM    147  CG  ASN A  22     -12.487   9.412   6.697  1.00  1.00           C
ATOM    148  OD1 ASN A  22     -11.460   9.747   6.111  1.00  1.00           O
ATOM    149  ND2 ASN A  22     -13.678  10.040   6.498  1.00  1.00           N
ATOM    150  C   ASN A  22     -11.651   7.667   9.947  1.00  1.00           C
ATOM    151  O   ASN A  22     -11.076   6.581   9.998  1.00  1.00           O
ATOM    152  N   ASN A  23     -12.477   8.096  10.926  1.00  1.00           N
ATOM    153  CA  ASN A  23     -12.765   7.293  12.080  1.00  1.00           C
ATOM    154  CB  ASN A  23     -12.103   7.821  13.370  1.00  1.00           C
ATOM    155  CG  ASN A  23     -12.664   9.209  13.660  1.00  1.00           C
ATOM    156  OD1 ASN A  23     -13.589   9.366  14.456  1.00  1.00           O
ATOM    157  ND2 ASN A  23     -12.116  10.247  12.973  1.00  1.00           N
ATOM    158  C   ASN A  23     -14.238   7.318  12.301  1.00  1.00           C
ATOM    159  O   ASN A  23     -14.874   8.371  12.272  1.00  1.00           O
ATOM    160  N   ALA A  24     -14.830   6.129  12.504  1.00  1.00           N
ATOM    161  CA  ALA A  24     -16.217   6.086  12.837  1.00  1.00           C
ATOM    162  CB  ALA A  24     -17.087   5.385  11.778  1.00  1.00           C
ATOM    163  C   ALA A  24     -16.288   5.309  14.104  1.00  1.00           C
ATOM    164  O   ALA A  24     -15.764   4.202  14.202  1.00  1.00           O
ATOM    165  N   PHE A  25     -16.929   5.894  15.125  1.00  1.00           N
ATOM    166  CA  PHE A  25     -17.040   5.202  16.365  1.00  1.00           C
ATOM    167  CB  PHE A  25     -17.217   6.147  17.568  1.00  1.00           C
ATOM    168  CG  PHE A  25     -17.356   5.314  18.800  1.00  1.00           C
ATOM    169  CD1 PHE A  25     -16.256   4.756  19.412  1.00  1.00           C
ATOM    170  CD2 PHE A  25     -18.597   5.102  19.352  1.00  1.00           C
ATOM    171  CE1 PHE A  25     -16.400   3.990  20.547  1.00  1.00           C
ATOM    172  CE2 PHE A  25     -18.749   4.338  20.486  1.00  1.00           C
ATOM    173  CZ  PHE A  25     -17.647   3.779  21.087  1.00  1.00           C
ATOM    174  C   PHE A  25     -18.311   4.370  16.238  1.00  1.00           C
ATOM    175  O   PHE A  25     -18.267   3.143  16.514  1.00  1.00           O
ATOM    176  OXT PHE A  25     -19.352   4.967  15.850  1.00  1.00           O
TER     177      PHE A  25 
ATOM    178  N   THR B   1      -3.308  -2.540  13.907  1.00  1.00           N
ATOM    179  CA  THR B   1      -3.793  -3.709  13.145  1.00  1.00           C
ATOM    180  CB  THR B   1      -5.217  -4.031  13.518  1.00  1.00           C
ATOM    181  OG1 THR B   1      -6.059  -2.899  13.352  1.00  1.00           O
ATOM    182  CG2 THR B   1      -5.247  -4.519  14.976  1.00  1.00           C
ATOM    183  C   THR B   1      -3.676  -3.522  11.683  1.00  1.00           C
ATOM    184  O   THR B   1      -2.575  -3.639  11.145  1.00  1.00           O
ATOM    185  N   GLY B   2      -4.810  -3.205  11.025  1.00  1.00           N
ATOM    186  CA  GLY B   2      -4.840  -3.070   9.605  1.00  1.00           C
ATOM    187  C   GLY B   2      -3.766  -2.110   9.236  1.00  1.00           C
ATOM    188  O   GLY B   2      -3.794  -0.945   9.622  1.00  1.00           O
ATOM    189  N   THR B   3      -2.775  -2.601   8.473  1.00  1.00           N
ATOM    190  CA  THR B   3      -1.669  -1.760   8.154  1.00  1.00           C
ATOM    191  CB  THR B   3      -0.375  -2.249   8.735  1.00  1.00           C
ATOM    192  OG1 THR B   3      -0.450  -2.275  10.152  1.00  1.00           O
ATOM    193  CG2 THR B   3       0.778  -1.351   8.248  1.00  1.00           C
ATOM    194  C   THR B   3      -1.468  -1.758   6.695  1.00  1.00           C
ATOM    195  O   THR B   3      -1.416  -2.802   6.049  1.00  1.00           O
ATOM    196  N   ALA B   4      -1.352  -0.549   6.135  1.00  1.00           N
ATOM    197  CA  ALA B   4      -1.057  -0.499   4.750  1.00  1.00           C
ATOM    198  CB  ALA B   4      -2.153   0.165   3.898  1.00  1.00           C
ATOM    199  C   ALA B   4       0.171   0.343   4.626  1.00  1.00           C
ATOM    200  O   ALA B   4       0.236   1.439   5.180  1.00  1.00           O
ATOM    201  N   ASN B   5       1.196  -0.155   3.905  1.00  1.00           N
ATOM    202  CA  ASN B   5       2.391   0.628   3.779  1.00  1.00           C
ATOM    203  CB  ASN B   5       3.578   0.080   4.595  1.00  1.00           C
ATOM    204  CG  ASN B   5       3.297   0.276   6.078  1.00  1.00           C
ATOM    205  OD1 ASN B   5       2.574   1.189   6.476  1.00  1.00           O
ATOM    206  ND2 ASN B   5       3.893  -0.608   6.922  1.00  1.00           N
ATOM    207  C   ASN B   5       2.819   0.612   2.362  1.00  1.00           C
ATOM    208  O   ASN B   5       2.977  -0.447   1.757  1.00  1.00           O
ATOM    209  N   THR B   6       3.003   1.809   1.788  1.00  1.00           N
ATOM    210  CA  THR B   6       3.534   1.833   0.470  1.00  1.00           C
ATOM    211  CB  THR B   6       2.603   2.340  -0.587  1.00  1.00           C
ATOM    212  OG1 THR B   6       1.411   1.568  -0.616  1.00  1.00           O
ATOM    213  CG2 THR B   6       3.339   2.209  -1.931  1.00  1.00           C
ATOM    214  C   THR B   6       4.699   2.742   0.506  1.00  1.00           C
ATOM    215  O   THR B   6       4.643   3.833   1.071  1.00  1.00           O
ATOM    216  N   LEU B   7       5.807   2.292  -0.094  1.00  1.00           N
ATOM    217  CA  LEU B   7       6.964   3.111  -0.080  1.00  1.00           C
ATOM    218  CB  LEU B   7       8.152   2.466   0.669  1.00  1.00           C
ATOM    219  CG  LEU B   7       9.458   3.286   0.684  1.00  1.00           C
ATOM    220  CD1 LEU B   7      10.201   3.210  -0.660  1.00  1.00           C
ATOM    221  CD2 LEU B   7       9.197   4.731   1.133  1.00  1.00           C
ATOM    222  C   LEU B   7       7.378   3.350  -1.495  1.00  1.00           C
ATOM    223  O   LEU B   7       7.162   2.509  -2.367  1.00  1.00           O
ATOM    224  N   PHE B   8       7.968   4.535  -1.761  1.00  1.00           N
ATOM    225  CA  PHE B   8       8.417   4.830  -3.090  1.00  1.00           C
ATOM    226  CB  PHE B   8       7.523   5.826  -3.849  1.00  1.00           C
ATOM    227  CG  PHE B   8       6.211   5.194  -4.151  1.00  1.00           C
ATOM    228  CD1 PHE B   8       5.185   5.228  -3.234  1.00  1.00           C
ATOM    229  CD2 PHE B   8       6.007   4.576  -5.362  1.00  1.00           C
ATOM    230  CE1 PHE B   8       3.973   4.648  -3.521  1.00  1.00           C
ATOM    231  CE2 PHE B   8       4.797   3.994  -5.657  1.00  1.00           C
ATOM    232  CZ  PHE B   8       3.778   4.030  -4.733  1.00  1.00           C
ATOM    233  C   PHE B   8       9.748   5.495  -3.030  1.00  1.00           C
ATOM    234  O   PHE B   8      10.141   6.088  -2.026  1.00  1.00           O
ATOM    235  N   GLY B   9      10.473   5.379  -4.153  1.00  1.00           N
ATOM    236  CA  GLY B   9      11.712   6.046  -4.379  1.00  1.00           C
ATOM    237  C   GLY B   9      11.645   6.358  -5.836  1.00  1.00           C
ATOM    238  O   GLY B   9      11.852   5.484  -6.675  1.00  1.00           O
ATOM    239  N   THR B  10      11.352   7.623  -6.185  1.00  1.00           N
ATOM    240  CA  THR B  10      11.155   7.905  -7.573  1.00  1.00           C
ATOM    241  CB  THR B  10       9.769   8.376  -7.846  1.00  1.00           C
ATOM    242  OG1 THR B  10       9.600   8.599  -9.232  1.00  1.00           O
ATOM    243  CG2 THR B  10       9.524   9.665  -7.048  1.00  1.00           C
ATOM    244  C   THR B  10      12.125   8.961  -8.048  1.00  1.00           C
ATOM    245  O   THR B  10      12.196  10.062  -7.501  1.00  1.00           O
ATOM    246  N   ALA B  11      12.902   8.616  -9.100  1.00  1.00           N
ATOM    247  CA  ALA B  11      13.956   9.425  -9.652  1.00  1.00           C
ATOM    248  CB  ALA B  11      14.812   8.641 -10.659  1.00  1.00           C
ATOM    249  C   ALA B  11      13.543  10.693 -10.337  1.00  1.00           C
ATOM    250  O   ALA B  11      14.094  11.754 -10.067  1.00  1.00           O
ATOM    251  N   SER B  12      12.602  10.626 -11.286  1.00  1.00           N
ATOM    252  CA  SER B  12      12.100  11.803 -11.942  1.00  1.00           C
ATOM    253  CB  SER B  12      12.520  11.923 -13.416  1.00  1.00           C
ATOM    254  OG  SER B  12      11.913  13.063 -14.006  1.00  1.00           O
ATOM    255  C   SER B  12      10.654  11.479 -11.936  1.00  1.00           C
ATOM    256  O   SER B  12      10.223  10.549 -12.617  1.00  1.00           O
ATOM    257  N   THR B  13       9.845  12.214 -11.164  1.00  1.00           N
ATOM    258  CA  THR B  13       8.534  11.666 -11.089  1.00  1.00           C
ATOM    259  CB  THR B  13       8.269  10.954  -9.801  1.00  1.00           C
ATOM    260  OG1 THR B  13       6.947  10.438  -9.783  1.00  1.00           O
ATOM    261  CG2 THR B  13       8.490  11.923  -8.630  1.00  1.00           C
ATOM    262  C   THR B  13       7.449  12.675 -11.211  1.00  1.00           C
ATOM    263  O   THR B  13       7.578  13.838 -10.833  1.00  1.00           O
ATOM    264  N   GLY B  14       6.328  12.192 -11.779  1.00  1.00           N
ATOM    265  CA  GLY B  14       5.092  12.904 -11.793  1.00  1.00           C
ATOM    266  C   GLY B  14       4.337  12.114 -10.779  1.00  1.00           C
ATOM    267  O   GLY B  14       3.654  11.145 -11.106  1.00  1.00           O
ATOM    268  N   THR B  15       4.452  12.530  -9.505  1.00  1.00           N
ATOM    269  CA  THR B  15       3.975  11.717  -8.428  1.00  1.00           C
ATOM    270  CB  THR B  15       4.702  11.965  -7.138  1.00  1.00           C
ATOM    271  OG1 THR B  15       4.348  10.979  -6.178  1.00  1.00           O
ATOM    272  CG2 THR B  15       4.329  13.367  -6.625  1.00  1.00           C
ATOM    273  C   THR B  15       2.537  11.935  -8.160  1.00  1.00           C
ATOM    274  O   THR B  15       1.921  12.904  -8.598  1.00  1.00           O
ATOM    275  N   SER B  16       1.984  10.972  -7.408  1.00  1.00           N
ATOM    276  CA  SER B  16       0.628  10.990  -6.985  1.00  1.00           C
ATOM    277  CB  SER B  16      -0.277  10.015  -7.759  1.00  1.00           C
ATOM    278  OG  SER B  16      -0.384  10.441  -9.110  1.00  1.00           O
ATOM    279  C   SER B  16       0.657  10.581  -5.567  1.00  1.00           C
ATOM    280  O   SER B  16       1.720  10.435  -4.965  1.00  1.00           O
ATOM    281  N   LEU B  17      -0.533  10.392  -4.992  1.00  1.00           N
ATOM    282  CA  LEU B  17      -0.571  10.218  -3.584  1.00  1.00           C
ATOM    283  CB  LEU B  17      -0.929  11.577  -2.967  1.00  1.00           C
ATOM    284  CG  LEU B  17      -2.036  12.276  -3.818  1.00  1.00           C
ATOM    285  CD1 LEU B  17      -3.443  11.682  -3.625  1.00  1.00           C
ATOM    286  CD2 LEU B  17      -2.021  13.801  -3.679  1.00  1.00           C
ATOM    287  C   LEU B  17      -1.701   9.359  -3.238  1.00  1.00           C
ATOM    288  O   LEU B  17      -2.567   9.076  -4.064  1.00  1.00           O
ATOM    289  N   PHE B  18      -1.683   8.911  -1.976  1.00  1.00           N
ATOM    290  CA  PHE B  18      -2.855   8.298  -1.491  1.00  1.00           C
ATOM    291  CB  PHE B  18      -3.333   7.104  -2.341  1.00  1.00           C
ATOM    292  CG  PHE B  18      -4.695   6.708  -1.882  1.00  1.00           C
ATOM    293  CD1 PHE B  18      -5.753   7.559  -2.087  1.00  1.00           C
ATOM    294  CD2 PHE B  18      -4.932   5.491  -1.284  1.00  1.00           C
ATOM    295  CE1 PHE B  18      -7.021   7.221  -1.681  1.00  1.00           C
ATOM    296  CE2 PHE B  18      -6.200   5.145  -0.876  1.00  1.00           C
ATOM    297  CZ  PHE B  18      -7.250   6.012  -1.071  1.00  1.00           C
ATOM    298  C   PHE B  18      -2.587   7.781  -0.138  1.00  1.00           C
ATOM    299  O   PHE B  18      -1.522   7.233   0.144  1.00  1.00           O
ATOM    300  N   SER B  19      -3.571   7.974   0.745  1.00  1.00           N
ATOM    301  CA  SER B  19      -3.497   7.394   2.037  1.00  1.00           C
ATOM    302  CB  SER B  19      -2.727   8.247   3.057  1.00  1.00           C
ATOM    303  OG  SER B  19      -1.362   8.350   2.678  1.00  1.00           O
ATOM    304  C   SER B  19      -4.910   7.324   2.475  1.00  1.00           C
ATOM    305  O   SER B  19      -5.553   8.348   2.700  1.00  1.00           O
ATOM    306  N   SER B  20      -5.440   6.101   2.602  1.00  1.00           N
ATOM    307  CA  SER B  20      -6.809   6.027   2.992  1.00  1.00           C
ATOM    308  CB  SER B  20      -7.709   5.346   1.950  1.00  1.00           C
ATOM    309  OG  SER B  20      -9.047   5.320   2.424  1.00  1.00           O
ATOM    310  C   SER B  20      -6.871   5.201   4.221  1.00  1.00           C
ATOM    311  O   SER B  20      -6.165   4.202   4.351  1.00  1.00           O
ATOM    312  N   GLN B  21      -7.714   5.617   5.180  1.00  1.00           N
ATOM    313  CA  GLN B  21      -7.808   4.818   6.355  1.00  1.00           C
ATOM    314  CB  GLN B  21      -7.042   5.416   7.547  1.00  1.00           C
ATOM    315  CG  GLN B  21      -5.547   5.592   7.275  1.00  1.00           C
ATOM    316  CD  GLN B  21      -4.912   6.313   8.456  1.00  1.00           C
ATOM    317  OE1 GLN B  21      -5.515   6.454   9.520  1.00  1.00           O
ATOM    318  NE2 GLN B  21      -3.654   6.791   8.259  1.00  1.00           N
ATOM    319  C   GLN B  21      -9.236   4.784   6.751  1.00  1.00           C
ATOM    320  O   GLN B  21      -9.846   5.828   6.976  1.00  1.00           O
ATOM    321  N   ASN B  22      -9.835   3.584   6.830  1.00  1.00           N
ATOM    322  CA  ASN B  22     -11.160   3.652   7.342  1.00  1.00           C
ATOM    323  CB  ASN B  22     -12.314   3.252   6.400  1.00  1.00           C
ATOM    324  CG  ASN B  22     -12.409   1.740   6.290  1.00  1.00           C
ATOM    325  OD1 ASN B  22     -11.523   1.081   5.762  1.00  1.00           O
ATOM    326  ND2 ASN B  22     -13.523   1.166   6.821  1.00  1.00           N
ATOM    327  C   ASN B  22     -11.212   2.736   8.506  1.00  1.00           C
ATOM    328  O   ASN B  22     -10.732   1.605   8.449  1.00  1.00           O
ATOM    329  N   ASN B  23     -11.774   3.234   9.618  1.00  1.00           N
ATOM    330  CA  ASN B  23     -11.908   2.389  10.757  1.00  1.00           C
ATOM    331  CB  ASN B  23     -11.196   2.913  12.018  1.00  1.00           C
ATOM    332  CG  ASN B  23      -9.691   2.809  11.810  1.00  1.00           C
ATOM    333  OD1 ASN B  23      -9.219   2.142  10.891  1.00  1.00           O
ATOM    334  ND2 ASN B  23      -8.910   3.478  12.699  1.00  1.00           N
ATOM    335  C   ASN B  23     -13.355   2.334  11.073  1.00  1.00           C
ATOM    336  O   ASN B  23     -14.033   3.358  11.169  1.00  1.00           O
ATOM    337  N   ALA B  24     -13.875   1.110  11.227  1.00  1.00           N
ATOM    338  CA  ALA B  24     -15.250   0.991  11.568  1.00  1.00           C
ATOM    339  CB  ALA B  24     -16.072   0.211  10.528  1.00  1.00           C
ATOM    340  C   ALA B  24     -15.281   0.204  12.824  1.00  1.00           C
ATOM    341  O   ALA B  24     -14.523  -0.752  12.981  1.00  1.00           O
ATOM    342  N   PHE B  25     -16.144   0.596  13.775  1.00  1.00           N
ATOM    343  CA  PHE B  25     -16.184  -0.171  14.976  1.00  1.00           C
ATOM    344  CB  PHE B  25     -15.805   0.631  16.228  1.00  1.00           C
ATOM    345  CG  PHE B  25     -15.805  -0.331  17.361  1.00  1.00           C
ATOM    346  CD1 PHE B  25     -14.724  -1.149  17.590  1.00  1.00           C
ATOM    347  CD2 PHE B  25     -16.892  -0.416  18.199  1.00  1.00           C
ATOM    348  CE1 PHE B  25     -14.733  -2.039  18.639  1.00  1.00           C
ATOM    349  CE2 PHE B  25     -16.906  -1.302  19.249  1.00  1.00           C
ATOM    350  CZ  PHE B  25     -15.824  -2.118  19.472  1.00  1.00           C
ATOM    351  C   PHE B  25     -17.624  -0.627  15.146  1.00  1.00           C
ATOM    352  O   PHE B  25     -17.936  -1.776  14.732  1.00  1.00           O
ATOM    353  OXT PHE B  25     -18.431   0.164  15.700  1.00  1.00           O
TER     354      PHE B  25 
ATOM    355  N   THR C   1      -1.248  -6.844  12.364  1.00  1.00           N
ATOM    356  CA  THR C   1      -1.825  -7.860  11.453  1.00  1.00           C
ATOM    357  CB  THR C   1      -2.934  -8.597  12.147  1.00  1.00           C
ATOM    358  OG1 THR C   1      -3.398  -9.672  11.342  1.00  1.00           O
ATOM    359  CG2 THR C   1      -4.076  -7.602  12.416  1.00  1.00           C
ATOM    360  C   THR C   1      -2.392  -7.191  10.231  1.00  1.00           C
ATOM    361  O   THR C   1      -2.416  -5.964  10.157  1.00  1.00           O
ATOM    362  N   GLY C   2      -2.839  -7.966   9.218  1.00  1.00           N
ATOM    363  CA  GLY C   2      -3.461  -7.347   8.073  1.00  1.00           C
ATOM    364  C   GLY C   2      -2.496  -6.380   7.453  1.00  1.00           C
ATOM    365  O   GLY C   2      -2.754  -5.177   7.427  1.00  1.00           O
ATOM    366  N   THR C   3      -1.348  -6.869   6.937  1.00  1.00           N
ATOM    367  CA  THR C   3      -0.381  -5.932   6.444  1.00  1.00           C
ATOM    368  CB  THR C   3       0.956  -6.040   7.117  1.00  1.00           C
ATOM    369  OG1 THR C   3       1.535  -7.308   6.849  1.00  1.00           O
ATOM    370  CG2 THR C   3       0.765  -5.860   8.630  1.00  1.00           C
ATOM    371  C   THR C   3      -0.117  -6.092   4.995  1.00  1.00           C
ATOM    372  O   THR C   3      -0.194  -7.184   4.433  1.00  1.00           O
ATOM    373  N   ALA C   4       0.192  -4.947   4.359  1.00  1.00           N
ATOM    374  CA  ALA C   4       0.566  -4.938   2.986  1.00  1.00           C
ATOM    375  CB  ALA C   4      -0.526  -4.398   2.049  1.00  1.00           C
ATOM    376  C   ALA C   4       1.725  -4.029   2.877  1.00  1.00           C
ATOM    377  O   ALA C   4       1.741  -2.942   3.452  1.00  1.00           O
ATOM    378  N   ASN C   5       2.747  -4.466   2.133  1.00  1.00           N
ATOM    379  CA  ASN C   5       3.861  -3.602   1.987  1.00  1.00           C
ATOM    380  CB  ASN C   5       5.102  -4.073   2.764  1.00  1.00           C
ATOM    381  CG  ASN C   5       4.758  -4.023   4.247  1.00  1.00           C
ATOM    382  OD1 ASN C   5       4.538  -2.953   4.812  1.00  1.00           O
ATOM    383  ND2 ASN C   5       4.694  -5.218   4.892  1.00  1.00           N
ATOM    384  C   ASN C   5       4.208  -3.601   0.554  1.00  1.00           C
ATOM    385  O   ASN C   5       4.295  -4.651  -0.082  1.00  1.00           O
ATOM    386  N   THR C   6       4.395  -2.400   0.000  1.00  1.00           N
ATOM    387  CA  THR C   6       4.762  -2.349  -1.367  1.00  1.00           C
ATOM    388  CB  THR C   6       3.756  -1.642  -2.220  1.00  1.00           C
ATOM    389  OG1 THR C   6       2.500  -2.303  -2.153  1.00  1.00           O
ATOM    390  CG2 THR C   6       4.267  -1.599  -3.666  1.00  1.00           C
ATOM    391  C   THR C   6       6.009  -1.559  -1.430  1.00  1.00           C
ATOM    392  O   THR C   6       6.196  -0.602  -0.679  1.00  1.00           O
ATOM    393  N   LEU C   7       6.921  -1.972  -2.316  1.00  1.00           N
ATOM    394  CA  LEU C   7       8.113  -1.211  -2.415  1.00  1.00           C
ATOM    395  CB  LEU C   7       9.350  -1.930  -1.849  1.00  1.00           C
ATOM    396  CG  LEU C   7       9.275  -2.200  -0.335  1.00  1.00           C
ATOM    397  CD1 LEU C   7       9.254  -0.887   0.466  1.00  1.00           C
ATOM    398  CD2 LEU C   7       8.116  -3.149   0.011  1.00  1.00           C
ATOM    399  C   LEU C   7       8.375  -0.978  -3.856  1.00  1.00           C
ATOM    400  O   LEU C   7       8.362  -1.910  -4.658  1.00  1.00           O
ATOM    401  N   PHE C   8       8.601   0.291  -4.230  1.00  1.00           N
ATOM    402  CA  PHE C   8       8.925   0.550  -5.597  1.00  1.00           C
ATOM    403  CB  PHE C   8       7.908   1.428  -6.357  1.00  1.00           C
ATOM    404  CG  PHE C   8       6.657   0.666  -6.644  1.00  1.00           C
ATOM    405  CD1 PHE C   8       6.579  -0.141  -7.757  1.00  1.00           C
ATOM    406  CD2 PHE C   8       5.564   0.750  -5.812  1.00  1.00           C
ATOM    407  CE1 PHE C   8       5.437  -0.850  -8.045  1.00  1.00           C
ATOM    408  CE2 PHE C   8       4.417   0.044  -6.100  1.00  1.00           C
ATOM    409  CZ  PHE C   8       4.349  -0.761  -7.212  1.00  1.00           C
ATOM    410  C   PHE C   8      10.195   1.315  -5.627  1.00  1.00           C
ATOM    411  O   PHE C   8      10.397   2.246  -4.851  1.00  1.00           O
ATOM    412  N   GLY C   9      11.097   0.900  -6.530  1.00  1.00           N
ATOM    413  CA  GLY C   9      12.277   1.650  -6.805  1.00  1.00           C
ATOM    414  C   GLY C   9      12.031   2.013  -8.217  1.00  1.00           C
ATOM    415  O   GLY C   9      11.878   1.132  -9.065  1.00  1.00           O
ATOM    416  N   THR C  10      11.989   3.316  -8.529  1.00  1.00           N
ATOM    417  CA  THR C  10      11.526   3.550  -9.854  1.00  1.00           C
ATOM    418  CB  THR C  10      10.147   4.143  -9.873  1.00  1.00           C
ATOM    419  OG1 THR C  10       9.275   3.380  -9.054  1.00  1.00           O
ATOM    420  CG2 THR C  10       9.618   4.086 -11.317  1.00  1.00           C
ATOM    421  C   THR C  10      12.437   4.492 -10.560  1.00  1.00           C
ATOM    422  O   THR C  10      13.195   5.254  -9.961  1.00  1.00           O
ATOM    423  N   ALA C  11      12.363   4.407 -11.897  1.00  1.00           N
ATOM    424  CA  ALA C  11      13.048   5.214 -12.856  1.00  1.00           C
ATOM    425  CB  ALA C  11      13.278   4.494 -14.194  1.00  1.00           C
ATOM    426  C   ALA C  11      12.154   6.361 -13.110  1.00  1.00           C
ATOM    427  O   ALA C  11      11.468   6.806 -12.194  1.00  1.00           O
ATOM    428  N   SER C  12      12.213   6.921 -14.336  1.00  1.00           N
ATOM    429  CA  SER C  12      11.270   7.942 -14.666  1.00  1.00           C
ATOM    430  CB  SER C  12      11.290   8.352 -16.145  1.00  1.00           C
ATOM    431  OG  SER C  12      10.823   7.278 -16.946  1.00  1.00           O
ATOM    432  C   SER C  12       9.957   7.307 -14.400  1.00  1.00           C
ATOM    433  O   SER C  12       9.794   6.103 -14.594  1.00  1.00           O
ATOM    434  N   THR C  13       8.984   8.088 -13.915  1.00  1.00           N
ATOM    435  CA  THR C  13       7.851   7.330 -13.515  1.00  1.00           C
ATOM    436  CB  THR C  13       7.594   7.313 -12.044  1.00  1.00           C
ATOM    437  OG1 THR C  13       7.165   8.594 -11.616  1.00  1.00           O
ATOM    438  CG2 THR C  13       8.883   6.927 -11.326  1.00  1.00           C
ATOM    439  C   THR C  13       6.599   7.922 -14.023  1.00  1.00           C
ATOM    440  O   THR C  13       6.552   8.945 -14.704  1.00  1.00           O
ATOM    441  N   GLY C  14       5.541   7.190 -13.659  1.00  1.00           N
ATOM    442  CA  GLY C  14       4.172   7.531 -13.798  1.00  1.00           C
ATOM    443  C   GLY C  14       3.618   6.827 -12.626  1.00  1.00           C
ATOM    444  O   GLY C  14       3.270   5.649 -12.695  1.00  1.00           O
ATOM    445  N   THR C  15       3.521   7.547 -11.502  1.00  1.00           N
ATOM    446  CA  THR C  15       3.203   6.823 -10.323  1.00  1.00           C
ATOM    447  CB  THR C  15       4.176   7.073  -9.212  1.00  1.00           C
ATOM    448  OG1 THR C  15       3.909   6.203  -8.122  1.00  1.00           O
ATOM    449  CG2 THR C  15       4.064   8.548  -8.778  1.00  1.00           C
ATOM    450  C   THR C  15       1.871   7.201  -9.816  1.00  1.00           C
ATOM    451  O   THR C  15       1.492   8.369  -9.777  1.00  1.00           O
ATOM    452  N   SER C  16       1.124   6.158  -9.435  1.00  1.00           N
ATOM    453  CA  SER C  16      -0.125   6.319  -8.782  1.00  1.00           C
ATOM    454  CB  SER C  16      -1.326   5.826  -9.609  1.00  1.00           C
ATOM    455  OG  SER C  16      -1.201   4.436  -9.877  1.00  1.00           O
ATOM    456  C   SER C  16       0.005   5.461  -7.600  1.00  1.00           C
ATOM    457  O   SER C  16       0.580   4.378  -7.666  1.00  1.00           O
ATOM    458  N   LEU C  17      -0.509   5.940  -6.470  1.00  1.00           N
ATOM    459  CA  LEU C  17      -0.289   5.184  -5.293  1.00  1.00           C
ATOM    460  CB  LEU C  17       0.629   5.944  -4.311  1.00  1.00           C
ATOM    461  CG  LEU C  17       0.778   5.365  -2.889  1.00  1.00           C
ATOM    462  CD1 LEU C  17      -0.443   5.658  -2.003  1.00  1.00           C
ATOM    463  CD2 LEU C  17       1.133   3.878  -2.934  1.00  1.00           C
ATOM    464  C   LEU C  17      -1.566   4.973  -4.623  1.00  1.00           C
ATOM    465  O   LEU C  17      -2.479   5.795  -4.681  1.00  1.00           O
ATOM    466  N   PHE C  18      -1.661   3.818  -3.968  1.00  1.00           N
ATOM    467  CA  PHE C  18      -2.839   3.669  -3.215  1.00  1.00           C
ATOM    468  CB  PHE C  18      -3.955   2.885  -3.938  1.00  1.00           C
ATOM    469  CG  PHE C  18      -4.393   3.629  -5.155  1.00  1.00           C
ATOM    470  CD1 PHE C  18      -3.762   3.433  -6.363  1.00  1.00           C
ATOM    471  CD2 PHE C  18      -5.441   4.516  -5.089  1.00  1.00           C
ATOM    472  CE1 PHE C  18      -4.166   4.114  -7.486  1.00  1.00           C
ATOM    473  CE2 PHE C  18      -5.848   5.198  -6.210  1.00  1.00           C
ATOM    474  CZ  PHE C  18      -5.211   5.000  -7.411  1.00  1.00           C
ATOM    475  C   PHE C  18      -2.513   2.867  -2.028  1.00  1.00           C
ATOM    476  O   PHE C  18      -1.768   1.889  -2.087  1.00  1.00           O
ATOM    477  N   SER C  19      -3.064   3.297  -0.897  1.00  1.00           N
ATOM    478  CA  SER C  19      -2.936   2.493   0.255  1.00  1.00           C
ATOM    479  CB  SER C  19      -2.089   3.131   1.364  1.00  1.00           C
ATOM    480  OG  SER C  19      -0.745   3.265   0.927  1.00  1.00           O
ATOM    481  C   SER C  19      -4.326   2.429   0.744  1.00  1.00           C
ATOM    482  O   SER C  19      -4.927   3.453   1.065  1.00  1.00           O
ATOM    483  N   SER C  20      -4.902   1.224   0.798  1.00  1.00           N
ATOM    484  CA  SER C  20      -6.255   1.274   1.214  1.00  1.00           C
ATOM    485  CB  SER C  20      -7.247   0.992   0.074  1.00  1.00           C
ATOM    486  OG  SER C  20      -7.147   2.019  -0.902  1.00  1.00           O
ATOM    487  C   SER C  20      -6.455   0.279   2.280  1.00  1.00           C
ATOM    488  O   SER C  20      -6.245  -0.918   2.090  1.00  1.00           O
ATOM    489  N   GLN C  21      -6.894   0.777   3.440  1.00  1.00           N
ATOM    490  CA  GLN C  21      -7.095  -0.104   4.530  1.00  1.00           C
ATOM    491  CB  GLN C  21      -6.362   0.324   5.809  1.00  1.00           C
ATOM    492  CG  GLN C  21      -6.676  -0.568   7.010  1.00  1.00           C
ATOM    493  CD  GLN C  21      -6.045  -1.923   6.751  1.00  1.00           C
ATOM    494  OE1 GLN C  21      -6.717  -2.952   6.782  1.00  1.00           O
ATOM    495  NE2 GLN C  21      -4.709  -1.922   6.493  1.00  1.00           N
ATOM    496  C   GLN C  21      -8.535  -0.108   4.838  1.00  1.00           C
ATOM    497  O   GLN C  21      -9.182   0.933   4.830  1.00  1.00           O
ATOM    498  N   ASN C  22      -9.065  -1.312   5.090  1.00  1.00           N
ATOM    499  CA  ASN C  22     -10.431  -1.449   5.461  1.00  1.00           C
ATOM    500  CB  ASN C  22     -11.219  -2.312   4.456  1.00  1.00           C
ATOM    501  CG  ASN C  22     -12.684  -2.456   4.861  1.00  1.00           C
ATOM    502  OD1 ASN C  22     -13.034  -2.501   6.039  1.00  1.00           O
ATOM    503  ND2 ASN C  22     -13.569  -2.555   3.834  1.00  1.00           N
ATOM    504  C   ASN C  22     -10.399  -2.210   6.735  1.00  1.00           C
ATOM    505  O   ASN C  22      -9.739  -3.243   6.831  1.00  1.00           O
ATOM    506  N   ASN C  23     -11.090  -1.702   7.766  1.00  1.00           N
ATOM    507  CA  ASN C  23     -11.092  -2.458   8.974  1.00  1.00           C
ATOM    508  CB  ASN C  23     -10.284  -1.807  10.113  1.00  1.00           C
ATOM    509  CG  ASN C  23      -8.807  -1.823   9.735  1.00  1.00           C
ATOM    510  OD1 ASN C  23      -8.357  -2.670   8.968  1.00  1.00           O
ATOM    511  ND2 ASN C  23      -8.025  -0.859  10.292  1.00  1.00           N
ATOM    512  C   ASN C  23     -12.487  -2.543   9.438  1.00  1.00           C
ATOM    513  O   ASN C  23     -13.150  -1.536   9.678  1.00  1.00           O
ATOM    514  N   ALA C  24     -12.980  -3.776   9.563  1.00  1.00           N
ATOM    515  CA  ALA C  24     -14.301  -3.883  10.060  1.00  1.00           C
ATOM    516  CB  ALA C  24     -15.273  -4.549   9.071  1.00  1.00           C
ATOM    517  C   ALA C  24     -14.211  -4.744  11.264  1.00  1.00           C
ATOM    518  O   ALA C  24     -13.665  -5.844  11.219  1.00  1.00           O
ATOM    519  N   PHE C  25     -14.740  -4.252  12.393  1.00  1.00           N
ATOM    520  CA  PHE C  25     -14.685  -5.077  13.553  1.00  1.00           C
ATOM    521  CB  PHE C  25     -14.372  -4.294  14.844  1.00  1.00           C
ATOM    522  CG  PHE C  25     -14.136  -5.254  15.966  1.00  1.00           C
ATOM    523  CD1 PHE C  25     -12.938  -5.925  16.069  1.00  1.00           C
ATOM    524  CD2 PHE C  25     -15.104  -5.499  16.913  1.00  1.00           C
ATOM    525  CE1 PHE C  25     -12.714  -6.809  17.098  1.00  1.00           C
ATOM    526  CE2 PHE C  25     -14.889  -6.381  17.946  1.00  1.00           C
ATOM    527  CZ  PHE C  25     -13.688  -7.042  18.040  1.00  1.00           C
ATOM    528  C   PHE C  25     -16.089  -5.656  13.648  1.00  1.00           C
ATOM    529  O   PHE C  25     -16.736  -5.519  14.718  1.00  1.00           O
ATOM    530  OXT PHE C  25     -16.541  -6.237  12.624  1.00  1.00           O
TER     531      PHE C  25 
ATOM    532  N   THR D   1       1.441 -12.479  10.503  1.00  1.00           N
ATOM    533  CA  THR D   1       0.049 -12.171  10.112  1.00  1.00           C
ATOM    534  CB  THR D   1      -0.247 -10.721  10.375  1.00  1.00           C
ATOM    535  OG1 THR D   1       0.617  -9.900   9.604  1.00  1.00           O
ATOM    536  CG2 THR D   1      -0.040 -10.441  11.874  1.00  1.00           C
ATOM    537  C   THR D   1      -0.163 -12.448   8.668  1.00  1.00           C
ATOM    538  O   THR D   1       0.670 -13.081   8.022  1.00  1.00           O
ATOM    539  N   GLY D   2      -1.315 -12.014   8.128  1.00  1.00           N
ATOM    540  CA  GLY D   2      -1.485 -12.176   6.720  1.00  1.00           C
ATOM    541  C   GLY D   2      -0.432 -11.286   6.145  1.00  1.00           C
ATOM    542  O   GLY D   2      -0.281 -10.148   6.588  1.00  1.00           O
ATOM    543  N   THR D   3       0.341 -11.767   5.151  1.00  1.00           N
ATOM    544  CA  THR D   3       1.365 -10.884   4.681  1.00  1.00           C
ATOM    545  CB  THR D   3       2.740 -11.227   5.162  1.00  1.00           C
ATOM    546  OG1 THR D   3       3.633 -10.164   4.866  1.00  1.00           O
ATOM    547  CG2 THR D   3       3.194 -12.505   4.445  1.00  1.00           C
ATOM    548  C   THR D   3       1.424 -10.897   3.208  1.00  1.00           C
ATOM    549  O   THR D   3       1.125 -11.892   2.550  1.00  1.00           O
ATOM    550  N   ALA D   4       1.791  -9.729   2.663  1.00  1.00           N
ATOM    551  CA  ALA D   4       2.036  -9.596   1.270  1.00  1.00           C
ATOM    552  CB  ALA D   4       0.864  -8.977   0.484  1.00  1.00           C
ATOM    553  C   ALA D   4       3.177  -8.632   1.195  1.00  1.00           C
ATOM    554  O   ALA D   4       3.157  -7.581   1.837  1.00  1.00           O
ATOM    555  N   ASN D   5       4.227  -8.977   0.435  1.00  1.00           N
ATOM    556  CA  ASN D   5       5.317  -8.062   0.287  1.00  1.00           C
ATOM    557  CB  ASN D   5       6.648  -8.606   0.820  1.00  1.00           C
ATOM    558  CG  ASN D   5       6.486  -8.833   2.314  1.00  1.00           C
ATOM    559  OD1 ASN D   5       6.486  -9.970   2.781  1.00  1.00           O
ATOM    560  ND2 ASN D   5       6.338  -7.725   3.088  1.00  1.00           N
ATOM    561  C   ASN D   5       5.474  -7.946  -1.187  1.00  1.00           C
ATOM    562  O   ASN D   5       5.626  -8.959  -1.869  1.00  1.00           O
ATOM    563  N   THR D   6       5.420  -6.716  -1.727  1.00  1.00           N
ATOM    564  CA  THR D   6       5.574  -6.612  -3.143  1.00  1.00           C
ATOM    565  CB  THR D   6       4.412  -5.977  -3.848  1.00  1.00           C
ATOM    566  OG1 THR D   6       4.576  -6.086  -5.254  1.00  1.00           O
ATOM    567  CG2 THR D   6       4.317  -4.512  -3.432  1.00  1.00           C
ATOM    568  C   THR D   6       6.799  -5.785  -3.404  1.00  1.00           C
ATOM    569  O   THR D   6       6.981  -4.722  -2.812  1.00  1.00           O
ATOM    570  N   LEU D   7       7.689  -6.272  -4.296  1.00  1.00           N
ATOM    571  CA  LEU D   7       8.910  -5.579  -4.596  1.00  1.00           C
ATOM    572  CB  LEU D   7      10.156  -6.460  -4.404  1.00  1.00           C
ATOM    573  CG  LEU D   7      10.262  -7.107  -3.009  1.00  1.00           C
ATOM    574  CD1 LEU D   7      11.617  -7.814  -2.828  1.00  1.00           C
ATOM    575  CD2 LEU D   7       9.936  -6.112  -1.883  1.00  1.00           C
ATOM    576  C   LEU D   7       8.855  -5.229  -6.059  1.00  1.00           C
ATOM    577  O   LEU D   7       8.198  -5.924  -6.834  1.00  1.00           O
ATOM    578  N   PHE D   8       9.514  -4.125  -6.482  1.00  1.00           N
ATOM    579  CA  PHE D   8       9.473  -3.776  -7.880  1.00  1.00           C
ATOM    580  CB  PHE D   8       8.324  -2.799  -8.196  1.00  1.00           C
ATOM    581  CG  PHE D   8       8.064  -2.780  -9.663  1.00  1.00           C
ATOM    582  CD1 PHE D   8       7.194  -3.692 -10.216  1.00  1.00           C
ATOM    583  CD2 PHE D   8       8.671  -1.853 -10.481  1.00  1.00           C
ATOM    584  CE1 PHE D   8       6.937  -3.688 -11.565  1.00  1.00           C
ATOM    585  CE2 PHE D   8       8.414  -1.846 -11.832  1.00  1.00           C
ATOM    586  CZ  PHE D   8       7.547  -2.762 -12.375  1.00  1.00           C
ATOM    587  C   PHE D   8      10.756  -3.095  -8.222  1.00  1.00           C
ATOM    588  O   PHE D   8      11.330  -2.357  -7.423  1.00  1.00           O
ATOM    589  N   GLY D   9      11.236  -3.368  -9.444  1.00  1.00           N
ATOM    590  CA  GLY D   9      12.377  -2.723 -10.011  1.00  1.00           C
ATOM    591  C   GLY D   9      11.804  -2.275 -11.299  1.00  1.00           C
ATOM    592  O   GLY D   9      11.040  -3.011 -11.923  1.00  1.00           O
ATOM    593  N   THR D  10      12.136  -1.062 -11.750  1.00  1.00           N
ATOM    594  CA  THR D  10      11.411  -0.665 -12.909  1.00  1.00           C
ATOM    595  CB  THR D  10      10.304   0.290 -12.577  1.00  1.00           C
ATOM    596  OG1 THR D  10       9.409   0.459 -13.667  1.00  1.00           O
ATOM    597  CG2 THR D  10      10.959   1.628 -12.222  1.00  1.00           C
ATOM    598  C   THR D  10      12.326   0.039 -13.844  1.00  1.00           C
ATOM    599  O   THR D  10      13.521   0.202 -13.601  1.00  1.00           O
ATOM    600  N   ALA D  11      11.724   0.461 -14.964  1.00  1.00           N
ATOM    601  CA  ALA D  11      12.328   1.179 -16.034  1.00  1.00           C
ATOM    602  CB  ALA D  11      12.422   0.381 -17.345  1.00  1.00           C
ATOM    603  C   ALA D  11      11.378   2.290 -16.273  1.00  1.00           C
ATOM    604  O   ALA D  11      10.728   2.732 -15.325  1.00  1.00           O
ATOM    605  N   SER D  12      11.341   2.811 -17.519  1.00  1.00           N
ATOM    606  CA  SER D  12      10.353   3.796 -17.837  1.00  1.00           C
ATOM    607  CB  SER D  12      10.268   4.103 -19.341  1.00  1.00           C
ATOM    608  OG  SER D  12      11.506   4.617 -19.804  1.00  1.00           O
ATOM    609  C   SER D  12       9.085   3.139 -17.444  1.00  1.00           C
ATOM    610  O   SER D  12       8.738   2.077 -17.959  1.00  1.00           O
ATOM    611  N   THR D  13       8.358   3.752 -16.498  1.00  1.00           N
ATOM    612  CA  THR D  13       7.297   2.974 -15.958  1.00  1.00           C
ATOM    613  CB  THR D  13       7.640   2.463 -14.587  1.00  1.00           C
ATOM    614  OG1 THR D  13       6.623   1.608 -14.084  1.00  1.00           O
ATOM    615  CG2 THR D  13       7.844   3.671 -13.659  1.00  1.00           C
ATOM    616  C   THR D  13       6.026   3.735 -15.851  1.00  1.00           C
ATOM    617  O   THR D  13       5.968   4.958 -15.973  1.00  1.00           O
ATOM    618  N   GLY D  14       4.953   2.952 -15.658  1.00  1.00           N
ATOM    619  CA  GLY D  14       3.641   3.428 -15.382  1.00  1.00           C
ATOM    620  C   GLY D  14       3.169   2.464 -14.361  1.00  1.00           C
ATOM    621  O   GLY D  14       3.079   1.273 -14.638  1.00  1.00           O
ATOM    622  N   THR D  15       2.865   2.923 -13.137  1.00  1.00           N
ATOM    623  CA  THR D  15       2.495   1.891 -12.230  1.00  1.00           C
ATOM    624  CB  THR D  15       3.572   1.534 -11.246  1.00  1.00           C
ATOM    625  OG1 THR D  15       4.752   1.132 -11.929  1.00  1.00           O
ATOM    626  CG2 THR D  15       3.057   0.386 -10.361  1.00  1.00           C
ATOM    627  C   THR D  15       1.310   2.315 -11.456  1.00  1.00           C
ATOM    628  O   THR D  15       1.210   3.451 -10.998  1.00  1.00           O
ATOM    629  N   SER D  16       0.356   1.385 -11.311  1.00  1.00           N
ATOM    630  CA  SER D  16      -0.764   1.675 -10.488  1.00  1.00           C
ATOM    631  CB  SER D  16      -2.104   1.636 -11.238  1.00  1.00           C
ATOM    632  OG  SER D  16      -2.371   0.321 -11.701  1.00  1.00           O
ATOM    633  C   SER D  16      -0.767   0.619  -9.460  1.00  1.00           C
ATOM    634  O   SER D  16      -0.920  -0.563  -9.764  1.00  1.00           O
ATOM    635  N   LEU D  17      -0.575   1.020  -8.197  1.00  1.00           N
ATOM    636  CA  LEU D  17      -0.550  -0.013  -7.229  1.00  1.00           C
ATOM    637  CB  LEU D  17       0.766  -0.142  -6.438  1.00  1.00           C
ATOM    638  CG  LEU D  17       1.357   1.179  -5.913  1.00  1.00           C
ATOM    639  CD1 LEU D  17       1.887   2.049  -7.061  1.00  1.00           C
ATOM    640  CD2 LEU D  17       0.375   1.917  -4.994  1.00  1.00           C
ATOM    641  C   LEU D  17      -1.678   0.139  -6.284  1.00  1.00           C
ATOM    642  O   LEU D  17      -2.103   1.241  -5.943  1.00  1.00           O
ATOM    643  N   PHE D  18      -2.232  -1.013  -5.877  1.00  1.00           N
ATOM    644  CA  PHE D  18      -3.289  -0.971  -4.928  1.00  1.00           C
ATOM    645  CB  PHE D  18      -4.659  -1.426  -5.465  1.00  1.00           C
ATOM    646  CG  PHE D  18      -5.128  -0.418  -6.456  1.00  1.00           C
ATOM    647  CD1 PHE D  18      -4.773  -0.520  -7.782  1.00  1.00           C
ATOM    648  CD2 PHE D  18      -5.917   0.634  -6.056  1.00  1.00           C
ATOM    649  CE1 PHE D  18      -5.206   0.414  -8.695  1.00  1.00           C
ATOM    650  CE2 PHE D  18      -6.352   1.570  -6.961  1.00  1.00           C
ATOM    651  CZ  PHE D  18      -5.997   1.460  -8.283  1.00  1.00           C
ATOM    652  C   PHE D  18      -2.948  -1.913  -3.855  1.00  1.00           C
ATOM    653  O   PHE D  18      -2.400  -2.987  -4.096  1.00  1.00           O
ATOM    654  N   SER D  19      -3.241  -1.510  -2.619  1.00  1.00           N
ATOM    655  CA  SER D  19      -3.018  -2.436  -1.574  1.00  1.00           C
ATOM    656  CB  SER D  19      -1.885  -2.021  -0.621  1.00  1.00           C
ATOM    657  OG  SER D  19      -0.658  -1.951  -1.332  1.00  1.00           O
ATOM    658  C   SER D  19      -4.284  -2.445  -0.785  1.00  1.00           C
ATOM    659  O   SER D  19      -4.697  -1.413  -0.259  1.00  1.00           O
ATOM    660  N   SER D  20      -4.949  -3.612  -0.683  1.00  1.00           N
ATOM    661  CA  SER D  20      -6.163  -3.635   0.079  1.00  1.00           C
ATOM    662  CB  SER D  20      -7.370  -4.133  -0.734  1.00  1.00           C
ATOM    663  OG  SER D  20      -8.540  -4.130   0.068  1.00  1.00           O
ATOM    664  C   SER D  20      -5.952  -4.595   1.199  1.00  1.00           C
ATOM    665  O   SER D  20      -5.902  -5.805   0.994  1.00  1.00           O
ATOM    666  N   GLN D  21      -5.810  -4.066   2.425  1.00  1.00           N
ATOM    667  CA  GLN D  21      -5.487  -4.922   3.521  1.00  1.00           C
ATOM    668  CB  GLN D  21      -4.906  -4.162   4.721  1.00  1.00           C
ATOM    669  CG  GLN D  21      -3.491  -3.638   4.451  1.00  1.00           C
ATOM    670  CD  GLN D  21      -3.573  -2.480   3.464  1.00  1.00           C
ATOM    671  OE1 GLN D  21      -4.349  -1.545   3.653  1.00  1.00           O
ATOM    672  NE2 GLN D  21      -2.752  -2.542   2.379  1.00  1.00           N
ATOM    673  C   GLN D  21      -6.584  -5.801   3.997  1.00  1.00           C
ATOM    674  O   GLN D  21      -6.390  -6.999   4.185  1.00  1.00           O
ATOM    675  N   ASN D  22      -7.769  -5.226   4.204  1.00  1.00           N
ATOM    676  CA  ASN D  22      -8.913  -5.978   4.599  1.00  1.00           C
ATOM    677  CB  ASN D  22      -9.621  -6.634   3.402  1.00  1.00           C
ATOM    678  CG  ASN D  22     -10.262  -5.516   2.581  1.00  1.00           C
ATOM    679  OD1 ASN D  22      -9.721  -4.416   2.472  1.00  1.00           O
ATOM    680  ND2 ASN D  22     -11.460  -5.796   2.002  1.00  1.00           N
ATOM    681  C   ASN D  22      -8.725  -6.989   5.677  1.00  1.00           C
ATOM    682  O   ASN D  22      -8.577  -8.180   5.403  1.00  1.00           O
ATOM    683  N   ASN D  23      -8.709  -6.542   6.950  1.00  1.00           N
ATOM    684  CA  ASN D  23      -8.722  -7.539   7.976  1.00  1.00           C
ATOM    685  CB  ASN D  23      -7.561  -7.468   8.991  1.00  1.00           C
ATOM    686  CG  ASN D  23      -7.591  -6.151   9.748  1.00  1.00           C
ATOM    687  OD1 ASN D  23      -8.214  -5.182   9.324  1.00  1.00           O
ATOM    688  ND2 ASN D  23      -6.860  -6.106  10.895  1.00  1.00           N
ATOM    689  C   ASN D  23     -10.024  -7.491   8.686  1.00  1.00           C
ATOM    690  O   ASN D  23     -10.376  -6.505   9.331  1.00  1.00           O
ATOM    691  N   ALA D  24     -10.786  -8.589   8.553  1.00  1.00           N
ATOM    692  CA  ALA D  24     -12.052  -8.690   9.200  1.00  1.00           C
ATOM    693  CB  ALA D  24     -13.021  -9.649   8.487  1.00  1.00           C
ATOM    694  C   ALA D  24     -11.773  -9.250  10.549  1.00  1.00           C
ATOM    695  O   ALA D  24     -10.997 -10.192  10.692  1.00  1.00           O
ATOM    696  N   PHE D  25     -12.393  -8.672  11.589  1.00  1.00           N
ATOM    697  CA  PHE D  25     -12.139  -9.186  12.898  1.00  1.00           C
ATOM    698  CB  PHE D  25     -12.169  -8.101  13.982  1.00  1.00           C
ATOM    699  CG  PHE D  25     -11.022  -7.179  13.746  1.00  1.00           C
ATOM    700  CD1 PHE D  25     -11.082  -6.226  12.755  1.00  1.00           C
ATOM    701  CD2 PHE D  25      -9.890  -7.260  14.524  1.00  1.00           C
ATOM    702  CE1 PHE D  25     -10.028  -5.371  12.539  1.00  1.00           C
ATOM    703  CE2 PHE D  25      -8.831  -6.407  14.314  1.00  1.00           C
ATOM    704  CZ  PHE D  25      -8.902  -5.459  13.320  1.00  1.00           C
ATOM    705  C   PHE D  25     -13.261 -10.167  13.206  1.00  1.00           C
ATOM    706  O   PHE D  25     -14.445  -9.739  13.166  1.00  1.00           O
ATOM    707  OXT PHE D  25     -12.951 -11.357  13.482  1.00  1.00           O
TER     708      PHE D  25 
ATOM    709  N   THR E   1       1.165 -16.755   9.401  1.00  1.00           N
ATOM    710  CA  THR E   1       0.219 -17.721   8.799  1.00  1.00           C
ATOM    711  CB  THR E   1      -1.133 -17.583   9.429  1.00  1.00           C
ATOM    712  OG1 THR E   1      -1.037 -17.788  10.831  1.00  1.00           O
ATOM    713  CG2 THR E   1      -2.069 -18.635   8.808  1.00  1.00           C
ATOM    714  C   THR E   1       0.093 -17.464   7.339  1.00  1.00           C
ATOM    715  O   THR E   1       0.926 -17.900   6.546  1.00  1.00           O
ATOM    716  N   GLY E   2      -0.972 -16.744   6.938  1.00  1.00           N
ATOM    717  CA  GLY E   2      -1.109 -16.464   5.545  1.00  1.00           C
ATOM    718  C   GLY E   2       0.046 -15.595   5.187  1.00  1.00           C
ATOM    719  O   GLY E   2       0.346 -14.625   5.880  1.00  1.00           O
ATOM    720  N   THR E   3       0.733 -15.930   4.083  1.00  1.00           N
ATOM    721  CA  THR E   3       1.851 -15.126   3.717  1.00  1.00           C
ATOM    722  CB  THR E   3       3.153 -15.696   4.190  1.00  1.00           C
ATOM    723  OG1 THR E   3       3.407 -16.942   3.558  1.00  1.00           O
ATOM    724  CG2 THR E   3       3.059 -15.884   5.714  1.00  1.00           C
ATOM    725  C   THR E   3       1.903 -15.067   2.238  1.00  1.00           C
ATOM    726  O   THR E   3       1.352 -15.923   1.546  1.00  1.00           O
ATOM    727  N   ALA E   4       2.570 -14.023   1.721  1.00  1.00           N
ATOM    728  CA  ALA E   4       2.699 -13.880   0.309  1.00  1.00           C
ATOM    729  CB  ALA E   4       1.471 -13.214  -0.330  1.00  1.00           C
ATOM    730  C   ALA E   4       3.873 -12.982   0.070  1.00  1.00           C
ATOM    731  O   ALA E   4       4.215 -12.143   0.902  1.00  1.00           O
ATOM    732  N   ASN E   5       4.540 -13.160  -1.083  1.00  1.00           N
ATOM    733  CA  ASN E   5       5.646 -12.327  -1.456  1.00  1.00           C
ATOM    734  CB  ASN E   5       7.015 -12.957  -1.140  1.00  1.00           C
ATOM    735  CG  ASN E   5       7.126 -14.289  -1.873  1.00  1.00           C
ATOM    736  OD1 ASN E   5       6.155 -14.787  -2.444  1.00  1.00           O
ATOM    737  ND2 ASN E   5       8.343 -14.894  -1.841  1.00  1.00           N
ATOM    738  C   ASN E   5       5.535 -12.165  -2.935  1.00  1.00           C
ATOM    739  O   ASN E   5       4.815 -12.920  -3.587  1.00  1.00           O
ATOM    740  N   THR E   6       6.218 -11.160  -3.511  1.00  1.00           N
ATOM    741  CA  THR E   6       6.154 -11.034  -4.936  1.00  1.00           C
ATOM    742  CB  THR E   6       5.389  -9.848  -5.427  1.00  1.00           C
ATOM    743  OG1 THR E   6       5.089 -10.002  -6.808  1.00  1.00           O
ATOM    744  CG2 THR E   6       6.259  -8.594  -5.220  1.00  1.00           C
ATOM    745  C   THR E   6       7.561 -10.851  -5.407  1.00  1.00           C
ATOM    746  O   THR E   6       8.460 -10.586  -4.610  1.00  1.00           O
ATOM    747  N   LEU E   7       7.803 -11.012  -6.721  1.00  1.00           N
ATOM    748  CA  LEU E   7       9.138 -10.820  -7.200  1.00  1.00           C
ATOM    749  CB  LEU E   7       9.758 -12.037  -7.912  1.00  1.00           C
ATOM    750  CG  LEU E   7       9.211 -12.322  -9.323  1.00  1.00           C
ATOM    751  CD1 LEU E   7       9.892 -13.559  -9.933  1.00  1.00           C
ATOM    752  CD2 LEU E   7       7.677 -12.413  -9.334  1.00  1.00           C
ATOM    753  C   LEU E   7       9.126  -9.686  -8.161  1.00  1.00           C
ATOM    754  O   LEU E   7       8.132  -8.974  -8.291  1.00  1.00           O
ATOM    755  N   PHE E   8      10.259  -9.482  -8.858  1.00  1.00           N
ATOM    756  CA  PHE E   8      10.320  -8.311  -9.669  1.00  1.00           C
ATOM    757  CB  PHE E   8      10.943  -7.130  -8.900  1.00  1.00           C
ATOM    758  CG  PHE E   8      12.372  -7.494  -8.642  1.00  1.00           C
ATOM    759  CD1 PHE E   8      12.699  -8.397  -7.657  1.00  1.00           C
ATOM    760  CD2 PHE E   8      13.388  -6.964  -9.404  1.00  1.00           C
ATOM    761  CE1 PHE E   8      14.010  -8.743  -7.426  1.00  1.00           C
ATOM    762  CE2 PHE E   8      14.700  -7.303  -9.178  1.00  1.00           C
ATOM    763  CZ  PHE E   8      15.016  -8.198  -8.187  1.00  1.00           C
ATOM    764  C   PHE E   8      11.175  -8.528 -10.868  1.00  1.00           C
ATOM    765  O   PHE E   8      11.492  -9.650 -11.262  1.00  1.00           O
ATOM    766  N   GLY E   9      11.533  -7.384 -11.479  1.00  1.00           N
ATOM    767  CA  GLY E   9      12.340  -7.260 -12.649  1.00  1.00           C
ATOM    768  C   GLY E   9      11.385  -6.824 -13.693  1.00  1.00           C
ATOM    769  O   GLY E   9      10.657  -7.632 -14.266  1.00  1.00           O
ATOM    770  N   THR E  10      11.368  -5.510 -13.971  1.00  1.00           N
ATOM    771  CA  THR E  10      10.378  -5.070 -14.892  1.00  1.00           C
ATOM    772  CB  THR E  10       9.161  -4.611 -14.152  1.00  1.00           C
ATOM    773  OG1 THR E  10       8.745  -5.627 -13.252  1.00  1.00           O
ATOM    774  CG2 THR E  10       8.038  -4.416 -15.158  1.00  1.00           C
ATOM    775  C   THR E  10      10.965  -3.949 -15.686  1.00  1.00           C
ATOM    776  O   THR E  10      11.759  -3.168 -15.165  1.00  1.00           O
ATOM    777  N   ALA E  11      10.602  -3.844 -16.981  1.00  1.00           N
ATOM    778  CA  ALA E  11      11.177  -2.797 -17.775  1.00  1.00           C
ATOM    779  CB  ALA E  11      12.458  -3.234 -18.504  1.00  1.00           C
ATOM    780  C   ALA E  11      10.198  -2.376 -18.819  1.00  1.00           C
ATOM    781  O   ALA E  11       9.449  -3.203 -19.337  1.00  1.00           O
ATOM    782  N   SER E  12      10.214  -1.070 -19.176  1.00  1.00           N
ATOM    783  CA  SER E  12       9.307  -0.530 -20.154  1.00  1.00           C
ATOM    784  CB  SER E  12       9.560  -1.056 -21.580  1.00  1.00           C
ATOM    785  OG  SER E  12       8.631  -0.483 -22.488  1.00  1.00           O
ATOM    786  C   SER E  12       7.941  -0.952 -19.748  1.00  1.00           C
ATOM    787  O   SER E  12       7.195  -1.515 -20.547  1.00  1.00           O
ATOM    788  N   THR E  13       7.562  -0.689 -18.485  1.00  1.00           N
ATOM    789  CA  THR E  13       6.319  -1.266 -18.103  1.00  1.00           C
ATOM    790  CB  THR E  13       6.454  -2.384 -17.129  1.00  1.00           C
ATOM    791  OG1 THR E  13       7.140  -1.923 -15.974  1.00  1.00           O
ATOM    792  CG2 THR E  13       7.193  -3.541 -17.820  1.00  1.00           C
ATOM    793  C   THR E  13       5.354  -0.316 -17.505  1.00  1.00           C
ATOM    794  O   THR E  13       5.683   0.760 -17.010  1.00  1.00           O
ATOM    795  N   GLY E  14       4.089  -0.770 -17.585  1.00  1.00           N
ATOM    796  CA  GLY E  14       2.955  -0.182 -16.960  1.00  1.00           C
ATOM    797  C   GLY E  14       2.444  -1.331 -16.159  1.00  1.00           C
ATOM    798  O   GLY E  14       1.906  -2.287 -16.715  1.00  1.00           O
ATOM    799  N   THR E  15       2.589  -1.285 -14.822  1.00  1.00           N
ATOM    800  CA  THR E  15       2.232  -2.475 -14.118  1.00  1.00           C
ATOM    801  CB  THR E  15       3.382  -3.133 -13.403  1.00  1.00           C
ATOM    802  OG1 THR E  15       2.998  -4.422 -12.945  1.00  1.00           O
ATOM    803  CG2 THR E  15       3.823  -2.246 -12.225  1.00  1.00           C
ATOM    804  C   THR E  15       1.153  -2.208 -13.128  1.00  1.00           C
ATOM    805  O   THR E  15       1.031  -1.113 -12.581  1.00  1.00           O
ATOM    806  N   SER E  16       0.319  -3.245 -12.908  1.00  1.00           N
ATOM    807  CA  SER E  16      -0.767  -3.179 -11.984  1.00  1.00           C
ATOM    808  CB  SER E  16      -2.135  -3.457 -12.625  1.00  1.00           C
ATOM    809  OG  SER E  16      -2.160  -4.772 -13.157  1.00  1.00           O
ATOM    810  C   SER E  16      -0.532  -4.218 -10.931  1.00  1.00           C
ATOM    811  O   SER E  16      -0.270  -5.380 -11.238  1.00  1.00           O
ATOM    812  N   LEU E  17      -0.603  -3.799  -9.649  1.00  1.00           N
ATOM    813  CA  LEU E  17      -0.424  -4.700  -8.545  1.00  1.00           C
ATOM    814  CB  LEU E  17       0.612  -4.231  -7.515  1.00  1.00           C
ATOM    815  CG  LEU E  17       2.042  -4.151  -8.065  1.00  1.00           C
ATOM    816  CD1 LEU E  17       2.148  -3.103  -9.183  1.00  1.00           C
ATOM    817  CD2 LEU E  17       3.053  -3.930  -6.930  1.00  1.00           C
ATOM    818  C   LEU E  17      -1.722  -4.719  -7.799  1.00  1.00           C
ATOM    819  O   LEU E  17      -2.320  -3.670  -7.568  1.00  1.00           O
ATOM    820  N   PHE E  18      -2.219  -5.918  -7.435  1.00  1.00           N
ATOM    821  CA  PHE E  18      -3.409  -5.982  -6.633  1.00  1.00           C
ATOM    822  CB  PHE E  18      -4.600  -6.629  -7.360  1.00  1.00           C
ATOM    823  CG  PHE E  18      -4.921  -5.794  -8.555  1.00  1.00           C
ATOM    824  CD1 PHE E  18      -4.300  -6.028  -9.761  1.00  1.00           C
ATOM    825  CD2 PHE E  18      -5.842  -4.778  -8.472  1.00  1.00           C
ATOM    826  CE1 PHE E  18      -4.596  -5.263 -10.865  1.00  1.00           C
ATOM    827  CE2 PHE E  18      -6.144  -4.008  -9.571  1.00  1.00           C
ATOM    828  CZ  PHE E  18      -5.520  -4.250 -10.772  1.00  1.00           C
ATOM    829  C   PHE E  18      -3.060  -6.877  -5.481  1.00  1.00           C
ATOM    830  O   PHE E  18      -2.835  -8.069  -5.675  1.00  1.00           O
ATOM    831  N   SER E  19      -2.995  -6.345  -4.244  1.00  1.00           N
ATOM    832  CA  SER E  19      -2.709  -7.235  -3.152  1.00  1.00           C
ATOM    833  CB  SER E  19      -1.580  -6.744  -2.228  1.00  1.00           C
ATOM    834  OG  SER E  19      -1.359  -7.674  -1.177  1.00  1.00           O
ATOM    835  C   SER E  19      -3.970  -7.301  -2.352  1.00  1.00           C
ATOM    836  O   SER E  19      -4.399  -6.305  -1.770  1.00  1.00           O
ATOM    837  N   SER E  20      -4.619  -8.484  -2.317  1.00  1.00           N
ATOM    838  CA  SER E  20      -5.813  -8.577  -1.532  1.00  1.00           C
ATOM    839  CB  SER E  20      -7.019  -9.166  -2.291  1.00  1.00           C
ATOM    840  OG  SER E  20      -6.766 -10.514  -2.658  1.00  1.00           O
ATOM    841  C   SER E  20      -5.487  -9.488  -0.395  1.00  1.00           C
ATOM    842  O   SER E  20      -5.213 -10.671  -0.592  1.00  1.00           O
ATOM    843  N   GLN E  21      -5.474  -8.960   0.841  1.00  1.00           N
ATOM    844  CA  GLN E  21      -5.191  -9.863   1.911  1.00  1.00           C
ATOM    845  CB  GLN E  21      -4.078  -9.370   2.854  1.00  1.00           C
ATOM    846  CG  GLN E  21      -3.673 -10.386   3.924  1.00  1.00           C
ATOM    847  CD  GLN E  21      -2.967 -11.540   3.223  1.00  1.00           C
ATOM    848  OE1 GLN E  21      -3.435 -12.677   3.249  1.00  1.00           O
ATOM    849  NE2 GLN E  21      -1.810 -11.244   2.571  1.00  1.00           N
ATOM    850  C   GLN E  21      -6.442  -9.973   2.691  1.00  1.00           C
ATOM    851  O   GLN E  21      -6.531  -9.497   3.820  1.00  1.00           O
ATOM    852  N   ASN E  22      -7.449 -10.642   2.113  1.00  1.00           N
ATOM    853  CA  ASN E  22      -8.675 -10.704   2.827  1.00  1.00           C
ATOM    854  CB  ASN E  22      -9.891 -11.020   1.937  1.00  1.00           C
ATOM    855  CG  ASN E  22     -10.065  -9.855   0.971  1.00  1.00           C
ATOM    856  OD1 ASN E  22      -9.146  -9.508   0.232  1.00  1.00           O
ATOM    857  ND2 ASN E  22     -11.271  -9.227   0.973  1.00  1.00           N
ATOM    858  C   ASN E  22      -8.544 -11.766   3.840  1.00  1.00           C
ATOM    859  O   ASN E  22      -8.064 -12.860   3.550  1.00  1.00           O
ATOM    860  N   ASN E  23      -8.948 -11.461   5.082  1.00  1.00           N
ATOM    861  CA  ASN E  23      -8.801 -12.513   6.021  1.00  1.00           C
ATOM    862  CB  ASN E  23      -7.469 -12.459   6.793  1.00  1.00           C
ATOM    863  CG  ASN E  23      -7.179 -13.853   7.332  1.00  1.00           C
ATOM    864  OD1 ASN E  23      -7.893 -14.372   8.189  1.00  1.00           O
ATOM    865  ND2 ASN E  23      -6.099 -14.488   6.803  1.00  1.00           N
ATOM    866  C   ASN E  23      -9.906 -12.452   7.002  1.00  1.00           C
ATOM    867  O   ASN E  23     -10.369 -11.378   7.381  1.00  1.00           O
ATOM    868  N   ALA E  24     -10.396 -13.634   7.406  1.00  1.00           N
ATOM    869  CA  ALA E  24     -11.330 -13.632   8.476  1.00  1.00           C
ATOM    870  CB  ALA E  24     -12.457 -14.666   8.323  1.00  1.00           C
ATOM    871  C   ALA E  24     -10.490 -14.052   9.629  1.00  1.00           C
ATOM    872  O   ALA E  24      -9.995 -15.177   9.670  1.00  1.00           O
ATOM    873  N   PHE E  25     -10.287 -13.150  10.599  1.00  1.00           N
ATOM    874  CA  PHE E  25      -9.431 -13.537  11.671  1.00  1.00           C
ATOM    875  CB  PHE E  25      -8.653 -12.376  12.305  1.00  1.00           C
ATOM    876  CG  PHE E  25      -7.625 -11.966  11.306  1.00  1.00           C
ATOM    877  CD1 PHE E  25      -7.917 -11.041  10.331  1.00  1.00           C
ATOM    878  CD2 PHE E  25      -6.367 -12.518  11.346  1.00  1.00           C
ATOM    879  CE1 PHE E  25      -6.961 -10.672   9.413  1.00  1.00           C
ATOM    880  CE2 PHE E  25      -5.407 -12.155  10.432  1.00  1.00           C
ATOM    881  CZ  PHE E  25      -5.705 -11.228   9.464  1.00  1.00           C
ATOM    882  C   PHE E  25     -10.280 -14.198  12.746  1.00  1.00           C
ATOM    883  O   PHE E  25     -10.175 -15.445  12.888  1.00  1.00           O
ATOM    884  OXT PHE E  25     -11.045 -13.475  13.438  1.00  1.00           O
TER     885      PHE E  25 
END
