# Supplementary material for: Integrative modeling of diverse protein-peptide systems using CABS-dock
Source: PLoS Comput Biol. 2023 Jul 5;19(7):e1011275. doi: 10.1371/journal.pcbi.1011275 (PMC10351741; doi:10.1371/journal.pcbi.1011275)
Supplement: S1 File — Files in pdb format containing atomic coordinates of the structures obtained in this study: the highest-scored amyloid models and 10 examples of the docked peptide for each enzyme-substrate complex. (ZIP) [file pcbi.1011275.s006.zip › protofilament_7q66_models/7q66_best_top10pcae.pdb]

EXPDTA    THEORETICAL MODEL, MODELLER 10.4 2023/04/05 17:21:18
ATOM      1  N   THR A   1       8.188 -10.161   7.894  1.00  1.00           N
ATOM      2  CA  THR A   1       9.484 -10.292   7.194  1.00  1.00           C
ATOM      3  CB  THR A   1       9.728 -11.725   6.824  1.00  1.00           C
ATOM      4  OG1 THR A   1       8.728 -12.177   5.921  1.00  1.00           O
ATOM      5  CG2 THR A   1       9.703 -12.567   8.112  1.00  1.00           C
ATOM      6  C   THR A   1       9.461  -9.480   5.946  1.00  1.00           C
ATOM      7  O   THR A   1       8.400  -9.051   5.495  1.00  1.00           O
ATOM      8  N   GLY A   2      10.642  -9.228   5.356  1.00  1.00           N
ATOM      9  CA  GLY A   2      10.632  -8.438   4.170  1.00  1.00           C
ATOM     10  C   GLY A   2       9.954  -9.237   3.125  1.00  1.00           C
ATOM     11  O   GLY A   2      10.317 -10.386   2.879  1.00  1.00           O
ATOM     12  N   THR A   3       8.938  -8.645   2.475  1.00  1.00           N
ATOM     13  CA  THR A   3       8.294  -9.432   1.480  1.00  1.00           C
ATOM     14  CB  THR A   3       7.063 -10.136   1.965  1.00  1.00           C
ATOM     15  OG1 THR A   3       7.369 -10.974   3.070  1.00  1.00           O
ATOM     16  CG2 THR A   3       6.506 -10.973   0.802  1.00  1.00           C
ATOM     17  C   THR A   3       7.834  -8.567   0.373  1.00  1.00           C
ATOM     18  O   THR A   3       7.165  -7.552   0.572  1.00  1.00           O
ATOM     19  N   ALA A   4       8.192  -8.968  -0.849  1.00  1.00           N
ATOM     20  CA  ALA A   4       7.679  -8.264  -1.970  1.00  1.00           C
ATOM     21  CB  ALA A   4       8.749  -7.454  -2.719  1.00  1.00           C
ATOM     22  C   ALA A   4       7.219  -9.346  -2.897  1.00  1.00           C
ATOM     23  O   ALA A   4       8.037 -10.091  -3.432  1.00  1.00           O
ATOM     24  N   ASN A   5       5.894  -9.481  -3.101  1.00  1.00           N
ATOM     25  CA  ASN A   5       5.420 -10.440  -4.058  1.00  1.00           C
ATOM     26  CB  ASN A   5       4.452 -11.490  -3.468  1.00  1.00           C
ATOM     27  CG  ASN A   5       4.268 -12.595  -4.501  1.00  1.00           C
ATOM     28  OD1 ASN A   5       5.227 -13.005  -5.154  1.00  1.00           O
ATOM     29  ND2 ASN A   5       3.008 -13.081  -4.668  1.00  1.00           N
ATOM     30  C   ASN A   5       4.675  -9.618  -5.044  1.00  1.00           C
ATOM     31  O   ASN A   5       3.549  -9.197  -4.786  1.00  1.00           O
ATOM     32  N   THR A   6       5.299  -9.349  -6.202  1.00  1.00           N
ATOM     33  CA  THR A   6       4.650  -8.505  -7.150  1.00  1.00           C
ATOM     34  CB  THR A   6       5.395  -7.234  -7.408  1.00  1.00           C
ATOM     35  OG1 THR A   6       4.670  -6.393  -8.296  1.00  1.00           O
ATOM     36  CG2 THR A   6       6.759  -7.624  -8.005  1.00  1.00           C
ATOM     37  C   THR A   6       4.578  -9.222  -8.434  1.00  1.00           C
ATOM     38  O   THR A   6       5.505  -9.935  -8.820  1.00  1.00           O
ATOM     39  N   LEU A   7       3.444  -9.056  -9.125  1.00  1.00           N
ATOM     40  CA  LEU A   7       3.373  -9.700 -10.384  1.00  1.00           C
ATOM     41  CB  LEU A   7       2.270 -10.780 -10.511  1.00  1.00           C
ATOM     42  CG  LEU A   7       0.808 -10.295 -10.431  1.00  1.00           C
ATOM     43  CD1 LEU A   7       0.521  -9.617  -9.096  1.00  1.00           C
ATOM     44  CD2 LEU A   7       0.381  -9.462 -11.649  1.00  1.00           C
ATOM     45  C   LEU A   7       3.195  -8.679 -11.427  1.00  1.00           C
ATOM     46  O   LEU A   7       2.578  -7.638 -11.206  1.00  1.00           O
ATOM     47  N   PHE A   8       3.767  -8.956 -12.605  1.00  1.00           N
ATOM     48  CA  PHE A   8       3.599  -8.010 -13.646  1.00  1.00           C
ATOM     49  CB  PHE A   8       4.914  -7.342 -14.069  1.00  1.00           C
ATOM     50  CG  PHE A   8       5.610  -6.894 -12.836  1.00  1.00           C
ATOM     51  CD1 PHE A   8       6.438  -7.776 -12.181  1.00  1.00           C
ATOM     52  CD2 PHE A   8       5.437  -5.626 -12.335  1.00  1.00           C
ATOM     53  CE1 PHE A   8       7.097  -7.399 -11.038  1.00  1.00           C
ATOM     54  CE2 PHE A   8       6.095  -5.241 -11.189  1.00  1.00           C
ATOM     55  CZ  PHE A   8       6.925  -6.127 -10.543  1.00  1.00           C
ATOM     56  C   PHE A   8       3.205  -8.814 -14.835  1.00  1.00           C
ATOM     57  O   PHE A   8       3.672  -9.939 -15.012  1.00  1.00           O
ATOM     58  N   GLY A   9       2.316  -8.257 -15.672  1.00  1.00           N
ATOM     59  CA  GLY A   9       1.961  -8.892 -16.903  1.00  1.00           C
ATOM     60  C   GLY A   9       1.684  -7.764 -17.816  1.00  1.00           C
ATOM     61  O   GLY A   9       0.537  -7.524 -18.192  1.00  1.00           O
ATOM     62  N   THR A  10       2.751  -7.047 -18.219  1.00  1.00           N
ATOM     63  CA  THR A  10       2.492  -5.879 -18.994  1.00  1.00           C
ATOM     64  CB  THR A  10       2.691  -4.597 -18.236  1.00  1.00           C
ATOM     65  OG1 THR A  10       4.042  -4.477 -17.812  1.00  1.00           O
ATOM     66  CG2 THR A  10       1.753  -4.595 -17.021  1.00  1.00           C
ATOM     67  C   THR A  10       3.371  -5.796 -20.176  1.00  1.00           C
ATOM     68  O   THR A  10       4.475  -6.338 -20.204  1.00  1.00           O
ATOM     69  N   ALA A  11       2.866  -5.079 -21.195  1.00  1.00           N
ATOM     70  CA  ALA A  11       3.636  -4.875 -22.370  1.00  1.00           C
ATOM     71  CB  ALA A  11       2.904  -4.048 -23.440  1.00  1.00           C
ATOM     72  C   ALA A  11       4.839  -4.106 -21.951  1.00  1.00           C
ATOM     73  O   ALA A  11       5.961  -4.418 -22.345  1.00  1.00           O
ATOM     74  N   SER A  12       4.638  -3.076 -21.111  1.00  1.00           N
ATOM     75  CA  SER A  12       5.779  -2.341 -20.673  1.00  1.00           C
ATOM     76  CB  SER A  12       5.971  -1.003 -21.408  1.00  1.00           C
ATOM     77  OG  SER A  12       6.290  -1.223 -22.775  1.00  1.00           O
ATOM     78  C   SER A  12       5.606  -2.039 -19.228  1.00  1.00           C
ATOM     79  O   SER A  12       4.486  -1.842 -18.759  1.00  1.00           O
ATOM     80  N   THR A  13       6.721  -2.004 -18.473  1.00  1.00           N
ATOM     81  CA  THR A  13       6.569  -1.746 -17.077  1.00  1.00           C
ATOM     82  CB  THR A  13       6.411  -3.002 -16.276  1.00  1.00           C
ATOM     83  OG1 THR A  13       6.072  -2.692 -14.933  1.00  1.00           O
ATOM     84  CG2 THR A  13       7.739  -3.780 -16.326  1.00  1.00           C
ATOM     85  C   THR A  13       7.769  -1.047 -16.543  1.00  1.00           C
ATOM     86  O   THR A  13       8.819  -0.968 -17.180  1.00  1.00           O
ATOM     87  N   GLY A  14       7.601  -0.510 -15.325  1.00  1.00           N
ATOM     88  CA  GLY A  14       8.638   0.138 -14.593  1.00  1.00           C
ATOM     89  C   GLY A  14       8.374  -0.256 -13.183  1.00  1.00           C
ATOM     90  O   GLY A  14       7.258  -0.096 -12.690  1.00  1.00           O
ATOM     91  N   THR A  15       9.394  -0.783 -12.485  1.00  1.00           N
ATOM     92  CA  THR A  15       9.067  -1.250 -11.179  1.00  1.00           C
ATOM     93  CB  THR A  15       9.021  -2.754 -11.119  1.00  1.00           C
ATOM     94  OG1 THR A  15      10.311  -3.300 -11.361  1.00  1.00           O
ATOM     95  CG2 THR A  15       8.053  -3.253 -12.208  1.00  1.00           C
ATOM     96  C   THR A  15      10.088  -0.796 -10.201  1.00  1.00           C
ATOM     97  O   THR A  15      11.291  -0.793 -10.461  1.00  1.00           O
ATOM     98  N   SER A  16       9.586  -0.363  -9.037  1.00  1.00           N
ATOM     99  CA  SER A  16      10.441  -0.047  -7.949  1.00  1.00           C
ATOM    100  CB  SER A  16      10.671   1.465  -7.769  1.00  1.00           C
ATOM    101  OG  SER A  16      11.459   1.969  -8.842  1.00  1.00           O
ATOM    102  C   SER A  16       9.722  -0.584  -6.766  1.00  1.00           C
ATOM    103  O   SER A  16       8.561  -0.248  -6.535  1.00  1.00           O
ATOM    104  N   LEU A  17      10.375  -1.464  -5.990  1.00  1.00           N
ATOM    105  CA  LEU A  17       9.627  -1.976  -4.892  1.00  1.00           C
ATOM    106  CB  LEU A  17       9.203  -3.442  -5.089  1.00  1.00           C
ATOM    107  CG  LEU A  17       8.267  -4.016  -4.003  1.00  1.00           C
ATOM    108  CD1 LEU A  17       7.686  -5.352  -4.482  1.00  1.00           C
ATOM    109  CD2 LEU A  17       8.947  -4.145  -2.622  1.00  1.00           C
ATOM    110  C   LEU A  17      10.454  -1.842  -3.665  1.00  1.00           C
ATOM    111  O   LEU A  17      11.623  -2.223  -3.641  1.00  1.00           O
ATOM    112  N   PHE A  18       9.859  -1.258  -2.608  1.00  1.00           N
ATOM    113  CA  PHE A  18      10.604  -1.121  -1.400  1.00  1.00           C
ATOM    114  CB  PHE A  18      11.136   0.312  -1.183  1.00  1.00           C
ATOM    115  CG  PHE A  18      11.892   0.316   0.098  1.00  1.00           C
ATOM    116  CD1 PHE A  18      13.197  -0.121   0.145  1.00  1.00           C
ATOM    117  CD2 PHE A  18      11.294   0.759   1.254  1.00  1.00           C
ATOM    118  CE1 PHE A  18      13.893  -0.122   1.330  1.00  1.00           C
ATOM    119  CE2 PHE A  18      11.985   0.759   2.440  1.00  1.00           C
ATOM    120  CZ  PHE A  18      13.286   0.319   2.481  1.00  1.00           C
ATOM    121  C   PHE A  18       9.733  -1.478  -0.261  1.00  1.00           C
ATOM    122  O   PHE A  18       8.578  -1.067  -0.186  1.00  1.00           O
ATOM    123  N   SER A  19      10.281  -2.296   0.653  1.00  1.00           N
ATOM    124  CA  SER A  19       9.528  -2.614   1.814  1.00  1.00           C
ATOM    125  CB  SER A  19       9.031  -4.080   1.856  1.00  1.00           C
ATOM    126  OG  SER A  19      10.119  -4.995   1.869  1.00  1.00           O
ATOM    127  C   SER A  19      10.407  -2.368   2.979  1.00  1.00           C
ATOM    128  O   SER A  19      11.305  -3.154   3.276  1.00  1.00           O
ATOM    129  N   SER A  20      10.168  -1.238   3.667  1.00  1.00           N
ATOM    130  CA  SER A  20      10.960  -0.970   4.819  1.00  1.00           C
ATOM    131  CB  SER A  20      10.929   0.492   5.295  1.00  1.00           C
ATOM    132  OG  SER A  20       9.622   0.822   5.738  1.00  1.00           O
ATOM    133  C   SER A  20      10.365  -1.800   5.885  1.00  1.00           C
ATOM    134  O   SER A  20       9.163  -2.057   5.901  1.00  1.00           O
ATOM    135  N   GLN A  21      11.213  -2.276   6.795  1.00  1.00           N
ATOM    136  CA  GLN A  21      10.720  -3.089   7.852  1.00  1.00           C
ATOM    137  CB  GLN A  21      11.305  -4.504   7.754  1.00  1.00           C
ATOM    138  CG  GLN A  21      11.099  -5.399   8.974  1.00  1.00           C
ATOM    139  CD  GLN A  21      12.043  -6.584   8.785  1.00  1.00           C
ATOM    140  OE1 GLN A  21      12.146  -7.148   7.696  1.00  1.00           O
ATOM    141  NE2 GLN A  21      12.785  -6.947   9.865  1.00  1.00           N
ATOM    142  C   GLN A  21      11.307  -2.498   9.066  1.00  1.00           C
ATOM    143  O   GLN A  21      12.509  -2.611   9.299  1.00  1.00           O
ATOM    144  N   ASN A  22      10.479  -1.842   9.880  1.00  1.00           N
ATOM    145  CA  ASN A  22      11.067  -1.323  11.061  1.00  1.00           C
ATOM    146  CB  ASN A  22      10.786   0.170  11.313  1.00  1.00           C
ATOM    147  CG  ASN A  22      11.671   0.953  10.355  1.00  1.00           C
ATOM    148  OD1 ASN A  22      11.816   2.170  10.464  1.00  1.00           O
ATOM    149  ND2 ASN A  22      12.290   0.218   9.392  1.00  1.00           N
ATOM    150  C   ASN A  22      10.512  -2.127  12.177  1.00  1.00           C
ATOM    151  O   ASN A  22       9.390  -2.622  12.103  1.00  1.00           O
ATOM    152  N   ASN A  23      11.313  -2.305  13.239  1.00  1.00           N
ATOM    153  CA  ASN A  23      10.866  -3.142  14.300  1.00  1.00           C
ATOM    154  CB  ASN A  23      11.649  -4.466  14.395  1.00  1.00           C
ATOM    155  CG  ASN A  23      10.793  -5.506  15.122  1.00  1.00           C
ATOM    156  OD1 ASN A  23       9.759  -5.182  15.705  1.00  1.00           O
ATOM    157  ND2 ASN A  23      11.227  -6.796  15.077  1.00  1.00           N
ATOM    158  C   ASN A  23      11.061  -2.392  15.575  1.00  1.00           C
ATOM    159  O   ASN A  23      10.749  -1.205  15.676  1.00  1.00           O
ATOM    160  N   ALA A  24      11.581  -3.092  16.594  1.00  1.00           N
ATOM    161  CA  ALA A  24      11.740  -2.506  17.889  1.00  1.00           C
ATOM    162  CB  ALA A  24      12.427  -3.442  18.893  1.00  1.00           C
ATOM    163  C   ALA A  24      12.561  -1.266  17.767  1.00  1.00           C
ATOM    164  O   ALA A  24      13.476  -1.180  16.950  1.00  1.00           O
ATOM    165  N   PHE A  25      12.216  -0.251  18.584  1.00  1.00           N
ATOM    166  CA  PHE A  25      12.932   0.988  18.562  1.00  1.00           C
ATOM    167  CB  PHE A  25      12.148   2.160  19.170  1.00  1.00           C
ATOM    168  CG  PHE A  25      12.946   3.387  18.900  1.00  1.00           C
ATOM    169  CD1 PHE A  25      12.761   4.079  17.727  1.00  1.00           C
ATOM    170  CD2 PHE A  25      13.879   3.843  19.800  1.00  1.00           C
ATOM    171  CE1 PHE A  25      13.485   5.215  17.452  1.00  1.00           C
ATOM    172  CE2 PHE A  25      14.607   4.977  19.530  1.00  1.00           C
ATOM    173  CZ  PHE A  25      14.414   5.667  18.358  1.00  1.00           C
ATOM    174  C   PHE A  25      14.173   0.783  19.416  1.00  1.00           C
ATOM    175  O   PHE A  25      15.295   0.852  18.852  1.00  1.00           O
ATOM    176  OXT PHE A  25      14.012   0.557  20.645  1.00  1.00           O
TER     177      PHE A  25 
ATOM    178  N   THR B   1       3.777  -9.755   6.953  1.00  1.00           N
ATOM    179  CA  THR B   1       5.092  -9.326   6.425  1.00  1.00           C
ATOM    180  CB  THR B   1       5.431 -10.133   5.211  1.00  1.00           C
ATOM    181  OG1 THR B   1       4.431  -9.952   4.223  1.00  1.00           O
ATOM    182  CG2 THR B   1       5.501 -11.619   5.604  1.00  1.00           C
ATOM    183  C   THR B   1       5.057  -7.896   6.067  1.00  1.00           C
ATOM    184  O   THR B   1       3.981  -7.324   5.904  1.00  1.00           O
ATOM    185  N   GLY B   2       6.239  -7.258   6.012  1.00  1.00           N
ATOM    186  CA  GLY B   2       6.209  -5.927   5.508  1.00  1.00           C
ATOM    187  C   GLY B   2       6.014  -6.188   4.064  1.00  1.00           C
ATOM    188  O   GLY B   2       6.973  -6.285   3.301  1.00  1.00           O
ATOM    189  N   THR B   3       4.747  -6.300   3.634  1.00  1.00           N
ATOM    190  CA  THR B   3       4.609  -6.766   2.302  1.00  1.00           C
ATOM    191  CB  THR B   3       3.962  -8.113   2.195  1.00  1.00           C
ATOM    192  OG1 THR B   3       4.024  -8.586   0.857  1.00  1.00           O
ATOM    193  CG2 THR B   3       2.500  -7.982   2.649  1.00  1.00           C
ATOM    194  C   THR B   3       3.798  -5.858   1.477  1.00  1.00           C
ATOM    195  O   THR B   3       2.809  -5.281   1.925  1.00  1.00           O
ATOM    196  N   ALA B   4       4.242  -5.716   0.218  1.00  1.00           N
ATOM    197  CA  ALA B   4       3.466  -4.984  -0.717  1.00  1.00           C
ATOM    198  CB  ALA B   4       4.247  -3.867  -1.435  1.00  1.00           C
ATOM    199  C   ALA B   4       3.051  -6.003  -1.745  1.00  1.00           C
ATOM    200  O   ALA B   4       3.892  -6.556  -2.452  1.00  1.00           O
ATOM    201  N   ASN B   5       1.733  -6.290  -1.848  1.00  1.00           N
ATOM    202  CA  ASN B   5       1.250  -7.259  -2.800  1.00  1.00           C
ATOM    203  CB  ASN B   5       0.089  -8.128  -2.275  1.00  1.00           C
ATOM    204  CG  ASN B   5       0.635  -9.111  -1.256  1.00  1.00           C
ATOM    205  OD1 ASN B   5       1.085  -8.723  -0.179  1.00  1.00           O
ATOM    206  ND2 ASN B   5       0.590 -10.425  -1.607  1.00  1.00           N
ATOM    207  C   ASN B   5       0.697  -6.464  -3.908  1.00  1.00           C
ATOM    208  O   ASN B   5      -0.212  -5.659  -3.710  1.00  1.00           O
ATOM    209  N   THR B   6       1.242  -6.643  -5.114  1.00  1.00           N
ATOM    210  CA  THR B   6       0.647  -5.824  -6.100  1.00  1.00           C
ATOM    211  CB  THR B   6       1.471  -4.620  -6.434  1.00  1.00           C
ATOM    212  OG1 THR B   6       1.728  -3.871  -5.255  1.00  1.00           O
ATOM    213  CG2 THR B   6       0.671  -3.756  -7.419  1.00  1.00           C
ATOM    214  C   THR B   6       0.450  -6.593  -7.331  1.00  1.00           C
ATOM    215  O   THR B   6       1.285  -7.399  -7.728  1.00  1.00           O
ATOM    216  N   LEU B   7      -0.697  -6.327  -7.958  1.00  1.00           N
ATOM    217  CA  LEU B   7      -1.049  -6.962  -9.168  1.00  1.00           C
ATOM    218  CB  LEU B   7      -2.523  -7.421  -9.191  1.00  1.00           C
ATOM    219  CG  LEU B   7      -2.992  -8.069 -10.510  1.00  1.00           C
ATOM    220  CD1 LEU B   7      -2.408  -9.481 -10.675  1.00  1.00           C
ATOM    221  CD2 LEU B   7      -4.524  -8.002 -10.664  1.00  1.00           C
ATOM    222  C   LEU B   7      -0.961  -5.932 -10.204  1.00  1.00           C
ATOM    223  O   LEU B   7      -1.160  -4.743  -9.959  1.00  1.00           O
ATOM    224  N   PHE B   8      -0.612  -6.378 -11.405  1.00  1.00           N
ATOM    225  CA  PHE B   8      -0.640  -5.401 -12.415  1.00  1.00           C
ATOM    226  CB  PHE B   8       0.744  -4.899 -12.853  1.00  1.00           C
ATOM    227  CG  PHE B   8       1.254  -4.075 -11.720  1.00  1.00           C
ATOM    228  CD1 PHE B   8       0.782  -2.794 -11.534  1.00  1.00           C
ATOM    229  CD2 PHE B   8       2.195  -4.571 -10.847  1.00  1.00           C
ATOM    230  CE1 PHE B   8       1.241  -2.022 -10.494  1.00  1.00           C
ATOM    231  CE2 PHE B   8       2.657  -3.801  -9.805  1.00  1.00           C
ATOM    232  CZ  PHE B   8       2.186  -2.522  -9.630  1.00  1.00           C
ATOM    233  C   PHE B   8      -1.338  -6.003 -13.574  1.00  1.00           C
ATOM    234  O   PHE B   8      -1.336  -7.218 -13.767  1.00  1.00           O
ATOM    235  N   GLY B   9      -1.986  -5.138 -14.363  1.00  1.00           N
ATOM    236  CA  GLY B   9      -2.699  -5.586 -15.512  1.00  1.00           C
ATOM    237  C   GLY B   9      -1.823  -5.282 -16.654  1.00  1.00           C
ATOM    238  O   GLY B   9      -0.704  -5.784 -16.731  1.00  1.00           O
ATOM    239  N   THR B  10      -2.297  -4.447 -17.595  1.00  1.00           N
ATOM    240  CA  THR B  10      -1.423  -4.388 -18.709  1.00  1.00           C
ATOM    241  CB  THR B  10      -1.830  -5.449 -19.721  1.00  1.00           C
ATOM    242  OG1 THR B  10      -2.032  -6.679 -19.043  1.00  1.00           O
ATOM    243  CG2 THR B  10      -0.719  -5.704 -20.762  1.00  1.00           C
ATOM    244  C   THR B  10      -1.450  -3.047 -19.338  1.00  1.00           C
ATOM    245  O   THR B  10      -2.086  -2.123 -18.838  1.00  1.00           O
ATOM    246  N   ALA B  11      -0.699  -2.933 -20.453  1.00  1.00           N
ATOM    247  CA  ALA B  11      -0.551  -1.713 -21.156  1.00  1.00           C
ATOM    248  CB  ALA B  11      -1.824  -0.842 -21.236  1.00  1.00           C
ATOM    249  C   ALA B  11       0.468  -1.018 -20.332  1.00  1.00           C
ATOM    250  O   ALA B  11       1.245  -1.659 -19.625  1.00  1.00           O
ATOM    251  N   SER B  12       0.517   0.316 -20.399  1.00  1.00           N
ATOM    252  CA  SER B  12       1.511   0.959 -19.606  1.00  1.00           C
ATOM    253  CB  SER B  12       1.555   2.484 -19.803  1.00  1.00           C
ATOM    254  OG  SER B  12       1.867   2.785 -21.155  1.00  1.00           O
ATOM    255  C   SER B  12       1.254   0.713 -18.161  1.00  1.00           C
ATOM    256  O   SER B  12       0.111   0.674 -17.710  1.00  1.00           O
ATOM    257  N   THR B  13       2.347   0.507 -17.400  1.00  1.00           N
ATOM    258  CA  THR B  13       2.241   0.329 -15.986  1.00  1.00           C
ATOM    259  CB  THR B  13       2.094  -1.100 -15.569  1.00  1.00           C
ATOM    260  OG1 THR B  13       3.217  -1.854 -15.997  1.00  1.00           O
ATOM    261  CG2 THR B  13       0.811  -1.657 -16.205  1.00  1.00           C
ATOM    262  C   THR B  13       3.463   0.870 -15.356  1.00  1.00           C
ATOM    263  O   THR B  13       4.511   0.993 -15.986  1.00  1.00           O
ATOM    264  N   GLY B  14       3.338   1.234 -14.075  1.00  1.00           N
ATOM    265  CA  GLY B  14       4.475   1.711 -13.371  1.00  1.00           C
ATOM    266  C   GLY B  14       4.136   1.561 -11.938  1.00  1.00           C
ATOM    267  O   GLY B  14       3.018   1.868 -11.526  1.00  1.00           O
ATOM    268  N   THR B  15       5.084   1.078 -11.118  1.00  1.00           N
ATOM    269  CA  THR B  15       4.653   0.961  -9.769  1.00  1.00           C
ATOM    270  CB  THR B  15       4.272  -0.429  -9.354  1.00  1.00           C
ATOM    271  OG1 THR B  15       3.562  -0.384  -8.126  1.00  1.00           O
ATOM    272  CG2 THR B  15       5.548  -1.275  -9.194  1.00  1.00           C
ATOM    273  C   THR B  15       5.700   1.422  -8.838  1.00  1.00           C
ATOM    274  O   THR B  15       6.897   1.259  -9.063  1.00  1.00           O
ATOM    275  N   SER B  16       5.227   2.050  -7.755  1.00  1.00           N
ATOM    276  CA  SER B  16       6.069   2.458  -6.685  1.00  1.00           C
ATOM    277  CB  SER B  16       6.008   3.970  -6.396  1.00  1.00           C
ATOM    278  OG  SER B  16       6.379   4.711  -7.549  1.00  1.00           O
ATOM    279  C   SER B  16       5.436   1.789  -5.519  1.00  1.00           C
ATOM    280  O   SER B  16       4.224   1.876  -5.341  1.00  1.00           O
ATOM    281  N   LEU B  17       6.219   1.077  -4.698  1.00  1.00           N
ATOM    282  CA  LEU B  17       5.549   0.411  -3.628  1.00  1.00           C
ATOM    283  CB  LEU B  17       5.661  -1.118  -3.707  1.00  1.00           C
ATOM    284  CG  LEU B  17       5.085  -1.701  -5.009  1.00  1.00           C
ATOM    285  CD1 LEU B  17       5.193  -3.234  -5.028  1.00  1.00           C
ATOM    286  CD2 LEU B  17       3.659  -1.189  -5.262  1.00  1.00           C
ATOM    287  C   LEU B  17       6.232   0.796  -2.364  1.00  1.00           C
ATOM    288  O   LEU B  17       7.442   1.013  -2.351  1.00  1.00           O
ATOM    289  N   PHE B  18       5.469   0.925  -1.261  1.00  1.00           N
ATOM    290  CA  PHE B  18       6.127   1.212  -0.021  1.00  1.00           C
ATOM    291  CB  PHE B  18       6.270   2.718   0.274  1.00  1.00           C
ATOM    292  CG  PHE B  18       6.866   2.883   1.634  1.00  1.00           C
ATOM    293  CD1 PHE B  18       8.215   2.717   1.847  1.00  1.00           C
ATOM    294  CD2 PHE B  18       6.061   3.192   2.707  1.00  1.00           C
ATOM    295  CE1 PHE B  18       8.748   2.868   3.104  1.00  1.00           C
ATOM    296  CE2 PHE B  18       6.589   3.347   3.968  1.00  1.00           C
ATOM    297  CZ  PHE B  18       7.938   3.180   4.169  1.00  1.00           C
ATOM    298  C   PHE B  18       5.382   0.568   1.099  1.00  1.00           C
ATOM    299  O   PHE B  18       4.153   0.558   1.143  1.00  1.00           O
ATOM    300  N   SER B  19       6.151  -0.029   2.025  1.00  1.00           N
ATOM    301  CA  SER B  19       5.615  -0.609   3.215  1.00  1.00           C
ATOM    302  CB  SER B  19       5.761  -2.138   3.270  1.00  1.00           C
ATOM    303  OG  SER B  19       5.280  -2.634   4.510  1.00  1.00           O
ATOM    304  C   SER B  19       6.491  -0.082   4.314  1.00  1.00           C
ATOM    305  O   SER B  19       7.663  -0.445   4.397  1.00  1.00           O
ATOM    306  N   SER B  20       5.946   0.806   5.169  1.00  1.00           N
ATOM    307  CA  SER B  20       6.714   1.421   6.218  1.00  1.00           C
ATOM    308  CB  SER B  20       6.028   2.674   6.795  1.00  1.00           C
ATOM    309  OG  SER B  20       4.856   2.309   7.507  1.00  1.00           O
ATOM    310  C   SER B  20       6.990   0.503   7.378  1.00  1.00           C
ATOM    311  O   SER B  20       8.136   0.304   7.775  1.00  1.00           O
ATOM    312  N   GLN B  21       5.927  -0.097   7.944  1.00  1.00           N
ATOM    313  CA  GLN B  21       6.004  -0.956   9.094  1.00  1.00           C
ATOM    314  CB  GLN B  21       6.560  -2.364   8.803  1.00  1.00           C
ATOM    315  CG  GLN B  21       6.608  -3.246  10.056  1.00  1.00           C
ATOM    316  CD  GLN B  21       7.108  -4.623   9.646  1.00  1.00           C
ATOM    317  OE1 GLN B  21       8.283  -4.796   9.326  1.00  1.00           O
ATOM    318  NE2 GLN B  21       6.188  -5.626   9.648  1.00  1.00           N
ATOM    319  C   GLN B  21       6.778  -0.390  10.230  1.00  1.00           C
ATOM    320  O   GLN B  21       7.871  -0.856  10.548  1.00  1.00           O
ATOM    321  N   ASN B  22       6.239   0.660  10.865  1.00  1.00           N
ATOM    322  CA  ASN B  22       6.870   1.111  12.063  1.00  1.00           C
ATOM    323  CB  ASN B  22       6.513   2.547  12.478  1.00  1.00           C
ATOM    324  CG  ASN B  22       7.214   3.526  11.549  1.00  1.00           C
ATOM    325  OD1 ASN B  22       7.106   3.435  10.327  1.00  1.00           O
ATOM    326  ND2 ASN B  22       7.954   4.497  12.152  1.00  1.00           N
ATOM    327  C   ASN B  22       6.383   0.224  13.152  1.00  1.00           C
ATOM    328  O   ASN B  22       5.338  -0.415  13.035  1.00  1.00           O
ATOM    329  N   ASN B  23       7.155   0.149  14.245  1.00  1.00           N
ATOM    330  CA  ASN B  23       6.737  -0.686  15.319  1.00  1.00           C
ATOM    331  CB  ASN B  23       7.501  -2.014  15.415  1.00  1.00           C
ATOM    332  CG  ASN B  23       6.949  -2.906  14.309  1.00  1.00           C
ATOM    333  OD1 ASN B  23       7.069  -2.591  13.127  1.00  1.00           O
ATOM    334  ND2 ASN B  23       6.311  -4.042  14.703  1.00  1.00           N
ATOM    335  C   ASN B  23       6.945   0.040  16.591  1.00  1.00           C
ATOM    336  O   ASN B  23       6.922   1.269  16.630  1.00  1.00           O
ATOM    337  N   ALA B  24       7.126  -0.741  17.674  1.00  1.00           N
ATOM    338  CA  ALA B  24       7.265  -0.188  18.983  1.00  1.00           C
ATOM    339  CB  ALA B  24       7.685  -1.213  20.046  1.00  1.00           C
ATOM    340  C   ALA B  24       8.322   0.856  18.942  1.00  1.00           C
ATOM    341  O   ALA B  24       9.469   0.586  18.590  1.00  1.00           O
ATOM    342  N   PHE B  25       7.919   2.078  19.344  1.00  1.00           N
ATOM    343  CA  PHE B  25       8.721   3.263  19.393  1.00  1.00           C
ATOM    344  CB  PHE B  25       9.707   3.300  20.580  1.00  1.00           C
ATOM    345  CG  PHE B  25       8.919   3.423  21.849  1.00  1.00           C
ATOM    346  CD1 PHE B  25       8.356   2.314  22.441  1.00  1.00           C
ATOM    347  CD2 PHE B  25       8.745   4.648  22.458  1.00  1.00           C
ATOM    348  CE1 PHE B  25       7.634   2.426  23.608  1.00  1.00           C
ATOM    349  CE2 PHE B  25       8.024   4.766  23.625  1.00  1.00           C
ATOM    350  CZ  PHE B  25       7.464   3.653  24.202  1.00  1.00           C
ATOM    351  C   PHE B  25       9.496   3.534  18.101  1.00  1.00           C
ATOM    352  O   PHE B  25       9.501   2.679  17.177  1.00  1.00           O
ATOM    353  OXT PHE B  25      10.092   4.645  18.025  1.00  1.00           O
TER     354      PHE B  25 
ATOM    355  N   THR C   1       1.690  -6.559  11.151  1.00  1.00           N
ATOM    356  CA  THR C   1       2.056  -6.741   9.729  1.00  1.00           C
ATOM    357  CB  THR C   1       1.287  -7.885   9.133  1.00  1.00           C
ATOM    358  OG1 THR C   1       1.666  -8.095   7.780  1.00  1.00           O
ATOM    359  CG2 THR C   1      -0.210  -7.546   9.221  1.00  1.00           C
ATOM    360  C   THR C   1       1.748  -5.505   8.942  1.00  1.00           C
ATOM    361  O   THR C   1       1.098  -4.590   9.438  1.00  1.00           O
ATOM    362  N   GLY C   2       2.233  -5.437   7.687  1.00  1.00           N
ATOM    363  CA  GLY C   2       1.948  -4.289   6.872  1.00  1.00           C
ATOM    364  C   GLY C   2       1.648  -4.789   5.508  1.00  1.00           C
ATOM    365  O   GLY C   2       2.495  -5.419   4.875  1.00  1.00           O
ATOM    366  N   THR C   3       0.433  -4.502   5.001  1.00  1.00           N
ATOM    367  CA  THR C   3       0.154  -5.029   3.706  1.00  1.00           C
ATOM    368  CB  THR C   3      -0.763  -6.214   3.717  1.00  1.00           C
ATOM    369  OG1 THR C   3      -0.851  -6.775   2.414  1.00  1.00           O
ATOM    370  CG2 THR C   3      -2.151  -5.742   4.176  1.00  1.00           C
ATOM    371  C   THR C   3      -0.493  -4.015   2.842  1.00  1.00           C
ATOM    372  O   THR C   3      -1.368  -3.263   3.270  1.00  1.00           O
ATOM    373  N   ALA C   4      -0.034  -3.970   1.582  1.00  1.00           N
ATOM    374  CA  ALA C   4      -0.687  -3.178   0.594  1.00  1.00           C
ATOM    375  CB  ALA C   4       0.254  -2.196  -0.125  1.00  1.00           C
ATOM    376  C   ALA C   4      -1.132  -4.195  -0.417  1.00  1.00           C
ATOM    377  O   ALA C   4      -0.294  -4.806  -1.077  1.00  1.00           O
ATOM    378  N   ASN C   5      -2.458  -4.417  -0.565  1.00  1.00           N
ATOM    379  CA  ASN C   5      -2.919  -5.393  -1.524  1.00  1.00           C
ATOM    380  CB  ASN C   5      -4.010  -6.338  -0.989  1.00  1.00           C
ATOM    381  CG  ASN C   5      -3.978  -7.598  -1.847  1.00  1.00           C
ATOM    382  OD1 ASN C   5      -2.981  -8.319  -1.860  1.00  1.00           O
ATOM    383  ND2 ASN C   5      -5.092  -7.884  -2.574  1.00  1.00           N
ATOM    384  C   ASN C   5      -3.484  -4.584  -2.616  1.00  1.00           C
ATOM    385  O   ASN C   5      -4.290  -3.683  -2.383  1.00  1.00           O
ATOM    386  N   THR C   6      -3.052  -4.863  -3.850  1.00  1.00           N
ATOM    387  CA  THR C   6      -3.507  -3.962  -4.844  1.00  1.00           C
ATOM    388  CB  THR C   6      -2.430  -3.009  -5.267  1.00  1.00           C
ATOM    389  OG1 THR C   6      -1.911  -2.327  -4.134  1.00  1.00           O
ATOM    390  CG2 THR C   6      -3.020  -1.993  -6.260  1.00  1.00           C
ATOM    391  C   THR C   6      -3.903  -4.690  -6.050  1.00  1.00           C
ATOM    392  O   THR C   6      -3.394  -5.763  -6.370  1.00  1.00           O
ATOM    393  N   LEU C   7      -4.857  -4.088  -6.757  1.00  1.00           N
ATOM    394  CA  LEU C   7      -5.231  -4.690  -7.972  1.00  1.00           C
ATOM    395  CB  LEU C   7      -6.624  -5.336  -7.954  1.00  1.00           C
ATOM    396  CG  LEU C   7      -6.728  -6.528  -6.987  1.00  1.00           C
ATOM    397  CD1 LEU C   7      -6.596  -6.076  -5.525  1.00  1.00           C
ATOM    398  CD2 LEU C   7      -7.988  -7.361  -7.262  1.00  1.00           C
ATOM    399  C   LEU C   7      -5.273  -3.638  -8.980  1.00  1.00           C
ATOM    400  O   LEU C   7      -5.608  -2.487  -8.698  1.00  1.00           O
ATOM    401  N   PHE C   8      -4.917  -4.009 -10.206  1.00  1.00           N
ATOM    402  CA  PHE C   8      -4.969  -2.978 -11.163  1.00  1.00           C
ATOM    403  CB  PHE C   8      -3.576  -2.486 -11.564  1.00  1.00           C
ATOM    404  CG  PHE C   8      -3.814  -1.154 -12.162  1.00  1.00           C
ATOM    405  CD1 PHE C   8      -3.894  -0.045 -11.350  1.00  1.00           C
ATOM    406  CD2 PHE C   8      -3.973  -1.023 -13.518  1.00  1.00           C
ATOM    407  CE1 PHE C   8      -4.122   1.191 -11.893  1.00  1.00           C
ATOM    408  CE2 PHE C   8      -4.202   0.212 -14.068  1.00  1.00           C
ATOM    409  CZ  PHE C   8      -4.277   1.311 -13.252  1.00  1.00           C
ATOM    410  C   PHE C   8      -5.614  -3.556 -12.379  1.00  1.00           C
ATOM    411  O   PHE C   8      -5.532  -4.758 -12.630  1.00  1.00           O
ATOM    412  N   GLY C   9      -6.287  -2.698 -13.162  1.00  1.00           N
ATOM    413  CA  GLY C   9      -6.921  -3.121 -14.372  1.00  1.00           C
ATOM    414  C   GLY C   9      -5.992  -2.717 -15.444  1.00  1.00           C
ATOM    415  O   GLY C   9      -4.839  -3.147 -15.452  1.00  1.00           O
ATOM    416  N   THR C  10      -6.448  -1.880 -16.393  1.00  1.00           N
ATOM    417  CA  THR C  10      -5.468  -1.662 -17.395  1.00  1.00           C
ATOM    418  CB  THR C  10      -5.541  -2.641 -18.534  1.00  1.00           C
ATOM    419  OG1 THR C  10      -6.783  -2.522 -19.210  1.00  1.00           O
ATOM    420  CG2 THR C  10      -5.364  -4.069 -17.991  1.00  1.00           C
ATOM    421  C   THR C  10      -5.468  -0.327 -17.998  1.00  1.00           C
ATOM    422  O   THR C  10      -5.858   0.667 -17.388  1.00  1.00           O
ATOM    423  N   ALA C  11      -4.914  -0.301 -19.226  1.00  1.00           N
ATOM    424  CA  ALA C  11      -4.767   0.930 -19.913  1.00  1.00           C
ATOM    425  CB  ALA C  11      -5.994   1.847 -19.854  1.00  1.00           C
ATOM    426  C   ALA C  11      -3.633   1.570 -19.197  1.00  1.00           C
ATOM    427  O   ALA C  11      -2.625   0.924 -18.913  1.00  1.00           O
ATOM    428  N   SER C  12      -3.765   2.871 -18.900  1.00  1.00           N
ATOM    429  CA  SER C  12      -2.711   3.564 -18.230  1.00  1.00           C
ATOM    430  CB  SER C  12      -2.854   5.097 -18.273  1.00  1.00           C
ATOM    431  OG  SER C  12      -2.791   5.557 -19.614  1.00  1.00           O
ATOM    432  C   SER C  12      -2.633   3.174 -16.787  1.00  1.00           C
ATOM    433  O   SER C  12      -3.458   2.422 -16.272  1.00  1.00           O
ATOM    434  N   THR C  13      -1.582   3.681 -16.102  1.00  1.00           N
ATOM    435  CA  THR C  13      -1.366   3.336 -14.728  1.00  1.00           C
ATOM    436  CB  THR C  13      -0.434   2.187 -14.540  1.00  1.00           C
ATOM    437  OG1 THR C  13       0.834   2.532 -15.072  1.00  1.00           O
ATOM    438  CG2 THR C  13      -1.011   0.938 -15.225  1.00  1.00           C
ATOM    439  C   THR C  13      -0.748   4.463 -13.988  1.00  1.00           C
ATOM    440  O   THR C  13      -0.989   5.639 -14.246  1.00  1.00           O
ATOM    441  N   GLY C  14       0.084   4.056 -13.012  1.00  1.00           N
ATOM    442  CA  GLY C  14       0.778   4.919 -12.117  1.00  1.00           C
ATOM    443  C   GLY C  14       0.241   4.604 -10.764  1.00  1.00           C
ATOM    444  O   GLY C  14      -0.898   4.934 -10.439  1.00  1.00           O
ATOM    445  N   THR C  15       1.066   3.949  -9.926  1.00  1.00           N
ATOM    446  CA  THR C  15       0.561   3.580  -8.642  1.00  1.00           C
ATOM    447  CB  THR C  15       0.303   2.116  -8.513  1.00  1.00           C
ATOM    448  OG1 THR C  15       1.521   1.404  -8.686  1.00  1.00           O
ATOM    449  CG2 THR C  15      -0.731   1.702  -9.574  1.00  1.00           C
ATOM    450  C   THR C  15       1.556   3.920  -7.599  1.00  1.00           C
ATOM    451  O   THR C  15       2.756   3.694  -7.754  1.00  1.00           O
ATOM    452  N   SER C  16       1.052   4.502  -6.499  1.00  1.00           N
ATOM    453  CA  SER C  16       1.875   4.749  -5.360  1.00  1.00           C
ATOM    454  CB  SER C  16       1.980   6.232  -4.955  1.00  1.00           C
ATOM    455  OG  SER C  16       2.679   6.957  -5.956  1.00  1.00           O
ATOM    456  C   SER C  16       1.187   4.014  -4.251  1.00  1.00           C
ATOM    457  O   SER C  16      -0.025   4.145  -4.085  1.00  1.00           O
ATOM    458  N   LEU C  17       1.919   3.191  -3.470  1.00  1.00           N
ATOM    459  CA  LEU C  17       1.230   2.445  -2.450  1.00  1.00           C
ATOM    460  CB  LEU C  17       1.184   0.940  -2.743  1.00  1.00           C
ATOM    461  CG  LEU C  17       0.544   0.619  -4.106  1.00  1.00           C
ATOM    462  CD1 LEU C  17       0.477  -0.897  -4.338  1.00  1.00           C
ATOM    463  CD2 LEU C  17      -0.805   1.331  -4.288  1.00  1.00           C
ATOM    464  C   LEU C  17       1.968   2.617  -1.166  1.00  1.00           C
ATOM    465  O   LEU C  17       3.191   2.494  -1.129  1.00  1.00           O
ATOM    466  N   PHE C  18       1.239   2.915  -0.070  1.00  1.00           N
ATOM    467  CA  PHE C  18       1.918   3.072   1.183  1.00  1.00           C
ATOM    468  CB  PHE C  18       2.083   4.530   1.647  1.00  1.00           C
ATOM    469  CG  PHE C  18       2.992   5.243   0.709  1.00  1.00           C
ATOM    470  CD1 PHE C  18       4.356   5.103   0.819  1.00  1.00           C
ATOM    471  CD2 PHE C  18       2.477   6.032  -0.292  1.00  1.00           C
ATOM    472  CE1 PHE C  18       5.197   5.764  -0.044  1.00  1.00           C
ATOM    473  CE2 PHE C  18       3.313   6.696  -1.157  1.00  1.00           C
ATOM    474  CZ  PHE C  18       4.675   6.561  -1.033  1.00  1.00           C
ATOM    475  C   PHE C  18       1.144   2.413   2.264  1.00  1.00           C
ATOM    476  O   PHE C  18      -0.084   2.460   2.293  1.00  1.00           O
ATOM    477  N   SER C  19       1.878   1.762   3.182  1.00  1.00           N
ATOM    478  CA  SER C  19       1.272   1.236   4.363  1.00  1.00           C
ATOM    479  CB  SER C  19       1.389  -0.291   4.519  1.00  1.00           C
ATOM    480  OG  SER C  19       0.625  -0.950   3.521  1.00  1.00           O
ATOM    481  C   SER C  19       2.062   1.848   5.474  1.00  1.00           C
ATOM    482  O   SER C  19       3.225   1.504   5.679  1.00  1.00           O
ATOM    483  N   SER C  20       1.455   2.789   6.220  1.00  1.00           N
ATOM    484  CA  SER C  20       2.184   3.398   7.293  1.00  1.00           C
ATOM    485  CB  SER C  20       1.995   4.921   7.364  1.00  1.00           C
ATOM    486  OG  SER C  20       2.475   5.530   6.176  1.00  1.00           O
ATOM    487  C   SER C  20       1.573   2.841   8.523  1.00  1.00           C
ATOM    488  O   SER C  20       0.421   3.128   8.841  1.00  1.00           O
ATOM    489  N   GLN C  21       2.326   2.013   9.259  1.00  1.00           N
ATOM    490  CA  GLN C  21       1.702   1.502  10.431  1.00  1.00           C
ATOM    491  CB  GLN C  21       1.686  -0.038  10.520  1.00  1.00           C
ATOM    492  CG  GLN C  21       3.081  -0.665  10.590  1.00  1.00           C
ATOM    493  CD  GLN C  21       2.934  -2.152  10.885  1.00  1.00           C
ATOM    494  OE1 GLN C  21       3.296  -3.004  10.075  1.00  1.00           O
ATOM    495  NE2 GLN C  21       2.389  -2.473  12.089  1.00  1.00           N
ATOM    496  C   GLN C  21       2.475   1.987  11.592  1.00  1.00           C
ATOM    497  O   GLN C  21       3.681   1.777  11.693  1.00  1.00           O
ATOM    498  N   ASN C  22       1.786   2.684  12.504  1.00  1.00           N
ATOM    499  CA  ASN C  22       2.514   3.102  13.648  1.00  1.00           C
ATOM    500  CB  ASN C  22       2.487   4.624  13.863  1.00  1.00           C
ATOM    501  CG  ASN C  22       3.518   4.970  14.927  1.00  1.00           C
ATOM    502  OD1 ASN C  22       3.287   4.794  16.123  1.00  1.00           O
ATOM    503  ND2 ASN C  22       4.702   5.464  14.477  1.00  1.00           N
ATOM    504  C   ASN C  22       1.872   2.466  14.843  1.00  1.00           C
ATOM    505  O   ASN C  22       0.902   2.999  15.377  1.00  1.00           O
ATOM    506  N   ASN C  23       2.399   1.312  15.304  1.00  1.00           N
ATOM    507  CA  ASN C  23       1.742   0.640  16.391  1.00  1.00           C
ATOM    508  CB  ASN C  23       2.253  -0.792  16.621  1.00  1.00           C
ATOM    509  CG  ASN C  23       1.757  -1.637  15.446  1.00  1.00           C
ATOM    510  OD1 ASN C  23       2.331  -2.677  15.130  1.00  1.00           O
ATOM    511  ND2 ASN C  23       0.669  -1.183  14.766  1.00  1.00           N
ATOM    512  C   ASN C  23       1.834   1.423  17.658  1.00  1.00           C
ATOM    513  O   ASN C  23       0.818   1.672  18.304  1.00  1.00           O
ATOM    514  N   ALA C  24       3.048   1.856  18.043  1.00  1.00           N
ATOM    515  CA  ALA C  24       3.190   2.616  19.253  1.00  1.00           C
ATOM    516  CB  ALA C  24       3.850   1.838  20.404  1.00  1.00           C
ATOM    517  C   ALA C  24       4.111   3.726  18.892  1.00  1.00           C
ATOM    518  O   ALA C  24       4.938   3.587  17.992  1.00  1.00           O
ATOM    519  N   PHE C  25       3.986   4.875  19.574  1.00  1.00           N
ATOM    520  CA  PHE C  25       4.835   5.962  19.200  1.00  1.00           C
ATOM    521  CB  PHE C  25       4.141   7.335  19.313  1.00  1.00           C
ATOM    522  CG  PHE C  25       4.897   8.284  18.448  1.00  1.00           C
ATOM    523  CD1 PHE C  25       4.613   8.333  17.102  1.00  1.00           C
ATOM    524  CD2 PHE C  25       5.877   9.108  18.952  1.00  1.00           C
ATOM    525  CE1 PHE C  25       5.291   9.191  16.269  1.00  1.00           C
ATOM    526  CE2 PHE C  25       6.559   9.966  18.123  1.00  1.00           C
ATOM    527  CZ  PHE C  25       6.269  10.009  16.780  1.00  1.00           C
ATOM    528  C   PHE C  25       6.008   5.959  20.167  1.00  1.00           C
ATOM    529  O   PHE C  25       5.995   5.126  21.105  1.00  1.00           O
ATOM    530  OXT PHE C  25       6.933   6.800  19.980  1.00  1.00           O
TER     531      PHE C  25 
ATOM    532  N   THR D   1      -0.463  -4.338  12.506  1.00  1.00           N
ATOM    533  CA  THR D   1      -1.590  -4.376  11.545  1.00  1.00           C
ATOM    534  CB  THR D   1      -2.890  -4.173  12.259  1.00  1.00           C
ATOM    535  OG1 THR D   1      -2.923  -2.879  12.838  1.00  1.00           O
ATOM    536  CG2 THR D   1      -3.022  -5.248  13.353  1.00  1.00           C
ATOM    537  C   THR D   1      -1.432  -3.309  10.504  1.00  1.00           C
ATOM    538  O   THR D   1      -0.358  -2.734  10.338  1.00  1.00           O
ATOM    539  N   GLY D   2      -2.527  -3.013   9.778  1.00  1.00           N
ATOM    540  CA  GLY D   2      -2.500  -2.039   8.724  1.00  1.00           C
ATOM    541  C   GLY D   2      -2.700  -2.782   7.448  1.00  1.00           C
ATOM    542  O   GLY D   2      -1.849  -3.560   7.021  1.00  1.00           O
ATOM    543  N   THR D   3      -3.861  -2.550   6.807  1.00  1.00           N
ATOM    544  CA  THR D   3      -4.136  -3.186   5.560  1.00  1.00           C
ATOM    545  CB  THR D   3      -5.140  -4.296   5.639  1.00  1.00           C
ATOM    546  OG1 THR D   3      -6.398  -3.793   6.068  1.00  1.00           O
ATOM    547  CG2 THR D   3      -4.624  -5.344   6.634  1.00  1.00           C
ATOM    548  C   THR D   3      -4.708  -2.163   4.656  1.00  1.00           C
ATOM    549  O   THR D   3      -5.487  -1.304   5.068  1.00  1.00           O
ATOM    550  N   ALA D   4      -4.284  -2.216   3.388  1.00  1.00           N
ATOM    551  CA  ALA D   4      -4.881  -1.365   2.417  1.00  1.00           C
ATOM    552  CB  ALA D   4      -3.883  -0.452   1.681  1.00  1.00           C
ATOM    553  C   ALA D   4      -5.441  -2.314   1.411  1.00  1.00           C
ATOM    554  O   ALA D   4      -4.732  -3.177   0.897  1.00  1.00           O
ATOM    555  N   ASN D   5      -6.748  -2.198   1.120  1.00  1.00           N
ATOM    556  CA  ASN D   5      -7.333  -3.066   0.142  1.00  1.00           C
ATOM    557  CB  ASN D   5      -8.565  -3.824   0.672  1.00  1.00           C
ATOM    558  CG  ASN D   5      -8.939  -4.902  -0.334  1.00  1.00           C
ATOM    559  OD1 ASN D   5      -8.288  -5.943  -0.416  1.00  1.00           O
ATOM    560  ND2 ASN D   5     -10.023  -4.653  -1.115  1.00  1.00           N
ATOM    561  C   ASN D   5      -7.782  -2.176  -0.956  1.00  1.00           C
ATOM    562  O   ASN D   5      -8.447  -1.169  -0.722  1.00  1.00           O
ATOM    563  N   THR D   6      -7.414  -2.501  -2.200  1.00  1.00           N
ATOM    564  CA  THR D   6      -7.837  -1.575  -3.190  1.00  1.00           C
ATOM    565  CB  THR D   6      -6.787  -0.559  -3.516  1.00  1.00           C
ATOM    566  OG1 THR D   6      -7.295   0.396  -4.438  1.00  1.00           O
ATOM    567  CG2 THR D   6      -5.554  -1.285  -4.087  1.00  1.00           C
ATOM    568  C   THR D   6      -8.154  -2.279  -4.453  1.00  1.00           C
ATOM    569  O   THR D   6      -7.737  -3.415  -4.673  1.00  1.00           O
ATOM    570  N   LEU D   7      -8.930  -1.589  -5.308  1.00  1.00           N
ATOM    571  CA  LEU D   7      -9.305  -2.109  -6.583  1.00  1.00           C
ATOM    572  CB  LEU D   7     -10.706  -2.741  -6.608  1.00  1.00           C
ATOM    573  CG  LEU D   7     -10.792  -4.141  -5.974  1.00  1.00           C
ATOM    574  CD1 LEU D   7     -12.225  -4.704  -6.034  1.00  1.00           C
ATOM    575  CD2 LEU D   7      -9.794  -5.097  -6.648  1.00  1.00           C
ATOM    576  C   LEU D   7      -9.328  -1.022  -7.564  1.00  1.00           C
ATOM    577  O   LEU D   7      -9.559   0.141  -7.236  1.00  1.00           O
ATOM    578  N   PHE D   8      -9.068  -1.396  -8.821  1.00  1.00           N
ATOM    579  CA  PHE D   8      -9.134  -0.398  -9.818  1.00  1.00           C
ATOM    580  CB  PHE D   8      -7.783   0.256 -10.138  1.00  1.00           C
ATOM    581  CG  PHE D   8      -7.354   0.923  -8.885  1.00  1.00           C
ATOM    582  CD1 PHE D   8      -7.865   2.151  -8.536  1.00  1.00           C
ATOM    583  CD2 PHE D   8      -6.462   0.302  -8.047  1.00  1.00           C
ATOM    584  CE1 PHE D   8      -7.473   2.761  -7.369  1.00  1.00           C
ATOM    585  CE2 PHE D   8      -6.066   0.909  -6.881  1.00  1.00           C
ATOM    586  CZ  PHE D   8      -6.571   2.141  -6.539  1.00  1.00           C
ATOM    587  C   PHE D   8      -9.603  -1.034 -11.063  1.00  1.00           C
ATOM    588  O   PHE D   8      -9.528  -2.248 -11.244  1.00  1.00           O
ATOM    589  N   GLY D   9     -10.140  -0.191 -11.947  1.00  1.00           N
ATOM    590  CA  GLY D   9     -10.537  -0.606 -13.244  1.00  1.00           C
ATOM    591  C   GLY D   9     -10.464   0.663 -14.006  1.00  1.00           C
ATOM    592  O   GLY D   9     -11.348   1.511 -13.884  1.00  1.00           O
ATOM    593  N   THR D  10      -9.413   0.842 -14.826  1.00  1.00           N
ATOM    594  CA  THR D  10      -9.328   2.167 -15.336  1.00  1.00           C
ATOM    595  CB  THR D  10      -8.288   2.989 -14.627  1.00  1.00           C
ATOM    596  OG1 THR D  10      -7.001   2.421 -14.812  1.00  1.00           O
ATOM    597  CG2 THR D  10      -8.625   3.010 -13.123  1.00  1.00           C
ATOM    598  C   THR D  10      -9.085   2.223 -16.809  1.00  1.00           C
ATOM    599  O   THR D  10      -8.231   1.525 -17.351  1.00  1.00           O
ATOM    600  N   ALA D  11      -9.895   3.047 -17.504  1.00  1.00           N
ATOM    601  CA  ALA D  11      -9.675   3.356 -18.886  1.00  1.00           C
ATOM    602  CB  ALA D  11     -10.784   4.236 -19.485  1.00  1.00           C
ATOM    603  C   ALA D  11      -8.411   4.152 -18.886  1.00  1.00           C
ATOM    604  O   ALA D  11      -7.597   4.059 -19.798  1.00  1.00           O
ATOM    605  N   SER D  12      -8.262   4.996 -17.843  1.00  1.00           N
ATOM    606  CA  SER D  12      -7.093   5.793 -17.607  1.00  1.00           C
ATOM    607  CB  SER D  12      -7.229   7.257 -18.073  1.00  1.00           C
ATOM    608  OG  SER D  12      -6.038   7.975 -17.788  1.00  1.00           O
ATOM    609  C   SER D  12      -6.938   5.811 -16.116  1.00  1.00           C
ATOM    610  O   SER D  12      -7.920   5.620 -15.401  1.00  1.00           O
ATOM    611  N   THR D  13      -5.712   6.017 -15.582  1.00  1.00           N
ATOM    612  CA  THR D  13      -5.665   5.950 -14.146  1.00  1.00           C
ATOM    613  CB  THR D  13      -5.517   4.545 -13.651  1.00  1.00           C
ATOM    614  OG1 THR D  13      -5.821   4.432 -12.268  1.00  1.00           O
ATOM    615  CG2 THR D  13      -4.051   4.173 -13.879  1.00  1.00           C
ATOM    616  C   THR D  13      -4.506   6.698 -13.581  1.00  1.00           C
ATOM    617  O   THR D  13      -3.647   7.232 -14.287  1.00  1.00           O
ATOM    618  N   GLY D  14      -4.506   6.734 -12.235  1.00  1.00           N
ATOM    619  CA  GLY D  14      -3.489   7.264 -11.390  1.00  1.00           C
ATOM    620  C   GLY D  14      -3.931   6.853 -10.016  1.00  1.00           C
ATOM    621  O   GLY D  14      -4.986   7.279  -9.554  1.00  1.00           O
ATOM    622  N   THR D  15      -3.143   6.015  -9.310  1.00  1.00           N
ATOM    623  CA  THR D  15      -3.615   5.565  -8.028  1.00  1.00           C
ATOM    624  CB  THR D  15      -3.698   4.074  -7.911  1.00  1.00           C
ATOM    625  OG1 THR D  15      -2.413   3.498  -8.095  1.00  1.00           O
ATOM    626  CG2 THR D  15      -4.685   3.547  -8.965  1.00  1.00           C
ATOM    627  C   THR D  15      -2.685   6.034  -6.965  1.00  1.00           C
ATOM    628  O   THR D  15      -1.478   5.807  -7.021  1.00  1.00           O
ATOM    629  N   SER D  16      -3.247   6.727  -5.961  1.00  1.00           N
ATOM    630  CA  SER D  16      -2.496   7.137  -4.817  1.00  1.00           C
ATOM    631  CB  SER D  16      -2.620   8.641  -4.525  1.00  1.00           C
ATOM    632  OG  SER D  16      -1.855   8.989  -3.381  1.00  1.00           O
ATOM    633  C   SER D  16      -3.152   6.421  -3.679  1.00  1.00           C
ATOM    634  O   SER D  16      -4.320   6.672  -3.381  1.00  1.00           O
ATOM    635  N   LEU D  17      -2.436   5.491  -3.019  1.00  1.00           N
ATOM    636  CA  LEU D  17      -3.051   4.808  -1.917  1.00  1.00           C
ATOM    637  CB  LEU D  17      -3.028   3.266  -2.048  1.00  1.00           C
ATOM    638  CG  LEU D  17      -3.685   2.488  -0.883  1.00  1.00           C
ATOM    639  CD1 LEU D  17      -2.848   2.514   0.407  1.00  1.00           C
ATOM    640  CD2 LEU D  17      -5.121   2.972  -0.646  1.00  1.00           C
ATOM    641  C   LEU D  17      -2.302   5.188  -0.698  1.00  1.00           C
ATOM    642  O   LEU D  17      -1.144   4.820  -0.520  1.00  1.00           O
ATOM    643  N   PHE D  18      -2.955   5.955   0.186  1.00  1.00           N
ATOM    644  CA  PHE D  18      -2.281   6.301   1.388  1.00  1.00           C
ATOM    645  CB  PHE D  18      -2.170   7.810   1.686  1.00  1.00           C
ATOM    646  CG  PHE D  18      -1.105   8.470   0.878  1.00  1.00           C
ATOM    647  CD1 PHE D  18       0.182   8.552   1.362  1.00  1.00           C
ATOM    648  CD2 PHE D  18      -1.391   9.014  -0.352  1.00  1.00           C
ATOM    649  CE1 PHE D  18       1.171   9.165   0.629  1.00  1.00           C
ATOM    650  CE2 PHE D  18      -0.406   9.630  -1.088  1.00  1.00           C
ATOM    651  CZ  PHE D  18       0.879   9.704  -0.602  1.00  1.00           C
ATOM    652  C   PHE D  18      -3.084   5.793   2.510  1.00  1.00           C
ATOM    653  O   PHE D  18      -4.281   6.052   2.609  1.00  1.00           O
ATOM    654  N   SER D  19      -2.436   5.035   3.396  1.00  1.00           N
ATOM    655  CA  SER D  19      -3.158   4.659   4.555  1.00  1.00           C
ATOM    656  CB  SER D  19      -3.368   3.144   4.668  1.00  1.00           C
ATOM    657  OG  SER D  19      -4.155   2.686   3.577  1.00  1.00           O
ATOM    658  C   SER D  19      -2.289   5.096   5.694  1.00  1.00           C
ATOM    659  O   SER D  19      -1.229   4.519   5.926  1.00  1.00           O
ATOM    660  N   SER D  20      -2.719   6.141   6.426  1.00  1.00           N
ATOM    661  CA  SER D  20      -1.927   6.724   7.474  1.00  1.00           C
ATOM    662  CB  SER D  20      -2.580   7.990   8.043  1.00  1.00           C
ATOM    663  OG  SER D  20      -2.790   8.933   7.003  1.00  1.00           O
ATOM    664  C   SER D  20      -1.749   5.784   8.629  1.00  1.00           C
ATOM    665  O   SER D  20      -0.629   5.451   9.014  1.00  1.00           O
ATOM    666  N   GLN D  21      -2.877   5.312   9.191  1.00  1.00           N
ATOM    667  CA  GLN D  21      -2.913   4.414  10.312  1.00  1.00           C
ATOM    668  CB  GLN D  21      -2.589   2.960   9.937  1.00  1.00           C
ATOM    669  CG  GLN D  21      -3.594   2.387   8.935  1.00  1.00           C
ATOM    670  CD  GLN D  21      -4.981   2.502   9.555  1.00  1.00           C
ATOM    671  OE1 GLN D  21      -5.120   2.778  10.745  1.00  1.00           O
ATOM    672  NE2 GLN D  21      -6.037   2.284   8.726  1.00  1.00           N
ATOM    673  C   GLN D  21      -2.075   4.823  11.464  1.00  1.00           C
ATOM    674  O   GLN D  21      -1.044   4.218  11.750  1.00  1.00           O
ATOM    675  N   ASN D  22      -2.502   5.888  12.157  1.00  1.00           N
ATOM    676  CA  ASN D  22      -1.825   6.232  13.364  1.00  1.00           C
ATOM    677  CB  ASN D  22      -1.955   7.721  13.733  1.00  1.00           C
ATOM    678  CG  ASN D  22      -1.168   8.537  12.709  1.00  1.00           C
ATOM    679  OD1 ASN D  22       0.059   8.482  12.669  1.00  1.00           O
ATOM    680  ND2 ASN D  22      -1.886   9.313  11.854  1.00  1.00           N
ATOM    681  C   ASN D  22      -2.502   5.435  14.428  1.00  1.00           C
ATOM    682  O   ASN D  22      -3.726   5.431  14.543  1.00  1.00           O
ATOM    683  N   ASN D  23      -1.710   4.715  15.234  1.00  1.00           N
ATOM    684  CA  ASN D  23      -2.273   3.902  16.266  1.00  1.00           C
ATOM    685  CB  ASN D  23      -1.605   2.522  16.372  1.00  1.00           C
ATOM    686  CG  ASN D  23      -2.515   1.600  17.166  1.00  1.00           C
ATOM    687  OD1 ASN D  23      -3.585   1.208  16.701  1.00  1.00           O
ATOM    688  ND2 ASN D  23      -2.069   1.231  18.395  1.00  1.00           N
ATOM    689  C   ASN D  23      -2.014   4.660  17.511  1.00  1.00           C
ATOM    690  O   ASN D  23      -2.176   5.880  17.545  1.00  1.00           O
ATOM    691  N   ALA D  24      -1.610   3.956  18.576  1.00  1.00           N
ATOM    692  CA  ALA D  24      -1.383   4.643  19.805  1.00  1.00           C
ATOM    693  CB  ALA D  24      -0.901   3.725  20.944  1.00  1.00           C
ATOM    694  C   ALA D  24      -0.338   5.680  19.593  1.00  1.00           C
ATOM    695  O   ALA D  24       0.601   5.483  18.822  1.00  1.00           O
ATOM    696  N   PHE D  25      -0.506   6.837  20.262  1.00  1.00           N
ATOM    697  CA  PHE D  25       0.470   7.876  20.156  1.00  1.00           C
ATOM    698  CB  PHE D  25      -0.124   9.294  20.057  1.00  1.00           C
ATOM    699  CG  PHE D  25       1.016  10.233  19.837  1.00  1.00           C
ATOM    700  CD1 PHE D  25       1.586  10.352  18.588  1.00  1.00           C
ATOM    701  CD2 PHE D  25       1.517  10.996  20.866  1.00  1.00           C
ATOM    702  CE1 PHE D  25       2.637  11.213  18.369  1.00  1.00           C
ATOM    703  CE2 PHE D  25       2.568  11.860  20.651  1.00  1.00           C
ATOM    704  CZ  PHE D  25       3.135  11.972  19.403  1.00  1.00           C
ATOM    705  C   PHE D  25       1.269   7.796  21.449  1.00  1.00           C
ATOM    706  O   PHE D  25       2.339   8.461  21.526  1.00  1.00           O
ATOM    707  OXT PHE D  25       0.828   7.064  22.372  1.00  1.00           O
TER     708      PHE D  25 
ATOM    709  N   THR E   1      -6.475  -2.415  14.695  1.00  1.00           N
ATOM    710  CA  THR E   1      -5.977  -2.727  13.341  1.00  1.00           C
ATOM    711  CB  THR E   1      -6.427  -4.106  12.945  1.00  1.00           C
ATOM    712  OG1 THR E   1      -5.816  -4.509  11.728  1.00  1.00           O
ATOM    713  CG2 THR E   1      -7.957  -4.122  12.812  1.00  1.00           C
ATOM    714  C   THR E   1      -6.507  -1.709  12.381  1.00  1.00           C
ATOM    715  O   THR E   1      -6.704  -0.555  12.756  1.00  1.00           O
ATOM    716  N   GLY E   2      -6.742  -2.093  11.109  1.00  1.00           N
ATOM    717  CA  GLY E   2      -7.285  -1.123  10.202  1.00  1.00           C
ATOM    718  C   GLY E   2      -7.430  -1.735   8.864  1.00  1.00           C
ATOM    719  O   GLY E   2      -6.781  -2.727   8.540  1.00  1.00           O
ATOM    720  N   THR E   3      -8.312  -1.130   8.051  1.00  1.00           N
ATOM    721  CA  THR E   3      -8.537  -1.622   6.735  1.00  1.00           C
ATOM    722  CB  THR E   3      -9.661  -2.608   6.698  1.00  1.00           C
ATOM    723  OG1 THR E   3     -10.865  -1.968   7.095  1.00  1.00           O
ATOM    724  CG2 THR E   3      -9.345  -3.761   7.664  1.00  1.00           C
ATOM    725  C   THR E   3      -8.960  -0.472   5.893  1.00  1.00           C
ATOM    726  O   THR E   3      -9.544   0.493   6.388  1.00  1.00           O
ATOM    727  N   ALA E   4      -8.643  -0.545   4.588  1.00  1.00           N
ATOM    728  CA  ALA E   4      -9.119   0.431   3.661  1.00  1.00           C
ATOM    729  CB  ALA E   4      -8.005   1.241   2.981  1.00  1.00           C
ATOM    730  C   ALA E   4      -9.762  -0.383   2.598  1.00  1.00           C
ATOM    731  O   ALA E   4      -9.161  -1.322   2.076  1.00  1.00           O
ATOM    732  N   ASN E   5     -11.020  -0.069   2.260  1.00  1.00           N
ATOM    733  CA  ASN E   5     -11.628  -0.837   1.227  1.00  1.00           C
ATOM    734  CB  ASN E   5     -12.810  -1.693   1.715  1.00  1.00           C
ATOM    735  CG  ASN E   5     -12.277  -2.764   2.658  1.00  1.00           C
ATOM    736  OD1 ASN E   5     -11.295  -3.442   2.359  1.00  1.00           O
ATOM    737  ND2 ASN E   5     -12.937  -2.919   3.837  1.00  1.00           N
ATOM    738  C   ASN E   5     -12.179   0.135   0.255  1.00  1.00           C
ATOM    739  O   ASN E   5     -13.040   0.944   0.596  1.00  1.00           O
ATOM    740  N   THR E   6     -11.688   0.100  -0.992  1.00  1.00           N
ATOM    741  CA  THR E   6     -12.254   1.025  -1.912  1.00  1.00           C
ATOM    742  CB  THR E   6     -11.494   2.314  -2.022  1.00  1.00           C
ATOM    743  OG1 THR E   6     -10.163   2.079  -2.459  1.00  1.00           O
ATOM    744  CG2 THR E   6     -11.508   2.995  -0.642  1.00  1.00           C
ATOM    745  C   THR E   6     -12.321   0.402  -3.260  1.00  1.00           C
ATOM    746  O   THR E   6     -11.532  -0.482  -3.585  1.00  1.00           O
ATOM    747  N   LEU E   7     -13.292   0.852  -4.078  1.00  1.00           N
ATOM    748  CA  LEU E   7     -13.422   0.310  -5.394  1.00  1.00           C
ATOM    749  CB  LEU E   7     -14.709  -0.502  -5.609  1.00  1.00           C
ATOM    750  CG  LEU E   7     -14.885  -1.708  -4.669  1.00  1.00           C
ATOM    751  CD1 LEU E   7     -15.066  -1.248  -3.215  1.00  1.00           C
ATOM    752  CD2 LEU E   7     -16.022  -2.620  -5.155  1.00  1.00           C
ATOM    753  C   LEU E   7     -13.500   1.439  -6.347  1.00  1.00           C
ATOM    754  O   LEU E   7     -13.935   2.538  -6.007  1.00  1.00           O
ATOM    755  N   PHE E   8     -13.033   1.197  -7.579  1.00  1.00           N
ATOM    756  CA  PHE E   8     -13.192   2.213  -8.562  1.00  1.00           C
ATOM    757  CB  PHE E   8     -11.968   3.134  -8.775  1.00  1.00           C
ATOM    758  CG  PHE E   8     -11.937   4.283  -7.818  1.00  1.00           C
ATOM    759  CD1 PHE E   8     -11.497   4.142  -6.523  1.00  1.00           C
ATOM    760  CD2 PHE E   8     -12.319   5.534  -8.252  1.00  1.00           C
ATOM    761  CE1 PHE E   8     -11.469   5.228  -5.676  1.00  1.00           C
ATOM    762  CE2 PHE E   8     -12.292   6.622  -7.410  1.00  1.00           C
ATOM    763  CZ  PHE E   8     -11.866   6.469  -6.113  1.00  1.00           C
ATOM    764  C   PHE E   8     -13.451   1.595  -9.886  1.00  1.00           C
ATOM    765  O   PHE E   8     -12.893   0.563 -10.256  1.00  1.00           O
ATOM    766  N   GLY E   9     -14.352   2.266 -10.615  1.00  1.00           N
ATOM    767  CA  GLY E   9     -14.666   1.999 -11.975  1.00  1.00           C
ATOM    768  C   GLY E   9     -14.536   3.371 -12.518  1.00  1.00           C
ATOM    769  O   GLY E   9     -15.478   4.161 -12.478  1.00  1.00           O
ATOM    770  N   THR E  10     -13.339   3.691 -13.037  1.00  1.00           N
ATOM    771  CA  THR E  10     -13.149   5.065 -13.351  1.00  1.00           C
ATOM    772  CB  THR E  10     -11.958   5.685 -12.682  1.00  1.00           C
ATOM    773  OG1 THR E  10     -12.018   7.098 -12.801  1.00  1.00           O
ATOM    774  CG2 THR E  10     -10.678   5.133 -13.326  1.00  1.00           C
ATOM    775  C   THR E  10     -13.040   5.254 -14.816  1.00  1.00           C
ATOM    776  O   THR E  10     -12.270   4.575 -15.493  1.00  1.00           O
ATOM    777  N   ALA E  11     -13.857   6.181 -15.351  1.00  1.00           N
ATOM    778  CA  ALA E  11     -13.727   6.496 -16.737  1.00  1.00           C
ATOM    779  CB  ALA E  11     -14.736   7.562 -17.205  1.00  1.00           C
ATOM    780  C   ALA E  11     -12.355   7.084 -16.854  1.00  1.00           C
ATOM    781  O   ALA E  11     -11.568   6.703 -17.718  1.00  1.00           O
ATOM    782  N   SER E  12     -12.039   8.022 -15.935  1.00  1.00           N
ATOM    783  CA  SER E  12     -10.746   8.638 -15.844  1.00  1.00           C
ATOM    784  CB  SER E  12     -10.658  10.007 -16.541  1.00  1.00           C
ATOM    785  OG  SER E  12     -11.533  10.925 -15.902  1.00  1.00           O
ATOM    786  C   SER E  12     -10.529   8.867 -14.385  1.00  1.00           C
ATOM    787  O   SER E  12     -11.397   9.431 -13.721  1.00  1.00           O
ATOM    788  N   THR E  13      -9.361   8.467 -13.838  1.00  1.00           N
ATOM    789  CA  THR E  13      -9.271   8.592 -12.413  1.00  1.00           C
ATOM    790  CB  THR E  13      -9.495   7.292 -11.688  1.00  1.00           C
ATOM    791  OG1 THR E  13      -9.684   7.522 -10.299  1.00  1.00           O
ATOM    792  CG2 THR E  13      -8.278   6.381 -11.922  1.00  1.00           C
ATOM    793  C   THR E  13      -7.950   9.104 -11.964  1.00  1.00           C
ATOM    794  O   THR E  13      -6.963   9.174 -12.696  1.00  1.00           O
ATOM    795  N   GLY E  14      -7.978   9.525 -10.694  1.00  1.00           N
ATOM    796  CA  GLY E  14      -6.895   9.934  -9.868  1.00  1.00           C
ATOM    797  C   GLY E  14      -7.448   9.608  -8.528  1.00  1.00           C
ATOM    798  O   GLY E  14      -8.182  10.401  -7.942  1.00  1.00           O
ATOM    799  N   THR E  15      -7.108   8.417  -8.007  1.00  1.00           N
ATOM    800  CA  THR E  15      -7.725   8.009  -6.787  1.00  1.00           C
ATOM    801  CB  THR E  15      -7.961   6.522  -6.705  1.00  1.00           C
ATOM    802  OG1 THR E  15      -8.720   6.204  -5.549  1.00  1.00           O
ATOM    803  CG2 THR E  15      -6.610   5.784  -6.694  1.00  1.00           C
ATOM    804  C   THR E  15      -6.829   8.425  -5.683  1.00  1.00           C
ATOM    805  O   THR E  15      -5.631   8.139  -5.681  1.00  1.00           O
ATOM    806  N   SER E  16      -7.404   9.187  -4.740  1.00  1.00           N
ATOM    807  CA  SER E  16      -6.651   9.562  -3.595  1.00  1.00           C
ATOM    808  CB  SER E  16      -6.674  11.064  -3.297  1.00  1.00           C
ATOM    809  OG  SER E  16      -5.743  11.330  -2.263  1.00  1.00           O
ATOM    810  C   SER E  16      -7.331   8.865  -2.470  1.00  1.00           C
ATOM    811  O   SER E  16      -8.489   9.147  -2.166  1.00  1.00           O
ATOM    812  N   LEU E  17      -6.634   7.911  -1.830  1.00  1.00           N
ATOM    813  CA  LEU E  17      -7.271   7.209  -0.762  1.00  1.00           C
ATOM    814  CB  LEU E  17      -7.127   5.679  -0.861  1.00  1.00           C
ATOM    815  CG  LEU E  17      -7.819   5.073  -2.098  1.00  1.00           C
ATOM    816  CD1 LEU E  17      -7.717   3.537  -2.094  1.00  1.00           C
ATOM    817  CD2 LEU E  17      -9.257   5.604  -2.258  1.00  1.00           C
ATOM    818  C   LEU E  17      -6.610   7.643   0.480  1.00  1.00           C
ATOM    819  O   LEU E  17      -5.401   7.491   0.647  1.00  1.00           O
ATOM    820  N   PHE E  18      -7.392   8.235   1.387  1.00  1.00           N
ATOM    821  CA  PHE E  18      -6.757   8.619   2.592  1.00  1.00           C
ATOM    822  CB  PHE E  18      -6.943  10.096   2.981  1.00  1.00           C
ATOM    823  CG  PHE E  18      -6.343  11.023   1.979  1.00  1.00           C
ATOM    824  CD1 PHE E  18      -4.995  11.303   1.990  1.00  1.00           C
ATOM    825  CD2 PHE E  18      -7.142  11.627   1.037  1.00  1.00           C
ATOM    826  CE1 PHE E  18      -4.453  12.167   1.070  1.00  1.00           C
ATOM    827  CE2 PHE E  18      -6.606  12.494   0.117  1.00  1.00           C
ATOM    828  CZ  PHE E  18      -5.259  12.763   0.130  1.00  1.00           C
ATOM    829  C   PHE E  18      -7.439   7.874   3.673  1.00  1.00           C
ATOM    830  O   PHE E  18      -8.659   7.938   3.824  1.00  1.00           O
ATOM    831  N   SER E  19      -6.653   7.121   4.448  1.00  1.00           N
ATOM    832  CA  SER E  19      -7.220   6.512   5.602  1.00  1.00           C
ATOM    833  CB  SER E  19      -7.009   4.988   5.659  1.00  1.00           C
ATOM    834  OG  SER E  19      -7.572   4.451   6.847  1.00  1.00           O
ATOM    835  C   SER E  19      -6.420   7.091   6.710  1.00  1.00           C
ATOM    836  O   SER E  19      -5.220   6.845   6.808  1.00  1.00           O
ATOM    837  N   SER E  20      -7.047   7.919   7.556  1.00  1.00           N
ATOM    838  CA  SER E  20      -6.274   8.447   8.630  1.00  1.00           C
ATOM    839  CB  SER E  20      -6.134   9.978   8.591  1.00  1.00           C
ATOM    840  OG  SER E  20      -5.357  10.424   9.692  1.00  1.00           O
ATOM    841  C   SER E  20      -7.019   8.122   9.872  1.00  1.00           C
ATOM    842  O   SER E  20      -8.077   8.691  10.141  1.00  1.00           O
ATOM    843  N   GLN E  21      -6.492   7.183  10.673  1.00  1.00           N
ATOM    844  CA  GLN E  21      -7.202   6.913  11.878  1.00  1.00           C
ATOM    845  CB  GLN E  21      -7.624   5.447  12.070  1.00  1.00           C
ATOM    846  CG  GLN E  21      -8.798   5.032  11.185  1.00  1.00           C
ATOM    847  CD  GLN E  21      -9.981   5.908  11.573  1.00  1.00           C
ATOM    848  OE1 GLN E  21      -9.917   7.130  11.458  1.00  1.00           O
ATOM    849  NE2 GLN E  21     -11.086   5.277  12.054  1.00  1.00           N
ATOM    850  C   GLN E  21      -6.320   7.294  13.004  1.00  1.00           C
ATOM    851  O   GLN E  21      -5.159   6.897  13.055  1.00  1.00           O
ATOM    852  N   ASN E  22      -6.844   8.113  13.932  1.00  1.00           N
ATOM    853  CA  ASN E  22      -6.018   8.496  15.031  1.00  1.00           C
ATOM    854  CB  ASN E  22      -5.905  10.023  15.194  1.00  1.00           C
ATOM    855  CG  ASN E  22      -4.834  10.335  16.233  1.00  1.00           C
ATOM    856  OD1 ASN E  22      -4.979  10.005  17.408  1.00  1.00           O
ATOM    857  ND2 ASN E  22      -3.725  10.990  15.791  1.00  1.00           N
ATOM    858  C   ASN E  22      -6.645   7.949  16.271  1.00  1.00           C
ATOM    859  O   ASN E  22      -7.605   8.515  16.791  1.00  1.00           O
ATOM    860  N   ASN E  23      -6.118   6.812  16.770  1.00  1.00           N
ATOM    861  CA  ASN E  23      -6.681   6.207  17.943  1.00  1.00           C
ATOM    862  CB  ASN E  23      -6.118   4.804  18.229  1.00  1.00           C
ATOM    863  CG  ASN E  23      -6.781   3.853  17.242  1.00  1.00           C
ATOM    864  OD1 ASN E  23      -7.775   3.205  17.565  1.00  1.00           O
ATOM    865  ND2 ASN E  23      -6.243   3.792  15.993  1.00  1.00           N
ATOM    866  C   ASN E  23      -6.451   7.046  19.155  1.00  1.00           C
ATOM    867  O   ASN E  23      -7.382   7.331  19.907  1.00  1.00           O
ATOM    868  N   ALA E  24      -5.200   7.484  19.374  1.00  1.00           N
ATOM    869  CA  ALA E  24      -4.916   8.253  20.549  1.00  1.00           C
ATOM    870  CB  ALA E  24      -4.354   7.412  21.708  1.00  1.00           C
ATOM    871  C   ALA E  24      -3.857   9.230  20.167  1.00  1.00           C
ATOM    872  O   ALA E  24      -3.125   9.034  19.198  1.00  1.00           O
ATOM    873  N   PHE E  25      -3.775  10.337  20.920  1.00  1.00           N
ATOM    874  CA  PHE E  25      -2.775  11.317  20.642  1.00  1.00           C
ATOM    875  CB  PHE E  25      -3.329  12.592  19.990  1.00  1.00           C
ATOM    876  CG  PHE E  25      -2.187  13.520  19.756  1.00  1.00           C
ATOM    877  CD1 PHE E  25      -1.432  13.440  18.611  1.00  1.00           C
ATOM    878  CD2 PHE E  25      -1.875  14.478  20.695  1.00  1.00           C
ATOM    879  CE1 PHE E  25      -0.382  14.305  18.405  1.00  1.00           C
ATOM    880  CE2 PHE E  25      -0.828  15.345  20.494  1.00  1.00           C
ATOM    881  CZ  PHE E  25      -0.079  15.263  19.345  1.00  1.00           C
ATOM    882  C   PHE E  25      -2.207  11.715  21.996  1.00  1.00           C
ATOM    883  O   PHE E  25      -0.973  11.950  22.075  1.00  1.00           O
ATOM    884  OXT PHE E  25      -3.004  11.793  22.973  1.00  1.00           O
TER     885      PHE E  25 
END
