# Supplementary material for: Integrative modeling of diverse protein-peptide systems using CABS-dock
Source: PLoS Comput Biol. 2023 Jul 5;19(7):e1011275. doi: 10.1371/journal.pcbi.1011275 (PMC10351741; doi:10.1371/journal.pcbi.1011275)
Supplement: S1 File — Files in pdb format containing atomic coordinates of the structures obtained in this study: the highest-scored amyloid models and 10 examples of the docked peptide for each enzyme-substrate complex. (ZIP) [file pcbi.1011275.s006.zip › protofilament_7yat_models/7yat_best_e.pdb]

EXPDTA    THEORETICAL MODEL, MODELLER 10.4 2023/04/05 17:21:42
ATOM      1  N   GLY A   1       4.197 -18.780  -0.836  1.00  1.00           N
ATOM      2  CA  GLY A   1       3.812 -17.677  -1.744  1.00  1.00           C
ATOM      3  C   GLY A   1       3.660 -16.415  -0.971  1.00  1.00           C
ATOM      4  O   GLY A   1       2.761 -16.294  -0.141  1.00  1.00           O
ATOM      5  N   ALA A   2       4.541 -15.434  -1.238  1.00  1.00           N
ATOM      6  CA  ALA A   2       4.462 -14.209  -0.507  1.00  1.00           C
ATOM      7  CB  ALA A   2       5.005 -14.314   0.928  1.00  1.00           C
ATOM      8  C   ALA A   2       5.302 -13.208  -1.199  1.00  1.00           C
ATOM      9  O   ALA A   2       5.914 -13.494  -2.228  1.00  1.00           O
ATOM     10  N   VAL A   3       5.325 -11.981  -0.655  1.00  1.00           N
ATOM     11  CA  VAL A   3       6.114 -11.013  -1.330  1.00  1.00           C
ATOM     12  CB  VAL A   3       5.416 -10.387  -2.511  1.00  1.00           C
ATOM     13  CG1 VAL A   3       4.359  -9.408  -2.013  1.00  1.00           C
ATOM     14  CG2 VAL A   3       6.457  -9.794  -3.478  1.00  1.00           C
ATOM     15  C   VAL A   3       6.620  -9.980  -0.364  1.00  1.00           C
ATOM     16  O   VAL A   3       6.808 -10.244   0.823  1.00  1.00           O
ATOM     17  N   VAL A   4       6.861  -8.762  -0.884  1.00  1.00           N
ATOM     18  CA  VAL A   4       7.536  -7.695  -0.211  1.00  1.00           C
ATOM     19  CB  VAL A   4       7.770  -6.507  -1.086  1.00  1.00           C
ATOM     20  CG1 VAL A   4       8.697  -6.941  -2.235  1.00  1.00           C
ATOM     21  CG2 VAL A   4       6.408  -5.968  -1.552  1.00  1.00           C
ATOM     22  C   VAL A   4       6.907  -7.223   1.065  1.00  1.00           C
ATOM     23  O   VAL A   4       5.695  -7.286   1.264  1.00  1.00           O
ATOM     24  N   GLY A   5       7.796  -6.769   1.985  1.00  1.00           N
ATOM     25  CA  GLY A   5       7.468  -6.269   3.292  1.00  1.00           C
ATOM     26  C   GLY A   5       7.502  -4.769   3.292  1.00  1.00           C
ATOM     27  O   GLY A   5       7.310  -4.126   2.260  1.00  1.00           O
ATOM     28  N   GLY A   6       7.750  -4.190   4.491  1.00  1.00           N
ATOM     29  CA  GLY A   6       7.738  -2.770   4.710  1.00  1.00           C
ATOM     30  C   GLY A   6       9.078  -2.165   4.509  1.00  1.00           C
ATOM     31  O   GLY A   6      10.059  -2.849   4.228  1.00  1.00           O
ATOM     32  N   LEU A   7       9.147  -0.826   4.670  1.00  1.00           N
ATOM     33  CA  LEU A   7      10.400  -0.223   4.369  1.00  1.00           C
ATOM     34  CB  LEU A   7      10.533   0.232   2.905  1.00  1.00           C
ATOM     35  CG  LEU A   7      10.480  -0.888   1.848  1.00  1.00           C
ATOM     36  CD1 LEU A   7      11.557  -1.950   2.114  1.00  1.00           C
ATOM     37  CD2 LEU A   7       9.064  -1.454   1.654  1.00  1.00           C
ATOM     38  C   LEU A   7      10.709   0.967   5.163  1.00  1.00           C
ATOM     39  O   LEU A   7      10.067   1.285   6.161  1.00  1.00           O
ATOM     40  N   GLY A   8      11.793   1.627   4.715  1.00  1.00           N
ATOM     41  CA  GLY A   8      12.167   2.847   5.325  1.00  1.00           C
ATOM     42  C   GLY A   8      13.599   2.807   5.696  1.00  1.00           C
ATOM     43  O   GLY A   8      14.483   2.844   4.842  1.00  1.00           O
ATOM     44  N   GLY A   9      13.857   2.724   7.012  1.00  1.00           N
ATOM     45  CA  GLY A   9      15.201   2.855   7.459  1.00  1.00           C
ATOM     46  C   GLY A   9      15.395   4.332   7.484  1.00  1.00           C
ATOM     47  O   GLY A   9      14.495   5.065   7.887  1.00  1.00           O
ATOM     48  N   TYR A  10      16.565   4.833   7.062  1.00  1.00           N
ATOM     49  CA  TYR A  10      16.673   6.259   7.088  1.00  1.00           C
ATOM     50  CB  TYR A  10      17.998   6.789   7.665  1.00  1.00           C
ATOM     51  CG  TYR A  10      18.066   6.478   9.120  1.00  1.00           C
ATOM     52  CD1 TYR A  10      18.466   5.232   9.551  1.00  1.00           C
ATOM     53  CD2 TYR A  10      17.738   7.434  10.058  1.00  1.00           C
ATOM     54  CE1 TYR A  10      18.536   4.943  10.891  1.00  1.00           C
ATOM     55  CE2 TYR A  10      17.807   7.148  11.401  1.00  1.00           C
ATOM     56  CZ  TYR A  10      18.208   5.901  11.821  1.00  1.00           C
ATOM     57  OH  TYR A  10      18.281   5.602  13.200  1.00  1.00           O
ATOM     58  C   TYR A  10      16.594   6.757   5.681  1.00  1.00           C
ATOM     59  O   TYR A  10      17.438   6.433   4.846  1.00  1.00           O
ATOM     60  N   MET A  11      15.550   7.555   5.390  1.00  1.00           N
ATOM     61  CA  MET A  11      15.410   8.157   4.098  1.00  1.00           C
ATOM     62  CB  MET A  11      14.036   7.936   3.443  1.00  1.00           C
ATOM     63  CG  MET A  11      13.822   6.510   2.931  1.00  1.00           C
ATOM     64  SD  MET A  11      14.760   6.092   1.428  1.00  1.00           S
ATOM     65  CE  MET A  11      16.403   6.124   2.198  1.00  1.00           C
ATOM     66  C   MET A  11      15.583   9.630   4.331  1.00  1.00           C
ATOM     67  O   MET A  11      15.063  10.176   5.303  1.00  1.00           O
ATOM     68  N   LEU A  12      16.344  10.299   3.442  1.00  1.00           N
ATOM     69  CA  LEU A  12      16.651  11.704   3.532  1.00  1.00           C
ATOM     70  CB  LEU A  12      18.105  11.995   3.098  1.00  1.00           C
ATOM     71  CG  LEU A  12      18.587  13.453   3.267  1.00  1.00           C
ATOM     72  CD1 LEU A  12      18.618  13.868   4.746  1.00  1.00           C
ATOM     73  CD2 LEU A  12      19.931  13.685   2.553  1.00  1.00           C
ATOM     74  C   LEU A  12      15.710  12.365   2.583  1.00  1.00           C
ATOM     75  O   LEU A  12      14.534  12.002   2.584  1.00  1.00           O
ATOM     76  N   GLY A  13      16.160  13.406   1.838  1.00  1.00           N
ATOM     77  CA  GLY A  13      15.322  13.863   0.768  1.00  1.00           C
ATOM     78  C   GLY A  13      15.225  12.594   0.017  1.00  1.00           C
ATOM     79  O   GLY A  13      16.200  12.136  -0.575  1.00  1.00           O
ATOM     80  N   SER A  14      14.040  11.969   0.022  1.00  1.00           N
ATOM     81  CA  SER A  14      14.175  10.628  -0.419  1.00  1.00           C
ATOM     82  CB  SER A  14      14.196   9.604   0.729  1.00  1.00           C
ATOM     83  OG  SER A  14      12.938   9.580   1.387  1.00  1.00           O
ATOM     84  C   SER A  14      13.092  10.219  -1.329  1.00  1.00           C
ATOM     85  O   SER A  14      12.053  10.864  -1.450  1.00  1.00           O
ATOM     86  N   ALA A  15      13.365   9.097  -2.015  1.00  1.00           N
ATOM     87  CA  ALA A  15      12.424   8.522  -2.908  1.00  1.00           C
ATOM     88  CB  ALA A  15      12.841   8.603  -4.385  1.00  1.00           C
ATOM     89  C   ALA A  15      12.331   7.071  -2.569  1.00  1.00           C
ATOM     90  O   ALA A  15      13.313   6.454  -2.157  1.00  1.00           O
ATOM     91  N   MET A  16      11.122   6.496  -2.719  1.00  1.00           N
ATOM     92  CA  MET A  16      10.919   5.100  -2.462  1.00  1.00           C
ATOM     93  CB  MET A  16      10.013   4.827  -1.249  1.00  1.00           C
ATOM     94  CG  MET A  16      10.193   3.431  -0.658  1.00  1.00           C
ATOM     95  SD  MET A  16      11.769   3.240   0.227  1.00  1.00           S
ATOM     96  CE  MET A  16      11.604   1.450   0.445  1.00  1.00           C
ATOM     97  C   MET A  16      10.203   4.610  -3.663  1.00  1.00           C
ATOM     98  O   MET A  16       9.582   5.396  -4.376  1.00  1.00           O
ATOM     99  N   SER A  17      10.277   3.305  -3.953  1.00  1.00           N
ATOM    100  CA  SER A  17       9.596   2.947  -5.148  1.00  1.00           C
ATOM    101  CB  SER A  17      10.398   3.260  -6.426  1.00  1.00           C
ATOM    102  OG  SER A  17      11.582   2.477  -6.459  1.00  1.00           O
ATOM    103  C   SER A  17       9.331   1.474  -5.164  1.00  1.00           C
ATOM    104  O   SER A  17       9.555   0.758  -4.189  1.00  1.00           O
ATOM    105  N   ARG A  18       8.796   1.016  -6.312  1.00  1.00           N
ATOM    106  CA  ARG A  18       8.523  -0.357  -6.616  1.00  1.00           C
ATOM    107  CB  ARG A  18       7.036  -0.734  -6.532  1.00  1.00           C
ATOM    108  CG  ARG A  18       6.509  -0.845  -5.101  1.00  1.00           C
ATOM    109  CD  ARG A  18       7.187  -1.954  -4.291  1.00  1.00           C
ATOM    110  NE  ARG A  18       6.558  -1.982  -2.939  1.00  1.00           N
ATOM    111  CZ  ARG A  18       7.261  -2.415  -1.851  1.00  1.00           C
ATOM    112  NH1 ARG A  18       8.568  -2.788  -1.981  1.00  1.00           N
ATOM    113  NH2 ARG A  18       6.661  -2.473  -0.626  1.00  1.00           N
ATOM    114  C   ARG A  18       9.094  -0.545  -8.006  1.00  1.00           C
ATOM    115  O   ARG A  18      10.174   0.015  -8.180  1.00  1.00           O
ATOM    116  N   PRO A  19       8.637  -1.226  -9.049  1.00  1.00           N
ATOM    117  CA  PRO A  19       7.436  -2.023  -9.179  1.00  1.00           C
ATOM    118  CD  PRO A  19       9.104  -0.778 -10.352  1.00  1.00           C
ATOM    119  CB  PRO A  19       7.061  -2.009 -10.659  1.00  1.00           C
ATOM    120  CG  PRO A  19       8.371  -1.655 -11.374  1.00  1.00           C
ATOM    121  C   PRO A  19       7.599  -3.421  -8.665  1.00  1.00           C
ATOM    122  O   PRO A  19       8.711  -3.794  -8.294  1.00  1.00           O
ATOM    123  N   MET A  20       6.495  -4.204  -8.636  1.00  1.00           N
ATOM    124  CA  MET A  20       6.555  -5.557  -8.162  1.00  1.00           C
ATOM    125  CB  MET A  20       6.019  -5.752  -6.733  1.00  1.00           C
ATOM    126  CG  MET A  20       7.002  -5.219  -5.686  1.00  1.00           C
ATOM    127  SD  MET A  20       8.570  -6.144  -5.614  1.00  1.00           S
ATOM    128  CE  MET A  20       9.501  -4.867  -4.721  1.00  1.00           C
ATOM    129  C   MET A  20       5.857  -6.473  -9.084  1.00  1.00           C
ATOM    130  O   MET A  20       5.505  -6.090 -10.200  1.00  1.00           O
ATOM    131  N   MET A  21       5.652  -7.738  -8.658  1.00  1.00           N
ATOM    132  CA  MET A  21       5.197  -8.534  -9.737  1.00  1.00           C
ATOM    133  CB  MET A  21       6.332  -9.175 -10.568  1.00  1.00           C
ATOM    134  CG  MET A  21       7.196  -8.198 -11.372  1.00  1.00           C
ATOM    135  SD  MET A  21       8.497  -7.349 -10.430  1.00  1.00           S
ATOM    136  CE  MET A  21       9.655  -8.749 -10.479  1.00  1.00           C
ATOM    137  C   MET A  21       4.277  -9.650  -9.469  1.00  1.00           C
ATOM    138  O   MET A  21       3.713  -9.835  -8.393  1.00  1.00           O
ATOM    139  N   HIS A  22       4.135 -10.410 -10.578  1.00  1.00           N
ATOM    140  CA  HIS A  22       3.249 -11.509 -10.730  1.00  1.00           C
ATOM    141  ND1 HIS A  22       0.827 -12.720 -12.761  1.00  1.00           N
ATOM    142  CG  HIS A  22       2.075 -13.087 -12.305  1.00  1.00           C
ATOM    143  CB  HIS A  22       3.221 -12.132 -12.137  1.00  1.00           C
ATOM    144  NE2 HIS A  22       0.731 -14.900 -12.337  1.00  1.00           N
ATOM    145  CD2 HIS A  22       1.999 -14.422 -12.052  1.00  1.00           C
ATOM    146  CE1 HIS A  22       0.062 -13.841 -12.760  1.00  1.00           C
ATOM    147  C   HIS A  22       3.580 -12.585  -9.774  1.00  1.00           C
ATOM    148  O   HIS A  22       4.686 -13.122  -9.759  1.00  1.00           O
ATOM    149  N   PHE A  23       2.596 -12.903  -8.918  1.00  1.00           N
ATOM    150  CA  PHE A  23       2.744 -14.028  -8.061  1.00  1.00           C
ATOM    151  CB  PHE A  23       2.740 -13.697  -6.562  1.00  1.00           C
ATOM    152  CG  PHE A  23       4.094 -13.147  -6.269  1.00  1.00           C
ATOM    153  CD1 PHE A  23       4.409 -11.835  -6.543  1.00  1.00           C
ATOM    154  CD2 PHE A  23       5.069 -13.962  -5.740  1.00  1.00           C
ATOM    155  CE1 PHE A  23       5.666 -11.344  -6.275  1.00  1.00           C
ATOM    156  CE2 PHE A  23       6.327 -13.479  -5.469  1.00  1.00           C
ATOM    157  CZ  PHE A  23       6.627 -12.165  -5.736  1.00  1.00           C
ATOM    158  C   PHE A  23       1.622 -14.934  -8.409  1.00  1.00           C
ATOM    159  O   PHE A  23       0.454 -14.630  -8.167  1.00  1.00           O
ATOM    160  N   GLY A  24       1.972 -16.072  -9.027  1.00  1.00           N
ATOM    161  CA  GLY A  24       0.990 -17.039  -9.392  1.00  1.00           C
ATOM    162  C   GLY A  24       0.862 -17.880  -8.182  1.00  1.00           C
ATOM    163  O   GLY A  24       1.230 -17.460  -7.088  1.00  1.00           O
ATOM    164  N   ASN A  25       0.327 -19.094  -8.335  1.00  1.00           N
ATOM    165  CA  ASN A  25       0.224 -19.910  -7.175  1.00  1.00           C
ATOM    166  CB  ASN A  25      -0.387 -21.292  -7.477  1.00  1.00           C
ATOM    167  CG  ASN A  25      -1.804 -21.094  -8.004  1.00  1.00           C
ATOM    168  OD1 ASN A  25      -2.687 -20.616  -7.295  1.00  1.00           O
ATOM    169  ND2 ASN A  25      -2.026 -21.465  -9.293  1.00  1.00           N
ATOM    170  C   ASN A  25       1.643 -20.140  -6.669  1.00  1.00           C
ATOM    171  O   ASN A  25       2.398 -20.886  -7.351  1.00  1.00           O
ATOM    172  OXT ASN A  25       1.988 -19.579  -5.595  1.00  1.00           O
TER     173      ASN A  25 
ATOM    174  N   GLY B   1      -0.699 -16.563  -0.546  1.00  1.00           N
ATOM    175  CA  GLY B   1      -0.773 -15.251   0.135  1.00  1.00           C
ATOM    176  C   GLY B   1      -0.126 -14.208  -0.704  1.00  1.00           C
ATOM    177  O   GLY B   1       0.482 -14.511  -1.730  1.00  1.00           O
ATOM    178  N   ALA B   2      -0.256 -12.933  -0.294  1.00  1.00           N
ATOM    179  CA  ALA B   2       0.372 -11.927  -1.087  1.00  1.00           C
ATOM    180  CB  ALA B   2      -0.416 -11.565  -2.358  1.00  1.00           C
ATOM    181  C   ALA B   2       0.490 -10.704  -0.298  1.00  1.00           C
ATOM    182  O   ALA B   2      -0.263 -10.492   0.652  1.00  1.00           O
ATOM    183  N   VAL B   3       1.443  -9.847  -0.695  1.00  1.00           N
ATOM    184  CA  VAL B   3       1.577  -8.714   0.133  1.00  1.00           C
ATOM    185  CB  VAL B   3       2.458  -8.928   1.349  1.00  1.00           C
ATOM    186  CG1 VAL B   3       1.792  -9.899   2.338  1.00  1.00           C
ATOM    187  CG2 VAL B   3       3.843  -9.409   0.885  1.00  1.00           C
ATOM    188  C   VAL B   3       2.135  -7.548  -0.545  1.00  1.00           C
ATOM    189  O   VAL B   3       2.413  -7.527  -1.742  1.00  1.00           O
ATOM    190  N   VAL B   4       2.247  -6.507   0.289  1.00  1.00           N
ATOM    191  CA  VAL B   4       2.815  -5.271  -0.089  1.00  1.00           C
ATOM    192  CB  VAL B   4       1.836  -4.364  -0.820  1.00  1.00           C
ATOM    193  CG1 VAL B   4       2.554  -3.123  -1.389  1.00  1.00           C
ATOM    194  CG2 VAL B   4       1.101  -5.145  -1.917  1.00  1.00           C
ATOM    195  C   VAL B   4       3.212  -4.647   1.225  1.00  1.00           C
ATOM    196  O   VAL B   4       3.243  -5.316   2.257  1.00  1.00           O
ATOM    197  N   GLY B   5       3.554  -3.348   1.206  1.00  1.00           N
ATOM    198  CA  GLY B   5       3.991  -2.559   2.317  1.00  1.00           C
ATOM    199  C   GLY B   5       4.538  -1.364   1.633  1.00  1.00           C
ATOM    200  O   GLY B   5       3.909  -0.814   0.731  1.00  1.00           O
ATOM    201  N   GLY B   6       5.731  -0.926   2.044  1.00  1.00           N
ATOM    202  CA  GLY B   6       6.308   0.161   1.330  1.00  1.00           C
ATOM    203  C   GLY B   6       6.116   1.388   2.148  1.00  1.00           C
ATOM    204  O   GLY B   6       5.019   1.943   2.200  1.00  1.00           O
ATOM    205  N   LEU B   7       7.189   1.856   2.816  1.00  1.00           N
ATOM    206  CA  LEU B   7       7.000   3.063   3.551  1.00  1.00           C
ATOM    207  CB  LEU B   7       6.033   2.935   4.748  1.00  1.00           C
ATOM    208  CG  LEU B   7       6.417   1.916   5.831  1.00  1.00           C
ATOM    209  CD1 LEU B   7       6.577   0.505   5.248  1.00  1.00           C
ATOM    210  CD2 LEU B   7       7.616   2.398   6.654  1.00  1.00           C
ATOM    211  C   LEU B   7       8.291   3.639   3.951  1.00  1.00           C
ATOM    212  O   LEU B   7       9.330   2.983   3.909  1.00  1.00           O
ATOM    213  N   GLY B   8       8.244   4.924   4.334  1.00  1.00           N
ATOM    214  CA  GLY B   8       9.475   5.545   4.654  1.00  1.00           C
ATOM    215  C   GLY B   8       9.545   5.788   6.116  1.00  1.00           C
ATOM    216  O   GLY B   8       8.864   6.664   6.649  1.00  1.00           O
ATOM    217  N   GLY B   9      10.388   5.005   6.811  1.00  1.00           N
ATOM    218  CA  GLY B   9      10.610   5.301   8.187  1.00  1.00           C
ATOM    219  C   GLY B   9      11.546   6.475   8.123  1.00  1.00           C
ATOM    220  O   GLY B   9      12.400   6.536   7.239  1.00  1.00           O
ATOM    221  N   TYR B  10      11.427   7.436   9.061  1.00  1.00           N
ATOM    222  CA  TYR B  10      12.333   8.554   9.089  1.00  1.00           C
ATOM    223  CB  TYR B  10      13.745   8.111   9.526  1.00  1.00           C
ATOM    224  CG  TYR B  10      14.659   9.284   9.622  1.00  1.00           C
ATOM    225  CD1 TYR B  10      14.522  10.185  10.652  1.00  1.00           C
ATOM    226  CD2 TYR B  10      15.682   9.460   8.719  1.00  1.00           C
ATOM    227  CE1 TYR B  10      15.367  11.266  10.757  1.00  1.00           C
ATOM    228  CE2 TYR B  10      16.532  10.537   8.817  1.00  1.00           C
ATOM    229  CZ  TYR B  10      16.370  11.442   9.836  1.00  1.00           C
ATOM    230  OH  TYR B  10      17.238  12.551   9.940  1.00  1.00           O
ATOM    231  C   TYR B  10      12.393   9.231   7.743  1.00  1.00           C
ATOM    232  O   TYR B  10      13.455   9.372   7.139  1.00  1.00           O
ATOM    233  N   MET B  11      11.232   9.678   7.227  1.00  1.00           N
ATOM    234  CA  MET B  11      11.190  10.325   5.944  1.00  1.00           C
ATOM    235  CB  MET B  11       9.949   9.913   5.132  1.00  1.00           C
ATOM    236  CG  MET B  11       8.622  10.257   5.810  1.00  1.00           C
ATOM    237  SD  MET B  11       7.211   9.239   5.273  1.00  1.00           S
ATOM    238  CE  MET B  11       7.461   9.497   3.492  1.00  1.00           C
ATOM    239  C   MET B  11      11.223  11.815   6.127  1.00  1.00           C
ATOM    240  O   MET B  11      10.622  12.354   7.053  1.00  1.00           O
ATOM    241  N   LEU B  12      11.971  12.512   5.242  1.00  1.00           N
ATOM    242  CA  LEU B  12      12.050  13.948   5.243  1.00  1.00           C
ATOM    243  CB  LEU B  12      13.447  14.496   4.883  1.00  1.00           C
ATOM    244  CG  LEU B  12      13.699  15.953   5.345  1.00  1.00           C
ATOM    245  CD1 LEU B  12      15.082  16.442   4.894  1.00  1.00           C
ATOM    246  CD2 LEU B  12      12.561  16.924   4.989  1.00  1.00           C
ATOM    247  C   LEU B  12      11.082  14.271   4.138  1.00  1.00           C
ATOM    248  O   LEU B  12       9.958  13.773   4.160  1.00  1.00           O
ATOM    249  N   GLY B  13      11.443  15.117   3.153  1.00  1.00           N
ATOM    250  CA  GLY B  13      10.516  15.285   2.066  1.00  1.00           C
ATOM    251  C   GLY B  13      10.457  13.923   1.466  1.00  1.00           C
ATOM    252  O   GLY B  13      11.477  13.235   1.405  1.00  1.00           O
ATOM    253  N   SER B  14       9.274  13.465   1.002  1.00  1.00           N
ATOM    254  CA  SER B  14       9.360  12.104   0.584  1.00  1.00           C
ATOM    255  CB  SER B  14       9.208  11.120   1.754  1.00  1.00           C
ATOM    256  OG  SER B  14       9.314   9.779   1.300  1.00  1.00           O
ATOM    257  C   SER B  14       8.348  11.727  -0.430  1.00  1.00           C
ATOM    258  O   SER B  14       7.325  12.384  -0.626  1.00  1.00           O
ATOM    259  N   ALA B  15       8.683  10.635  -1.140  1.00  1.00           N
ATOM    260  CA  ALA B  15       7.784  10.050  -2.072  1.00  1.00           C
ATOM    261  CB  ALA B  15       8.195  10.257  -3.540  1.00  1.00           C
ATOM    262  C   ALA B  15       7.813   8.596  -1.805  1.00  1.00           C
ATOM    263  O   ALA B  15       8.869   7.967  -1.818  1.00  1.00           O
ATOM    264  N   MET B  16       6.638   8.020  -1.535  1.00  1.00           N
ATOM    265  CA  MET B  16       6.597   6.610  -1.378  1.00  1.00           C
ATOM    266  CB  MET B  16       5.974   6.151  -0.046  1.00  1.00           C
ATOM    267  CG  MET B  16       6.099   4.648   0.223  1.00  1.00           C
ATOM    268  SD  MET B  16       5.208   3.567  -0.940  1.00  1.00           S
ATOM    269  CE  MET B  16       3.546   4.121  -0.455  1.00  1.00           C
ATOM    270  C   MET B  16       5.684   6.177  -2.480  1.00  1.00           C
ATOM    271  O   MET B  16       4.544   6.636  -2.545  1.00  1.00           O
ATOM    272  N   SER B  17       6.147   5.292  -3.390  1.00  1.00           N
ATOM    273  CA  SER B  17       5.256   4.954  -4.461  1.00  1.00           C
ATOM    274  CB  SER B  17       5.542   5.706  -5.769  1.00  1.00           C
ATOM    275  OG  SER B  17       4.600   5.327  -6.762  1.00  1.00           O
ATOM    276  C   SER B  17       5.339   3.490  -4.775  1.00  1.00           C
ATOM    277  O   SER B  17       6.334   2.839  -4.464  1.00  1.00           O
ATOM    278  N   ARG B  18       4.269   2.924  -5.394  1.00  1.00           N
ATOM    279  CA  ARG B  18       4.306   1.517  -5.697  1.00  1.00           C
ATOM    280  CB  ARG B  18       3.856   0.647  -4.511  1.00  1.00           C
ATOM    281  CG  ARG B  18       3.505  -0.789  -4.916  1.00  1.00           C
ATOM    282  CD  ARG B  18       2.645  -1.517  -3.877  1.00  1.00           C
ATOM    283  NE  ARG B  18       1.570  -0.570  -3.455  1.00  1.00           N
ATOM    284  CZ  ARG B  18       1.761   0.225  -2.360  1.00  1.00           C
ATOM    285  NH1 ARG B  18       2.930   0.142  -1.658  1.00  1.00           N
ATOM    286  NH2 ARG B  18       0.789   1.103  -1.968  1.00  1.00           N
ATOM    287  C   ARG B  18       3.384   1.117  -6.798  1.00  1.00           C
ATOM    288  O   ARG B  18       2.179   1.368  -6.762  1.00  1.00           O
ATOM    289  N   PRO B  19       3.949   0.511  -7.798  1.00  1.00           N
ATOM    290  CA  PRO B  19       3.138   0.055  -8.887  1.00  1.00           C
ATOM    291  CD  PRO B  19       5.246   0.978  -8.265  1.00  1.00           C
ATOM    292  CB  PRO B  19       4.098  -0.209 -10.041  1.00  1.00           C
ATOM    293  CG  PRO B  19       5.239   0.790  -9.790  1.00  1.00           C
ATOM    294  C   PRO B  19       2.097  -1.010  -8.733  1.00  1.00           C
ATOM    295  O   PRO B  19       0.924  -0.632  -8.726  1.00  1.00           O
ATOM    296  N   MET B  20       2.476  -2.312  -8.575  1.00  1.00           N
ATOM    297  CA  MET B  20       1.449  -3.329  -8.488  1.00  1.00           C
ATOM    298  CB  MET B  20       0.275  -3.162  -9.468  1.00  1.00           C
ATOM    299  CG  MET B  20       0.658  -3.540 -10.898  1.00  1.00           C
ATOM    300  SD  MET B  20      -0.708  -3.487 -12.095  1.00  1.00           S
ATOM    301  CE  MET B  20       0.266  -4.145 -13.479  1.00  1.00           C
ATOM    302  C   MET B  20       1.894  -4.704  -8.784  1.00  1.00           C
ATOM    303  O   MET B  20       3.075  -4.994  -8.961  1.00  1.00           O
ATOM    304  N   MET B  21       0.867  -5.589  -8.842  1.00  1.00           N
ATOM    305  CA  MET B  21       1.105  -6.967  -9.102  1.00  1.00           C
ATOM    306  CB  MET B  21       1.592  -7.705  -7.846  1.00  1.00           C
ATOM    307  CG  MET B  21       2.969  -7.225  -7.376  1.00  1.00           C
ATOM    308  SD  MET B  21       3.375  -7.553  -5.635  1.00  1.00           S
ATOM    309  CE  MET B  21       2.529  -6.074  -5.004  1.00  1.00           C
ATOM    310  C   MET B  21      -0.110  -7.669  -9.649  1.00  1.00           C
ATOM    311  O   MET B  21      -1.237  -7.197  -9.543  1.00  1.00           O
ATOM    312  N   HIS B  22       0.108  -8.828 -10.308  1.00  1.00           N
ATOM    313  CA  HIS B  22      -0.987  -9.646 -10.759  1.00  1.00           C
ATOM    314  ND1 HIS B  22      -0.266  -8.171 -13.813  1.00  1.00           N
ATOM    315  CG  HIS B  22      -1.216  -8.944 -13.184  1.00  1.00           C
ATOM    316  CB  HIS B  22      -0.912 -10.066 -12.237  1.00  1.00           C
ATOM    317  NE2 HIS B  22      -2.245  -7.412 -14.484  1.00  1.00           N
ATOM    318  CD2 HIS B  22      -2.421  -8.466 -13.605  1.00  1.00           C
ATOM    319  CE1 HIS B  22      -0.937  -7.272 -14.578  1.00  1.00           C
ATOM    320  C   HIS B  22      -0.871 -10.890  -9.950  1.00  1.00           C
ATOM    321  O   HIS B  22       0.152 -11.570  -9.996  1.00  1.00           O
ATOM    322  N   PHE B  23      -1.905 -11.209  -9.150  1.00  1.00           N
ATOM    323  CA  PHE B  23      -1.788 -12.378  -8.333  1.00  1.00           C
ATOM    324  CB  PHE B  23      -1.968 -12.103  -6.828  1.00  1.00           C
ATOM    325  CG  PHE B  23      -0.703 -11.578  -6.239  1.00  1.00           C
ATOM    326  CD1 PHE B  23      -0.253 -10.308  -6.514  1.00  1.00           C
ATOM    327  CD2 PHE B  23       0.017 -12.371  -5.374  1.00  1.00           C
ATOM    328  CE1 PHE B  23       0.916  -9.856  -5.949  1.00  1.00           C
ATOM    329  CE2 PHE B  23       1.183 -11.919  -4.806  1.00  1.00           C
ATOM    330  CZ  PHE B  23       1.638 -10.655  -5.098  1.00  1.00           C
ATOM    331  C   PHE B  23      -2.852 -13.377  -8.680  1.00  1.00           C
ATOM    332  O   PHE B  23      -4.034 -13.149  -8.429  1.00  1.00           O
ATOM    333  N   GLY B  24      -2.455 -14.514  -9.293  1.00  1.00           N
ATOM    334  CA  GLY B  24      -3.391 -15.577  -9.540  1.00  1.00           C
ATOM    335  C   GLY B  24      -3.734 -16.197  -8.226  1.00  1.00           C
ATOM    336  O   GLY B  24      -4.897 -16.457  -7.920  1.00  1.00           O
ATOM    337  N   ASN B  25      -2.692 -16.442  -7.407  1.00  1.00           N
ATOM    338  CA  ASN B  25      -2.875 -17.061  -6.129  1.00  1.00           C
ATOM    339  CB  ASN B  25      -2.016 -18.326  -5.938  1.00  1.00           C
ATOM    340  CG  ASN B  25      -2.455 -19.003  -4.645  1.00  1.00           C
ATOM    341  OD1 ASN B  25      -3.471 -19.697  -4.607  1.00  1.00           O
ATOM    342  ND2 ASN B  25      -1.667 -18.805  -3.554  1.00  1.00           N
ATOM    343  C   ASN B  25      -2.372 -16.058  -5.101  1.00  1.00           C
ATOM    344  O   ASN B  25      -1.783 -15.028  -5.526  1.00  1.00           O
ATOM    345  OXT ASN B  25      -2.556 -16.318  -3.881  1.00  1.00           O
TER     346      ASN B  25 
ATOM    347  N   GLY C   1      -3.672 -13.847  -0.343  1.00  1.00           N
ATOM    348  CA  GLY C   1      -4.808 -13.589   0.574  1.00  1.00           C
ATOM    349  C   GLY C   1      -4.889 -12.136   0.888  1.00  1.00           C
ATOM    350  O   GLY C   1      -5.880 -11.680   1.457  1.00  1.00           O
ATOM    351  N   ALA C   2      -3.856 -11.347   0.524  1.00  1.00           N
ATOM    352  CA  ALA C   2      -3.997  -9.989   0.943  1.00  1.00           C
ATOM    353  CB  ALA C   2      -3.749  -9.802   2.450  1.00  1.00           C
ATOM    354  C   ALA C   2      -3.091  -9.064   0.253  1.00  1.00           C
ATOM    355  O   ALA C   2      -2.239  -9.438  -0.551  1.00  1.00           O
ATOM    356  N   VAL C   3      -3.318  -7.779   0.564  1.00  1.00           N
ATOM    357  CA  VAL C   3      -2.519  -6.773  -0.020  1.00  1.00           C
ATOM    358  CB  VAL C   3      -3.047  -6.340  -1.354  1.00  1.00           C
ATOM    359  CG1 VAL C   3      -4.437  -5.709  -1.153  1.00  1.00           C
ATOM    360  CG2 VAL C   3      -2.022  -5.400  -2.004  1.00  1.00           C
ATOM    361  C   VAL C   3      -2.531  -5.598   0.843  1.00  1.00           C
ATOM    362  O   VAL C   3      -3.446  -5.415   1.646  1.00  1.00           O
ATOM    363  N   VAL C   4      -1.503  -4.746   0.695  1.00  1.00           N
ATOM    364  CA  VAL C   4      -1.617  -3.698   1.627  1.00  1.00           C
ATOM    365  CB  VAL C   4      -1.426  -4.212   3.035  1.00  1.00           C
ATOM    366  CG1 VAL C   4       0.080  -4.371   3.292  1.00  1.00           C
ATOM    367  CG2 VAL C   4      -2.180  -3.338   4.052  1.00  1.00           C
ATOM    368  C   VAL C   4      -0.627  -2.625   1.431  1.00  1.00           C
ATOM    369  O   VAL C   4       0.211  -2.630   0.532  1.00  1.00           O
ATOM    370  N   GLY C   5      -0.770  -1.633   2.316  1.00  1.00           N
ATOM    371  CA  GLY C   5       0.182  -0.605   2.472  1.00  1.00           C
ATOM    372  C   GLY C   5      -0.023   0.552   1.578  1.00  1.00           C
ATOM    373  O   GLY C   5      -1.065   0.763   0.962  1.00  1.00           O
ATOM    374  N   GLY C   6       1.069   1.319   1.503  1.00  1.00           N
ATOM    375  CA  GLY C   6       1.131   2.610   0.925  1.00  1.00           C
ATOM    376  C   GLY C   6       1.201   3.399   2.165  1.00  1.00           C
ATOM    377  O   GLY C   6       0.189   3.608   2.835  1.00  1.00           O
ATOM    378  N   LEU C   7       2.404   3.859   2.521  1.00  1.00           N
ATOM    379  CA  LEU C   7       2.417   4.348   3.852  1.00  1.00           C
ATOM    380  CB  LEU C   7       2.639   3.184   4.837  1.00  1.00           C
ATOM    381  CG  LEU C   7       2.681   3.537   6.336  1.00  1.00           C
ATOM    382  CD1 LEU C   7       1.313   4.005   6.850  1.00  1.00           C
ATOM    383  CD2 LEU C   7       3.240   2.365   7.161  1.00  1.00           C
ATOM    384  C   LEU C   7       3.521   5.330   4.063  1.00  1.00           C
ATOM    385  O   LEU C   7       4.532   5.324   3.362  1.00  1.00           O
ATOM    386  N   GLY C   8       3.323   6.216   5.060  1.00  1.00           N
ATOM    387  CA  GLY C   8       4.320   7.158   5.470  1.00  1.00           C
ATOM    388  C   GLY C   8       4.397   7.002   6.956  1.00  1.00           C
ATOM    389  O   GLY C   8       3.412   7.207   7.661  1.00  1.00           O
ATOM    390  N   GLY C   9       5.580   6.631   7.480  1.00  1.00           N
ATOM    391  CA  GLY C   9       5.692   6.465   8.900  1.00  1.00           C
ATOM    392  C   GLY C   9       6.696   7.484   9.332  1.00  1.00           C
ATOM    393  O   GLY C   9       7.688   7.705   8.640  1.00  1.00           O
ATOM    394  N   TYR C  10       6.465   8.123  10.495  1.00  1.00           N
ATOM    395  CA  TYR C  10       7.367   9.116  11.010  1.00  1.00           C
ATOM    396  CB  TYR C  10       8.712   8.517  11.466  1.00  1.00           C
ATOM    397  CG  TYR C  10       9.404   9.511  12.339  1.00  1.00           C
ATOM    398  CD1 TYR C  10       9.132   9.522  13.687  1.00  1.00           C
ATOM    399  CD2 TYR C  10      10.309  10.420  11.841  1.00  1.00           C
ATOM    400  CE1 TYR C  10       9.748  10.421  14.523  1.00  1.00           C
ATOM    401  CE2 TYR C  10      10.929  11.323  12.675  1.00  1.00           C
ATOM    402  CZ  TYR C  10      10.649  11.326  14.020  1.00  1.00           C
ATOM    403  OH  TYR C  10      11.283  12.251  14.878  1.00  1.00           O
ATOM    404  C   TYR C  10       7.634  10.117   9.930  1.00  1.00           C
ATOM    405  O   TYR C  10       8.784  10.349   9.563  1.00  1.00           O
ATOM    406  N   MET C  11       6.577  10.749   9.381  1.00  1.00           N
ATOM    407  CA  MET C  11       6.837  11.620   8.276  1.00  1.00           C
ATOM    408  CB  MET C  11       5.915  11.371   7.071  1.00  1.00           C
ATOM    409  CG  MET C  11       4.433  11.387   7.433  1.00  1.00           C
ATOM    410  SD  MET C  11       3.307  11.092   6.038  1.00  1.00           S
ATOM    411  CE  MET C  11       3.451  12.772   5.357  1.00  1.00           C
ATOM    412  C   MET C  11       6.755  13.070   8.643  1.00  1.00           C
ATOM    413  O   MET C  11       5.787  13.535   9.244  1.00  1.00           O
ATOM    414  N   LEU C  12       7.835  13.801   8.288  1.00  1.00           N
ATOM    415  CA  LEU C  12       8.000  15.213   8.477  1.00  1.00           C
ATOM    416  CB  LEU C  12       9.451  15.646   8.187  1.00  1.00           C
ATOM    417  CG  LEU C  12       9.761  17.120   8.492  1.00  1.00           C
ATOM    418  CD1 LEU C  12       9.599  17.417   9.990  1.00  1.00           C
ATOM    419  CD2 LEU C  12      11.149  17.518   7.961  1.00  1.00           C
ATOM    420  C   LEU C  12       7.081  15.970   7.551  1.00  1.00           C
ATOM    421  O   LEU C  12       6.428  16.923   7.967  1.00  1.00           O
ATOM    422  N   GLY C  13       7.002  15.565   6.264  1.00  1.00           N
ATOM    423  CA  GLY C  13       6.155  16.215   5.288  1.00  1.00           C
ATOM    424  C   GLY C  13       6.160  15.295   4.117  1.00  1.00           C
ATOM    425  O   GLY C  13       7.233  14.902   3.662  1.00  1.00           O
ATOM    426  N   SER C  14       4.983  14.932   3.559  1.00  1.00           N
ATOM    427  CA  SER C  14       5.152  13.957   2.526  1.00  1.00           C
ATOM    428  CB  SER C  14       5.349  12.526   3.062  1.00  1.00           C
ATOM    429  OG  SER C  14       6.570  12.420   3.779  1.00  1.00           O
ATOM    430  C   SER C  14       4.044  13.872   1.550  1.00  1.00           C
ATOM    431  O   SER C  14       2.948  14.396   1.734  1.00  1.00           O
ATOM    432  N   ALA C  15       4.387  13.189   0.439  1.00  1.00           N
ATOM    433  CA  ALA C  15       3.494  12.846  -0.614  1.00  1.00           C
ATOM    434  CB  ALA C  15       3.917  13.396  -1.987  1.00  1.00           C
ATOM    435  C   ALA C  15       3.568  11.359  -0.683  1.00  1.00           C
ATOM    436  O   ALA C  15       4.655  10.798  -0.802  1.00  1.00           O
ATOM    437  N   MET C  16       2.411  10.677  -0.610  1.00  1.00           N
ATOM    438  CA  MET C  16       2.408   9.244  -0.639  1.00  1.00           C
ATOM    439  CB  MET C  16       1.737   8.605   0.588  1.00  1.00           C
ATOM    440  CG  MET C  16       2.497   8.821   1.900  1.00  1.00           C
ATOM    441  SD  MET C  16       4.021   7.843   2.094  1.00  1.00           S
ATOM    442  CE  MET C  16       5.122   8.880   1.089  1.00  1.00           C
ATOM    443  C   MET C  16       1.632   8.849  -1.843  1.00  1.00           C
ATOM    444  O   MET C  16       0.835   9.624  -2.368  1.00  1.00           O
ATOM    445  N   SER C  17       1.860   7.620  -2.327  1.00  1.00           N
ATOM    446  CA  SER C  17       1.185   7.222  -3.518  1.00  1.00           C
ATOM    447  CB  SER C  17       2.082   7.218  -4.766  1.00  1.00           C
ATOM    448  OG  SER C  17       2.510   8.538  -5.070  1.00  1.00           O
ATOM    449  C   SER C  17       0.695   5.827  -3.329  1.00  1.00           C
ATOM    450  O   SER C  17       0.527   5.334  -2.216  1.00  1.00           O
ATOM    451  N   ARG C  18       0.432   5.193  -4.478  1.00  1.00           N
ATOM    452  CA  ARG C  18      -0.149   3.904  -4.694  1.00  1.00           C
ATOM    453  CB  ARG C  18      -1.630   4.119  -4.982  1.00  1.00           C
ATOM    454  CG  ARG C  18      -1.937   4.990  -6.215  1.00  1.00           C
ATOM    455  CD  ARG C  18      -1.438   6.436  -6.176  1.00  1.00           C
ATOM    456  NE  ARG C  18      -1.460   6.938  -7.582  1.00  1.00           N
ATOM    457  CZ  ARG C  18      -2.561   7.560  -8.097  1.00  1.00           C
ATOM    458  NH1 ARG C  18      -3.632   7.833  -7.297  1.00  1.00           N
ATOM    459  NH2 ARG C  18      -2.584   7.921  -9.414  1.00  1.00           N
ATOM    460  C   ARG C  18       0.565   3.482  -5.957  1.00  1.00           C
ATOM    461  O   ARG C  18       1.765   3.753  -5.964  1.00  1.00           O
ATOM    462  N   PRO C  19       0.110   2.867  -7.048  1.00  1.00           N
ATOM    463  CA  PRO C  19      -1.213   2.334  -7.320  1.00  1.00           C
ATOM    464  CD  PRO C  19       0.699   3.391  -8.274  1.00  1.00           C
ATOM    465  CB  PRO C  19      -1.431   2.426  -8.828  1.00  1.00           C
ATOM    466  CG  PRO C  19      -0.448   3.508  -9.285  1.00  1.00           C
ATOM    467  C   PRO C  19      -1.309   0.914  -6.863  1.00  1.00           C
ATOM    468  O   PRO C  19      -0.390   0.445  -6.193  1.00  1.00           O
ATOM    469  N   MET C  20      -2.398   0.200  -7.233  1.00  1.00           N
ATOM    470  CA  MET C  20      -2.528  -1.142  -6.746  1.00  1.00           C
ATOM    471  CB  MET C  20      -3.611  -1.318  -5.662  1.00  1.00           C
ATOM    472  CG  MET C  20      -3.298  -0.574  -4.358  1.00  1.00           C
ATOM    473  SD  MET C  20      -1.719  -1.015  -3.571  1.00  1.00           S
ATOM    474  CE  MET C  20      -2.262  -2.680  -3.106  1.00  1.00           C
ATOM    475  C   MET C  20      -2.802  -2.137  -7.797  1.00  1.00           C
ATOM    476  O   MET C  20      -2.436  -1.971  -8.960  1.00  1.00           O
ATOM    477  N   MET C  21      -3.473  -3.232  -7.383  1.00  1.00           N
ATOM    478  CA  MET C  21      -3.411  -4.300  -8.308  1.00  1.00           C
ATOM    479  CB  MET C  21      -2.183  -5.159  -8.004  1.00  1.00           C
ATOM    480  CG  MET C  21      -2.233  -5.781  -6.608  1.00  1.00           C
ATOM    481  SD  MET C  21      -0.742  -6.699  -6.121  1.00  1.00           S
ATOM    482  CE  MET C  21      -1.421  -7.306  -4.552  1.00  1.00           C
ATOM    483  C   MET C  21      -4.581  -5.211  -8.407  1.00  1.00           C
ATOM    484  O   MET C  21      -5.516  -5.179  -7.611  1.00  1.00           O
ATOM    485  N   HIS C  22      -4.508  -6.050  -9.471  1.00  1.00           N
ATOM    486  CA  HIS C  22      -5.439  -7.101  -9.757  1.00  1.00           C
ATOM    487  ND1 HIS C  22      -4.612  -6.186 -12.915  1.00  1.00           N
ATOM    488  CG  HIS C  22      -5.507  -7.047 -12.324  1.00  1.00           C
ATOM    489  CB  HIS C  22      -5.215  -7.842 -11.088  1.00  1.00           C
ATOM    490  NE2 HIS C  22      -6.448  -6.155 -14.170  1.00  1.00           N
ATOM    491  CD2 HIS C  22      -6.623  -7.014 -13.102  1.00  1.00           C
ATOM    492  CE1 HIS C  22      -5.224  -5.682 -14.016  1.00  1.00           C
ATOM    493  C   HIS C  22      -5.196  -8.116  -8.724  1.00  1.00           C
ATOM    494  O   HIS C  22      -4.050  -8.416  -8.391  1.00  1.00           O
ATOM    495  N   PHE C  23      -6.270  -8.677  -8.165  1.00  1.00           N
ATOM    496  CA  PHE C  23      -5.928  -9.658  -7.207  1.00  1.00           C
ATOM    497  CB  PHE C  23      -5.911  -9.126  -5.765  1.00  1.00           C
ATOM    498  CG  PHE C  23      -5.081 -10.074  -4.971  1.00  1.00           C
ATOM    499  CD1 PHE C  23      -3.721  -9.884  -4.890  1.00  1.00           C
ATOM    500  CD2 PHE C  23      -5.643 -11.149  -4.326  1.00  1.00           C
ATOM    501  CE1 PHE C  23      -2.930 -10.741  -4.164  1.00  1.00           C
ATOM    502  CE2 PHE C  23      -4.853 -12.008  -3.597  1.00  1.00           C
ATOM    503  CZ  PHE C  23      -3.498 -11.806  -3.513  1.00  1.00           C
ATOM    504  C   PHE C  23      -6.940 -10.722  -7.281  1.00  1.00           C
ATOM    505  O   PHE C  23      -8.084 -10.497  -7.671  1.00  1.00           O
ATOM    506  N   GLY C  24      -6.507 -11.936  -6.932  1.00  1.00           N
ATOM    507  CA  GLY C  24      -7.426 -13.013  -6.890  1.00  1.00           C
ATOM    508  C   GLY C  24      -6.835 -13.987  -5.940  1.00  1.00           C
ATOM    509  O   GLY C  24      -5.913 -14.725  -6.281  1.00  1.00           O
ATOM    510  N   ASN C  25      -7.368 -14.023  -4.710  1.00  1.00           N
ATOM    511  CA  ASN C  25      -6.799 -14.934  -3.774  1.00  1.00           C
ATOM    512  CB  ASN C  25      -7.443 -14.931  -2.377  1.00  1.00           C
ATOM    513  CG  ASN C  25      -6.713 -16.002  -1.579  1.00  1.00           C
ATOM    514  OD1 ASN C  25      -5.497 -15.952  -1.417  1.00  1.00           O
ATOM    515  ND2 ASN C  25      -7.475 -17.011  -1.078  1.00  1.00           N
ATOM    516  C   ASN C  25      -6.971 -16.343  -4.321  1.00  1.00           C
ATOM    517  O   ASN C  25      -5.932 -16.967  -4.664  1.00  1.00           O
ATOM    518  OXT ASN C  25      -8.136 -16.818  -4.397  1.00  1.00           O
TER     519      ASN C  25 
ATOM    520  N   GLY D   1      -6.683 -10.101   5.676  1.00  1.00           N
ATOM    521  CA  GLY D   1      -7.748 -10.369   4.685  1.00  1.00           C
ATOM    522  C   GLY D   1      -7.515  -9.568   3.460  1.00  1.00           C
ATOM    523  O   GLY D   1      -6.456  -9.608   2.833  1.00  1.00           O
ATOM    524  N   ALA D   2      -8.559  -8.814   3.115  1.00  1.00           N
ATOM    525  CA  ALA D   2      -8.684  -8.121   1.886  1.00  1.00           C
ATOM    526  CB  ALA D   2     -10.127  -7.640   1.654  1.00  1.00           C
ATOM    527  C   ALA D   2      -7.827  -6.959   1.565  1.00  1.00           C
ATOM    528  O   ALA D   2      -7.309  -6.895   0.450  1.00  1.00           O
ATOM    529  N   VAL D   3      -7.594  -6.000   2.471  1.00  1.00           N
ATOM    530  CA  VAL D   3      -7.188  -4.868   1.703  1.00  1.00           C
ATOM    531  CB  VAL D   3      -8.329  -3.944   1.367  1.00  1.00           C
ATOM    532  CG1 VAL D   3      -9.353  -4.685   0.490  1.00  1.00           C
ATOM    533  CG2 VAL D   3      -8.910  -3.404   2.684  1.00  1.00           C
ATOM    534  C   VAL D   3      -6.156  -4.002   2.269  1.00  1.00           C
ATOM    535  O   VAL D   3      -5.322  -4.376   3.092  1.00  1.00           O
ATOM    536  N   VAL D   4      -6.242  -2.765   1.752  1.00  1.00           N
ATOM    537  CA  VAL D   4      -5.178  -1.853   1.901  1.00  1.00           C
ATOM    538  CB  VAL D   4      -4.476  -1.676   0.583  1.00  1.00           C
ATOM    539  CG1 VAL D   4      -5.391  -0.857  -0.342  1.00  1.00           C
ATOM    540  CG2 VAL D   4      -3.081  -1.083   0.793  1.00  1.00           C
ATOM    541  C   VAL D   4      -5.588  -0.498   2.389  1.00  1.00           C
ATOM    542  O   VAL D   4      -6.769  -0.170   2.492  1.00  1.00           O
ATOM    543  N   GLY D   5      -4.558   0.307   2.746  1.00  1.00           N
ATOM    544  CA  GLY D   5      -4.677   1.675   3.163  1.00  1.00           C
ATOM    545  C   GLY D   5      -3.541   2.387   2.539  1.00  1.00           C
ATOM    546  O   GLY D   5      -2.386   2.011   2.727  1.00  1.00           O
ATOM    547  N   GLY D   6      -3.835   3.459   1.787  1.00  1.00           N
ATOM    548  CA  GLY D   6      -2.743   4.123   1.159  1.00  1.00           C
ATOM    549  C   GLY D   6      -2.413   5.295   1.993  1.00  1.00           C
ATOM    550  O   GLY D   6      -2.345   6.414   1.488  1.00  1.00           O
ATOM    551  N   LEU D   7      -2.194   5.094   3.308  1.00  1.00           N
ATOM    552  CA  LEU D   7      -2.147   6.346   3.975  1.00  1.00           C
ATOM    553  CB  LEU D   7      -3.553   6.892   4.340  1.00  1.00           C
ATOM    554  CG  LEU D   7      -4.462   7.104   3.087  1.00  1.00           C
ATOM    555  CD1 LEU D   7      -5.194   5.821   2.633  1.00  1.00           C
ATOM    556  CD2 LEU D   7      -5.380   8.325   3.206  1.00  1.00           C
ATOM    557  C   LEU D   7      -1.210   6.464   5.098  1.00  1.00           C
ATOM    558  O   LEU D   7      -0.502   5.538   5.485  1.00  1.00           O
ATOM    559  N   GLY D   8      -1.218   7.696   5.620  1.00  1.00           N
ATOM    560  CA  GLY D   8      -0.278   8.171   6.569  1.00  1.00           C
ATOM    561  C   GLY D   8      -0.412   7.576   7.912  1.00  1.00           C
ATOM    562  O   GLY D   8      -1.467   7.115   8.343  1.00  1.00           O
ATOM    563  N   GLY D   9       0.741   7.595   8.596  1.00  1.00           N
ATOM    564  CA  GLY D   9       0.888   7.192   9.948  1.00  1.00           C
ATOM    565  C   GLY D   9       1.096   8.465  10.697  1.00  1.00           C
ATOM    566  O   GLY D   9       0.316   9.405  10.549  1.00  1.00           O
ATOM    567  N   TYR D  10       2.158   8.545  11.523  1.00  1.00           N
ATOM    568  CA  TYR D  10       2.365   9.776  12.225  1.00  1.00           C
ATOM    569  CB  TYR D  10       3.471   9.736  13.290  1.00  1.00           C
ATOM    570  CG  TYR D  10       3.350  10.998  14.077  1.00  1.00           C
ATOM    571  CD1 TYR D  10       3.881  12.180  13.610  1.00  1.00           C
ATOM    572  CD2 TYR D  10       2.684  11.004  15.282  1.00  1.00           C
ATOM    573  CE1 TYR D  10       3.759  13.340  14.338  1.00  1.00           C
ATOM    574  CE2 TYR D  10       2.559  12.160  16.017  1.00  1.00           C
ATOM    575  CZ  TYR D  10       3.099  13.329  15.542  1.00  1.00           C
ATOM    576  OH  TYR D  10       2.978  14.521  16.286  1.00  1.00           O
ATOM    577  C   TYR D  10       2.779  10.781  11.206  1.00  1.00           C
ATOM    578  O   TYR D  10       3.716  10.543  10.445  1.00  1.00           O
ATOM    579  N   MET D  11       2.091  11.942  11.135  1.00  1.00           N
ATOM    580  CA  MET D  11       2.529  12.815  10.092  1.00  1.00           C
ATOM    581  CB  MET D  11       1.989  12.421   8.704  1.00  1.00           C
ATOM    582  CG  MET D  11       0.523  11.991   8.679  1.00  1.00           C
ATOM    583  SD  MET D  11      -0.665  13.294   9.088  1.00  1.00           S
ATOM    584  CE  MET D  11      -0.309  14.379   7.685  1.00  1.00           C
ATOM    585  C   MET D  11       2.214  14.255  10.323  1.00  1.00           C
ATOM    586  O   MET D  11       1.166  14.619  10.854  1.00  1.00           O
ATOM    587  N   LEU D  12       3.186  15.109   9.935  1.00  1.00           N
ATOM    588  CA  LEU D  12       3.086  16.536  10.016  1.00  1.00           C
ATOM    589  CB  LEU D  12       4.460  17.229   9.843  1.00  1.00           C
ATOM    590  CG  LEU D  12       4.513  18.769  10.024  1.00  1.00           C
ATOM    591  CD1 LEU D  12       5.972  19.253  10.010  1.00  1.00           C
ATOM    592  CD2 LEU D  12       3.680  19.538   8.983  1.00  1.00           C
ATOM    593  C   LEU D  12       2.124  17.055   8.988  1.00  1.00           C
ATOM    594  O   LEU D  12       1.305  17.924   9.280  1.00  1.00           O
ATOM    595  N   GLY D  13       2.202  16.552   7.741  1.00  1.00           N
ATOM    596  CA  GLY D  13       1.329  17.024   6.698  1.00  1.00           C
ATOM    597  C   GLY D  13       1.267  15.915   5.729  1.00  1.00           C
ATOM    598  O   GLY D  13       2.281  15.281   5.442  1.00  1.00           O
ATOM    599  N   SER D  14       0.079  15.627   5.182  1.00  1.00           N
ATOM    600  CA  SER D  14       0.190  14.504   4.328  1.00  1.00           C
ATOM    601  CB  SER D  14      -0.039  13.150   5.023  1.00  1.00           C
ATOM    602  OG  SER D  14      -1.395  13.028   5.424  1.00  1.00           O
ATOM    603  C   SER D  14      -0.763  14.559   3.220  1.00  1.00           C
ATOM    604  O   SER D  14      -1.818  15.188   3.273  1.00  1.00           O
ATOM    605  N   ALA D  15      -0.345  13.883   2.150  1.00  1.00           N
ATOM    606  CA  ALA D  15      -1.202  13.693   1.047  1.00  1.00           C
ATOM    607  CB  ALA D  15      -0.661  14.273  -0.271  1.00  1.00           C
ATOM    608  C   ALA D  15      -1.248  12.235   0.896  1.00  1.00           C
ATOM    609  O   ALA D  15      -0.220  11.570   0.784  1.00  1.00           O
ATOM    610  N   MET D  16      -2.461  11.687   0.905  1.00  1.00           N
ATOM    611  CA  MET D  16      -2.479  10.284   0.764  1.00  1.00           C
ATOM    612  CB  MET D  16      -2.984   9.545   2.007  1.00  1.00           C
ATOM    613  CG  MET D  16      -2.010   9.703   3.172  1.00  1.00           C
ATOM    614  SD  MET D  16      -0.407   8.897   2.880  1.00  1.00           S
ATOM    615  CE  MET D  16       0.565  10.085   3.849  1.00  1.00           C
ATOM    616  C   MET D  16      -3.350   9.996  -0.373  1.00  1.00           C
ATOM    617  O   MET D  16      -4.293  10.731  -0.667  1.00  1.00           O
ATOM    618  N   SER D  17      -3.014   8.919  -1.081  1.00  1.00           N
ATOM    619  CA  SER D  17      -3.830   8.653  -2.195  1.00  1.00           C
ATOM    620  CB  SER D  17      -3.252   9.178  -3.517  1.00  1.00           C
ATOM    621  OG  SER D  17      -4.109   8.828  -4.593  1.00  1.00           O
ATOM    622  C   SER D  17      -3.958   7.192  -2.354  1.00  1.00           C
ATOM    623  O   SER D  17      -3.132   6.418  -1.876  1.00  1.00           O
ATOM    624  N   ARG D  18      -5.032   6.783  -3.039  1.00  1.00           N
ATOM    625  CA  ARG D  18      -5.190   5.392  -3.255  1.00  1.00           C
ATOM    626  CB  ARG D  18      -6.220   4.716  -2.332  1.00  1.00           C
ATOM    627  CG  ARG D  18      -5.754   4.552  -0.884  1.00  1.00           C
ATOM    628  CD  ARG D  18      -6.753   3.810   0.013  1.00  1.00           C
ATOM    629  NE  ARG D  18      -6.770   2.378  -0.406  1.00  1.00           N
ATOM    630  CZ  ARG D  18      -7.957   1.736  -0.617  1.00  1.00           C
ATOM    631  NH1 ARG D  18      -9.135   2.410  -0.475  1.00  1.00           N
ATOM    632  NH2 ARG D  18      -7.969   0.419  -0.974  1.00  1.00           N
ATOM    633  C   ARG D  18      -5.667   5.185  -4.633  1.00  1.00           C
ATOM    634  O   ARG D  18      -5.982   6.077  -5.415  1.00  1.00           O
ATOM    635  N   PRO D  19      -5.516   3.945  -4.910  1.00  1.00           N
ATOM    636  CA  PRO D  19      -5.861   3.397  -6.170  1.00  1.00           C
ATOM    637  CD  PRO D  19      -4.401   3.229  -4.318  1.00  1.00           C
ATOM    638  CB  PRO D  19      -4.602   2.703  -6.678  1.00  1.00           C
ATOM    639  CG  PRO D  19      -3.977   2.192  -5.370  1.00  1.00           C
ATOM    640  C   PRO D  19      -6.884   2.383  -5.828  1.00  1.00           C
ATOM    641  O   PRO D  19      -7.669   2.590  -4.897  1.00  1.00           O
ATOM    642  N   MET D  20      -6.871   1.248  -6.548  1.00  1.00           N
ATOM    643  CA  MET D  20      -7.859   0.280  -6.220  1.00  1.00           C
ATOM    644  CB  MET D  20      -9.167   0.571  -6.958  1.00  1.00           C
ATOM    645  CG  MET D  20      -9.019   0.388  -8.474  1.00  1.00           C
ATOM    646  SD  MET D  20     -10.505   0.746  -9.459  1.00  1.00           S
ATOM    647  CE  MET D  20     -10.347   2.548  -9.296  1.00  1.00           C
ATOM    648  C   MET D  20      -7.494  -1.085  -6.634  1.00  1.00           C
ATOM    649  O   MET D  20      -6.354  -1.377  -7.001  1.00  1.00           O
ATOM    650  N   MET D  21      -8.511  -1.970  -6.554  1.00  1.00           N
ATOM    651  CA  MET D  21      -8.245  -3.313  -6.907  1.00  1.00           C
ATOM    652  CB  MET D  21      -7.758  -4.165  -5.718  1.00  1.00           C
ATOM    653  CG  MET D  21      -6.476  -3.655  -5.050  1.00  1.00           C
ATOM    654  SD  MET D  21      -5.850  -4.717  -3.713  1.00  1.00           S
ATOM    655  CE  MET D  21      -7.349  -4.615  -2.692  1.00  1.00           C
ATOM    656  C   MET D  21      -9.445  -4.015  -7.463  1.00  1.00           C
ATOM    657  O   MET D  21     -10.583  -3.570  -7.345  1.00  1.00           O
ATOM    658  N   HIS D  22      -9.176  -5.131  -8.166  1.00  1.00           N
ATOM    659  CA  HIS D  22     -10.192  -6.056  -8.573  1.00  1.00           C
ATOM    660  ND1 HIS D  22     -12.245  -7.198 -11.072  1.00  1.00           N
ATOM    661  CG  HIS D  22     -11.088  -7.544 -10.416  1.00  1.00           C
ATOM    662  CB  HIS D  22     -10.020  -6.575 -10.009  1.00  1.00           C
ATOM    663  NE2 HIS D  22     -12.329  -9.396 -10.752  1.00  1.00           N
ATOM    664  CD2 HIS D  22     -11.154  -8.891 -10.229  1.00  1.00           C
ATOM    665  CE1 HIS D  22     -12.952  -8.343 -11.248  1.00  1.00           C
ATOM    666  C   HIS D  22      -9.900  -7.198  -7.664  1.00  1.00           C
ATOM    667  O   HIS D  22      -8.874  -7.859  -7.814  1.00  1.00           O
ATOM    668  N   PHE D  23     -10.773  -7.470  -6.678  1.00  1.00           N
ATOM    669  CA  PHE D  23     -10.322  -8.445  -5.738  1.00  1.00           C
ATOM    670  CB  PHE D  23     -10.183  -7.850  -4.327  1.00  1.00           C
ATOM    671  CG  PHE D  23      -9.204  -8.658  -3.549  1.00  1.00           C
ATOM    672  CD1 PHE D  23      -9.586  -9.779  -2.850  1.00  1.00           C
ATOM    673  CD2 PHE D  23      -7.883  -8.274  -3.521  1.00  1.00           C
ATOM    674  CE1 PHE D  23      -8.656 -10.503  -2.140  1.00  1.00           C
ATOM    675  CE2 PHE D  23      -6.953  -8.992  -2.811  1.00  1.00           C
ATOM    676  CZ  PHE D  23      -7.338 -10.113  -2.116  1.00  1.00           C
ATOM    677  C   PHE D  23     -11.313  -9.546  -5.651  1.00  1.00           C
ATOM    678  O   PHE D  23     -12.522  -9.325  -5.669  1.00  1.00           O
ATOM    679  N   GLY D  24     -10.786 -10.780  -5.570  1.00  1.00           N
ATOM    680  CA  GLY D  24     -11.577 -11.946  -5.333  1.00  1.00           C
ATOM    681  C   GLY D  24     -10.831 -12.628  -4.246  1.00  1.00           C
ATOM    682  O   GLY D  24      -9.903 -13.396  -4.495  1.00  1.00           O
ATOM    683  N   ASN D  25     -11.217 -12.355  -2.991  1.00  1.00           N
ATOM    684  CA  ASN D  25     -10.482 -12.941  -1.920  1.00  1.00           C
ATOM    685  CB  ASN D  25     -10.736 -12.251  -0.565  1.00  1.00           C
ATOM    686  CG  ASN D  25      -9.541 -12.492   0.350  1.00  1.00           C
ATOM    687  OD1 ASN D  25      -9.091 -11.588   1.053  1.00  1.00           O
ATOM    688  ND2 ASN D  25      -9.000 -13.739   0.344  1.00  1.00           N
ATOM    689  C   ASN D  25     -11.015 -14.368  -1.836  1.00  1.00           C
ATOM    690  O   ASN D  25     -12.205 -14.557  -2.208  1.00  1.00           O
ATOM    691  OXT ASN D  25     -10.257 -15.282  -1.418  1.00  1.00           O
TER     692      ASN D  25 
ATOM    693  N   GLY E   1     -13.057 -10.513   5.935  1.00  1.00           N
ATOM    694  CA  GLY E   1     -12.494  -9.145   5.991  1.00  1.00           C
ATOM    695  C   GLY E   1     -13.181  -8.240   5.017  1.00  1.00           C
ATOM    696  O   GLY E   1     -14.299  -8.508   4.577  1.00  1.00           O
ATOM    697  N   ALA E   2     -12.513  -7.133   4.644  1.00  1.00           N
ATOM    698  CA  ALA E   2     -13.157  -6.216   3.759  1.00  1.00           C
ATOM    699  CB  ALA E   2     -14.313  -5.446   4.422  1.00  1.00           C
ATOM    700  C   ALA E   2     -12.165  -5.209   3.311  1.00  1.00           C
ATOM    701  O   ALA E   2     -10.956  -5.420   3.375  1.00  1.00           O
ATOM    702  N   VAL E   3     -12.694  -4.077   2.820  1.00  1.00           N
ATOM    703  CA  VAL E   3     -11.872  -3.073   2.234  1.00  1.00           C
ATOM    704  CB  VAL E   3     -12.423  -2.591   0.918  1.00  1.00           C
ATOM    705  CG1 VAL E   3     -13.731  -1.825   1.191  1.00  1.00           C
ATOM    706  CG2 VAL E   3     -11.353  -1.769   0.180  1.00  1.00           C
ATOM    707  C   VAL E   3     -11.751  -1.878   3.097  1.00  1.00           C
ATOM    708  O   VAL E   3     -12.561  -1.645   3.993  1.00  1.00           O
ATOM    709  N   VAL E   4     -10.686  -1.094   2.837  1.00  1.00           N
ATOM    710  CA  VAL E   4     -10.507   0.091   3.597  1.00  1.00           C
ATOM    711  CB  VAL E   4      -9.880  -0.180   4.940  1.00  1.00           C
ATOM    712  CG1 VAL E   4      -8.432  -0.641   4.718  1.00  1.00           C
ATOM    713  CG2 VAL E   4     -10.020   1.065   5.834  1.00  1.00           C
ATOM    714  C   VAL E   4      -9.649   1.064   2.862  1.00  1.00           C
ATOM    715  O   VAL E   4      -9.047   0.729   1.842  1.00  1.00           O
ATOM    716  N   GLY E   5      -9.605   2.327   3.346  1.00  1.00           N
ATOM    717  CA  GLY E   5      -8.712   3.236   2.698  1.00  1.00           C
ATOM    718  C   GLY E   5      -9.007   4.658   2.983  1.00  1.00           C
ATOM    719  O   GLY E   5      -9.940   4.994   3.711  1.00  1.00           O
ATOM    720  N   GLY E   6      -8.168   5.529   2.383  1.00  1.00           N
ATOM    721  CA  GLY E   6      -8.302   6.941   2.533  1.00  1.00           C
ATOM    722  C   GLY E   6      -8.109   7.216   3.979  1.00  1.00           C
ATOM    723  O   GLY E   6      -8.821   8.010   4.592  1.00  1.00           O
ATOM    724  N   LEU E   7      -7.102   6.537   4.543  1.00  1.00           N
ATOM    725  CA  LEU E   7      -6.746   6.566   5.917  1.00  1.00           C
ATOM    726  CB  LEU E   7      -5.771   5.453   6.328  1.00  1.00           C
ATOM    727  CG  LEU E   7      -6.399   4.054   6.177  1.00  1.00           C
ATOM    728  CD1 LEU E   7      -5.456   2.956   6.689  1.00  1.00           C
ATOM    729  CD2 LEU E   7      -7.794   3.994   6.823  1.00  1.00           C
ATOM    730  C   LEU E   7      -6.165   7.885   6.301  1.00  1.00           C
ATOM    731  O   LEU E   7      -6.403   8.908   5.663  1.00  1.00           O
ATOM    732  N   GLY E   8      -5.439   7.900   7.434  1.00  1.00           N
ATOM    733  CA  GLY E   8      -4.868   9.117   7.925  1.00  1.00           C
ATOM    734  C   GLY E   8      -4.023   8.749   9.095  1.00  1.00           C
ATOM    735  O   GLY E   8      -2.841   9.080   9.156  1.00  1.00           O
ATOM    736  N   GLY E   9      -4.627   8.061  10.077  1.00  1.00           N
ATOM    737  CA  GLY E   9      -3.870   7.681  11.227  1.00  1.00           C
ATOM    738  C   GLY E   9      -3.693   8.920  12.037  1.00  1.00           C
ATOM    739  O   GLY E   9      -4.541   9.810  12.005  1.00  1.00           O
ATOM    740  N   TYR E  10      -2.589   9.015  12.801  1.00  1.00           N
ATOM    741  CA  TYR E  10      -2.415  10.229  13.538  1.00  1.00           C
ATOM    742  CB  TYR E  10      -1.283  10.199  14.579  1.00  1.00           C
ATOM    743  CG  TYR E  10      -1.183  11.580  15.132  1.00  1.00           C
ATOM    744  CD1 TYR E  10      -2.087  12.039  16.064  1.00  1.00           C
ATOM    745  CD2 TYR E  10      -0.171  12.419  14.720  1.00  1.00           C
ATOM    746  CE1 TYR E  10      -1.989  13.316  16.566  1.00  1.00           C
ATOM    747  CE2 TYR E  10      -0.069  13.698  15.221  1.00  1.00           C
ATOM    748  CZ  TYR E  10      -0.979  14.148  16.144  1.00  1.00           C
ATOM    749  OH  TYR E  10      -0.877  15.457  16.658  1.00  1.00           O
ATOM    750  C   TYR E  10      -2.091  11.260  12.531  1.00  1.00           C
ATOM    751  O   TYR E  10      -1.178  11.086  11.725  1.00  1.00           O
ATOM    752  N   MET E  11      -2.835  12.379  12.540  1.00  1.00           N
ATOM    753  CA  MET E  11      -2.568  13.273  11.468  1.00  1.00           C
ATOM    754  CB  MET E  11      -3.508  13.064  10.266  1.00  1.00           C
ATOM    755  CG  MET E  11      -4.985  13.213  10.629  1.00  1.00           C
ATOM    756  SD  MET E  11      -6.147  12.948   9.260  1.00  1.00           S
ATOM    757  CE  MET E  11      -7.628  13.113  10.300  1.00  1.00           C
ATOM    758  C   MET E  11      -2.649  14.694  11.878  1.00  1.00           C
ATOM    759  O   MET E  11      -3.216  15.046  12.912  1.00  1.00           O
ATOM    760  N   LEU E  12      -2.014  15.544  11.051  1.00  1.00           N
ATOM    761  CA  LEU E  12      -2.008  16.959  11.231  1.00  1.00           C
ATOM    762  CB  LEU E  12      -0.599  17.577  11.211  1.00  1.00           C
ATOM    763  CG  LEU E  12      -0.484  18.968  11.877  1.00  1.00           C
ATOM    764  CD1 LEU E  12      -1.427  20.018  11.268  1.00  1.00           C
ATOM    765  CD2 LEU E  12      -0.629  18.841  13.402  1.00  1.00           C
ATOM    766  C   LEU E  12      -2.771  17.440  10.035  1.00  1.00           C
ATOM    767  O   LEU E  12      -3.927  17.067   9.848  1.00  1.00           O
ATOM    768  N   GLY E  13      -2.159  18.281   9.183  1.00  1.00           N
ATOM    769  CA  GLY E  13      -2.869  18.729   8.023  1.00  1.00           C
ATOM    770  C   GLY E  13      -3.025  17.557   7.130  1.00  1.00           C
ATOM    771  O   GLY E  13      -2.179  16.664   7.117  1.00  1.00           O
ATOM    772  N   SER E  14      -4.119  17.514   6.349  1.00  1.00           N
ATOM    773  CA  SER E  14      -4.222  16.342   5.548  1.00  1.00           C
ATOM    774  CB  SER E  14      -4.917  15.176   6.273  1.00  1.00           C
ATOM    775  OG  SER E  14      -4.196  14.840   7.449  1.00  1.00           O
ATOM    776  C   SER E  14      -5.032  16.602   4.327  1.00  1.00           C
ATOM    777  O   SER E  14      -5.976  17.390   4.325  1.00  1.00           O
ATOM    778  N   ALA E  15      -4.618  15.937   3.236  1.00  1.00           N
ATOM    779  CA  ALA E  15      -5.375  15.842   2.030  1.00  1.00           C
ATOM    780  CB  ALA E  15      -4.668  16.445   0.806  1.00  1.00           C
ATOM    781  C   ALA E  15      -5.402  14.361   1.850  1.00  1.00           C
ATOM    782  O   ALA E  15      -4.353  13.741   1.676  1.00  1.00           O
ATOM    783  N   MET E  16      -6.590  13.740   1.897  1.00  1.00           N
ATOM    784  CA  MET E  16      -6.590  12.310   1.854  1.00  1.00           C
ATOM    785  CB  MET E  16      -7.102  11.694   3.166  1.00  1.00           C
ATOM    786  CG  MET E  16      -6.244  12.098   4.371  1.00  1.00           C
ATOM    787  SD  MET E  16      -6.954  11.702   5.998  1.00  1.00           S
ATOM    788  CE  MET E  16      -8.358  12.844   5.843  1.00  1.00           C
ATOM    789  C   MET E  16      -7.493  11.911   0.751  1.00  1.00           C
ATOM    790  O   MET E  16      -8.526  12.542   0.529  1.00  1.00           O
ATOM    791  N   SER E  17      -7.120  10.858   0.003  1.00  1.00           N
ATOM    792  CA  SER E  17      -8.022  10.522  -1.046  1.00  1.00           C
ATOM    793  CB  SER E  17      -7.634  11.096  -2.418  1.00  1.00           C
ATOM    794  OG  SER E  17      -7.684  12.515  -2.386  1.00  1.00           O
ATOM    795  C   SER E  17      -8.108   9.046  -1.208  1.00  1.00           C
ATOM    796  O   SER E  17      -7.189   8.312  -0.850  1.00  1.00           O
ATOM    797  N   ARG E  18      -9.248   8.563  -1.746  1.00  1.00           N
ATOM    798  CA  ARG E  18      -9.304   7.144  -1.873  1.00  1.00           C
ATOM    799  CB  ARG E  18      -9.730   6.483  -0.548  1.00  1.00           C
ATOM    800  CG  ARG E  18     -11.130   6.907  -0.087  1.00  1.00           C
ATOM    801  CD  ARG E  18     -11.357   6.830   1.427  1.00  1.00           C
ATOM    802  NE  ARG E  18     -11.631   8.219   1.900  1.00  1.00           N
ATOM    803  CZ  ARG E  18     -12.885   8.558   2.324  1.00  1.00           C
ATOM    804  NH1 ARG E  18     -13.846   7.595   2.445  1.00  1.00           N
ATOM    805  NH2 ARG E  18     -13.187   9.857   2.619  1.00  1.00           N
ATOM    806  C   ARG E  18     -10.279   6.724  -2.920  1.00  1.00           C
ATOM    807  O   ARG E  18     -11.491   6.920  -2.833  1.00  1.00           O
ATOM    808  N   PRO E  19      -9.698   6.132  -3.919  1.00  1.00           N
ATOM    809  CA  PRO E  19     -10.474   5.454  -4.915  1.00  1.00           C
ATOM    810  CD  PRO E  19      -8.553   6.802  -4.514  1.00  1.00           C
ATOM    811  CB  PRO E  19      -9.593   5.355  -6.157  1.00  1.00           C
ATOM    812  CG  PRO E  19      -8.687   6.586  -6.031  1.00  1.00           C
ATOM    813  C   PRO E  19     -10.865   4.137  -4.324  1.00  1.00           C
ATOM    814  O   PRO E  19     -10.410   3.831  -3.222  1.00  1.00           O
ATOM    815  N   MET E  20     -11.718   3.355  -5.012  1.00  1.00           N
ATOM    816  CA  MET E  20     -12.139   2.117  -4.427  1.00  1.00           C
ATOM    817  CB  MET E  20     -13.552   2.187  -3.822  1.00  1.00           C
ATOM    818  CG  MET E  20     -13.682   3.145  -2.635  1.00  1.00           C
ATOM    819  SD  MET E  20     -15.376   3.344  -2.004  1.00  1.00           S
ATOM    820  CE  MET E  20     -15.902   4.421  -3.369  1.00  1.00           C
ATOM    821  C   MET E  20     -12.176   1.046  -5.450  1.00  1.00           C
ATOM    822  O   MET E  20     -11.793   1.237  -6.603  1.00  1.00           O
ATOM    823  N   MET E  21     -12.694  -0.122  -5.031  1.00  1.00           N
ATOM    824  CA  MET E  21     -12.529  -1.266  -5.851  1.00  1.00           C
ATOM    825  CB  MET E  21     -11.505  -2.188  -5.188  1.00  1.00           C
ATOM    826  CG  MET E  21     -11.889  -2.550  -3.752  1.00  1.00           C
ATOM    827  SD  MET E  21     -10.695  -3.628  -2.905  1.00  1.00           S
ATOM    828  CE  MET E  21      -9.367  -2.391  -2.847  1.00  1.00           C
ATOM    829  C   MET E  21     -13.771  -2.064  -6.037  1.00  1.00           C
ATOM    830  O   MET E  21     -14.683  -2.059  -5.213  1.00  1.00           O
ATOM    831  N   HIS E  22     -13.810  -2.764  -7.190  1.00  1.00           N
ATOM    832  CA  HIS E  22     -14.828  -3.727  -7.450  1.00  1.00           C
ATOM    833  ND1 HIS E  22     -16.659  -5.089 -10.549  1.00  1.00           N
ATOM    834  CG  HIS E  22     -16.219  -4.843  -9.267  1.00  1.00           C
ATOM    835  CB  HIS E  22     -14.960  -4.098  -8.938  1.00  1.00           C
ATOM    836  NE2 HIS E  22     -18.161  -5.993  -9.178  1.00  1.00           N
ATOM    837  CD2 HIS E  22     -17.148  -5.403  -8.443  1.00  1.00           C
ATOM    838  CE1 HIS E  22     -17.824  -5.778 -10.437  1.00  1.00           C
ATOM    839  C   HIS E  22     -14.345  -4.904  -6.702  1.00  1.00           C
ATOM    840  O   HIS E  22     -13.156  -5.215  -6.756  1.00  1.00           O
ATOM    841  N   PHE E  23     -15.219  -5.605  -5.969  1.00  1.00           N
ATOM    842  CA  PHE E  23     -14.551  -6.604  -5.206  1.00  1.00           C
ATOM    843  CB  PHE E  23     -14.103  -6.104  -3.819  1.00  1.00           C
ATOM    844  CG  PHE E  23     -15.319  -5.899  -2.975  1.00  1.00           C
ATOM    845  CD1 PHE E  23     -16.010  -4.708  -2.984  1.00  1.00           C
ATOM    846  CD2 PHE E  23     -15.773  -6.914  -2.168  1.00  1.00           C
ATOM    847  CE1 PHE E  23     -17.129  -4.536  -2.202  1.00  1.00           C
ATOM    848  CE2 PHE E  23     -16.888  -6.751  -1.383  1.00  1.00           C
ATOM    849  CZ  PHE E  23     -17.570  -5.558  -1.397  1.00  1.00           C
ATOM    850  C   PHE E  23     -15.419  -7.774  -4.955  1.00  1.00           C
ATOM    851  O   PHE E  23     -16.603  -7.813  -5.282  1.00  1.00           O
ATOM    852  N   GLY E  24     -14.760  -8.773  -4.351  1.00  1.00           N
ATOM    853  CA  GLY E  24     -15.317  -9.986  -3.864  1.00  1.00           C
ATOM    854  C   GLY E  24     -14.357 -10.363  -2.792  1.00  1.00           C
ATOM    855  O   GLY E  24     -13.163 -10.501  -3.051  1.00  1.00           O
ATOM    856  N   ASN E  25     -14.842 -10.521  -1.548  1.00  1.00           N
ATOM    857  CA  ASN E  25     -13.885 -10.830  -0.535  1.00  1.00           C
ATOM    858  CB  ASN E  25     -12.820  -9.722  -0.369  1.00  1.00           C
ATOM    859  CG  ASN E  25     -13.467  -8.375  -0.088  1.00  1.00           C
ATOM    860  OD1 ASN E  25     -14.688  -8.247  -0.040  1.00  1.00           O
ATOM    861  ND2 ASN E  25     -12.625  -7.322   0.088  1.00  1.00           N
ATOM    862  C   ASN E  25     -14.548 -11.139   0.806  1.00  1.00           C
ATOM    863  O   ASN E  25     -15.233 -10.261   1.388  1.00  1.00           O
ATOM    864  OXT ASN E  25     -14.356 -12.290   1.280  1.00  1.00           O
TER     865      ASN E  25 
END
