# Supplementary material for: Integrative modeling of diverse protein-peptide systems using CABS-dock
Source: PLoS Comput Biol. 2023 Jul 5;19(7):e1011275. doi: 10.1371/journal.pcbi.1011275 (PMC10351741; doi:10.1371/journal.pcbi.1011275)
Supplement: S1 File — Files in pdb format containing atomic coordinates of the structures obtained in this study: the highest-scored amyloid models and 10 examples of the docked peptide for each enzyme-substrate complex. (ZIP) [file pcbi.1011275.s006.zip › protofilament_7yat_models/7yat_best_epca.pdb]

EXPDTA    THEORETICAL MODEL, MODELLER 10.4 2023/04/05 17:21:34
ATOM      1  N   GLY A   1     -17.098  17.764   3.881  1.00  1.00           N
ATOM      2  CA  GLY A   1     -17.834  18.257   2.695  1.00  1.00           C
ATOM      3  C   GLY A   1     -18.070  17.142   1.732  1.00  1.00           C
ATOM      4  O   GLY A   1     -18.270  15.995   2.130  1.00  1.00           O
ATOM      5  N   ALA A   2     -18.050  17.464   0.424  1.00  1.00           N
ATOM      6  CA  ALA A   2     -18.290  16.466  -0.574  1.00  1.00           C
ATOM      7  CB  ALA A   2     -18.398  17.034  -2.000  1.00  1.00           C
ATOM      8  C   ALA A   2     -17.153  15.513  -0.555  1.00  1.00           C
ATOM      9  O   ALA A   2     -16.000  15.903  -0.381  1.00  1.00           O
ATOM     10  N   VAL A   3     -17.457  14.213  -0.711  1.00  1.00           N
ATOM     11  CA  VAL A   3     -16.369  13.294  -0.750  1.00  1.00           C
ATOM     12  CB  VAL A   3     -16.255  12.425   0.469  1.00  1.00           C
ATOM     13  CG1 VAL A   3     -17.525  11.569   0.601  1.00  1.00           C
ATOM     14  CG2 VAL A   3     -14.962  11.600   0.346  1.00  1.00           C
ATOM     15  C   VAL A   3     -16.545  12.398  -1.938  1.00  1.00           C
ATOM     16  O   VAL A   3     -17.604  11.804  -2.131  1.00  1.00           O
ATOM     17  N   VAL A   4     -15.506  12.311  -2.794  1.00  1.00           N
ATOM     18  CA  VAL A   4     -15.561  11.445  -3.938  1.00  1.00           C
ATOM     19  CB  VAL A   4     -14.372  11.615  -4.839  1.00  1.00           C
ATOM     20  CG1 VAL A   4     -14.458  10.578  -5.971  1.00  1.00           C
ATOM     21  CG2 VAL A   4     -14.333  13.073  -5.327  1.00  1.00           C
ATOM     22  C   VAL A   4     -15.561  10.028  -3.464  1.00  1.00           C
ATOM     23  O   VAL A   4     -16.432   9.240  -3.828  1.00  1.00           O
ATOM     24  N   GLY A   5     -14.586   9.680  -2.600  1.00  1.00           N
ATOM     25  CA  GLY A   5     -14.509   8.339  -2.098  1.00  1.00           C
ATOM     26  C   GLY A   5     -14.263   7.409  -3.239  1.00  1.00           C
ATOM     27  O   GLY A   5     -14.951   6.399  -3.370  1.00  1.00           O
ATOM     28  N   GLY A   6     -13.281   7.731  -4.103  1.00  1.00           N
ATOM     29  CA  GLY A   6     -12.995   6.834  -5.183  1.00  1.00           C
ATOM     30  C   GLY A   6     -12.613   5.556  -4.513  1.00  1.00           C
ATOM     31  O   GLY A   6     -12.118   5.570  -3.386  1.00  1.00           O
ATOM     32  N   LEU A   7     -12.840   4.410  -5.179  1.00  1.00           N
ATOM     33  CA  LEU A   7     -12.646   3.178  -4.475  1.00  1.00           C
ATOM     34  CB  LEU A   7     -14.002   2.580  -4.048  1.00  1.00           C
ATOM     35  CG  LEU A   7     -13.951   1.231  -3.311  1.00  1.00           C
ATOM     36  CD1 LEU A   7     -13.223   1.350  -1.969  1.00  1.00           C
ATOM     37  CD2 LEU A   7     -15.357   0.622  -3.175  1.00  1.00           C
ATOM     38  C   LEU A   7     -11.963   2.158  -5.316  1.00  1.00           C
ATOM     39  O   LEU A   7     -11.882   2.265  -6.538  1.00  1.00           O
ATOM     40  N   GLY A   8     -11.460   1.119  -4.624  1.00  1.00           N
ATOM     41  CA  GLY A   8     -10.792  -0.004  -5.199  1.00  1.00           C
ATOM     42  C   GLY A   8     -10.717  -1.006  -4.088  1.00  1.00           C
ATOM     43  O   GLY A   8     -11.645  -1.128  -3.290  1.00  1.00           O
ATOM     44  N   GLY A   9      -9.602  -1.754  -4.006  1.00  1.00           N
ATOM     45  CA  GLY A   9      -9.442  -2.727  -2.962  1.00  1.00           C
ATOM     46  C   GLY A   9      -9.543  -4.057  -3.600  1.00  1.00           C
ATOM     47  O   GLY A   9     -10.593  -4.414  -4.132  1.00  1.00           O
ATOM     48  N   TYR A  10      -8.452  -4.846  -3.565  1.00  1.00           N
ATOM     49  CA  TYR A  10      -8.646  -6.065  -4.268  1.00  1.00           C
ATOM     50  CB  TYR A  10      -8.334  -5.926  -5.769  1.00  1.00           C
ATOM     51  CG  TYR A  10      -9.029  -7.032  -6.484  1.00  1.00           C
ATOM     52  CD1 TYR A  10     -10.377  -6.923  -6.734  1.00  1.00           C
ATOM     53  CD2 TYR A  10      -8.359  -8.154  -6.912  1.00  1.00           C
ATOM     54  CE1 TYR A  10     -11.057  -7.920  -7.392  1.00  1.00           C
ATOM     55  CE2 TYR A  10      -9.035  -9.156  -7.571  1.00  1.00           C
ATOM     56  CZ  TYR A  10     -10.384  -9.041  -7.810  1.00  1.00           C
ATOM     57  OH  TYR A  10     -11.077 -10.068  -8.485  1.00  1.00           O
ATOM     58  C   TYR A  10      -7.809  -7.159  -3.709  1.00  1.00           C
ATOM     59  O   TYR A  10      -6.872  -6.925  -2.950  1.00  1.00           O
ATOM     60  N   MET A  11      -8.179  -8.404  -4.065  1.00  1.00           N
ATOM     61  CA  MET A  11      -7.419  -9.554  -3.679  1.00  1.00           C
ATOM     62  CB  MET A  11      -8.130 -10.403  -2.612  1.00  1.00           C
ATOM     63  CG  MET A  11      -8.360  -9.647  -1.302  1.00  1.00           C
ATOM     64  SD  MET A  11      -9.454 -10.481  -0.111  1.00  1.00           S
ATOM     65  CE  MET A  11      -8.242 -11.731   0.398  1.00  1.00           C
ATOM     66  C   MET A  11      -7.305 -10.390  -4.903  1.00  1.00           C
ATOM     67  O   MET A  11      -8.289 -10.977  -5.351  1.00  1.00           O
ATOM     68  N   LEU A  12      -6.103 -10.468  -5.495  1.00  1.00           N
ATOM     69  CA  LEU A  12      -6.045 -11.293  -6.656  1.00  1.00           C
ATOM     70  CB  LEU A  12      -5.992 -10.516  -7.990  1.00  1.00           C
ATOM     71  CG  LEU A  12      -4.768  -9.603  -8.193  1.00  1.00           C
ATOM     72  CD1 LEU A  12      -4.665  -8.540  -7.087  1.00  1.00           C
ATOM     73  CD2 LEU A  12      -3.482 -10.411  -8.414  1.00  1.00           C
ATOM     74  C   LEU A  12      -4.869 -12.219  -6.543  1.00  1.00           C
ATOM     75  O   LEU A  12      -3.796 -11.828  -6.086  1.00  1.00           O
ATOM     76  N   GLY A  13      -5.073 -13.499  -6.928  1.00  1.00           N
ATOM     77  CA  GLY A  13      -4.021 -14.478  -7.005  1.00  1.00           C
ATOM     78  C   GLY A  13      -3.471 -14.889  -5.674  1.00  1.00           C
ATOM     79  O   GLY A  13      -2.256 -14.867  -5.487  1.00  1.00           O
ATOM     80  N   SER A  14      -4.319 -15.287  -4.705  1.00  1.00           N
ATOM     81  CA  SER A  14      -3.723 -15.681  -3.458  1.00  1.00           C
ATOM     82  CB  SER A  14      -4.258 -14.903  -2.244  1.00  1.00           C
ATOM     83  OG  SER A  14      -5.626 -15.215  -2.029  1.00  1.00           O
ATOM     84  C   SER A  14      -4.001 -17.122  -3.182  1.00  1.00           C
ATOM     85  O   SER A  14      -5.096 -17.631  -3.417  1.00  1.00           O
ATOM     86  N   ALA A  15      -2.953 -17.810  -2.692  1.00  1.00           N
ATOM     87  CA  ALA A  15      -3.028 -19.139  -2.162  1.00  1.00           C
ATOM     88  CB  ALA A  15      -1.913 -20.069  -2.664  1.00  1.00           C
ATOM     89  C   ALA A  15      -2.753 -18.837  -0.729  1.00  1.00           C
ATOM     90  O   ALA A  15      -1.909 -17.990  -0.438  1.00  1.00           O
ATOM     91  N   MET A  16      -3.449 -19.471   0.224  1.00  1.00           N
ATOM     92  CA  MET A  16      -3.209 -18.949   1.533  1.00  1.00           C
ATOM     93  CB  MET A  16      -4.365 -18.065   2.021  1.00  1.00           C
ATOM     94  CG  MET A  16      -5.669 -18.856   2.176  1.00  1.00           C
ATOM     95  SD  MET A  16      -7.105 -17.891   2.735  1.00  1.00           S
ATOM     96  CE  MET A  16      -8.257 -19.296   2.744  1.00  1.00           C
ATOM     97  C   MET A  16      -3.087 -20.040   2.536  1.00  1.00           C
ATOM     98  O   MET A  16      -3.663 -21.118   2.397  1.00  1.00           O
ATOM     99  N   SER A  17      -2.288 -19.759   3.583  1.00  1.00           N
ATOM    100  CA  SER A  17      -2.163 -20.640   4.701  1.00  1.00           C
ATOM    101  CB  SER A  17      -0.814 -21.378   4.758  1.00  1.00           C
ATOM    102  OG  SER A  17      -0.699 -22.265   3.656  1.00  1.00           O
ATOM    103  C   SER A  17      -2.254 -19.756   5.916  1.00  1.00           C
ATOM    104  O   SER A  17      -1.530 -18.767   6.025  1.00  1.00           O
ATOM    105  N   ARG A  18      -3.168 -20.082   6.852  1.00  1.00           N
ATOM    106  CA  ARG A  18      -3.359 -19.328   8.066  1.00  1.00           C
ATOM    107  CB  ARG A  18      -2.319 -19.637   9.152  1.00  1.00           C
ATOM    108  CG  ARG A  18      -0.872 -19.384   8.736  1.00  1.00           C
ATOM    109  CD  ARG A  18       0.111 -20.054   9.692  1.00  1.00           C
ATOM    110  NE  ARG A  18      -0.161 -19.517  11.055  1.00  1.00           N
ATOM    111  CZ  ARG A  18      -0.227 -20.366  12.121  1.00  1.00           C
ATOM    112  NH1 ARG A  18      -0.061 -21.708  11.937  1.00  1.00           N
ATOM    113  NH2 ARG A  18      -0.462 -19.875  13.373  1.00  1.00           N
ATOM    114  C   ARG A  18      -3.428 -17.860   7.801  1.00  1.00           C
ATOM    115  O   ARG A  18      -2.726 -17.067   8.425  1.00  1.00           O
ATOM    116  N   PRO A  19      -4.278 -17.482   6.893  1.00  1.00           N
ATOM    117  CA  PRO A  19      -4.451 -16.115   6.496  1.00  1.00           C
ATOM    118  CD  PRO A  19      -5.420 -18.298   6.502  1.00  1.00           C
ATOM    119  CB  PRO A  19      -5.443 -16.173   5.343  1.00  1.00           C
ATOM    120  CG  PRO A  19      -6.361 -17.340   5.755  1.00  1.00           C
ATOM    121  C   PRO A  19      -5.033 -15.228   7.541  1.00  1.00           C
ATOM    122  O   PRO A  19      -5.732 -15.697   8.442  1.00  1.00           O
ATOM    123  N   MET A  20      -4.713 -13.932   7.413  1.00  1.00           N
ATOM    124  CA  MET A  20      -5.309 -12.870   8.153  1.00  1.00           C
ATOM    125  CB  MET A  20      -4.362 -12.245   9.190  1.00  1.00           C
ATOM    126  CG  MET A  20      -3.967 -13.217  10.304  1.00  1.00           C
ATOM    127  SD  MET A  20      -2.648 -12.627  11.409  1.00  1.00           S
ATOM    128  CE  MET A  20      -3.663 -11.389  12.266  1.00  1.00           C
ATOM    129  C   MET A  20      -5.514 -11.866   7.083  1.00  1.00           C
ATOM    130  O   MET A  20      -4.554 -11.414   6.460  1.00  1.00           O
ATOM    131  N   MET A  21      -6.767 -11.485   6.815  1.00  1.00           N
ATOM    132  CA  MET A  21      -6.891 -10.639   5.675  1.00  1.00           C
ATOM    133  CB  MET A  21      -7.696 -11.292   4.542  1.00  1.00           C
ATOM    134  CG  MET A  21      -7.079 -12.590   4.023  1.00  1.00           C
ATOM    135  SD  MET A  21      -8.142 -13.527   2.885  1.00  1.00           S
ATOM    136  CE  MET A  21      -9.315 -14.049   4.168  1.00  1.00           C
ATOM    137  C   MET A  21      -7.645  -9.433   6.058  1.00  1.00           C
ATOM    138  O   MET A  21      -8.566  -9.484   6.872  1.00  1.00           O
ATOM    139  N   HIS A  22      -7.240  -8.292   5.484  1.00  1.00           N
ATOM    140  CA  HIS A  22      -8.021  -7.142   5.755  1.00  1.00           C
ATOM    141  ND1 HIS A  22      -9.561  -5.615   8.311  1.00  1.00           N
ATOM    142  CG  HIS A  22      -8.570  -5.319   7.401  1.00  1.00           C
ATOM    143  CB  HIS A  22      -7.533  -6.304   6.949  1.00  1.00           C
ATOM    144  NE2 HIS A  22      -9.872  -3.500   7.703  1.00  1.00           N
ATOM    145  CD2 HIS A  22      -8.775  -4.022   7.040  1.00  1.00           C
ATOM    146  CE1 HIS A  22     -10.310  -4.494   8.454  1.00  1.00           C
ATOM    147  C   HIS A  22      -7.976  -6.276   4.554  1.00  1.00           C
ATOM    148  O   HIS A  22      -6.905  -5.926   4.061  1.00  1.00           O
ATOM    149  N   PHE A  23      -9.163  -5.929   4.037  1.00  1.00           N
ATOM    150  CA  PHE A  23      -9.211  -5.035   2.931  1.00  1.00           C
ATOM    151  CB  PHE A  23      -9.863  -5.645   1.672  1.00  1.00           C
ATOM    152  CG  PHE A  23     -11.242  -6.096   2.014  1.00  1.00           C
ATOM    153  CD1 PHE A  23     -12.321  -5.250   1.894  1.00  1.00           C
ATOM    154  CD2 PHE A  23     -11.453  -7.382   2.457  1.00  1.00           C
ATOM    155  CE1 PHE A  23     -13.588  -5.679   2.214  1.00  1.00           C
ATOM    156  CE2 PHE A  23     -12.717  -7.817   2.780  1.00  1.00           C
ATOM    157  CZ  PHE A  23     -13.787  -6.965   2.656  1.00  1.00           C
ATOM    158  C   PHE A  23     -10.010  -3.874   3.391  1.00  1.00           C
ATOM    159  O   PHE A  23     -11.067  -4.024   4.002  1.00  1.00           O
ATOM    160  N   GLY A  24      -9.483  -2.668   3.141  1.00  1.00           N
ATOM    161  CA  GLY A  24     -10.207  -1.494   3.491  1.00  1.00           C
ATOM    162  C   GLY A  24     -10.922  -1.168   2.242  1.00  1.00           C
ATOM    163  O   GLY A  24     -11.398  -2.056   1.535  1.00  1.00           O
ATOM    164  N   ASN A  25     -11.024   0.124   1.936  1.00  1.00           N
ATOM    165  CA  ASN A  25     -11.693   0.450   0.727  1.00  1.00           C
ATOM    166  CB  ASN A  25     -12.369   1.828   0.808  1.00  1.00           C
ATOM    167  CG  ASN A  25     -13.447   1.737   1.881  1.00  1.00           C
ATOM    168  OD1 ASN A  25     -13.151   1.704   3.074  1.00  1.00           O
ATOM    169  ND2 ASN A  25     -14.734   1.695   1.446  1.00  1.00           N
ATOM    170  C   ASN A  25     -10.647   0.489  -0.377  1.00  1.00           C
ATOM    171  O   ASN A  25     -10.001  -0.566  -0.615  1.00  1.00           O
ATOM    172  OXT ASN A  25     -10.483   1.572  -0.997  1.00  1.00           O
TER     173      ASN A  25 
ATOM    174  N   GLY B   1     -14.484  22.177   1.457  1.00  1.00           N
ATOM    175  CA  GLY B   1     -13.457  21.930   0.422  1.00  1.00           C
ATOM    176  C   GLY B   1     -13.598  20.551  -0.125  1.00  1.00           C
ATOM    177  O   GLY B   1     -13.896  19.609   0.608  1.00  1.00           O
ATOM    178  N   ALA B   2     -13.377  20.399  -1.444  1.00  1.00           N
ATOM    179  CA  ALA B   2     -13.536  19.108  -2.040  1.00  1.00           C
ATOM    180  CB  ALA B   2     -13.504  19.126  -3.578  1.00  1.00           C
ATOM    181  C   ALA B   2     -12.435  18.227  -1.573  1.00  1.00           C
ATOM    182  O   ALA B   2     -11.289  18.652  -1.438  1.00  1.00           O
ATOM    183  N   VAL B   3     -12.783  16.961  -1.287  1.00  1.00           N
ATOM    184  CA  VAL B   3     -11.784  16.017  -0.911  1.00  1.00           C
ATOM    185  CB  VAL B   3     -11.979  15.430   0.460  1.00  1.00           C
ATOM    186  CG1 VAL B   3     -13.300  14.644   0.488  1.00  1.00           C
ATOM    187  CG2 VAL B   3     -10.745  14.581   0.809  1.00  1.00           C
ATOM    188  C   VAL B   3     -11.879  14.920  -1.905  1.00  1.00           C
ATOM    189  O   VAL B   3     -12.968  14.449  -2.228  1.00  1.00           O
ATOM    190  N   VAL B   4     -10.729  14.502  -2.453  1.00  1.00           N
ATOM    191  CA  VAL B   4     -10.789  13.439  -3.400  1.00  1.00           C
ATOM    192  CB  VAL B   4     -10.155  13.767  -4.720  1.00  1.00           C
ATOM    193  CG1 VAL B   4     -10.142  12.491  -5.581  1.00  1.00           C
ATOM    194  CG2 VAL B   4     -10.911  14.946  -5.355  1.00  1.00           C
ATOM    195  C   VAL B   4      -9.997  12.319  -2.824  1.00  1.00           C
ATOM    196  O   VAL B   4      -8.912  12.527  -2.286  1.00  1.00           O
ATOM    197  N   GLY B   5     -10.536  11.091  -2.902  1.00  1.00           N
ATOM    198  CA  GLY B   5      -9.784   9.976  -2.423  1.00  1.00           C
ATOM    199  C   GLY B   5      -9.599   9.105  -3.608  1.00  1.00           C
ATOM    200  O   GLY B   5     -10.564   8.644  -4.215  1.00  1.00           O
ATOM    201  N   GLY B   6      -8.333   8.849  -3.965  1.00  1.00           N
ATOM    202  CA  GLY B   6      -8.091   8.032  -5.107  1.00  1.00           C
ATOM    203  C   GLY B   6      -8.064   6.634  -4.605  1.00  1.00           C
ATOM    204  O   GLY B   6      -8.508   6.367  -3.490  1.00  1.00           O
ATOM    205  N   LEU B   7      -7.549   5.686  -5.408  1.00  1.00           N
ATOM    206  CA  LEU B   7      -7.659   4.367  -4.880  1.00  1.00           C
ATOM    207  CB  LEU B   7      -9.057   3.753  -5.104  1.00  1.00           C
ATOM    208  CG  LEU B   7      -9.514   3.639  -6.582  1.00  1.00           C
ATOM    209  CD1 LEU B   7      -9.548   5.009  -7.278  1.00  1.00           C
ATOM    210  CD2 LEU B   7      -8.749   2.565  -7.373  1.00  1.00           C
ATOM    211  C   LEU B   7      -6.681   3.440  -5.480  1.00  1.00           C
ATOM    212  O   LEU B   7      -5.922   3.768  -6.388  1.00  1.00           O
ATOM    213  N   GLY B   8      -6.728   2.215  -4.941  1.00  1.00           N
ATOM    214  CA  GLY B   8      -5.905   1.142  -5.365  1.00  1.00           C
ATOM    215  C   GLY B   8      -6.020   0.136  -4.274  1.00  1.00           C
ATOM    216  O   GLY B   8      -6.927   0.201  -3.445  1.00  1.00           O
ATOM    217  N   GLY B   9      -5.092  -0.827  -4.245  1.00  1.00           N
ATOM    218  CA  GLY B   9      -5.129  -1.830  -3.231  1.00  1.00           C
ATOM    219  C   GLY B   9      -4.276  -2.913  -3.747  1.00  1.00           C
ATOM    220  O   GLY B   9      -3.655  -2.762  -4.798  1.00  1.00           O
ATOM    221  N   TYR B  10      -4.198  -4.047  -3.041  1.00  1.00           N
ATOM    222  CA  TYR B  10      -3.265  -4.916  -3.650  1.00  1.00           C
ATOM    223  CB  TYR B  10      -1.817  -4.602  -3.237  1.00  1.00           C
ATOM    224  CG  TYR B  10      -1.648  -5.059  -1.825  1.00  1.00           C
ATOM    225  CD1 TYR B  10      -2.039  -4.267  -0.770  1.00  1.00           C
ATOM    226  CD2 TYR B  10      -1.099  -6.295  -1.561  1.00  1.00           C
ATOM    227  CE1 TYR B  10      -1.881  -4.703   0.525  1.00  1.00           C
ATOM    228  CE2 TYR B  10      -0.939  -6.737  -0.270  1.00  1.00           C
ATOM    229  CZ  TYR B  10      -1.333  -5.940   0.774  1.00  1.00           C
ATOM    230  OH  TYR B  10      -1.172  -6.392   2.101  1.00  1.00           O
ATOM    231  C   TYR B  10      -3.476  -6.337  -3.285  1.00  1.00           C
ATOM    232  O   TYR B  10      -4.378  -6.703  -2.534  1.00  1.00           O
ATOM    233  N   MET B  11      -2.575  -7.154  -3.865  1.00  1.00           N
ATOM    234  CA  MET B  11      -2.424  -8.566  -3.707  1.00  1.00           C
ATOM    235  CB  MET B  11      -3.699  -9.374  -3.989  1.00  1.00           C
ATOM    236  CG  MET B  11      -4.634  -9.420  -2.781  1.00  1.00           C
ATOM    237  SD  MET B  11      -4.200 -10.658  -1.525  1.00  1.00           S
ATOM    238  CE  MET B  11      -4.892 -12.033  -2.489  1.00  1.00           C
ATOM    239  C   MET B  11      -1.384  -8.956  -4.705  1.00  1.00           C
ATOM    240  O   MET B  11      -0.185  -8.861  -4.457  1.00  1.00           O
ATOM    241  N   LEU B  12      -1.848  -9.401  -5.881  1.00  1.00           N
ATOM    242  CA  LEU B  12      -1.000  -9.707  -6.991  1.00  1.00           C
ATOM    243  CB  LEU B  12      -0.227  -8.464  -7.484  1.00  1.00           C
ATOM    244  CG  LEU B  12       0.568  -8.665  -8.789  1.00  1.00           C
ATOM    245  CD1 LEU B  12      -0.368  -8.994  -9.963  1.00  1.00           C
ATOM    246  CD2 LEU B  12       1.483  -7.463  -9.080  1.00  1.00           C
ATOM    247  C   LEU B  12      -0.025 -10.834  -6.742  1.00  1.00           C
ATOM    248  O   LEU B  12       1.149 -10.736  -7.097  1.00  1.00           O
ATOM    249  N   GLY B  13      -0.472 -11.945  -6.117  1.00  1.00           N
ATOM    250  CA  GLY B  13       0.368 -13.117  -6.032  1.00  1.00           C
ATOM    251  C   GLY B  13       0.975 -13.238  -4.676  1.00  1.00           C
ATOM    252  O   GLY B  13       1.647 -12.323  -4.203  1.00  1.00           O
ATOM    253  N   SER B  14       0.755 -14.399  -4.016  1.00  1.00           N
ATOM    254  CA  SER B  14       1.384 -14.605  -2.745  1.00  1.00           C
ATOM    255  CB  SER B  14       0.754 -13.799  -1.604  1.00  1.00           C
ATOM    256  OG  SER B  14       1.500 -13.998  -0.413  1.00  1.00           O
ATOM    257  C   SER B  14       1.270 -16.044  -2.355  1.00  1.00           C
ATOM    258  O   SER B  14       0.217 -16.663  -2.506  1.00  1.00           O
ATOM    259  N   ALA B  15       2.385 -16.616  -1.858  1.00  1.00           N
ATOM    260  CA  ALA B  15       2.367 -17.909  -1.237  1.00  1.00           C
ATOM    261  CB  ALA B  15       3.546 -18.810  -1.644  1.00  1.00           C
ATOM    262  C   ALA B  15       2.580 -17.505   0.192  1.00  1.00           C
ATOM    263  O   ALA B  15       3.632 -16.956   0.517  1.00  1.00           O
ATOM    264  N   MET B  16       1.608 -17.744   1.096  1.00  1.00           N
ATOM    265  CA  MET B  16       1.801 -17.170   2.400  1.00  1.00           C
ATOM    266  CB  MET B  16       0.664 -16.230   2.844  1.00  1.00           C
ATOM    267  CG  MET B  16       0.488 -14.985   1.978  1.00  1.00           C
ATOM    268  SD  MET B  16      -0.644 -13.731   2.655  1.00  1.00           S
ATOM    269  CE  MET B  16      -2.169 -14.691   2.430  1.00  1.00           C
ATOM    270  C   MET B  16       1.857 -18.229   3.466  1.00  1.00           C
ATOM    271  O   MET B  16       0.970 -19.076   3.562  1.00  1.00           O
ATOM    272  N   SER B  17       2.938 -18.213   4.282  1.00  1.00           N
ATOM    273  CA  SER B  17       3.095 -19.128   5.385  1.00  1.00           C
ATOM    274  CB  SER B  17       4.508 -19.090   5.995  1.00  1.00           C
ATOM    275  OG  SER B  17       4.599 -20.008   7.076  1.00  1.00           O
ATOM    276  C   SER B  17       2.131 -18.839   6.506  1.00  1.00           C
ATOM    277  O   SER B  17       1.036 -19.398   6.555  1.00  1.00           O
ATOM    278  N   ARG B  18       2.531 -17.933   7.440  1.00  1.00           N
ATOM    279  CA  ARG B  18       1.726 -17.523   8.572  1.00  1.00           C
ATOM    280  CB  ARG B  18       2.456 -17.681   9.915  1.00  1.00           C
ATOM    281  CG  ARG B  18       2.846 -19.123  10.249  1.00  1.00           C
ATOM    282  CD  ARG B  18       3.361 -19.300  11.678  1.00  1.00           C
ATOM    283  NE  ARG B  18       3.554 -20.760  11.913  1.00  1.00           N
ATOM    284  CZ  ARG B  18       3.785 -21.216  13.179  1.00  1.00           C
ATOM    285  NH1 ARG B  18       3.861 -20.333  14.217  1.00  1.00           N
ATOM    286  NH2 ARG B  18       3.925 -22.554  13.408  1.00  1.00           N
ATOM    287  C   ARG B  18       1.533 -16.063   8.388  1.00  1.00           C
ATOM    288  O   ARG B  18       2.238 -15.252   8.983  1.00  1.00           O
ATOM    289  N   PRO B  19       0.572 -15.702   7.600  1.00  1.00           N
ATOM    290  CA  PRO B  19       0.525 -14.324   7.234  1.00  1.00           C
ATOM    291  CD  PRO B  19       0.155 -16.554   6.499  1.00  1.00           C
ATOM    292  CB  PRO B  19       0.079 -14.276   5.770  1.00  1.00           C
ATOM    293  CG  PRO B  19      -0.595 -15.631   5.534  1.00  1.00           C
ATOM    294  C   PRO B  19      -0.234 -13.374   8.045  1.00  1.00           C
ATOM    295  O   PRO B  19      -1.052 -13.751   8.882  1.00  1.00           O
ATOM    296  N   MET B  20       0.087 -12.107   7.774  1.00  1.00           N
ATOM    297  CA  MET B  20      -0.645 -11.002   8.250  1.00  1.00           C
ATOM    298  CB  MET B  20       0.098 -10.171   9.307  1.00  1.00           C
ATOM    299  CG  MET B  20      -0.706  -8.971   9.810  1.00  1.00           C
ATOM    300  SD  MET B  20       0.144  -7.965  11.064  1.00  1.00           S
ATOM    301  CE  MET B  20       1.361  -7.256   9.915  1.00  1.00           C
ATOM    302  C   MET B  20      -0.759 -10.142   7.056  1.00  1.00           C
ATOM    303  O   MET B  20       0.227  -9.580   6.582  1.00  1.00           O
ATOM    304  N   MET B  21      -1.977 -10.027   6.524  1.00  1.00           N
ATOM    305  CA  MET B  21      -2.114  -9.227   5.360  1.00  1.00           C
ATOM    306  CB  MET B  21      -2.935  -9.927   4.267  1.00  1.00           C
ATOM    307  CG  MET B  21      -3.113  -9.110   2.988  1.00  1.00           C
ATOM    308  SD  MET B  21      -4.356  -9.790   1.846  1.00  1.00           S
ATOM    309  CE  MET B  21      -3.488 -11.362   1.576  1.00  1.00           C
ATOM    310  C   MET B  21      -2.907  -8.040   5.784  1.00  1.00           C
ATOM    311  O   MET B  21      -4.014  -8.174   6.299  1.00  1.00           O
ATOM    312  N   HIS B  22      -2.345  -6.835   5.598  1.00  1.00           N
ATOM    313  CA  HIS B  22      -3.090  -5.668   5.947  1.00  1.00           C
ATOM    314  ND1 HIS B  22      -2.898  -2.377   6.816  1.00  1.00           N
ATOM    315  CG  HIS B  22      -3.203  -3.592   7.388  1.00  1.00           C
ATOM    316  CB  HIS B  22      -2.457  -4.858   7.089  1.00  1.00           C
ATOM    317  NE2 HIS B  22      -4.621  -2.025   8.176  1.00  1.00           N
ATOM    318  CD2 HIS B  22      -4.258  -3.360   8.215  1.00  1.00           C
ATOM    319  CE1 HIS B  22      -3.777  -1.475   7.322  1.00  1.00           C
ATOM    320  C   HIS B  22      -3.104  -4.785   4.749  1.00  1.00           C
ATOM    321  O   HIS B  22      -2.071  -4.267   4.328  1.00  1.00           O
ATOM    322  N   PHE B  23      -4.291  -4.609   4.147  1.00  1.00           N
ATOM    323  CA  PHE B  23      -4.399  -3.690   3.060  1.00  1.00           C
ATOM    324  CB  PHE B  23      -5.146  -4.223   1.830  1.00  1.00           C
ATOM    325  CG  PHE B  23      -5.464  -3.009   1.031  1.00  1.00           C
ATOM    326  CD1 PHE B  23      -4.481  -2.332   0.350  1.00  1.00           C
ATOM    327  CD2 PHE B  23      -6.759  -2.547   0.972  1.00  1.00           C
ATOM    328  CE1 PHE B  23      -4.789  -1.207  -0.378  1.00  1.00           C
ATOM    329  CE2 PHE B  23      -7.072  -1.425   0.245  1.00  1.00           C
ATOM    330  CZ  PHE B  23      -6.085  -0.752  -0.433  1.00  1.00           C
ATOM    331  C   PHE B  23      -5.193  -2.550   3.589  1.00  1.00           C
ATOM    332  O   PHE B  23      -6.192  -2.746   4.280  1.00  1.00           O
ATOM    333  N   GLY B  24      -4.754  -1.315   3.294  1.00  1.00           N
ATOM    334  CA  GLY B  24      -5.484  -0.192   3.786  1.00  1.00           C
ATOM    335  C   GLY B  24      -5.573   0.782   2.680  1.00  1.00           C
ATOM    336  O   GLY B  24      -4.688   0.860   1.828  1.00  1.00           O
ATOM    337  N   ASN B  25      -6.666   1.556   2.670  1.00  1.00           N
ATOM    338  CA  ASN B  25      -6.792   2.520   1.634  1.00  1.00           C
ATOM    339  CB  ASN B  25      -8.241   2.732   1.161  1.00  1.00           C
ATOM    340  CG  ASN B  25      -9.054   3.252   2.336  1.00  1.00           C
ATOM    341  OD1 ASN B  25      -8.642   3.147   3.490  1.00  1.00           O
ATOM    342  ND2 ASN B  25     -10.249   3.823   2.034  1.00  1.00           N
ATOM    343  C   ASN B  25      -6.285   3.835   2.203  1.00  1.00           C
ATOM    344  O   ASN B  25      -6.900   4.893   1.906  1.00  1.00           O
ATOM    345  OXT ASN B  25      -5.271   3.793   2.950  1.00  1.00           O
TER     346      ASN B  25 
ATOM    347  N   GLY C   1     -10.787  23.930  -3.463  1.00  1.00           N
ATOM    348  CA  GLY C   1     -10.492  23.092  -4.645  1.00  1.00           C
ATOM    349  C   GLY C   1      -9.441  22.093  -4.296  1.00  1.00           C
ATOM    350  O   GLY C   1      -8.538  21.825  -5.087  1.00  1.00           O
ATOM    351  N   ALA C   2      -9.533  21.518  -3.084  1.00  1.00           N
ATOM    352  CA  ALA C   2      -8.545  20.573  -2.659  1.00  1.00           C
ATOM    353  CB  ALA C   2      -8.575  20.296  -1.146  1.00  1.00           C
ATOM    354  C   ALA C   2      -8.767  19.283  -3.357  1.00  1.00           C
ATOM    355  O   ALA C   2      -9.896  18.875  -3.627  1.00  1.00           O
ATOM    356  N   VAL C   3      -7.646  18.630  -3.693  1.00  1.00           N
ATOM    357  CA  VAL C   3      -7.656  17.314  -4.241  1.00  1.00           C
ATOM    358  CB  VAL C   3      -7.137  17.221  -5.644  1.00  1.00           C
ATOM    359  CG1 VAL C   3      -7.105  15.737  -6.049  1.00  1.00           C
ATOM    360  CG2 VAL C   3      -8.009  18.102  -6.555  1.00  1.00           C
ATOM    361  C   VAL C   3      -6.682  16.617  -3.379  1.00  1.00           C
ATOM    362  O   VAL C   3      -5.744  17.245  -2.897  1.00  1.00           O
ATOM    363  N   VAL C   4      -6.872  15.317  -3.117  1.00  1.00           N
ATOM    364  CA  VAL C   4      -5.906  14.719  -2.254  1.00  1.00           C
ATOM    365  CB  VAL C   4      -6.225  14.843  -0.786  1.00  1.00           C
ATOM    366  CG1 VAL C   4      -6.220  16.321  -0.366  1.00  1.00           C
ATOM    367  CG2 VAL C   4      -7.563  14.136  -0.523  1.00  1.00           C
ATOM    368  C   VAL C   4      -5.871  13.261  -2.530  1.00  1.00           C
ATOM    369  O   VAL C   4      -6.595  12.749  -3.382  1.00  1.00           O
ATOM    370  N   GLY C   5      -4.988  12.560  -1.799  1.00  1.00           N
ATOM    371  CA  GLY C   5      -4.910  11.143  -1.927  1.00  1.00           C
ATOM    372  C   GLY C   5      -4.054  10.819  -3.090  1.00  1.00           C
ATOM    373  O   GLY C   5      -3.286  11.645  -3.579  1.00  1.00           O
ATOM    374  N   GLY C   6      -4.179   9.569  -3.553  1.00  1.00           N
ATOM    375  CA  GLY C   6      -3.380   9.110  -4.635  1.00  1.00           C
ATOM    376  C   GLY C   6      -3.485   7.626  -4.592  1.00  1.00           C
ATOM    377  O   GLY C   6      -4.515   7.094  -4.181  1.00  1.00           O
ATOM    378  N   LEU C   7      -2.432   6.895  -5.008  1.00  1.00           N
ATOM    379  CA  LEU C   7      -2.706   5.494  -5.022  1.00  1.00           C
ATOM    380  CB  LEU C   7      -3.504   5.042  -6.258  1.00  1.00           C
ATOM    381  CG  LEU C   7      -2.788   5.232  -7.611  1.00  1.00           C
ATOM    382  CD1 LEU C   7      -3.668   4.746  -8.774  1.00  1.00           C
ATOM    383  CD2 LEU C   7      -2.327   6.684  -7.818  1.00  1.00           C
ATOM    384  C   LEU C   7      -1.509   4.629  -4.991  1.00  1.00           C
ATOM    385  O   LEU C   7      -0.436   4.980  -4.503  1.00  1.00           O
ATOM    386  N   GLY C   8      -1.745   3.413  -5.521  1.00  1.00           N
ATOM    387  CA  GLY C   8      -0.764   2.390  -5.623  1.00  1.00           C
ATOM    388  C   GLY C   8      -0.993   1.406  -4.535  1.00  1.00           C
ATOM    389  O   GLY C   8      -1.988   1.479  -3.815  1.00  1.00           O
ATOM    390  N   GLY C   9      -0.067   0.441  -4.385  1.00  1.00           N
ATOM    391  CA  GLY C   9      -0.340  -0.526  -3.376  1.00  1.00           C
ATOM    392  C   GLY C   9       0.740  -1.521  -3.289  1.00  1.00           C
ATOM    393  O   GLY C   9       1.847  -1.203  -2.858  1.00  1.00           O
ATOM    394  N   TYR C  10       0.459  -2.773  -3.697  1.00  1.00           N
ATOM    395  CA  TYR C  10       1.477  -3.619  -3.205  1.00  1.00           C
ATOM    396  CB  TYR C  10       1.123  -4.070  -1.776  1.00  1.00           C
ATOM    397  CG  TYR C  10       2.313  -4.187  -0.880  1.00  1.00           C
ATOM    398  CD1 TYR C  10       2.810  -3.039  -0.306  1.00  1.00           C
ATOM    399  CD2 TYR C  10       2.902  -5.392  -0.565  1.00  1.00           C
ATOM    400  CE1 TYR C  10       3.889  -3.077   0.543  1.00  1.00           C
ATOM    401  CE2 TYR C  10       3.984  -5.439   0.285  1.00  1.00           C
ATOM    402  CZ  TYR C  10       4.473  -4.282   0.844  1.00  1.00           C
ATOM    403  OH  TYR C  10       5.577  -4.326   1.721  1.00  1.00           O
ATOM    404  C   TYR C  10       1.717  -4.833  -4.018  1.00  1.00           C
ATOM    405  O   TYR C  10       1.587  -4.879  -5.240  1.00  1.00           O
ATOM    406  N   MET C  11       2.110  -5.846  -3.234  1.00  1.00           N
ATOM    407  CA  MET C  11       2.547  -7.169  -3.509  1.00  1.00           C
ATOM    408  CB  MET C  11       1.797  -8.216  -2.679  1.00  1.00           C
ATOM    409  CG  MET C  11       2.296  -9.642  -2.877  1.00  1.00           C
ATOM    410  SD  MET C  11       1.505 -10.831  -1.762  1.00  1.00           S
ATOM    411  CE  MET C  11       2.484 -10.349  -0.311  1.00  1.00           C
ATOM    412  C   MET C  11       2.495  -7.542  -4.936  1.00  1.00           C
ATOM    413  O   MET C  11       1.504  -7.385  -5.647  1.00  1.00           O
ATOM    414  N   LEU C  12       3.667  -8.031  -5.353  1.00  1.00           N
ATOM    415  CA  LEU C  12       3.954  -8.635  -6.603  1.00  1.00           C
ATOM    416  CB  LEU C  12       5.237  -8.081  -7.253  1.00  1.00           C
ATOM    417  CG  LEU C  12       5.588  -8.700  -8.618  1.00  1.00           C
ATOM    418  CD1 LEU C  12       4.519  -8.367  -9.671  1.00  1.00           C
ATOM    419  CD2 LEU C  12       7.004  -8.300  -9.059  1.00  1.00           C
ATOM    420  C   LEU C  12       4.232 -10.037  -6.132  1.00  1.00           C
ATOM    421  O   LEU C  12       3.578 -10.505  -5.201  1.00  1.00           O
ATOM    422  N   GLY C  13       5.182 -10.770  -6.742  1.00  1.00           N
ATOM    423  CA  GLY C  13       5.437 -12.090  -6.233  1.00  1.00           C
ATOM    424  C   GLY C  13       6.083 -11.975  -4.887  1.00  1.00           C
ATOM    425  O   GLY C  13       6.966 -11.143  -4.689  1.00  1.00           O
ATOM    426  N   SER C  14       5.652 -12.816  -3.918  1.00  1.00           N
ATOM    427  CA  SER C  14       6.281 -12.811  -2.625  1.00  1.00           C
ATOM    428  CB  SER C  14       5.629 -11.846  -1.621  1.00  1.00           C
ATOM    429  OG  SER C  14       5.802 -10.505  -2.051  1.00  1.00           O
ATOM    430  C   SER C  14       6.181 -14.190  -2.050  1.00  1.00           C
ATOM    431  O   SER C  14       5.091 -14.748  -1.934  1.00  1.00           O
ATOM    432  N   ALA C  15       7.336 -14.783  -1.688  1.00  1.00           N
ATOM    433  CA  ALA C  15       7.336 -16.035  -0.984  1.00  1.00           C
ATOM    434  CB  ALA C  15       8.564 -16.910  -1.274  1.00  1.00           C
ATOM    435  C   ALA C  15       7.454 -15.552   0.402  1.00  1.00           C
ATOM    436  O   ALA C  15       8.358 -14.778   0.712  1.00  1.00           O
ATOM    437  N   MET C  16       6.538 -15.956   1.285  1.00  1.00           N
ATOM    438  CA  MET C  16       6.667 -15.310   2.540  1.00  1.00           C
ATOM    439  CB  MET C  16       5.456 -14.434   2.905  1.00  1.00           C
ATOM    440  CG  MET C  16       5.156 -13.320   1.900  1.00  1.00           C
ATOM    441  SD  MET C  16       4.005 -12.061   2.524  1.00  1.00           S
ATOM    442  CE  MET C  16       2.675 -13.230   2.923  1.00  1.00           C
ATOM    443  C   MET C  16       6.765 -16.336   3.616  1.00  1.00           C
ATOM    444  O   MET C  16       6.102 -17.372   3.581  1.00  1.00           O
ATOM    445  N   SER C  17       7.641 -16.060   4.599  1.00  1.00           N
ATOM    446  CA  SER C  17       7.762 -16.878   5.765  1.00  1.00           C
ATOM    447  CB  SER C  17       9.124 -17.583   5.894  1.00  1.00           C
ATOM    448  OG  SER C  17      10.153 -16.623   6.075  1.00  1.00           O
ATOM    449  C   SER C  17       7.662 -15.900   6.910  1.00  1.00           C
ATOM    450  O   SER C  17       8.382 -14.902   6.932  1.00  1.00           O
ATOM    451  N   ARG C  18       6.756 -16.147   7.884  1.00  1.00           N
ATOM    452  CA  ARG C  18       6.552 -15.267   9.016  1.00  1.00           C
ATOM    453  CB  ARG C  18       7.658 -15.356  10.084  1.00  1.00           C
ATOM    454  CG  ARG C  18       7.560 -16.606  10.962  1.00  1.00           C
ATOM    455  CD  ARG C  18       8.517 -16.576  12.155  1.00  1.00           C
ATOM    456  NE  ARG C  18       8.156 -17.702  13.063  1.00  1.00           N
ATOM    457  CZ  ARG C  18       8.968 -18.000  14.121  1.00  1.00           C
ATOM    458  NH1 ARG C  18      10.128 -17.306  14.303  1.00  1.00           N
ATOM    459  NH2 ARG C  18       8.625 -18.990  14.995  1.00  1.00           N
ATOM    460  C   ARG C  18       6.444 -13.833   8.550  1.00  1.00           C
ATOM    461  O   ARG C  18       7.137 -12.948   9.049  1.00  1.00           O
ATOM    462  N   PRO C  19       5.562 -13.600   7.618  1.00  1.00           N
ATOM    463  CA  PRO C  19       5.439 -12.377   6.861  1.00  1.00           C
ATOM    464  CD  PRO C  19       4.436 -14.492   7.396  1.00  1.00           C
ATOM    465  CB  PRO C  19       4.339 -12.657   5.836  1.00  1.00           C
ATOM    466  CG  PRO C  19       3.450 -13.696   6.534  1.00  1.00           C
ATOM    467  C   PRO C  19       5.297 -10.973   7.350  1.00  1.00           C
ATOM    468  O   PRO C  19       6.096 -10.135   6.935  1.00  1.00           O
ATOM    469  N   MET C  20       4.315 -10.672   8.209  1.00  1.00           N
ATOM    470  CA  MET C  20       4.119  -9.307   8.603  1.00  1.00           C
ATOM    471  CB  MET C  20       5.156  -8.810   9.628  1.00  1.00           C
ATOM    472  CG  MET C  20       5.038  -9.476  11.002  1.00  1.00           C
ATOM    473  SD  MET C  20       6.252  -8.899  12.228  1.00  1.00           S
ATOM    474  CE  MET C  20       5.659  -9.969  13.570  1.00  1.00           C
ATOM    475  C   MET C  20       4.095  -8.333   7.468  1.00  1.00           C
ATOM    476  O   MET C  20       4.989  -7.500   7.338  1.00  1.00           O
ATOM    477  N   MET C  21       3.063  -8.415   6.605  1.00  1.00           N
ATOM    478  CA  MET C  21       2.948  -7.470   5.529  1.00  1.00           C
ATOM    479  CB  MET C  21       2.290  -8.077   4.280  1.00  1.00           C
ATOM    480  CG  MET C  21       3.067  -9.270   3.719  1.00  1.00           C
ATOM    481  SD  MET C  21       4.730  -8.869   3.108  1.00  1.00           S
ATOM    482  CE  MET C  21       4.151  -8.090   1.573  1.00  1.00           C
ATOM    483  C   MET C  21       2.083  -6.332   5.991  1.00  1.00           C
ATOM    484  O   MET C  21       1.039  -6.543   6.605  1.00  1.00           O
ATOM    485  N   HIS C  22       2.520  -5.084   5.720  1.00  1.00           N
ATOM    486  CA  HIS C  22       1.757  -3.920   6.084  1.00  1.00           C
ATOM    487  ND1 HIS C  22       0.678  -1.929   8.649  1.00  1.00           N
ATOM    488  CG  HIS C  22       1.630  -1.918   7.654  1.00  1.00           C
ATOM    489  CB  HIS C  22       2.405  -3.128   7.233  1.00  1.00           C
ATOM    490  NE2 HIS C  22       0.778   0.158   7.886  1.00  1.00           N
ATOM    491  CD2 HIS C  22       1.679  -0.636   7.200  1.00  1.00           C
ATOM    492  CE1 HIS C  22       0.201  -0.664   8.747  1.00  1.00           C
ATOM    493  C   HIS C  22       1.756  -3.021   4.891  1.00  1.00           C
ATOM    494  O   HIS C  22       2.804  -2.531   4.474  1.00  1.00           O
ATOM    495  N   PHE C  23       0.572  -2.792   4.291  1.00  1.00           N
ATOM    496  CA  PHE C  23       0.518  -1.870   3.197  1.00  1.00           C
ATOM    497  CB  PHE C  23      -0.073  -2.435   1.897  1.00  1.00           C
ATOM    498  CG  PHE C  23      -0.150  -1.281   0.958  1.00  1.00           C
ATOM    499  CD1 PHE C  23       0.980  -0.795   0.340  1.00  1.00           C
ATOM    500  CD2 PHE C  23      -1.363  -0.688   0.698  1.00  1.00           C
ATOM    501  CE1 PHE C  23       0.896   0.272  -0.522  1.00  1.00           C
ATOM    502  CE2 PHE C  23      -1.453   0.378  -0.163  1.00  1.00           C
ATOM    503  CZ  PHE C  23      -0.321   0.860  -0.775  1.00  1.00           C
ATOM    504  C   PHE C  23      -0.353  -0.747   3.631  1.00  1.00           C
ATOM    505  O   PHE C  23      -1.446  -0.954   4.153  1.00  1.00           O
ATOM    506  N   GLY C  24       0.139   0.488   3.440  1.00  1.00           N
ATOM    507  CA  GLY C  24      -0.637   1.642   3.768  1.00  1.00           C
ATOM    508  C   GLY C  24      -0.717   2.387   2.496  1.00  1.00           C
ATOM    509  O   GLY C  24       0.250   2.447   1.737  1.00  1.00           O
ATOM    510  N   ASN C  25      -1.885   2.976   2.217  1.00  1.00           N
ATOM    511  CA  ASN C  25      -1.978   3.662   0.975  1.00  1.00           C
ATOM    512  CB  ASN C  25      -3.015   3.024   0.031  1.00  1.00           C
ATOM    513  CG  ASN C  25      -2.855   3.597  -1.369  1.00  1.00           C
ATOM    514  OD1 ASN C  25      -2.102   4.543  -1.592  1.00  1.00           O
ATOM    515  ND2 ASN C  25      -3.600   3.007  -2.342  1.00  1.00           N
ATOM    516  C   ASN C  25      -2.439   5.083   1.281  1.00  1.00           C
ATOM    517  O   ASN C  25      -1.622   6.025   1.114  1.00  1.00           O
ATOM    518  OXT ASN C  25      -3.619   5.245   1.688  1.00  1.00           O
TER     519      ASN C  25 
ATOM    520  N   GLY D   1      -5.695  25.719  -5.552  1.00  1.00           N
ATOM    521  CA  GLY D   1      -4.787  25.074  -4.577  1.00  1.00           C
ATOM    522  C   GLY D   1      -4.968  23.597  -4.624  1.00  1.00           C
ATOM    523  O   GLY D   1      -5.968  23.068  -4.141  1.00  1.00           O
ATOM    524  N   ALA D   2      -3.992  22.889  -5.220  1.00  1.00           N
ATOM    525  CA  ALA D   2      -4.113  21.467  -5.295  1.00  1.00           C
ATOM    526  CB  ALA D   2      -4.002  20.913  -6.725  1.00  1.00           C
ATOM    527  C   ALA D   2      -3.004  20.876  -4.511  1.00  1.00           C
ATOM    528  O   ALA D   2      -1.857  21.312  -4.597  1.00  1.00           O
ATOM    529  N   VAL D   3      -3.339  19.868  -3.692  1.00  1.00           N
ATOM    530  CA  VAL D   3      -2.313  19.188  -2.980  1.00  1.00           C
ATOM    531  CB  VAL D   3      -2.538  19.089  -1.499  1.00  1.00           C
ATOM    532  CG1 VAL D   3      -2.565  20.512  -0.915  1.00  1.00           C
ATOM    533  CG2 VAL D   3      -3.818  18.278  -1.241  1.00  1.00           C
ATOM    534  C   VAL D   3      -2.332  17.814  -3.533  1.00  1.00           C
ATOM    535  O   VAL D   3      -3.393  17.265  -3.813  1.00  1.00           O
ATOM    536  N   VAL D   4      -1.161  17.215  -3.763  1.00  1.00           N
ATOM    537  CA  VAL D   4      -1.286  15.898  -4.282  1.00  1.00           C
ATOM    538  CB  VAL D   4      -0.746  15.711  -5.670  1.00  1.00           C
ATOM    539  CG1 VAL D   4       0.790  15.717  -5.605  1.00  1.00           C
ATOM    540  CG2 VAL D   4      -1.332  14.412  -6.249  1.00  1.00           C
ATOM    541  C   VAL D   4      -0.481  15.024  -3.407  1.00  1.00           C
ATOM    542  O   VAL D   4       0.508  15.443  -2.808  1.00  1.00           O
ATOM    543  N   GLY D   5      -0.919  13.768  -3.294  1.00  1.00           N
ATOM    544  CA  GLY D   5      -0.144  12.841  -2.553  1.00  1.00           C
ATOM    545  C   GLY D   5       0.697  12.214  -3.592  1.00  1.00           C
ATOM    546  O   GLY D   5       1.215  12.894  -4.476  1.00  1.00           O
ATOM    547  N   GLY D   6       0.865  10.891  -3.520  1.00  1.00           N
ATOM    548  CA  GLY D   6       1.658  10.315  -4.546  1.00  1.00           C
ATOM    549  C   GLY D   6       1.490   8.846  -4.464  1.00  1.00           C
ATOM    550  O   GLY D   6       0.586   8.348  -3.793  1.00  1.00           O
ATOM    551  N   LEU D   7       2.366   8.102  -5.159  1.00  1.00           N
ATOM    552  CA  LEU D   7       2.128   6.700  -5.164  1.00  1.00           C
ATOM    553  CB  LEU D   7       1.189   6.259  -6.307  1.00  1.00           C
ATOM    554  CG  LEU D   7       1.717   6.516  -7.738  1.00  1.00           C
ATOM    555  CD1 LEU D   7       0.698   6.038  -8.784  1.00  1.00           C
ATOM    556  CD2 LEU D   7       2.126   7.980  -7.964  1.00  1.00           C
ATOM    557  C   LEU D   7       3.373   5.934  -5.311  1.00  1.00           C
ATOM    558  O   LEU D   7       4.487   6.453  -5.267  1.00  1.00           O
ATOM    559  N   GLY D   8       3.155   4.621  -5.462  1.00  1.00           N
ATOM    560  CA  GLY D   8       4.211   3.694  -5.619  1.00  1.00           C
ATOM    561  C   GLY D   8       3.968   2.665  -4.600  1.00  1.00           C
ATOM    562  O   GLY D   8       2.829   2.442  -4.194  1.00  1.00           O
ATOM    563  N   GLY D   9       5.030   1.994  -4.142  1.00  1.00           N
ATOM    564  CA  GLY D   9       4.634   1.060  -3.161  1.00  1.00           C
ATOM    565  C   GLY D   9       5.657   0.019  -2.950  1.00  1.00           C
ATOM    566  O   GLY D   9       6.554   0.206  -2.130  1.00  1.00           O
ATOM    567  N   TYR D  10       5.591  -1.125  -3.664  1.00  1.00           N
ATOM    568  CA  TYR D  10       6.425  -1.994  -2.930  1.00  1.00           C
ATOM    569  CB  TYR D  10       5.679  -2.701  -1.781  1.00  1.00           C
ATOM    570  CG  TYR D  10       6.686  -3.012  -0.719  1.00  1.00           C
ATOM    571  CD1 TYR D  10       7.092  -1.991   0.112  1.00  1.00           C
ATOM    572  CD2 TYR D  10       7.214  -4.269  -0.522  1.00  1.00           C
ATOM    573  CE1 TYR D  10       8.012  -2.210   1.109  1.00  1.00           C
ATOM    574  CE2 TYR D  10       8.135  -4.498   0.475  1.00  1.00           C
ATOM    575  CZ  TYR D  10       8.535  -3.466   1.291  1.00  1.00           C
ATOM    576  OH  TYR D  10       9.479  -3.693   2.315  1.00  1.00           O
ATOM    577  C   TYR D  10       7.236  -3.052  -3.618  1.00  1.00           C
ATOM    578  O   TYR D  10       8.166  -2.791  -4.378  1.00  1.00           O
ATOM    579  N   MET D  11       6.839  -4.307  -3.304  1.00  1.00           N
ATOM    580  CA  MET D  11       7.637  -5.501  -3.314  1.00  1.00           C
ATOM    581  CB  MET D  11       6.812  -6.763  -2.998  1.00  1.00           C
ATOM    582  CG  MET D  11       6.503  -6.964  -1.514  1.00  1.00           C
ATOM    583  SD  MET D  11       7.964  -7.411  -0.527  1.00  1.00           S
ATOM    584  CE  MET D  11       7.038  -8.092   0.879  1.00  1.00           C
ATOM    585  C   MET D  11       8.446  -5.840  -4.523  1.00  1.00           C
ATOM    586  O   MET D  11       9.670  -5.901  -4.421  1.00  1.00           O
ATOM    587  N   LEU D  12       7.847  -6.057  -5.696  1.00  1.00           N
ATOM    588  CA  LEU D  12       8.684  -6.379  -6.817  1.00  1.00           C
ATOM    589  CB  LEU D  12       9.538  -5.191  -7.295  1.00  1.00           C
ATOM    590  CG  LEU D  12       8.724  -4.065  -7.958  1.00  1.00           C
ATOM    591  CD1 LEU D  12       8.103  -4.539  -9.282  1.00  1.00           C
ATOM    592  CD2 LEU D  12       7.684  -3.475  -6.993  1.00  1.00           C
ATOM    593  C   LEU D  12       9.621  -7.547  -6.616  1.00  1.00           C
ATOM    594  O   LEU D  12      10.802  -7.436  -6.940  1.00  1.00           O
ATOM    595  N   GLY D  13       9.150  -8.698  -6.089  1.00  1.00           N
ATOM    596  CA  GLY D  13      10.003  -9.866  -6.045  1.00  1.00           C
ATOM    597  C   GLY D  13      10.606  -9.997  -4.698  1.00  1.00           C
ATOM    598  O   GLY D  13      11.131  -9.034  -4.143  1.00  1.00           O
ATOM    599  N   SER D  14      10.541 -11.214  -4.127  1.00  1.00           N
ATOM    600  CA  SER D  14      11.220 -11.345  -2.884  1.00  1.00           C
ATOM    601  CB  SER D  14      10.653 -10.436  -1.782  1.00  1.00           C
ATOM    602  OG  SER D  14      11.381 -10.621  -0.577  1.00  1.00           O
ATOM    603  C   SER D  14      11.148 -12.740  -2.383  1.00  1.00           C
ATOM    604  O   SER D  14      10.156 -13.444  -2.568  1.00  1.00           O
ATOM    605  N   ALA D  15      12.252 -13.171  -1.752  1.00  1.00           N
ATOM    606  CA  ALA D  15      12.267 -14.392  -1.016  1.00  1.00           C
ATOM    607  CB  ALA D  15      13.467 -15.302  -1.322  1.00  1.00           C
ATOM    608  C   ALA D  15      12.443 -13.852   0.364  1.00  1.00           C
ATOM    609  O   ALA D  15      13.392 -13.111   0.617  1.00  1.00           O
ATOM    610  N   MET D  16      11.534 -14.178   1.296  1.00  1.00           N
ATOM    611  CA  MET D  16      11.653 -13.529   2.567  1.00  1.00           C
ATOM    612  CB  MET D  16      10.446 -12.633   2.889  1.00  1.00           C
ATOM    613  CG  MET D  16       9.126 -13.401   3.015  1.00  1.00           C
ATOM    614  SD  MET D  16       7.679 -12.354   3.354  1.00  1.00           S
ATOM    615  CE  MET D  16       7.632 -11.615   1.695  1.00  1.00           C
ATOM    616  C   MET D  16      11.751 -14.559   3.647  1.00  1.00           C
ATOM    617  O   MET D  16      11.084 -15.591   3.605  1.00  1.00           O
ATOM    618  N   SER D  17      12.624 -14.297   4.644  1.00  1.00           N
ATOM    619  CA  SER D  17      12.747 -15.177   5.768  1.00  1.00           C
ATOM    620  CB  SER D  17      14.104 -15.897   5.840  1.00  1.00           C
ATOM    621  OG  SER D  17      14.152 -16.748   6.975  1.00  1.00           O
ATOM    622  C   SER D  17      12.646 -14.292   6.980  1.00  1.00           C
ATOM    623  O   SER D  17      13.357 -13.293   7.078  1.00  1.00           O
ATOM    624  N   ARG D  18      11.744 -14.625   7.936  1.00  1.00           N
ATOM    625  CA  ARG D  18      11.524 -13.814   9.111  1.00  1.00           C
ATOM    626  CB  ARG D  18      12.695 -13.927  10.106  1.00  1.00           C
ATOM    627  CG  ARG D  18      12.935 -15.365  10.571  1.00  1.00           C
ATOM    628  CD  ARG D  18      12.684 -15.601  12.061  1.00  1.00           C
ATOM    629  NE  ARG D  18      13.864 -15.072  12.802  1.00  1.00           N
ATOM    630  CZ  ARG D  18      13.905 -13.766  13.196  1.00  1.00           C
ATOM    631  NH1 ARG D  18      12.845 -12.944  12.947  1.00  1.00           N
ATOM    632  NH2 ARG D  18      15.010 -13.283  13.836  1.00  1.00           N
ATOM    633  C   ARG D  18      11.377 -12.364   8.732  1.00  1.00           C
ATOM    634  O   ARG D  18      12.134 -11.560   9.274  1.00  1.00           O
ATOM    635  N   PRO D  19      10.482 -11.927   7.872  1.00  1.00           N
ATOM    636  CA  PRO D  19      10.507 -10.515   7.637  1.00  1.00           C
ATOM    637  CD  PRO D  19      10.145 -12.634   6.640  1.00  1.00           C
ATOM    638  CB  PRO D  19      10.427 -10.314   6.124  1.00  1.00           C
ATOM    639  CG  PRO D  19       9.701 -11.568   5.637  1.00  1.00           C
ATOM    640  C   PRO D  19       9.540  -9.650   8.313  1.00  1.00           C
ATOM    641  O   PRO D  19       8.556 -10.116   8.885  1.00  1.00           O
ATOM    642  N   MET D  20       9.842  -8.356   8.215  1.00  1.00           N
ATOM    643  CA  MET D  20       8.899  -7.367   8.566  1.00  1.00           C
ATOM    644  CB  MET D  20       9.251  -6.543   9.825  1.00  1.00           C
ATOM    645  CG  MET D  20      10.440  -5.592   9.667  1.00  1.00           C
ATOM    646  SD  MET D  20      10.837  -4.609  11.143  1.00  1.00           S
ATOM    647  CE  MET D  20      11.447  -6.036  12.085  1.00  1.00           C
ATOM    648  C   MET D  20       8.886  -6.462   7.393  1.00  1.00           C
ATOM    649  O   MET D  20       9.906  -5.896   7.005  1.00  1.00           O
ATOM    650  N   MET D  21       7.723  -6.342   6.746  1.00  1.00           N
ATOM    651  CA  MET D  21       7.717  -5.431   5.656  1.00  1.00           C
ATOM    652  CB  MET D  21       7.256  -6.020   4.309  1.00  1.00           C
ATOM    653  CG  MET D  21       8.361  -6.731   3.519  1.00  1.00           C
ATOM    654  SD  MET D  21       8.953  -8.309   4.190  1.00  1.00           S
ATOM    655  CE  MET D  21      10.159  -8.566   2.855  1.00  1.00           C
ATOM    656  C   MET D  21       6.783  -4.327   6.017  1.00  1.00           C
ATOM    657  O   MET D  21       5.622  -4.563   6.347  1.00  1.00           O
ATOM    658  N   HIS D  22       7.290  -3.079   5.984  1.00  1.00           N
ATOM    659  CA  HIS D  22       6.467  -1.950   6.295  1.00  1.00           C
ATOM    660  ND1 HIS D  22       7.608  -2.763   9.343  1.00  1.00           N
ATOM    661  CG  HIS D  22       6.747  -1.827   8.816  1.00  1.00           C
ATOM    662  CB  HIS D  22       6.952  -1.132   7.503  1.00  1.00           C
ATOM    663  NE2 HIS D  22       5.938  -2.544  10.796  1.00  1.00           N
ATOM    664  CD2 HIS D  22       5.734  -1.703   9.716  1.00  1.00           C
ATOM    665  CE1 HIS D  22       7.074  -3.159  10.527  1.00  1.00           C
ATOM    666  C   HIS D  22       6.509  -1.029   5.123  1.00  1.00           C
ATOM    667  O   HIS D  22       7.563  -0.495   4.782  1.00  1.00           O
ATOM    668  N   PHE D  23       5.350  -0.828   4.467  1.00  1.00           N
ATOM    669  CA  PHE D  23       5.289   0.102   3.380  1.00  1.00           C
ATOM    670  CB  PHE D  23       4.826  -0.500   2.045  1.00  1.00           C
ATOM    671  CG  PHE D  23       4.729   0.638   1.086  1.00  1.00           C
ATOM    672  CD1 PHE D  23       5.851   1.143   0.472  1.00  1.00           C
ATOM    673  CD2 PHE D  23       3.506   1.201   0.805  1.00  1.00           C
ATOM    674  CE1 PHE D  23       5.753   2.193  -0.411  1.00  1.00           C
ATOM    675  CE2 PHE D  23       3.401   2.250  -0.077  1.00  1.00           C
ATOM    676  CZ  PHE D  23       4.527   2.750  -0.685  1.00  1.00           C
ATOM    677  C   PHE D  23       4.280   1.128   3.773  1.00  1.00           C
ATOM    678  O   PHE D  23       3.244   0.806   4.351  1.00  1.00           O
ATOM    679  N   GLY D  24       4.577   2.408   3.487  1.00  1.00           N
ATOM    680  CA  GLY D  24       3.647   3.454   3.792  1.00  1.00           C
ATOM    681  C   GLY D  24       3.586   4.280   2.567  1.00  1.00           C
ATOM    682  O   GLY D  24       4.599   4.525   1.915  1.00  1.00           O
ATOM    683  N   ASN D  25       2.377   4.729   2.212  1.00  1.00           N
ATOM    684  CA  ASN D  25       2.297   5.520   1.034  1.00  1.00           C
ATOM    685  CB  ASN D  25       0.936   5.417   0.328  1.00  1.00           C
ATOM    686  CG  ASN D  25       1.049   6.092  -1.031  1.00  1.00           C
ATOM    687  OD1 ASN D  25       1.423   7.260  -1.133  1.00  1.00           O
ATOM    688  ND2 ASN D  25       0.723   5.328  -2.107  1.00  1.00           N
ATOM    689  C   ASN D  25       2.496   6.966   1.464  1.00  1.00           C
ATOM    690  O   ASN D  25       3.477   7.593   0.983  1.00  1.00           O
ATOM    691  OXT ASN D  25       1.674   7.461   2.281  1.00  1.00           O
TER     692      ASN D  25 
ATOM    693  N   GLY E   1      -0.867  26.408  -5.826  1.00  1.00           N
ATOM    694  CA  GLY E   1      -0.642  25.704  -7.108  1.00  1.00           C
ATOM    695  C   GLY E   1      -0.439  24.249  -6.861  1.00  1.00           C
ATOM    696  O   GLY E   1      -0.800  23.730  -5.806  1.00  1.00           O
ATOM    697  N   ALA E   2       0.146  23.544  -7.847  1.00  1.00           N
ATOM    698  CA  ALA E   2       0.357  22.137  -7.685  1.00  1.00           C
ATOM    699  CB  ALA E   2       0.742  21.419  -8.989  1.00  1.00           C
ATOM    700  C   ALA E   2       1.467  21.929  -6.715  1.00  1.00           C
ATOM    701  O   ALA E   2       2.434  22.688  -6.676  1.00  1.00           O
ATOM    702  N   VAL E   3       1.324  20.886  -5.881  1.00  1.00           N
ATOM    703  CA  VAL E   3       2.355  20.491  -4.971  1.00  1.00           C
ATOM    704  CB  VAL E   3       2.052  20.780  -3.530  1.00  1.00           C
ATOM    705  CG1 VAL E   3       1.942  22.302  -3.343  1.00  1.00           C
ATOM    706  CG2 VAL E   3       0.785  20.007  -3.133  1.00  1.00           C
ATOM    707  C   VAL E   3       2.407  19.004  -5.115  1.00  1.00           C
ATOM    708  O   VAL E   3       1.379  18.384  -5.379  1.00  1.00           O
ATOM    709  N   VAL E   4       3.590  18.372  -4.974  1.00  1.00           N
ATOM    710  CA  VAL E   4       3.568  16.949  -5.166  1.00  1.00           C
ATOM    711  CB  VAL E   4       4.171  16.510  -6.468  1.00  1.00           C
ATOM    712  CG1 VAL E   4       5.671  16.848  -6.451  1.00  1.00           C
ATOM    713  CG2 VAL E   4       3.875  15.013  -6.658  1.00  1.00           C
ATOM    714  C   VAL E   4       4.340  16.259  -4.078  1.00  1.00           C
ATOM    715  O   VAL E   4       5.423  16.692  -3.689  1.00  1.00           O
ATOM    716  N   GLY E   5       3.762  15.160  -3.544  1.00  1.00           N
ATOM    717  CA  GLY E   5       4.382  14.346  -2.531  1.00  1.00           C
ATOM    718  C   GLY E   5       5.545  13.612  -3.108  1.00  1.00           C
ATOM    719  O   GLY E   5       6.597  13.503  -2.480  1.00  1.00           O
ATOM    720  N   GLY E   6       5.380  13.078  -4.332  1.00  1.00           N
ATOM    721  CA  GLY E   6       6.443  12.322  -4.923  1.00  1.00           C
ATOM    722  C   GLY E   6       6.173  10.866  -4.714  1.00  1.00           C
ATOM    723  O   GLY E   6       5.255  10.487  -3.989  1.00  1.00           O
ATOM    724  N   LEU E   7       6.996  10.013  -5.364  1.00  1.00           N
ATOM    725  CA  LEU E   7       6.813   8.591  -5.327  1.00  1.00           C
ATOM    726  CB  LEU E   7       6.608   7.959  -6.713  1.00  1.00           C
ATOM    727  CG  LEU E   7       5.432   8.514  -7.532  1.00  1.00           C
ATOM    728  CD1 LEU E   7       5.617  10.011  -7.829  1.00  1.00           C
ATOM    729  CD2 LEU E   7       5.238   7.692  -8.817  1.00  1.00           C
ATOM    730  C   LEU E   7       8.058   7.966  -4.855  1.00  1.00           C
ATOM    731  O   LEU E   7       9.091   8.615  -4.694  1.00  1.00           O
ATOM    732  N   GLY E   8       7.963   6.653  -4.612  1.00  1.00           N
ATOM    733  CA  GLY E   8       9.137   5.956  -4.242  1.00  1.00           C
ATOM    734  C   GLY E   8       8.762   4.861  -3.335  1.00  1.00           C
ATOM    735  O   GLY E   8       7.587   4.593  -3.085  1.00  1.00           O
ATOM    736  N   GLY E   9       9.802   4.207  -2.811  1.00  1.00           N
ATOM    737  CA  GLY E   9       9.620   3.086  -1.966  1.00  1.00           C
ATOM    738  C   GLY E   9       9.804   1.924  -2.857  1.00  1.00           C
ATOM    739  O   GLY E   9       9.025   1.715  -3.786  1.00  1.00           O
ATOM    740  N   TYR E  10      10.853   1.127  -2.606  1.00  1.00           N
ATOM    741  CA  TYR E  10      11.051   0.088  -3.552  1.00  1.00           C
ATOM    742  CB  TYR E  10      11.978   0.511  -4.704  1.00  1.00           C
ATOM    743  CG  TYR E  10      13.257   0.972  -4.085  1.00  1.00           C
ATOM    744  CD1 TYR E  10      14.245   0.079  -3.734  1.00  1.00           C
ATOM    745  CD2 TYR E  10      13.464   2.311  -3.853  1.00  1.00           C
ATOM    746  CE1 TYR E  10      15.416   0.518  -3.162  1.00  1.00           C
ATOM    747  CE2 TYR E  10      14.632   2.757  -3.280  1.00  1.00           C
ATOM    748  CZ  TYR E  10      15.611   1.859  -2.934  1.00  1.00           C
ATOM    749  OH  TYR E  10      16.812   2.311  -2.347  1.00  1.00           O
ATOM    750  C   TYR E  10      11.670  -1.106  -2.933  1.00  1.00           C
ATOM    751  O   TYR E  10      12.277  -1.049  -1.866  1.00  1.00           O
ATOM    752  N   MET E  11      11.484  -2.242  -3.620  1.00  1.00           N
ATOM    753  CA  MET E  11      12.150  -3.455  -3.282  1.00  1.00           C
ATOM    754  CB  MET E  11      11.310  -4.423  -2.435  1.00  1.00           C
ATOM    755  CG  MET E  11      12.046  -5.718  -2.083  1.00  1.00           C
ATOM    756  SD  MET E  11      11.077  -6.876  -1.071  1.00  1.00           S
ATOM    757  CE  MET E  11      11.209  -5.891   0.449  1.00  1.00           C
ATOM    758  C   MET E  11      12.391  -4.110  -4.591  1.00  1.00           C
ATOM    759  O   MET E  11      11.462  -4.365  -5.356  1.00  1.00           O
ATOM    760  N   LEU E  12      13.666  -4.378  -4.889  1.00  1.00           N
ATOM    761  CA  LEU E  12      13.992  -5.035  -6.111  1.00  1.00           C
ATOM    762  CB  LEU E  12      15.325  -4.583  -6.733  1.00  1.00           C
ATOM    763  CG  LEU E  12      15.347  -3.127  -7.235  1.00  1.00           C
ATOM    764  CD1 LEU E  12      16.718  -2.777  -7.834  1.00  1.00           C
ATOM    765  CD2 LEU E  12      14.196  -2.844  -8.215  1.00  1.00           C
ATOM    766  C   LEU E  12      14.173  -6.464  -5.711  1.00  1.00           C
ATOM    767  O   LEU E  12      13.687  -6.880  -4.660  1.00  1.00           O
ATOM    768  N   GLY E  13      14.859  -7.270  -6.544  1.00  1.00           N
ATOM    769  CA  GLY E  13      15.053  -8.642  -6.173  1.00  1.00           C
ATOM    770  C   GLY E  13      15.795  -8.638  -4.883  1.00  1.00           C
ATOM    771  O   GLY E  13      16.719  -7.848  -4.693  1.00  1.00           O
ATOM    772  N   SER E  14      15.413  -9.532  -3.949  1.00  1.00           N
ATOM    773  CA  SER E  14      16.088  -9.478  -2.691  1.00  1.00           C
ATOM    774  CB  SER E  14      15.412  -8.532  -1.686  1.00  1.00           C
ATOM    775  OG  SER E  14      14.117  -9.019  -1.367  1.00  1.00           O
ATOM    776  C   SER E  14      16.119 -10.822  -2.044  1.00  1.00           C
ATOM    777  O   SER E  14      15.363 -11.730  -2.387  1.00  1.00           O
ATOM    778  N   ALA E  15      17.052 -10.959  -1.085  1.00  1.00           N
ATOM    779  CA  ALA E  15      17.177 -12.114  -0.255  1.00  1.00           C
ATOM    780  CB  ALA E  15      18.502 -12.870  -0.445  1.00  1.00           C
ATOM    781  C   ALA E  15      17.192 -11.540   1.123  1.00  1.00           C
ATOM    782  O   ALA E  15      17.761 -10.470   1.335  1.00  1.00           O
ATOM    783  N   MET E  16      16.559 -12.207   2.104  1.00  1.00           N
ATOM    784  CA  MET E  16      16.546 -11.568   3.386  1.00  1.00           C
ATOM    785  CB  MET E  16      15.212 -10.868   3.688  1.00  1.00           C
ATOM    786  CG  MET E  16      14.905  -9.715   2.732  1.00  1.00           C
ATOM    787  SD  MET E  16      13.228  -9.040   2.897  1.00  1.00           S
ATOM    788  CE  MET E  16      12.422 -10.433   2.054  1.00  1.00           C
ATOM    789  C   MET E  16      16.758 -12.583   4.466  1.00  1.00           C
ATOM    790  O   MET E  16      16.322 -13.728   4.353  1.00  1.00           O
ATOM    791  N   SER E  17      17.468 -12.175   5.541  1.00  1.00           N
ATOM    792  CA  SER E  17      17.662 -13.011   6.693  1.00  1.00           C
ATOM    793  CB  SER E  17      19.076 -13.608   6.804  1.00  1.00           C
ATOM    794  OG  SER E  17      20.028 -12.575   7.012  1.00  1.00           O
ATOM    795  C   SER E  17      17.477 -12.119   7.893  1.00  1.00           C
ATOM    796  O   SER E  17      18.102 -11.063   7.990  1.00  1.00           O
ATOM    797  N   ARG E  18      16.594 -12.518   8.832  1.00  1.00           N
ATOM    798  CA  ARG E  18      16.294 -11.757  10.023  1.00  1.00           C
ATOM    799  CB  ARG E  18      17.414 -11.800  11.078  1.00  1.00           C
ATOM    800  CG  ARG E  18      17.747 -13.207  11.576  1.00  1.00           C
ATOM    801  CD  ARG E  18      18.557 -13.215  12.875  1.00  1.00           C
ATOM    802  NE  ARG E  18      19.769 -12.369  12.672  1.00  1.00           N
ATOM    803  CZ  ARG E  18      20.912 -12.906  12.153  1.00  1.00           C
ATOM    804  NH1 ARG E  18      20.940 -14.214  11.762  1.00  1.00           N
ATOM    805  NH2 ARG E  18      22.025 -12.129  12.013  1.00  1.00           N
ATOM    806  C   ARG E  18      16.057 -10.309   9.675  1.00  1.00           C
ATOM    807  O   ARG E  18      16.419  -9.437  10.461  1.00  1.00           O
ATOM    808  N   PRO E  19      15.454  -9.993   8.560  1.00  1.00           N
ATOM    809  CA  PRO E  19      15.394  -8.645   8.077  1.00  1.00           C
ATOM    810  CD  PRO E  19      14.479 -10.832   7.882  1.00  1.00           C
ATOM    811  CB  PRO E  19      14.914  -8.794   6.640  1.00  1.00           C
ATOM    812  CG  PRO E  19      13.914  -9.961   6.750  1.00  1.00           C
ATOM    813  C   PRO E  19      14.451  -7.728   8.759  1.00  1.00           C
ATOM    814  O   PRO E  19      13.552  -8.166   9.476  1.00  1.00           O
ATOM    815  N   MET E  20      14.697  -6.428   8.532  1.00  1.00           N
ATOM    816  CA  MET E  20      13.778  -5.384   8.831  1.00  1.00           C
ATOM    817  CB  MET E  20      14.230  -4.444   9.971  1.00  1.00           C
ATOM    818  CG  MET E  20      15.602  -3.791   9.776  1.00  1.00           C
ATOM    819  SD  MET E  20      16.051  -2.579  11.057  1.00  1.00           S
ATOM    820  CE  MET E  20      16.245  -3.807  12.380  1.00  1.00           C
ATOM    821  C   MET E  20      13.732  -4.618   7.541  1.00  1.00           C
ATOM    822  O   MET E  20      14.660  -3.880   7.210  1.00  1.00           O
ATOM    823  N   MET E  21      12.658  -4.789   6.747  1.00  1.00           N
ATOM    824  CA  MET E  21      12.623  -4.119   5.478  1.00  1.00           C
ATOM    825  CB  MET E  21      12.095  -4.997   4.331  1.00  1.00           C
ATOM    826  CG  MET E  21      13.023  -6.163   3.985  1.00  1.00           C
ATOM    827  SD  MET E  21      14.629  -5.667   3.289  1.00  1.00           S
ATOM    828  CE  MET E  21      13.947  -5.138   1.691  1.00  1.00           C
ATOM    829  C   MET E  21      11.689  -2.964   5.631  1.00  1.00           C
ATOM    830  O   MET E  21      10.579  -3.124   6.134  1.00  1.00           O
ATOM    831  N   HIS E  22      12.124  -1.751   5.229  1.00  1.00           N
ATOM    832  CA  HIS E  22      11.215  -0.655   5.380  1.00  1.00           C
ATOM    833  ND1 HIS E  22      10.407   2.483   6.400  1.00  1.00           N
ATOM    834  CG  HIS E  22      10.357   1.194   6.881  1.00  1.00           C
ATOM    835  CB  HIS E  22      11.431   0.167   6.663  1.00  1.00           C
ATOM    836  NE2 HIS E  22       8.478   2.287   7.488  1.00  1.00           N
ATOM    837  CD2 HIS E  22       9.172   1.090   7.544  1.00  1.00           C
ATOM    838  CE1 HIS E  22       9.258   3.092   6.792  1.00  1.00           C
ATOM    839  C   HIS E  22      11.338   0.286   4.224  1.00  1.00           C
ATOM    840  O   HIS E  22      12.410   0.831   3.965  1.00  1.00           O
ATOM    841  N   PHE E  23      10.229   0.480   3.480  1.00  1.00           N
ATOM    842  CA  PHE E  23      10.214   1.473   2.445  1.00  1.00           C
ATOM    843  CB  PHE E  23      10.107   0.921   1.014  1.00  1.00           C
ATOM    844  CG  PHE E  23      11.489   0.462   0.689  1.00  1.00           C
ATOM    845  CD1 PHE E  23      11.951  -0.759   1.121  1.00  1.00           C
ATOM    846  CD2 PHE E  23      12.330   1.270  -0.043  1.00  1.00           C
ATOM    847  CE1 PHE E  23      13.230  -1.169   0.823  1.00  1.00           C
ATOM    848  CE2 PHE E  23      13.610   0.865  -0.343  1.00  1.00           C
ATOM    849  CZ  PHE E  23      14.064  -0.356   0.093  1.00  1.00           C
ATOM    850  C   PHE E  23       9.073   2.392   2.751  1.00  1.00           C
ATOM    851  O   PHE E  23       7.920   1.971   2.835  1.00  1.00           O
ATOM    852  N   GLY E  24       9.389   3.686   2.959  1.00  1.00           N
ATOM    853  CA  GLY E  24       8.398   4.663   3.306  1.00  1.00           C
ATOM    854  C   GLY E  24       8.050   5.429   2.081  1.00  1.00           C
ATOM    855  O   GLY E  24       8.304   4.994   0.960  1.00  1.00           O
ATOM    856  N   ASN E  25       7.453   6.618   2.285  1.00  1.00           N
ATOM    857  CA  ASN E  25       7.094   7.435   1.173  1.00  1.00           C
ATOM    858  CB  ASN E  25       6.333   8.714   1.566  1.00  1.00           C
ATOM    859  CG  ASN E  25       7.252   9.578   2.420  1.00  1.00           C
ATOM    860  OD1 ASN E  25       7.693   9.167   3.492  1.00  1.00           O
ATOM    861  ND2 ASN E  25       7.553  10.811   1.931  1.00  1.00           N
ATOM    862  C   ASN E  25       8.393   7.855   0.497  1.00  1.00           C
ATOM    863  O   ASN E  25       8.322   8.496  -0.585  1.00  1.00           O
ATOM    864  OXT ASN E  25       9.477   7.540   1.057  1.00  1.00           O
TER     865      ASN E  25 
END
