# Supplementary material for: Integrative modeling of diverse protein-peptide systems using CABS-dock
Source: PLoS Comput Biol. 2023 Jul 5;19(7):e1011275. doi: 10.1371/journal.pcbi.1011275 (PMC10351741; doi:10.1371/journal.pcbi.1011275)
Supplement: S1 File — Files in pdb format containing atomic coordinates of the structures obtained in this study: the highest-scored amyloid models and 10 examples of the docked peptide for each enzyme-substrate complex. (ZIP) [file pcbi.1011275.s006.zip › protofilament_7yat_models/7yat_best_pca.pdb]

EXPDTA    THEORETICAL MODEL, MODELLER 10.4 2023/04/05 17:21:57
ATOM      1  N   GLY A   1      16.611  22.192   1.470  1.00  1.00           N
ATOM      2  CA  GLY A   1      17.243  22.838   0.301  1.00  1.00           C
ATOM      3  C   GLY A   1      17.321  21.896  -0.853  1.00  1.00           C
ATOM      4  O   GLY A   1      17.415  22.321  -2.003  1.00  1.00           O
ATOM      5  N   ALA A   2      17.293  20.580  -0.569  1.00  1.00           N
ATOM      6  CA  ALA A   2      17.361  19.622  -1.632  1.00  1.00           C
ATOM      7  CB  ALA A   2      18.457  18.562  -1.433  1.00  1.00           C
ATOM      8  C   ALA A   2      16.058  18.907  -1.662  1.00  1.00           C
ATOM      9  O   ALA A   2      15.472  18.619  -0.620  1.00  1.00           O
ATOM     10  N   VAL A   3      15.549  18.624  -2.874  1.00  1.00           N
ATOM     11  CA  VAL A   3      14.307  17.925  -2.939  1.00  1.00           C
ATOM     12  CB  VAL A   3      13.192  18.737  -3.529  1.00  1.00           C
ATOM     13  CG1 VAL A   3      13.583  19.136  -4.963  1.00  1.00           C
ATOM     14  CG2 VAL A   3      11.897  17.909  -3.447  1.00  1.00           C
ATOM     15  C   VAL A   3      14.492  16.743  -3.822  1.00  1.00           C
ATOM     16  O   VAL A   3      15.082  16.835  -4.897  1.00  1.00           O
ATOM     17  N   VAL A   4      14.003  15.581  -3.357  1.00  1.00           N
ATOM     18  CA  VAL A   4      14.025  14.410  -4.172  1.00  1.00           C
ATOM     19  CB  VAL A   4      14.869  13.297  -3.617  1.00  1.00           C
ATOM     20  CG1 VAL A   4      16.338  13.753  -3.629  1.00  1.00           C
ATOM     21  CG2 VAL A   4      14.351  12.924  -2.217  1.00  1.00           C
ATOM     22  C   VAL A   4      12.615  13.948  -4.209  1.00  1.00           C
ATOM     23  O   VAL A   4      11.954  13.847  -3.175  1.00  1.00           O
ATOM     24  N   GLY A   5      12.097  13.669  -5.413  1.00  1.00           N
ATOM     25  CA  GLY A   5      10.738  13.242  -5.460  1.00  1.00           C
ATOM     26  C   GLY A   5      10.733  11.897  -6.088  1.00  1.00           C
ATOM     27  O   GLY A   5      11.531  11.615  -6.982  1.00  1.00           O
ATOM     28  N   GLY A   6       9.824  11.022  -5.625  1.00  1.00           N
ATOM     29  CA  GLY A   6       9.778   9.721  -6.208  1.00  1.00           C
ATOM     30  C   GLY A   6       8.382   9.221  -6.088  1.00  1.00           C
ATOM     31  O   GLY A   6       7.846   9.072  -4.991  1.00  1.00           O
ATOM     32  N   LEU A   7       7.764   8.944  -7.248  1.00  1.00           N
ATOM     33  CA  LEU A   7       6.438   8.421  -7.300  1.00  1.00           C
ATOM     34  CB  LEU A   7       5.532   9.250  -8.239  1.00  1.00           C
ATOM     35  CG  LEU A   7       4.016   8.963  -8.153  1.00  1.00           C
ATOM     36  CD1 LEU A   7       3.669   7.527  -8.562  1.00  1.00           C
ATOM     37  CD2 LEU A   7       3.449   9.351  -6.777  1.00  1.00           C
ATOM     38  C   LEU A   7       6.650   7.078  -7.892  1.00  1.00           C
ATOM     39  O   LEU A   7       7.523   6.903  -8.741  1.00  1.00           O
ATOM     40  N   GLY A   8       5.878   6.081  -7.448  1.00  1.00           N
ATOM     41  CA  GLY A   8       6.109   4.780  -7.983  1.00  1.00           C
ATOM     42  C   GLY A   8       5.208   4.617  -9.146  1.00  1.00           C
ATOM     43  O   GLY A   8       5.012   5.534  -9.941  1.00  1.00           O
ATOM     44  N   GLY A   9       4.638   3.411  -9.267  1.00  1.00           N
ATOM     45  CA  GLY A   9       3.823   3.128 -10.397  1.00  1.00           C
ATOM     46  C   GLY A   9       2.402   3.459 -10.131  1.00  1.00           C
ATOM     47  O   GLY A   9       2.068   4.119  -9.148  1.00  1.00           O
ATOM     48  N   TYR A  10       1.515   2.983 -11.029  1.00  1.00           N
ATOM     49  CA  TYR A  10       0.159   3.387 -10.878  1.00  1.00           C
ATOM     50  CB  TYR A  10      -0.172   4.716 -11.584  1.00  1.00           C
ATOM     51  CG  TYR A  10       0.402   4.693 -12.957  1.00  1.00           C
ATOM     52  CD1 TYR A  10       1.708   5.080 -13.152  1.00  1.00           C
ATOM     53  CD2 TYR A  10      -0.345   4.297 -14.043  1.00  1.00           C
ATOM     54  CE1 TYR A  10       2.264   5.069 -14.408  1.00  1.00           C
ATOM     55  CE2 TYR A  10       0.208   4.285 -15.304  1.00  1.00           C
ATOM     56  CZ  TYR A  10       1.514   4.672 -15.488  1.00  1.00           C
ATOM     57  OH  TYR A  10       2.088   4.662 -16.778  1.00  1.00           O
ATOM     58  C   TYR A  10      -0.849   2.368 -11.258  1.00  1.00           C
ATOM     59  O   TYR A  10      -0.588   1.177 -11.423  1.00  1.00           O
ATOM     60  N   MET A  11      -2.068   2.912 -11.379  1.00  1.00           N
ATOM     61  CA  MET A  11      -3.336   2.273 -11.476  1.00  1.00           C
ATOM     62  CB  MET A  11      -4.481   3.284 -11.315  1.00  1.00           C
ATOM     63  CG  MET A  11      -4.378   4.118 -10.035  1.00  1.00           C
ATOM     64  SD  MET A  11      -5.679   5.378  -9.849  1.00  1.00           S
ATOM     65  CE  MET A  11      -4.966   6.180  -8.382  1.00  1.00           C
ATOM     66  C   MET A  11      -3.600   1.540 -12.727  1.00  1.00           C
ATOM     67  O   MET A  11      -3.027   1.788 -13.787  1.00  1.00           O
ATOM     68  N   LEU A  12      -4.511   0.563 -12.555  1.00  1.00           N
ATOM     69  CA  LEU A  12      -5.052  -0.210 -13.617  1.00  1.00           C
ATOM     70  CB  LEU A  12      -4.671  -1.699 -13.573  1.00  1.00           C
ATOM     71  CG  LEU A  12      -3.168  -1.948 -13.772  1.00  1.00           C
ATOM     72  CD1 LEU A  12      -2.857  -3.453 -13.823  1.00  1.00           C
ATOM     73  CD2 LEU A  12      -2.637  -1.180 -14.993  1.00  1.00           C
ATOM     74  C   LEU A  12      -6.529  -0.145 -13.489  1.00  1.00           C
ATOM     75  O   LEU A  12      -7.097  -0.574 -12.486  1.00  1.00           O
ATOM     76  N   GLY A  13      -7.196   0.422 -14.506  1.00  1.00           N
ATOM     77  CA  GLY A  13      -8.620   0.383 -14.473  1.00  1.00           C
ATOM     78  C   GLY A  13      -8.908  -0.800 -15.325  1.00  1.00           C
ATOM     79  O   GLY A  13      -8.793  -0.726 -16.548  1.00  1.00           O
ATOM     80  N   SER A  14      -9.292  -1.938 -14.718  1.00  1.00           N
ATOM     81  CA  SER A  14      -9.382  -3.039 -15.618  1.00  1.00           C
ATOM     82  CB  SER A  14      -8.098  -3.889 -15.673  1.00  1.00           C
ATOM     83  OG  SER A  14      -8.262  -4.966 -16.584  1.00  1.00           O
ATOM     84  C   SER A  14     -10.489  -3.970 -15.297  1.00  1.00           C
ATOM     85  O   SER A  14     -10.890  -4.138 -14.146  1.00  1.00           O
ATOM     86  N   ALA A  15     -11.020  -4.580 -16.375  1.00  1.00           N
ATOM     87  CA  ALA A  15     -11.960  -5.647 -16.269  1.00  1.00           C
ATOM     88  CB  ALA A  15     -13.127  -5.543 -17.264  1.00  1.00           C
ATOM     89  C   ALA A  15     -11.130  -6.833 -16.649  1.00  1.00           C
ATOM     90  O   ALA A  15     -10.689  -6.929 -17.794  1.00  1.00           O
ATOM     91  N   MET A  16     -10.862  -7.773 -15.720  1.00  1.00           N
ATOM     92  CA  MET A  16      -9.980  -8.797 -16.189  1.00  1.00           C
ATOM     93  CB  MET A  16      -8.510  -8.615 -15.775  1.00  1.00           C
ATOM     94  CG  MET A  16      -7.591  -9.620 -16.472  1.00  1.00           C
ATOM     95  SD  MET A  16      -7.483  -9.405 -18.278  1.00  1.00           S
ATOM     96  CE  MET A  16      -6.648  -7.793 -18.226  1.00  1.00           C
ATOM     97  C   MET A  16     -10.420 -10.165 -15.774  1.00  1.00           C
ATOM     98  O   MET A  16     -10.576 -10.456 -14.589  1.00  1.00           O
ATOM     99  N   SER A  17     -10.659 -11.032 -16.785  1.00  1.00           N
ATOM    100  CA  SER A  17     -11.090 -12.395 -16.613  1.00  1.00           C
ATOM    101  CB  SER A  17     -11.659 -13.009 -17.905  1.00  1.00           C
ATOM    102  OG  SER A  17     -10.660 -13.063 -18.912  1.00  1.00           O
ATOM    103  C   SER A  17     -10.036 -13.315 -16.099  1.00  1.00           C
ATOM    104  O   SER A  17     -10.130 -13.816 -14.981  1.00  1.00           O
ATOM    105  N   ARG A  18      -8.990 -13.579 -16.909  1.00  1.00           N
ATOM    106  CA  ARG A  18      -7.934 -14.450 -16.459  1.00  1.00           C
ATOM    107  CB  ARG A  18      -7.645 -15.602 -17.435  1.00  1.00           C
ATOM    108  CG  ARG A  18      -8.843 -16.543 -17.590  1.00  1.00           C
ATOM    109  CD  ARG A  18      -8.651 -17.673 -18.603  1.00  1.00           C
ATOM    110  NE  ARG A  18      -9.908 -18.475 -18.596  1.00  1.00           N
ATOM    111  CZ  ARG A  18     -10.234 -19.277 -19.652  1.00  1.00           C
ATOM    112  NH1 ARG A  18      -9.415 -19.353 -20.740  1.00  1.00           N
ATOM    113  NH2 ARG A  18     -11.391 -20.001 -19.619  1.00  1.00           N
ATOM    114  C   ARG A  18      -6.732 -13.572 -16.391  1.00  1.00           C
ATOM    115  O   ARG A  18      -5.999 -13.408 -17.367  1.00  1.00           O
ATOM    116  N   PRO A  19      -6.544 -12.970 -15.255  1.00  1.00           N
ATOM    117  CA  PRO A  19      -5.421 -12.100 -15.129  1.00  1.00           C
ATOM    118  CD  PRO A  19      -7.656 -12.536 -14.428  1.00  1.00           C
ATOM    119  CB  PRO A  19      -5.887 -10.931 -14.260  1.00  1.00           C
ATOM    120  CG  PRO A  19      -7.070 -11.497 -13.468  1.00  1.00           C
ATOM    121  C   PRO A  19      -4.218 -12.754 -14.546  1.00  1.00           C
ATOM    122  O   PRO A  19      -4.317 -13.826 -13.951  1.00  1.00           O
ATOM    123  N   MET A  20      -3.067 -12.091 -14.746  1.00  1.00           N
ATOM    124  CA  MET A  20      -1.830 -12.436 -14.123  1.00  1.00           C
ATOM    125  CB  MET A  20      -0.865 -13.195 -15.048  1.00  1.00           C
ATOM    126  CG  MET A  20      -1.410 -14.529 -15.550  1.00  1.00           C
ATOM    127  SD  MET A  20      -2.752 -14.368 -16.768  1.00  1.00           S
ATOM    128  CE  MET A  20      -1.704 -13.698 -18.093  1.00  1.00           C
ATOM    129  C   MET A  20      -1.214 -11.099 -13.912  1.00  1.00           C
ATOM    130  O   MET A  20      -0.870 -10.417 -14.875  1.00  1.00           O
ATOM    131  N   MET A  21      -1.069 -10.667 -12.653  1.00  1.00           N
ATOM    132  CA  MET A  21      -0.532  -9.354 -12.485  1.00  1.00           C
ATOM    133  CB  MET A  21      -1.558  -8.383 -11.872  1.00  1.00           C
ATOM    134  CG  MET A  21      -1.177  -6.904 -11.960  1.00  1.00           C
ATOM    135  SD  MET A  21      -1.405  -6.164 -13.606  1.00  1.00           S
ATOM    136  CE  MET A  21      -0.086  -7.120 -14.408  1.00  1.00           C
ATOM    137  C   MET A  21       0.595  -9.470 -11.509  1.00  1.00           C
ATOM    138  O   MET A  21       0.432 -10.031 -10.427  1.00  1.00           O
ATOM    139  N   HIS A  22       1.784  -8.959 -11.883  1.00  1.00           N
ATOM    140  CA  HIS A  22       2.894  -8.943 -10.974  1.00  1.00           C
ATOM    141  ND1 HIS A  22       5.099 -11.290  -9.927  1.00  1.00           N
ATOM    142  CG  HIS A  22       5.149 -10.051 -10.528  1.00  1.00           C
ATOM    143  CB  HIS A  22       4.158  -9.600 -11.561  1.00  1.00           C
ATOM    144  NE2 HIS A  22       6.867 -10.246  -9.077  1.00  1.00           N
ATOM    145  CD2 HIS A  22       6.235  -9.426  -9.996  1.00  1.00           C
ATOM    146  CE1 HIS A  22       6.149 -11.355  -9.070  1.00  1.00           C
ATOM    147  C   HIS A  22       3.167  -7.496 -10.817  1.00  1.00           C
ATOM    148  O   HIS A  22       3.689  -6.857 -11.729  1.00  1.00           O
ATOM    149  N   PHE A  23       2.810  -6.917  -9.660  1.00  1.00           N
ATOM    150  CA  PHE A  23       2.982  -5.503  -9.637  1.00  1.00           C
ATOM    151  CB  PHE A  23       1.658  -4.740  -9.468  1.00  1.00           C
ATOM    152  CG  PHE A  23       1.883  -3.330  -9.896  1.00  1.00           C
ATOM    153  CD1 PHE A  23       1.899  -3.015 -11.235  1.00  1.00           C
ATOM    154  CD2 PHE A  23       2.057  -2.325  -8.974  1.00  1.00           C
ATOM    155  CE1 PHE A  23       2.097  -1.719 -11.652  1.00  1.00           C
ATOM    156  CE2 PHE A  23       2.257  -1.026  -9.381  1.00  1.00           C
ATOM    157  CZ  PHE A  23       2.281  -0.724 -10.723  1.00  1.00           C
ATOM    158  C   PHE A  23       3.889  -5.137  -8.515  1.00  1.00           C
ATOM    159  O   PHE A  23       3.864  -5.736  -7.441  1.00  1.00           O
ATOM    160  N   GLY A  24       4.741  -4.128  -8.771  1.00  1.00           N
ATOM    161  CA  GLY A  24       5.676  -3.661  -7.795  1.00  1.00           C
ATOM    162  C   GLY A  24       5.148  -2.392  -7.236  1.00  1.00           C
ATOM    163  O   GLY A  24       3.953  -2.241  -6.996  1.00  1.00           O
ATOM    164  N   ASN A  25       6.062  -1.442  -6.996  1.00  1.00           N
ATOM    165  CA  ASN A  25       5.657  -0.184  -6.466  1.00  1.00           C
ATOM    166  CB  ASN A  25       6.832   0.795  -6.293  1.00  1.00           C
ATOM    167  CG  ASN A  25       7.781   0.213  -5.254  1.00  1.00           C
ATOM    168  OD1 ASN A  25       7.392  -0.619  -4.436  1.00  1.00           O
ATOM    169  ND2 ASN A  25       9.065   0.662  -5.283  1.00  1.00           N
ATOM    170  C   ASN A  25       4.693   0.431  -7.473  1.00  1.00           C
ATOM    171  O   ASN A  25       3.513   0.664  -7.101  1.00  1.00           O
ATOM    172  OXT ASN A  25       5.126   0.680  -8.629  1.00  1.00           O
TER     173      ASN A  25 
ATOM    174  N   GLY B   1      19.892  20.990   3.923  1.00  1.00           N
ATOM    175  CA  GLY B   1      18.530  20.544   4.301  1.00  1.00           C
ATOM    176  C   GLY B   1      18.060  19.483   3.359  1.00  1.00           C
ATOM    177  O   GLY B   1      17.422  19.770   2.348  1.00  1.00           O
ATOM    178  N   ALA B   2      18.373  18.211   3.669  1.00  1.00           N
ATOM    179  CA  ALA B   2      17.988  17.144   2.795  1.00  1.00           C
ATOM    180  CB  ALA B   2      18.701  15.813   3.093  1.00  1.00           C
ATOM    181  C   ALA B   2      16.523  16.905   2.918  1.00  1.00           C
ATOM    182  O   ALA B   2      15.936  17.054   3.989  1.00  1.00           O
ATOM    183  N   VAL B   3      15.892  16.550   1.784  1.00  1.00           N
ATOM    184  CA  VAL B   3      14.502  16.215   1.783  1.00  1.00           C
ATOM    185  CB  VAL B   3      13.642  17.252   1.123  1.00  1.00           C
ATOM    186  CG1 VAL B   3      12.193  16.736   1.099  1.00  1.00           C
ATOM    187  CG2 VAL B   3      13.827  18.588   1.861  1.00  1.00           C
ATOM    188  C   VAL B   3      14.393  14.986   0.951  1.00  1.00           C
ATOM    189  O   VAL B   3      15.005  14.891  -0.113  1.00  1.00           O
ATOM    190  N   VAL B   4      13.630  13.989   1.427  1.00  1.00           N
ATOM    191  CA  VAL B   4      13.471  12.828   0.613  1.00  1.00           C
ATOM    192  CB  VAL B   4      14.193  11.624   1.139  1.00  1.00           C
ATOM    193  CG1 VAL B   4      13.833  10.417   0.257  1.00  1.00           C
ATOM    194  CG2 VAL B   4      15.697  11.937   1.202  1.00  1.00           C
ATOM    195  C   VAL B   4      12.021  12.488   0.617  1.00  1.00           C
ATOM    196  O   VAL B   4      11.407  12.340   1.671  1.00  1.00           O
ATOM    197  N   GLY B   5      11.429  12.366  -0.581  1.00  1.00           N
ATOM    198  CA  GLY B   5      10.052  11.993  -0.635  1.00  1.00           C
ATOM    199  C   GLY B   5      10.026  10.517  -0.821  1.00  1.00           C
ATOM    200  O   GLY B   5      11.068   9.867  -0.895  1.00  1.00           O
ATOM    201  N   GLY B   6       8.816   9.944  -0.905  1.00  1.00           N
ATOM    202  CA  GLY B   6       8.724   8.540  -1.141  1.00  1.00           C
ATOM    203  C   GLY B   6       7.279   8.206  -1.143  1.00  1.00           C
ATOM    204  O   GLY B   6       6.621   8.219  -0.105  1.00  1.00           O
ATOM    205  N   LEU B   7       6.743   7.891  -2.331  1.00  1.00           N
ATOM    206  CA  LEU B   7       5.360   7.558  -2.368  1.00  1.00           C
ATOM    207  CB  LEU B   7       4.504   8.691  -2.980  1.00  1.00           C
ATOM    208  CG  LEU B   7       2.963   8.530  -2.940  1.00  1.00           C
ATOM    209  CD1 LEU B   7       2.281   9.751  -3.582  1.00  1.00           C
ATOM    210  CD2 LEU B   7       2.468   7.215  -3.565  1.00  1.00           C
ATOM    211  C   LEU B   7       5.255   6.362  -3.246  1.00  1.00           C
ATOM    212  O   LEU B   7       5.601   6.412  -4.424  1.00  1.00           O
ATOM    213  N   GLY B   8       4.788   5.241  -2.675  1.00  1.00           N
ATOM    214  CA  GLY B   8       4.511   4.104  -3.491  1.00  1.00           C
ATOM    215  C   GLY B   8       3.031   4.100  -3.495  1.00  1.00           C
ATOM    216  O   GLY B   8       2.403   3.914  -2.454  1.00  1.00           O
ATOM    217  N   GLY B   9       2.416   4.308  -4.668  1.00  1.00           N
ATOM    218  CA  GLY B   9       0.998   4.409  -4.601  1.00  1.00           C
ATOM    219  C   GLY B   9       0.396   3.507  -5.609  1.00  1.00           C
ATOM    220  O   GLY B   9       0.914   3.355  -6.714  1.00  1.00           O
ATOM    221  N   TYR B  10      -0.728   2.869  -5.240  1.00  1.00           N
ATOM    222  CA  TYR B  10      -1.336   2.014  -6.201  1.00  1.00           C
ATOM    223  CB  TYR B  10      -1.013   0.522  -6.005  1.00  1.00           C
ATOM    224  CG  TYR B  10      -1.518  -0.216  -7.201  1.00  1.00           C
ATOM    225  CD1 TYR B  10      -0.735  -0.313  -8.328  1.00  1.00           C
ATOM    226  CD2 TYR B  10      -2.760  -0.808  -7.203  1.00  1.00           C
ATOM    227  CE1 TYR B  10      -1.181  -0.992  -9.439  1.00  1.00           C
ATOM    228  CE2 TYR B  10      -3.213  -1.488  -8.310  1.00  1.00           C
ATOM    229  CZ  TYR B  10      -2.423  -1.579  -9.432  1.00  1.00           C
ATOM    230  OH  TYR B  10      -2.880  -2.276 -10.572  1.00  1.00           O
ATOM    231  C   TYR B  10      -2.803   2.143  -6.104  1.00  1.00           C
ATOM    232  O   TYR B  10      -3.347   2.417  -5.036  1.00  1.00           O
ATOM    233  N   MET B  11      -3.488   1.966  -7.245  1.00  1.00           N
ATOM    234  CA  MET B  11      -4.905   1.999  -7.155  1.00  1.00           C
ATOM    235  CB  MET B  11      -5.527   3.377  -7.430  1.00  1.00           C
ATOM    236  CG  MET B  11      -7.024   3.448  -7.128  1.00  1.00           C
ATOM    237  SD  MET B  11      -7.700   5.133  -7.176  1.00  1.00           S
ATOM    238  CE  MET B  11      -6.818   5.666  -5.680  1.00  1.00           C
ATOM    239  C   MET B  11      -5.470   1.026  -8.121  1.00  1.00           C
ATOM    240  O   MET B  11      -5.067   0.972  -9.281  1.00  1.00           O
ATOM    241  N   LEU B  12      -6.422   0.209  -7.641  1.00  1.00           N
ATOM    242  CA  LEU B  12      -7.037  -0.722  -8.527  1.00  1.00           C
ATOM    243  CB  LEU B  12      -6.803  -2.190  -8.128  1.00  1.00           C
ATOM    244  CG  LEU B  12      -7.468  -3.207  -9.080  1.00  1.00           C
ATOM    245  CD1 LEU B  12      -6.842  -3.160 -10.487  1.00  1.00           C
ATOM    246  CD2 LEU B  12      -7.459  -4.621  -8.475  1.00  1.00           C
ATOM    247  C   LEU B  12      -8.493  -0.470  -8.468  1.00  1.00           C
ATOM    248  O   LEU B  12      -9.133  -0.680  -7.438  1.00  1.00           O
ATOM    249  N   GLY B  13      -9.050   0.018  -9.585  1.00  1.00           N
ATOM    250  CA  GLY B  13     -10.464   0.151  -9.635  1.00  1.00           C
ATOM    251  C   GLY B  13     -10.844  -0.984 -10.494  1.00  1.00           C
ATOM    252  O   GLY B  13     -10.703  -0.914 -11.714  1.00  1.00           O
ATOM    253  N   SER B  14     -11.341  -2.083  -9.901  1.00  1.00           N
ATOM    254  CA  SER B  14     -11.483  -3.112 -10.863  1.00  1.00           C
ATOM    255  CB  SER B  14     -10.188  -3.907 -11.092  1.00  1.00           C
ATOM    256  OG  SER B  14      -9.852  -4.627  -9.915  1.00  1.00           O
ATOM    257  C   SER B  14     -12.536  -4.110 -10.556  1.00  1.00           C
ATOM    258  O   SER B  14     -12.940  -4.316  -9.413  1.00  1.00           O
ATOM    259  N   ALA B  15     -13.015  -4.736 -11.651  1.00  1.00           N
ATOM    260  CA  ALA B  15     -13.857  -5.884 -11.589  1.00  1.00           C
ATOM    261  CB  ALA B  15     -14.897  -5.952 -12.718  1.00  1.00           C
ATOM    262  C   ALA B  15     -12.867  -6.961 -11.828  1.00  1.00           C
ATOM    263  O   ALA B  15     -12.313  -7.075 -12.921  1.00  1.00           O
ATOM    264  N   MET B  16     -12.593  -7.776 -10.803  1.00  1.00           N
ATOM    265  CA  MET B  16     -11.563  -8.737 -11.023  1.00  1.00           C
ATOM    266  CB  MET B  16     -10.486  -8.776  -9.923  1.00  1.00           C
ATOM    267  CG  MET B  16      -9.700  -7.477  -9.750  1.00  1.00           C
ATOM    268  SD  MET B  16      -8.443  -7.549  -8.437  1.00  1.00           S
ATOM    269  CE  MET B  16      -9.644  -7.763  -7.091  1.00  1.00           C
ATOM    270  C   MET B  16     -12.199 -10.085 -10.980  1.00  1.00           C
ATOM    271  O   MET B  16     -13.133 -10.321 -10.215  1.00  1.00           O
ATOM    272  N   SER B  17     -11.713 -10.998 -11.837  1.00  1.00           N
ATOM    273  CA  SER B  17     -12.187 -12.345 -11.823  1.00  1.00           C
ATOM    274  CB  SER B  17     -13.176 -12.666 -12.960  1.00  1.00           C
ATOM    275  OG  SER B  17     -12.520 -12.588 -14.218  1.00  1.00           O
ATOM    276  C   SER B  17     -10.971 -13.188 -12.046  1.00  1.00           C
ATOM    277  O   SER B  17     -10.028 -12.742 -12.696  1.00  1.00           O
ATOM    278  N   ARG B  18     -10.955 -14.412 -11.474  1.00  1.00           N
ATOM    279  CA  ARG B  18      -9.823 -15.304 -11.561  1.00  1.00           C
ATOM    280  CB  ARG B  18      -9.575 -15.881 -12.966  1.00  1.00           C
ATOM    281  CG  ARG B  18     -10.623 -16.866 -13.483  1.00  1.00           C
ATOM    282  CD  ARG B  18     -10.128 -17.621 -14.719  1.00  1.00           C
ATOM    283  NE  ARG B  18     -11.198 -18.560 -15.157  1.00  1.00           N
ATOM    284  CZ  ARG B  18     -12.130 -18.142 -16.061  1.00  1.00           C
ATOM    285  NH1 ARG B  18     -12.084 -16.866 -16.543  1.00  1.00           N
ATOM    286  NH2 ARG B  18     -13.101 -18.999 -16.490  1.00  1.00           N
ATOM    287  C   ARG B  18      -8.586 -14.527 -11.213  1.00  1.00           C
ATOM    288  O   ARG B  18      -7.491 -14.886 -11.641  1.00  1.00           O
ATOM    289  N   PRO B  19      -8.705 -13.481 -10.442  1.00  1.00           N
ATOM    290  CA  PRO B  19      -7.637 -12.540 -10.356  1.00  1.00           C
ATOM    291  CD  PRO B  19      -9.485 -13.461  -9.209  1.00  1.00           C
ATOM    292  CB  PRO B  19      -8.226 -11.400  -9.547  1.00  1.00           C
ATOM    293  CG  PRO B  19      -9.083 -12.150  -8.506  1.00  1.00           C
ATOM    294  C   PRO B  19      -6.477 -13.060  -9.617  1.00  1.00           C
ATOM    295  O   PRO B  19      -6.608 -14.020  -8.860  1.00  1.00           O
ATOM    296  N   MET B  20      -5.325 -12.427  -9.858  1.00  1.00           N
ATOM    297  CA  MET B  20      -4.188 -12.708  -9.066  1.00  1.00           C
ATOM    298  CB  MET B  20      -3.288 -13.819  -9.637  1.00  1.00           C
ATOM    299  CG  MET B  20      -2.648 -13.469 -10.983  1.00  1.00           C
ATOM    300  SD  MET B  20      -1.586 -14.776 -11.665  1.00  1.00           S
ATOM    301  CE  MET B  20      -0.259 -14.579 -10.440  1.00  1.00           C
ATOM    302  C   MET B  20      -3.404 -11.452  -9.035  1.00  1.00           C
ATOM    303  O   MET B  20      -3.047 -10.908 -10.080  1.00  1.00           O
ATOM    304  N   MET B  21      -3.132 -10.930  -7.828  1.00  1.00           N
ATOM    305  CA  MET B  21      -2.370  -9.729  -7.822  1.00  1.00           C
ATOM    306  CB  MET B  21      -3.180  -8.456  -7.520  1.00  1.00           C
ATOM    307  CG  MET B  21      -4.229  -8.117  -8.578  1.00  1.00           C
ATOM    308  SD  MET B  21      -5.013  -6.493  -8.353  1.00  1.00           S
ATOM    309  CE  MET B  21      -5.772  -6.898  -6.755  1.00  1.00           C
ATOM    310  C   MET B  21      -1.333  -9.834  -6.747  1.00  1.00           C
ATOM    311  O   MET B  21      -1.625 -10.248  -5.626  1.00  1.00           O
ATOM    312  N   HIS B  22      -0.077  -9.471  -7.079  1.00  1.00           N
ATOM    313  CA  HIS B  22       0.967  -9.438  -6.095  1.00  1.00           C
ATOM    314  ND1 HIS B  22       3.351 -11.432  -4.624  1.00  1.00           N
ATOM    315  CG  HIS B  22       3.262 -10.312  -5.420  1.00  1.00           C
ATOM    316  CB  HIS B  22       2.262 -10.151  -6.530  1.00  1.00           C
ATOM    317  NE2 HIS B  22       4.934 -10.034  -3.929  1.00  1.00           N
ATOM    318  CD2 HIS B  22       4.236  -9.468  -4.982  1.00  1.00           C
ATOM    319  CE1 HIS B  22       4.366 -11.214  -3.750  1.00  1.00           C
ATOM    320  C   HIS B  22       1.272  -8.003  -5.951  1.00  1.00           C
ATOM    321  O   HIS B  22       1.762  -7.360  -6.879  1.00  1.00           O
ATOM    322  N   PHE B  23       0.969  -7.447  -4.773  1.00  1.00           N
ATOM    323  CA  PHE B  23       1.208  -6.053  -4.658  1.00  1.00           C
ATOM    324  CB  PHE B  23      -0.035  -5.206  -4.337  1.00  1.00           C
ATOM    325  CG  PHE B  23      -0.744  -4.931  -5.616  1.00  1.00           C
ATOM    326  CD1 PHE B  23      -1.596  -5.850  -6.181  1.00  1.00           C
ATOM    327  CD2 PHE B  23      -0.545  -3.727  -6.251  1.00  1.00           C
ATOM    328  CE1 PHE B  23      -2.239  -5.567  -7.363  1.00  1.00           C
ATOM    329  CE2 PHE B  23      -1.187  -3.440  -7.431  1.00  1.00           C
ATOM    330  CZ  PHE B  23      -2.033  -4.363  -7.993  1.00  1.00           C
ATOM    331  C   PHE B  23       2.204  -5.787  -3.590  1.00  1.00           C
ATOM    332  O   PHE B  23       2.390  -6.573  -2.661  1.00  1.00           O
ATOM    333  N   GLY B  24       2.894  -4.643  -3.740  1.00  1.00           N
ATOM    334  CA  GLY B  24       3.866  -4.219  -2.788  1.00  1.00           C
ATOM    335  C   GLY B  24       3.902  -2.743  -2.860  1.00  1.00           C
ATOM    336  O   GLY B  24       3.585  -2.150  -3.890  1.00  1.00           O
ATOM    337  N   ASN B  25       4.292  -2.108  -1.747  1.00  1.00           N
ATOM    338  CA  ASN B  25       4.329  -0.686  -1.779  1.00  1.00           C
ATOM    339  CB  ASN B  25       3.122  -0.038  -1.090  1.00  1.00           C
ATOM    340  CG  ASN B  25       1.882  -0.408  -1.892  1.00  1.00           C
ATOM    341  OD1 ASN B  25       1.072  -1.228  -1.466  1.00  1.00           O
ATOM    342  ND2 ASN B  25       1.725   0.216  -3.088  1.00  1.00           N
ATOM    343  C   ASN B  25       5.582  -0.229  -1.049  1.00  1.00           C
ATOM    344  O   ASN B  25       5.638   0.974  -0.679  1.00  1.00           O
ATOM    345  OXT ASN B  25       6.496  -1.072  -0.846  1.00  1.00           O
TER     346      ASN B  25 
ATOM    347  N   GLY C   1      19.594  19.509   8.613  1.00  1.00           N
ATOM    348  CA  GLY C   1      18.394  18.819   9.139  1.00  1.00           C
ATOM    349  C   GLY C   1      17.919  17.806   8.152  1.00  1.00           C
ATOM    350  O   GLY C   1      18.080  17.980   6.945  1.00  1.00           O
ATOM    351  N   ALA C   2      17.314  16.706   8.646  1.00  1.00           N
ATOM    352  CA  ALA C   2      16.854  15.695   7.742  1.00  1.00           C
ATOM    353  CB  ALA C   2      17.411  14.294   8.047  1.00  1.00           C
ATOM    354  C   ALA C   2      15.374  15.604   7.850  1.00  1.00           C
ATOM    355  O   ALA C   2      14.810  15.623   8.943  1.00  1.00           O
ATOM    356  N   VAL C   3      14.704  15.531   6.688  1.00  1.00           N
ATOM    357  CA  VAL C   3      13.288  15.358   6.689  1.00  1.00           C
ATOM    358  CB  VAL C   3      12.540  16.513   6.092  1.00  1.00           C
ATOM    359  CG1 VAL C   3      11.040  16.173   6.065  1.00  1.00           C
ATOM    360  CG2 VAL C   3      12.878  17.779   6.898  1.00  1.00           C
ATOM    361  C   VAL C   3      13.036  14.168   5.828  1.00  1.00           C
ATOM    362  O   VAL C   3      13.575  14.062   4.728  1.00  1.00           O
ATOM    363  N   VAL C   4      12.226  13.218   6.321  1.00  1.00           N
ATOM    364  CA  VAL C   4      11.962  12.070   5.513  1.00  1.00           C
ATOM    365  CB  VAL C   4      12.608  10.819   6.029  1.00  1.00           C
ATOM    366  CG1 VAL C   4      12.152   9.640   5.153  1.00  1.00           C
ATOM    367  CG2 VAL C   4      14.133  11.028   6.064  1.00  1.00           C
ATOM    368  C   VAL C   4      10.496  11.851   5.531  1.00  1.00           C
ATOM    369  O   VAL C   4       9.827  12.071   6.540  1.00  1.00           O
ATOM    370  N   GLY C   5       9.955  11.424   4.383  1.00  1.00           N
ATOM    371  CA  GLY C   5       8.563  11.124   4.332  1.00  1.00           C
ATOM    372  C   GLY C   5       8.481   9.793   3.683  1.00  1.00           C
ATOM    373  O   GLY C   5       9.003   9.587   2.588  1.00  1.00           O
ATOM    374  N   GLY C   6       7.816   8.840   4.352  1.00  1.00           N
ATOM    375  CA  GLY C   6       7.719   7.552   3.751  1.00  1.00           C
ATOM    376  C   GLY C   6       6.272   7.221   3.720  1.00  1.00           C
ATOM    377  O   GLY C   6       5.610   7.180   4.756  1.00  1.00           O
ATOM    378  N   LEU C   7       5.737   6.963   2.514  1.00  1.00           N
ATOM    379  CA  LEU C   7       4.340   6.680   2.451  1.00  1.00           C
ATOM    380  CB  LEU C   7       3.522   7.782   1.754  1.00  1.00           C
ATOM    381  CG  LEU C   7       3.541   9.137   2.487  1.00  1.00           C
ATOM    382  CD1 LEU C   7       4.947   9.761   2.494  1.00  1.00           C
ATOM    383  CD2 LEU C   7       2.466  10.081   1.925  1.00  1.00           C
ATOM    384  C   LEU C   7       4.129   5.428   1.670  1.00  1.00           C
ATOM    385  O   LEU C   7       4.791   5.184   0.662  1.00  1.00           O
ATOM    386  N   GLY C   8       3.197   4.588   2.151  1.00  1.00           N
ATOM    387  CA  GLY C   8       2.826   3.406   1.438  1.00  1.00           C
ATOM    388  C   GLY C   8       1.592   3.786   0.715  1.00  1.00           C
ATOM    389  O   GLY C   8       1.404   4.949   0.360  1.00  1.00           O
ATOM    390  N   GLY C   9       0.709   2.811   0.466  1.00  1.00           N
ATOM    391  CA  GLY C   9      -0.490   3.199  -0.194  1.00  1.00           C
ATOM    392  C   GLY C   9      -1.323   1.993  -0.364  1.00  1.00           C
ATOM    393  O   GLY C   9      -0.869   0.868  -0.169  1.00  1.00           O
ATOM    394  N   TYR C  10      -2.587   2.219  -0.748  1.00  1.00           N
ATOM    395  CA  TYR C  10      -3.478   1.117  -0.836  1.00  1.00           C
ATOM    396  CB  TYR C  10      -4.245   0.895   0.482  1.00  1.00           C
ATOM    397  CG  TYR C  10      -5.053   2.137   0.724  1.00  1.00           C
ATOM    398  CD1 TYR C  10      -4.488   3.213   1.368  1.00  1.00           C
ATOM    399  CD2 TYR C  10      -6.360   2.257   0.301  1.00  1.00           C
ATOM    400  CE1 TYR C  10      -5.194   4.369   1.601  1.00  1.00           C
ATOM    401  CE2 TYR C  10      -7.073   3.413   0.527  1.00  1.00           C
ATOM    402  CZ  TYR C  10      -6.495   4.473   1.179  1.00  1.00           C
ATOM    403  OH  TYR C  10      -7.236   5.652   1.407  1.00  1.00           O
ATOM    404  C   TYR C  10      -4.520   1.411  -1.819  1.00  1.00           C
ATOM    405  O   TYR C  10      -4.489   2.415  -2.530  1.00  1.00           O
ATOM    406  N   MET C  11      -5.475   0.469  -1.853  1.00  1.00           N
ATOM    407  CA  MET C  11      -6.637   0.616  -2.643  1.00  1.00           C
ATOM    408  CB  MET C  11      -6.344   1.109  -4.064  1.00  1.00           C
ATOM    409  CG  MET C  11      -5.163   0.381  -4.726  1.00  1.00           C
ATOM    410  SD  MET C  11      -5.379  -1.366  -5.201  1.00  1.00           S
ATOM    411  CE  MET C  11      -4.199  -2.004  -3.974  1.00  1.00           C
ATOM    412  C   MET C  11      -7.219  -0.721  -2.837  1.00  1.00           C
ATOM    413  O   MET C  11      -6.565  -1.740  -2.620  1.00  1.00           O
ATOM    414  N   LEU C  12      -8.503  -0.726  -3.210  1.00  1.00           N
ATOM    415  CA  LEU C  12      -9.108  -1.927  -3.662  1.00  1.00           C
ATOM    416  CB  LEU C  12      -8.905  -3.149  -2.752  1.00  1.00           C
ATOM    417  CG  LEU C  12      -9.581  -4.415  -3.305  1.00  1.00           C
ATOM    418  CD1 LEU C  12      -9.090  -4.723  -4.731  1.00  1.00           C
ATOM    419  CD2 LEU C  12      -9.379  -5.604  -2.352  1.00  1.00           C
ATOM    420  C   LEU C  12     -10.562  -1.666  -3.746  1.00  1.00           C
ATOM    421  O   LEU C  12     -11.331  -2.073  -2.876  1.00  1.00           O
ATOM    422  N   GLY C  13     -10.979  -0.960  -4.805  1.00  1.00           N
ATOM    423  CA  GLY C  13     -12.382  -0.816  -4.971  1.00  1.00           C
ATOM    424  C   GLY C  13     -12.694  -2.038  -5.714  1.00  1.00           C
ATOM    425  O   GLY C  13     -12.543  -2.095  -6.933  1.00  1.00           O
ATOM    426  N   SER C  14     -13.148  -3.073  -4.998  1.00  1.00           N
ATOM    427  CA  SER C  14     -13.191  -4.232  -5.797  1.00  1.00           C
ATOM    428  CB  SER C  14     -12.053  -5.223  -5.500  1.00  1.00           C
ATOM    429  OG  SER C  14     -12.162  -6.356  -6.349  1.00  1.00           O
ATOM    430  C   SER C  14     -14.445  -4.980  -5.687  1.00  1.00           C
ATOM    431  O   SER C  14     -14.969  -5.238  -4.606  1.00  1.00           O
ATOM    432  N   ALA C  15     -14.961  -5.313  -6.875  1.00  1.00           N
ATOM    433  CA  ALA C  15     -15.940  -6.324  -6.899  1.00  1.00           C
ATOM    434  CB  ALA C  15     -16.914  -6.218  -8.082  1.00  1.00           C
ATOM    435  C   ALA C  15     -15.024  -7.475  -7.157  1.00  1.00           C
ATOM    436  O   ALA C  15     -14.616  -7.711  -8.293  1.00  1.00           O
ATOM    437  N   MET C  16     -14.657  -8.218  -6.096  1.00  1.00           N
ATOM    438  CA  MET C  16     -13.619  -9.189  -6.281  1.00  1.00           C
ATOM    439  CB  MET C  16     -12.456  -8.995  -5.291  1.00  1.00           C
ATOM    440  CG  MET C  16     -12.828  -9.267  -3.832  1.00  1.00           C
ATOM    441  SD  MET C  16     -11.705  -8.512  -2.614  1.00  1.00           S
ATOM    442  CE  MET C  16     -10.181  -9.239  -3.277  1.00  1.00           C
ATOM    443  C   MET C  16     -14.180 -10.564  -6.104  1.00  1.00           C
ATOM    444  O   MET C  16     -15.002 -10.809  -5.223  1.00  1.00           O
ATOM    445  N   SER C  17     -13.755 -11.499  -6.981  1.00  1.00           N
ATOM    446  CA  SER C  17     -14.198 -12.860  -6.893  1.00  1.00           C
ATOM    447  CB  SER C  17     -15.272 -13.221  -7.934  1.00  1.00           C
ATOM    448  OG  SER C  17     -14.731 -13.117  -9.244  1.00  1.00           O
ATOM    449  C   SER C  17     -13.010 -13.721  -7.181  1.00  1.00           C
ATOM    450  O   SER C  17     -12.116 -13.321  -7.926  1.00  1.00           O
ATOM    451  N   ARG C  18     -12.970 -14.928  -6.576  1.00  1.00           N
ATOM    452  CA  ARG C  18     -11.834 -15.803  -6.702  1.00  1.00           C
ATOM    453  CB  ARG C  18     -11.663 -16.382  -8.118  1.00  1.00           C
ATOM    454  CG  ARG C  18     -12.713 -17.415  -8.522  1.00  1.00           C
ATOM    455  CD  ARG C  18     -12.455 -18.005  -9.908  1.00  1.00           C
ATOM    456  NE  ARG C  18     -11.071 -18.560  -9.897  1.00  1.00           N
ATOM    457  CZ  ARG C  18     -10.843 -19.826  -9.444  1.00  1.00           C
ATOM    458  NH1 ARG C  18     -11.887 -20.603  -9.027  1.00  1.00           N
ATOM    459  NH2 ARG C  18      -9.569 -20.316  -9.411  1.00  1.00           N
ATOM    460  C   ARG C  18     -10.591 -15.012  -6.398  1.00  1.00           C
ATOM    461  O   ARG C  18      -9.517 -15.377  -6.872  1.00  1.00           O
ATOM    462  N   PRO C  19     -10.659 -13.957  -5.622  1.00  1.00           N
ATOM    463  CA  PRO C  19      -9.558 -13.055  -5.550  1.00  1.00           C
ATOM    464  CD  PRO C  19     -11.463 -13.855  -4.408  1.00  1.00           C
ATOM    465  CB  PRO C  19     -10.097 -11.877  -4.759  1.00  1.00           C
ATOM    466  CG  PRO C  19     -10.992 -12.564  -3.712  1.00  1.00           C
ATOM    467  C   PRO C  19      -8.399 -13.593  -4.827  1.00  1.00           C
ATOM    468  O   PRO C  19      -8.525 -14.556  -4.072  1.00  1.00           O
ATOM    469  N   MET C  20      -7.249 -12.965  -5.084  1.00  1.00           N
ATOM    470  CA  MET C  20      -6.105 -13.255  -4.309  1.00  1.00           C
ATOM    471  CB  MET C  20      -5.171 -14.299  -4.943  1.00  1.00           C
ATOM    472  CG  MET C  20      -4.009 -14.712  -4.038  1.00  1.00           C
ATOM    473  SD  MET C  20      -2.890 -15.948  -4.762  1.00  1.00           S
ATOM    474  CE  MET C  20      -1.855 -16.125  -3.279  1.00  1.00           C
ATOM    475  C   MET C  20      -5.360 -11.984  -4.222  1.00  1.00           C
ATOM    476  O   MET C  20      -5.109 -11.329  -5.231  1.00  1.00           O
ATOM    477  N   MET C  21      -5.000 -11.582  -3.000  1.00  1.00           N
ATOM    478  CA  MET C  21      -4.279 -10.362  -2.924  1.00  1.00           C
ATOM    479  CB  MET C  21      -5.143  -9.166  -2.492  1.00  1.00           C
ATOM    480  CG  MET C  21      -4.360  -7.852  -2.413  1.00  1.00           C
ATOM    481  SD  MET C  21      -5.266  -6.473  -1.645  1.00  1.00           S
ATOM    482  CE  MET C  21      -6.303  -6.108  -3.089  1.00  1.00           C
ATOM    483  C   MET C  21      -3.223 -10.511  -1.875  1.00  1.00           C
ATOM    484  O   MET C  21      -3.488 -11.008  -0.782  1.00  1.00           O
ATOM    485  N   HIS C  22      -1.980 -10.099  -2.199  1.00  1.00           N
ATOM    486  CA  HIS C  22      -0.946 -10.050  -1.206  1.00  1.00           C
ATOM    487  ND1 HIS C  22       2.085  -9.970   0.121  1.00  1.00           N
ATOM    488  CG  HIS C  22       1.250 -10.944  -0.382  1.00  1.00           C
ATOM    489  CB  HIS C  22       0.365 -10.762  -1.582  1.00  1.00           C
ATOM    490  NE2 HIS C  22       2.299 -11.740   1.451  1.00  1.00           N
ATOM    491  CD2 HIS C  22       1.394 -12.018   0.442  1.00  1.00           C
ATOM    492  CE1 HIS C  22       2.687 -10.500   1.216  1.00  1.00           C
ATOM    493  C   HIS C  22      -0.668  -8.606  -1.093  1.00  1.00           C
ATOM    494  O   HIS C  22      -0.281  -7.959  -2.064  1.00  1.00           O
ATOM    495  N   PHE C  23      -0.879  -8.049   0.103  1.00  1.00           N
ATOM    496  CA  PHE C  23      -0.752  -6.636   0.169  1.00  1.00           C
ATOM    497  CB  PHE C  23      -2.053  -5.947   0.620  1.00  1.00           C
ATOM    498  CG  PHE C  23      -1.876  -4.469   0.535  1.00  1.00           C
ATOM    499  CD1 PHE C  23      -1.892  -3.841  -0.689  1.00  1.00           C
ATOM    500  CD2 PHE C  23      -1.718  -3.708   1.671  1.00  1.00           C
ATOM    501  CE1 PHE C  23      -1.737  -2.479  -0.781  1.00  1.00           C
ATOM    502  CE2 PHE C  23      -1.562  -2.344   1.586  1.00  1.00           C
ATOM    503  CZ  PHE C  23      -1.573  -1.729   0.359  1.00  1.00           C
ATOM    504  C   PHE C  23       0.313  -6.301   1.155  1.00  1.00           C
ATOM    505  O   PHE C  23       0.701  -7.133   1.972  1.00  1.00           O
ATOM    506  N   GLY C  24       0.833  -5.059   1.085  1.00  1.00           N
ATOM    507  CA  GLY C  24       1.872  -4.695   1.998  1.00  1.00           C
ATOM    508  C   GLY C  24       1.913  -3.216   2.132  1.00  1.00           C
ATOM    509  O   GLY C  24       1.170  -2.488   1.478  1.00  1.00           O
ATOM    510  N   ASN C  25       2.813  -2.739   3.008  1.00  1.00           N
ATOM    511  CA  ASN C  25       2.946  -1.337   3.239  1.00  1.00           C
ATOM    512  CB  ASN C  25       4.136  -0.992   4.147  1.00  1.00           C
ATOM    513  CG  ASN C  25       3.782  -1.454   5.551  1.00  1.00           C
ATOM    514  OD1 ASN C  25       2.883  -0.906   6.187  1.00  1.00           O
ATOM    515  ND2 ASN C  25       4.500  -2.495   6.051  1.00  1.00           N
ATOM    516  C   ASN C  25       3.161  -0.646   1.904  1.00  1.00           C
ATOM    517  O   ASN C  25       4.229  -0.878   1.276  1.00  1.00           O
ATOM    518  OXT ASN C  25       2.258   0.135   1.503  1.00  1.00           O
TER     519      ASN C  25 
ATOM    520  N   GLY D   1      15.832  18.567  14.510  1.00  1.00           N
ATOM    521  CA  GLY D   1      16.913  17.677  14.028  1.00  1.00           C
ATOM    522  C   GLY D   1      16.353  16.665  13.082  1.00  1.00           C
ATOM    523  O   GLY D   1      15.678  17.013  12.114  1.00  1.00           O
ATOM    524  N   ALA D   2      16.621  15.372  13.343  1.00  1.00           N
ATOM    525  CA  ALA D   2      16.153  14.344  12.460  1.00  1.00           C
ATOM    526  CB  ALA D   2      16.812  12.977  12.710  1.00  1.00           C
ATOM    527  C   ALA D   2      14.680  14.174  12.629  1.00  1.00           C
ATOM    528  O   ALA D   2      14.148  14.296  13.730  1.00  1.00           O
ATOM    529  N   VAL D   3      13.981  13.906  11.508  1.00  1.00           N
ATOM    530  CA  VAL D   3      12.575  13.639  11.551  1.00  1.00           C
ATOM    531  CB  VAL D   3      11.731  14.749  10.995  1.00  1.00           C
ATOM    532  CG1 VAL D   3      10.267  14.279  10.959  1.00  1.00           C
ATOM    533  CG2 VAL D   3      11.954  16.010  11.847  1.00  1.00           C
ATOM    534  C   VAL D   3      12.351  12.457  10.678  1.00  1.00           C
ATOM    535  O   VAL D   3      12.901  12.364   9.581  1.00  1.00           O
ATOM    536  N   VAL D   4      11.545  11.502  11.165  1.00  1.00           N
ATOM    537  CA  VAL D   4      11.230  10.367  10.362  1.00  1.00           C
ATOM    538  CB  VAL D   4      11.794   9.082  10.897  1.00  1.00           C
ATOM    539  CG1 VAL D   4      11.318   7.924  10.005  1.00  1.00           C
ATOM    540  CG2 VAL D   4      13.325   9.218  10.979  1.00  1.00           C
ATOM    541  C   VAL D   4       9.747  10.269  10.405  1.00  1.00           C
ATOM    542  O   VAL D   4       9.127  10.533  11.433  1.00  1.00           O
ATOM    543  N   GLY D   5       9.133   9.907   9.270  1.00  1.00           N
ATOM    544  CA  GLY D   5       7.712   9.807   9.261  1.00  1.00           C
ATOM    545  C   GLY D   5       7.382   8.621   8.427  1.00  1.00           C
ATOM    546  O   GLY D   5       8.175   8.206   7.584  1.00  1.00           O
ATOM    547  N   GLY D   6       6.191   8.035   8.643  1.00  1.00           N
ATOM    548  CA  GLY D   6       5.845   6.902   7.845  1.00  1.00           C
ATOM    549  C   GLY D   6       4.371   6.680   7.971  1.00  1.00           C
ATOM    550  O   GLY D   6       3.809   6.791   9.059  1.00  1.00           O
ATOM    551  N   LEU D   7       3.702   6.357   6.843  1.00  1.00           N
ATOM    552  CA  LEU D   7       2.288   6.117   6.885  1.00  1.00           C
ATOM    553  CB  LEU D   7       1.448   7.247   6.262  1.00  1.00           C
ATOM    554  CG  LEU D   7       1.520   8.572   7.049  1.00  1.00           C
ATOM    555  CD1 LEU D   7       2.950   9.140   7.067  1.00  1.00           C
ATOM    556  CD2 LEU D   7       0.474   9.579   6.544  1.00  1.00           C
ATOM    557  C   LEU D   7       1.991   4.871   6.145  1.00  1.00           C
ATOM    558  O   LEU D   7       2.458   4.651   5.028  1.00  1.00           O
ATOM    559  N   GLY D   8       1.200   4.006   6.790  1.00  1.00           N
ATOM    560  CA  GLY D   8       0.760   2.825   6.134  1.00  1.00           C
ATOM    561  C   GLY D   8      -0.711   2.993   6.086  1.00  1.00           C
ATOM    562  O   GLY D   8      -1.340   3.292   7.099  1.00  1.00           O
ATOM    563  N   GLY D   9      -1.316   2.807   4.903  1.00  1.00           N
ATOM    564  CA  GLY D   9      -2.722   3.039   4.887  1.00  1.00           C
ATOM    565  C   GLY D   9      -3.369   2.024   4.007  1.00  1.00           C
ATOM    566  O   GLY D   9      -2.852   1.684   2.944  1.00  1.00           O
ATOM    567  N   TYR D  10      -4.535   1.504   4.443  1.00  1.00           N
ATOM    568  CA  TYR D  10      -5.230   0.549   3.633  1.00  1.00           C
ATOM    569  CB  TYR D  10      -5.058  -0.904   4.106  1.00  1.00           C
ATOM    570  CG  TYR D  10      -5.913  -1.760   3.240  1.00  1.00           C
ATOM    571  CD1 TYR D  10      -5.528  -2.057   1.954  1.00  1.00           C
ATOM    572  CD2 TYR D  10      -7.095  -2.273   3.721  1.00  1.00           C
ATOM    573  CE1 TYR D  10      -6.318  -2.852   1.158  1.00  1.00           C
ATOM    574  CE2 TYR D  10      -7.890  -3.069   2.930  1.00  1.00           C
ATOM    575  CZ  TYR D  10      -7.500  -3.355   1.644  1.00  1.00           C
ATOM    576  OH  TYR D  10      -8.312  -4.170   0.829  1.00  1.00           O
ATOM    577  C   TYR D  10      -6.676   0.844   3.641  1.00  1.00           C
ATOM    578  O   TYR D  10      -7.241   1.250   4.656  1.00  1.00           O
ATOM    579  N   MET D  11      -7.313   0.667   2.474  1.00  1.00           N
ATOM    580  CA  MET D  11      -8.726   0.813   2.479  1.00  1.00           C
ATOM    581  CB  MET D  11      -9.255   2.195   2.065  1.00  1.00           C
ATOM    582  CG  MET D  11     -10.763   2.354   2.271  1.00  1.00           C
ATOM    583  SD  MET D  11     -11.401   4.015   1.905  1.00  1.00           S
ATOM    584  CE  MET D  11     -10.825   4.755   3.460  1.00  1.00           C
ATOM    585  C   MET D  11      -9.295  -0.191   1.553  1.00  1.00           C
ATOM    586  O   MET D  11      -8.790  -0.413   0.455  1.00  1.00           O
ATOM    587  N   LEU D  12     -10.372  -0.848   2.007  1.00  1.00           N
ATOM    588  CA  LEU D  12     -10.994  -1.832   1.190  1.00  1.00           C
ATOM    589  CB  LEU D  12     -10.894  -3.240   1.796  1.00  1.00           C
ATOM    590  CG  LEU D  12     -11.737  -4.301   1.070  1.00  1.00           C
ATOM    591  CD1 LEU D  12     -11.258  -4.494  -0.373  1.00  1.00           C
ATOM    592  CD2 LEU D  12     -11.797  -5.613   1.868  1.00  1.00           C
ATOM    593  C   LEU D  12     -12.441  -1.516   1.106  1.00  1.00           C
ATOM    594  O   LEU D  12     -13.156  -1.526   2.107  1.00  1.00           O
ATOM    595  N   GLY D  13     -12.906  -1.205  -0.111  1.00  1.00           N
ATOM    596  CA  GLY D  13     -14.313  -1.081  -0.277  1.00  1.00           C
ATOM    597  C   GLY D  13     -14.610  -2.341  -1.000  1.00  1.00           C
ATOM    598  O   GLY D  13     -14.463  -2.411  -2.220  1.00  1.00           O
ATOM    599  N   SER D  14     -15.051  -3.384  -0.270  1.00  1.00           N
ATOM    600  CA  SER D  14     -15.078  -4.606  -0.998  1.00  1.00           C
ATOM    601  CB  SER D  14     -13.985  -5.598  -0.559  1.00  1.00           C
ATOM    602  OG  SER D  14     -14.071  -6.786  -1.330  1.00  1.00           O
ATOM    603  C   SER D  14     -16.359  -5.330  -0.888  1.00  1.00           C
ATOM    604  O   SER D  14     -16.965  -5.450   0.178  1.00  1.00           O
ATOM    605  N   ALA D  15     -16.804  -5.810  -2.058  1.00  1.00           N
ATOM    606  CA  ALA D  15     -17.811  -6.802  -2.042  1.00  1.00           C
ATOM    607  CB  ALA D  15     -18.809  -6.687  -3.203  1.00  1.00           C
ATOM    608  C   ALA D  15     -16.935  -7.981  -2.308  1.00  1.00           C
ATOM    609  O   ALA D  15     -16.593  -8.256  -3.456  1.00  1.00           O
ATOM    610  N   MET D  16     -16.535  -8.715  -1.253  1.00  1.00           N
ATOM    611  CA  MET D  16     -15.525  -9.709  -1.483  1.00  1.00           C
ATOM    612  CB  MET D  16     -14.280  -9.496  -0.603  1.00  1.00           C
ATOM    613  CG  MET D  16     -14.550  -9.597   0.899  1.00  1.00           C
ATOM    614  SD  MET D  16     -13.275  -8.801   1.924  1.00  1.00           S
ATOM    615  CE  MET D  16     -11.880  -9.745   1.246  1.00  1.00           C
ATOM    616  C   MET D  16     -16.072 -11.079  -1.236  1.00  1.00           C
ATOM    617  O   MET D  16     -16.807 -11.311  -0.279  1.00  1.00           O
ATOM    618  N   SER D  17     -15.727 -12.025  -2.138  1.00  1.00           N
ATOM    619  CA  SER D  17     -16.167 -13.384  -2.009  1.00  1.00           C
ATOM    620  CB  SER D  17     -17.258 -13.778  -3.018  1.00  1.00           C
ATOM    621  OG  SER D  17     -16.743 -13.741  -4.340  1.00  1.00           O
ATOM    622  C   SER D  17     -14.983 -14.264  -2.262  1.00  1.00           C
ATOM    623  O   SER D  17     -14.114 -13.926  -3.063  1.00  1.00           O
ATOM    624  N   ARG D  18     -14.925 -15.413  -1.553  1.00  1.00           N
ATOM    625  CA  ARG D  18     -13.790 -16.300  -1.593  1.00  1.00           C
ATOM    626  CB  ARG D  18     -13.687 -17.138  -2.873  1.00  1.00           C
ATOM    627  CG  ARG D  18     -12.671 -18.270  -2.723  1.00  1.00           C
ATOM    628  CD  ARG D  18     -12.285 -18.950  -4.035  1.00  1.00           C
ATOM    629  NE  ARG D  18     -13.537 -19.408  -4.698  1.00  1.00           N
ATOM    630  CZ  ARG D  18     -13.460 -20.188  -5.815  1.00  1.00           C
ATOM    631  NH1 ARG D  18     -12.243 -20.612  -6.263  1.00  1.00           N
ATOM    632  NH2 ARG D  18     -14.596 -20.549  -6.479  1.00  1.00           N
ATOM    633  C   ARG D  18     -12.527 -15.487  -1.474  1.00  1.00           C
ATOM    634  O   ARG D  18     -11.643 -15.711  -2.297  1.00  1.00           O
ATOM    635  N   PRO D  19     -12.313 -14.575  -0.540  1.00  1.00           N
ATOM    636  CA  PRO D  19     -11.108 -13.811  -0.630  1.00  1.00           C
ATOM    637  CD  PRO D  19     -13.325 -13.862   0.233  1.00  1.00           C
ATOM    638  CB  PRO D  19     -11.435 -12.416  -0.104  1.00  1.00           C
ATOM    639  CG  PRO D  19     -12.600 -12.663   0.860  1.00  1.00           C
ATOM    640  C   PRO D  19      -9.950 -14.382   0.102  1.00  1.00           C
ATOM    641  O   PRO D  19     -10.126 -15.236   0.970  1.00  1.00           O
ATOM    642  N   MET D  20      -8.749 -13.894  -0.249  1.00  1.00           N
ATOM    643  CA  MET D  20      -7.552 -14.218   0.453  1.00  1.00           C
ATOM    644  CB  MET D  20      -6.628 -15.135  -0.363  1.00  1.00           C
ATOM    645  CG  MET D  20      -5.497 -15.770   0.443  1.00  1.00           C
ATOM    646  SD  MET D  20      -6.044 -17.078   1.579  1.00  1.00           S
ATOM    647  CE  MET D  20      -6.555 -18.216   0.260  1.00  1.00           C
ATOM    648  C   MET D  20      -6.857 -12.908   0.588  1.00  1.00           C
ATOM    649  O   MET D  20      -6.311 -12.386  -0.383  1.00  1.00           O
ATOM    650  N   MET D  21      -6.871 -12.319   1.792  1.00  1.00           N
ATOM    651  CA  MET D  21      -6.221 -11.055   1.900  1.00  1.00           C
ATOM    652  CB  MET D  21      -7.187  -9.929   2.287  1.00  1.00           C
ATOM    653  CG  MET D  21      -8.275  -9.660   1.244  1.00  1.00           C
ATOM    654  SD  MET D  21      -7.680  -8.967  -0.328  1.00  1.00           S
ATOM    655  CE  MET D  21      -7.599  -7.252   0.259  1.00  1.00           C
ATOM    656  C   MET D  21      -5.204 -11.184   2.992  1.00  1.00           C
ATOM    657  O   MET D  21      -5.543 -11.439   4.148  1.00  1.00           O
ATOM    658  N   HIS D  22      -3.912 -11.032   2.642  1.00  1.00           N
ATOM    659  CA  HIS D  22      -2.878 -11.053   3.636  1.00  1.00           C
ATOM    660  ND1 HIS D  22      -1.906 -14.210   4.245  1.00  1.00           N
ATOM    661  CG  HIS D  22      -1.965 -13.356   3.166  1.00  1.00           C
ATOM    662  CB  HIS D  22      -1.651 -11.889   3.237  1.00  1.00           C
ATOM    663  NE2 HIS D  22      -2.557 -15.431   2.505  1.00  1.00           N
ATOM    664  CD2 HIS D  22      -2.364 -14.119   2.112  1.00  1.00           C
ATOM    665  CE1 HIS D  22      -2.269 -15.437   3.793  1.00  1.00           C
ATOM    666  C   HIS D  22      -2.479  -9.632   3.744  1.00  1.00           C
ATOM    667  O   HIS D  22      -2.203  -8.981   2.738  1.00  1.00           O
ATOM    668  N   PHE D  23      -2.458  -9.094   4.971  1.00  1.00           N
ATOM    669  CA  PHE D  23      -2.200  -7.697   5.024  1.00  1.00           C
ATOM    670  CB  PHE D  23      -3.335  -6.855   5.627  1.00  1.00           C
ATOM    671  CG  PHE D  23      -4.382  -6.644   4.595  1.00  1.00           C
ATOM    672  CD1 PHE D  23      -5.353  -7.587   4.366  1.00  1.00           C
ATOM    673  CD2 PHE D  23      -4.380  -5.481   3.858  1.00  1.00           C
ATOM    674  CE1 PHE D  23      -6.306  -7.357   3.407  1.00  1.00           C
ATOM    675  CE2 PHE D  23      -5.332  -5.247   2.898  1.00  1.00           C
ATOM    676  CZ  PHE D  23      -6.300  -6.192   2.680  1.00  1.00           C
ATOM    677  C   PHE D  23      -0.997  -7.370   5.826  1.00  1.00           C
ATOM    678  O   PHE D  23      -0.525  -8.148   6.654  1.00  1.00           O
ATOM    679  N   GLY D  24      -0.469  -6.165   5.544  1.00  1.00           N
ATOM    680  CA  GLY D  24       0.659  -5.612   6.219  1.00  1.00           C
ATOM    681  C   GLY D  24       0.179  -4.452   7.031  1.00  1.00           C
ATOM    682  O   GLY D  24      -0.719  -4.591   7.859  1.00  1.00           O
ATOM    683  N   ASN D  25       0.808  -3.275   6.804  1.00  1.00           N
ATOM    684  CA  ASN D  25       0.508  -2.040   7.477  1.00  1.00           C
ATOM    685  CB  ASN D  25      -0.970  -1.868   7.877  1.00  1.00           C
ATOM    686  CG  ASN D  25      -1.810  -1.791   6.611  1.00  1.00           C
ATOM    687  OD1 ASN D  25      -1.518  -1.019   5.699  1.00  1.00           O
ATOM    688  ND2 ASN D  25      -2.887  -2.621   6.553  1.00  1.00           N
ATOM    689  C   ASN D  25       1.323  -2.028   8.760  1.00  1.00           C
ATOM    690  O   ASN D  25       1.237  -1.015   9.504  1.00  1.00           O
ATOM    691  OXT ASN D  25       2.045  -3.030   9.015  1.00  1.00           O
TER     692      ASN D  25 
ATOM    693  N   GLY E   1      17.967  16.438  18.818  1.00  1.00           N
ATOM    694  CA  GLY E   1      16.601  16.024  19.218  1.00  1.00           C
ATOM    695  C   GLY E   1      15.975  15.202  18.139  1.00  1.00           C
ATOM    696  O   GLY E   1      15.381  15.729  17.200  1.00  1.00           O
ATOM    697  N   ALA E   2      16.101  13.866  18.251  1.00  1.00           N
ATOM    698  CA  ALA E   2      15.544  13.014  17.245  1.00  1.00           C
ATOM    699  CB  ALA E   2      16.052  11.562  17.307  1.00  1.00           C
ATOM    700  C   ALA E   2      14.066  12.988  17.415  1.00  1.00           C
ATOM    701  O   ALA E   2      13.553  13.072  18.530  1.00  1.00           O
ATOM    702  N   VAL E   3      13.339  12.897  16.285  1.00  1.00           N
ATOM    703  CA  VAL E   3      11.915  12.803  16.350  1.00  1.00           C
ATOM    704  CB  VAL E   3      11.209  13.991  15.761  1.00  1.00           C
ATOM    705  CG1 VAL E   3       9.692  13.746  15.830  1.00  1.00           C
ATOM    706  CG2 VAL E   3      11.670  15.257  16.502  1.00  1.00           C
ATOM    707  C   VAL E   3      11.551  11.623  15.527  1.00  1.00           C
ATOM    708  O   VAL E   3      12.048  11.443  14.416  1.00  1.00           O
ATOM    709  N   VAL E   4      10.675  10.767  16.069  1.00  1.00           N
ATOM    710  CA  VAL E   4      10.270   9.620  15.326  1.00  1.00           C
ATOM    711  CB  VAL E   4      10.663   8.329  15.980  1.00  1.00           C
ATOM    712  CG1 VAL E   4       9.990   8.261  17.361  1.00  1.00           C
ATOM    713  CG2 VAL E   4      10.267   7.167  15.054  1.00  1.00           C
ATOM    714  C   VAL E   4       8.787   9.655  15.299  1.00  1.00           C
ATOM    715  O   VAL E   4       8.148  10.110  16.245  1.00  1.00           O
ATOM    716  N   GLY E   5       8.200   9.188  14.189  1.00  1.00           N
ATOM    717  CA  GLY E   5       6.778   9.169  14.125  1.00  1.00           C
ATOM    718  C   GLY E   5       6.428   7.998  13.284  1.00  1.00           C
ATOM    719  O   GLY E   5       7.105   7.698  12.302  1.00  1.00           O
ATOM    720  N   GLY E   6       5.348   7.298  13.657  1.00  1.00           N
ATOM    721  CA  GLY E   6       4.953   6.179  12.870  1.00  1.00           C
ATOM    722  C   GLY E   6       3.470   6.193  12.865  1.00  1.00           C
ATOM    723  O   GLY E   6       2.834   6.269  13.915  1.00  1.00           O
ATOM    724  N   LEU E   7       2.879   6.120  11.661  1.00  1.00           N
ATOM    725  CA  LEU E   7       1.456   6.116  11.566  1.00  1.00           C
ATOM    726  CB  LEU E   7       0.892   7.207  10.641  1.00  1.00           C
ATOM    727  CG  LEU E   7       1.157   8.632  11.155  1.00  1.00           C
ATOM    728  CD1 LEU E   7       0.402   8.900  12.467  1.00  1.00           C
ATOM    729  CD2 LEU E   7       2.666   8.912  11.263  1.00  1.00           C
ATOM    730  C   LEU E   7       1.064   4.802  10.985  1.00  1.00           C
ATOM    731  O   LEU E   7       1.793   4.224  10.180  1.00  1.00           O
ATOM    732  N   GLY E   8      -0.104   4.285  11.405  1.00  1.00           N
ATOM    733  CA  GLY E   8      -0.568   3.036  10.885  1.00  1.00           C
ATOM    734  C   GLY E   8      -2.040   3.184  10.700  1.00  1.00           C
ATOM    735  O   GLY E   8      -2.678   3.990  11.375  1.00  1.00           O
ATOM    736  N   GLY E   9      -2.630   2.402   9.776  1.00  1.00           N
ATOM    737  CA  GLY E   9      -4.039   2.565   9.596  1.00  1.00           C
ATOM    738  C   GLY E   9      -4.596   1.380   8.887  1.00  1.00           C
ATOM    739  O   GLY E   9      -3.934   0.751   8.064  1.00  1.00           O
ATOM    740  N   TYR E  10      -5.861   1.051   9.215  1.00  1.00           N
ATOM    741  CA  TYR E  10      -6.498  -0.082   8.619  1.00  1.00           C
ATOM    742  CB  TYR E  10      -6.357  -1.316   9.529  1.00  1.00           C
ATOM    743  CG  TYR E  10      -6.905  -2.523   8.859  1.00  1.00           C
ATOM    744  CD1 TYR E  10      -8.240  -2.826   8.952  1.00  1.00           C
ATOM    745  CD2 TYR E  10      -6.071  -3.356   8.148  1.00  1.00           C
ATOM    746  CE1 TYR E  10      -8.729  -3.949   8.334  1.00  1.00           C
ATOM    747  CE2 TYR E  10      -6.559  -4.481   7.528  1.00  1.00           C
ATOM    748  CZ  TYR E  10      -7.895  -4.780   7.622  1.00  1.00           C
ATOM    749  OH  TYR E  10      -8.413  -5.931   6.991  1.00  1.00           O
ATOM    750  C   TYR E  10      -7.939   0.244   8.482  1.00  1.00           C
ATOM    751  O   TYR E  10      -8.560   0.732   9.424  1.00  1.00           O
ATOM    752  N   MET E  11      -8.521   0.005   7.294  1.00  1.00           N
ATOM    753  CA  MET E  11      -9.921   0.265   7.210  1.00  1.00           C
ATOM    754  CB  MET E  11     -10.284   1.647   6.634  1.00  1.00           C
ATOM    755  CG  MET E  11      -9.967   2.794   7.597  1.00  1.00           C
ATOM    756  SD  MET E  11     -10.501   4.438   7.031  1.00  1.00           S
ATOM    757  CE  MET E  11      -9.029   4.748   6.015  1.00  1.00           C
ATOM    758  C   MET E  11     -10.541  -0.769   6.345  1.00  1.00           C
ATOM    759  O   MET E  11     -10.062  -1.054   5.249  1.00  1.00           O
ATOM    760  N   LEU E  12     -11.623  -1.387   6.846  1.00  1.00           N
ATOM    761  CA  LEU E  12     -12.326  -2.325   6.031  1.00  1.00           C
ATOM    762  CB  LEU E  12     -12.477  -3.736   6.629  1.00  1.00           C
ATOM    763  CG  LEU E  12     -11.167  -4.518   6.798  1.00  1.00           C
ATOM    764  CD1 LEU E  12     -11.425  -5.911   7.399  1.00  1.00           C
ATOM    765  CD2 LEU E  12     -10.355  -4.551   5.494  1.00  1.00           C
ATOM    766  C   LEU E  12     -13.715  -1.823   5.930  1.00  1.00           C
ATOM    767  O   LEU E  12     -14.389  -1.607   6.937  1.00  1.00           O
ATOM    768  N   GLY E  13     -14.174  -1.603   4.694  1.00  1.00           N
ATOM    769  CA  GLY E  13     -15.546  -1.272   4.536  1.00  1.00           C
ATOM    770  C   GLY E  13     -16.028  -2.389   3.706  1.00  1.00           C
ATOM    771  O   GLY E  13     -15.937  -2.345   2.481  1.00  1.00           O
ATOM    772  N   SER E  14     -16.570  -3.441   4.340  1.00  1.00           N
ATOM    773  CA  SER E  14     -16.825  -4.506   3.441  1.00  1.00           C
ATOM    774  CB  SER E  14     -15.581  -5.376   3.195  1.00  1.00           C
ATOM    775  OG  SER E  14     -15.875  -6.434   2.298  1.00  1.00           O
ATOM    776  C   SER E  14     -17.896  -5.423   3.888  1.00  1.00           C
ATOM    777  O   SER E  14     -18.162  -5.601   5.075  1.00  1.00           O
ATOM    778  N   ALA E  15     -18.548  -6.016   2.872  1.00  1.00           N
ATOM    779  CA  ALA E  15     -19.444  -7.108   3.054  1.00  1.00           C
ATOM    780  CB  ALA E  15     -20.671  -7.067   2.128  1.00  1.00           C
ATOM    781  C   ALA E  15     -18.571  -8.229   2.594  1.00  1.00           C
ATOM    782  O   ALA E  15     -18.067  -8.200   1.471  1.00  1.00           O
ATOM    783  N   MET E  16     -18.346  -9.246   3.442  1.00  1.00           N
ATOM    784  CA  MET E  16     -17.373 -10.215   3.040  1.00  1.00           C
ATOM    785  CB  MET E  16     -16.165 -10.270   3.990  1.00  1.00           C
ATOM    786  CG  MET E  16     -15.410  -8.948   4.124  1.00  1.00           C
ATOM    787  SD  MET E  16     -14.063  -8.994   5.342  1.00  1.00           S
ATOM    788  CE  MET E  16     -15.167  -9.169   6.774  1.00  1.00           C
ATOM    789  C   MET E  16     -17.975 -11.579   3.121  1.00  1.00           C
ATOM    790  O   MET E  16     -18.899 -11.836   3.891  1.00  1.00           O
ATOM    791  N   SER E  17     -17.451 -12.486   2.276  1.00  1.00           N
ATOM    792  CA  SER E  17     -17.787 -13.878   2.284  1.00  1.00           C
ATOM    793  CB  SER E  17     -17.685 -14.543   0.903  1.00  1.00           C
ATOM    794  OG  SER E  17     -18.638 -13.976   0.016  1.00  1.00           O
ATOM    795  C   SER E  17     -16.732 -14.480   3.153  1.00  1.00           C
ATOM    796  O   SER E  17     -16.380 -13.884   4.167  1.00  1.00           O
ATOM    797  N   ARG E  18     -16.216 -15.679   2.795  1.00  1.00           N
ATOM    798  CA  ARG E  18     -15.167 -16.286   3.576  1.00  1.00           C
ATOM    799  CB  ARG E  18     -14.770 -17.681   3.061  1.00  1.00           C
ATOM    800  CG  ARG E  18     -14.333 -17.694   1.593  1.00  1.00           C
ATOM    801  CD  ARG E  18     -13.941 -19.077   1.066  1.00  1.00           C
ATOM    802  NE  ARG E  18     -12.653 -19.462   1.708  1.00  1.00           N
ATOM    803  CZ  ARG E  18     -12.205 -20.747   1.615  1.00  1.00           C
ATOM    804  NH1 ARG E  18     -12.955 -21.677   0.954  1.00  1.00           N
ATOM    805  NH2 ARG E  18     -11.013 -21.104   2.176  1.00  1.00           N
ATOM    806  C   ARG E  18     -13.967 -15.369   3.489  1.00  1.00           C
ATOM    807  O   ARG E  18     -13.140 -15.435   2.579  1.00  1.00           O
ATOM    808  N   PRO E  19     -13.895 -14.510   4.473  1.00  1.00           N
ATOM    809  CA  PRO E  19     -13.007 -13.369   4.516  1.00  1.00           C
ATOM    810  CD  PRO E  19     -14.336 -14.891   5.809  1.00  1.00           C
ATOM    811  CB  PRO E  19     -13.330 -12.686   5.841  1.00  1.00           C
ATOM    812  CG  PRO E  19     -13.687 -13.871   6.758  1.00  1.00           C
ATOM    813  C   PRO E  19     -11.510 -13.520   4.402  1.00  1.00           C
ATOM    814  O   PRO E  19     -10.913 -12.857   3.554  1.00  1.00           O
ATOM    815  N   MET E  20     -10.884 -14.378   5.233  1.00  1.00           N
ATOM    816  CA  MET E  20      -9.454 -14.576   5.273  1.00  1.00           C
ATOM    817  CB  MET E  20      -8.937 -15.475   4.138  1.00  1.00           C
ATOM    818  CG  MET E  20      -9.328 -16.944   4.308  1.00  1.00           C
ATOM    819  SD  MET E  20      -8.382 -17.840   5.580  1.00  1.00           S
ATOM    820  CE  MET E  20      -9.005 -16.913   7.013  1.00  1.00           C
ATOM    821  C   MET E  20      -8.607 -13.336   5.314  1.00  1.00           C
ATOM    822  O   MET E  20      -7.909 -13.030   4.351  1.00  1.00           O
ATOM    823  N   MET E  21      -8.644 -12.582   6.435  1.00  1.00           N
ATOM    824  CA  MET E  21      -7.731 -11.473   6.562  1.00  1.00           C
ATOM    825  CB  MET E  21      -8.391 -10.129   6.909  1.00  1.00           C
ATOM    826  CG  MET E  21      -9.031  -9.415   5.721  1.00  1.00           C
ATOM    827  SD  MET E  21     -10.528 -10.187   5.048  1.00  1.00           S
ATOM    828  CE  MET E  21     -10.680  -8.893   3.786  1.00  1.00           C
ATOM    829  C   MET E  21      -6.748 -11.745   7.658  1.00  1.00           C
ATOM    830  O   MET E  21      -7.113 -12.163   8.755  1.00  1.00           O
ATOM    831  N   HIS E  22      -5.454 -11.517   7.356  1.00  1.00           N
ATOM    832  CA  HIS E  22      -4.401 -11.604   8.328  1.00  1.00           C
ATOM    833  ND1 HIS E  22      -1.355 -11.789   9.554  1.00  1.00           N
ATOM    834  CG  HIS E  22      -2.172 -12.679   8.892  1.00  1.00           C
ATOM    835  CB  HIS E  22      -3.134 -12.301   7.805  1.00  1.00           C
ATOM    836  NE2 HIS E  22      -0.928 -13.798  10.407  1.00  1.00           N
ATOM    837  CD2 HIS E  22      -1.900 -13.901   9.427  1.00  1.00           C
ATOM    838  CE1 HIS E  22      -0.633 -12.512  10.447  1.00  1.00           C
ATOM    839  C   HIS E  22      -4.078 -10.174   8.562  1.00  1.00           C
ATOM    840  O   HIS E  22      -4.150  -9.363   7.639  1.00  1.00           O
ATOM    841  N   PHE E  23      -3.731  -9.799   9.799  1.00  1.00           N
ATOM    842  CA  PHE E  23      -3.586  -8.391   9.969  1.00  1.00           C
ATOM    843  CB  PHE E  23      -4.764  -7.770  10.733  1.00  1.00           C
ATOM    844  CG  PHE E  23      -4.895  -8.534  12.005  1.00  1.00           C
ATOM    845  CD1 PHE E  23      -4.098  -8.261  13.093  1.00  1.00           C
ATOM    846  CD2 PHE E  23      -5.829  -9.538  12.098  1.00  1.00           C
ATOM    847  CE1 PHE E  23      -4.234  -8.985  14.255  1.00  1.00           C
ATOM    848  CE2 PHE E  23      -5.972 -10.263  13.257  1.00  1.00           C
ATOM    849  CZ  PHE E  23      -5.172  -9.986  14.338  1.00  1.00           C
ATOM    850  C   PHE E  23      -2.346  -8.051  10.712  1.00  1.00           C
ATOM    851  O   PHE E  23      -1.737  -8.879  11.386  1.00  1.00           O
ATOM    852  N   GLY E  24      -1.949  -6.775  10.562  1.00  1.00           N
ATOM    853  CA  GLY E  24      -0.811  -6.229  11.228  1.00  1.00           C
ATOM    854  C   GLY E  24      -1.167  -4.812  11.514  1.00  1.00           C
ATOM    855  O   GLY E  24      -1.850  -4.166  10.721  1.00  1.00           O
ATOM    856  N   ASN E  25      -0.710  -4.282  12.660  1.00  1.00           N
ATOM    857  CA  ASN E  25      -1.064  -2.931  12.963  1.00  1.00           C
ATOM    858  CB  ASN E  25      -1.263  -2.679  14.466  1.00  1.00           C
ATOM    859  CG  ASN E  25       0.048  -2.974  15.176  1.00  1.00           C
ATOM    860  OD1 ASN E  25       0.648  -4.030  14.986  1.00  1.00           O
ATOM    861  ND2 ASN E  25       0.508  -2.010  16.018  1.00  1.00           N
ATOM    862  C   ASN E  25       0.044  -2.023  12.454  1.00  1.00           C
ATOM    863  O   ASN E  25       1.044  -2.555  11.901  1.00  1.00           O
ATOM    864  OXT ASN E  25      -0.098  -0.780  12.604  1.00  1.00           O
TER     865      ASN E  25 
END
